# Supplementary material for: Distinctive Behaviors of Druggable Proteins in Cellular Networks
Source: PLoS Comput Biol. 2015 Dec 23;11(12):e1004597. doi: 10.1371/journal.pcbi.1004597 (PMC4689399; doi:10.1371/journal.pcbi.1004597)
Supplement: S1 File — (ZIP) [file pcbi.1004597.s004.zip › S1_File/direct.murcko.20150613.random.ppi.optimised_Target_results_med_TnotC.txt]

[[1]]
[1] "med_TnotC"

[1] "Dataset: med_TnotC Model GBM, run: 1 of 10 2015-06-17 20:43:36"
Iter   TrainDeviance   ValidDeviance   StepSize   Improve
     1        0.1158            -nan     0.0100    0.0001
     2        0.1135            -nan     0.0100    0.0002
     3        0.1122            -nan     0.0100    0.0001
     4        0.1099            -nan     0.0100    0.0001
     5        0.1083            -nan     0.0100    0.0001
     6        0.1071            -nan     0.0100    0.0000
     7        0.1053            -nan     0.0100   -0.0000
     8        0.1039            -nan     0.0100    0.0000
     9        0.1022            -nan     0.0100    0.0001
    10        0.1008            -nan     0.0100   -0.0001
    20        0.0886            -nan     0.0100   -0.0000
    40        0.0752            -nan     0.0100   -0.0000
    60        0.0672            -nan     0.0100   -0.0000
    80        0.0607            -nan     0.0100   -0.0000
   100        0.0550            -nan     0.0100   -0.0000
   106        0.0534            -nan     0.0100   -0.0000

[1] "GBM variable coefficients"
                            var    rel.inf
bet                         bet 4.44926845
V2                           V2 3.93588290
V1                           V1 3.77698238
outer                     outer 3.61227770
inner                     inner 3.55132444
ratio5                   ratio5 2.81693827
pagerank               pagerank 2.67937185
orbit30                 orbit30 2.21252502
cohesion               cohesion 1.91052957
constraint           constraint 1.90855725
graph12                 graph12 1.81048959
orbit36                 orbit36 1.75078221
ioratio                 ioratio 1.65946738
orbit35                 orbit35 1.61473932
orbit18                 orbit18 1.46537275
orbit32                 orbit32 1.46439944
orbit39                 orbit39 1.41708189
orbit55                 orbit55 1.29575319
bigcom1                 bigcom1 1.27842786
graph15                 graph15 1.27664805
graph17                 graph17 1.26084236
adhesion               adhesion 1.24981772
walktrap_vertex walktrap_vertex 1.21566447
ratio4                   ratio4 1.20431591
orbit28                 orbit28 1.20177157
graph23                 graph23 1.14093038
graph21                 graph21 1.13701607
orbit51                 orbit51 1.05677801
orbit21                 orbit21 1.04957443
graph22                 graph22 1.01387751
graph19                 graph19 0.96934121
orbit46                 orbit46 0.96711398
graph20                 graph20 0.89707067
graph26                 graph26 0.88266727
orbit17                 orbit17 0.86943877
bigcom274             bigcom274 0.84801712
graph5                   graph5 0.83095978
graph11                 graph11 0.81871974
orbit2                   orbit2 0.81434328
graph25                 graph25 0.80100428
third                     third 0.79700828
orbit49                 orbit49 0.79228307
spin_vertex         spin_vertex 0.76884613
orbit26                 orbit26 0.76794499
orbit24                 orbit24 0.73847274
graph6                   graph6 0.72626996
orbit38                 orbit38 0.71319007
orbit25                 orbit25 0.70822431
graph10                 graph10 0.69192847
comsize                 comsize 0.68475858
knn                         knn 0.68120177
orbit27                 orbit27 0.66583972
orbit29                 orbit29 0.66473971
graph24                 graph24 0.65693974
orbit9                   orbit9 0.63127714
graph18                 graph18 0.61757206
orbit31                 orbit31 0.60945489
graph1                   graph1 0.60571276
bigcom91               bigcom91 0.59790689
orbit45                 orbit45 0.58832968
orbit63                 orbit63 0.55330681
orbit11                 orbit11 0.54017894
graph14                 graph14 0.53855854
orbit7                   orbit7 0.53053968
ratio3                   ratio3 0.51923209
bigcom3                 bigcom3 0.51435735
orbit20                 orbit20 0.51095710
graph13                 graph13 0.50326063
AP                           AP 0.46439926
ratio6                   ratio6 0.45077390
orbit59                 orbit59 0.44893211
bigcom13               bigcom13 0.43935685
orbit69                 orbit69 0.42507647
graph4                   graph4 0.41608636
graph2                   graph2 0.39387497
coreness               coreness 0.39240013
upto_sixth           upto_sixth 0.38411741
orbit10                 orbit10 0.38312664
orbit40                 orbit40 0.37798600
orbit58                 orbit58 0.37047188
orbit57                 orbit57 0.36923502
bigcom181             bigcom181 0.36445149
orbit33                 orbit33 0.36071996
orbit62                 orbit62 0.33352435
graph7                   graph7 0.33227508
orbit65                 orbit65 0.33179547
orbit50                 orbit50 0.31893749
orbit16                 orbit16 0.30983232
graph29                 graph29 0.30643425
orbit19                 orbit19 0.28911870
orbit56                 orbit56 0.28739818
membership_s21   membership_s21 0.27251246
trans                     trans 0.27017092
membership_s7     membership_s7 0.26287568
graph3                   graph3 0.25945565
orbit37                 orbit37 0.25769585
ratio1                   ratio1 0.25141513
orbit52                 orbit52 0.24371090
orbit60                 orbit60 0.24174819
membership_s30   membership_s30 0.22929381
bigcom40               bigcom40 0.22489835
hubscore               hubscore 0.22118603
upto_fourth         upto_fourth 0.21854189
graph16                 graph16 0.21343153
orbit64                 orbit64 0.19724384
orbit47                 orbit47 0.19275882
evcent                   evcent 0.19210682
orbit54                 orbit54 0.19086536
ratio2                   ratio2 0.17421222
fifth                     fifth 0.17401153
bigcom92               bigcom92 0.16078966
upto_fifth           upto_fifth 0.15436758
upto_third           upto_third 0.15385463
orbit15                 orbit15 0.14060765
orbit68                 orbit68 0.13942210
orbit61                 orbit61 0.13867490
membership_s27   membership_s27 0.13751021
orbit41                 orbit41 0.13582853
membership_s32   membership_s32 0.12791383
orbit70                 orbit70 0.12159034
selfinter             selfinter 0.11788664
orbit23                 orbit23 0.11540497
orbit53                 orbit53 0.11329134
orbit12                 orbit12 0.10502837
orbit66                 orbit66 0.10351295
sixth                     sixth 0.10123146
orbit48                 orbit48 0.09703186
fourth                   fourth 0.08466006
bigcom116             bigcom116 0.08058952
orbit71                 orbit71 0.07896056
graph27                 graph27 0.07730778
close                     close 0.07071256
graph8                   graph8 0.06022170
orbit6                   orbit6 0.05498045
graph9                   graph9 0.05463518
membership_s18   membership_s18 0.05354015
orbit43                 orbit43 0.04631933
bigcom9                 bigcom9 0.04460355
orbit44                 orbit44 0.03842370
graph0                   graph0 0.03787619
membership_s31   membership_s31 0.03287877
upto_second         upto_second 0.02858023
orbit1                   orbit1 0.02467654
ecc                         ecc 0.02258713
orbit42                 orbit42 0.02147045
orbit67                 orbit67 0.01917424
orbit5                   orbit5 0.01719046
orbit13                 orbit13 0.01382904
graph28                 graph28 0.00000000
orbit0                   orbit0 0.00000000
orbit3                   orbit3 0.00000000
orbit4                   orbit4 0.00000000
orbit8                   orbit8 0.00000000
orbit14                 orbit14 0.00000000
orbit22                 orbit22 0.00000000
orbit34                 orbit34 0.00000000
orbit72                 orbit72 0.00000000
eccrad                   eccrad 0.00000000
first                     first 0.00000000
second                   second 0.00000000
bigcom2                 bigcom2 0.00000000
bigcom4                 bigcom4 0.00000000
bigcom6                 bigcom6 0.00000000
bigcom8                 bigcom8 0.00000000
bigcom11               bigcom11 0.00000000
bigcom15               bigcom15 0.00000000
bigcom16               bigcom16 0.00000000
bigcom21               bigcom21 0.00000000
bigcom22               bigcom22 0.00000000
bigcom24               bigcom24 0.00000000
bigcom26               bigcom26 0.00000000
bigcom28               bigcom28 0.00000000
bigcom30               bigcom30 0.00000000
bigcom31               bigcom31 0.00000000
bigcom32               bigcom32 0.00000000
bigcom33               bigcom33 0.00000000
bigcom34               bigcom34 0.00000000
bigcom36               bigcom36 0.00000000
bigcom37               bigcom37 0.00000000
bigcom38               bigcom38 0.00000000
bigcom39               bigcom39 0.00000000
bigcom43               bigcom43 0.00000000
bigcom44               bigcom44 0.00000000
bigcom46               bigcom46 0.00000000
bigcom47               bigcom47 0.00000000
bigcom49               bigcom49 0.00000000
bigcom50               bigcom50 0.00000000
bigcom51               bigcom51 0.00000000
bigcom52               bigcom52 0.00000000
bigcom54               bigcom54 0.00000000
bigcom56               bigcom56 0.00000000
bigcom62               bigcom62 0.00000000
bigcom66               bigcom66 0.00000000
bigcom68               bigcom68 0.00000000
bigcom69               bigcom69 0.00000000
bigcom71               bigcom71 0.00000000
bigcom72               bigcom72 0.00000000
bigcom73               bigcom73 0.00000000
bigcom74               bigcom74 0.00000000
bigcom75               bigcom75 0.00000000
bigcom76               bigcom76 0.00000000
bigcom77               bigcom77 0.00000000
bigcom79               bigcom79 0.00000000
bigcom80               bigcom80 0.00000000
bigcom82               bigcom82 0.00000000
bigcom83               bigcom83 0.00000000
bigcom84               bigcom84 0.00000000
bigcom85               bigcom85 0.00000000
bigcom87               bigcom87 0.00000000
bigcom89               bigcom89 0.00000000
bigcom93               bigcom93 0.00000000
bigcom96               bigcom96 0.00000000
bigcom97               bigcom97 0.00000000
bigcom98               bigcom98 0.00000000
bigcom99               bigcom99 0.00000000
bigcom101             bigcom101 0.00000000
bigcom104             bigcom104 0.00000000
bigcom106             bigcom106 0.00000000
bigcom109             bigcom109 0.00000000
bigcom113             bigcom113 0.00000000
bigcom120             bigcom120 0.00000000
bigcom123             bigcom123 0.00000000
bigcom126             bigcom126 0.00000000
bigcom127             bigcom127 0.00000000
bigcom137             bigcom137 0.00000000
bigcom139             bigcom139 0.00000000
bigcom140             bigcom140 0.00000000
bigcom143             bigcom143 0.00000000
bigcom145             bigcom145 0.00000000
bigcom146             bigcom146 0.00000000
bigcom147             bigcom147 0.00000000
bigcom149             bigcom149 0.00000000
bigcom153             bigcom153 0.00000000
bigcom154             bigcom154 0.00000000
bigcom156             bigcom156 0.00000000
bigcom157             bigcom157 0.00000000
bigcom158             bigcom158 0.00000000
bigcom160             bigcom160 0.00000000
bigcom161             bigcom161 0.00000000
bigcom162             bigcom162 0.00000000
bigcom164             bigcom164 0.00000000
bigcom166             bigcom166 0.00000000
bigcom167             bigcom167 0.00000000
bigcom171             bigcom171 0.00000000
bigcom173             bigcom173 0.00000000
bigcom175             bigcom175 0.00000000
bigcom176             bigcom176 0.00000000
bigcom177             bigcom177 0.00000000
bigcom178             bigcom178 0.00000000
bigcom180             bigcom180 0.00000000
bigcom184             bigcom184 0.00000000
bigcom186             bigcom186 0.00000000
bigcom187             bigcom187 0.00000000
bigcom189             bigcom189 0.00000000
bigcom194             bigcom194 0.00000000
bigcom195             bigcom195 0.00000000
bigcom196             bigcom196 0.00000000
bigcom204             bigcom204 0.00000000
bigcom205             bigcom205 0.00000000
bigcom212             bigcom212 0.00000000
bigcom214             bigcom214 0.00000000
bigcom222             bigcom222 0.00000000
bigcom223             bigcom223 0.00000000
bigcom226             bigcom226 0.00000000
bigcom227             bigcom227 0.00000000
bigcom229             bigcom229 0.00000000
bigcom233             bigcom233 0.00000000
bigcom236             bigcom236 0.00000000
bigcom237             bigcom237 0.00000000
bigcom246             bigcom246 0.00000000
bigcom248             bigcom248 0.00000000
bigcom249             bigcom249 0.00000000
bigcom250             bigcom250 0.00000000
bigcom254             bigcom254 0.00000000
bigcom266             bigcom266 0.00000000
bigcom269             bigcom269 0.00000000
bigcom272             bigcom272 0.00000000
bigcom281             bigcom281 0.00000000
bigcom291             bigcom291 0.00000000
bigcom292             bigcom292 0.00000000
bigcom295             bigcom295 0.00000000
bigcom299             bigcom299 0.00000000
bigcom301             bigcom301 0.00000000
bigcom306             bigcom306 0.00000000
bigcom309             bigcom309 0.00000000
bigcom314             bigcom314 0.00000000
bigcom321             bigcom321 0.00000000
bigcom341             bigcom341 0.00000000
bigcom350             bigcom350 0.00000000
bigcom353             bigcom353 0.00000000
bigcom359             bigcom359 0.00000000
bigcom363             bigcom363 0.00000000
bigcom365             bigcom365 0.00000000
bigcom385             bigcom385 0.00000000
bigcom386             bigcom386 0.00000000
bigcom408             bigcom408 0.00000000
bigcom412             bigcom412 0.00000000
bigcom480             bigcom480 0.00000000
membership_s1     membership_s1 0.00000000
membership_s3     membership_s3 0.00000000
membership_s4     membership_s4 0.00000000
membership_s5     membership_s5 0.00000000
membership_s6     membership_s6 0.00000000
membership_s8     membership_s8 0.00000000
membership_s9     membership_s9 0.00000000
membership_s11   membership_s11 0.00000000
membership_s12   membership_s12 0.00000000
membership_s14   membership_s14 0.00000000
membership_s15   membership_s15 0.00000000
membership_s16   membership_s16 0.00000000
membership_s17   membership_s17 0.00000000
membership_s20   membership_s20 0.00000000
membership_s22   membership_s22 0.00000000
membership_s24   membership_s24 0.00000000
membership_s25   membership_s25 0.00000000
membership_s26   membership_s26 0.00000000
membership_s28   membership_s28 0.00000000
membership_s33   membership_s33 0.00000000
membership_s36   membership_s36 0.00000000
membership_s37   membership_s37 0.00000000
pdi                         pdi 0.00000000
[1] "Dataset: med_TnotC Model RF, run: 1 of 10 2015-06-17 20:44:30"
     |      Out-of-bag   |
Tree |      MSE  %Var(y) |
   1 |  0.02355   225.24 |
   2 |  0.02266   216.72 |
   3 |  0.02103   201.08 |
   4 |  0.01964   187.77 |
   5 |  0.01799   172.01 |
   6 |  0.01789   171.09 |
   7 |  0.01714   163.92 |
   8 |   0.0167   159.66 |
   9 |  0.01557   148.85 |
  10 |   0.0153   146.31 |
  11 |  0.01509   144.29 |
  12 |  0.01482   141.69 |
  13 |  0.01446   138.32 |
  14 |  0.01392   133.12 |
  15 |  0.01375   131.45 |
  16 |  0.01372   131.19 |
  17 |  0.01331   127.23 |
  18 |  0.01326   126.84 |
  19 |  0.01319   126.12 |
  20 |  0.01294   123.72 |
  21 |   0.0128   122.37 |
  22 |  0.01278   122.19 |
  23 |  0.01264   120.91 |
  24 |  0.01264   120.91 |
  25 |  0.01258   120.26 |
  26 |  0.01257   120.17 |
  27 |  0.01243   118.87 |
  28 |  0.01238   118.34 |
  29 |  0.01231   117.71 |
  30 |  0.01226   117.23 |
  31 |   0.0122   116.63 |
  32 |  0.01211   115.84 |
  33 |  0.01208   115.53 |
  34 |  0.01205   115.20 |
  35 |  0.01202   114.97 |
  36 |  0.01199   114.69 |
  37 |  0.01199   114.67 |
  38 |  0.01198   114.58 |
  39 |  0.01193   114.08 |
  40 |  0.01191   113.91 |
  41 |  0.01183   113.08 |
  42 |  0.01181   112.90 |
  43 |  0.01179   112.76 |
  44 |  0.01177   112.58 |
  45 |  0.01173   112.15 |
  46 |   0.0117   111.88 |
  47 |   0.0117   111.88 |
  48 |  0.01169   111.80 |
  49 |   0.0117   111.85 |
  50 |  0.01168   111.70 |
  51 |  0.01167   111.58 |
  52 |  0.01167   111.64 |
  53 |  0.01167   111.55 |
  54 |  0.01169   111.75 |
  55 |  0.01166   111.45 |
  56 |  0.01165   111.42 |
  57 |  0.01163   111.21 |
  58 |  0.01163   111.16 |
  59 |  0.01163   111.20 |
  60 |  0.01164   111.27 |
  61 |  0.01166   111.46 |
  62 |  0.01164   111.31 |
  63 |  0.01164   111.32 |
  64 |  0.01161   111.04 |
  65 |  0.01161   111.04 |
  66 |  0.01161   111.04 |
  67 |  0.01161   111.03 |
  68 |   0.0116   110.89 |
  69 |  0.01159   110.79 |
  70 |   0.0116   110.90 |
  71 |  0.01159   110.81 |
  72 |  0.01158   110.71 |
  73 |  0.01158   110.75 |
  74 |  0.01158   110.71 |
  75 |  0.01156   110.55 |
  76 |  0.01156   110.57 |
  77 |  0.01154   110.35 |
  78 |  0.01155   110.40 |
  79 |  0.01155   110.42 |
  80 |  0.01154   110.36 |
  81 |  0.01154   110.39 |
  82 |  0.01155   110.40 |
  83 |  0.01154   110.35 |
  84 |  0.01154   110.36 |
  85 |  0.01153   110.22 |
  86 |  0.01153   110.26 |
  87 |  0.01151   110.04 |
  88 |  0.01151   110.04 |
  89 |  0.01151   110.03 |
  90 |  0.01151   110.05 |
  91 |  0.01149   109.91 |
  92 |  0.01149   109.86 |
  93 |  0.01148   109.79 |
  94 |  0.01146   109.63 |
  95 |  0.01145   109.48 |
  96 |  0.01144   109.38 |
  97 |  0.01143   109.33 |
  98 |  0.01143   109.31 |
  99 |  0.01143   109.31 |
 100 |  0.01143   109.27 |
[1] "Random Forest variable coefficients"
                      %IncMSE IncNodePurity
graph5           2.498325e-03  1.965009e-01
graph6           1.893249e-03  2.731006e-01
graph7           1.638319e-03  1.927271e-01
graph8           1.183960e-04  5.939169e-02
graph9           2.002493e-03  8.471728e-02
graph10          1.964696e-03  3.385311e-01
graph11          3.189519e-03  1.784244e-01
graph12          8.384977e-03  4.690819e-01
graph13          2.167205e-03  2.694828e-01
graph14          5.111304e-03  4.205966e-01
graph15          1.891717e-03  2.936324e-01
graph16          2.710729e-03  8.081271e-02
graph17          2.345519e-03  2.457639e-01
graph18          7.107136e-03  2.598793e-01
graph19          3.698848e-03  2.575903e-01
graph20          8.136224e-03  4.991920e-01
graph21          4.080329e-03  1.661463e-01
graph22          2.289614e-03  3.601362e-01
graph23          8.347723e-04  3.288658e-01
graph24          9.355011e-04  1.564573e-01
graph25          5.733508e-03  2.014358e-01
graph26          6.127584e-04  1.953154e-01
graph27          3.095946e-04  9.070992e-02
graph28          7.297328e-05  8.307322e-02
graph29         -6.394354e-05  6.156727e-02
orbit0           3.081890e-04  8.126371e-02
orbit1           1.153604e-03  1.026879e-01
orbit2           3.805318e-04  2.429693e-01
orbit3           2.822526e-04  1.633356e-01
orbit4           4.457675e-04  1.813308e-01
orbit5           1.471424e-04  9.023461e-02
orbit6           1.348568e-03  2.630898e-01
orbit7           5.886545e-04  2.540126e-01
orbit8           4.619869e-03  2.172792e-01
orbit9           5.960908e-03  3.037331e-01
orbit10          5.628365e-04  1.438635e-01
orbit11          3.388321e-04  1.441536e-01
orbit12          4.022588e-04  2.312271e-01
orbit13          5.010050e-04  1.473800e-01
orbit14          7.326677e-05  4.826515e-02
orbit15          1.839422e-03  2.353360e-01
orbit16          1.400694e-03  1.704366e-01
orbit17          2.998668e-03  4.912423e-01
orbit18          2.173629e-03  4.929181e-01
orbit19          2.794158e-03  2.731678e-01
orbit20          1.083648e-03  2.569732e-01
orbit21          6.513503e-04  2.431787e-01
orbit22          3.399582e-03  2.731304e-01
orbit23          5.820267e-04  2.758301e-01
orbit24          9.301337e-03  4.643362e-01
orbit25          1.486115e-03  2.355841e-01
orbit26          1.765144e-03  2.126115e-01
orbit27          1.591664e-03  2.848061e-01
orbit28          1.609341e-03  2.633586e-01
orbit29          1.023000e-04  1.346612e-01
orbit30          1.878667e-03  4.181048e-01
orbit31          1.754023e-03  3.114538e-01
orbit32          5.585870e-03  3.903070e-01
orbit33          3.978065e-04  1.354679e-01
orbit34          3.676355e-03  2.846512e-01
orbit35          1.142870e-02  2.656622e-01
orbit36          6.031961e-03  4.458340e-01
orbit37          1.652764e-03  3.257738e-01
orbit38          3.303276e-03  2.954508e-01
orbit39          5.609540e-03  5.082262e-01
orbit40          1.840770e-04  1.570577e-01
orbit41          2.004959e-03  1.541808e-01
orbit42          4.460048e-04  1.313154e-01
orbit43          5.420932e-03  2.072170e-01
orbit44          1.846442e-04  1.266710e-01
orbit45          2.091868e-03  2.356015e-01
orbit46          2.402111e-03  2.187903e-01
orbit47          4.906446e-04  2.047993e-01
orbit48          8.979521e-04  1.082893e-01
orbit49          6.098882e-03  3.694484e-01
orbit50          1.511844e-03  2.559741e-01
orbit51          4.483713e-03  3.663211e-01
orbit52          1.459555e-03  9.912707e-02
orbit53          1.510901e-03  1.977001e-01
orbit54          3.784385e-03  3.604119e-01
orbit55          4.447036e-04  4.339284e-01
orbit56          3.694579e-03  3.019546e-01
orbit57          3.978944e-04  9.329594e-02
orbit58          1.498815e-04  8.116555e-02
orbit59          9.384046e-04  2.257449e-01
orbit60          1.731076e-04  6.093755e-02
orbit61          3.555061e-04  1.252881e-01
orbit62          1.527692e-03  2.142695e-01
orbit63          1.104655e-03  2.416563e-01
orbit64          7.053890e-04  1.462996e-01
orbit65          1.503348e-03  3.781639e-01
orbit66          1.325297e-04  8.073101e-02
orbit67          2.784211e-05  3.241692e-02
orbit68          7.391050e-05  1.103550e-01
orbit69          1.256695e-03  7.935850e-02
orbit70          2.037553e-04  1.019360e-01
orbit71          1.322847e-04  5.048816e-02
orbit72         -4.542616e-05  3.640475e-02
AP              -3.922774e-05  5.860263e-02
bet              5.181849e-04  4.691278e-01
ecc              3.051515e-04  7.440399e-02
eccrad           5.072958e-04  9.871278e-02
close            1.708454e-03  2.564588e-01
constraint       2.091746e-03  3.373849e-01
coreness         3.392673e-04  2.596973e-01
knn              2.137199e-03  2.839924e-01
hubscore         1.794715e-03  2.294217e-01
pagerank         6.078873e-04  7.173705e-01
trans            1.690113e-04  1.477449e-01
evcent           2.123734e-03  1.492673e-01
first            4.619717e-05  8.815087e-02
upto_second      3.505071e-04  1.290986e-01
upto_third       3.506061e-03  2.293640e-01
upto_fourth      1.857623e-03  1.565844e-01
upto_fifth       2.635719e-03  1.833588e-01
upto_sixth       2.297256e-03  1.730616e-01
second           2.220533e-03  1.583724e-01
third            4.213381e-03  2.748139e-01
fourth           5.325858e-03  4.356394e-01
fifth            3.864309e-03  2.729582e-01
sixth            1.703479e-03  2.608176e-01
ratio1           1.259150e-03  2.712277e-01
ratio2           2.714469e-03  5.303934e-01
ratio3           1.387822e-03  4.980302e-01
ratio4           4.076060e-03  5.253827e-01
ratio5           1.582082e-03  1.380332e+00
ratio6           7.599702e-04  2.581832e-01
selfinter        2.059192e-05  1.247898e-01
walktrap_vertex  5.927885e-04  8.427997e-01
bigcom1          4.872498e-04  1.824574e-01
bigcom2          0.000000e+00  0.000000e+00
bigcom3         -2.356478e-05  8.486050e-02
bigcom4          2.851820e-05  1.312444e-02
bigcom6          0.000000e+00  0.000000e+00
bigcom8         -3.262761e-06  5.696014e-02
bigcom9          1.345427e-04  3.243565e-02
bigcom11         0.000000e+00  0.000000e+00
bigcom13         7.130673e-05  1.191534e-01
bigcom15         0.000000e+00  0.000000e+00
bigcom16         0.000000e+00  0.000000e+00
bigcom21         0.000000e+00  0.000000e+00
bigcom22         0.000000e+00  0.000000e+00
bigcom24         0.000000e+00  0.000000e+00
bigcom26         0.000000e+00  0.000000e+00
bigcom28         0.000000e+00  0.000000e+00
bigcom30         0.000000e+00  0.000000e+00
bigcom31         0.000000e+00  0.000000e+00
bigcom32         0.000000e+00  2.775558e-19
bigcom33         0.000000e+00  0.000000e+00
bigcom34         0.000000e+00  0.000000e+00
bigcom36         0.000000e+00  0.000000e+00
bigcom37         0.000000e+00  0.000000e+00
bigcom38         0.000000e+00  0.000000e+00
bigcom39         0.000000e+00  2.168404e-21
bigcom40         5.763713e-05  6.548760e-02
bigcom43         0.000000e+00  0.000000e+00
bigcom44         0.000000e+00  0.000000e+00
bigcom46         0.000000e+00  0.000000e+00
bigcom47         0.000000e+00  0.000000e+00
bigcom49         0.000000e+00  0.000000e+00
bigcom50         0.000000e+00  2.775558e-19
bigcom51         0.000000e+00  0.000000e+00
bigcom52         0.000000e+00  0.000000e+00
bigcom54         0.000000e+00  0.000000e+00
bigcom56         0.000000e+00  0.000000e+00
bigcom62         0.000000e+00  0.000000e+00
bigcom66         0.000000e+00  0.000000e+00
bigcom68         0.000000e+00  0.000000e+00
bigcom69         0.000000e+00  0.000000e+00
bigcom71         0.000000e+00  0.000000e+00
bigcom72         0.000000e+00  0.000000e+00
bigcom73         0.000000e+00  0.000000e+00
bigcom74         0.000000e+00  0.000000e+00
bigcom75         2.508998e-05  3.873718e-01
bigcom76         0.000000e+00  0.000000e+00
bigcom77         0.000000e+00  0.000000e+00
bigcom79         0.000000e+00  0.000000e+00
bigcom80         0.000000e+00  0.000000e+00
bigcom82         0.000000e+00  0.000000e+00
bigcom83         0.000000e+00  0.000000e+00
bigcom84         0.000000e+00  0.000000e+00
bigcom85         0.000000e+00  0.000000e+00
bigcom87         0.000000e+00  0.000000e+00
bigcom89         0.000000e+00  0.000000e+00
bigcom91        -1.423631e-05  2.617209e-01
bigcom92         8.071654e-06  1.959034e-01
bigcom93         0.000000e+00  0.000000e+00
bigcom96         0.000000e+00  0.000000e+00
bigcom97         0.000000e+00  0.000000e+00
bigcom98         0.000000e+00  0.000000e+00
bigcom99         0.000000e+00  0.000000e+00
bigcom101        0.000000e+00  0.000000e+00
bigcom104        0.000000e+00  0.000000e+00
bigcom106        0.000000e+00  0.000000e+00
bigcom109        0.000000e+00  0.000000e+00
bigcom113        0.000000e+00  2.818926e-19
bigcom116       -5.800464e-06  4.290776e-03
bigcom120        0.000000e+00  0.000000e+00
bigcom123        0.000000e+00  0.000000e+00
bigcom126        0.000000e+00  0.000000e+00
bigcom127        0.000000e+00  0.000000e+00
bigcom137        0.000000e+00  0.000000e+00
bigcom139        0.000000e+00  0.000000e+00
bigcom140        0.000000e+00  0.000000e+00
bigcom143        0.000000e+00  0.000000e+00
bigcom145        0.000000e+00  0.000000e+00
bigcom146        0.000000e+00  0.000000e+00
bigcom147        0.000000e+00  0.000000e+00
bigcom149        8.268080e-06  2.016303e-01
bigcom153        0.000000e+00  0.000000e+00
bigcom154        0.000000e+00  0.000000e+00
bigcom156        0.000000e+00  0.000000e+00
bigcom157        0.000000e+00  0.000000e+00
bigcom158        0.000000e+00  0.000000e+00
bigcom160        0.000000e+00  0.000000e+00
bigcom161        0.000000e+00  0.000000e+00
bigcom162        0.000000e+00  0.000000e+00
bigcom164        0.000000e+00  0.000000e+00
bigcom166        0.000000e+00  0.000000e+00
bigcom167        0.000000e+00  0.000000e+00
bigcom171        0.000000e+00  0.000000e+00
bigcom173        0.000000e+00  0.000000e+00
bigcom175        0.000000e+00  0.000000e+00
bigcom176        0.000000e+00  0.000000e+00
bigcom177        0.000000e+00  0.000000e+00
bigcom178        0.000000e+00  0.000000e+00
bigcom180        0.000000e+00  0.000000e+00
bigcom181        1.865486e-05  2.881409e-01
bigcom184        0.000000e+00  0.000000e+00
bigcom186        0.000000e+00  0.000000e+00
bigcom187        0.000000e+00  0.000000e+00
bigcom189        0.000000e+00  0.000000e+00
bigcom194        0.000000e+00  0.000000e+00
bigcom195        0.000000e+00  0.000000e+00
bigcom196        0.000000e+00  0.000000e+00
bigcom204        0.000000e+00  0.000000e+00
bigcom205        0.000000e+00  0.000000e+00
bigcom212        0.000000e+00  0.000000e+00
bigcom214        0.000000e+00  0.000000e+00
bigcom222        0.000000e+00  0.000000e+00
bigcom223        0.000000e+00  0.000000e+00
bigcom226        0.000000e+00  0.000000e+00
bigcom227        0.000000e+00  0.000000e+00
bigcom229        0.000000e+00  0.000000e+00
bigcom233        0.000000e+00  0.000000e+00
bigcom236        0.000000e+00  0.000000e+00
bigcom237        0.000000e+00  0.000000e+00
bigcom246        0.000000e+00  5.551115e-19
bigcom248        0.000000e+00  0.000000e+00
bigcom249        0.000000e+00  0.000000e+00
bigcom250        0.000000e+00  0.000000e+00
bigcom254        0.000000e+00  0.000000e+00
bigcom266        0.000000e+00  0.000000e+00
bigcom269        0.000000e+00  0.000000e+00
bigcom272        0.000000e+00  0.000000e+00
bigcom274        2.772708e-04  2.229004e-01
bigcom281        0.000000e+00  0.000000e+00
bigcom291        0.000000e+00  0.000000e+00
bigcom292        0.000000e+00  0.000000e+00
bigcom295        0.000000e+00  0.000000e+00
bigcom299        0.000000e+00  0.000000e+00
bigcom301        0.000000e+00  2.775558e-19
bigcom306        0.000000e+00  0.000000e+00
bigcom309        0.000000e+00  0.000000e+00
bigcom314        0.000000e+00  0.000000e+00
bigcom321        0.000000e+00  0.000000e+00
bigcom341        0.000000e+00  0.000000e+00
bigcom350        3.942978e-05  4.578782e-01
bigcom353        0.000000e+00  0.000000e+00
bigcom359        0.000000e+00  0.000000e+00
bigcom363        0.000000e+00  0.000000e+00
bigcom365        0.000000e+00  0.000000e+00
bigcom385        0.000000e+00  0.000000e+00
bigcom386        0.000000e+00  0.000000e+00
bigcom408        0.000000e+00  0.000000e+00
bigcom412        0.000000e+00  0.000000e+00
bigcom480        0.000000e+00  0.000000e+00
spin_vertex      2.312736e-04  2.926632e-01
membership_s1    1.045822e-04  1.485639e-01
membership_s3    0.000000e+00  0.000000e+00
membership_s4    6.592510e-06  6.834995e-03
membership_s5    0.000000e+00  0.000000e+00
membership_s6    0.000000e+00  0.000000e+00
membership_s7    4.982069e-05  1.121880e-01
membership_s8    0.000000e+00  0.000000e+00
membership_s9    0.000000e+00  0.000000e+00
membership_s11   0.000000e+00  0.000000e+00
membership_s12   0.000000e+00  0.000000e+00
membership_s14   0.000000e+00  0.000000e+00
membership_s15   0.000000e+00  0.000000e+00
membership_s16   0.000000e+00  0.000000e+00
membership_s17   0.000000e+00  1.387779e-19
membership_s18   2.145885e-04  5.895658e-02
membership_s20   0.000000e+00  0.000000e+00
membership_s21  -5.043100e-05  1.078825e-01
membership_s22   0.000000e+00  0.000000e+00
membership_s24   0.000000e+00  0.000000e+00
membership_s25   0.000000e+00  0.000000e+00
membership_s26   0.000000e+00  0.000000e+00
membership_s27   7.603954e-05  8.239734e-02
membership_s28   0.000000e+00  0.000000e+00
membership_s30   6.630971e-05  5.842924e-02
membership_s31  -3.927783e-05  3.383878e-02
membership_s32   4.490000e-05  1.702490e-01
membership_s33   0.000000e+00  0.000000e+00
membership_s36  -1.173061e-05  7.210127e-02
membership_s37   0.000000e+00  0.000000e+00
V1               4.674772e-03  1.065624e+00
V2               1.360285e-03  1.032106e+00
pdi             -8.461711e-06  1.112378e-01
adhesion         5.984055e-03  5.011522e-01
cohesion         6.229268e-03  7.731761e-01
inner            2.457249e-03  7.405130e-01
outer            1.113560e-03  1.476429e+00
ioratio          3.689387e-03  6.648939e-01
comsize          1.096253e-03  4.332304e-01
[1] "Dataset: med_TnotC Model GLM, run: 1 of 10 2015-06-17 20:45:36"
[1] "glmnet variable coefficients"
                     [,1]          [,2]
(Intercept)     -4.539161  2.184225e+02
graph0           0.000000  1.542449e-02
graph1           0.000000  0.000000e+00
graph2           0.000000 -1.161106e-02
graph3           0.000000 -1.368042e-05
graph4           0.000000  0.000000e+00
graph5           0.000000 -7.669922e-04
graph6           0.000000 -2.915747e-05
graph7           0.000000  1.503481e-03
graph8           0.000000 -3.683312e-02
graph9           0.000000  5.516788e-08
graph10          0.000000  5.962073e-09
graph11          0.000000 -4.048418e-10
graph12          0.000000  2.204872e-07
graph13          0.000000  2.511090e-07
graph14          0.000000 -2.761908e-08
graph15          0.000000  7.249015e-06
graph16          0.000000  0.000000e+00
graph17          0.000000 -1.655972e-06
graph18          0.000000 -1.999041e-05
graph19          0.000000 -9.069481e-10
graph20          0.000000  5.631081e-07
graph21          0.000000 -2.236003e-05
graph22          0.000000  8.853945e-06
graph23          0.000000  9.889746e-06
graph24          0.000000  6.578148e-05
graph25          0.000000  0.000000e+00
graph26          0.000000  0.000000e+00
graph27          0.000000 -3.723736e-03
graph28          0.000000 -2.933452e-03
graph29          0.000000  1.911466e-02
orbit0           0.000000  1.676485e-02
orbit1           0.000000  0.000000e+00
orbit2           0.000000  9.033516e-04
orbit3           0.000000 -1.084397e-02
orbit4           0.000000 -3.208486e-05
orbit5           0.000000 -3.096316e-06
orbit6           0.000000  0.000000e+00
orbit7           0.000000 -7.807911e-07
orbit8           0.000000 -6.522458e-04
orbit9           0.000000 -1.289437e-04
orbit10          0.000000 -2.012279e-05
orbit11          0.000000  2.887424e-03
orbit12          0.000000  2.580481e-03
orbit13          0.000000  0.000000e+00
orbit14          0.000000 -3.549740e-02
orbit15          0.000000  4.791662e-07
orbit16          0.000000  5.300835e-07
orbit17          0.000000 -1.105658e-06
orbit18          0.000000 -1.154722e-08
orbit19          0.000000  2.106912e-08
orbit20          0.000000 -2.250803e-08
orbit21          0.000000 -3.808397e-06
orbit22          0.000000 -3.234542e-10
orbit23          0.000000 -1.572317e-04
orbit24          0.000000  6.500981e-07
orbit25          0.000000  1.811300e-07
orbit26          0.000000  2.443854e-05
orbit27          0.000000 -4.041053e-06
orbit28          0.000000 -5.090973e-06
orbit29          0.000000  6.290985e-06
orbit30          0.000000  2.880651e-06
orbit31          0.000000 -1.391997e-08
orbit32          0.000000 -1.288242e-07
orbit33          0.000000  2.342739e-04
orbit34          0.000000  7.392253e-06
orbit35          0.000000  2.227093e-06
orbit36          0.000000 -2.445391e-06
orbit37          0.000000 -8.728642e-08
orbit38          0.000000  2.064387e-04
orbit39          0.000000  3.682498e-07
orbit40          0.000000 -4.246834e-06
orbit41          0.000000 -5.931760e-06
orbit42          0.000000 -1.894667e-03
orbit43          0.000000 -1.866631e-05
orbit44          0.000000 -2.182701e-02
orbit45          0.000000  2.306603e-06
orbit46          0.000000 -2.544993e-05
orbit47          0.000000 -2.134770e-04
orbit48          0.000000  4.740152e-05
orbit49          0.000000  1.119415e-05
orbit50          0.000000 -1.520687e-03
orbit51          0.000000 -4.486012e-06
orbit52          0.000000 -9.369992e-05
orbit53          0.000000 -2.136350e-04
orbit54          0.000000  1.182798e-05
orbit55          0.000000  1.942246e-03
orbit56          0.000000  4.036127e-05
orbit57          0.000000  1.208612e-05
orbit58          0.000000  4.918359e-04
orbit59          0.000000  2.246915e-04
orbit60          0.000000 -5.365429e-04
orbit61          0.000000  8.400690e-03
orbit62          0.000000 -7.017656e-04
orbit63          0.000000  2.921636e-03
orbit64          0.000000  5.687837e-04
orbit65          0.000000 -1.416319e-03
orbit66          0.000000  6.434746e-04
orbit67          0.000000  2.161886e-03
orbit68          0.000000 -4.184862e-03
orbit69          0.000000  3.130766e-03
orbit70          0.000000 -8.947277e-03
orbit71          0.000000  4.441004e-03
orbit72          0.000000  1.759801e-02
AP               0.000000 -4.609041e-03
bet              0.000000 -4.522157e-06
ecc              0.000000 -2.635824e-01
eccrad           0.000000 -1.560455e+00
close            0.000000 -1.687530e+00
constraint       0.000000  8.281265e+00
coreness         0.000000 -2.822561e-02
knn              0.000000 -1.041402e-02
hubscore         0.000000  1.016883e+02
pagerank         0.000000 -9.896342e+00
trans            0.000000 -1.279239e+00
evcent           0.000000  8.902627e+01
first            0.000000  3.079451e-03
upto_second      0.000000  1.470397e-06
upto_third       0.000000 -1.460327e-04
upto_fourth      0.000000 -1.091989e-03
upto_fifth       0.000000 -1.313287e-03
upto_sixth       0.000000 -1.384523e-02
second           0.000000  3.148334e-07
third            0.000000 -3.153725e-04
fourth           0.000000  6.851871e-05
fifth            0.000000  1.096293e-03
sixth            0.000000  0.000000e+00
ratio1           0.000000  2.572822e-03
ratio2           0.000000 -2.269645e-02
ratio3           0.000000 -1.220016e+00
ratio4           0.000000 -1.166194e+01
ratio5           0.000000 -4.730597e+00
ratio6           0.000000 -1.859792e-02
selfinter        0.000000  1.462055e-01
walktrap_vertex  0.000000  9.163439e-01
bigcom1          0.000000  8.872709e-02
bigcom2          0.000000 -2.088412e+00
bigcom3          0.000000 -1.363724e-01
bigcom4          0.000000 -5.978398e-01
bigcom6          0.000000 -1.904305e+00
bigcom8          0.000000  3.382198e-01
bigcom9          0.000000  5.863411e-01
bigcom11         0.000000 -2.382590e+00
bigcom13         0.000000  1.272629e+00
bigcom15         0.000000 -1.245092e+00
bigcom16         0.000000 -1.034178e+00
bigcom21         0.000000 -2.329900e+00
bigcom22         0.000000 -2.221559e+00
bigcom24         0.000000 -1.008074e+00
bigcom26         0.000000 -2.498695e+00
bigcom28         0.000000 -2.748939e+00
bigcom30         0.000000 -3.015339e+00
bigcom31         0.000000 -2.708751e+00
bigcom32         0.000000 -1.717018e+00
bigcom33         0.000000 -1.831090e+00
bigcom34         0.000000 -8.084363e-01
bigcom36         0.000000 -1.667358e+00
bigcom37         0.000000 -9.823928e-01
bigcom38         0.000000 -6.843218e-01
bigcom39         0.000000 -2.419728e+00
bigcom40         0.000000 -7.127858e-02
bigcom43         0.000000 -2.070974e+00
bigcom44         0.000000 -1.467363e+00
bigcom46         0.000000 -2.662918e+00
bigcom47         0.000000 -2.413593e+00
bigcom49         0.000000 -1.140997e+00
bigcom50         0.000000 -9.108470e-01
bigcom51         0.000000 -1.234291e+00
bigcom52         0.000000 -1.784684e+00
bigcom54         0.000000 -1.478504e+00
bigcom56         0.000000 -2.514791e+00
bigcom62         0.000000 -1.527566e+00
bigcom66         0.000000 -8.040168e-01
bigcom68         0.000000 -1.481983e+00
bigcom69         0.000000 -1.834729e+00
bigcom71         0.000000 -1.738406e+00
bigcom72         0.000000 -5.923661e-01
bigcom73         0.000000 -2.726060e+00
bigcom74         0.000000 -1.907907e+00
bigcom75         0.000000  2.174286e+00
bigcom76         0.000000 -1.792504e+00
bigcom77         0.000000 -1.984067e+00
bigcom79         0.000000 -1.667415e+00
bigcom80         0.000000 -2.181302e+00
bigcom82         0.000000 -2.079284e+00
bigcom83         0.000000 -5.067184e-01
bigcom84         0.000000 -2.472456e+00
bigcom85         0.000000 -2.634105e+00
bigcom87         0.000000 -2.520072e+00
bigcom89         0.000000  0.000000e+00
bigcom91         0.000000  1.992172e+00
bigcom92         0.000000  1.159498e+00
bigcom93         0.000000 -8.641323e-03
bigcom96         0.000000 -1.341609e+00
bigcom97         0.000000 -1.809136e+00
bigcom98         0.000000 -1.958616e+00
bigcom99         0.000000  0.000000e+00
bigcom101        0.000000 -1.225187e+00
bigcom104        0.000000 -2.656040e+00
bigcom106        0.000000 -1.044508e+00
bigcom109        0.000000 -6.617806e-01
bigcom113        0.000000  0.000000e+00
bigcom116        0.000000  1.388439e-01
bigcom120        0.000000 -1.305404e-01
bigcom123        0.000000 -2.080817e+00
bigcom126        0.000000 -1.067338e+00
bigcom127        0.000000 -1.647823e+00
bigcom137        0.000000 -2.467662e+00
bigcom139        0.000000 -1.116509e+00
bigcom140        0.000000 -2.839879e+00
bigcom143        0.000000 -5.469674e-02
bigcom145        0.000000  0.000000e+00
bigcom146        0.000000  0.000000e+00
bigcom147        0.000000  0.000000e+00
bigcom149        0.000000  3.491780e+00
bigcom153        0.000000 -2.032854e+00
bigcom154        0.000000 -1.239508e+00
bigcom156        0.000000 -2.647103e+00
bigcom157        0.000000 -2.662448e-02
bigcom158        0.000000 -2.158083e+00
bigcom160        0.000000 -1.675193e+00
bigcom161        0.000000 -8.730025e-01
bigcom162        0.000000 -2.100017e+00
bigcom164        0.000000 -6.774586e-01
bigcom166        0.000000 -2.372563e+00
bigcom167        0.000000 -2.617718e+00
bigcom171        0.000000 -2.426635e+00
bigcom173        0.000000 -1.103089e+00
bigcom175        0.000000 -1.490282e+00
bigcom176        0.000000 -4.714734e-01
bigcom177        0.000000 -2.160223e+00
bigcom178        0.000000 -1.621230e+00
bigcom180        0.000000 -4.508848e-01
bigcom181        0.000000  2.371197e+00
bigcom184        0.000000 -2.052011e+00
bigcom186        0.000000 -2.357209e+00
bigcom187        0.000000 -2.597385e+00
bigcom189        0.000000 -2.300174e+00
bigcom194        0.000000 -2.575723e+00
bigcom195        0.000000 -4.349377e-01
bigcom196        0.000000 -2.538458e+00
bigcom204        0.000000  0.000000e+00
bigcom205        0.000000 -2.304556e+00
bigcom212        0.000000 -2.099529e+00
bigcom214        0.000000 -2.172802e+00
bigcom222        0.000000 -1.743981e+00
bigcom223        0.000000 -9.789612e-01
bigcom226        0.000000 -1.347193e+00
bigcom227        0.000000 -1.753951e+00
bigcom229        0.000000 -2.313979e-01
bigcom233        0.000000 -5.224465e-01
bigcom236        0.000000  0.000000e+00
bigcom237        0.000000 -1.962995e+00
bigcom246        0.000000 -1.628999e+00
bigcom248        0.000000 -5.994802e-01
bigcom249        0.000000 -2.022513e+00
bigcom250        0.000000 -1.797318e+00
bigcom254        0.000000 -1.143403e+00
bigcom266        0.000000 -2.054639e+00
bigcom269        0.000000  0.000000e+00
bigcom272        0.000000 -1.616435e+00
bigcom274        0.000000  3.287951e+00
bigcom281        0.000000 -7.245454e-01
bigcom291        0.000000 -2.040546e+00
bigcom292        0.000000 -1.543999e+00
bigcom295        0.000000 -2.246470e+00
bigcom299        0.000000 -1.834387e+00
bigcom301        0.000000 -1.496665e+00
bigcom306        0.000000 -1.796373e+00
bigcom309        0.000000 -3.712090e-01
bigcom314        0.000000 -1.780556e+00
bigcom321        0.000000 -1.581228e+00
bigcom341        0.000000 -2.172662e+00
bigcom350        0.000000  3.378827e+00
bigcom353        0.000000 -8.857084e-01
bigcom359        0.000000 -1.450585e+00
bigcom363        0.000000  0.000000e+00
bigcom365        0.000000 -1.463011e+00
bigcom385        0.000000 -1.625523e+00
bigcom386        0.000000 -5.131171e-02
bigcom408        0.000000 -1.692856e+00
bigcom412        0.000000 -1.203389e+00
bigcom480        0.000000 -1.086752e+00
spin_vertex      0.000000 -1.916407e-01
membership_s1    0.000000  5.793150e-01
membership_s3    0.000000  0.000000e+00
membership_s4    0.000000 -3.513811e-01
membership_s5    0.000000 -2.481747e-01
membership_s6    0.000000 -2.390135e+00
membership_s7    0.000000  9.638327e-01
membership_s8    0.000000 -9.676922e-01
membership_s9    0.000000 -6.997085e-01
membership_s11   0.000000  0.000000e+00
membership_s12   0.000000 -1.385412e+00
membership_s14   0.000000 -1.511762e+00
membership_s15   0.000000 -1.719069e+00
membership_s16   0.000000 -2.476877e-01
membership_s17   0.000000 -3.505610e-01
membership_s18   0.000000 -6.894114e-01
membership_s20   0.000000 -6.298290e-01
membership_s21   0.000000  8.708927e-01
membership_s22   0.000000 -1.814093e+00
membership_s24   0.000000 -9.476892e-01
membership_s25   0.000000 -1.181458e+00
membership_s26   0.000000  0.000000e+00
membership_s27   0.000000  8.341278e-01
membership_s28   0.000000 -2.925911e-01
membership_s30   0.000000  3.048760e-01
membership_s31   0.000000  1.757537e-01
membership_s32   0.000000  9.438792e-01
membership_s33   0.000000  0.000000e+00
membership_s36   0.000000 -4.484973e-01
membership_s37   0.000000 -1.347854e+00
V1               0.000000 -2.795734e+00
V2               0.000000 -4.369308e+00
pdi              0.000000  9.487247e+01
adhesion         0.000000  1.133225e-03
cohesion         0.000000  1.909381e-03
inner            0.000000 -2.411782e-04
outer            0.000000  4.779117e-04
ioratio          0.000000 -2.215828e+00
comsize          0.000000  9.592452e-04
[1] "Dataset: med_TnotC Model GBM, run: 2 of 10 2015-06-17 20:47:47"
Iter   TrainDeviance   ValidDeviance   StepSize   Improve
     1        0.1189            -nan     0.0100   -0.0001
     2        0.1164            -nan     0.0100   -0.0000
     3        0.1146            -nan     0.0100   -0.0001
     4        0.1126            -nan     0.0100    0.0000
     5        0.1114            -nan     0.0100   -0.0001
     6        0.1096            -nan     0.0100    0.0001
     7        0.1084            -nan     0.0100    0.0001
     8        0.1069            -nan     0.0100   -0.0000
     9        0.1055            -nan     0.0100   -0.0000
    10        0.1043            -nan     0.0100   -0.0001
    20        0.0932            -nan     0.0100   -0.0001
    40        0.0810            -nan     0.0100   -0.0000
    60        0.0715            -nan     0.0100   -0.0000
    80        0.0631            -nan     0.0100   -0.0000
   100        0.0570            -nan     0.0100   -0.0000
   106        0.0554            -nan     0.0100   -0.0000

[1] "GBM variable coefficients"
                            var     rel.inf
outer                     outer 5.208694414
V2                           V2 5.037785173
V1                           V1 4.305901324
bet                         bet 3.484098814
inner                     inner 3.193407672
ratio5                   ratio5 2.824895182
pagerank               pagerank 2.798864323
orbit30                 orbit30 2.373914764
ratio4                   ratio4 1.740719882
orbit18                 orbit18 1.625639196
graph12                 graph12 1.592859066
walktrap_vertex walktrap_vertex 1.549886781
graph17                 graph17 1.494308951
orbit55                 orbit55 1.418777700
orbit19                 orbit19 1.397626138
graph19                 graph19 1.380964926
orbit46                 orbit46 1.312630142
adhesion               adhesion 1.296637779
comsize                 comsize 1.238003066
orbit32                 orbit32 1.228432935
graph20                 graph20 1.228102096
cohesion               cohesion 1.196188263
orbit36                 orbit36 1.184489881
bigcom274             bigcom274 1.169212944
orbit49                 orbit49 1.108407658
orbit50                 orbit50 1.051600619
graph24                 graph24 1.008627516
orbit39                 orbit39 1.007557149
graph14                 graph14 0.953198932
orbit17                 orbit17 0.944693427
orbit29                 orbit29 0.938774844
orbit27                 orbit27 0.917927631
orbit48                 orbit48 0.890464357
trans                     trans 0.889669587
orbit35                 orbit35 0.883984737
orbit56                 orbit56 0.849016905
orbit16                 orbit16 0.827203959
orbit51                 orbit51 0.780488841
orbit21                 orbit21 0.773515609
graph3                   graph3 0.761189598
orbit10                 orbit10 0.756352569
ratio1                   ratio1 0.725041982
orbit52                 orbit52 0.722677053
orbit57                 orbit57 0.722046693
graph1                   graph1 0.700820066
knn                         knn 0.683514328
orbit62                 orbit62 0.677968333
graph28                 graph28 0.652410669
coreness               coreness 0.648701596
orbit26                 orbit26 0.639638026
graph23                 graph23 0.638982095
orbit9                   orbit9 0.621189742
graph22                 graph22 0.612556488
graph4                   graph4 0.611687008
orbit37                 orbit37 0.611156430
graph26                 graph26 0.610382674
graph25                 graph25 0.595307327
orbit45                 orbit45 0.583566598
graph7                   graph7 0.583383014
graph13                 graph13 0.575252131
orbit31                 orbit31 0.568482706
bigcom181             bigcom181 0.568125347
ioratio                 ioratio 0.532669118
orbit65                 orbit65 0.525028531
orbit53                 orbit53 0.502938743
orbit20                 orbit20 0.489338062
orbit5                   orbit5 0.485381282
graph5                   graph5 0.483890239
bigcom91               bigcom91 0.477333271
orbit41                 orbit41 0.464228491
graph21                 graph21 0.451842943
orbit54                 orbit54 0.446095672
orbit15                 orbit15 0.442319123
ratio2                   ratio2 0.439737108
orbit2                   orbit2 0.433720851
graph18                 graph18 0.432734475
bigcom3                 bigcom3 0.432358526
constraint           constraint 0.424279052
orbit42                 orbit42 0.422161351
graph15                 graph15 0.417101423
ratio6                   ratio6 0.414076952
orbit28                 orbit28 0.395498952
orbit64                 orbit64 0.394338751
orbit25                 orbit25 0.393390221
ratio3                   ratio3 0.383968931
orbit38                 orbit38 0.381295546
spin_vertex         spin_vertex 0.375726576
bigcom40               bigcom40 0.360344185
fourth                   fourth 0.345507528
graph11                 graph11 0.343595461
graph6                   graph6 0.336285311
membership_s7     membership_s7 0.328877388
third                     third 0.324461417
orbit60                 orbit60 0.315535658
upto_sixth           upto_sixth 0.302147557
graph10                 graph10 0.289142379
AP                           AP 0.281059401
orbit47                 orbit47 0.275400442
orbit66                 orbit66 0.273318727
orbit23                 orbit23 0.261163440
sixth                     sixth 0.251734414
orbit33                 orbit33 0.243201973
bigcom4                 bigcom4 0.241431351
graph16                 graph16 0.240508720
orbit70                 orbit70 0.231044880
fifth                     fifth 0.221464397
orbit63                 orbit63 0.207922455
orbit40                 orbit40 0.203022177
hubscore               hubscore 0.171618214
pdi                         pdi 0.168326953
graph29                 graph29 0.165886351
graph9                   graph9 0.161615100
membership_s21   membership_s21 0.161159357
upto_fourth         upto_fourth 0.159073580
orbit13                 orbit13 0.156587646
orbit24                 orbit24 0.156252434
orbit11                 orbit11 0.150958461
graph2                   graph2 0.138444400
bigcom116             bigcom116 0.122312114
membership_s32   membership_s32 0.122263727
orbit68                 orbit68 0.108081516
upto_second         upto_second 0.095883268
orbit69                 orbit69 0.077573479
membership_s4     membership_s4 0.073514060
close                     close 0.072391598
graph27                 graph27 0.064762215
evcent                   evcent 0.063461756
graph0                   graph0 0.061689788
orbit58                 orbit58 0.058080795
orbit59                 orbit59 0.057120396
orbit71                 orbit71 0.055801281
selfinter             selfinter 0.055293459
orbit44                 orbit44 0.054572661
graph8                   graph8 0.051633556
upto_fifth           upto_fifth 0.043707172
orbit61                 orbit61 0.034028806
orbit7                   orbit7 0.032839231
membership_s18   membership_s18 0.032134771
second                   second 0.030126443
orbit67                 orbit67 0.029904632
bigcom1                 bigcom1 0.028477579
membership_s27   membership_s27 0.027431098
membership_s30   membership_s30 0.023131718
membership_s31   membership_s31 0.017766817
bigcom9                 bigcom9 0.010804387
upto_third           upto_third 0.009060078
orbit0                   orbit0 0.000000000
orbit1                   orbit1 0.000000000
orbit3                   orbit3 0.000000000
orbit4                   orbit4 0.000000000
orbit6                   orbit6 0.000000000
orbit8                   orbit8 0.000000000
orbit12                 orbit12 0.000000000
orbit14                 orbit14 0.000000000
orbit22                 orbit22 0.000000000
orbit34                 orbit34 0.000000000
orbit43                 orbit43 0.000000000
orbit72                 orbit72 0.000000000
ecc                         ecc 0.000000000
eccrad                   eccrad 0.000000000
first                     first 0.000000000
bigcom2                 bigcom2 0.000000000
bigcom6                 bigcom6 0.000000000
bigcom8                 bigcom8 0.000000000
bigcom11               bigcom11 0.000000000
bigcom13               bigcom13 0.000000000
bigcom15               bigcom15 0.000000000
bigcom16               bigcom16 0.000000000
bigcom21               bigcom21 0.000000000
bigcom22               bigcom22 0.000000000
bigcom24               bigcom24 0.000000000
bigcom26               bigcom26 0.000000000
bigcom28               bigcom28 0.000000000
bigcom30               bigcom30 0.000000000
bigcom31               bigcom31 0.000000000
bigcom32               bigcom32 0.000000000
bigcom33               bigcom33 0.000000000
bigcom34               bigcom34 0.000000000
bigcom36               bigcom36 0.000000000
bigcom37               bigcom37 0.000000000
bigcom38               bigcom38 0.000000000
bigcom39               bigcom39 0.000000000
bigcom43               bigcom43 0.000000000
bigcom44               bigcom44 0.000000000
bigcom46               bigcom46 0.000000000
bigcom47               bigcom47 0.000000000
bigcom49               bigcom49 0.000000000
bigcom50               bigcom50 0.000000000
bigcom51               bigcom51 0.000000000
bigcom52               bigcom52 0.000000000
bigcom54               bigcom54 0.000000000
bigcom56               bigcom56 0.000000000
bigcom62               bigcom62 0.000000000
bigcom66               bigcom66 0.000000000
bigcom68               bigcom68 0.000000000
bigcom69               bigcom69 0.000000000
bigcom71               bigcom71 0.000000000
bigcom72               bigcom72 0.000000000
bigcom73               bigcom73 0.000000000
bigcom74               bigcom74 0.000000000
bigcom75               bigcom75 0.000000000
bigcom76               bigcom76 0.000000000
bigcom77               bigcom77 0.000000000
bigcom79               bigcom79 0.000000000
bigcom80               bigcom80 0.000000000
bigcom82               bigcom82 0.000000000
bigcom83               bigcom83 0.000000000
bigcom84               bigcom84 0.000000000
bigcom85               bigcom85 0.000000000
bigcom87               bigcom87 0.000000000
bigcom89               bigcom89 0.000000000
bigcom92               bigcom92 0.000000000
bigcom93               bigcom93 0.000000000
bigcom96               bigcom96 0.000000000
bigcom97               bigcom97 0.000000000
bigcom98               bigcom98 0.000000000
bigcom99               bigcom99 0.000000000
bigcom101             bigcom101 0.000000000
bigcom104             bigcom104 0.000000000
bigcom106             bigcom106 0.000000000
bigcom109             bigcom109 0.000000000
bigcom113             bigcom113 0.000000000
bigcom120             bigcom120 0.000000000
bigcom123             bigcom123 0.000000000
bigcom126             bigcom126 0.000000000
bigcom127             bigcom127 0.000000000
bigcom137             bigcom137 0.000000000
bigcom139             bigcom139 0.000000000
bigcom140             bigcom140 0.000000000
bigcom143             bigcom143 0.000000000
bigcom145             bigcom145 0.000000000
bigcom146             bigcom146 0.000000000
bigcom147             bigcom147 0.000000000
bigcom149             bigcom149 0.000000000
bigcom153             bigcom153 0.000000000
bigcom154             bigcom154 0.000000000
bigcom156             bigcom156 0.000000000
bigcom157             bigcom157 0.000000000
bigcom158             bigcom158 0.000000000
bigcom160             bigcom160 0.000000000
bigcom161             bigcom161 0.000000000
bigcom162             bigcom162 0.000000000
bigcom164             bigcom164 0.000000000
bigcom166             bigcom166 0.000000000
bigcom167             bigcom167 0.000000000
bigcom171             bigcom171 0.000000000
bigcom173             bigcom173 0.000000000
bigcom175             bigcom175 0.000000000
bigcom176             bigcom176 0.000000000
bigcom177             bigcom177 0.000000000
bigcom178             bigcom178 0.000000000
bigcom180             bigcom180 0.000000000
bigcom184             bigcom184 0.000000000
bigcom186             bigcom186 0.000000000
bigcom187             bigcom187 0.000000000
bigcom189             bigcom189 0.000000000
bigcom194             bigcom194 0.000000000
bigcom195             bigcom195 0.000000000
bigcom196             bigcom196 0.000000000
bigcom204             bigcom204 0.000000000
bigcom205             bigcom205 0.000000000
bigcom212             bigcom212 0.000000000
bigcom214             bigcom214 0.000000000
bigcom222             bigcom222 0.000000000
bigcom223             bigcom223 0.000000000
bigcom226             bigcom226 0.000000000
bigcom227             bigcom227 0.000000000
bigcom229             bigcom229 0.000000000
bigcom233             bigcom233 0.000000000
bigcom236             bigcom236 0.000000000
bigcom237             bigcom237 0.000000000
bigcom246             bigcom246 0.000000000
bigcom248             bigcom248 0.000000000
bigcom249             bigcom249 0.000000000
bigcom250             bigcom250 0.000000000
bigcom254             bigcom254 0.000000000
bigcom266             bigcom266 0.000000000
bigcom269             bigcom269 0.000000000
bigcom272             bigcom272 0.000000000
bigcom281             bigcom281 0.000000000
bigcom291             bigcom291 0.000000000
bigcom292             bigcom292 0.000000000
bigcom295             bigcom295 0.000000000
bigcom299             bigcom299 0.000000000
bigcom301             bigcom301 0.000000000
bigcom306             bigcom306 0.000000000
bigcom309             bigcom309 0.000000000
bigcom314             bigcom314 0.000000000
bigcom321             bigcom321 0.000000000
bigcom341             bigcom341 0.000000000
bigcom350             bigcom350 0.000000000
bigcom353             bigcom353 0.000000000
bigcom359             bigcom359 0.000000000
bigcom363             bigcom363 0.000000000
bigcom365             bigcom365 0.000000000
bigcom385             bigcom385 0.000000000
bigcom386             bigcom386 0.000000000
bigcom408             bigcom408 0.000000000
bigcom412             bigcom412 0.000000000
bigcom480             bigcom480 0.000000000
membership_s1     membership_s1 0.000000000
membership_s3     membership_s3 0.000000000
membership_s5     membership_s5 0.000000000
membership_s6     membership_s6 0.000000000
membership_s8     membership_s8 0.000000000
membership_s9     membership_s9 0.000000000
membership_s11   membership_s11 0.000000000
membership_s12   membership_s12 0.000000000
membership_s14   membership_s14 0.000000000
membership_s15   membership_s15 0.000000000
membership_s16   membership_s16 0.000000000
membership_s17   membership_s17 0.000000000
membership_s20   membership_s20 0.000000000
membership_s22   membership_s22 0.000000000
membership_s24   membership_s24 0.000000000
membership_s25   membership_s25 0.000000000
membership_s26   membership_s26 0.000000000
membership_s28   membership_s28 0.000000000
membership_s33   membership_s33 0.000000000
membership_s36   membership_s36 0.000000000
membership_s37   membership_s37 0.000000000
[1] "Dataset: med_TnotC Model RF, run: 2 of 10 2015-06-17 20:48:26"
     |      Out-of-bag   |
Tree |      MSE  %Var(y) |
   1 |  0.03053   279.88 |
   2 |  0.02635   241.60 |
   3 |  0.02358   216.18 |
   4 |  0.02146   196.76 |
   5 |  0.01929   176.85 |
   6 |  0.01797   164.74 |
   7 |  0.01712   156.91 |
   8 |  0.01696   155.47 |
   9 |  0.01619   148.43 |
  10 |   0.0153   140.26 |
  11 |  0.01502   137.71 |
  12 |  0.01488   136.42 |
  13 |  0.01493   136.88 |
  14 |  0.01461   133.98 |
  15 |  0.01439   131.90 |
  16 |  0.01403   128.63 |
  17 |  0.01382   126.71 |
  18 |  0.01359   124.60 |
  19 |  0.01362   124.85 |
  20 |  0.01356   124.31 |
  21 |  0.01344   123.24 |
  22 |  0.01339   122.74 |
  23 |  0.01331   122.06 |
  24 |   0.0132   121.06 |
  25 |  0.01314   120.43 |
  26 |   0.0131   120.08 |
  27 |  0.01298   119.04 |
  28 |  0.01295   118.74 |
  29 |  0.01292   118.43 |
  30 |  0.01286   117.94 |
  31 |  0.01283   117.66 |
  32 |  0.01287   118.03 |
  33 |  0.01283   117.62 |
  34 |  0.01285   117.80 |
  35 |   0.0128   117.37 |
  36 |  0.01276   117.02 |
  37 |  0.01277   117.05 |
  38 |  0.01273   116.70 |
  39 |  0.01268   116.29 |
  40 |  0.01264   115.85 |
  41 |   0.0126   115.55 |
  42 |  0.01259   115.39 |
  43 |  0.01255   115.07 |
  44 |  0.01255   115.02 |
  45 |  0.01251   114.65 |
  46 |  0.01247   114.29 |
  47 |  0.01243   113.92 |
  48 |   0.0124   113.66 |
  49 |  0.01238   113.47 |
  50 |  0.01236   113.33 |
  51 |  0.01236   113.32 |
  52 |  0.01237   113.37 |
  53 |  0.01239   113.61 |
  54 |  0.01235   113.19 |
  55 |  0.01235   113.20 |
  56 |  0.01233   113.07 |
  57 |  0.01231   112.83 |
  58 |  0.01229   112.70 |
  59 |  0.01227   112.53 |
  60 |  0.01227   112.46 |
  61 |  0.01223   112.13 |
  62 |  0.01222   112.02 |
  63 |   0.0122   111.84 |
  64 |   0.0122   111.85 |
  65 |  0.01222   111.99 |
  66 |   0.0122   111.87 |
  67 |  0.01218   111.67 |
  68 |  0.01217   111.54 |
  69 |  0.01215   111.36 |
  70 |  0.01215   111.36 |
  71 |  0.01214   111.30 |
  72 |  0.01213   111.22 |
  73 |  0.01213   111.20 |
  74 |  0.01213   111.19 |
  75 |  0.01212   111.12 |
  76 |  0.01212   111.16 |
  77 |  0.01213   111.17 |
  78 |  0.01212   111.14 |
  79 |  0.01212   111.16 |
  80 |  0.01212   111.07 |
  81 |  0.01212   111.10 |
  82 |  0.01212   111.10 |
  83 |   0.0121   110.97 |
  84 |  0.01209   110.82 |
  85 |  0.01209   110.87 |
  86 |  0.01208   110.72 |
  87 |  0.01207   110.66 |
  88 |  0.01206   110.56 |
  89 |  0.01205   110.45 |
  90 |  0.01205   110.44 |
  91 |  0.01203   110.25 |
  92 |    0.012   110.05 |
  93 |    0.012   110.05 |
  94 |    0.012   109.97 |
  95 |  0.01199   109.94 |
  96 |  0.01199   109.94 |
  97 |  0.01198   109.87 |
  98 |  0.01199   109.89 |
  99 |  0.01198   109.85 |
 100 |  0.01199   109.95 |
[1] "Random Forest variable coefficients"
                      %IncMSE IncNodePurity
graph5           2.906801e-03  1.667369e-01
graph6           8.655926e-04  3.001073e-01
graph7           2.049323e-03  2.069931e-01
graph8           8.003100e-05  1.738816e-02
graph9           1.514692e-03  1.194433e-01
graph10          2.703210e-03  3.144411e-01
graph11          4.808144e-03  1.961241e-01
graph12          5.803683e-03  3.941562e-01
graph13          7.770101e-04  2.371130e-01
graph14          1.540695e-03  2.548510e-01
graph15          5.959189e-03  2.749937e-01
graph16          2.874402e-03  2.812895e-01
graph17          2.761685e-03  3.448489e-01
graph18          1.561938e-04  1.998035e-01
graph19          1.855089e-03  3.954706e-01
graph20          5.700753e-03  3.331832e-01
graph21          3.420797e-03  2.962899e-01
graph22          2.802578e-03  4.421483e-01
graph23          4.141204e-03  3.641021e-01
graph24          1.181439e-03  2.258827e-01
graph25          5.836385e-03  1.861751e-01
graph26          1.709976e-03  2.841991e-01
graph27          1.026149e-03  1.368106e-01
graph28          2.721349e-04  1.475249e-01
graph29          1.935553e-04  7.727801e-02
orbit0           2.138328e-04  7.491796e-02
orbit1           6.747035e-04  1.437290e-01
orbit2           1.811372e-03  1.337440e-01
orbit3           1.082566e-03  1.216448e-01
orbit4           1.824725e-03  8.150312e-02
orbit5           3.431768e-03  1.999852e-01
orbit6           1.530849e-03  2.308676e-01
orbit7           1.452957e-03  2.071131e-01
orbit8           4.981693e-03  1.856645e-01
orbit9           1.237764e-03  2.181697e-01
orbit10          4.833281e-04  1.169463e-01
orbit11          5.755701e-04  1.649177e-01
orbit12          2.907058e-03  2.802554e-01
orbit13          3.449227e-03  2.042398e-01
orbit14          6.966677e-05  3.011751e-02
orbit15          2.160250e-03  1.905588e-01
orbit16          2.980988e-04  1.673919e-01
orbit17          1.954716e-03  2.627647e-01
orbit18          2.015195e-03  5.192355e-01
orbit19          1.581518e-03  2.113178e-01
orbit20          1.639383e-03  2.883177e-01
orbit21          2.612272e-04  1.438954e-01
orbit22          1.151609e-03  2.138452e-01
orbit23          4.137618e-04  1.834780e-01
orbit24          3.243600e-03  2.268144e-01
orbit25          2.618238e-03  2.719670e-01
orbit26          4.000042e-03  2.915972e-01
orbit27          2.478636e-03  3.773996e-01
orbit28          1.190518e-03  9.457319e-02
orbit29          1.066619e-03  2.196495e-01
orbit30          1.755075e-03  3.014262e-01
orbit31          3.576026e-03  2.418700e-01
orbit32          3.628117e-03  2.355654e-01
orbit33          7.127268e-04  1.426966e-01
orbit34          2.922884e-03  3.908135e-01
orbit35          1.775574e-03  9.992410e-02
orbit36          3.041650e-03  4.755050e-01
orbit37          4.515391e-03  2.777094e-01
orbit38          3.824206e-03  2.433247e-01
orbit39          5.146561e-03  3.768320e-01
orbit40          2.512718e-03  2.121955e-01
orbit41          2.274522e-03  1.752830e-01
orbit42          3.720521e-03  1.563929e-01
orbit43          2.642958e-03  1.212131e-01
orbit44          2.623664e-04  1.709753e-01
orbit45          1.078764e-03  2.200820e-01
orbit46          2.203286e-03  2.188680e-01
orbit47          1.933158e-03  2.727400e-01
orbit48          2.774674e-03  2.581702e-01
orbit49          3.804125e-03  4.516749e-01
orbit50          2.085192e-03  2.397107e-01
orbit51          1.272727e-02  4.034548e-01
orbit52          1.771013e-03  1.685278e-01
orbit53          3.713886e-03  3.052589e-01
orbit54          5.089968e-03  3.250754e-01
orbit55          1.134315e-03  6.541082e-01
orbit56          4.276428e-03  3.969431e-01
orbit57          2.349465e-04  8.455081e-02
orbit58          2.635892e-04  2.680726e-02
orbit59          2.836569e-03  2.020385e-01
orbit60          2.022320e-03  1.622426e-01
orbit61          2.024886e-03  1.491251e-01
orbit62          8.450294e-04  1.606258e-01
orbit63          8.743270e-04  2.194871e-01
orbit64          8.314756e-04  1.627243e-01
orbit65          4.060924e-03  2.217143e-01
orbit66          2.234329e-03  1.037865e-01
orbit67          1.482506e-04  6.190673e-02
orbit68          1.025096e-04  1.067105e-01
orbit69          6.132610e-04  1.027024e-01
orbit70          7.255013e-04  1.675602e-01
orbit71          3.321188e-04  1.973087e-02
orbit72          9.328403e-05  3.915546e-02
AP              -2.733243e-05  2.149178e-02
bet              3.443593e-04  3.691520e-01
ecc              1.544183e-04  4.221637e-02
eccrad           3.701587e-04  1.499368e-01
close            1.250197e-03  1.952393e-01
constraint       8.303210e-04  5.145521e-01
coreness         1.892974e-04  2.567538e-01
knn              2.961457e-03  2.647006e-01
hubscore         1.413813e-03  2.104949e-01
pagerank         6.316093e-04  9.029455e-01
trans            6.493602e-04  1.798784e-01
evcent           1.975768e-03  6.404374e-02
first            9.687950e-05  6.918327e-02
upto_second      4.375490e-04  1.722250e-01
upto_third       3.025637e-03  2.012469e-01
upto_fourth      6.357352e-04  2.513019e-01
upto_fifth       2.054225e-03  1.592852e-01
upto_sixth       7.157663e-04  2.204633e-01
second           1.975246e-03  2.106417e-01
third            3.886471e-03  4.186068e-01
fourth           8.317539e-04  3.677571e-01
fifth            5.163582e-03  3.821777e-01
sixth            5.484845e-04  2.915402e-01
ratio1           3.004576e-03  3.303790e-01
ratio2           1.157474e-03  4.172281e-01
ratio3           1.133074e-03  5.078415e-01
ratio4           6.139839e-03  9.541285e-01
ratio5           1.495569e-03  1.021039e+00
ratio6           6.286718e-04  3.275227e-01
selfinter        1.768253e-05  3.210855e-02
walktrap_vertex  1.951397e-04  7.438363e-01
bigcom1          4.420213e-05  1.210605e-01
bigcom2          0.000000e+00  0.000000e+00
bigcom3          1.323467e-04  1.883838e-01
bigcom4          1.046345e-05  1.607294e-02
bigcom6          0.000000e+00  0.000000e+00
bigcom8          4.089210e-05  5.348907e-02
bigcom9         -1.756508e-05  3.717858e-02
bigcom11         0.000000e+00  0.000000e+00
bigcom13         0.000000e+00  0.000000e+00
bigcom15         0.000000e+00  0.000000e+00
bigcom16         0.000000e+00  0.000000e+00
bigcom21         0.000000e+00  0.000000e+00
bigcom22         0.000000e+00  0.000000e+00
bigcom24         0.000000e+00  0.000000e+00
bigcom26         0.000000e+00  0.000000e+00
bigcom28         0.000000e+00  0.000000e+00
bigcom30         0.000000e+00  0.000000e+00
bigcom31         0.000000e+00  6.938894e-20
bigcom32         0.000000e+00  0.000000e+00
bigcom33         0.000000e+00  0.000000e+00
bigcom34         0.000000e+00  0.000000e+00
bigcom36         0.000000e+00  0.000000e+00
bigcom37         0.000000e+00  0.000000e+00
bigcom38         0.000000e+00  0.000000e+00
bigcom39         0.000000e+00  0.000000e+00
bigcom40         6.487003e-05  2.183660e-01
bigcom43         0.000000e+00  0.000000e+00
bigcom44         0.000000e+00  0.000000e+00
bigcom46         0.000000e+00  0.000000e+00
bigcom47         0.000000e+00  0.000000e+00
bigcom49         0.000000e+00  0.000000e+00
bigcom50         0.000000e+00  0.000000e+00
bigcom51         0.000000e+00  0.000000e+00
bigcom52         0.000000e+00  0.000000e+00
bigcom54         0.000000e+00  0.000000e+00
bigcom56         0.000000e+00  0.000000e+00
bigcom62         0.000000e+00  0.000000e+00
bigcom66         0.000000e+00  0.000000e+00
bigcom68         0.000000e+00  0.000000e+00
bigcom69         0.000000e+00  0.000000e+00
bigcom71         0.000000e+00  0.000000e+00
bigcom72         0.000000e+00  0.000000e+00
bigcom73         0.000000e+00  0.000000e+00
bigcom74         0.000000e+00  0.000000e+00
bigcom75         4.571387e-06  4.126142e-01
bigcom76         0.000000e+00  0.000000e+00
bigcom77         0.000000e+00  6.938894e-20
bigcom79         0.000000e+00  0.000000e+00
bigcom80         0.000000e+00  0.000000e+00
bigcom82         0.000000e+00  0.000000e+00
bigcom83         0.000000e+00  0.000000e+00
bigcom84         0.000000e+00  0.000000e+00
bigcom85         0.000000e+00  0.000000e+00
bigcom87         0.000000e+00  0.000000e+00
bigcom89         0.000000e+00  0.000000e+00
bigcom91         6.410530e-05  3.021010e-01
bigcom92         0.000000e+00  0.000000e+00
bigcom93         0.000000e+00  0.000000e+00
bigcom96         0.000000e+00  0.000000e+00
bigcom97         0.000000e+00  0.000000e+00
bigcom98         0.000000e+00  0.000000e+00
bigcom99         0.000000e+00  0.000000e+00
bigcom101        0.000000e+00  0.000000e+00
bigcom104        0.000000e+00  0.000000e+00
bigcom106        0.000000e+00  0.000000e+00
bigcom109        0.000000e+00  0.000000e+00
bigcom113        0.000000e+00  0.000000e+00
bigcom116        3.405598e-07  1.969816e-02
bigcom120        0.000000e+00  0.000000e+00
bigcom123        0.000000e+00  0.000000e+00
bigcom126        0.000000e+00  0.000000e+00
bigcom127        0.000000e+00  0.000000e+00
bigcom137        0.000000e+00  0.000000e+00
bigcom139        0.000000e+00  0.000000e+00
bigcom140        0.000000e+00  0.000000e+00
bigcom143        0.000000e+00  0.000000e+00
bigcom145        0.000000e+00  0.000000e+00
bigcom146        0.000000e+00  0.000000e+00
bigcom147        0.000000e+00  0.000000e+00
bigcom149       -1.172026e-05  3.222229e-01
bigcom153        0.000000e+00  0.000000e+00
bigcom154        0.000000e+00  0.000000e+00
bigcom156        0.000000e+00  0.000000e+00
bigcom157        0.000000e+00  0.000000e+00
bigcom158        0.000000e+00  0.000000e+00
bigcom160        0.000000e+00  0.000000e+00
bigcom161        0.000000e+00  0.000000e+00
bigcom162        0.000000e+00  0.000000e+00
bigcom164        0.000000e+00  0.000000e+00
bigcom166        0.000000e+00  0.000000e+00
bigcom167        0.000000e+00  0.000000e+00
bigcom171        0.000000e+00  0.000000e+00
bigcom173        0.000000e+00  0.000000e+00
bigcom175        0.000000e+00  0.000000e+00
bigcom176        0.000000e+00  0.000000e+00
bigcom177        0.000000e+00  0.000000e+00
bigcom178        0.000000e+00  6.938894e-20
bigcom180        0.000000e+00  0.000000e+00
bigcom181        5.668673e-06  1.625622e-01
bigcom184        0.000000e+00  0.000000e+00
bigcom186        0.000000e+00  0.000000e+00
bigcom187        0.000000e+00  0.000000e+00
bigcom189        0.000000e+00  0.000000e+00
bigcom194        0.000000e+00  0.000000e+00
bigcom195        0.000000e+00  0.000000e+00
bigcom196        0.000000e+00  0.000000e+00
bigcom204        0.000000e+00  0.000000e+00
bigcom205        0.000000e+00  0.000000e+00
bigcom212        0.000000e+00  0.000000e+00
bigcom214        0.000000e+00  0.000000e+00
bigcom222        0.000000e+00  0.000000e+00
bigcom223        0.000000e+00  0.000000e+00
bigcom226        0.000000e+00  0.000000e+00
bigcom227        0.000000e+00  0.000000e+00
bigcom229        0.000000e+00  0.000000e+00
bigcom233        0.000000e+00  0.000000e+00
bigcom236        0.000000e+00  0.000000e+00
bigcom237        0.000000e+00  0.000000e+00
bigcom246        0.000000e+00  0.000000e+00
bigcom248        0.000000e+00  0.000000e+00
bigcom249        0.000000e+00  0.000000e+00
bigcom250        0.000000e+00  0.000000e+00
bigcom254        0.000000e+00  0.000000e+00
bigcom266        0.000000e+00  0.000000e+00
bigcom269        0.000000e+00  0.000000e+00
bigcom272        0.000000e+00  0.000000e+00
bigcom274        2.708950e-04  1.866847e-01
bigcom281        0.000000e+00  0.000000e+00
bigcom291        0.000000e+00  0.000000e+00
bigcom292        0.000000e+00  0.000000e+00
bigcom295        0.000000e+00  3.469447e-20
bigcom299        0.000000e+00  0.000000e+00
bigcom301        0.000000e+00  0.000000e+00
bigcom306        0.000000e+00  0.000000e+00
bigcom309        0.000000e+00  0.000000e+00
bigcom314        0.000000e+00  0.000000e+00
bigcom321        0.000000e+00  0.000000e+00
bigcom341        0.000000e+00  0.000000e+00
bigcom350        1.326817e-05  5.158095e-01
bigcom353        0.000000e+00  0.000000e+00
bigcom359        0.000000e+00  0.000000e+00
bigcom363        0.000000e+00  0.000000e+00
bigcom365        0.000000e+00  0.000000e+00
bigcom385        0.000000e+00  0.000000e+00
bigcom386        0.000000e+00  0.000000e+00
bigcom408        0.000000e+00  0.000000e+00
bigcom412        0.000000e+00  0.000000e+00
bigcom480        0.000000e+00  0.000000e+00
spin_vertex      1.624179e-04  4.778429e-01
membership_s1    5.803831e-06  1.154762e-03
membership_s3    0.000000e+00  0.000000e+00
membership_s4    1.309347e-05  5.429392e-02
membership_s5    5.830904e-06  5.310245e-03
membership_s6    0.000000e+00  0.000000e+00
membership_s7    8.715953e-05  1.090064e-01
membership_s8    0.000000e+00  0.000000e+00
membership_s9    0.000000e+00  0.000000e+00
membership_s11   0.000000e+00  0.000000e+00
membership_s12   0.000000e+00  0.000000e+00
membership_s14   0.000000e+00  0.000000e+00
membership_s15   0.000000e+00  0.000000e+00
membership_s16   0.000000e+00  0.000000e+00
membership_s17   0.000000e+00  0.000000e+00
membership_s18   1.868778e-04  1.714159e-01
membership_s20   0.000000e+00  0.000000e+00
membership_s21  -7.301630e-05  1.439087e-01
membership_s22   0.000000e+00  0.000000e+00
membership_s24   0.000000e+00  0.000000e+00
membership_s25   0.000000e+00  0.000000e+00
membership_s26   0.000000e+00  0.000000e+00
membership_s27   1.244010e-05  1.621929e-01
membership_s28   0.000000e+00  0.000000e+00
membership_s30   1.231622e-04  1.466586e-01
membership_s31  -9.070816e-05  6.127877e-02
membership_s32  -1.256699e-05  1.101291e-01
membership_s33   0.000000e+00  0.000000e+00
membership_s36   0.000000e+00  0.000000e+00
membership_s37   0.000000e+00  0.000000e+00
V1               5.218455e-03  1.039678e+00
V2               2.427261e-03  1.002592e+00
pdi             -1.379773e-05  1.063453e-01
adhesion         2.927935e-03  8.043050e-01
cohesion         4.695696e-03  7.574112e-01
inner            3.524664e-03  7.481199e-01
outer            2.579526e-03  1.704261e+00
ioratio          2.146199e-03  7.261398e-01
comsize          2.881978e-04  3.291592e-01
[1] "Dataset: med_TnotC Model GLM, run: 2 of 10 2015-06-17 20:49:15"
[1] "glmnet variable coefficients"
                     [,1]          [,2]
(Intercept)     -4.496099  2.673215e+01
graph0           0.000000 -3.928300e-03
graph1           0.000000  0.000000e+00
graph2           0.000000 -1.436033e-05
graph3           0.000000 -3.361442e-09
graph4           0.000000  0.000000e+00
graph5           0.000000  0.000000e+00
graph6           0.000000  0.000000e+00
graph7           0.000000  3.001545e-04
graph8           0.000000 -1.532457e-02
graph9           0.000000  3.260456e-09
graph10          0.000000  8.389282e-11
graph11          0.000000 -4.420494e-12
graph12          0.000000  1.652511e-07
graph13          0.000000  0.000000e+00
graph14          0.000000 -1.529929e-09
graph15          0.000000  1.080193e-05
graph16          0.000000  0.000000e+00
graph17          0.000000 -1.459104e-07
graph18          0.000000 -6.981353e-06
graph19          0.000000  0.000000e+00
graph20          0.000000 -1.149106e-05
graph21          0.000000 -7.005859e-11
graph22          0.000000 -1.072369e-05
graph23          0.000000  0.000000e+00
graph24          0.000000  0.000000e+00
graph25          0.000000  0.000000e+00
graph26          0.000000 -2.823480e-05
graph27          0.000000 -1.823548e-03
graph28          0.000000 -5.887531e-04
graph29          0.000000  8.798779e-03
orbit0           0.000000 -2.275715e-03
orbit1           0.000000  0.000000e+00
orbit2           0.000000 -1.795246e-06
orbit3           0.000000 -9.005281e-05
orbit4           0.000000 -2.352674e-06
orbit5           0.000000  8.148678e-08
orbit6           0.000000  0.000000e+00
orbit7           0.000000 -4.220426e-06
orbit8           0.000000  0.000000e+00
orbit9           0.000000  2.958045e-05
orbit10          0.000000 -4.683794e-07
orbit11          0.000000  6.732094e-04
orbit12          0.000000  7.321382e-04
orbit13          0.000000 -3.901968e-04
orbit14          0.000000 -1.453428e-02
orbit15          0.000000  1.391303e-07
orbit16          0.000000  1.536612e-07
orbit17          0.000000 -2.927172e-07
orbit18          0.000000  3.070190e-09
orbit19          0.000000  1.170901e-09
orbit20          0.000000  1.126412e-10
orbit21          0.000000 -1.974541e-06
orbit22          0.000000 -2.270091e-12
orbit23          0.000000 -1.648187e-05
orbit24          0.000000  4.219524e-07
orbit25          0.000000  2.065322e-08
orbit26          0.000000  6.218527e-06
orbit27          0.000000 -3.117046e-06
orbit28          0.000000 -5.805028e-07
orbit29          0.000000  3.618384e-06
orbit30          0.000000 -2.616533e-06
orbit31          0.000000  2.951558e-09
orbit32          0.000000 -6.860901e-08
orbit33          0.000000  1.210419e-04
orbit34          0.000000  1.251012e-05
orbit35          0.000000  4.116584e-06
orbit36          0.000000 -7.149579e-06
orbit37          0.000000  3.396224e-08
orbit38          0.000000  5.644224e-05
orbit39          0.000000  4.422052e-07
orbit40          0.000000 -2.649649e-06
orbit41          0.000000 -7.681675e-06
orbit42          0.000000 -6.998219e-04
orbit43          0.000000 -6.712585e-06
orbit44          0.000000 -1.085181e-02
orbit45          0.000000 -1.807562e-06
orbit46          0.000000 -1.095171e-06
orbit47          0.000000 -1.053466e-04
orbit48          0.000000  1.154755e-05
orbit49          0.000000 -9.550605e-06
orbit50          0.000000 -4.444785e-04
orbit51          0.000000 -2.318281e-06
orbit52          0.000000  4.065381e-05
orbit53          0.000000  2.090817e-04
orbit54          0.000000 -1.398424e-05
orbit55          0.000000  1.918781e-03
orbit56          0.000000 -2.702982e-05
orbit57          0.000000  4.278748e-05
orbit58          0.000000 -1.716303e-04
orbit59          0.000000  1.725291e-05
orbit60          0.000000 -1.120884e-04
orbit61          0.000000  3.422579e-03
orbit62          0.000000 -1.432871e-03
orbit63          0.000000  8.037263e-04
orbit64          0.000000  4.994184e-04
orbit65          0.000000 -3.865835e-04
orbit66          0.000000 -7.324766e-05
orbit67          0.000000  1.352005e-03
orbit68          0.000000 -2.383052e-03
orbit69          0.000000  1.989496e-03
orbit70          0.000000 -3.131988e-03
orbit71          0.000000  2.717866e-04
orbit72          0.000000  7.859102e-03
AP               0.000000  8.498334e-02
bet              0.000000 -8.783710e-06
ecc              0.000000 -1.944550e-01
eccrad           0.000000 -1.134450e+00
close            0.000000 -5.565814e-03
constraint       0.000000  7.028629e+00
coreness         0.000000 -8.462488e-03
knn              0.000000 -4.797168e-03
hubscore         0.000000  1.062133e+01
pagerank         0.000000 -1.210259e+01
trans            0.000000 -2.569694e+00
evcent           0.000000  6.240069e+00
first            0.000000 -4.275858e-03
upto_second      0.000000  0.000000e+00
upto_third       0.000000 -3.993878e-05
upto_fourth      0.000000 -1.500199e-04
upto_fifth       0.000000 -1.365215e-06
upto_sixth       0.000000 -1.603746e-03
second           0.000000  0.000000e+00
third            0.000000 -2.399352e-04
fourth           0.000000  3.097042e-05
fifth            0.000000  1.840053e-04
sixth            0.000000  1.875150e-07
ratio1           0.000000 -8.568678e-04
ratio2           0.000000 -3.026761e-02
ratio3           0.000000 -4.955729e-01
ratio4           0.000000  1.361825e-01
ratio5           0.000000 -1.822022e+00
ratio6           0.000000 -1.276214e-02
selfinter        0.000000  3.176811e-02
walktrap_vertex  0.000000  1.777311e-01
bigcom1          0.000000  1.006333e-01
bigcom2          0.000000 -1.334479e+00
bigcom3          0.000000  3.546307e-01
bigcom4          0.000000 -1.692797e-01
bigcom6          0.000000 -8.526101e-01
bigcom8          0.000000  2.363314e-01
bigcom9          0.000000  5.048854e-01
bigcom11         0.000000 -1.138548e+00
bigcom13         0.000000 -1.329879e+00
bigcom15         0.000000 -6.859318e-01
bigcom16         0.000000 -4.012412e-01
bigcom21         0.000000 -1.464787e+00
bigcom22         0.000000 -1.372392e+00
bigcom24         0.000000 -6.395170e-01
bigcom26         0.000000 -1.576327e+00
bigcom28         0.000000 -1.629083e+00
bigcom30         0.000000 -1.921251e+00
bigcom31         0.000000 -1.329228e+00
bigcom32         0.000000 -2.220307e-02
bigcom33         0.000000 -7.480177e-01
bigcom34         0.000000 -3.937802e-01
bigcom36         0.000000 -9.447180e-01
bigcom37         0.000000 -4.204999e-01
bigcom38         0.000000 -3.383912e-01
bigcom39         0.000000 -8.384013e-01
bigcom40         0.000000  1.866639e-01
bigcom43         0.000000 -1.195024e+00
bigcom44         0.000000 -9.825699e-01
bigcom46         0.000000 -1.179008e+00
bigcom47         0.000000 -1.148772e+00
bigcom49         0.000000 -8.092942e-01
bigcom50         0.000000 -5.158148e-01
bigcom51         0.000000 -7.931871e-01
bigcom52         0.000000 -9.786938e-01
bigcom54         0.000000 -8.203916e-01
bigcom56         0.000000 -1.113032e+00
bigcom62         0.000000 -1.175533e+00
bigcom66         0.000000 -1.905347e-01
bigcom68         0.000000 -6.299654e-01
bigcom69         0.000000 -1.040476e+00
bigcom71         0.000000 -8.965183e-01
bigcom72         0.000000 -5.451301e-02
bigcom73         0.000000 -1.361729e+00
bigcom74         0.000000 -9.123282e-01
bigcom75         0.000000  2.555235e+00
bigcom76         0.000000 -1.133364e+00
bigcom77         0.000000 -8.434148e-01
bigcom79         0.000000 -9.004880e-01
bigcom80         0.000000 -8.033921e-01
bigcom82         0.000000 -9.981871e-01
bigcom83         0.000000 -1.618548e-01
bigcom84         0.000000 -1.473110e+00
bigcom85         0.000000 -6.692090e-01
bigcom87         0.000000 -1.158405e+00
bigcom89         0.000000  0.000000e+00
bigcom91         0.000000  2.599109e+00
bigcom92         0.000000 -1.074882e+00
bigcom93         0.000000  0.000000e+00
bigcom96         0.000000 -4.471371e-01
bigcom97         0.000000 -1.046244e+00
bigcom98         0.000000 -7.058097e-01
bigcom99         0.000000  0.000000e+00
bigcom101        0.000000 -8.439241e-01
bigcom104        0.000000 -1.163094e+00
bigcom106        0.000000 -1.687027e-02
bigcom109        0.000000 -1.004068e+00
bigcom113        0.000000  0.000000e+00
bigcom116        0.000000  6.024992e-01
bigcom120        0.000000 -6.212172e-02
bigcom123        0.000000 -1.140207e+00
bigcom126        0.000000 -4.879412e-01
bigcom127        0.000000 -9.049072e-01
bigcom137        0.000000 -1.356194e+00
bigcom139        0.000000 -9.965022e-01
bigcom140        0.000000 -1.282320e+00
bigcom143        0.000000  0.000000e+00
bigcom145        0.000000  0.000000e+00
bigcom146        0.000000  0.000000e+00
bigcom147        0.000000 -4.070585e-01
bigcom149        0.000000  3.394272e+00
bigcom153        0.000000 -8.643873e-01
bigcom154        0.000000 -6.798744e-01
bigcom156        0.000000 -1.408199e+00
bigcom157        0.000000  0.000000e+00
bigcom158        0.000000 -1.030722e+00
bigcom160        0.000000 -6.032623e-01
bigcom161        0.000000 -3.971818e-01
bigcom162        0.000000 -1.023813e+00
bigcom164        0.000000 -1.956530e-01
bigcom166        0.000000 -1.379460e+00
bigcom167        0.000000 -1.532386e+00
bigcom171        0.000000 -1.370359e+00
bigcom173        0.000000 -4.564024e-01
bigcom175        0.000000 -5.938986e-01
bigcom176        0.000000 -1.534045e-01
bigcom177        0.000000 -1.313613e+00
bigcom178        0.000000 -6.075839e-01
bigcom180        0.000000 -3.477711e-01
bigcom181        0.000000  1.907403e+00
bigcom184        0.000000 -9.070359e-01
bigcom186        0.000000 -1.216466e+00
bigcom187        0.000000 -1.208372e+00
bigcom189        0.000000 -1.282439e+00
bigcom194        0.000000 -1.401361e+00
bigcom195        0.000000 -4.293807e-01
bigcom196        0.000000 -1.101439e+00
bigcom204        0.000000  0.000000e+00
bigcom205        0.000000 -1.133788e+00
bigcom212        0.000000 -1.502394e+00
bigcom214        0.000000 -7.074346e-01
bigcom222        0.000000 -6.189472e-01
bigcom223        0.000000 -5.588841e-01
bigcom226        0.000000 -9.000804e-01
bigcom227        0.000000 -1.050938e+00
bigcom229        0.000000 -3.035891e-02
bigcom233        0.000000  0.000000e+00
bigcom236        0.000000  0.000000e+00
bigcom237        0.000000 -9.122114e-01
bigcom246        0.000000 -9.789020e-01
bigcom248        0.000000 -1.339223e-01
bigcom249        0.000000 -9.645556e-01
bigcom250        0.000000 -9.582386e-01
bigcom254        0.000000  0.000000e+00
bigcom266        0.000000 -9.972410e-01
bigcom269        0.000000  0.000000e+00
bigcom272        0.000000 -4.719839e-01
bigcom274        0.000000  2.282951e+00
bigcom281        0.000000 -3.849688e-01
bigcom291        0.000000 -1.424740e+00
bigcom292        0.000000 -5.274153e-01
bigcom295        0.000000 -9.413277e-01
bigcom299        0.000000 -9.215801e-01
bigcom301        0.000000 -1.150565e+00
bigcom306        0.000000 -6.508123e-01
bigcom309        0.000000  0.000000e+00
bigcom314        0.000000 -4.759685e-01
bigcom321        0.000000 -9.389163e-01
bigcom341        0.000000 -6.467914e-01
bigcom350        0.000000  3.669807e+00
bigcom353        0.000000 -1.533071e-01
bigcom359        0.000000 -8.635101e-01
bigcom363        0.000000  0.000000e+00
bigcom365        0.000000 -6.591962e-01
bigcom385        0.000000 -8.587070e-01
bigcom386        0.000000  0.000000e+00
bigcom408        0.000000 -7.848728e-01
bigcom412        0.000000 -2.294154e-01
bigcom480        0.000000 -5.068380e-01
spin_vertex      0.000000 -6.152638e-01
membership_s1    0.000000  9.794762e-02
membership_s3    0.000000  0.000000e+00
membership_s4    0.000000  0.000000e+00
membership_s5    0.000000 -8.497945e-02
membership_s6    0.000000 -1.997186e+00
membership_s7    0.000000  5.888460e-01
membership_s8    0.000000 -4.109897e-01
membership_s9    0.000000 -1.174729e-01
membership_s11   0.000000 -2.249641e-01
membership_s12   0.000000 -9.679881e-01
membership_s14   0.000000 -8.614039e-01
membership_s15   0.000000 -1.182166e+00
membership_s16   0.000000  0.000000e+00
membership_s17   0.000000  0.000000e+00
membership_s18   0.000000 -3.716916e-01
membership_s20   0.000000 -4.891127e-01
membership_s21   0.000000  4.879577e-01
membership_s22   0.000000 -1.106493e+00
membership_s24   0.000000 -3.817707e-01
membership_s25   0.000000 -8.102626e-01
membership_s26   0.000000  0.000000e+00
membership_s27   0.000000  3.080551e-01
membership_s28   0.000000 -5.806187e-01
membership_s30   0.000000  1.683459e-01
membership_s31   0.000000  4.884938e-02
membership_s32   0.000000  3.803834e-01
membership_s33   0.000000 -3.017496e-01
membership_s36   0.000000 -4.628202e-01
membership_s37   0.000000 -8.747065e-01
V1               0.000000 -7.022308e-01
V2               0.000000 -2.767859e+00
pdi              0.000000  5.194576e+02
adhesion         0.000000  1.416533e-04
cohesion         0.000000  7.836034e-05
inner            0.000000 -7.450984e-05
outer            0.000000  3.297671e-05
ioratio          0.000000  9.280776e-02
comsize          0.000000  3.006907e-04
[1] "Dataset: med_TnotC Model GBM, run: 3 of 10 2015-06-17 20:49:49"
Iter   TrainDeviance   ValidDeviance   StepSize   Improve
     1        0.1153            -nan     0.0100   -0.0000
     2        0.1135            -nan     0.0100    0.0000
     3        0.1112            -nan     0.0100   -0.0001
     4        0.1098            -nan     0.0100   -0.0000
     5        0.1083            -nan     0.0100    0.0001
     6        0.1064            -nan     0.0100   -0.0001
     7        0.1053            -nan     0.0100   -0.0000
     8        0.1041            -nan     0.0100   -0.0001
     9        0.1021            -nan     0.0100   -0.0001
    10        0.1007            -nan     0.0100   -0.0000
    20        0.0889            -nan     0.0100    0.0000
    40        0.0747            -nan     0.0100   -0.0000
    60        0.0654            -nan     0.0100   -0.0000
    80        0.0581            -nan     0.0100    0.0000
   100        0.0525            -nan     0.0100   -0.0000
   106        0.0509            -nan     0.0100   -0.0000

[1] "GBM variable coefficients"
                            var     rel.inf
V2                           V2 4.279231063
V1                           V1 3.515433604
outer                     outer 3.104210672
pagerank               pagerank 3.083777605
orbit35                 orbit35 2.891435435
orbit30                 orbit30 2.882209840
inner                     inner 2.214430597
constraint           constraint 2.102832150
bet                         bet 2.077509834
ratio5                   ratio5 1.961181920
graph20                 graph20 1.847411272
cohesion               cohesion 1.812684734
spin_vertex         spin_vertex 1.617882668
comsize                 comsize 1.516036854
walktrap_vertex walktrap_vertex 1.410163287
knn                         knn 1.396120287
orbit38                 orbit38 1.373935884
orbit46                 orbit46 1.324343583
ioratio                 ioratio 1.320824501
orbit41                 orbit41 1.316456081
graph13                 graph13 1.300119079
graph6                   graph6 1.277323954
trans                     trans 1.206837080
orbit55                 orbit55 1.204082254
orbit36                 orbit36 1.167161101
bigcom274             bigcom274 1.158646249
orbit21                 orbit21 1.116433333
graph23                 graph23 1.083683661
graph12                 graph12 1.053847421
orbit15                 orbit15 1.047358850
graph5                   graph5 1.046774955
ratio4                   ratio4 1.040428899
orbit24                 orbit24 0.996877217
orbit18                 orbit18 0.922397253
adhesion               adhesion 0.883875181
graph24                 graph24 0.850523317
graph7                   graph7 0.841635774
graph1                   graph1 0.839061989
upto_sixth           upto_sixth 0.828880450
orbit63                 orbit63 0.827303901
orbit25                 orbit25 0.789552416
orbit33                 orbit33 0.779001241
graph25                 graph25 0.759104239
orbit13                 orbit13 0.751017791
ratio6                   ratio6 0.750485304
graph15                 graph15 0.737238793
orbit19                 orbit19 0.731021555
ratio2                   ratio2 0.721090827
graph14                 graph14 0.704176397
graph22                 graph22 0.695666562
orbit39                 orbit39 0.691965567
orbit37                 orbit37 0.686688697
orbit5                   orbit5 0.680471399
graph17                 graph17 0.675971460
orbit9                   orbit9 0.666345295
graph10                 graph10 0.665688661
orbit16                 orbit16 0.665436446
orbit57                 orbit57 0.634623389
orbit56                 orbit56 0.621816644
orbit49                 orbit49 0.621554084
orbit51                 orbit51 0.621133652
third                     third 0.604162901
orbit44                 orbit44 0.593507417
graph21                 graph21 0.579889391
ratio1                   ratio1 0.578620949
bigcom13               bigcom13 0.565628679
graph3                   graph3 0.562398598
orbit45                 orbit45 0.555161494
orbit65                 orbit65 0.552718793
orbit50                 orbit50 0.548274992
bigcom3                 bigcom3 0.532797820
graph9                   graph9 0.526342897
coreness               coreness 0.525742948
graph26                 graph26 0.519946888
fifth                     fifth 0.497537609
graph18                 graph18 0.496072140
orbit2                   orbit2 0.494018334
orbit59                 orbit59 0.452277479
orbit28                 orbit28 0.401650257
orbit31                 orbit31 0.393122233
graph16                 graph16 0.389959561
orbit26                 orbit26 0.377478392
graph11                 graph11 0.376386644
orbit47                 orbit47 0.370797271
orbit68                 orbit68 0.369547816
orbit40                 orbit40 0.365513486
bigcom91               bigcom91 0.356569097
graph4                   graph4 0.344376132
graph19                 graph19 0.336914950
graph29                 graph29 0.329578685
graph2                   graph2 0.323431286
fourth                   fourth 0.322227297
orbit27                 orbit27 0.318778336
orbit53                 orbit53 0.312838661
orbit64                 orbit64 0.285773270
orbit11                 orbit11 0.284408173
orbit66                 orbit66 0.282218018
orbit52                 orbit52 0.262129033
sixth                     sixth 0.242175114
bigcom116             bigcom116 0.238304672
bigcom1                 bigcom1 0.236728124
membership_s7     membership_s7 0.214152222
membership_s31   membership_s31 0.211366497
upto_third           upto_third 0.209470300
orbit4                   orbit4 0.206666757
orbit61                 orbit61 0.200659044
orbit7                   orbit7 0.199734151
orbit29                 orbit29 0.199111648
upto_fourth         upto_fourth 0.197729650
orbit48                 orbit48 0.195458902
selfinter             selfinter 0.194038719
orbit69                 orbit69 0.192239173
orbit54                 orbit54 0.177161195
orbit32                 orbit32 0.166774980
orbit60                 orbit60 0.166698846
upto_fifth           upto_fifth 0.158979926
orbit62                 orbit62 0.152479835
orbit23                 orbit23 0.143493401
graph27                 graph27 0.137181850
orbit17                 orbit17 0.134003629
orbit10                 orbit10 0.118749942
pdi                         pdi 0.116869817
bigcom40               bigcom40 0.115679641
orbit1                   orbit1 0.113484011
bigcom92               bigcom92 0.110012762
orbit20                 orbit20 0.106036438
orbit58                 orbit58 0.098217326
membership_s18   membership_s18 0.076616375
ratio3                   ratio3 0.073659421
membership_s32   membership_s32 0.067091611
evcent                   evcent 0.062604194
close                     close 0.052796044
orbit67                 orbit67 0.045083328
orbit12                 orbit12 0.040110441
membership_s27   membership_s27 0.033266941
membership_s4     membership_s4 0.032491142
membership_s5     membership_s5 0.029357813
orbit42                 orbit42 0.028789032
membership_s30   membership_s30 0.025521887
membership_s1     membership_s1 0.022095802
ecc                         ecc 0.020902479
AP                           AP 0.019427749
graph8                   graph8 0.015907379
bigcom9                 bigcom9 0.011131150
orbit43                 orbit43 0.009276507
graph0                   graph0 0.000000000
graph28                 graph28 0.000000000
orbit0                   orbit0 0.000000000
orbit3                   orbit3 0.000000000
orbit6                   orbit6 0.000000000
orbit8                   orbit8 0.000000000
orbit14                 orbit14 0.000000000
orbit22                 orbit22 0.000000000
orbit34                 orbit34 0.000000000
orbit70                 orbit70 0.000000000
orbit71                 orbit71 0.000000000
orbit72                 orbit72 0.000000000
eccrad                   eccrad 0.000000000
hubscore               hubscore 0.000000000
first                     first 0.000000000
upto_second         upto_second 0.000000000
second                   second 0.000000000
bigcom2                 bigcom2 0.000000000
bigcom4                 bigcom4 0.000000000
bigcom6                 bigcom6 0.000000000
bigcom8                 bigcom8 0.000000000
bigcom11               bigcom11 0.000000000
bigcom15               bigcom15 0.000000000
bigcom16               bigcom16 0.000000000
bigcom21               bigcom21 0.000000000
bigcom22               bigcom22 0.000000000
bigcom24               bigcom24 0.000000000
bigcom26               bigcom26 0.000000000
bigcom28               bigcom28 0.000000000
bigcom30               bigcom30 0.000000000
bigcom31               bigcom31 0.000000000
bigcom32               bigcom32 0.000000000
bigcom33               bigcom33 0.000000000
bigcom34               bigcom34 0.000000000
bigcom36               bigcom36 0.000000000
bigcom37               bigcom37 0.000000000
bigcom38               bigcom38 0.000000000
bigcom39               bigcom39 0.000000000
bigcom43               bigcom43 0.000000000
bigcom44               bigcom44 0.000000000
bigcom46               bigcom46 0.000000000
bigcom47               bigcom47 0.000000000
bigcom49               bigcom49 0.000000000
bigcom50               bigcom50 0.000000000
bigcom51               bigcom51 0.000000000
bigcom52               bigcom52 0.000000000
bigcom54               bigcom54 0.000000000
bigcom56               bigcom56 0.000000000
bigcom62               bigcom62 0.000000000
bigcom66               bigcom66 0.000000000
bigcom68               bigcom68 0.000000000
bigcom69               bigcom69 0.000000000
bigcom71               bigcom71 0.000000000
bigcom72               bigcom72 0.000000000
bigcom73               bigcom73 0.000000000
bigcom74               bigcom74 0.000000000
bigcom75               bigcom75 0.000000000
bigcom76               bigcom76 0.000000000
bigcom77               bigcom77 0.000000000
bigcom79               bigcom79 0.000000000
bigcom80               bigcom80 0.000000000
bigcom82               bigcom82 0.000000000
bigcom83               bigcom83 0.000000000
bigcom84               bigcom84 0.000000000
bigcom85               bigcom85 0.000000000
bigcom87               bigcom87 0.000000000
bigcom89               bigcom89 0.000000000
bigcom93               bigcom93 0.000000000
bigcom96               bigcom96 0.000000000
bigcom97               bigcom97 0.000000000
bigcom98               bigcom98 0.000000000
bigcom99               bigcom99 0.000000000
bigcom101             bigcom101 0.000000000
bigcom104             bigcom104 0.000000000
bigcom106             bigcom106 0.000000000
bigcom109             bigcom109 0.000000000
bigcom113             bigcom113 0.000000000
bigcom120             bigcom120 0.000000000
bigcom123             bigcom123 0.000000000
bigcom126             bigcom126 0.000000000
bigcom127             bigcom127 0.000000000
bigcom137             bigcom137 0.000000000
bigcom139             bigcom139 0.000000000
bigcom140             bigcom140 0.000000000
bigcom143             bigcom143 0.000000000
bigcom145             bigcom145 0.000000000
bigcom146             bigcom146 0.000000000
bigcom147             bigcom147 0.000000000
bigcom149             bigcom149 0.000000000
bigcom153             bigcom153 0.000000000
bigcom154             bigcom154 0.000000000
bigcom156             bigcom156 0.000000000
bigcom157             bigcom157 0.000000000
bigcom158             bigcom158 0.000000000
bigcom160             bigcom160 0.000000000
bigcom161             bigcom161 0.000000000
bigcom162             bigcom162 0.000000000
bigcom164             bigcom164 0.000000000
bigcom166             bigcom166 0.000000000
bigcom167             bigcom167 0.000000000
bigcom171             bigcom171 0.000000000
bigcom173             bigcom173 0.000000000
bigcom175             bigcom175 0.000000000
bigcom176             bigcom176 0.000000000
bigcom177             bigcom177 0.000000000
bigcom178             bigcom178 0.000000000
bigcom180             bigcom180 0.000000000
bigcom181             bigcom181 0.000000000
bigcom184             bigcom184 0.000000000
bigcom186             bigcom186 0.000000000
bigcom187             bigcom187 0.000000000
bigcom189             bigcom189 0.000000000
bigcom194             bigcom194 0.000000000
bigcom195             bigcom195 0.000000000
bigcom196             bigcom196 0.000000000
bigcom204             bigcom204 0.000000000
bigcom205             bigcom205 0.000000000
bigcom212             bigcom212 0.000000000
bigcom214             bigcom214 0.000000000
bigcom222             bigcom222 0.000000000
bigcom223             bigcom223 0.000000000
bigcom226             bigcom226 0.000000000
bigcom227             bigcom227 0.000000000
bigcom229             bigcom229 0.000000000
bigcom233             bigcom233 0.000000000
bigcom236             bigcom236 0.000000000
bigcom237             bigcom237 0.000000000
bigcom246             bigcom246 0.000000000
bigcom248             bigcom248 0.000000000
bigcom249             bigcom249 0.000000000
bigcom250             bigcom250 0.000000000
bigcom254             bigcom254 0.000000000
bigcom266             bigcom266 0.000000000
bigcom269             bigcom269 0.000000000
bigcom272             bigcom272 0.000000000
bigcom281             bigcom281 0.000000000
bigcom291             bigcom291 0.000000000
bigcom292             bigcom292 0.000000000
bigcom295             bigcom295 0.000000000
bigcom299             bigcom299 0.000000000
bigcom301             bigcom301 0.000000000
bigcom306             bigcom306 0.000000000
bigcom309             bigcom309 0.000000000
bigcom314             bigcom314 0.000000000
bigcom321             bigcom321 0.000000000
bigcom341             bigcom341 0.000000000
bigcom350             bigcom350 0.000000000
bigcom353             bigcom353 0.000000000
bigcom359             bigcom359 0.000000000
bigcom363             bigcom363 0.000000000
bigcom365             bigcom365 0.000000000
bigcom385             bigcom385 0.000000000
bigcom386             bigcom386 0.000000000
bigcom408             bigcom408 0.000000000
bigcom412             bigcom412 0.000000000
bigcom480             bigcom480 0.000000000
membership_s3     membership_s3 0.000000000
membership_s6     membership_s6 0.000000000
membership_s8     membership_s8 0.000000000
membership_s9     membership_s9 0.000000000
membership_s11   membership_s11 0.000000000
membership_s12   membership_s12 0.000000000
membership_s14   membership_s14 0.000000000
membership_s15   membership_s15 0.000000000
membership_s16   membership_s16 0.000000000
membership_s17   membership_s17 0.000000000
membership_s20   membership_s20 0.000000000
membership_s21   membership_s21 0.000000000
membership_s22   membership_s22 0.000000000
membership_s24   membership_s24 0.000000000
membership_s25   membership_s25 0.000000000
membership_s26   membership_s26 0.000000000
membership_s28   membership_s28 0.000000000
membership_s33   membership_s33 0.000000000
membership_s36   membership_s36 0.000000000
membership_s37   membership_s37 0.000000000
[1] "Dataset: med_TnotC Model RF, run: 3 of 10 2015-06-17 20:50:28"
     |      Out-of-bag   |
Tree |      MSE  %Var(y) |
   1 |  0.01866   178.53 |
   2 |  0.02209   211.41 |
   3 |  0.02131   203.86 |
   4 |   0.0205   196.17 |
   5 |  0.01862   178.14 |
   6 |  0.01744   166.87 |
   7 |  0.01682   160.91 |
   8 |  0.01705   163.17 |
   9 |  0.01599   153.04 |
  10 |  0.01601   153.22 |
  11 |  0.01553   148.64 |
  12 |  0.01515   144.95 |
  13 |  0.01424   136.22 |
  14 |  0.01404   134.30 |
  15 |  0.01374   131.46 |
  16 |  0.01331   127.39 |
  17 |  0.01319   126.24 |
  18 |  0.01303   124.69 |
  19 |  0.01295   123.90 |
  20 |  0.01287   123.18 |
  21 |  0.01272   121.76 |
  22 |  0.01267   121.22 |
  23 |  0.01255   120.05 |
  24 |  0.01249   119.53 |
  25 |  0.01247   119.34 |
  26 |  0.01246   119.19 |
  27 |  0.01242   118.84 |
  28 |  0.01239   118.58 |
  29 |   0.0123   117.72 |
  30 |  0.01223   117.06 |
  31 |  0.01219   116.68 |
  32 |   0.0122   116.74 |
  33 |  0.01214   116.13 |
  34 |  0.01211   115.87 |
  35 |   0.0121   115.82 |
  36 |  0.01207   115.47 |
  37 |  0.01202   115.06 |
  38 |  0.01197   114.51 |
  39 |  0.01191   113.94 |
  40 |  0.01189   113.80 |
  41 |  0.01187   113.58 |
  42 |  0.01186   113.53 |
  43 |  0.01183   113.16 |
  44 |  0.01182   113.10 |
  45 |  0.01184   113.29 |
  46 |  0.01182   113.05 |
  47 |  0.01183   113.16 |
  48 |  0.01181   113.04 |
  49 |  0.01179   112.77 |
  50 |  0.01177   112.66 |
  51 |  0.01175   112.44 |
  52 |  0.01176   112.49 |
  53 |  0.01174   112.34 |
  54 |  0.01172   112.16 |
  55 |   0.0117   111.95 |
  56 |  0.01167   111.71 |
  57 |  0.01168   111.77 |
  58 |  0.01166   111.61 |
  59 |  0.01164   111.38 |
  60 |  0.01161   111.12 |
  61 |  0.01159   110.94 |
  62 |  0.01158   110.79 |
  63 |  0.01157   110.68 |
  64 |  0.01156   110.58 |
  65 |  0.01157   110.67 |
  66 |  0.01156   110.62 |
  67 |  0.01157   110.70 |
  68 |  0.01156   110.58 |
  69 |  0.01154   110.46 |
  70 |  0.01153   110.31 |
  71 |  0.01152   110.18 |
  72 |   0.0115   110.00 |
  73 |  0.01149   109.94 |
  74 |  0.01147   109.74 |
  75 |  0.01146   109.68 |
  76 |  0.01146   109.61 |
  77 |  0.01146   109.62 |
  78 |  0.01145   109.60 |
  79 |  0.01145   109.53 |
  80 |  0.01144   109.42 |
  81 |  0.01142   109.23 |
  82 |  0.01141   109.19 |
  83 |  0.01143   109.32 |
  84 |  0.01142   109.29 |
  85 |  0.01142   109.31 |
  86 |  0.01142   109.24 |
  87 |  0.01142   109.25 |
  88 |  0.01141   109.20 |
  89 |  0.01141   109.18 |
  90 |  0.01139   108.95 |
  91 |   0.0114   109.10 |
  92 |  0.01139   109.02 |
  93 |  0.01137   108.83 |
  94 |  0.01136   108.71 |
  95 |  0.01136   108.71 |
  96 |  0.01136   108.66 |
  97 |  0.01135   108.62 |
  98 |  0.01135   108.63 |
  99 |  0.01136   108.67 |
 100 |  0.01136   108.72 |
[1] "Random Forest variable coefficients"
                      %IncMSE IncNodePurity
graph5           2.316727e-03  1.432452e-01
graph6           2.307921e-03  3.192832e-01
graph7           1.717930e-03  2.233286e-01
graph8           1.290072e-04  1.242501e-01
graph9           1.383658e-03  2.242730e-01
graph10          2.398041e-03  3.359094e-01
graph11          4.847508e-04  4.281752e-01
graph12          4.058748e-03  2.787657e-01
graph13          1.501484e-03  1.298783e-01
graph14          3.965757e-03  2.795395e-01
graph15          2.986613e-03  3.178978e-01
graph16          4.022149e-03  2.573420e-01
graph17          7.543879e-04  1.846447e-01
graph18          4.784427e-03  2.251577e-01
graph19          7.973330e-04  2.203432e-01
graph20          7.887763e-03  7.034135e-01
graph21          3.670376e-03  3.252255e-01
graph22          4.175738e-03  3.989073e-01
graph23          3.586118e-03  5.749482e-01
graph24          3.767936e-03  3.176741e-01
graph25          1.310261e-03  2.568632e-01
graph26          6.977162e-03  1.732580e-01
graph27          2.122212e-04  3.790723e-02
graph28          1.154013e-03  5.296837e-02
graph29          5.995941e-05  2.260939e-02
orbit0           3.615879e-04  9.228340e-02
orbit1           6.520830e-04  1.098005e-01
orbit2           1.050056e-03  2.132253e-01
orbit3           5.804546e-04  1.142235e-01
orbit4           1.107115e-03  2.397802e-01
orbit5           2.841152e-03  3.654918e-01
orbit6           3.289512e-03  2.064060e-01
orbit7           7.000986e-04  2.202080e-01
orbit8           2.522362e-03  2.655627e-01
orbit9           1.822834e-03  2.875569e-01
orbit10          2.091746e-03  2.678650e-01
orbit11          2.625373e-04  2.235159e-01
orbit12          1.724183e-03  2.906815e-01
orbit13          1.001487e-03  1.985324e-01
orbit14          5.285724e-05  4.700099e-02
orbit15          4.285607e-03  2.641494e-01
orbit16          7.190155e-04  1.428045e-01
orbit17          1.276115e-03  1.850100e-01
orbit18          1.625387e-03  5.205290e-01
orbit19          4.528760e-03  2.836180e-01
orbit20          1.689120e-03  2.323777e-01
orbit21          1.006997e-03  2.978315e-01
orbit22          3.886813e-03  2.869979e-01
orbit23          1.326590e-03  3.185936e-01
orbit24          5.831244e-03  3.505366e-01
orbit25          2.448519e-03  3.346366e-01
orbit26          1.209977e-03  2.123232e-01
orbit27          1.678052e-03  9.994407e-02
orbit28          1.568505e-03  2.361680e-01
orbit29          9.078368e-04  2.473986e-01
orbit30          9.934599e-04  2.617104e-01
orbit31          2.591453e-03  2.175877e-01
orbit32          3.028173e-03  2.932924e-01
orbit33          7.962657e-04  1.446478e-01
orbit34          2.892961e-03  2.814315e-01
orbit35          7.642736e-03  3.880542e-01
orbit36          3.667259e-03  3.923708e-01
orbit37          2.614793e-03  2.453510e-01
orbit38          2.442377e-03  2.234490e-01
orbit39          5.205216e-03  3.293663e-01
orbit40          4.141152e-03  2.524321e-01
orbit41          6.280234e-04  1.366220e-01
orbit42          3.473725e-04  1.924724e-01
orbit43          4.619333e-03  1.411839e-01
orbit44          2.212822e-04  2.141385e-01
orbit45          2.749319e-03  3.519583e-01
orbit46          2.617712e-03  2.336485e-01
orbit47          2.698798e-03  3.468946e-01
orbit48          6.375399e-03  2.333533e-01
orbit49          5.825479e-03  4.777110e-01
orbit50          3.196595e-03  3.191246e-01
orbit51          4.795629e-03  1.950645e-01
orbit52          2.269673e-03  2.079492e-01
orbit53          2.360623e-03  1.675609e-01
orbit54          4.828692e-03  2.225842e-01
orbit55          6.091853e-04  5.147262e-01
orbit56          3.910402e-03  4.328622e-01
orbit57          3.628477e-04  1.147330e-01
orbit58          7.039168e-05  4.144598e-02
orbit59          4.596696e-03  2.120164e-01
orbit60          3.335941e-03  2.600266e-01
orbit61          1.300690e-03  1.868677e-01
orbit62          1.693136e-03  1.662194e-01
orbit63          1.487674e-03  2.516254e-01
orbit64          2.605708e-03  1.582520e-01
orbit65          7.966606e-03  2.766855e-01
orbit66          6.642741e-04  1.396685e-01
orbit67          3.990579e-04  5.363356e-02
orbit68          9.245931e-04  1.048650e-01
orbit69          7.816368e-04  1.161261e-01
orbit70          8.571237e-04  1.740510e-01
orbit71          1.002785e-04  3.167860e-02
orbit72         -6.541251e-06  6.194468e-02
AP               3.052349e-05  1.338810e-02
bet              7.381583e-04  5.769607e-01
ecc              6.914825e-04  1.014220e-01
eccrad           1.713907e-04  6.283143e-02
close            8.533199e-04  2.154340e-01
constraint       2.150184e-03  5.075946e-01
coreness         1.816007e-04  1.731406e-01
knn              2.503804e-03  2.911960e-01
hubscore         1.397297e-03  1.444676e-01
pagerank         7.971367e-04  8.431167e-01
trans            1.176968e-03  2.185498e-01
evcent           1.110629e-03  8.579273e-02
first            4.201935e-05  8.932243e-02
upto_second      7.438991e-04  1.349684e-01
upto_third       3.145282e-03  1.991744e-01
upto_fourth      1.955990e-03  2.667221e-01
upto_fifth       1.295224e-03  2.723298e-01
upto_sixth       4.146424e-04  1.439421e-01
second           9.211729e-04  1.436847e-01
third            8.004022e-03  4.334902e-01
fourth           3.231102e-03  3.952117e-01
fifth            2.066256e-03  3.159732e-01
sixth            9.149868e-04  2.450301e-01
ratio1           1.883372e-03  2.762050e-01
ratio2           2.769857e-04  2.436101e-01
ratio3           8.293667e-04  2.821824e-01
ratio4           3.616566e-03  5.010781e-01
ratio5           8.624802e-04  1.053512e+00
ratio6           1.701630e-03  2.865620e-01
selfinter        4.373142e-05  3.361860e-02
walktrap_vertex  5.659318e-04  5.490451e-01
bigcom1          1.552995e-04  2.033127e-01
bigcom2          0.000000e+00  0.000000e+00
bigcom3          5.079262e-05  1.239257e-01
bigcom4          6.858334e-05  4.620645e-02
bigcom6          0.000000e+00  0.000000e+00
bigcom8         -1.181073e-05  6.817957e-02
bigcom9          7.251643e-06  3.290917e-02
bigcom11         0.000000e+00  0.000000e+00
bigcom13         2.540829e-05  1.155099e-01
bigcom15         0.000000e+00  0.000000e+00
bigcom16         0.000000e+00  2.168404e-21
bigcom21         0.000000e+00  0.000000e+00
bigcom22         0.000000e+00  4.336809e-21
bigcom24         0.000000e+00  0.000000e+00
bigcom26         0.000000e+00  2.168404e-21
bigcom28         0.000000e+00  4.336809e-21
bigcom30         0.000000e+00  4.336809e-21
bigcom31         0.000000e+00  0.000000e+00
bigcom32         0.000000e+00  0.000000e+00
bigcom33         0.000000e+00  0.000000e+00
bigcom34         0.000000e+00  0.000000e+00
bigcom36         0.000000e+00  0.000000e+00
bigcom37         0.000000e+00  0.000000e+00
bigcom38         0.000000e+00  0.000000e+00
bigcom39         0.000000e+00  0.000000e+00
bigcom40         7.767517e-05  1.444861e-01
bigcom43         0.000000e+00  0.000000e+00
bigcom44         0.000000e+00  2.168404e-21
bigcom46         0.000000e+00  2.168404e-21
bigcom47         0.000000e+00  0.000000e+00
bigcom49         0.000000e+00  0.000000e+00
bigcom50         0.000000e+00  0.000000e+00
bigcom51         0.000000e+00  0.000000e+00
bigcom52         0.000000e+00  0.000000e+00
bigcom54         0.000000e+00  0.000000e+00
bigcom56         0.000000e+00  0.000000e+00
bigcom62         0.000000e+00  0.000000e+00
bigcom66         0.000000e+00  0.000000e+00
bigcom68         0.000000e+00  0.000000e+00
bigcom69         0.000000e+00  2.168404e-21
bigcom71         0.000000e+00  0.000000e+00
bigcom72         0.000000e+00  0.000000e+00
bigcom73         0.000000e+00  0.000000e+00
bigcom74         0.000000e+00  0.000000e+00
bigcom75         0.000000e+00  0.000000e+00
bigcom76         0.000000e+00  0.000000e+00
bigcom77         0.000000e+00  0.000000e+00
bigcom79         0.000000e+00  0.000000e+00
bigcom80         0.000000e+00  0.000000e+00
bigcom82         0.000000e+00  0.000000e+00
bigcom83         0.000000e+00  0.000000e+00
bigcom84         0.000000e+00  0.000000e+00
bigcom85         0.000000e+00  0.000000e+00
bigcom87         0.000000e+00  4.336809e-21
bigcom89         0.000000e+00  0.000000e+00
bigcom91         4.708502e-05  2.356593e-01
bigcom92         2.151306e-05  2.176065e-01
bigcom93         0.000000e+00  0.000000e+00
bigcom96         0.000000e+00  0.000000e+00
bigcom97         0.000000e+00  0.000000e+00
bigcom98         0.000000e+00  0.000000e+00
bigcom99         0.000000e+00  0.000000e+00
bigcom101        0.000000e+00  0.000000e+00
bigcom104        0.000000e+00  0.000000e+00
bigcom106        0.000000e+00  0.000000e+00
bigcom109        0.000000e+00  0.000000e+00
bigcom113        0.000000e+00  0.000000e+00
bigcom116       -1.809760e-07  2.667087e-02
bigcom120        0.000000e+00  0.000000e+00
bigcom123        0.000000e+00  0.000000e+00
bigcom126        0.000000e+00  0.000000e+00
bigcom127        0.000000e+00  0.000000e+00
bigcom137        0.000000e+00  0.000000e+00
bigcom139        0.000000e+00  0.000000e+00
bigcom140        0.000000e+00  2.168404e-21
bigcom143        0.000000e+00  0.000000e+00
bigcom145        0.000000e+00  0.000000e+00
bigcom146        0.000000e+00  2.168404e-21
bigcom147        0.000000e+00  0.000000e+00
bigcom149        6.189685e-06  2.795119e-01
bigcom153        0.000000e+00  0.000000e+00
bigcom154        0.000000e+00  0.000000e+00
bigcom156        0.000000e+00  0.000000e+00
bigcom157        0.000000e+00  2.168404e-21
bigcom158        0.000000e+00  0.000000e+00
bigcom160        0.000000e+00  0.000000e+00
bigcom161        0.000000e+00  0.000000e+00
bigcom162        0.000000e+00  0.000000e+00
bigcom164        0.000000e+00  0.000000e+00
bigcom166        0.000000e+00  0.000000e+00
bigcom167        0.000000e+00  0.000000e+00
bigcom171        0.000000e+00  0.000000e+00
bigcom173        0.000000e+00  0.000000e+00
bigcom175        0.000000e+00  0.000000e+00
bigcom176        0.000000e+00  5.551115e-19
bigcom177        0.000000e+00  0.000000e+00
bigcom178        0.000000e+00  0.000000e+00
bigcom180        0.000000e+00  2.168404e-21
bigcom181        0.000000e+00  4.336809e-21
bigcom184        0.000000e+00  0.000000e+00
bigcom186        0.000000e+00  2.168404e-21
bigcom187        0.000000e+00  0.000000e+00
bigcom189        0.000000e+00  0.000000e+00
bigcom194        0.000000e+00  0.000000e+00
bigcom195        0.000000e+00  0.000000e+00
bigcom196        0.000000e+00  0.000000e+00
bigcom204        0.000000e+00  0.000000e+00
bigcom205        0.000000e+00  0.000000e+00
bigcom212        0.000000e+00  0.000000e+00
bigcom214        0.000000e+00  0.000000e+00
bigcom222        0.000000e+00  0.000000e+00
bigcom223        0.000000e+00  0.000000e+00
bigcom226        0.000000e+00  0.000000e+00
bigcom227        0.000000e+00  0.000000e+00
bigcom229        0.000000e+00  0.000000e+00
bigcom233        0.000000e+00  0.000000e+00
bigcom236        0.000000e+00  0.000000e+00
bigcom237        0.000000e+00  0.000000e+00
bigcom246        0.000000e+00  0.000000e+00
bigcom248        0.000000e+00  0.000000e+00
bigcom249        0.000000e+00  0.000000e+00
bigcom250        0.000000e+00  0.000000e+00
bigcom254        0.000000e+00  0.000000e+00
bigcom266        0.000000e+00  2.168404e-21
bigcom269        0.000000e+00  0.000000e+00
bigcom272        0.000000e+00  0.000000e+00
bigcom274        2.637191e-04  1.727384e-01
bigcom281        0.000000e+00  0.000000e+00
bigcom291        0.000000e+00  0.000000e+00
bigcom292        0.000000e+00  0.000000e+00
bigcom295        0.000000e+00  0.000000e+00
bigcom299        0.000000e+00  0.000000e+00
bigcom301        0.000000e+00  2.168404e-21
bigcom306        0.000000e+00  2.168404e-21
bigcom309        0.000000e+00  0.000000e+00
bigcom314        0.000000e+00  0.000000e+00
bigcom321        0.000000e+00  0.000000e+00
bigcom341        0.000000e+00  0.000000e+00
bigcom350       -2.219058e-06  5.432043e-01
bigcom353        0.000000e+00  2.168404e-21
bigcom359        0.000000e+00  0.000000e+00
bigcom363        0.000000e+00  0.000000e+00
bigcom365        0.000000e+00  2.168404e-21
bigcom385        0.000000e+00  0.000000e+00
bigcom386        0.000000e+00  0.000000e+00
bigcom408        0.000000e+00  0.000000e+00
bigcom412        0.000000e+00  0.000000e+00
bigcom480        0.000000e+00  0.000000e+00
spin_vertex      2.670302e-04  3.674976e-01
membership_s1    2.620957e-05  7.090664e-02
membership_s3    0.000000e+00  0.000000e+00
membership_s4   -2.590484e-07  1.794746e-02
membership_s5    0.000000e+00  9.411765e-03
membership_s6    0.000000e+00  4.336809e-21
membership_s7   -1.273211e-04  1.847561e-01
membership_s8    0.000000e+00  0.000000e+00
membership_s9    0.000000e+00  0.000000e+00
membership_s11   0.000000e+00  0.000000e+00
membership_s12   0.000000e+00  0.000000e+00
membership_s14   0.000000e+00  0.000000e+00
membership_s15   0.000000e+00  0.000000e+00
membership_s16   0.000000e+00  0.000000e+00
membership_s17   0.000000e+00  0.000000e+00
membership_s18   8.930698e-05  7.489453e-02
membership_s20   0.000000e+00  0.000000e+00
membership_s21   0.000000e+00  0.000000e+00
membership_s22   0.000000e+00  0.000000e+00
membership_s24   0.000000e+00  0.000000e+00
membership_s25   0.000000e+00  2.168404e-21
membership_s26   0.000000e+00  0.000000e+00
membership_s27   1.418547e-04  1.309084e-01
membership_s28   0.000000e+00  2.168404e-21
membership_s30   1.091639e-04  9.043316e-02
membership_s31   3.953211e-05  8.743643e-02
membership_s32  -2.589575e-05  3.724785e-02
membership_s33   0.000000e+00  0.000000e+00
membership_s36   5.963029e-06  5.265251e-02
membership_s37   0.000000e+00  2.168404e-21
V1               4.639281e-03  1.142593e+00
V2               2.541965e-03  9.731066e-01
pdi             -1.091264e-05  7.782358e-02
adhesion         4.651162e-03  6.438561e-01
cohesion         6.330623e-03  6.713657e-01
inner            4.499416e-03  6.029621e-01
outer            9.424385e-04  1.172500e+00
ioratio          6.487046e-03  6.711856e-01
comsize          1.059905e-03  6.334833e-01
[1] "Dataset: med_TnotC Model GLM, run: 3 of 10 2015-06-17 20:51:20"
[1] "glmnet variable coefficients"
                     [,1]          [,2]
(Intercept)     -4.539815  1.228119e+03
graph0           0.000000 -1.554736e-02
graph1           0.000000 -1.777108e-04
graph2           0.000000 -4.728175e-02
graph3           0.000000 -9.471822e-06
graph4           0.000000 -6.979136e-09
graph5           0.000000  1.212978e-05
graph6           0.000000 -7.255287e-10
graph7           0.000000  2.334674e-03
graph8           0.000000 -2.155384e-02
graph9           0.000000  1.289998e-07
graph10          0.000000  2.079036e-08
graph11          0.000000 -1.084126e-09
graph12          0.000000  0.000000e+00
graph13          0.000000  8.945201e-07
graph14          0.000000 -4.622388e-08
graph15          0.000000  8.256263e-06
graph16          0.000000  0.000000e+00
graph17          0.000000 -3.156005e-07
graph18          0.000000 -1.324436e-05
graph19          0.000000 -2.450136e-07
graph20          0.000000 -1.149411e-05
graph21          0.000000 -1.838017e-05
graph22          0.000000 -2.435311e-05
graph23          0.000000  1.116196e-07
graph24          0.000000  2.229278e-05
graph25          0.000000  1.335143e-04
graph26          0.000000  3.813024e-06
graph27          0.000000 -4.999996e-03
graph28          0.000000 -3.963019e-03
graph29          0.000000  1.715861e-02
orbit0           0.000000 -9.534116e-03
orbit1           0.000000 -1.665785e-04
orbit2           0.000000  1.088277e-03
orbit3           0.000000 -4.428349e-02
orbit4           0.000000 -2.633129e-05
orbit5           0.000000  0.000000e+00
orbit6           0.000000 -2.613963e-09
orbit7           0.000000  1.987078e-04
orbit8           0.000000  6.150555e-05
orbit9           0.000000  2.242510e-05
orbit10          0.000000 -1.500794e-05
orbit11          0.000000  4.418304e-03
orbit12          0.000000  4.409891e-03
orbit13          0.000000 -1.247627e-02
orbit14          0.000000 -2.066803e-02
orbit15          0.000000  4.803393e-07
orbit16          0.000000  8.827384e-07
orbit17          0.000000 -2.963020e-07
orbit18          0.000000  3.654798e-08
orbit19          0.000000  3.278754e-08
orbit20          0.000000  3.747708e-08
orbit21          0.000000 -1.226767e-05
orbit22          0.000000 -9.720412e-10
orbit23          0.000000 -4.838004e-06
orbit24          0.000000 -1.821302e-07
orbit25          0.000000  4.388171e-07
orbit26          0.000000  3.390044e-05
orbit27          0.000000 -2.181213e-10
orbit28          0.000000 -4.542576e-06
orbit29          0.000000  6.512473e-06
orbit30          0.000000 -2.158170e-06
orbit31          0.000000 -5.748008e-08
orbit32          0.000000 -1.830416e-07
orbit33          0.000000  2.847281e-04
orbit34          0.000000  5.113546e-06
orbit35          0.000000  3.328511e-07
orbit36          0.000000 -3.511865e-05
orbit37          0.000000  5.358721e-07
orbit38          0.000000  2.164485e-04
orbit39          0.000000  1.066584e-05
orbit40          0.000000 -5.671871e-06
orbit41          0.000000 -5.954833e-05
orbit42          0.000000 -9.542479e-04
orbit43          0.000000 -1.503802e-05
orbit44          0.000000 -1.913354e-02
orbit45          0.000000  0.000000e+00
orbit46          0.000000 -2.413472e-05
orbit47          0.000000 -2.130105e-04
orbit48          0.000000  7.936647e-06
orbit49          0.000000 -2.974839e-06
orbit50          0.000000 -2.076354e-03
orbit51          0.000000 -1.640092e-05
orbit52          0.000000 -1.355249e-04
orbit53          0.000000 -1.709300e-05
orbit54          0.000000 -2.638495e-05
orbit55          0.000000  4.800111e-03
orbit56          0.000000 -1.549364e-05
orbit57          0.000000  5.942910e-05
orbit58          0.000000 -2.366920e-03
orbit59          0.000000  1.103010e-04
orbit60          0.000000 -3.724230e-04
orbit61          0.000000  6.731359e-03
orbit62          0.000000 -1.299435e-03
orbit63          0.000000  4.021296e-03
orbit64          0.000000  1.988082e-03
orbit65          0.000000 -7.238837e-04
orbit66          0.000000  6.432177e-04
orbit67          0.000000  7.831083e-03
orbit68          0.000000 -5.974225e-03
orbit69          0.000000  8.720654e-03
orbit70          0.000000 -1.166745e-02
orbit71          0.000000  4.056400e-03
orbit72          0.000000  1.536859e-02
AP               0.000000  3.331978e-02
bet              0.000000 -6.042797e-06
ecc              0.000000 -3.183880e-01
eccrad           0.000000 -1.893543e+00
close            0.000000 -8.573373e-01
constraint       0.000000  6.181366e+00
coreness         0.000000  4.237520e-02
knn              0.000000 -1.629723e-02
hubscore         0.000000  4.159722e+01
pagerank         0.000000 -2.241518e+01
trans            0.000000 -2.320532e-01
evcent           0.000000  5.645573e+01
first            0.000000 -1.874545e-02
upto_second      0.000000  8.304181e-09
upto_third       0.000000 -6.331517e-05
upto_fourth      0.000000 -7.277845e-04
upto_fifth       0.000000  0.000000e+00
upto_sixth       0.000000 -9.074695e-02
second           0.000000  3.961085e-09
third            0.000000 -1.268224e-04
fourth           0.000000  2.129687e-05
fifth            0.000000  1.054315e-03
sixth            0.000000 -9.142777e-04
ratio1           0.000000  6.992346e-03
ratio2           0.000000 -5.698330e-02
ratio3           0.000000 -9.500842e-01
ratio4           0.000000 -2.338338e+00
ratio5           0.000000 -1.054397e+01
ratio6           0.000000  7.200717e-03
selfinter        0.000000  1.156000e-01
walktrap_vertex  0.000000  4.510651e-01
bigcom1          0.000000  5.328157e-01
bigcom2          0.000000 -1.705357e+00
bigcom3          0.000000  8.346808e-01
bigcom4          0.000000  1.446019e-01
bigcom6          0.000000 -1.241051e+00
bigcom8          0.000000  2.001950e-01
bigcom9          0.000000  6.934392e-01
bigcom11         0.000000 -1.486302e+00
bigcom13         0.000000  1.986501e+00
bigcom15         0.000000 -6.699523e-01
bigcom16         0.000000 -9.819408e-01
bigcom21         0.000000 -1.548708e+00
bigcom22         0.000000 -1.766493e+00
bigcom24         0.000000 -1.053650e+00
bigcom26         0.000000 -1.996204e+00
bigcom28         0.000000 -2.124941e+00
bigcom30         0.000000 -1.977946e+00
bigcom31         0.000000 -2.187520e+00
bigcom32         0.000000 -6.869330e-01
bigcom33         0.000000 -4.866156e-01
bigcom34         0.000000 -7.945530e-01
bigcom36         0.000000 -6.376858e-01
bigcom37         0.000000 -5.381333e-01
bigcom38         0.000000 -2.394657e-02
bigcom39         0.000000 -1.352613e+00
bigcom40         0.000000  6.456744e-01
bigcom43         0.000000 -1.483734e+00
bigcom44         0.000000 -1.520018e+00
bigcom46         0.000000 -1.709522e+00
bigcom47         0.000000 -1.340766e+00
bigcom49         0.000000 -1.000574e+00
bigcom50         0.000000 -1.509259e+00
bigcom51         0.000000 -1.459707e+00
bigcom52         0.000000 -1.296357e+00
bigcom54         0.000000 -1.398297e+00
bigcom56         0.000000 -1.688838e+00
bigcom62         0.000000 -1.462074e+00
bigcom66         0.000000 -3.049400e-01
bigcom68         0.000000 -9.441762e-01
bigcom69         0.000000 -1.611418e+00
bigcom71         0.000000 -1.532028e+00
bigcom72         0.000000 -2.604818e-01
bigcom73         0.000000 -1.794356e+00
bigcom74         0.000000 -9.835484e-01
bigcom75         0.000000 -1.876104e+00
bigcom76         0.000000 -1.659653e+00
bigcom77         0.000000 -7.768533e-01
bigcom79         0.000000 -7.980983e-01
bigcom80         0.000000 -1.350065e+00
bigcom82         0.000000 -1.281616e+00
bigcom83         0.000000 -1.481980e-01
bigcom84         0.000000 -1.410125e+00
bigcom85         0.000000 -1.321296e+00
bigcom87         0.000000 -1.525362e+00
bigcom89         0.000000  0.000000e+00
bigcom91         0.000000  3.496940e+00
bigcom92         0.000000  1.599285e+00
bigcom93         0.000000 -1.556560e-02
bigcom96         0.000000 -5.438231e-01
bigcom97         0.000000 -1.681840e+00
bigcom98         0.000000  0.000000e+00
bigcom99         0.000000  0.000000e+00
bigcom101        0.000000 -1.204766e+00
bigcom104        0.000000 -1.377550e+00
bigcom106        0.000000 -2.115240e-01
bigcom109        0.000000 -1.142030e+00
bigcom113        0.000000  0.000000e+00
bigcom116        0.000000  1.226141e+00
bigcom120        0.000000 -4.790849e-01
bigcom123        0.000000 -1.292656e+00
bigcom126        0.000000 -9.219842e-01
bigcom127        0.000000 -9.719677e-01
bigcom137        0.000000 -1.844782e+00
bigcom139        0.000000 -1.377357e+00
bigcom140        0.000000 -2.078764e+00
bigcom143        0.000000  0.000000e+00
bigcom145        0.000000  0.000000e+00
bigcom146        0.000000  0.000000e+00
bigcom147        0.000000 -5.173634e-01
bigcom149        0.000000  3.458775e+00
bigcom153        0.000000 -1.666211e+00
bigcom154        0.000000 -9.814158e-01
bigcom156        0.000000 -1.883357e+00
bigcom157        0.000000  0.000000e+00
bigcom158        0.000000  0.000000e+00
bigcom160        0.000000 -7.426117e-01
bigcom161        0.000000 -6.720049e-01
bigcom162        0.000000 -1.391542e+00
bigcom164        0.000000 -6.254020e-01
bigcom166        0.000000 -1.871711e+00
bigcom167        0.000000 -1.674247e+00
bigcom171        0.000000 -1.934181e+00
bigcom173        0.000000 -4.624170e-01
bigcom175        0.000000 -6.324683e-01
bigcom176        0.000000 -9.516431e-02
bigcom177        0.000000 -2.051929e+00
bigcom178        0.000000 -1.326643e+00
bigcom180        0.000000 -8.043061e-01
bigcom181        0.000000 -2.118439e+00
bigcom184        0.000000 -1.239246e+00
bigcom186        0.000000 -1.293249e+00
bigcom187        0.000000 -1.013946e+00
bigcom189        0.000000  0.000000e+00
bigcom194        0.000000 -1.894674e+00
bigcom195        0.000000 -1.123439e-01
bigcom196        0.000000 -1.183808e+00
bigcom204        0.000000  0.000000e+00
bigcom205        0.000000  0.000000e+00
bigcom212        0.000000 -1.614863e+00
bigcom214        0.000000 -1.287172e+00
bigcom222        0.000000 -5.492252e-01
bigcom223        0.000000 -7.589041e-01
bigcom226        0.000000 -8.810454e-01
bigcom227        0.000000 -1.655740e+00
bigcom229        0.000000  0.000000e+00
bigcom233        0.000000 -1.165754e-01
bigcom236        0.000000  0.000000e+00
bigcom237        0.000000 -8.387602e-01
bigcom246        0.000000 -1.195913e+00
bigcom248        0.000000 -1.677507e-01
bigcom249        0.000000 -9.908009e-01
bigcom250        0.000000 -1.591102e+00
bigcom254        0.000000 -6.625194e-01
bigcom266        0.000000 -1.082188e+00
bigcom269        0.000000  0.000000e+00
bigcom272        0.000000 -1.031905e+00
bigcom274        0.000000  3.802989e+00
bigcom281        0.000000 -4.703546e-01
bigcom291        0.000000 -2.205839e+00
bigcom292        0.000000  0.000000e+00
bigcom295        0.000000 -9.404823e-01
bigcom299        0.000000 -1.397680e+00
bigcom301        0.000000 -1.446137e+00
bigcom306        0.000000 -1.506549e+00
bigcom309        0.000000  0.000000e+00
bigcom314        0.000000 -5.483415e-01
bigcom321        0.000000 -8.495681e-01
bigcom341        0.000000 -9.146330e-01
bigcom350        0.000000  4.622544e+00
bigcom353        0.000000 -7.009682e-01
bigcom359        0.000000 -1.052959e+00
bigcom363        0.000000  0.000000e+00
bigcom365        0.000000 -1.772457e+00
bigcom385        0.000000 -1.110996e+00
bigcom386        0.000000  0.000000e+00
bigcom408        0.000000  0.000000e+00
bigcom412        0.000000 -2.663574e-01
bigcom480        0.000000 -9.729872e-01
spin_vertex      0.000000  1.482610e-01
membership_s1    0.000000  6.124485e-02
membership_s3    0.000000 -4.065022e-02
membership_s4    0.000000 -1.819451e-01
membership_s5    0.000000  4.781860e-02
membership_s6    0.000000 -2.449163e+00
membership_s7    0.000000  7.974295e-01
membership_s8    0.000000 -5.309549e-01
membership_s9    0.000000 -5.416376e-01
membership_s11   0.000000 -6.685542e-01
membership_s12   0.000000 -1.016383e+00
membership_s14   0.000000 -1.164603e+00
membership_s15   0.000000 -1.374635e+00
membership_s16   0.000000 -3.253387e-01
membership_s17   0.000000  0.000000e+00
membership_s18   0.000000 -8.574804e-01
membership_s20   0.000000 -1.436326e+00
membership_s21   0.000000 -1.988262e+00
membership_s22   0.000000 -1.708765e+00
membership_s24   0.000000 -3.894100e-01
membership_s25   0.000000 -9.362239e-01
membership_s26   0.000000  0.000000e+00
membership_s27   0.000000  5.818185e-01
membership_s28   0.000000 -1.066831e+00
membership_s30   0.000000  3.002819e-01
membership_s31   0.000000  5.003878e-01
membership_s32   0.000000  8.595757e-02
membership_s33   0.000000 -1.386974e+00
membership_s36   0.000000 -4.266039e-01
membership_s37   0.000000 -1.445821e+00
V1               0.000000 -5.168142e+00
V2               0.000000 -2.841585e+00
pdi              0.000000  1.840516e+03
adhesion         0.000000  1.785497e-03
cohesion         0.000000  3.115131e-03
inner            0.000000 -8.355093e-05
outer            0.000000  5.428773e-05
ioratio          0.000000  3.176971e-01
comsize          0.000000  1.709815e-04
[1] "Dataset: med_TnotC Model GBM, run: 4 of 10 2015-06-17 20:53:06"
Iter   TrainDeviance   ValidDeviance   StepSize   Improve
     1        0.1139            -nan     0.0100    0.0001
     2        0.1121            -nan     0.0100   -0.0001
     3        0.1099            -nan     0.0100   -0.0001
     4        0.1064            -nan     0.0100    0.0000
     5        0.1056            -nan     0.0100   -0.0001
     6        0.1037            -nan     0.0100    0.0002
     7        0.1023            -nan     0.0100   -0.0001
     8        0.1011            -nan     0.0100   -0.0001
     9        0.0997            -nan     0.0100    0.0000
    10        0.0986            -nan     0.0100   -0.0000
    20        0.0876            -nan     0.0100   -0.0000
    40        0.0736            -nan     0.0100   -0.0000
    60        0.0645            -nan     0.0100   -0.0000
    80        0.0574            -nan     0.0100   -0.0000
   100        0.0514            -nan     0.0100   -0.0000
   106        0.0498            -nan     0.0100   -0.0000

[1] "GBM variable coefficients"
                            var    rel.inf
inner                     inner 4.98333455
V2                           V2 4.67260714
ratio5                   ratio5 3.72144580
outer                     outer 3.39467873
V1                           V1 2.61994032
pagerank               pagerank 2.41262620
bet                         bet 2.07186620
orbit38                 orbit38 1.81945019
orbit39                 orbit39 1.80720007
orbit18                 orbit18 1.78966166
orbit36                 orbit36 1.75160053
graph12                 graph12 1.71435617
walktrap_vertex walktrap_vertex 1.63795313
knn                         knn 1.62711206
orbit55                 orbit55 1.61431480
orbit21                 orbit21 1.46143988
orbit35                 orbit35 1.43178700
graph10                 graph10 1.43075822
graph17                 graph17 1.42676605
ratio4                   ratio4 1.36841262
graph20                 graph20 1.34052493
graph23                 graph23 1.29398893
graph13                 graph13 1.24581371
bigcom274             bigcom274 1.21425140
orbit45                 orbit45 1.18113335
orbit31                 orbit31 1.05149400
orbit32                 orbit32 1.03770810
orbit33                 orbit33 0.97321759
orbit28                 orbit28 0.97118395
orbit56                 orbit56 0.96918181
orbit30                 orbit30 0.94405076
orbit64                 orbit64 0.89304344
orbit47                 orbit47 0.86329055
orbit20                 orbit20 0.85335140
ratio6                   ratio6 0.84172969
graph22                 graph22 0.82847886
orbit26                 orbit26 0.81295979
adhesion               adhesion 0.80812987
graph15                 graph15 0.78013643
orbit15                 orbit15 0.77315672
graph1                   graph1 0.76030445
graph25                 graph25 0.73718206
graph24                 graph24 0.73047840
orbit27                 orbit27 0.72752086
orbit16                 orbit16 0.72070611
cohesion               cohesion 0.71454804
orbit46                 orbit46 0.69300170
ratio1                   ratio1 0.69271611
orbit51                 orbit51 0.65725799
trans                     trans 0.63937651
orbit25                 orbit25 0.63641851
fourth                   fourth 0.63023904
graph4                   graph4 0.62953733
orbit10                 orbit10 0.62896463
orbit9                   orbit9 0.62556493
orbit50                 orbit50 0.61632152
third                     third 0.60006767
graph18                 graph18 0.59411893
orbit13                 orbit13 0.58726878
orbit17                 orbit17 0.58393850
orbit44                 orbit44 0.57652320
orbit5                   orbit5 0.57504962
bigcom91               bigcom91 0.56419119
orbit48                 orbit48 0.56073424
orbit24                 orbit24 0.55110291
ioratio                 ioratio 0.53937167
orbit63                 orbit63 0.53801896
bigcom181             bigcom181 0.53562535
graph5                   graph5 0.53370277
graph7                   graph7 0.50235762
orbit41                 orbit41 0.49925315
spin_vertex         spin_vertex 0.48772410
constraint           constraint 0.48265284
graph6                   graph6 0.48007862
orbit65                 orbit65 0.47197621
orbit40                 orbit40 0.46531360
bigcom40               bigcom40 0.46218447
graph21                 graph21 0.44902638
graph11                 graph11 0.44559643
graph19                 graph19 0.44230282
orbit37                 orbit37 0.39275539
orbit60                 orbit60 0.37773690
graph26                 graph26 0.36850449
coreness               coreness 0.36175442
orbit62                 orbit62 0.35907806
comsize                 comsize 0.35194860
membership_s21   membership_s21 0.35051784
bigcom13               bigcom13 0.34720214
orbit29                 orbit29 0.34439587
orbit54                 orbit54 0.33942652
orbit53                 orbit53 0.32766464
orbit52                 orbit52 0.32424809
sixth                     sixth 0.28324330
orbit2                   orbit2 0.28168084
graph2                   graph2 0.27540023
graph14                 graph14 0.27355845
membership_s31   membership_s31 0.26141943
ratio3                   ratio3 0.26073214
evcent                   evcent 0.25265920
orbit49                 orbit49 0.25199547
orbit68                 orbit68 0.25126252
fifth                     fifth 0.24622585
ratio2                   ratio2 0.24617262
graph27                 graph27 0.22717081
bigcom1                 bigcom1 0.22396041
upto_fourth         upto_fourth 0.22293779
close                     close 0.21916920
membership_s32   membership_s32 0.21776427
membership_s7     membership_s7 0.20874734
upto_sixth           upto_sixth 0.19848785
orbit66                 orbit66 0.19266300
membership_s30   membership_s30 0.18889118
orbit7                   orbit7 0.18310537
orbit19                 orbit19 0.17329394
bigcom92               bigcom92 0.16811183
upto_second         upto_second 0.16773064
hubscore               hubscore 0.16410788
pdi                         pdi 0.15939199
selfinter             selfinter 0.13856770
orbit11                 orbit11 0.13576718
orbit59                 orbit59 0.13350359
bigcom116             bigcom116 0.12560797
graph16                 graph16 0.11924780
orbit42                 orbit42 0.11495232
graph0                   graph0 0.11349021
graph28                 graph28 0.11225439
orbit23                 orbit23 0.10447898
graph3                   graph3 0.10147037
AP                           AP 0.09402941
membership_s4     membership_s4 0.08691863
bigcom9                 bigcom9 0.07575291
orbit1                   orbit1 0.07544883
orbit12                 orbit12 0.07479342
bigcom4                 bigcom4 0.06908085
orbit4                   orbit4 0.06536431
orbit69                 orbit69 0.06235186
upto_third           upto_third 0.05451038
bigcom3                 bigcom3 0.04738598
upto_fifth           upto_fifth 0.04692299
membership_s1     membership_s1 0.04283856
orbit57                 orbit57 0.02772317
orbit67                 orbit67 0.02648933
ecc                         ecc 0.02607383
orbit58                 orbit58 0.02513889
orbit71                 orbit71 0.02400781
orbit61                 orbit61 0.01731859
graph8                   graph8 0.01093839
graph9                   graph9 0.00000000
graph29                 graph29 0.00000000
orbit0                   orbit0 0.00000000
orbit3                   orbit3 0.00000000
orbit6                   orbit6 0.00000000
orbit8                   orbit8 0.00000000
orbit14                 orbit14 0.00000000
orbit22                 orbit22 0.00000000
orbit34                 orbit34 0.00000000
orbit43                 orbit43 0.00000000
orbit70                 orbit70 0.00000000
orbit72                 orbit72 0.00000000
eccrad                   eccrad 0.00000000
first                     first 0.00000000
second                   second 0.00000000
bigcom2                 bigcom2 0.00000000
bigcom6                 bigcom6 0.00000000
bigcom8                 bigcom8 0.00000000
bigcom11               bigcom11 0.00000000
bigcom15               bigcom15 0.00000000
bigcom16               bigcom16 0.00000000
bigcom21               bigcom21 0.00000000
bigcom22               bigcom22 0.00000000
bigcom24               bigcom24 0.00000000
bigcom26               bigcom26 0.00000000
bigcom28               bigcom28 0.00000000
bigcom30               bigcom30 0.00000000
bigcom31               bigcom31 0.00000000
bigcom32               bigcom32 0.00000000
bigcom33               bigcom33 0.00000000
bigcom34               bigcom34 0.00000000
bigcom36               bigcom36 0.00000000
bigcom37               bigcom37 0.00000000
bigcom38               bigcom38 0.00000000
bigcom39               bigcom39 0.00000000
bigcom43               bigcom43 0.00000000
bigcom44               bigcom44 0.00000000
bigcom46               bigcom46 0.00000000
bigcom47               bigcom47 0.00000000
bigcom49               bigcom49 0.00000000
bigcom50               bigcom50 0.00000000
bigcom51               bigcom51 0.00000000
bigcom52               bigcom52 0.00000000
bigcom54               bigcom54 0.00000000
bigcom56               bigcom56 0.00000000
bigcom62               bigcom62 0.00000000
bigcom66               bigcom66 0.00000000
bigcom68               bigcom68 0.00000000
bigcom69               bigcom69 0.00000000
bigcom71               bigcom71 0.00000000
bigcom72               bigcom72 0.00000000
bigcom73               bigcom73 0.00000000
bigcom74               bigcom74 0.00000000
bigcom75               bigcom75 0.00000000
bigcom76               bigcom76 0.00000000
bigcom77               bigcom77 0.00000000
bigcom79               bigcom79 0.00000000
bigcom80               bigcom80 0.00000000
bigcom82               bigcom82 0.00000000
bigcom83               bigcom83 0.00000000
bigcom84               bigcom84 0.00000000
bigcom85               bigcom85 0.00000000
bigcom87               bigcom87 0.00000000
bigcom89               bigcom89 0.00000000
bigcom93               bigcom93 0.00000000
bigcom96               bigcom96 0.00000000
bigcom97               bigcom97 0.00000000
bigcom98               bigcom98 0.00000000
bigcom99               bigcom99 0.00000000
bigcom101             bigcom101 0.00000000
bigcom104             bigcom104 0.00000000
bigcom106             bigcom106 0.00000000
bigcom109             bigcom109 0.00000000
bigcom113             bigcom113 0.00000000
bigcom120             bigcom120 0.00000000
bigcom123             bigcom123 0.00000000
bigcom126             bigcom126 0.00000000
bigcom127             bigcom127 0.00000000
bigcom137             bigcom137 0.00000000
bigcom139             bigcom139 0.00000000
bigcom140             bigcom140 0.00000000
bigcom143             bigcom143 0.00000000
bigcom145             bigcom145 0.00000000
bigcom146             bigcom146 0.00000000
bigcom147             bigcom147 0.00000000
bigcom149             bigcom149 0.00000000
bigcom153             bigcom153 0.00000000
bigcom154             bigcom154 0.00000000
bigcom156             bigcom156 0.00000000
bigcom157             bigcom157 0.00000000
bigcom158             bigcom158 0.00000000
bigcom160             bigcom160 0.00000000
bigcom161             bigcom161 0.00000000
bigcom162             bigcom162 0.00000000
bigcom164             bigcom164 0.00000000
bigcom166             bigcom166 0.00000000
bigcom167             bigcom167 0.00000000
bigcom171             bigcom171 0.00000000
bigcom173             bigcom173 0.00000000
bigcom175             bigcom175 0.00000000
bigcom176             bigcom176 0.00000000
bigcom177             bigcom177 0.00000000
bigcom178             bigcom178 0.00000000
bigcom180             bigcom180 0.00000000
bigcom184             bigcom184 0.00000000
bigcom186             bigcom186 0.00000000
bigcom187             bigcom187 0.00000000
bigcom189             bigcom189 0.00000000
bigcom194             bigcom194 0.00000000
bigcom195             bigcom195 0.00000000
bigcom196             bigcom196 0.00000000
bigcom204             bigcom204 0.00000000
bigcom205             bigcom205 0.00000000
bigcom212             bigcom212 0.00000000
bigcom214             bigcom214 0.00000000
bigcom222             bigcom222 0.00000000
bigcom223             bigcom223 0.00000000
bigcom226             bigcom226 0.00000000
bigcom227             bigcom227 0.00000000
bigcom229             bigcom229 0.00000000
bigcom233             bigcom233 0.00000000
bigcom236             bigcom236 0.00000000
bigcom237             bigcom237 0.00000000
bigcom246             bigcom246 0.00000000
bigcom248             bigcom248 0.00000000
bigcom249             bigcom249 0.00000000
bigcom250             bigcom250 0.00000000
bigcom254             bigcom254 0.00000000
bigcom266             bigcom266 0.00000000
bigcom269             bigcom269 0.00000000
bigcom272             bigcom272 0.00000000
bigcom281             bigcom281 0.00000000
bigcom291             bigcom291 0.00000000
bigcom292             bigcom292 0.00000000
bigcom295             bigcom295 0.00000000
bigcom299             bigcom299 0.00000000
bigcom301             bigcom301 0.00000000
bigcom306             bigcom306 0.00000000
bigcom309             bigcom309 0.00000000
bigcom314             bigcom314 0.00000000
bigcom321             bigcom321 0.00000000
bigcom341             bigcom341 0.00000000
bigcom350             bigcom350 0.00000000
bigcom353             bigcom353 0.00000000
bigcom359             bigcom359 0.00000000
bigcom363             bigcom363 0.00000000
bigcom365             bigcom365 0.00000000
bigcom385             bigcom385 0.00000000
bigcom386             bigcom386 0.00000000
bigcom408             bigcom408 0.00000000
bigcom412             bigcom412 0.00000000
bigcom480             bigcom480 0.00000000
membership_s3     membership_s3 0.00000000
membership_s5     membership_s5 0.00000000
membership_s6     membership_s6 0.00000000
membership_s8     membership_s8 0.00000000
membership_s9     membership_s9 0.00000000
membership_s11   membership_s11 0.00000000
membership_s12   membership_s12 0.00000000
membership_s14   membership_s14 0.00000000
membership_s15   membership_s15 0.00000000
membership_s16   membership_s16 0.00000000
membership_s17   membership_s17 0.00000000
membership_s18   membership_s18 0.00000000
membership_s20   membership_s20 0.00000000
membership_s22   membership_s22 0.00000000
membership_s24   membership_s24 0.00000000
membership_s25   membership_s25 0.00000000
membership_s26   membership_s26 0.00000000
membership_s27   membership_s27 0.00000000
membership_s28   membership_s28 0.00000000
membership_s33   membership_s33 0.00000000
membership_s36   membership_s36 0.00000000
membership_s37   membership_s37 0.00000000
[1] "Dataset: med_TnotC Model RF, run: 4 of 10 2015-06-17 20:53:46"
     |      Out-of-bag   |
Tree |      MSE  %Var(y) |
   1 |  0.02122   205.42 |
   2 |  0.01926   186.40 |
   3 |  0.01816   175.76 |
   4 |  0.01803   174.50 |
   5 |  0.01653   160.00 |
   6 |  0.01574   152.40 |
   7 |  0.01539   148.95 |
   8 |  0.01504   145.61 |
   9 |  0.01475   142.75 |
  10 |  0.01415   136.98 |
  11 |  0.01402   135.72 |
  12 |  0.01341   129.86 |
  13 |  0.01313   127.11 |
  14 |  0.01304   126.21 |
  15 |  0.01257   121.67 |
  16 |  0.01249   120.88 |
  17 |   0.0124   120.03 |
  18 |  0.01223   118.40 |
  19 |  0.01209   117.08 |
  20 |  0.01208   116.91 |
  21 |   0.0121   117.15 |
  22 |  0.01202   116.32 |
  23 |  0.01193   115.48 |
  24 |  0.01196   115.74 |
  25 |  0.01194   115.58 |
  26 |  0.01187   114.92 |
  27 |  0.01186   114.81 |
  28 |  0.01183   114.53 |
  29 |  0.01183   114.53 |
  30 |   0.0118   114.25 |
  31 |  0.01176   113.87 |
  32 |  0.01175   113.70 |
  33 |  0.01172   113.43 |
  34 |   0.0117   113.27 |
  35 |  0.01168   113.03 |
  36 |  0.01165   112.76 |
  37 |  0.01164   112.65 |
  38 |  0.01159   112.22 |
  39 |  0.01156   111.93 |
  40 |  0.01156   111.87 |
  41 |  0.01155   111.82 |
  42 |  0.01157   111.95 |
  43 |  0.01153   111.62 |
  44 |  0.01154   111.71 |
  45 |  0.01152   111.56 |
  46 |  0.01151   111.43 |
  47 |  0.01151   111.42 |
  48 |   0.0115   111.30 |
  49 |  0.01149   111.27 |
  50 |  0.01145   110.86 |
  51 |  0.01145   110.80 |
  52 |  0.01143   110.67 |
  53 |  0.01142   110.58 |
  54 |  0.01141   110.45 |
  55 |   0.0114   110.36 |
  56 |   0.0114   110.38 |
  57 |   0.0114   110.34 |
  58 |  0.01141   110.43 |
  59 |  0.01138   110.12 |
  60 |  0.01138   110.13 |
  61 |  0.01137   110.09 |
  62 |  0.01137   110.06 |
  63 |  0.01137   110.03 |
  64 |  0.01137   110.04 |
  65 |  0.01135   109.89 |
  66 |  0.01134   109.80 |
  67 |  0.01132   109.62 |
  68 |  0.01132   109.56 |
  69 |  0.01132   109.58 |
  70 |  0.01132   109.59 |
  71 |  0.01132   109.60 |
  72 |  0.01132   109.57 |
  73 |  0.01131   109.52 |
  74 |   0.0113   109.43 |
  75 |  0.01128   109.17 |
  76 |  0.01129   109.30 |
  77 |  0.01128   109.15 |
  78 |  0.01129   109.26 |
  79 |  0.01129   109.25 |
  80 |  0.01129   109.34 |
  81 |  0.01126   108.97 |
  82 |  0.01124   108.83 |
  83 |  0.01124   108.79 |
  84 |  0.01124   108.79 |
  85 |  0.01122   108.65 |
  86 |  0.01122   108.64 |
  87 |  0.01122   108.66 |
  88 |  0.01123   108.74 |
  89 |  0.01123   108.71 |
  90 |  0.01123   108.69 |
  91 |  0.01123   108.67 |
  92 |  0.01124   108.77 |
  93 |  0.01123   108.74 |
  94 |  0.01123   108.75 |
  95 |  0.01123   108.71 |
  96 |  0.01123   108.66 |
  97 |  0.01122   108.59 |
  98 |  0.01121   108.55 |
  99 |  0.01122   108.57 |
 100 |  0.01121   108.53 |
[1] "Random Forest variable coefficients"
                      %IncMSE IncNodePurity
graph5           2.624011e-03  2.002465e-01
graph6           2.595769e-04  2.278883e-01
graph7           4.888601e-03  2.738326e-01
graph8           9.779771e-05  2.658328e-02
graph9           1.757346e-03  1.490672e-01
graph10          1.473485e-03  2.696611e-01
graph11          3.248788e-03  3.905835e-01
graph12          2.387074e-03  3.771499e-01
graph13          2.623059e-03  2.515340e-01
graph14          1.824264e-03  3.428567e-01
graph15          1.482670e-03  3.260642e-01
graph16          8.891876e-04  2.035828e-01
graph17          1.442654e-03  2.847984e-01
graph18          2.555170e-03  1.782632e-01
graph19          2.924606e-04  1.504555e-01
graph20          1.063459e-02  2.729663e-01
graph21          1.280591e-03  1.916594e-01
graph22          3.060789e-03  3.161158e-01
graph23          3.467731e-03  6.129368e-01
graph24          1.951406e-03  8.097074e-02
graph25          5.180548e-03  1.810300e-01
graph26          1.288702e-03  2.159483e-01
graph27          1.328812e-04  1.250321e-01
graph28          2.858662e-04  9.020819e-02
graph29          0.000000e+00  6.505213e-21
orbit0           2.452126e-04  3.447683e-02
orbit1           3.231398e-04  1.506439e-01
orbit2           4.610199e-04  1.912951e-01
orbit3           3.002918e-04  1.060568e-01
orbit4           6.425516e-04  8.724851e-02
orbit5           1.719893e-03  1.567955e-01
orbit6           2.928668e-03  2.664887e-01
orbit7           3.499284e-04  2.794431e-01
orbit8           3.079420e-03  2.098753e-01
orbit9           2.431273e-03  1.442798e-01
orbit10          3.923292e-04  2.496639e-01
orbit11          4.224063e-04  1.248728e-01
orbit12          3.658524e-03  2.614510e-01
orbit13          1.611778e-03  8.066430e-02
orbit14          5.263158e-05  1.905316e-02
orbit15          2.143842e-03  1.453660e-01
orbit16          3.008413e-03  1.837516e-01
orbit17          2.592607e-03  2.738452e-01
orbit18          2.103961e-03  5.748645e-01
orbit19          1.290774e-03  2.203874e-01
orbit20          1.622982e-03  3.289046e-01
orbit21          7.816098e-04  3.324269e-01
orbit22          4.721633e-03  1.819799e-01
orbit23          5.207649e-04  2.450753e-01
orbit24          3.592985e-03  4.192484e-01
orbit25          3.081417e-03  2.775259e-01
orbit26          2.462208e-03  1.416825e-01
orbit27          1.520707e-03  3.101388e-01
orbit28          2.899112e-03  1.807742e-01
orbit29          1.399071e-03  1.762392e-01
orbit30          1.327913e-03  2.615744e-01
orbit31          2.057084e-03  3.398223e-01
orbit32          2.041865e-03  3.026206e-01
orbit33          5.814004e-04  1.860686e-01
orbit34          3.612405e-03  2.378467e-01
orbit35          4.189382e-03  2.328512e-01
orbit36          2.779136e-03  4.247783e-01
orbit37          2.002962e-03  2.679999e-01
orbit38          1.388100e-03  3.313018e-01
orbit39          6.255322e-03  5.154326e-01
orbit40          4.538988e-03  1.367419e-01
orbit41          3.421985e-03  1.828740e-01
orbit42          7.259595e-04  9.946987e-02
orbit43          1.486146e-03  1.717709e-01
orbit44          1.831429e-04  4.775255e-02
orbit45          1.680261e-03  1.627804e-01
orbit46          1.499348e-03  3.490936e-01
orbit47          2.124620e-03  1.829633e-01
orbit48          4.782288e-03  1.966051e-01
orbit49          4.944587e-03  3.567457e-01
orbit50          2.756446e-03  2.999903e-01
orbit51          7.391567e-03  3.991306e-01
orbit52          2.035229e-03  1.016198e-01
orbit53          1.879155e-03  2.224059e-01
orbit54          7.769706e-03  3.131988e-01
orbit55          1.155478e-03  5.657761e-01
orbit56          8.738537e-03  6.159505e-01
orbit57          1.800554e-05  9.045238e-02
orbit58          8.061565e-05  1.193081e-01
orbit59          1.785770e-03  1.685800e-01
orbit60          1.558720e-03  1.322997e-01
orbit61          5.557279e-04  9.147034e-02
orbit62          3.026652e-03  2.000436e-01
orbit63          1.898159e-03  1.617139e-01
orbit64          1.176635e-03  2.550466e-01
orbit65          3.386786e-03  3.555699e-01
orbit66          1.972075e-03  5.720864e-02
orbit67          3.022815e-04  5.119383e-02
orbit68          7.016272e-04  5.420420e-02
orbit69          1.959328e-05  8.060740e-02
orbit70          4.938038e-04  4.278405e-02
orbit71         -2.650235e-06  2.933333e-02
orbit72          0.000000e+00  0.000000e+00
AP               5.917160e-06  4.405138e-02
bet              6.527433e-04  5.544314e-01
ecc              2.415106e-04  3.729447e-02
eccrad           2.772120e-04  5.948667e-02
close            1.353731e-03  1.975991e-01
constraint       1.678562e-03  3.914911e-01
coreness         1.031800e-04  1.730791e-01
knn              1.457162e-03  3.200718e-01
hubscore         1.316143e-03  1.954554e-01
pagerank         5.001754e-04  9.482150e-01
trans            8.554973e-04  1.903907e-01
evcent           1.190018e-03  1.749492e-01
first            1.129913e-04  1.070023e-01
upto_second      1.209236e-03  2.050041e-01
upto_third       1.986859e-03  3.016776e-01
upto_fourth      1.728289e-03  1.801843e-01
upto_fifth       7.373108e-04  1.569173e-01
upto_sixth       7.398464e-04  1.464880e-01
second          -6.895990e-06  8.707395e-02
third            5.833307e-03  2.850813e-01
fourth           2.100778e-03  3.943515e-01
fifth            1.316042e-03  3.312473e-01
sixth            7.214284e-04  2.650420e-01
ratio1           1.743160e-03  1.963264e-01
ratio2           9.671145e-04  2.657871e-01
ratio3           4.150015e-03  4.758914e-01
ratio4           2.818553e-03  7.457652e-01
ratio5           9.397023e-04  1.257507e+00
ratio6           2.988742e-03  4.436425e-01
selfinter        9.800965e-06  2.518912e-02
walktrap_vertex  3.000461e-04  7.033052e-01
bigcom1          1.253013e-04  2.353349e-01
bigcom2          0.000000e+00  2.775558e-19
bigcom3          1.569465e-05  9.225795e-02
bigcom4          2.198727e-04  6.463752e-03
bigcom6          0.000000e+00  0.000000e+00
bigcom8          8.181913e-05  2.925886e-02
bigcom9         -8.285784e-06  1.139893e-01
bigcom11         0.000000e+00  0.000000e+00
bigcom13         3.384800e-05  1.084630e-01
bigcom15         0.000000e+00  0.000000e+00
bigcom16         0.000000e+00  5.551115e-19
bigcom21         0.000000e+00  0.000000e+00
bigcom22         0.000000e+00  0.000000e+00
bigcom24         0.000000e+00  0.000000e+00
bigcom26         0.000000e+00  0.000000e+00
bigcom28         5.865103e-06  8.333333e-03
bigcom30         0.000000e+00  0.000000e+00
bigcom31         0.000000e+00  0.000000e+00
bigcom32         0.000000e+00  0.000000e+00
bigcom33         0.000000e+00  0.000000e+00
bigcom34         0.000000e+00  0.000000e+00
bigcom36         0.000000e+00  0.000000e+00
bigcom37         0.000000e+00  0.000000e+00
bigcom38         0.000000e+00  0.000000e+00
bigcom39         0.000000e+00  0.000000e+00
bigcom40         1.780138e-05  7.646852e-02
bigcom43         0.000000e+00  0.000000e+00
bigcom44         0.000000e+00  0.000000e+00
bigcom46         0.000000e+00  0.000000e+00
bigcom47         0.000000e+00  0.000000e+00
bigcom49         0.000000e+00  0.000000e+00
bigcom50         0.000000e+00  0.000000e+00
bigcom51         0.000000e+00  0.000000e+00
bigcom52         0.000000e+00  0.000000e+00
bigcom54         0.000000e+00  0.000000e+00
bigcom56         0.000000e+00  0.000000e+00
bigcom62         0.000000e+00  0.000000e+00
bigcom66         0.000000e+00  0.000000e+00
bigcom68         0.000000e+00  0.000000e+00
bigcom69         0.000000e+00  0.000000e+00
bigcom71         0.000000e+00  0.000000e+00
bigcom72         0.000000e+00  0.000000e+00
bigcom73         0.000000e+00  0.000000e+00
bigcom74         0.000000e+00  0.000000e+00
bigcom75         1.256867e-07  4.967947e-01
bigcom76         0.000000e+00  0.000000e+00
bigcom77         0.000000e+00  0.000000e+00
bigcom79         0.000000e+00  0.000000e+00
bigcom80         0.000000e+00  0.000000e+00
bigcom82         0.000000e+00  0.000000e+00
bigcom83         0.000000e+00  0.000000e+00
bigcom84         0.000000e+00  0.000000e+00
bigcom85         0.000000e+00  0.000000e+00
bigcom87         0.000000e+00  0.000000e+00
bigcom89         0.000000e+00  0.000000e+00
bigcom91        -1.122504e-05  2.298056e-01
bigcom92         2.258072e-05  1.457324e-01
bigcom93         0.000000e+00  0.000000e+00
bigcom96         0.000000e+00  0.000000e+00
bigcom97         0.000000e+00  0.000000e+00
bigcom98         0.000000e+00  0.000000e+00
bigcom99         0.000000e+00  0.000000e+00
bigcom101        0.000000e+00  0.000000e+00
bigcom104        0.000000e+00  0.000000e+00
bigcom106        0.000000e+00  0.000000e+00
bigcom109        0.000000e+00  0.000000e+00
bigcom113        0.000000e+00  0.000000e+00
bigcom116       -6.031363e-06  9.934960e-03
bigcom120        0.000000e+00  0.000000e+00
bigcom123        0.000000e+00  0.000000e+00
bigcom126        0.000000e+00  0.000000e+00
bigcom127        0.000000e+00  0.000000e+00
bigcom137        0.000000e+00  0.000000e+00
bigcom139        0.000000e+00  0.000000e+00
bigcom140        0.000000e+00  0.000000e+00
bigcom143        0.000000e+00  6.938894e-20
bigcom145        0.000000e+00  0.000000e+00
bigcom146        0.000000e+00  0.000000e+00
bigcom147        0.000000e+00  0.000000e+00
bigcom149        0.000000e+00  0.000000e+00
bigcom153        0.000000e+00  0.000000e+00
bigcom154        0.000000e+00  0.000000e+00
bigcom156        0.000000e+00  0.000000e+00
bigcom157        0.000000e+00  0.000000e+00
bigcom158        0.000000e+00  0.000000e+00
bigcom160        0.000000e+00  0.000000e+00
bigcom161        0.000000e+00  0.000000e+00
bigcom162        0.000000e+00  0.000000e+00
bigcom164        0.000000e+00  0.000000e+00
bigcom166        0.000000e+00  0.000000e+00
bigcom167        0.000000e+00  0.000000e+00
bigcom171        0.000000e+00  0.000000e+00
bigcom173        0.000000e+00  0.000000e+00
bigcom175        0.000000e+00  0.000000e+00
bigcom176        0.000000e+00  0.000000e+00
bigcom177        0.000000e+00  0.000000e+00
bigcom178        0.000000e+00  0.000000e+00
bigcom180        0.000000e+00  0.000000e+00
bigcom181        9.772574e-06  1.917630e-01
bigcom184        0.000000e+00  0.000000e+00
bigcom186        0.000000e+00  0.000000e+00
bigcom187        0.000000e+00  0.000000e+00
bigcom189        0.000000e+00  0.000000e+00
bigcom194        0.000000e+00  2.775558e-19
bigcom195        0.000000e+00  0.000000e+00
bigcom196        0.000000e+00  0.000000e+00
bigcom204        0.000000e+00  0.000000e+00
bigcom205        0.000000e+00  0.000000e+00
bigcom212        0.000000e+00  0.000000e+00
bigcom214        0.000000e+00  0.000000e+00
bigcom222        0.000000e+00  0.000000e+00
bigcom223        0.000000e+00  0.000000e+00
bigcom226        0.000000e+00  0.000000e+00
bigcom227        0.000000e+00  0.000000e+00
bigcom229        0.000000e+00  0.000000e+00
bigcom233        0.000000e+00  0.000000e+00
bigcom236        0.000000e+00  0.000000e+00
bigcom237        0.000000e+00  0.000000e+00
bigcom246        0.000000e+00  0.000000e+00
bigcom248        0.000000e+00  0.000000e+00
bigcom249        0.000000e+00  0.000000e+00
bigcom250        0.000000e+00  0.000000e+00
bigcom254        0.000000e+00  0.000000e+00
bigcom266        0.000000e+00  0.000000e+00
bigcom269        0.000000e+00  0.000000e+00
bigcom272        0.000000e+00  0.000000e+00
bigcom274        2.559331e-04  2.156466e-01
bigcom281        0.000000e+00  2.775558e-19
bigcom291        0.000000e+00  0.000000e+00
bigcom292        0.000000e+00  0.000000e+00
bigcom295        0.000000e+00  0.000000e+00
bigcom299        0.000000e+00  0.000000e+00
bigcom301        0.000000e+00  0.000000e+00
bigcom306        0.000000e+00  0.000000e+00
bigcom309        0.000000e+00  0.000000e+00
bigcom314        0.000000e+00  0.000000e+00
bigcom321        0.000000e+00  0.000000e+00
bigcom341        0.000000e+00  0.000000e+00
bigcom350        6.656262e-06  4.945072e-01
bigcom353        0.000000e+00  0.000000e+00
bigcom359        0.000000e+00  0.000000e+00
bigcom363        0.000000e+00  0.000000e+00
bigcom365        0.000000e+00  0.000000e+00
bigcom385        0.000000e+00  0.000000e+00
bigcom386        0.000000e+00  0.000000e+00
bigcom408        0.000000e+00  0.000000e+00
bigcom412        0.000000e+00  0.000000e+00
bigcom480        0.000000e+00  0.000000e+00
spin_vertex      4.086129e-04  3.320398e-01
membership_s1    2.361216e-05  1.964596e-02
membership_s3    0.000000e+00  0.000000e+00
membership_s4    7.861242e-05  9.702395e-02
membership_s5   -5.917160e-06  1.714286e-02
membership_s6    0.000000e+00  0.000000e+00
membership_s7   -2.609748e-05  7.267082e-02
membership_s8    0.000000e+00  0.000000e+00
membership_s9    0.000000e+00  0.000000e+00
membership_s11   0.000000e+00  0.000000e+00
membership_s12   0.000000e+00  0.000000e+00
membership_s14   0.000000e+00  0.000000e+00
membership_s15   0.000000e+00  0.000000e+00
membership_s16   0.000000e+00  0.000000e+00
membership_s17   0.000000e+00  0.000000e+00
membership_s18   6.717575e-05  1.117837e-01
membership_s20   0.000000e+00  0.000000e+00
membership_s21  -9.495484e-05  1.061208e-01
membership_s22   0.000000e+00  0.000000e+00
membership_s24   0.000000e+00  5.551115e-19
membership_s25   0.000000e+00  0.000000e+00
membership_s26   0.000000e+00  0.000000e+00
membership_s27   2.931934e-06  1.852228e-01
membership_s28   0.000000e+00  0.000000e+00
membership_s30   7.997343e-05  1.326798e-01
membership_s31  -3.237308e-05  1.059742e-01
membership_s32   1.930750e-06  9.563459e-02
membership_s33   0.000000e+00  0.000000e+00
membership_s36  -2.859288e-06  6.950000e-02
membership_s37   0.000000e+00  0.000000e+00
V1               3.743554e-03  7.232267e-01
V2               1.464028e-03  1.072280e+00
pdi              5.134469e-05  6.051113e-02
adhesion         4.047165e-03  5.366980e-01
cohesion         3.535905e-03  7.567714e-01
inner            2.326043e-03  7.355915e-01
outer            1.400445e-03  1.491153e+00
ioratio          2.607400e-03  4.742053e-01
comsize          1.264423e-03  7.772791e-01
[1] "Dataset: med_TnotC Model GLM, run: 4 of 10 2015-06-17 20:54:30"
[1] "glmnet variable coefficients"
                     [,1]          [,2]
(Intercept)     -4.551682  1.001385e+03
graph0           0.000000 -9.183982e-04
graph1           0.000000 -2.120416e-06
graph2           0.000000 -2.347570e-02
graph3           0.000000 -3.718201e-06
graph4           0.000000  0.000000e+00
graph5           0.000000  0.000000e+00
graph6           0.000000  3.038234e-10
graph7           0.000000  1.250692e-03
graph8           0.000000 -1.811533e-02
graph9           0.000000  3.057627e-08
graph10          0.000000  5.734995e-09
graph11          0.000000 -1.356287e-10
graph12          0.000000  2.154713e-07
graph13          0.000000  2.042555e-10
graph14          0.000000 -4.198028e-09
graph15          0.000000  2.032098e-05
graph16          0.000000  0.000000e+00
graph17          0.000000 -6.943377e-07
graph18          0.000000 -2.073198e-05
graph19          0.000000  1.788705e-06
graph20          0.000000 -1.048806e-06
graph21          0.000000 -1.019450e-05
graph22          0.000000 -3.196723e-05
graph23          0.000000 -3.990245e-06
graph24          0.000000  1.196276e-06
graph25          0.000000  0.000000e+00
graph26          0.000000  0.000000e+00
graph27          0.000000 -1.719998e-03
graph28          0.000000 -1.820054e-03
graph29          0.000000 -2.089166e-04
orbit0           0.000000 -1.152646e-04
orbit1           0.000000 -1.174006e-05
orbit2           0.000000  0.000000e+00
orbit3           0.000000 -2.157247e-02
orbit4           0.000000 -1.355308e-05
orbit5           0.000000  0.000000e+00
orbit6           0.000000  0.000000e+00
orbit7           0.000000 -4.184897e-06
orbit8           0.000000  0.000000e+00
orbit9           0.000000  3.778054e-05
orbit10          0.000000  1.567761e-09
orbit11          0.000000  9.936031e-04
orbit12          0.000000  2.492924e-03
orbit13          0.000000 -7.853407e-03
orbit14          0.000000 -1.809564e-02
orbit15          0.000000  4.794491e-07
orbit16          0.000000  0.000000e+00
orbit17          0.000000 -6.582329e-07
orbit18          0.000000  1.283176e-08
orbit19          0.000000  1.368370e-08
orbit20          0.000000  1.813563e-10
orbit21          0.000000 -4.793156e-06
orbit22          0.000000 -1.347306e-10
orbit23          0.000000 -4.970190e-05
orbit24          0.000000  2.120013e-07
orbit25          0.000000  5.804357e-07
orbit26          0.000000  1.120118e-05
orbit27          0.000000 -1.782005e-06
orbit28          0.000000  1.021825e-05
orbit29          0.000000  5.274761e-07
orbit30          0.000000  1.815295e-06
orbit31          0.000000 -1.235460e-08
orbit32          0.000000 -6.970284e-09
orbit33          0.000000  4.031727e-04
orbit34          0.000000  2.006938e-05
orbit35          0.000000  7.161588e-07
orbit36          0.000000 -6.483380e-06
orbit37          0.000000  3.002047e-08
orbit38          0.000000  1.129972e-04
orbit39          0.000000  4.685765e-06
orbit40          0.000000 -3.880283e-06
orbit41          0.000000 -7.582542e-06
orbit42          0.000000 -3.996165e-05
orbit43          0.000000 -1.834454e-05
orbit44          0.000000 -1.941395e-02
orbit45          0.000000  5.966993e-06
orbit46          0.000000  2.605341e-06
orbit47          0.000000  7.055654e-05
orbit48          0.000000  1.453944e-05
orbit49          0.000000  0.000000e+00
orbit50          0.000000 -1.256365e-03
orbit51          0.000000 -2.212646e-05
orbit52          0.000000 -1.282994e-04
orbit53          0.000000  3.704828e-04
orbit54          0.000000 -3.910240e-05
orbit55          0.000000  4.904402e-03
orbit56          0.000000  0.000000e+00
orbit57          0.000000 -1.398037e-05
orbit58          0.000000 -3.735839e-03
orbit59          0.000000  3.623395e-05
orbit60          0.000000 -2.851706e-04
orbit61          0.000000  0.000000e+00
orbit62          0.000000 -9.179510e-04
orbit63          0.000000  3.473975e-04
orbit64          0.000000  9.209780e-04
orbit65          0.000000 -8.605175e-04
orbit66          0.000000  4.089758e-04
orbit67          0.000000  1.216338e-04
orbit68          0.000000 -1.936028e-03
orbit69          0.000000 -2.385145e-04
orbit70          0.000000 -2.025521e-03
orbit71          0.000000 -4.994518e-03
orbit72          0.000000 -2.394057e-04
AP               0.000000  1.432338e-01
bet              0.000000 -1.881511e-05
ecc              0.000000 -4.021890e-01
eccrad           0.000000 -2.361740e+00
close            0.000000 -2.535713e+00
constraint       0.000000  7.122320e+00
coreness         0.000000 -4.264386e-02
knn              0.000000 -6.928619e-03
hubscore         0.000000  1.928726e+01
pagerank         0.000000 -1.098175e+01
trans            0.000000 -4.796100e-01
evcent           0.000000  2.351514e+01
first            0.000000 -8.317110e-04
upto_second      0.000000  0.000000e+00
upto_third       0.000000 -6.483134e-05
upto_fourth      0.000000 -1.683573e-04
upto_fifth       0.000000  0.000000e+00
upto_sixth       0.000000 -7.432705e-02
second           0.000000  0.000000e+00
third            0.000000 -2.852274e-04
fourth           0.000000  9.227800e-05
fifth            0.000000  2.565684e-04
sixth            0.000000  0.000000e+00
ratio1           0.000000  7.707129e-05
ratio2           0.000000 -2.150786e-02
ratio3           0.000000 -7.863699e-01
ratio4           0.000000 -7.362313e-02
ratio5           0.000000  5.853815e-01
ratio6           0.000000 -2.496567e-02
selfinter        0.000000  1.640046e-01
walktrap_vertex  0.000000  7.757568e-02
bigcom1          0.000000  2.943532e-01
bigcom2          0.000000 -1.324320e+00
bigcom3          0.000000 -2.744334e-02
bigcom4          0.000000  2.168614e-01
bigcom6          0.000000 -9.997293e-01
bigcom8          0.000000  3.855716e-02
bigcom9          0.000000  8.940841e-01
bigcom11         0.000000 -1.368428e+00
bigcom13         0.000000  1.537712e+00
bigcom15         0.000000 -3.664882e-01
bigcom16         0.000000 -7.718644e-01
bigcom21         0.000000 -1.293867e+00
bigcom22         0.000000 -1.311677e+00
bigcom24         0.000000 -7.547659e-01
bigcom26         0.000000 -1.495284e+00
bigcom28         0.000000 -1.699689e+00
bigcom30         0.000000 -1.682940e+00
bigcom31         0.000000 -1.604976e+00
bigcom32         0.000000 -7.843401e-01
bigcom33         0.000000 -5.587818e-01
bigcom34         0.000000 -3.265619e-01
bigcom36         0.000000 -6.890357e-01
bigcom37         0.000000 -4.632680e-01
bigcom38         0.000000 -4.096497e-02
bigcom39         0.000000 -9.912789e-01
bigcom40         0.000000  3.262090e-01
bigcom43         0.000000 -9.515953e-01
bigcom44         0.000000 -1.076722e+00
bigcom46         0.000000 -1.841625e+00
bigcom47         0.000000 -1.549662e+00
bigcom49         0.000000 -7.169259e-01
bigcom50         0.000000 -1.809284e-01
bigcom51         0.000000 -5.490625e-01
bigcom52         0.000000 -8.952073e-01
bigcom54         0.000000 -9.363526e-01
bigcom56         0.000000 -1.006549e+00
bigcom62         0.000000 -1.344709e+00
bigcom66         0.000000  0.000000e+00
bigcom68         0.000000 -4.262034e-01
bigcom69         0.000000 -7.007375e-01
bigcom71         0.000000 -1.158250e+00
bigcom72         0.000000  0.000000e+00
bigcom73         0.000000 -1.750436e+00
bigcom74         0.000000 -7.049352e-01
bigcom75         0.000000  3.165161e+00
bigcom76         0.000000 -8.102619e-01
bigcom77         0.000000 -6.237063e-01
bigcom79         0.000000 -5.391661e-01
bigcom80         0.000000 -9.377332e-01
bigcom82         0.000000 -6.978097e-01
bigcom83         0.000000 -5.764602e-02
bigcom84         0.000000 -1.259852e+00
bigcom85         0.000000 -1.146144e+00
bigcom87         0.000000 -1.693188e+00
bigcom89         0.000000  0.000000e+00
bigcom91         0.000000  2.522888e+00
bigcom92         0.000000  1.263916e+00
bigcom93         0.000000  0.000000e+00
bigcom96         0.000000 -3.119367e-01
bigcom97         0.000000 -1.140240e+00
bigcom98         0.000000 -5.992841e-01
bigcom99         0.000000  0.000000e+00
bigcom101        0.000000 -8.354606e-01
bigcom104        0.000000 -1.199107e+00
bigcom106        0.000000  0.000000e+00
bigcom109        0.000000 -6.562817e-01
bigcom113        0.000000  0.000000e+00
bigcom116        0.000000  3.045154e-01
bigcom120        0.000000 -1.056130e-01
bigcom123        0.000000 -1.039573e+00
bigcom126        0.000000  0.000000e+00
bigcom127        0.000000 -7.519463e-01
bigcom137        0.000000 -1.489354e+00
bigcom139        0.000000 -1.004021e+00
bigcom140        0.000000 -1.636455e+00
bigcom143        0.000000  0.000000e+00
bigcom145        0.000000  0.000000e+00
bigcom146        0.000000  0.000000e+00
bigcom147        0.000000 -1.672155e-01
bigcom149        0.000000 -8.316429e-01
bigcom153        0.000000 -1.244833e+00
bigcom154        0.000000 -6.599528e-01
bigcom156        0.000000 -1.495063e+00
bigcom157        0.000000 -1.664320e-01
bigcom158        0.000000 -1.180853e+00
bigcom160        0.000000 -8.907413e-01
bigcom161        0.000000 -1.856583e-01
bigcom162        0.000000 -1.081052e+00
bigcom164        0.000000 -3.429744e-01
bigcom166        0.000000 -1.232861e+00
bigcom167        0.000000 -1.739263e+00
bigcom171        0.000000 -1.348261e+00
bigcom173        0.000000 -2.311555e-01
bigcom175        0.000000 -8.241522e-01
bigcom176        0.000000 -1.703027e-02
bigcom177        0.000000 -1.319155e+00
bigcom178        0.000000 -2.818370e-01
bigcom180        0.000000 -1.589228e-01
bigcom181        0.000000  2.010621e+00
bigcom184        0.000000 -6.268351e-01
bigcom186        0.000000 -1.253351e+00
bigcom187        0.000000 -1.407853e+00
bigcom189        0.000000 -1.034029e+00
bigcom194        0.000000 -1.136721e+00
bigcom195        0.000000 -3.506864e-02
bigcom196        0.000000 -1.464017e+00
bigcom204        0.000000  0.000000e+00
bigcom205        0.000000 -8.657180e-01
bigcom212        0.000000 -1.370984e+00
bigcom214        0.000000  0.000000e+00
bigcom222        0.000000 -5.301168e-01
bigcom223        0.000000 -5.498619e-01
bigcom226        0.000000 -6.328987e-01
bigcom227        0.000000 -7.320827e-01
bigcom229        0.000000  0.000000e+00
bigcom233        0.000000  0.000000e+00
bigcom236        0.000000  0.000000e+00
bigcom237        0.000000 -8.633180e-01
bigcom246        0.000000 -8.280591e-01
bigcom248        0.000000 -8.468338e-03
bigcom249        0.000000 -1.095177e+00
bigcom250        0.000000 -1.220755e+00
bigcom254        0.000000 -7.829507e-01
bigcom266        0.000000 -7.227873e-01
bigcom269        0.000000  0.000000e+00
bigcom272        0.000000 -9.844387e-01
bigcom274        0.000000  2.974389e+00
bigcom281        0.000000  0.000000e+00
bigcom291        0.000000 -1.750232e+00
bigcom292        0.000000 -6.328605e-01
bigcom295        0.000000 -1.105993e+00
bigcom299        0.000000 -1.041642e+00
bigcom301        0.000000 -7.186055e-01
bigcom306        0.000000 -9.609012e-01
bigcom309        0.000000  0.000000e+00
bigcom314        0.000000 -7.157059e-01
bigcom321        0.000000 -7.152611e-01
bigcom341        0.000000 -1.011700e+00
bigcom350        0.000000  3.943724e+00
bigcom353        0.000000 -3.427052e-01
bigcom359        0.000000 -8.245316e-01
bigcom363        0.000000  0.000000e+00
bigcom365        0.000000 -8.458387e-01
bigcom385        0.000000 -6.228718e-01
bigcom386        0.000000  0.000000e+00
bigcom408        0.000000 -9.599312e-01
bigcom412        0.000000  0.000000e+00
bigcom480        0.000000 -2.758575e-01
spin_vertex      0.000000  2.350264e-02
membership_s1    0.000000  5.052003e-01
membership_s3    0.000000  0.000000e+00
membership_s4    0.000000 -1.349790e-02
membership_s5    0.000000 -7.169746e-02
membership_s6    0.000000 -1.920532e+00
membership_s7    0.000000  5.610222e-01
membership_s8    0.000000 -4.564208e-01
membership_s9    0.000000 -3.008206e-01
membership_s11   0.000000 -4.717184e-01
membership_s12   0.000000 -8.939506e-01
membership_s14   0.000000 -1.016049e+00
membership_s15   0.000000 -1.046963e+00
membership_s16   0.000000 -9.804761e-02
membership_s17   0.000000 -3.907592e-02
membership_s18   0.000000 -4.852210e-01
membership_s20   0.000000 -5.218782e-01
membership_s21   0.000000  6.890744e-01
membership_s22   0.000000 -1.291738e+00
membership_s24   0.000000 -2.613923e-01
membership_s25   0.000000 -7.207909e-02
membership_s26   0.000000  0.000000e+00
membership_s27   0.000000  3.029706e-01
membership_s28   0.000000 -2.619034e-01
membership_s30   0.000000  1.087433e-01
membership_s31   0.000000  4.280516e-01
membership_s32   0.000000  5.174035e-01
membership_s33   0.000000 -5.569060e-01
membership_s36   0.000000 -1.688258e-01
membership_s37   0.000000 -8.615706e-01
V1               0.000000 -8.749045e-02
V2               0.000000 -1.945289e+00
pdi              0.000000  1.941027e+03
adhesion         0.000000  4.130618e-04
cohesion         0.000000  5.774376e-04
inner            0.000000 -1.006581e-04
outer            0.000000 -2.762365e-05
ioratio          0.000000 -2.802587e-01
comsize          0.000000  5.262252e-04
[1] "Dataset: med_TnotC Model GBM, run: 5 of 10 2015-06-17 20:55:18"
Iter   TrainDeviance   ValidDeviance   StepSize   Improve
     1        0.1226            -nan     0.0100   -0.0001
     2        0.1208            -nan     0.0100    0.0001
     3        0.1188            -nan     0.0100   -0.0000
     4        0.1172            -nan     0.0100   -0.0001
     5        0.1150            -nan     0.0100    0.0000
     6        0.1135            -nan     0.0100   -0.0000
     7        0.1122            -nan     0.0100    0.0001
     8        0.1107            -nan     0.0100   -0.0001
     9        0.1096            -nan     0.0100   -0.0001
    10        0.1079            -nan     0.0100    0.0000
    20        0.0970            -nan     0.0100   -0.0000
    40        0.0834            -nan     0.0100    0.0000
    60        0.0734            -nan     0.0100   -0.0000
    80        0.0655            -nan     0.0100   -0.0000
   100        0.0592            -nan     0.0100   -0.0000
   106        0.0576            -nan     0.0100   -0.0000

[1] "GBM variable coefficients"
                            var    rel.inf
V2                           V2 4.74768603
inner                     inner 3.64914332
outer                     outer 2.97979348
bet                         bet 2.88893365
ratio5                   ratio5 2.83731684
orbit36                 orbit36 2.64324146
pagerank               pagerank 2.44074273
V1                           V1 2.37941933
ioratio                 ioratio 2.23839414
orbit39                 orbit39 2.18828638
comsize                 comsize 1.90172934
orbit38                 orbit38 1.83909654
constraint           constraint 1.78721684
orbit18                 orbit18 1.68931657
adhesion               adhesion 1.64674127
graph20                 graph20 1.63293611
graph17                 graph17 1.60507256
orbit55                 orbit55 1.53016468
orbit35                 orbit35 1.48070443
ratio4                   ratio4 1.43861988
orbit63                 orbit63 1.27383457
orbit32                 orbit32 1.24039357
orbit16                 orbit16 1.17251561
graph7                   graph7 1.10142862
orbit46                 orbit46 1.07364436
graph6                   graph6 1.04304342
graph12                 graph12 1.01143146
orbit40                 orbit40 1.00638657
knn                         knn 1.00209572
bigcom274             bigcom274 0.97382477
trans                     trans 0.96866289
orbit21                 orbit21 0.96439854
orbit51                 orbit51 0.95570924
orbit24                 orbit24 0.93981892
walktrap_vertex walktrap_vertex 0.93961032
orbit53                 orbit53 0.91854059
orbit50                 orbit50 0.90687683
graph19                 graph19 0.84927617
graph10                 graph10 0.80566232
graph18                 graph18 0.79142097
graph13                 graph13 0.78610669
orbit65                 orbit65 0.76994197
bigcom1                 bigcom1 0.76405566
orbit37                 orbit37 0.74172768
graph21                 graph21 0.70788841
graph26                 graph26 0.70185524
graph23                 graph23 0.69571427
graph22                 graph22 0.69315592
graph15                 graph15 0.68287532
orbit25                 orbit25 0.67431428
graph16                 graph16 0.65049658
third                     third 0.64219754
graph24                 graph24 0.60873323
orbit29                 orbit29 0.60639289
orbit26                 orbit26 0.60250935
AP                           AP 0.59050638
orbit49                 orbit49 0.58679461
graph5                   graph5 0.57883724
orbit30                 orbit30 0.57127940
bigcom91               bigcom91 0.57097953
graph3                   graph3 0.56879135
spin_vertex         spin_vertex 0.55953963
orbit2                   orbit2 0.54209085
coreness               coreness 0.54005475
orbit20                 orbit20 0.53295282
ratio6                   ratio6 0.49565176
orbit27                 orbit27 0.49086955
orbit64                 orbit64 0.49045598
orbit58                 orbit58 0.46282447
orbit5                   orbit5 0.45357898
orbit15                 orbit15 0.45109918
graph1                   graph1 0.43912066
graph9                   graph9 0.43291469
graph27                 graph27 0.43224637
graph4                   graph4 0.42816379
fourth                   fourth 0.42185351
orbit57                 orbit57 0.42130497
ratio1                   ratio1 0.40299342
orbit11                 orbit11 0.39812424
orbit69                 orbit69 0.39782178
bigcom181             bigcom181 0.39126454
graph25                 graph25 0.38532238
fifth                     fifth 0.38208460
orbit56                 orbit56 0.37892032
cohesion               cohesion 0.36468953
orbit48                 orbit48 0.35893418
orbit17                 orbit17 0.35098281
orbit68                 orbit68 0.34689584
orbit31                 orbit31 0.32678141
orbit70                 orbit70 0.32277279
orbit13                 orbit13 0.31515829
upto_fifth           upto_fifth 0.30018366
orbit54                 orbit54 0.29289495
orbit41                 orbit41 0.28833568
upto_third           upto_third 0.28444059
graph11                 graph11 0.28212228
orbit28                 orbit28 0.27768702
membership_s7     membership_s7 0.27245881
orbit33                 orbit33 0.27198072
bigcom13               bigcom13 0.26392898
graph2                   graph2 0.26196944
bigcom92               bigcom92 0.24423896
upto_fourth         upto_fourth 0.24296431
orbit47                 orbit47 0.23858841
hubscore               hubscore 0.21932525
ratio3                   ratio3 0.21642213
ratio2                   ratio2 0.21429356
orbit45                 orbit45 0.20995946
graph8                   graph8 0.20220091
orbit12                 orbit12 0.19894411
orbit66                 orbit66 0.19715040
orbit42                 orbit42 0.16231427
bigcom3                 bigcom3 0.16182389
membership_s21   membership_s21 0.16029020
evcent                   evcent 0.14496596
orbit62                 orbit62 0.13631397
orbit52                 orbit52 0.13573818
orbit10                 orbit10 0.13164044
membership_s31   membership_s31 0.12505007
sixth                     sixth 0.12217762
selfinter             selfinter 0.12090653
membership_s5     membership_s5 0.11044552
orbit59                 orbit59 0.10915783
orbit6                   orbit6 0.10467421
graph29                 graph29 0.10448632
orbit7                   orbit7 0.10017673
graph28                 graph28 0.09481485
orbit60                 orbit60 0.09329876
bigcom40               bigcom40 0.09007513
orbit4                   orbit4 0.08581401
orbit61                 orbit61 0.08284573
bigcom116             bigcom116 0.07044989
graph14                 graph14 0.06215061
close                     close 0.05750687
upto_sixth           upto_sixth 0.05630122
pdi                         pdi 0.04430618
orbit67                 orbit67 0.04393870
graph0                   graph0 0.04256744
orbit44                 orbit44 0.03704628
second                   second 0.03514925
membership_s36   membership_s36 0.03161658
membership_s18   membership_s18 0.02922626
orbit22                 orbit22 0.02737873
bigcom8                 bigcom8 0.02630467
membership_s30   membership_s30 0.02462302
bigcom9                 bigcom9 0.02370104
membership_s27   membership_s27 0.02141787
membership_s4     membership_s4 0.01346290
orbit0                   orbit0 0.00000000
orbit1                   orbit1 0.00000000
orbit3                   orbit3 0.00000000
orbit8                   orbit8 0.00000000
orbit9                   orbit9 0.00000000
orbit14                 orbit14 0.00000000
orbit19                 orbit19 0.00000000
orbit23                 orbit23 0.00000000
orbit34                 orbit34 0.00000000
orbit43                 orbit43 0.00000000
orbit71                 orbit71 0.00000000
orbit72                 orbit72 0.00000000
ecc                         ecc 0.00000000
eccrad                   eccrad 0.00000000
first                     first 0.00000000
upto_second         upto_second 0.00000000
bigcom2                 bigcom2 0.00000000
bigcom4                 bigcom4 0.00000000
bigcom6                 bigcom6 0.00000000
bigcom11               bigcom11 0.00000000
bigcom15               bigcom15 0.00000000
bigcom16               bigcom16 0.00000000
bigcom21               bigcom21 0.00000000
bigcom22               bigcom22 0.00000000
bigcom24               bigcom24 0.00000000
bigcom26               bigcom26 0.00000000
bigcom28               bigcom28 0.00000000
bigcom30               bigcom30 0.00000000
bigcom31               bigcom31 0.00000000
bigcom32               bigcom32 0.00000000
bigcom33               bigcom33 0.00000000
bigcom34               bigcom34 0.00000000
bigcom36               bigcom36 0.00000000
bigcom37               bigcom37 0.00000000
bigcom38               bigcom38 0.00000000
bigcom39               bigcom39 0.00000000
bigcom43               bigcom43 0.00000000
bigcom44               bigcom44 0.00000000
bigcom46               bigcom46 0.00000000
bigcom47               bigcom47 0.00000000
bigcom49               bigcom49 0.00000000
bigcom50               bigcom50 0.00000000
bigcom51               bigcom51 0.00000000
bigcom52               bigcom52 0.00000000
bigcom54               bigcom54 0.00000000
bigcom56               bigcom56 0.00000000
bigcom62               bigcom62 0.00000000
bigcom66               bigcom66 0.00000000
bigcom68               bigcom68 0.00000000
bigcom69               bigcom69 0.00000000
bigcom71               bigcom71 0.00000000
bigcom72               bigcom72 0.00000000
bigcom73               bigcom73 0.00000000
bigcom74               bigcom74 0.00000000
bigcom75               bigcom75 0.00000000
bigcom76               bigcom76 0.00000000
bigcom77               bigcom77 0.00000000
bigcom79               bigcom79 0.00000000
bigcom80               bigcom80 0.00000000
bigcom82               bigcom82 0.00000000
bigcom83               bigcom83 0.00000000
bigcom84               bigcom84 0.00000000
bigcom85               bigcom85 0.00000000
bigcom87               bigcom87 0.00000000
bigcom89               bigcom89 0.00000000
bigcom93               bigcom93 0.00000000
bigcom96               bigcom96 0.00000000
bigcom97               bigcom97 0.00000000
bigcom98               bigcom98 0.00000000
bigcom99               bigcom99 0.00000000
bigcom101             bigcom101 0.00000000
bigcom104             bigcom104 0.00000000
bigcom106             bigcom106 0.00000000
bigcom109             bigcom109 0.00000000
bigcom113             bigcom113 0.00000000
bigcom120             bigcom120 0.00000000
bigcom123             bigcom123 0.00000000
bigcom126             bigcom126 0.00000000
bigcom127             bigcom127 0.00000000
bigcom137             bigcom137 0.00000000
bigcom139             bigcom139 0.00000000
bigcom140             bigcom140 0.00000000
bigcom143             bigcom143 0.00000000
bigcom145             bigcom145 0.00000000
bigcom146             bigcom146 0.00000000
bigcom147             bigcom147 0.00000000
bigcom149             bigcom149 0.00000000
bigcom153             bigcom153 0.00000000
bigcom154             bigcom154 0.00000000
bigcom156             bigcom156 0.00000000
bigcom157             bigcom157 0.00000000
bigcom158             bigcom158 0.00000000
bigcom160             bigcom160 0.00000000
bigcom161             bigcom161 0.00000000
bigcom162             bigcom162 0.00000000
bigcom164             bigcom164 0.00000000
bigcom166             bigcom166 0.00000000
bigcom167             bigcom167 0.00000000
bigcom171             bigcom171 0.00000000
bigcom173             bigcom173 0.00000000
bigcom175             bigcom175 0.00000000
bigcom176             bigcom176 0.00000000
bigcom177             bigcom177 0.00000000
bigcom178             bigcom178 0.00000000
bigcom180             bigcom180 0.00000000
bigcom184             bigcom184 0.00000000
bigcom186             bigcom186 0.00000000
bigcom187             bigcom187 0.00000000
bigcom189             bigcom189 0.00000000
bigcom194             bigcom194 0.00000000
bigcom195             bigcom195 0.00000000
bigcom196             bigcom196 0.00000000
bigcom204             bigcom204 0.00000000
bigcom205             bigcom205 0.00000000
bigcom212             bigcom212 0.00000000
bigcom214             bigcom214 0.00000000
bigcom222             bigcom222 0.00000000
bigcom223             bigcom223 0.00000000
bigcom226             bigcom226 0.00000000
bigcom227             bigcom227 0.00000000
bigcom229             bigcom229 0.00000000
bigcom233             bigcom233 0.00000000
bigcom236             bigcom236 0.00000000
bigcom237             bigcom237 0.00000000
bigcom246             bigcom246 0.00000000
bigcom248             bigcom248 0.00000000
bigcom249             bigcom249 0.00000000
bigcom250             bigcom250 0.00000000
bigcom254             bigcom254 0.00000000
bigcom266             bigcom266 0.00000000
bigcom269             bigcom269 0.00000000
bigcom272             bigcom272 0.00000000
bigcom281             bigcom281 0.00000000
bigcom291             bigcom291 0.00000000
bigcom292             bigcom292 0.00000000
bigcom295             bigcom295 0.00000000
bigcom299             bigcom299 0.00000000
bigcom301             bigcom301 0.00000000
bigcom306             bigcom306 0.00000000
bigcom309             bigcom309 0.00000000
bigcom314             bigcom314 0.00000000
bigcom321             bigcom321 0.00000000
bigcom341             bigcom341 0.00000000
bigcom350             bigcom350 0.00000000
bigcom353             bigcom353 0.00000000
bigcom359             bigcom359 0.00000000
bigcom363             bigcom363 0.00000000
bigcom365             bigcom365 0.00000000
bigcom385             bigcom385 0.00000000
bigcom386             bigcom386 0.00000000
bigcom408             bigcom408 0.00000000
bigcom412             bigcom412 0.00000000
bigcom480             bigcom480 0.00000000
membership_s1     membership_s1 0.00000000
membership_s3     membership_s3 0.00000000
membership_s6     membership_s6 0.00000000
membership_s8     membership_s8 0.00000000
membership_s9     membership_s9 0.00000000
membership_s11   membership_s11 0.00000000
membership_s12   membership_s12 0.00000000
membership_s14   membership_s14 0.00000000
membership_s15   membership_s15 0.00000000
membership_s16   membership_s16 0.00000000
membership_s17   membership_s17 0.00000000
membership_s20   membership_s20 0.00000000
membership_s22   membership_s22 0.00000000
membership_s24   membership_s24 0.00000000
membership_s25   membership_s25 0.00000000
membership_s26   membership_s26 0.00000000
membership_s28   membership_s28 0.00000000
membership_s32   membership_s32 0.00000000
membership_s33   membership_s33 0.00000000
membership_s37   membership_s37 0.00000000
[1] "Dataset: med_TnotC Model RF, run: 5 of 10 2015-06-17 20:55:57"
     |      Out-of-bag   |
Tree |      MSE  %Var(y) |
   1 |  0.02312   204.02 |
   2 |  0.02425   214.01 |
   3 |  0.02339   206.42 |
   4 |  0.02181   192.45 |
   5 |  0.02064   182.11 |
   6 |  0.02028   178.95 |
   7 |  0.01907   168.26 |
   8 |  0.01784   157.43 |
   9 |  0.01702   150.20 |
  10 |  0.01627   143.60 |
  11 |  0.01621   143.05 |
  12 |  0.01585   139.82 |
  13 |  0.01571   138.60 |
  14 |  0.01575   138.95 |
  15 |  0.01559   137.55 |
  16 |  0.01526   134.64 |
  17 |  0.01495   131.91 |
  18 |  0.01465   129.23 |
  19 |  0.01445   127.47 |
  20 |  0.01435   126.59 |
  21 |  0.01416   124.96 |
  22 |    0.014   123.53 |
  23 |  0.01386   122.30 |
  24 |  0.01375   121.35 |
  25 |  0.01366   120.57 |
  26 |  0.01364   120.35 |
  27 |   0.0136   120.00 |
  28 |   0.0135   119.15 |
  29 |  0.01351   119.22 |
  30 |  0.01345   118.68 |
  31 |  0.01341   118.30 |
  32 |  0.01332   117.51 |
  33 |  0.01324   116.83 |
  34 |  0.01322   116.62 |
  35 |  0.01311   115.70 |
  36 |  0.01307   115.30 |
  37 |  0.01307   115.33 |
  38 |  0.01296   114.32 |
  39 |  0.01294   114.14 |
  40 |  0.01293   114.09 |
  41 |  0.01288   113.61 |
  42 |  0.01285   113.42 |
  43 |  0.01285   113.39 |
  44 |  0.01282   113.10 |
  45 |  0.01278   112.76 |
  46 |  0.01273   112.36 |
  47 |  0.01273   112.31 |
  48 |  0.01271   112.12 |
  49 |   0.0127   112.10 |
  50 |  0.01265   111.67 |
  51 |  0.01262   111.35 |
  52 |  0.01261   111.26 |
  53 |  0.01263   111.42 |
  54 |  0.01264   111.50 |
  55 |  0.01261   111.28 |
  56 |  0.01263   111.41 |
  57 |  0.01263   111.45 |
  58 |  0.01261   111.27 |
  59 |  0.01261   111.27 |
  60 |   0.0126   111.20 |
  61 |  0.01259   111.05 |
  62 |  0.01261   111.25 |
  63 |  0.01261   111.30 |
  64 |  0.01264   111.51 |
  65 |  0.01264   111.55 |
  66 |  0.01264   111.53 |
  67 |  0.01265   111.63 |
  68 |  0.01265   111.62 |
  69 |  0.01263   111.42 |
  70 |  0.01263   111.43 |
  71 |  0.01263   111.42 |
  72 |  0.01263   111.43 |
  73 |  0.01262   111.36 |
  74 |  0.01261   111.24 |
  75 |  0.01262   111.32 |
  76 |  0.01259   111.06 |
  77 |   0.0126   111.15 |
  78 |   0.0126   111.20 |
  79 |  0.01258   111.04 |
  80 |  0.01258   111.01 |
  81 |  0.01257   110.94 |
  82 |  0.01257   110.91 |
  83 |  0.01257   110.91 |
  84 |  0.01256   110.86 |
  85 |  0.01255   110.76 |
  86 |  0.01254   110.67 |
  87 |  0.01255   110.74 |
  88 |  0.01253   110.59 |
  89 |  0.01253   110.54 |
  90 |  0.01251   110.42 |
  91 |  0.01249   110.20 |
  92 |  0.01249   110.21 |
  93 |  0.01249   110.19 |
  94 |  0.01248   110.12 |
  95 |  0.01248   110.12 |
  96 |  0.01248   110.13 |
  97 |  0.01248   110.09 |
  98 |  0.01248   110.08 |
  99 |  0.01245   109.83 |
 100 |  0.01245   109.83 |
[1] "Random Forest variable coefficients"
                      %IncMSE IncNodePurity
graph5           4.315183e-03  2.105248e-01
graph6           1.365778e-03  2.018363e-01
graph7           1.594996e-03  4.692865e-01
graph8           1.410952e-04  5.903760e-02
graph9           4.665166e-03  2.739561e-01
graph10          2.496534e-03  3.855069e-01
graph11          1.352853e-03  3.098238e-01
graph12          3.653146e-03  3.240536e-01
graph13          4.913483e-04  9.895533e-02
graph14          3.088635e-03  3.516431e-01
graph15          6.344474e-03  4.224641e-01
graph16          4.467829e-03  1.837712e-01
graph17          2.833738e-03  3.017048e-01
graph18          2.897592e-03  1.587908e-01
graph19          1.273245e-03  4.946155e-01
graph20          7.644789e-03  3.482488e-01
graph21          1.854920e-03  1.422580e-01
graph22          1.060486e-02  2.718574e-01
graph23          1.961154e-03  3.690421e-01
graph24          4.783317e-03  2.229798e-01
graph25          2.581915e-03  2.889511e-01
graph26          2.528345e-03  2.670855e-01
graph27          6.630794e-04  1.557943e-01
graph28          1.413142e-04  7.149213e-02
graph29          5.302794e-05  1.421398e-03
orbit0           5.375413e-04  1.054803e-01
orbit1           2.360689e-03  3.753335e-01
orbit2           7.813860e-04  1.576678e-01
orbit3           4.343181e-04  1.231822e-01
orbit4           6.120838e-04  2.399024e-01
orbit5           1.572322e-03  2.142491e-01
orbit6           2.013631e-03  3.117075e-01
orbit7           9.176855e-04  2.555254e-01
orbit8           3.668241e-03  2.532949e-01
orbit9           1.128582e-03  2.822001e-01
orbit10          3.615826e-03  3.491966e-01
orbit11          7.644997e-04  3.079266e-01
orbit12          3.749679e-03  2.399776e-01
orbit13          1.244797e-03  2.411298e-01
orbit14         -2.415065e-05  1.691746e-02
orbit15          2.144315e-03  1.805756e-01
orbit16          1.301104e-03  2.180648e-01
orbit17          3.181676e-04  1.463235e-01
orbit18          3.331058e-03  5.091218e-01
orbit19          9.122998e-04  2.209488e-01
orbit20          4.061861e-04  2.423258e-01
orbit21          1.292245e-03  5.094914e-01
orbit22          1.327134e-03  1.743420e-01
orbit23          4.488332e-04  2.148995e-01
orbit24          6.213199e-03  4.411903e-01
orbit25          1.925090e-03  3.698208e-01
orbit26          1.873861e-03  2.753581e-01
orbit27          3.202273e-03  4.466966e-01
orbit28          2.195349e-03  1.685942e-01
orbit29          1.683060e-03  3.256278e-01
orbit30          1.882111e-03  3.160312e-01
orbit31          1.352320e-03  3.346020e-01
orbit32          2.543145e-03  3.868335e-01
orbit33          3.985872e-04  1.515838e-01
orbit34          3.844354e-03  2.781142e-01
orbit35          5.027464e-03  3.236112e-01
orbit36          2.190084e-03  4.022860e-01
orbit37          1.354943e-03  2.170432e-01
orbit38          2.687521e-03  3.827323e-01
orbit39          3.283391e-03  3.492885e-01
orbit40          4.488377e-03  2.419211e-01
orbit41          1.098973e-03  2.809233e-01
orbit42          1.162781e-03  1.215022e-01
orbit43          1.169178e-03  1.514637e-01
orbit44          2.416707e-04  2.135755e-01
orbit45          2.422584e-03  3.744233e-01
orbit46          1.813953e-03  2.570249e-01
orbit47          1.918807e-03  4.203774e-01
orbit48          2.936881e-03  2.786431e-01
orbit49          7.258759e-03  5.632033e-01
orbit50          3.032521e-03  2.438837e-01
orbit51          7.192370e-03  3.499769e-01
orbit52          1.733162e-03  2.172673e-01
orbit53          4.999998e-03  2.989872e-01
orbit54          9.839771e-03  3.518008e-01
orbit55          1.162490e-03  6.456427e-01
orbit56          3.394753e-03  3.393334e-01
orbit57          7.013238e-04  1.289701e-01
orbit58          8.009167e-05  8.089764e-02
orbit59          4.317900e-03  2.019506e-01
orbit60          2.379192e-03  2.000468e-01
orbit61          1.023671e-03  2.305883e-01
orbit62          7.551294e-04  1.582025e-01
orbit63          1.026283e-03  2.777337e-01
orbit64          1.039507e-03  2.269577e-01
orbit65          2.491666e-03  3.093739e-01
orbit66          9.815537e-04  9.102926e-02
orbit67          6.222735e-05  4.358959e-02
orbit68          1.187925e-04  8.206772e-02
orbit69          3.192492e-04  1.063710e-01
orbit70          3.246919e-04  1.377662e-01
orbit71          1.036619e-04  3.271251e-02
orbit72          4.722467e-05  3.521318e-02
AP               1.835045e-05  2.028873e-02
bet              7.860403e-04  6.882783e-01
ecc              1.632221e-04  1.025826e-01
eccrad           1.213010e-05  1.026849e-01
close            5.511028e-04  2.181904e-01
constraint       2.260292e-03  4.350416e-01
coreness         3.663664e-04  3.586297e-01
knn              1.596754e-03  2.780474e-01
hubscore         1.454209e-03  1.170944e-01
pagerank         5.366483e-04  9.820621e-01
trans            1.342484e-03  2.745073e-01
evcent           1.446638e-03  2.172523e-01
first            1.470579e-04  1.158109e-01
upto_second      1.952751e-03  2.299394e-01
upto_third       1.086040e-03  2.147889e-01
upto_fourth      3.315858e-04  2.123609e-01
upto_fifth       1.234169e-03  2.383040e-01
upto_sixth       7.029845e-04  1.428364e-01
second           2.618448e-03  2.539334e-01
third            3.899501e-03  4.346502e-01
fourth           1.565446e-03  2.952193e-01
fifth            1.821192e-03  5.228793e-01
sixth            6.603699e-04  2.384576e-01
ratio1           1.506019e-03  3.662555e-01
ratio2           2.821742e-04  1.527819e-01
ratio3           3.696717e-03  3.169077e-01
ratio4           2.513983e-03  8.782045e-01
ratio5           8.272159e-04  9.970360e-01
ratio6           2.526258e-03  3.837736e-01
selfinter        5.103953e-05  7.010219e-02
walktrap_vertex  3.966596e-04  4.460053e-01
bigcom1          2.218892e-04  1.494823e-01
bigcom2          0.000000e+00  0.000000e+00
bigcom3          2.924719e-06  8.031585e-02
bigcom4          1.026733e-04  1.643652e-02
bigcom6          0.000000e+00  2.168404e-21
bigcom8          9.897698e-05  2.590084e-02
bigcom9          2.055397e-08  9.139582e-02
bigcom11         0.000000e+00  2.168404e-21
bigcom13        -3.267681e-05  1.561625e-01
bigcom15         0.000000e+00  6.505213e-21
bigcom16         0.000000e+00  0.000000e+00
bigcom21         0.000000e+00  7.589415e-20
bigcom22         0.000000e+00  1.517883e-19
bigcom24         0.000000e+00  2.168404e-21
bigcom26         0.000000e+00  1.301043e-20
bigcom28         0.000000e+00  2.179246e-19
bigcom30         0.000000e+00  1.517883e-19
bigcom31         0.000000e+00  4.336809e-21
bigcom32         0.000000e+00  1.714286e-02
bigcom33         0.000000e+00  2.775558e-19
bigcom34         0.000000e+00  2.168404e-21
bigcom36         0.000000e+00  2.168404e-21
bigcom37         0.000000e+00  2.168404e-21
bigcom38         0.000000e+00  2.168404e-21
bigcom39         0.000000e+00  4.336809e-21
bigcom40         2.524922e-04  1.722492e-01
bigcom43         0.000000e+00  5.421011e-20
bigcom44         0.000000e+00  1.084202e-21
bigcom46         0.000000e+00  0.000000e+00
bigcom47         0.000000e+00  2.168404e-21
bigcom49         0.000000e+00  2.797242e-19
bigcom50         0.000000e+00  0.000000e+00
bigcom51         0.000000e+00  0.000000e+00
bigcom52         0.000000e+00  0.000000e+00
bigcom54         0.000000e+00  2.168404e-21
bigcom56         0.000000e+00  0.000000e+00
bigcom62         0.000000e+00  2.168404e-21
bigcom66         0.000000e+00  1.084202e-21
bigcom68         0.000000e+00  2.775558e-19
bigcom69         0.000000e+00  3.252607e-21
bigcom71         0.000000e+00  0.000000e+00
bigcom72         0.000000e+00  0.000000e+00
bigcom73         0.000000e+00  9.757820e-21
bigcom74         0.000000e+00  6.938894e-20
bigcom75        -4.312783e-06  5.209533e-01
bigcom76         0.000000e+00  2.168404e-21
bigcom77         0.000000e+00  0.000000e+00
bigcom79         0.000000e+00  0.000000e+00
bigcom80         0.000000e+00  2.168404e-21
bigcom82         0.000000e+00  2.168404e-21
bigcom83         0.000000e+00  0.000000e+00
bigcom84         0.000000e+00  4.336809e-21
bigcom85         0.000000e+00  0.000000e+00
bigcom87         0.000000e+00  6.505213e-21
bigcom89         0.000000e+00  0.000000e+00
bigcom91         2.324391e-05  2.766794e-01
bigcom92         1.693315e-05  1.501083e-01
bigcom93         0.000000e+00  2.103352e-19
bigcom96         0.000000e+00  0.000000e+00
bigcom97         0.000000e+00  1.756408e-19
bigcom98         0.000000e+00  0.000000e+00
bigcom99         0.000000e+00  0.000000e+00
bigcom101        0.000000e+00  0.000000e+00
bigcom104        0.000000e+00  0.000000e+00
bigcom106        0.000000e+00  2.168404e-21
bigcom109        0.000000e+00  0.000000e+00
bigcom113        0.000000e+00  0.000000e+00
bigcom116        1.533001e-07  2.309131e-02
bigcom120        0.000000e+00  1.387779e-19
bigcom123        0.000000e+00  6.938894e-20
bigcom126        0.000000e+00  2.168404e-21
bigcom127        0.000000e+00  2.775558e-19
bigcom137        0.000000e+00  2.168404e-21
bigcom139        0.000000e+00  0.000000e+00
bigcom140        0.000000e+00  0.000000e+00
bigcom143        0.000000e+00  0.000000e+00
bigcom145        0.000000e+00  0.000000e+00
bigcom146        0.000000e+00  0.000000e+00
bigcom147        0.000000e+00  1.040834e-19
bigcom149       -4.412129e-06  2.566050e-01
bigcom153        0.000000e+00  2.168404e-21
bigcom154        0.000000e+00  0.000000e+00
bigcom156        0.000000e+00  2.775558e-19
bigcom157        0.000000e+00  3.903128e-20
bigcom158        0.000000e+00  0.000000e+00
bigcom160        0.000000e+00  0.000000e+00
bigcom161        0.000000e+00  0.000000e+00
bigcom162        0.000000e+00  6.505213e-21
bigcom164        0.000000e+00  0.000000e+00
bigcom166        0.000000e+00  2.168404e-21
bigcom167        0.000000e+00  1.084202e-21
bigcom171        0.000000e+00  0.000000e+00
bigcom173        0.000000e+00  0.000000e+00
bigcom175        0.000000e+00  2.775558e-19
bigcom176        0.000000e+00  0.000000e+00
bigcom177        0.000000e+00  2.168404e-21
bigcom178        0.000000e+00  0.000000e+00
bigcom180        0.000000e+00  2.168404e-21
bigcom181       -3.803361e-06  1.743773e-01
bigcom184        0.000000e+00  0.000000e+00
bigcom186        0.000000e+00  0.000000e+00
bigcom187        0.000000e+00  2.775558e-19
bigcom189        0.000000e+00  0.000000e+00
bigcom194        0.000000e+00  0.000000e+00
bigcom195        0.000000e+00  0.000000e+00
bigcom196        0.000000e+00  6.938894e-20
bigcom204        0.000000e+00  0.000000e+00
bigcom205        0.000000e+00  0.000000e+00
bigcom212        0.000000e+00  0.000000e+00
bigcom214        0.000000e+00  0.000000e+00
bigcom222        0.000000e+00  4.336809e-21
bigcom223        0.000000e+00  0.000000e+00
bigcom226        0.000000e+00  0.000000e+00
bigcom227        0.000000e+00  2.168404e-21
bigcom229        0.000000e+00  4.336809e-21
bigcom233        0.000000e+00  0.000000e+00
bigcom236        0.000000e+00  1.084202e-21
bigcom237        0.000000e+00  0.000000e+00
bigcom246        0.000000e+00  3.903128e-20
bigcom248        0.000000e+00  2.797242e-19
bigcom249        0.000000e+00  0.000000e+00
bigcom250        0.000000e+00  4.336809e-21
bigcom254        0.000000e+00  0.000000e+00
bigcom266        0.000000e+00  2.168404e-21
bigcom269        0.000000e+00  0.000000e+00
bigcom272        0.000000e+00  0.000000e+00
bigcom274        3.749008e-04  2.106751e-01
bigcom281        0.000000e+00  0.000000e+00
bigcom291        0.000000e+00  0.000000e+00
bigcom292        0.000000e+00  1.908196e-19
bigcom295        0.000000e+00  0.000000e+00
bigcom299        0.000000e+00  0.000000e+00
bigcom301        0.000000e+00  4.336809e-21
bigcom306        0.000000e+00  0.000000e+00
bigcom309        0.000000e+00  0.000000e+00
bigcom314        0.000000e+00  0.000000e+00
bigcom321        0.000000e+00  0.000000e+00
bigcom341        0.000000e+00  2.168404e-21
bigcom350        3.140568e-06  4.838219e-01
bigcom353        0.000000e+00  0.000000e+00
bigcom359        0.000000e+00  2.168404e-21
bigcom363        0.000000e+00  0.000000e+00
bigcom365        0.000000e+00  4.336809e-21
bigcom385        0.000000e+00  0.000000e+00
bigcom386        0.000000e+00  0.000000e+00
bigcom408        0.000000e+00  2.775558e-19
bigcom412        0.000000e+00  0.000000e+00
bigcom480        0.000000e+00  0.000000e+00
spin_vertex      2.173912e-04  3.275001e-01
membership_s1    2.549048e-05  3.215876e-02
membership_s3    0.000000e+00  0.000000e+00
membership_s4    2.390809e-05  9.886577e-02
membership_s5    0.000000e+00  2.727273e-02
membership_s6    0.000000e+00  1.821460e-19
membership_s7   -1.317511e-04  1.068207e-01
membership_s8    0.000000e+00  1.409463e-19
membership_s9    0.000000e+00  0.000000e+00
membership_s11   0.000000e+00  0.000000e+00
membership_s12   0.000000e+00  0.000000e+00
membership_s14   0.000000e+00  2.168404e-21
membership_s15   0.000000e+00  2.482823e-19
membership_s16   0.000000e+00  0.000000e+00
membership_s17   0.000000e+00  0.000000e+00
membership_s18   9.876830e-05  5.381491e-02
membership_s20   0.000000e+00  0.000000e+00
membership_s21  -4.149079e-05  1.366074e-01
membership_s22   0.000000e+00  5.421011e-21
membership_s24   0.000000e+00  4.336809e-21
membership_s25   0.000000e+00  1.908196e-19
membership_s26   0.000000e+00  0.000000e+00
membership_s27  -5.319266e-07  1.727433e-01
membership_s28   0.000000e+00  2.168404e-21
membership_s30   1.678534e-04  1.335651e-01
membership_s31  -1.113342e-05  5.269213e-02
membership_s32   2.647473e-05  1.159507e-01
membership_s33   0.000000e+00  0.000000e+00
membership_s36   1.758499e-05  9.166667e-03
membership_s37   0.000000e+00  7.155734e-20
V1               3.495779e-03  9.472877e-01
V2               2.108388e-03  1.147867e+00
pdi              5.092655e-05  1.572707e-01
adhesion         8.010359e-03  7.195341e-01
cohesion         4.767676e-03  5.474914e-01
inner            3.158563e-03  8.202336e-01
outer            1.467114e-03  1.249689e+00
ioratio          4.910980e-03  6.221437e-01
comsize          1.024613e-03  3.974566e-01
[1] "Dataset: med_TnotC Model GLM, run: 5 of 10 2015-06-17 20:57:18"
[1] "glmnet variable coefficients"
                     [,1]          [,2]
(Intercept)     -4.456977  2.514297e+02
graph0           0.000000 -5.991503e-03
graph1           0.000000 -1.336988e-04
graph2           0.000000 -3.174974e-02
graph3           0.000000 -4.817731e-06
graph4           0.000000  0.000000e+00
graph5           0.000000 -1.527111e-04
graph6           0.000000  0.000000e+00
graph7           0.000000  2.439409e-03
graph8           0.000000 -2.352084e-02
graph9           0.000000  1.091871e-07
graph10          0.000000  1.170559e-08
graph11          0.000000 -3.457415e-10
graph12          0.000000  1.930829e-07
graph13          0.000000  4.795953e-09
graph14          0.000000 -4.204917e-09
graph15          0.000000  2.434417e-05
graph16          0.000000  1.961413e-12
graph17          0.000000 -1.824240e-06
graph18          0.000000 -2.292338e-05
graph19          0.000000 -1.095817e-06
graph20          0.000000 -1.424496e-05
graph21          0.000000 -2.231497e-05
graph22          0.000000 -5.729239e-06
graph23          0.000000  3.270010e-09
graph24          0.000000  6.250242e-05
graph25          0.000000  5.451620e-05
graph26          0.000000  0.000000e+00
graph27          0.000000 -5.006360e-03
graph28          0.000000 -3.120076e-03
graph29          0.000000  1.475591e-02
orbit0           0.000000 -1.868534e-03
orbit1           0.000000 -1.949100e-04
orbit2           0.000000  1.368900e-03
orbit3           0.000000 -2.669694e-02
orbit4           0.000000 -2.060832e-05
orbit5           0.000000  4.949337e-06
orbit6           0.000000  0.000000e+00
orbit7           0.000000  1.503858e-05
orbit8           0.000000 -1.100200e-04
orbit9           0.000000  1.821099e-04
orbit10          0.000000 -4.059816e-05
orbit11          0.000000  4.391853e-03
orbit12          0.000000  3.978831e-03
orbit13          0.000000 -4.610398e-03
orbit14          0.000000 -2.130891e-02
orbit15          0.000000  5.123835e-07
orbit16          0.000000  6.373865e-07
orbit17          0.000000 -7.423298e-07
orbit18          0.000000  8.830998e-09
orbit19          0.000000  1.398398e-08
orbit20          0.000000  1.099741e-08
orbit21          0.000000 -7.196964e-06
orbit22          0.000000 -2.588706e-10
orbit23          0.000000 -5.189477e-05
orbit24          0.000000  2.900544e-07
orbit25          0.000000  3.941042e-07
orbit26          0.000000  1.741646e-05
orbit27          0.000000 -7.460974e-06
orbit28          0.000000 -4.211906e-07
orbit29          0.000000  5.785636e-06
orbit30          0.000000 -1.125583e-05
orbit31          0.000000 -6.704850e-08
orbit32          0.000000 -4.546063e-08
orbit33          0.000000  2.692513e-04
orbit34          0.000000  2.655412e-05
orbit35          0.000000  3.546124e-06
orbit36          0.000000 -1.067374e-05
orbit37          0.000000  9.830777e-07
orbit38          0.000000  1.766757e-04
orbit39          0.000000  8.370454e-07
orbit40          0.000000 -4.117119e-06
orbit41          0.000000 -2.220590e-05
orbit42          0.000000 -1.537214e-03
orbit43          0.000000 -2.293409e-05
orbit44          0.000000 -2.040949e-02
orbit45          0.000000 -8.570091e-08
orbit46          0.000000 -2.711843e-05
orbit47          0.000000 -1.855420e-04
orbit48          0.000000  1.939819e-05
orbit49          0.000000 -9.466935e-06
orbit50          0.000000 -2.005217e-03
orbit51          0.000000 -3.536195e-05
orbit52          0.000000 -1.563123e-04
orbit53          0.000000  1.013683e-04
orbit54          0.000000 -1.671636e-05
orbit55          0.000000  2.772731e-03
orbit56          0.000000 -3.012659e-05
orbit57          0.000000  5.219716e-05
orbit58          0.000000 -8.283470e-04
orbit59          0.000000  1.894675e-04
orbit60          0.000000 -1.959506e-04
orbit61          0.000000  6.950810e-03
orbit62          0.000000 -1.098814e-03
orbit63          0.000000  3.414146e-03
orbit64          0.000000  1.597487e-03
orbit65          0.000000 -1.702288e-03
orbit66          0.000000  4.004294e-04
orbit67          0.000000  5.237765e-03
orbit68          0.000000 -6.040951e-03
orbit69          0.000000  1.213338e-02
orbit70          0.000000 -9.416334e-03
orbit71          0.000000  2.557612e-03
orbit72          0.000000  1.258283e-02
AP               0.000000  8.610593e-02
bet              0.000000 -1.100206e-05
ecc              0.000000 -1.604150e-01
eccrad           0.000000 -9.636181e-01
close            0.000000 -9.557185e-01
constraint       0.000000  6.830655e+00
coreness         0.000000 -2.119933e-02
knn              0.000000 -1.118266e-02
hubscore         0.000000  4.727544e+01
pagerank         0.000000 -1.038802e+02
trans            0.000000 -3.950184e-02
evcent           0.000000  4.270708e+01
first            0.000000 -8.234045e-03
upto_second      0.000000 -5.064799e-05
upto_third       0.000000 -8.699381e-05
upto_fourth      0.000000 -7.482250e-04
upto_fifth       0.000000 -6.204656e-05
upto_sixth       0.000000 -1.732817e-02
second           0.000000 -6.457901e-05
third            0.000000 -1.148187e-04
fourth           0.000000  1.009863e-04
fifth            0.000000  1.072764e-03
sixth            0.000000  5.340758e-04
ratio1           0.000000  3.234584e-03
ratio2           0.000000 -2.372977e-02
ratio3           0.000000 -8.376632e-01
ratio4           0.000000 -4.923991e+00
ratio5           0.000000 -3.786866e+00
ratio6           0.000000 -5.469698e-02
selfinter        0.000000  1.484949e-01
walktrap_vertex  0.000000  2.756888e-01
bigcom1          0.000000  1.901108e-01
bigcom2          0.000000 -2.026202e+00
bigcom3          0.000000  7.379690e-04
bigcom4          0.000000 -2.143357e-01
bigcom6          0.000000 -1.586972e+00
bigcom8          0.000000  2.812243e-01
bigcom9          0.000000  7.233019e-01
bigcom11         0.000000 -2.084104e+00
bigcom13         0.000000  1.510692e+00
bigcom15         0.000000 -1.029884e+00
bigcom16         0.000000 -1.440372e+00
bigcom21         0.000000 -1.762714e+00
bigcom22         0.000000 -1.779447e+00
bigcom24         0.000000 -7.762333e-01
bigcom26         0.000000 -2.257999e+00
bigcom28         0.000000 -2.481101e+00
bigcom30         0.000000 -2.254645e+00
bigcom31         0.000000 -2.384477e+00
bigcom32         0.000000 -1.342820e+00
bigcom33         0.000000 -9.417397e-01
bigcom34         0.000000 -1.126872e+00
bigcom36         0.000000 -1.062115e+00
bigcom37         0.000000 -9.103694e-01
bigcom38         0.000000 -7.606645e-01
bigcom39         0.000000 -1.941691e+00
bigcom40         0.000000  3.241445e-01
bigcom43         0.000000 -1.947003e+00
bigcom44         0.000000 -1.698254e+00
bigcom46         0.000000 -2.282276e+00
bigcom47         0.000000 -1.999170e+00
bigcom49         0.000000 -1.292684e+00
bigcom50         0.000000 -1.073944e+00
bigcom51         0.000000 -1.494628e+00
bigcom52         0.000000 -1.080300e+00
bigcom54         0.000000 -1.628058e+00
bigcom56         0.000000 -2.015624e+00
bigcom62         0.000000 -1.979154e+00
bigcom66         0.000000 -8.874451e-01
bigcom68         0.000000 -1.266276e+00
bigcom69         0.000000 -1.621943e+00
bigcom71         0.000000 -1.700022e+00
bigcom72         0.000000 -7.403697e-01
bigcom73         0.000000 -2.323959e+00
bigcom74         0.000000 -1.561064e+00
bigcom75         0.000000  2.410111e+00
bigcom76         0.000000 -1.772568e+00
bigcom77         0.000000 -1.644393e+00
bigcom79         0.000000 -9.592707e-01
bigcom80         0.000000 -1.849281e+00
bigcom82         0.000000 -1.498937e+00
bigcom83         0.000000 -1.074176e-01
bigcom84         0.000000 -1.756636e+00
bigcom85         0.000000 -1.810079e+00
bigcom87         0.000000 -2.145543e+00
bigcom89         0.000000  0.000000e+00
bigcom91         0.000000  3.023850e+00
bigcom92         0.000000  1.279057e+00
bigcom93         0.000000 -2.466285e-04
bigcom96         0.000000 -1.105045e+00
bigcom97         0.000000 -1.454493e+00
bigcom98         0.000000 -1.132216e+00
bigcom99         0.000000  0.000000e+00
bigcom101        0.000000 -3.193709e-03
bigcom104        0.000000 -1.676206e+00
bigcom106        0.000000 -4.183032e-01
bigcom109        0.000000 -1.420400e+00
bigcom113        0.000000  0.000000e+00
bigcom116        0.000000  4.014381e-01
bigcom120        0.000000 -2.648767e-01
bigcom123        0.000000 -1.772009e+00
bigcom126        0.000000 -9.952949e-01
bigcom127        0.000000 -1.597374e+00
bigcom137        0.000000 -2.131266e+00
bigcom139        0.000000 -1.876214e+00
bigcom140        0.000000 -2.390067e+00
bigcom143        0.000000 -3.813437e-01
bigcom145        0.000000  0.000000e+00
bigcom146        0.000000  0.000000e+00
bigcom147        0.000000 -6.896871e-01
bigcom149        0.000000  3.181263e+00
bigcom153        0.000000 -1.899843e+00
bigcom154        0.000000 -1.141237e+00
bigcom156        0.000000 -2.243331e+00
bigcom157        0.000000  0.000000e+00
bigcom158        0.000000 -1.770856e+00
bigcom160        0.000000 -1.374901e+00
bigcom161        0.000000 -9.741896e-01
bigcom162        0.000000 -1.859122e+00
bigcom164        0.000000 -7.919616e-01
bigcom166        0.000000 -2.179954e+00
bigcom167        0.000000 -2.384606e+00
bigcom171        0.000000 -2.081888e+00
bigcom173        0.000000 -9.078162e-01
bigcom175        0.000000 -1.128861e+00
bigcom176        0.000000 -4.958765e-01
bigcom177        0.000000 -2.050349e+00
bigcom178        0.000000 -1.414054e+00
bigcom180        0.000000 -1.021718e+00
bigcom181        0.000000  2.367691e+00
bigcom184        0.000000 -1.699284e+00
bigcom186        0.000000 -1.643703e+00
bigcom187        0.000000 -1.622730e+00
bigcom189        0.000000 -1.820194e+00
bigcom194        0.000000 -2.284461e+00
bigcom195        0.000000 -5.380102e-01
bigcom196        0.000000 -1.509754e+00
bigcom204        0.000000  0.000000e+00
bigcom205        0.000000 -2.006044e+00
bigcom212        0.000000 -1.347293e+00
bigcom214        0.000000 -1.715292e+00
bigcom222        0.000000 -1.138864e+00
bigcom223        0.000000 -6.598794e-03
bigcom226        0.000000 -1.370067e+00
bigcom227        0.000000 -1.714466e+00
bigcom229        0.000000 -1.382559e-02
bigcom233        0.000000 -4.739354e-01
bigcom236        0.000000  0.000000e+00
bigcom237        0.000000 -1.657768e+00
bigcom246        0.000000 -1.449457e+00
bigcom248        0.000000 -2.916888e-01
bigcom249        0.000000 -1.555123e+00
bigcom250        0.000000 -1.914183e+00
bigcom254        0.000000 -1.205500e+00
bigcom266        0.000000 -1.363994e+00
bigcom269        0.000000  0.000000e+00
bigcom272        0.000000 -1.472709e+00
bigcom274        0.000000  3.323637e+00
bigcom281        0.000000 -5.850269e-01
bigcom291        0.000000 -2.355952e+00
bigcom292        0.000000 -1.285607e+00
bigcom295        0.000000 -1.812569e+00
bigcom299        0.000000 -1.648430e+00
bigcom301        0.000000 -1.535884e+00
bigcom306        0.000000 -1.503584e+00
bigcom309        0.000000 -3.058400e-01
bigcom314        0.000000 -1.545564e+00
bigcom321        0.000000 -9.345424e-01
bigcom341        0.000000 -1.690584e+00
bigcom350        0.000000  3.506918e+00
bigcom353        0.000000 -9.228761e-01
bigcom359        0.000000 -1.477483e+00
bigcom363        0.000000  0.000000e+00
bigcom365        0.000000 -1.384505e+00
bigcom385        0.000000 -1.309652e+00
bigcom386        0.000000  0.000000e+00
bigcom408        0.000000 -1.199279e+00
bigcom412        0.000000 -6.362161e-01
bigcom480        0.000000 -1.180227e+00
spin_vertex      0.000000 -9.746826e-02
membership_s1    0.000000  3.536611e-01
membership_s3    0.000000  0.000000e+00
membership_s4    0.000000 -1.947624e-01
membership_s5    0.000000  1.016295e-02
membership_s6    0.000000 -2.607051e+00
membership_s7    0.000000  7.032391e-01
membership_s8    0.000000 -8.982839e-01
membership_s9    0.000000 -9.211491e-01
membership_s11   0.000000 -1.097731e+00
membership_s12   0.000000 -1.551994e+00
membership_s14   0.000000 -1.591216e+00
membership_s15   0.000000 -1.921482e+00
membership_s16   0.000000 -3.757998e-01
membership_s17   0.000000  0.000000e+00
membership_s18   0.000000 -9.001121e-01
membership_s20   0.000000  0.000000e+00
membership_s21   0.000000  7.662045e-01
membership_s22   0.000000 -1.870357e+00
membership_s24   0.000000 -9.772459e-01
membership_s25   0.000000 -1.177030e+00
membership_s26   0.000000  0.000000e+00
membership_s27   0.000000  4.831367e-01
membership_s28   0.000000 -7.817970e-01
membership_s30   0.000000  2.207416e-01
membership_s31   0.000000  2.016639e-02
membership_s32   0.000000  8.536524e-02
membership_s33   0.000000 -1.066718e+00
membership_s36   0.000000 -4.454289e-01
membership_s37   0.000000 -1.602715e+00
V1               0.000000 -3.360268e+00
V2               0.000000 -3.625397e+00
pdi              0.000000  1.338463e+03
adhesion         0.000000  1.006534e-03
cohesion         0.000000  1.111543e-03
inner            0.000000 -2.098578e-04
outer            0.000000  3.288865e-04
ioratio          0.000000 -5.234592e+00
comsize          0.000000  7.454404e-04
[1] "Dataset: med_TnotC Model GBM, run: 6 of 10 2015-06-17 20:58:52"
Iter   TrainDeviance   ValidDeviance   StepSize   Improve
     1        0.1194            -nan     0.0100   -0.0001
     2        0.1182            -nan     0.0100   -0.0001
     3        0.1164            -nan     0.0100   -0.0001
     4        0.1144            -nan     0.0100    0.0002
     5        0.1123            -nan     0.0100   -0.0000
     6        0.1100            -nan     0.0100   -0.0001
     7        0.1090            -nan     0.0100   -0.0000
     8        0.1076            -nan     0.0100   -0.0001
     9        0.1061            -nan     0.0100    0.0001
    10        0.1044            -nan     0.0100    0.0000
    20        0.0935            -nan     0.0100    0.0000
    40        0.0800            -nan     0.0100    0.0000
    60        0.0705            -nan     0.0100   -0.0000
    80        0.0627            -nan     0.0100   -0.0000
   100        0.0565            -nan     0.0100   -0.0000
   106        0.0548            -nan     0.0100   -0.0000

[1] "GBM variable coefficients"
                            var    rel.inf
outer                     outer 4.38925353
pagerank               pagerank 3.65624796
V2                           V2 3.53247965
orbit35                 orbit35 3.39497736
inner                     inner 3.27387425
V1                           V1 3.03545654
bet                         bet 2.77973270
ratio5                   ratio5 2.69987828
graph23                 graph23 2.44536518
walktrap_vertex walktrap_vertex 2.22009152
ratio4                   ratio4 1.98362015
orbit18                 orbit18 1.97415550
orbit36                 orbit36 1.88348259
cohesion               cohesion 1.68502107
adhesion               adhesion 1.61177901
orbit46                 orbit46 1.41651397
graph20                 graph20 1.29180722
graph25                 graph25 1.28844551
ioratio                 ioratio 1.24896865
orbit31                 orbit31 1.20263794
comsize                 comsize 1.18350032
bigcom274             bigcom274 1.15143864
graph1                   graph1 1.09088439
graph22                 graph22 1.04638721
constraint           constraint 1.02922383
orbit51                 orbit51 1.01523907
orbit50                 orbit50 0.99635733
orbit30                 orbit30 0.98502274
graph10                 graph10 0.93015767
orbit39                 orbit39 0.92984285
orbit27                 orbit27 0.92898576
orbit64                 orbit64 0.90639637
ratio3                   ratio3 0.89413707
trans                     trans 0.89235654
graph17                 graph17 0.85580469
graph12                 graph12 0.84476978
graph24                 graph24 0.83986882
graph15                 graph15 0.83457239
orbit56                 orbit56 0.71811150
ratio6                   ratio6 0.71721954
orbit52                 orbit52 0.71140432
orbit55                 orbit55 0.69556509
graph13                 graph13 0.69190357
orbit53                 orbit53 0.67373828
orbit5                   orbit5 0.65700429
orbit26                 orbit26 0.65195071
AP                           AP 0.62709136
orbit62                 orbit62 0.60655918
orbit28                 orbit28 0.59975596
third                     third 0.59846892
ratio1                   ratio1 0.56780832
orbit47                 orbit47 0.55466874
graph6                   graph6 0.55080347
graph4                   graph4 0.55065743
coreness               coreness 0.54576108
graph14                 graph14 0.54484912
orbit10                 orbit10 0.53562598
orbit37                 orbit37 0.52831062
orbit45                 orbit45 0.52479805
orbit19                 orbit19 0.52098517
orbit63                 orbit63 0.51546027
orbit57                 orbit57 0.51505728
graph26                 graph26 0.51441562
orbit38                 orbit38 0.51364873
graph19                 graph19 0.51048861
orbit59                 orbit59 0.50977847
graph5                   graph5 0.50332388
orbit24                 orbit24 0.48446291
orbit17                 orbit17 0.47935663
orbit65                 orbit65 0.47844228
knn                         knn 0.47102114
hubscore               hubscore 0.45524822
ratio2                   ratio2 0.44238145
orbit42                 orbit42 0.43060739
bigcom181             bigcom181 0.40607110
orbit20                 orbit20 0.40337087
orbit11                 orbit11 0.40008327
close                     close 0.39921123
spin_vertex         spin_vertex 0.39895694
orbit12                 orbit12 0.39757047
bigcom3                 bigcom3 0.39165099
fifth                     fifth 0.38526829
orbit21                 orbit21 0.38325424
orbit41                 orbit41 0.38140580
graph3                   graph3 0.37718154
upto_fourth         upto_fourth 0.37402962
orbit29                 orbit29 0.37309038
orbit32                 orbit32 0.36833161
orbit33                 orbit33 0.36627790
orbit49                 orbit49 0.36572598
orbit44                 orbit44 0.36548106
graph9                   graph9 0.35608897
bigcom13               bigcom13 0.34396093
upto_third           upto_third 0.30708172
orbit69                 orbit69 0.29613462
bigcom91               bigcom91 0.29529307
graph7                   graph7 0.29126162
orbit58                 orbit58 0.28457838
orbit9                   orbit9 0.27821216
orbit23                 orbit23 0.26757775
orbit61                 orbit61 0.26468397
graph18                 graph18 0.24844306
orbit54                 orbit54 0.24277926
orbit70                 orbit70 0.23863018
graph11                 graph11 0.23431547
pdi                         pdi 0.23416858
graph21                 graph21 0.23369737
orbit2                   orbit2 0.22853203
orbit48                 orbit48 0.22834539
fourth                   fourth 0.22680533
orbit16                 orbit16 0.21657332
graph28                 graph28 0.21115615
membership_s21   membership_s21 0.20912708
bigcom92               bigcom92 0.19887845
upto_sixth           upto_sixth 0.19151899
graph29                 graph29 0.18985442
graph0                   graph0 0.17475425
graph27                 graph27 0.16820040
orbit7                   orbit7 0.15769457
graph8                   graph8 0.15679507
orbit25                 orbit25 0.14770946
orbit1                   orbit1 0.14413941
bigcom1                 bigcom1 0.12827489
sixth                     sixth 0.12484180
bigcom40               bigcom40 0.11822854
membership_s31   membership_s31 0.10625448
membership_s7     membership_s7 0.10338350
orbit66                 orbit66 0.10261158
orbit13                 orbit13 0.10228643
membership_s1     membership_s1 0.08803235
upto_fifth           upto_fifth 0.08514698
bigcom9                 bigcom9 0.08373513
orbit4                   orbit4 0.06422920
bigcom4                 bigcom4 0.06309737
orbit60                 orbit60 0.06306546
orbit67                 orbit67 0.05705546
upto_second         upto_second 0.05585392
graph2                   graph2 0.05114847
bigcom116             bigcom116 0.04355923
membership_s18   membership_s18 0.03581726
orbit71                 orbit71 0.03226050
membership_s4     membership_s4 0.02872002
orbit22                 orbit22 0.02693759
graph16                 graph16 0.02660173
orbit68                 orbit68 0.01766176
orbit40                 orbit40 0.01266157
membership_s32   membership_s32 0.00911446
orbit0                   orbit0 0.00000000
orbit3                   orbit3 0.00000000
orbit6                   orbit6 0.00000000
orbit8                   orbit8 0.00000000
orbit14                 orbit14 0.00000000
orbit15                 orbit15 0.00000000
orbit34                 orbit34 0.00000000
orbit43                 orbit43 0.00000000
orbit72                 orbit72 0.00000000
ecc                         ecc 0.00000000
eccrad                   eccrad 0.00000000
evcent                   evcent 0.00000000
first                     first 0.00000000
second                   second 0.00000000
selfinter             selfinter 0.00000000
bigcom2                 bigcom2 0.00000000
bigcom6                 bigcom6 0.00000000
bigcom8                 bigcom8 0.00000000
bigcom11               bigcom11 0.00000000
bigcom15               bigcom15 0.00000000
bigcom16               bigcom16 0.00000000
bigcom21               bigcom21 0.00000000
bigcom22               bigcom22 0.00000000
bigcom24               bigcom24 0.00000000
bigcom26               bigcom26 0.00000000
bigcom28               bigcom28 0.00000000
bigcom30               bigcom30 0.00000000
bigcom31               bigcom31 0.00000000
bigcom32               bigcom32 0.00000000
bigcom33               bigcom33 0.00000000
bigcom34               bigcom34 0.00000000
bigcom36               bigcom36 0.00000000
bigcom37               bigcom37 0.00000000
bigcom38               bigcom38 0.00000000
bigcom39               bigcom39 0.00000000
bigcom43               bigcom43 0.00000000
bigcom44               bigcom44 0.00000000
bigcom46               bigcom46 0.00000000
bigcom47               bigcom47 0.00000000
bigcom49               bigcom49 0.00000000
bigcom50               bigcom50 0.00000000
bigcom51               bigcom51 0.00000000
bigcom52               bigcom52 0.00000000
bigcom54               bigcom54 0.00000000
bigcom56               bigcom56 0.00000000
bigcom62               bigcom62 0.00000000
bigcom66               bigcom66 0.00000000
bigcom68               bigcom68 0.00000000
bigcom69               bigcom69 0.00000000
bigcom71               bigcom71 0.00000000
bigcom72               bigcom72 0.00000000
bigcom73               bigcom73 0.00000000
bigcom74               bigcom74 0.00000000
bigcom75               bigcom75 0.00000000
bigcom76               bigcom76 0.00000000
bigcom77               bigcom77 0.00000000
bigcom79               bigcom79 0.00000000
bigcom80               bigcom80 0.00000000
bigcom82               bigcom82 0.00000000
bigcom83               bigcom83 0.00000000
bigcom84               bigcom84 0.00000000
bigcom85               bigcom85 0.00000000
bigcom87               bigcom87 0.00000000
bigcom89               bigcom89 0.00000000
bigcom93               bigcom93 0.00000000
bigcom96               bigcom96 0.00000000
bigcom97               bigcom97 0.00000000
bigcom98               bigcom98 0.00000000
bigcom99               bigcom99 0.00000000
bigcom101             bigcom101 0.00000000
bigcom104             bigcom104 0.00000000
bigcom106             bigcom106 0.00000000
bigcom109             bigcom109 0.00000000
bigcom113             bigcom113 0.00000000
bigcom120             bigcom120 0.00000000
bigcom123             bigcom123 0.00000000
bigcom126             bigcom126 0.00000000
bigcom127             bigcom127 0.00000000
bigcom137             bigcom137 0.00000000
bigcom139             bigcom139 0.00000000
bigcom140             bigcom140 0.00000000
bigcom143             bigcom143 0.00000000
bigcom145             bigcom145 0.00000000
bigcom146             bigcom146 0.00000000
bigcom147             bigcom147 0.00000000
bigcom149             bigcom149 0.00000000
bigcom153             bigcom153 0.00000000
bigcom154             bigcom154 0.00000000
bigcom156             bigcom156 0.00000000
bigcom157             bigcom157 0.00000000
bigcom158             bigcom158 0.00000000
bigcom160             bigcom160 0.00000000
bigcom161             bigcom161 0.00000000
bigcom162             bigcom162 0.00000000
bigcom164             bigcom164 0.00000000
bigcom166             bigcom166 0.00000000
bigcom167             bigcom167 0.00000000
bigcom171             bigcom171 0.00000000
bigcom173             bigcom173 0.00000000
bigcom175             bigcom175 0.00000000
bigcom176             bigcom176 0.00000000
bigcom177             bigcom177 0.00000000
bigcom178             bigcom178 0.00000000
bigcom180             bigcom180 0.00000000
bigcom184             bigcom184 0.00000000
bigcom186             bigcom186 0.00000000
bigcom187             bigcom187 0.00000000
bigcom189             bigcom189 0.00000000
bigcom194             bigcom194 0.00000000
bigcom195             bigcom195 0.00000000
bigcom196             bigcom196 0.00000000
bigcom204             bigcom204 0.00000000
bigcom205             bigcom205 0.00000000
bigcom212             bigcom212 0.00000000
bigcom214             bigcom214 0.00000000
bigcom222             bigcom222 0.00000000
bigcom223             bigcom223 0.00000000
bigcom226             bigcom226 0.00000000
bigcom227             bigcom227 0.00000000
bigcom229             bigcom229 0.00000000
bigcom233             bigcom233 0.00000000
bigcom236             bigcom236 0.00000000
bigcom237             bigcom237 0.00000000
bigcom246             bigcom246 0.00000000
bigcom248             bigcom248 0.00000000
bigcom249             bigcom249 0.00000000
bigcom250             bigcom250 0.00000000
bigcom254             bigcom254 0.00000000
bigcom266             bigcom266 0.00000000
bigcom269             bigcom269 0.00000000
bigcom272             bigcom272 0.00000000
bigcom281             bigcom281 0.00000000
bigcom291             bigcom291 0.00000000
bigcom292             bigcom292 0.00000000
bigcom295             bigcom295 0.00000000
bigcom299             bigcom299 0.00000000
bigcom301             bigcom301 0.00000000
bigcom306             bigcom306 0.00000000
bigcom309             bigcom309 0.00000000
bigcom314             bigcom314 0.00000000
bigcom321             bigcom321 0.00000000
bigcom341             bigcom341 0.00000000
bigcom350             bigcom350 0.00000000
bigcom353             bigcom353 0.00000000
bigcom359             bigcom359 0.00000000
bigcom363             bigcom363 0.00000000
bigcom365             bigcom365 0.00000000
bigcom385             bigcom385 0.00000000
bigcom386             bigcom386 0.00000000
bigcom408             bigcom408 0.00000000
bigcom412             bigcom412 0.00000000
bigcom480             bigcom480 0.00000000
membership_s3     membership_s3 0.00000000
membership_s5     membership_s5 0.00000000
membership_s6     membership_s6 0.00000000
membership_s8     membership_s8 0.00000000
membership_s9     membership_s9 0.00000000
membership_s11   membership_s11 0.00000000
membership_s12   membership_s12 0.00000000
membership_s14   membership_s14 0.00000000
membership_s15   membership_s15 0.00000000
membership_s16   membership_s16 0.00000000
membership_s17   membership_s17 0.00000000
membership_s20   membership_s20 0.00000000
membership_s22   membership_s22 0.00000000
membership_s24   membership_s24 0.00000000
membership_s25   membership_s25 0.00000000
membership_s26   membership_s26 0.00000000
membership_s27   membership_s27 0.00000000
membership_s28   membership_s28 0.00000000
membership_s30   membership_s30 0.00000000
membership_s33   membership_s33 0.00000000
membership_s36   membership_s36 0.00000000
membership_s37   membership_s37 0.00000000
[1] "Dataset: med_TnotC Model RF, run: 6 of 10 2015-06-17 20:59:31"
     |      Out-of-bag   |
Tree |      MSE  %Var(y) |
   1 |   0.0194   177.93 |
   2 |  0.01975   181.10 |
   3 |   0.0203   186.21 |
   4 |  0.02007   184.07 |
   5 |  0.02073   190.12 |
   6 |  0.01891   173.47 |
   7 |  0.01732   158.83 |
   8 |  0.01695   155.50 |
   9 |  0.01574   144.33 |
  10 |  0.01462   134.09 |
  11 |  0.01492   136.83 |
  12 |  0.01492   136.86 |
  13 |  0.01474   135.17 |
  14 |  0.01438   131.85 |
  15 |  0.01418   130.03 |
  16 |  0.01427   130.88 |
  17 |  0.01397   128.10 |
  18 |  0.01369   125.57 |
  19 |  0.01364   125.12 |
  20 |  0.01346   123.46 |
  21 |  0.01339   122.78 |
  22 |  0.01338   122.71 |
  23 |   0.0133   121.99 |
  24 |  0.01325   121.56 |
  25 |  0.01318   120.91 |
  26 |  0.01311   120.20 |
  27 |  0.01302   119.41 |
  28 |  0.01293   118.57 |
  29 |  0.01287   118.00 |
  30 |  0.01282   117.59 |
  31 |  0.01273   116.79 |
  32 |   0.0127   116.47 |
  33 |  0.01266   116.08 |
  34 |  0.01261   115.63 |
  35 |  0.01261   115.64 |
  36 |  0.01257   115.33 |
  37 |  0.01259   115.46 |
  38 |  0.01254   114.99 |
  39 |  0.01253   114.90 |
  40 |   0.0125   114.65 |
  41 |  0.01246   114.30 |
  42 |  0.01242   113.92 |
  43 |  0.01238   113.50 |
  44 |  0.01235   113.27 |
  45 |  0.01233   113.06 |
  46 |  0.01231   112.93 |
  47 |  0.01232   112.98 |
  48 |   0.0123   112.79 |
  49 |  0.01228   112.63 |
  50 |  0.01225   112.35 |
  51 |  0.01227   112.52 |
  52 |  0.01225   112.33 |
  53 |  0.01222   112.11 |
  54 |  0.01221   112.01 |
  55 |   0.0122   111.89 |
  56 |  0.01218   111.67 |
  57 |  0.01213   111.29 |
  58 |  0.01213   111.25 |
  59 |   0.0121   111.02 |
  60 |  0.01209   110.90 |
  61 |  0.01207   110.71 |
  62 |  0.01207   110.69 |
  63 |  0.01205   110.50 |
  64 |  0.01205   110.49 |
  65 |  0.01206   110.62 |
  66 |  0.01206   110.63 |
  67 |  0.01206   110.63 |
  68 |  0.01206   110.63 |
  69 |  0.01206   110.63 |
  70 |  0.01205   110.49 |
  71 |  0.01204   110.44 |
  72 |  0.01205   110.54 |
  73 |  0.01204   110.44 |
  74 |  0.01204   110.43 |
  75 |  0.01203   110.37 |
  76 |  0.01202   110.25 |
  77 |  0.01201   110.15 |
  78 |    0.012   110.08 |
  79 |  0.01198   109.91 |
  80 |  0.01197   109.80 |
  81 |  0.01198   109.89 |
  82 |  0.01201   110.15 |
  83 |  0.01201   110.13 |
  84 |  0.01201   110.18 |
  85 |  0.01198   109.84 |
  86 |  0.01199   109.93 |
  87 |  0.01197   109.82 |
  88 |  0.01197   109.77 |
  89 |  0.01196   109.67 |
  90 |  0.01194   109.52 |
  91 |  0.01194   109.53 |
  92 |  0.01194   109.51 |
  93 |  0.01194   109.55 |
  94 |  0.01195   109.59 |
  95 |  0.01194   109.50 |
  96 |  0.01194   109.48 |
  97 |  0.01193   109.46 |
  98 |  0.01192   109.33 |
  99 |  0.01191   109.19 |
 100 |  0.01191   109.19 |
[1] "Random Forest variable coefficients"
                      %IncMSE IncNodePurity
graph5           2.789998e-03  1.736786e-01
graph6           3.227642e-03  2.420109e-01
graph7           2.991449e-03  3.297525e-01
graph8           1.224877e-04  5.817145e-02
graph9           1.280272e-03  8.472720e-02
graph10          3.950608e-03  3.794179e-01
graph11          2.263896e-03  1.429090e-01
graph12          2.810727e-03  2.527511e-01
graph13          1.387714e-03  2.893430e-01
graph14          1.495641e-03  2.995184e-01
graph15          8.916567e-03  5.414624e-01
graph16          1.791425e-03  2.786047e-01
graph17          2.654682e-03  2.793431e-01
graph18          1.276298e-03  2.163531e-01
graph19          2.024090e-03  2.678673e-01
graph20          7.665681e-03  3.763911e-01
graph21          4.610025e-03  2.482842e-01
graph22          4.534400e-03  2.940376e-01
graph23          4.213485e-03  4.251455e-01
graph24          6.395981e-04  2.076281e-01
graph25          5.663614e-03  2.136955e-01
graph26          3.866225e-04  2.023512e-01
graph27          4.811364e-04  1.560069e-01
graph28          1.911794e-04  1.129030e-01
graph29          1.641350e-04  5.769196e-02
orbit0           1.687513e-05  3.873117e-02
orbit1           1.324686e-03  2.054033e-01
orbit2           1.473134e-03  2.052903e-01
orbit3           1.047367e-04  7.556808e-02
orbit4           1.051221e-03  1.788281e-01
orbit5           2.032721e-03  2.057946e-01
orbit6           1.899882e-03  2.859275e-01
orbit7           7.490957e-04  3.329304e-01
orbit8           3.431266e-03  2.596534e-01
orbit9           4.567878e-03  3.920583e-01
orbit10          8.209413e-04  1.915323e-01
orbit11          5.185581e-04  1.446162e-01
orbit12          1.482890e-03  3.468567e-01
orbit13          7.401309e-04  9.222570e-02
orbit14          1.273726e-04  7.905670e-02
orbit15          2.199487e-03  3.902412e-01
orbit16          9.281774e-04  9.342514e-02
orbit17          1.380406e-03  3.438398e-01
orbit18          1.793110e-03  4.463599e-01
orbit19          3.103424e-03  2.130437e-01
orbit20          1.269794e-03  2.541760e-01
orbit21          2.653823e-03  4.331076e-01
orbit22          3.268708e-03  1.618472e-01
orbit23          1.353776e-03  1.986826e-01
orbit24          7.451203e-03  5.194728e-01
orbit25          8.146049e-03  3.220204e-01
orbit26          2.297645e-03  2.913465e-01
orbit27          3.237292e-03  3.250504e-01
orbit28          3.773961e-03  2.005994e-01
orbit29          4.668782e-04  1.559935e-01
orbit30          9.574225e-04  3.032212e-01
orbit31          4.198371e-03  2.447823e-01
orbit32          2.807686e-03  1.972120e-01
orbit33          7.729741e-04  2.505882e-01
orbit34          8.366946e-03  4.866223e-01
orbit35          1.536972e-02  4.886858e-01
orbit36          3.300256e-03  5.918706e-01
orbit37          2.341495e-03  2.380882e-01
orbit38          2.427934e-03  1.797280e-01
orbit39          5.535812e-03  3.873314e-01
orbit40          3.069666e-03  4.061042e-01
orbit41          2.243735e-03  1.701152e-01
orbit42          8.980977e-04  2.153917e-01
orbit43          3.935998e-03  2.081284e-01
orbit44          3.582109e-04  9.909295e-02
orbit45          2.488673e-03  2.084561e-01
orbit46          2.174557e-03  2.615399e-01
orbit47          2.568911e-03  2.176439e-01
orbit48          1.397822e-03  2.494883e-01
orbit49          6.107372e-03  4.400881e-01
orbit50          3.288857e-03  2.365613e-01
orbit51          9.431878e-03  3.567810e-01
orbit52          1.587493e-03  1.830515e-01
orbit53          4.174911e-03  3.093929e-01
orbit54          4.280433e-03  3.440484e-01
orbit55          1.138313e-03  2.275320e-01
orbit56          5.243867e-03  4.507974e-01
orbit57          3.620584e-04  1.515182e-01
orbit58          1.525876e-04  1.011347e-01
orbit59          8.627120e-04  1.928485e-01
orbit60          1.211343e-03  1.726554e-01
orbit61          1.723641e-03  2.362209e-01
orbit62          3.617937e-03  3.340861e-01
orbit63          1.112059e-03  1.638969e-01
orbit64          1.322324e-03  2.193970e-01
orbit65          2.069612e-03  3.383375e-01
orbit66          1.181974e-03  9.829338e-02
orbit67          1.099449e-04  1.481557e-01
orbit68          7.374604e-04  1.112223e-01
orbit69          6.448436e-04  1.762265e-01
orbit70          5.154969e-04  1.564858e-01
orbit71          6.775669e-05  2.487368e-02
orbit72          8.115130e-05  3.946478e-02
AP               3.212719e-06  9.515236e-03
bet              6.904563e-04  6.331077e-01
ecc              3.409548e-04  7.524545e-02
eccrad           4.506752e-04  9.026340e-02
close            2.041535e-03  8.340661e-02
constraint       3.488514e-03  4.922368e-01
coreness         7.883521e-05  1.714038e-01
knn              1.315793e-03  2.033545e-01
hubscore         2.633894e-03  2.123244e-01
pagerank         6.871969e-04  7.152563e-01
trans            1.347743e-03  2.346205e-01
evcent           3.859390e-03  2.455778e-01
first            1.702927e-04  5.328958e-02
upto_second      1.900806e-03  1.822252e-01
upto_third       1.467403e-03  2.305227e-01
upto_fourth      1.651504e-03  1.488858e-01
upto_fifth       1.435902e-03  2.638697e-01
upto_sixth       1.851171e-03  2.020402e-01
second           1.112584e-03  2.058570e-01
third            3.833205e-03  2.994138e-01
fourth           3.015730e-03  2.196315e-01
fifth            2.108908e-03  2.234451e-01
sixth            2.032812e-03  3.872805e-01
ratio1           3.100303e-03  3.518565e-01
ratio2           1.184719e-03  3.549181e-01
ratio3           4.120056e-03  3.681625e-01
ratio4           3.420103e-03  7.202504e-01
ratio5           8.814703e-04  8.284155e-01
ratio6           1.776150e-03  1.960135e-01
selfinter        6.839770e-08  5.222222e-02
walktrap_vertex  4.032274e-04  5.984279e-01
bigcom1          7.859919e-05  1.237055e-01
bigcom2          0.000000e+00  0.000000e+00
bigcom3          1.596556e-05  1.602506e-01
bigcom4         -6.354120e-05  4.700119e-02
bigcom6          0.000000e+00  0.000000e+00
bigcom8         -5.885815e-06  1.818182e-02
bigcom9          4.780116e-05  9.442111e-02
bigcom11         0.000000e+00  0.000000e+00
bigcom13        -4.265023e-05  6.906194e-02
bigcom15         0.000000e+00  0.000000e+00
bigcom16         0.000000e+00  2.775558e-19
bigcom21         0.000000e+00  0.000000e+00
bigcom22         0.000000e+00  0.000000e+00
bigcom24         0.000000e+00  0.000000e+00
bigcom26         0.000000e+00  0.000000e+00
bigcom28         0.000000e+00  4.336809e-21
bigcom30         0.000000e+00  0.000000e+00
bigcom31         0.000000e+00  0.000000e+00
bigcom32         0.000000e+00  0.000000e+00
bigcom33         0.000000e+00  0.000000e+00
bigcom34         0.000000e+00  0.000000e+00
bigcom36         0.000000e+00  0.000000e+00
bigcom37         0.000000e+00  0.000000e+00
bigcom38         0.000000e+00  0.000000e+00
bigcom39         0.000000e+00  0.000000e+00
bigcom40         7.660575e-05  8.831089e-02
bigcom43         0.000000e+00  0.000000e+00
bigcom44         0.000000e+00  0.000000e+00
bigcom46         0.000000e+00  0.000000e+00
bigcom47         0.000000e+00  0.000000e+00
bigcom49         0.000000e+00  0.000000e+00
bigcom50         0.000000e+00  0.000000e+00
bigcom51         0.000000e+00  0.000000e+00
bigcom52         0.000000e+00  0.000000e+00
bigcom54         0.000000e+00  5.551115e-19
bigcom56         0.000000e+00  0.000000e+00
bigcom62         0.000000e+00  0.000000e+00
bigcom66         0.000000e+00  0.000000e+00
bigcom68         0.000000e+00  0.000000e+00
bigcom69         0.000000e+00  5.551115e-19
bigcom71         0.000000e+00  0.000000e+00
bigcom72         0.000000e+00  0.000000e+00
bigcom73         0.000000e+00  0.000000e+00
bigcom74         0.000000e+00  0.000000e+00
bigcom75         3.890126e-05  3.932869e-01
bigcom76         0.000000e+00  0.000000e+00
bigcom77         0.000000e+00  0.000000e+00
bigcom79         0.000000e+00  0.000000e+00
bigcom80         0.000000e+00  0.000000e+00
bigcom82         0.000000e+00  2.775558e-19
bigcom83         0.000000e+00  0.000000e+00
bigcom84         0.000000e+00  0.000000e+00
bigcom85         0.000000e+00  0.000000e+00
bigcom87         0.000000e+00  0.000000e+00
bigcom89         0.000000e+00  0.000000e+00
bigcom91         2.304662e-05  2.375482e-01
bigcom92        -5.292070e-07  7.737122e-02
bigcom93         0.000000e+00  2.775558e-19
bigcom96         0.000000e+00  0.000000e+00
bigcom97         0.000000e+00  0.000000e+00
bigcom98         0.000000e+00  0.000000e+00
bigcom99         0.000000e+00  0.000000e+00
bigcom101        0.000000e+00  0.000000e+00
bigcom104        0.000000e+00  0.000000e+00
bigcom106        0.000000e+00  0.000000e+00
bigcom109        0.000000e+00  0.000000e+00
bigcom113        0.000000e+00  0.000000e+00
bigcom116       -1.170506e-05  1.637951e-02
bigcom120        0.000000e+00  0.000000e+00
bigcom123        0.000000e+00  0.000000e+00
bigcom126        0.000000e+00  0.000000e+00
bigcom127        0.000000e+00  0.000000e+00
bigcom137        0.000000e+00  0.000000e+00
bigcom139        0.000000e+00  0.000000e+00
bigcom140        0.000000e+00  0.000000e+00
bigcom143        0.000000e+00  0.000000e+00
bigcom145        0.000000e+00  0.000000e+00
bigcom146        0.000000e+00  0.000000e+00
bigcom147        0.000000e+00  0.000000e+00
bigcom149       -1.455217e-06  5.951460e-01
bigcom153        0.000000e+00  2.775558e-19
bigcom154        0.000000e+00  0.000000e+00
bigcom156        0.000000e+00  0.000000e+00
bigcom157        0.000000e+00  0.000000e+00
bigcom158        0.000000e+00  0.000000e+00
bigcom160        0.000000e+00  0.000000e+00
bigcom161        0.000000e+00  0.000000e+00
bigcom162        0.000000e+00  0.000000e+00
bigcom164        0.000000e+00  0.000000e+00
bigcom166        0.000000e+00  0.000000e+00
bigcom167        0.000000e+00  0.000000e+00
bigcom171        0.000000e+00  0.000000e+00
bigcom173        0.000000e+00  0.000000e+00
bigcom175        0.000000e+00  0.000000e+00
bigcom176        0.000000e+00  0.000000e+00
bigcom177        0.000000e+00  0.000000e+00
bigcom178        0.000000e+00  0.000000e+00
bigcom180        0.000000e+00  0.000000e+00
bigcom181       -3.560416e-05  2.271977e-01
bigcom184        0.000000e+00  0.000000e+00
bigcom186        0.000000e+00  0.000000e+00
bigcom187        0.000000e+00  0.000000e+00
bigcom189        0.000000e+00  0.000000e+00
bigcom194        0.000000e+00  0.000000e+00
bigcom195        0.000000e+00  0.000000e+00
bigcom196        0.000000e+00  0.000000e+00
bigcom204        0.000000e+00  0.000000e+00
bigcom205        0.000000e+00  0.000000e+00
bigcom212        0.000000e+00  2.775558e-19
bigcom214        0.000000e+00  0.000000e+00
bigcom222        0.000000e+00  0.000000e+00
bigcom223        0.000000e+00  0.000000e+00
bigcom226        0.000000e+00  0.000000e+00
bigcom227        0.000000e+00  0.000000e+00
bigcom229        0.000000e+00  0.000000e+00
bigcom233        0.000000e+00  0.000000e+00
bigcom236        0.000000e+00  0.000000e+00
bigcom237        0.000000e+00  0.000000e+00
bigcom246        0.000000e+00  0.000000e+00
bigcom248        0.000000e+00  0.000000e+00
bigcom249        0.000000e+00  0.000000e+00
bigcom250        0.000000e+00  0.000000e+00
bigcom254        0.000000e+00  0.000000e+00
bigcom266        0.000000e+00  0.000000e+00
bigcom269        0.000000e+00  0.000000e+00
bigcom272        0.000000e+00  0.000000e+00
bigcom274        4.553482e-04  2.154153e-01
bigcom281        0.000000e+00  0.000000e+00
bigcom291        0.000000e+00  0.000000e+00
bigcom292        0.000000e+00  0.000000e+00
bigcom295        0.000000e+00  0.000000e+00
bigcom299        0.000000e+00  0.000000e+00
bigcom301        0.000000e+00  0.000000e+00
bigcom306        0.000000e+00  0.000000e+00
bigcom309        0.000000e+00  0.000000e+00
bigcom314        0.000000e+00  0.000000e+00
bigcom321        0.000000e+00  0.000000e+00
bigcom341        0.000000e+00  0.000000e+00
bigcom350        4.713156e-05  5.101255e-01
bigcom353        0.000000e+00  0.000000e+00
bigcom359        0.000000e+00  0.000000e+00
bigcom363        0.000000e+00  0.000000e+00
bigcom365        0.000000e+00  0.000000e+00
bigcom385        0.000000e+00  0.000000e+00
bigcom386        0.000000e+00  0.000000e+00
bigcom408        0.000000e+00  2.775558e-19
bigcom412        0.000000e+00  0.000000e+00
bigcom480        0.000000e+00  0.000000e+00
spin_vertex      2.011386e-04  5.879449e-01
membership_s1    1.710674e-05  1.075682e-01
membership_s3    0.000000e+00  0.000000e+00
membership_s4    9.587386e-06  3.299261e-02
membership_s5    3.612717e-07  5.066016e-02
membership_s6    0.000000e+00  2.000000e-02
membership_s7    8.130995e-06  4.273872e-02
membership_s8    0.000000e+00  0.000000e+00
membership_s9    0.000000e+00  0.000000e+00
membership_s11   0.000000e+00  0.000000e+00
membership_s12   0.000000e+00  0.000000e+00
membership_s14   0.000000e+00  0.000000e+00
membership_s15   0.000000e+00  0.000000e+00
membership_s16   0.000000e+00  0.000000e+00
membership_s17   0.000000e+00  0.000000e+00
membership_s18   9.696658e-05  1.018312e-01
membership_s20   0.000000e+00  0.000000e+00
membership_s21  -1.253225e-04  1.452271e-01
membership_s22   0.000000e+00  0.000000e+00
membership_s24   0.000000e+00  0.000000e+00
membership_s25   0.000000e+00  0.000000e+00
membership_s26   0.000000e+00  0.000000e+00
membership_s27   1.434729e-06  1.207828e-01
membership_s28   0.000000e+00  0.000000e+00
membership_s30   5.260456e-05  1.352634e-01
membership_s31  -7.761715e-05  9.142774e-02
membership_s32  -8.675037e-06  9.085082e-02
membership_s33   0.000000e+00  0.000000e+00
membership_s36   0.000000e+00  2.769231e-02
membership_s37   0.000000e+00  0.000000e+00
V1               3.815459e-03  9.689833e-01
V2               2.594104e-03  1.324696e+00
pdi              1.005564e-04  4.072155e-02
adhesion         4.369060e-03  8.706727e-01
cohesion         3.638322e-03  6.335541e-01
inner            4.481192e-03  7.666000e-01
outer            1.758627e-03  1.300450e+00
ioratio          1.985917e-03  5.049875e-01
comsize          8.790745e-04  3.932747e-01
[1] "Dataset: med_TnotC Model GLM, run: 6 of 10 2015-06-17 21:00:38"
[1] "glmnet variable coefficients"
                     [,1]          [,2]
(Intercept)     -4.496536  1.684225e+02
graph0           0.000000 -1.746160e-03
graph1           0.000000 -5.250295e-06
graph2           0.000000 -5.169807e-03
graph3           0.000000  0.000000e+00
graph4           0.000000  0.000000e+00
graph5           0.000000 -2.038485e-04
graph6           0.000000  0.000000e+00
graph7           0.000000  3.512548e-04
graph8           0.000000 -1.552516e-02
graph9           0.000000  4.695816e-08
graph10          0.000000  0.000000e+00
graph11          0.000000  1.078472e-10
graph12          0.000000  3.895864e-09
graph13          0.000000  0.000000e+00
graph14          0.000000  6.978070e-12
graph15          0.000000  3.696690e-06
graph16          0.000000  0.000000e+00
graph17          0.000000 -1.004943e-09
graph18          0.000000 -9.004102e-06
graph19          0.000000  0.000000e+00
graph20          0.000000 -1.317569e-05
graph21          0.000000 -7.050256e-06
graph22          0.000000 -1.491373e-05
graph23          0.000000  1.076096e-05
graph24          0.000000  8.050425e-06
graph25          0.000000  2.579371e-06
graph26          0.000000  0.000000e+00
graph27          0.000000 -2.453017e-03
graph28          0.000000 -4.184839e-04
graph29          0.000000  8.642627e-03
orbit0           0.000000 -1.691338e-03
orbit1           0.000000 -2.266413e-06
orbit2           0.000000  0.000000e+00
orbit3           0.000000 -3.927546e-03
orbit4           0.000000  0.000000e+00
orbit5           0.000000  0.000000e+00
orbit6           0.000000  0.000000e+00
orbit7           0.000000  0.000000e+00
orbit8           0.000000 -1.713363e-04
orbit9           0.000000  7.608177e-05
orbit10          0.000000 -1.528725e-05
orbit11          0.000000  7.362416e-04
orbit12          0.000000  5.781117e-04
orbit13          0.000000  0.000000e+00
orbit14          0.000000 -1.414046e-02
orbit15          0.000000  4.080546e-07
orbit16          0.000000  1.264438e-07
orbit17          0.000000 -4.139879e-07
orbit18          0.000000  7.791360e-09
orbit19          0.000000  0.000000e+00
orbit20          0.000000  2.694192e-09
orbit21          0.000000 -2.109670e-06
orbit22          0.000000  8.944282e-11
orbit23          0.000000 -2.362832e-05
orbit24          0.000000  9.722871e-09
orbit25          0.000000 -1.322377e-07
orbit26          0.000000  4.167285e-06
orbit27          0.000000 -3.036935e-06
orbit28          0.000000 -2.855502e-07
orbit29          0.000000  3.567645e-06
orbit30          0.000000 -1.198286e-05
orbit31          0.000000 -1.329266e-11
orbit32          0.000000 -3.044274e-08
orbit33          0.000000  4.838573e-05
orbit34          0.000000  3.380082e-06
orbit35          0.000000  2.620528e-06
orbit36          0.000000 -6.486601e-06
orbit37          0.000000  3.034404e-08
orbit38          0.000000  1.191733e-04
orbit39          0.000000  1.835998e-06
orbit40          0.000000 -1.925640e-06
orbit41          0.000000 -6.947951e-07
orbit42          0.000000  7.318813e-05
orbit43          0.000000 -8.207315e-06
orbit44          0.000000 -9.815466e-03
orbit45          0.000000 -8.355975e-08
orbit46          0.000000 -5.234409e-06
orbit47          0.000000 -1.206726e-06
orbit48          0.000000  2.356628e-05
orbit49          0.000000 -1.119256e-05
orbit50          0.000000 -8.780355e-04
orbit51          0.000000 -2.376534e-05
orbit52          0.000000 -5.683250e-05
orbit53          0.000000  4.731829e-05
orbit54          0.000000 -1.027242e-05
orbit55          0.000000 -6.740987e-03
orbit56          0.000000  0.000000e+00
orbit57          0.000000  2.017579e-05
orbit58          0.000000 -3.485676e-04
orbit59          0.000000  5.169147e-05
orbit60          0.000000 -7.209339e-05
orbit61          0.000000  4.122553e-03
orbit62          0.000000 -5.921140e-04
orbit63          0.000000  1.168544e-03
orbit64          0.000000  1.252515e-03
orbit65          0.000000 -4.996147e-04
orbit66          0.000000  7.483712e-05
orbit67          0.000000  2.701026e-03
orbit68          0.000000 -2.720695e-03
orbit69          0.000000 -1.642982e-04
orbit70          0.000000 -3.745061e-03
orbit71          0.000000  1.009768e-03
orbit72          0.000000  7.398263e-03
AP               0.000000 -1.227230e-01
bet              0.000000 -1.653342e-05
ecc              0.000000 -2.528012e-01
eccrad           0.000000 -1.486076e+00
close            0.000000 -7.159583e-01
constraint       0.000000  5.079662e+00
coreness         0.000000 -5.228333e-02
knn              0.000000 -6.652888e-03
hubscore         0.000000  1.638829e+01
pagerank         0.000000 -7.882594e+00
trans            0.000000 -1.117232e+00
evcent           0.000000  1.169296e+01
first            0.000000 -1.851506e-03
upto_second      0.000000  0.000000e+00
upto_third       0.000000 -4.540963e-05
upto_fourth      0.000000 -7.776453e-05
upto_fifth       0.000000 -3.061718e-03
upto_sixth       0.000000 -9.122932e-03
second           0.000000  0.000000e+00
third            0.000000 -2.203687e-04
fourth           0.000000  5.497699e-05
fifth            0.000000  5.098595e-05
sixth            0.000000  3.291571e-03
ratio1           0.000000  0.000000e+00
ratio2           0.000000 -2.081167e-02
ratio3           0.000000 -5.629556e-01
ratio4           0.000000  1.130971e+00
ratio5           0.000000 -4.342745e+00
ratio6           0.000000 -7.481569e-03
selfinter        0.000000  1.023464e-01
walktrap_vertex  0.000000  2.743736e-03
bigcom1          0.000000  2.978720e-01
bigcom2          0.000000 -1.375256e+00
bigcom3          0.000000  2.742214e-01
bigcom4          0.000000  2.890236e-02
bigcom6          0.000000 -7.936086e-01
bigcom8          0.000000 -1.429918e-01
bigcom9          0.000000  6.265399e-01
bigcom11         0.000000 -1.203244e+00
bigcom13         0.000000  1.318433e+00
bigcom15         0.000000 -4.395040e-01
bigcom16         0.000000 -5.481517e-01
bigcom21         0.000000 -1.248485e+00
bigcom22         0.000000 -1.296964e+00
bigcom24         0.000000 -6.059084e-01
bigcom26         0.000000 -1.450015e+00
bigcom28         0.000000 -1.699443e+00
bigcom30         0.000000 -1.584408e+00
bigcom31         0.000000 -1.479343e+00
bigcom32         0.000000 -6.202191e-01
bigcom33         0.000000 -4.762833e-01
bigcom34         0.000000 -3.459857e-01
bigcom36         0.000000 -7.134819e-01
bigcom37         0.000000 -3.910260e-01
bigcom38         0.000000 -3.154531e-01
bigcom39         0.000000 -1.024771e+00
bigcom40         0.000000  1.876355e-01
bigcom43         0.000000 -1.035369e+00
bigcom44         0.000000 -8.470497e-01
bigcom46         0.000000 -1.477708e+00
bigcom47         0.000000 -1.340171e+00
bigcom49         0.000000 -7.209947e-01
bigcom50         0.000000 -3.308739e-01
bigcom51         0.000000 -8.224603e-01
bigcom52         0.000000 -7.849228e-01
bigcom54         0.000000 -6.301671e-01
bigcom56         0.000000 -8.512898e-01
bigcom62         0.000000 -1.258187e+00
bigcom66         0.000000 -3.518742e-01
bigcom68         0.000000 -4.327855e-01
bigcom69         0.000000 -7.970758e-01
bigcom71         0.000000 -1.052232e+00
bigcom72         0.000000 -2.395634e-02
bigcom73         0.000000 -1.491994e+00
bigcom74         0.000000 -9.540640e-01
bigcom75         0.000000  2.323485e+00
bigcom76         0.000000 -9.202642e-01
bigcom77         0.000000 -8.686313e-01
bigcom79         0.000000 -6.999756e-01
bigcom80         0.000000 -9.717261e-01
bigcom82         0.000000 -7.559823e-01
bigcom83         0.000000 -3.117474e-02
bigcom84         0.000000 -1.309151e+00
bigcom85         0.000000 -1.263842e+00
bigcom87         0.000000 -1.566420e+00
bigcom89         0.000000  0.000000e+00
bigcom91         0.000000  2.567219e+00
bigcom92         0.000000  1.021262e+00
bigcom93         0.000000  0.000000e+00
bigcom96         0.000000 -4.524992e-01
bigcom97         0.000000 -1.020501e+00
bigcom98         0.000000 -6.324402e-01
bigcom99         0.000000  0.000000e+00
bigcom101        0.000000 -8.008908e-01
bigcom104        0.000000 -9.837892e-01
bigcom106        0.000000  0.000000e+00
bigcom109        0.000000 -7.717735e-01
bigcom113        0.000000  0.000000e+00
bigcom116        0.000000  4.016769e-01
bigcom120        0.000000 -1.314660e+00
bigcom123        0.000000 -1.178813e+00
bigcom126        0.000000 -5.242215e-01
bigcom127        0.000000 -8.912789e-01
bigcom137        0.000000 -9.378303e-01
bigcom139        0.000000 -8.432127e-01
bigcom140        0.000000 -1.304923e+00
bigcom143        0.000000 -2.238248e-01
bigcom145        0.000000  0.000000e+00
bigcom146        0.000000  0.000000e+00
bigcom147        0.000000 -2.627449e-01
bigcom149        0.000000  3.776478e+00
bigcom153        0.000000 -1.057122e+00
bigcom154        0.000000 -4.221175e-01
bigcom156        0.000000 -1.451573e+00
bigcom157        0.000000  0.000000e+00
bigcom158        0.000000 -1.101336e+00
bigcom160        0.000000 -8.111778e-01
bigcom161        0.000000 -3.839067e-01
bigcom162        0.000000 -1.078113e+00
bigcom164        0.000000 -2.801801e-01
bigcom166        0.000000 -1.289959e+00
bigcom167        0.000000 -1.593059e+00
bigcom171        0.000000 -1.306060e+00
bigcom173        0.000000 -2.596658e-01
bigcom175        0.000000 -2.320952e-01
bigcom176        0.000000 -4.072174e-02
bigcom177        0.000000 -9.213230e-01
bigcom178        0.000000 -4.885494e-01
bigcom180        0.000000 -1.801380e-01
bigcom181        0.000000  2.272011e+00
bigcom184        0.000000 -8.380784e-01
bigcom186        0.000000 -1.115076e+00
bigcom187        0.000000 -1.173915e+00
bigcom189        0.000000 -1.348633e+00
bigcom194        0.000000 -1.267835e+00
bigcom195        0.000000 -2.145554e-01
bigcom196        0.000000 -1.217677e+00
bigcom204        0.000000  0.000000e+00
bigcom205        0.000000 -1.061954e+00
bigcom212        0.000000 -1.358849e+00
bigcom214        0.000000 -6.397168e-01
bigcom222        0.000000 -6.346278e-01
bigcom223        0.000000 -4.620590e-01
bigcom226        0.000000 -7.957949e-01
bigcom227        0.000000 -7.458741e-01
bigcom229        0.000000 -8.733432e-03
bigcom233        0.000000 -3.643517e-01
bigcom236        0.000000  0.000000e+00
bigcom237        0.000000 -7.951082e-01
bigcom246        0.000000 -1.004246e+00
bigcom248        0.000000  0.000000e+00
bigcom249        0.000000 -1.139393e+00
bigcom250        0.000000 -1.024119e+00
bigcom254        0.000000 -7.859377e-01
bigcom266        0.000000 -3.650207e-01
bigcom269        0.000000  0.000000e+00
bigcom272        0.000000 -7.404623e-01
bigcom274        0.000000  2.766653e+00
bigcom281        0.000000 -2.283544e-01
bigcom291        0.000000 -1.467764e+00
bigcom292        0.000000 -6.319675e-01
bigcom295        0.000000 -1.207412e+00
bigcom299        0.000000 -5.909761e-01
bigcom301        0.000000 -4.987207e-01
bigcom306        0.000000  0.000000e+00
bigcom309        0.000000 -1.358879e-02
bigcom314        0.000000 -8.025531e-01
bigcom321        0.000000 -7.410696e-01
bigcom341        0.000000 -8.875743e-01
bigcom350        0.000000  3.523955e+00
bigcom353        0.000000 -2.989794e-01
bigcom359        0.000000 -3.691148e-01
bigcom363        0.000000  0.000000e+00
bigcom365        0.000000 -7.242807e-01
bigcom385        0.000000 -7.122518e-01
bigcom386        0.000000  0.000000e+00
bigcom408        0.000000 -8.254029e-01
bigcom412        0.000000  0.000000e+00
bigcom480        0.000000 -5.221409e-01
spin_vertex      0.000000  1.305384e-01
membership_s1    0.000000  3.633428e-01
membership_s3    0.000000  0.000000e+00
membership_s4    0.000000 -1.033467e-02
membership_s5    0.000000 -1.455150e-01
membership_s6    0.000000 -1.796830e+00
membership_s7    0.000000  5.450525e-01
membership_s8    0.000000 -3.833303e-01
membership_s9    0.000000 -4.207702e-01
membership_s11   0.000000 -3.578610e-01
membership_s12   0.000000 -9.227067e-01
membership_s14   0.000000 -8.317044e-01
membership_s15   0.000000 -1.184240e+00
membership_s16   0.000000 -2.588630e-04
membership_s17   0.000000  0.000000e+00
membership_s18   0.000000 -3.972805e-01
membership_s20   0.000000 -5.318943e-01
membership_s21   0.000000  7.236738e-01
membership_s22   0.000000 -1.215686e+00
membership_s24   0.000000 -3.346601e-01
membership_s25   0.000000 -6.133848e-01
membership_s26   0.000000  0.000000e+00
membership_s27   0.000000  2.836661e-01
membership_s28   0.000000 -6.282340e-01
membership_s30   0.000000  1.433172e-01
membership_s31   0.000000  3.854360e-01
membership_s32   0.000000  4.491907e-01
membership_s33   0.000000 -7.300826e-01
membership_s36   0.000000 -4.482680e-01
membership_s37   0.000000 -8.272444e-01
V1               0.000000 -6.428438e-01
V2               0.000000 -3.653866e+00
pdi              0.000000  2.160482e+03
adhesion         0.000000  2.835818e-04
cohesion         0.000000  1.859690e-04
inner            0.000000 -5.392347e-05
outer            0.000000  2.058935e-06
ioratio          0.000000  2.075265e-01
comsize          0.000000  3.995756e-04
[1] "Dataset: med_TnotC Model GBM, run: 7 of 10 2015-06-17 21:01:14"
Iter   TrainDeviance   ValidDeviance   StepSize   Improve
     1        0.1210            -nan     0.0100   -0.0001
     2        0.1190            -nan     0.0100   -0.0001
     3        0.1175            -nan     0.0100    0.0001
     4        0.1153            -nan     0.0100   -0.0001
     5        0.1132            -nan     0.0100   -0.0001
     6        0.1121            -nan     0.0100   -0.0001
     7        0.1102            -nan     0.0100   -0.0001
     8        0.1087            -nan     0.0100    0.0000
     9        0.1075            -nan     0.0100   -0.0000
    10        0.1062            -nan     0.0100   -0.0001
    20        0.0948            -nan     0.0100   -0.0000
    40        0.0811            -nan     0.0100   -0.0000
    60        0.0722            -nan     0.0100   -0.0000
    80        0.0651            -nan     0.0100   -0.0000
   100        0.0587            -nan     0.0100   -0.0000
   106        0.0574            -nan     0.0100   -0.0000

[1] "GBM variable coefficients"
                            var    rel.inf
outer                     outer 4.37342868
V1                           V1 4.14782807
V2                           V2 4.12379366
bet                         bet 3.11983468
inner                     inner 2.65914007
ratio5                   ratio5 2.46093663
pagerank               pagerank 2.33268465
constraint           constraint 2.24078383
walktrap_vertex walktrap_vertex 2.22156106
orbit18                 orbit18 2.07103953
ratio4                   ratio4 1.86356214
graph24                 graph24 1.72634540
orbit39                 orbit39 1.71725136
orbit35                 orbit35 1.60235690
adhesion               adhesion 1.48318236
ioratio                 ioratio 1.48190125
orbit30                 orbit30 1.47388025
knn                         knn 1.42563273
orbit38                 orbit38 1.37446798
orbit36                 orbit36 1.34969217
orbit55                 orbit55 1.33073102
graph17                 graph17 1.24222217
orbit46                 orbit46 1.22903100
graph23                 graph23 1.16625113
graph1                   graph1 1.15215201
graph6                   graph6 1.11571175
orbit19                 orbit19 1.06948910
orbit32                 orbit32 1.05428986
orbit25                 orbit25 1.03794016
orbit4                   orbit4 1.03686720
comsize                 comsize 1.00504586
orbit24                 orbit24 1.00352876
graph10                 graph10 0.99345372
graph13                 graph13 0.97477674
graph14                 graph14 0.95732434
orbit52                 orbit52 0.92609307
graph22                 graph22 0.92581779
graph12                 graph12 0.91678166
orbit45                 orbit45 0.89517700
orbit62                 orbit62 0.87334893
orbit33                 orbit33 0.82459476
cohesion               cohesion 0.79387995
graph4                   graph4 0.78197285
ratio2                   ratio2 0.78106184
orbit10                 orbit10 0.78101375
orbit51                 orbit51 0.76600859
orbit50                 orbit50 0.73860782
orbit31                 orbit31 0.71529796
trans                     trans 0.71063127
spin_vertex         spin_vertex 0.70521800
orbit47                 orbit47 0.68899070
orbit20                 orbit20 0.67915164
graph20                 graph20 0.67653804
orbit54                 orbit54 0.67387501
graph5                   graph5 0.66026215
bigcom3                 bigcom3 0.65319006
orbit49                 orbit49 0.61388445
bigcom1                 bigcom1 0.58433353
orbit27                 orbit27 0.57529089
orbit28                 orbit28 0.57474471
graph19                 graph19 0.57206275
ratio3                   ratio3 0.56114709
graph11                 graph11 0.55726435
graph15                 graph15 0.55063133
graph16                 graph16 0.54031375
bigcom181             bigcom181 0.52190546
orbit53                 orbit53 0.51313487
orbit57                 orbit57 0.50249192
orbit16                 orbit16 0.49858911
orbit5                   orbit5 0.47707175
third                     third 0.46504195
orbit21                 orbit21 0.44828301
graph9                   graph9 0.44782000
orbit12                 orbit12 0.42992559
orbit61                 orbit61 0.41725217
graph3                   graph3 0.40807921
orbit40                 orbit40 0.40756858
bigcom13               bigcom13 0.39604636
fourth                   fourth 0.38961838
orbit37                 orbit37 0.38572016
graph7                   graph7 0.36598940
orbit11                 orbit11 0.35696812
upto_sixth           upto_sixth 0.35607909
orbit7                   orbit7 0.34831884
bigcom274             bigcom274 0.34753725
orbit17                 orbit17 0.32855040
upto_fifth           upto_fifth 0.32225876
orbit26                 orbit26 0.31312437
AP                           AP 0.30840606
coreness               coreness 0.28922656
orbit69                 orbit69 0.28904396
orbit41                 orbit41 0.28737848
orbit59                 orbit59 0.27375889
ratio1                   ratio1 0.26342906
orbit58                 orbit58 0.26116580
graph25                 graph25 0.24584861
membership_s21   membership_s21 0.23505392
orbit56                 orbit56 0.23400553
ratio6                   ratio6 0.20715378
orbit15                 orbit15 0.20401355
graph18                 graph18 0.19985704
orbit29                 orbit29 0.19690341
membership_s32   membership_s32 0.19494613
orbit23                 orbit23 0.19390548
orbit64                 orbit64 0.19170498
orbit63                 orbit63 0.18431792
graph26                 graph26 0.17515411
close                     close 0.17328560
graph8                   graph8 0.16516844
orbit1                   orbit1 0.16386186
graph29                 graph29 0.16159191
bigcom92               bigcom92 0.15526348
orbit66                 orbit66 0.15270118
orbit43                 orbit43 0.13821537
orbit48                 orbit48 0.13547151
sixth                     sixth 0.13320395
membership_s31   membership_s31 0.12597005
membership_s18   membership_s18 0.11248608
graph21                 graph21 0.11079506
membership_s7     membership_s7 0.10715748
bigcom4                 bigcom4 0.10442534
pdi                         pdi 0.10307688
orbit70                 orbit70 0.10110019
orbit65                 orbit65 0.09898058
fifth                     fifth 0.09694671
orbit71                 orbit71 0.08714812
graph28                 graph28 0.08551003
orbit42                 orbit42 0.08423327
orbit60                 orbit60 0.08015222
bigcom116             bigcom116 0.05863391
orbit2                   orbit2 0.05297434
membership_s4     membership_s4 0.04702607
bigcom9                 bigcom9 0.04242024
graph0                   graph0 0.03922132
ecc                         ecc 0.03565061
orbit67                 orbit67 0.03097216
bigcom40               bigcom40 0.03071924
upto_third           upto_third 0.03063220
orbit44                 orbit44 0.03037326
evcent                   evcent 0.02580039
orbit68                 orbit68 0.02367274
orbit13                 orbit13 0.01891762
orbit6                   orbit6 0.01649364
membership_s1     membership_s1 0.01563315
membership_s27   membership_s27 0.01334876
upto_second         upto_second 0.01281308
graph2                   graph2 0.00000000
graph27                 graph27 0.00000000
orbit0                   orbit0 0.00000000
orbit3                   orbit3 0.00000000
orbit8                   orbit8 0.00000000
orbit9                   orbit9 0.00000000
orbit14                 orbit14 0.00000000
orbit22                 orbit22 0.00000000
orbit34                 orbit34 0.00000000
orbit72                 orbit72 0.00000000
eccrad                   eccrad 0.00000000
hubscore               hubscore 0.00000000
first                     first 0.00000000
upto_fourth         upto_fourth 0.00000000
second                   second 0.00000000
selfinter             selfinter 0.00000000
bigcom2                 bigcom2 0.00000000
bigcom6                 bigcom6 0.00000000
bigcom8                 bigcom8 0.00000000
bigcom11               bigcom11 0.00000000
bigcom15               bigcom15 0.00000000
bigcom16               bigcom16 0.00000000
bigcom21               bigcom21 0.00000000
bigcom22               bigcom22 0.00000000
bigcom24               bigcom24 0.00000000
bigcom26               bigcom26 0.00000000
bigcom28               bigcom28 0.00000000
bigcom30               bigcom30 0.00000000
bigcom31               bigcom31 0.00000000
bigcom32               bigcom32 0.00000000
bigcom33               bigcom33 0.00000000
bigcom34               bigcom34 0.00000000
bigcom36               bigcom36 0.00000000
bigcom37               bigcom37 0.00000000
bigcom38               bigcom38 0.00000000
bigcom39               bigcom39 0.00000000
bigcom43               bigcom43 0.00000000
bigcom44               bigcom44 0.00000000
bigcom46               bigcom46 0.00000000
bigcom47               bigcom47 0.00000000
bigcom49               bigcom49 0.00000000
bigcom50               bigcom50 0.00000000
bigcom51               bigcom51 0.00000000
bigcom52               bigcom52 0.00000000
bigcom54               bigcom54 0.00000000
bigcom56               bigcom56 0.00000000
bigcom62               bigcom62 0.00000000
bigcom66               bigcom66 0.00000000
bigcom68               bigcom68 0.00000000
bigcom69               bigcom69 0.00000000
bigcom71               bigcom71 0.00000000
bigcom72               bigcom72 0.00000000
bigcom73               bigcom73 0.00000000
bigcom74               bigcom74 0.00000000
bigcom75               bigcom75 0.00000000
bigcom76               bigcom76 0.00000000
bigcom77               bigcom77 0.00000000
bigcom79               bigcom79 0.00000000
bigcom80               bigcom80 0.00000000
bigcom82               bigcom82 0.00000000
bigcom83               bigcom83 0.00000000
bigcom84               bigcom84 0.00000000
bigcom85               bigcom85 0.00000000
bigcom87               bigcom87 0.00000000
bigcom89               bigcom89 0.00000000
bigcom91               bigcom91 0.00000000
bigcom93               bigcom93 0.00000000
bigcom96               bigcom96 0.00000000
bigcom97               bigcom97 0.00000000
bigcom98               bigcom98 0.00000000
bigcom99               bigcom99 0.00000000
bigcom101             bigcom101 0.00000000
bigcom104             bigcom104 0.00000000
bigcom106             bigcom106 0.00000000
bigcom109             bigcom109 0.00000000
bigcom113             bigcom113 0.00000000
bigcom120             bigcom120 0.00000000
bigcom123             bigcom123 0.00000000
bigcom126             bigcom126 0.00000000
bigcom127             bigcom127 0.00000000
bigcom137             bigcom137 0.00000000
bigcom139             bigcom139 0.00000000
bigcom140             bigcom140 0.00000000
bigcom143             bigcom143 0.00000000
bigcom145             bigcom145 0.00000000
bigcom146             bigcom146 0.00000000
bigcom147             bigcom147 0.00000000
bigcom149             bigcom149 0.00000000
bigcom153             bigcom153 0.00000000
bigcom154             bigcom154 0.00000000
bigcom156             bigcom156 0.00000000
bigcom157             bigcom157 0.00000000
bigcom158             bigcom158 0.00000000
bigcom160             bigcom160 0.00000000
bigcom161             bigcom161 0.00000000
bigcom162             bigcom162 0.00000000
bigcom164             bigcom164 0.00000000
bigcom166             bigcom166 0.00000000
bigcom167             bigcom167 0.00000000
bigcom171             bigcom171 0.00000000
bigcom173             bigcom173 0.00000000
bigcom175             bigcom175 0.00000000
bigcom176             bigcom176 0.00000000
bigcom177             bigcom177 0.00000000
bigcom178             bigcom178 0.00000000
bigcom180             bigcom180 0.00000000
bigcom184             bigcom184 0.00000000
bigcom186             bigcom186 0.00000000
bigcom187             bigcom187 0.00000000
bigcom189             bigcom189 0.00000000
bigcom194             bigcom194 0.00000000
bigcom195             bigcom195 0.00000000
bigcom196             bigcom196 0.00000000
bigcom204             bigcom204 0.00000000
bigcom205             bigcom205 0.00000000
bigcom212             bigcom212 0.00000000
bigcom214             bigcom214 0.00000000
bigcom222             bigcom222 0.00000000
bigcom223             bigcom223 0.00000000
bigcom226             bigcom226 0.00000000
bigcom227             bigcom227 0.00000000
bigcom229             bigcom229 0.00000000
bigcom233             bigcom233 0.00000000
bigcom236             bigcom236 0.00000000
bigcom237             bigcom237 0.00000000
bigcom246             bigcom246 0.00000000
bigcom248             bigcom248 0.00000000
bigcom249             bigcom249 0.00000000
bigcom250             bigcom250 0.00000000
bigcom254             bigcom254 0.00000000
bigcom266             bigcom266 0.00000000
bigcom269             bigcom269 0.00000000
bigcom272             bigcom272 0.00000000
bigcom281             bigcom281 0.00000000
bigcom291             bigcom291 0.00000000
bigcom292             bigcom292 0.00000000
bigcom295             bigcom295 0.00000000
bigcom299             bigcom299 0.00000000
bigcom301             bigcom301 0.00000000
bigcom306             bigcom306 0.00000000
bigcom309             bigcom309 0.00000000
bigcom314             bigcom314 0.00000000
bigcom321             bigcom321 0.00000000
bigcom341             bigcom341 0.00000000
bigcom350             bigcom350 0.00000000
bigcom353             bigcom353 0.00000000
bigcom359             bigcom359 0.00000000
bigcom363             bigcom363 0.00000000
bigcom365             bigcom365 0.00000000
bigcom385             bigcom385 0.00000000
bigcom386             bigcom386 0.00000000
bigcom408             bigcom408 0.00000000
bigcom412             bigcom412 0.00000000
bigcom480             bigcom480 0.00000000
membership_s3     membership_s3 0.00000000
membership_s5     membership_s5 0.00000000
membership_s6     membership_s6 0.00000000
membership_s8     membership_s8 0.00000000
membership_s9     membership_s9 0.00000000
membership_s11   membership_s11 0.00000000
membership_s12   membership_s12 0.00000000
membership_s14   membership_s14 0.00000000
membership_s15   membership_s15 0.00000000
membership_s16   membership_s16 0.00000000
membership_s17   membership_s17 0.00000000
membership_s20   membership_s20 0.00000000
membership_s22   membership_s22 0.00000000
membership_s24   membership_s24 0.00000000
membership_s25   membership_s25 0.00000000
membership_s26   membership_s26 0.00000000
membership_s28   membership_s28 0.00000000
membership_s30   membership_s30 0.00000000
membership_s33   membership_s33 0.00000000
membership_s36   membership_s36 0.00000000
membership_s37   membership_s37 0.00000000
[1] "Dataset: med_TnotC Model RF, run: 7 of 10 2015-06-17 21:01:53"
     |      Out-of-bag   |
Tree |      MSE  %Var(y) |
   1 |  0.02194   196.10 |
   2 |  0.02179   194.75 |
   3 |  0.02034   181.87 |
   4 |   0.0194   173.45 |
   5 |  0.01863   166.54 |
   6 |  0.01731   154.72 |
   7 |  0.01755   156.92 |
   8 |  0.01705   152.39 |
   9 |  0.01728   154.52 |
  10 |  0.01663   148.65 |
  11 |  0.01628   145.54 |
  12 |  0.01587   141.89 |
  13 |  0.01594   142.52 |
  14 |  0.01546   138.20 |
  15 |  0.01552   138.72 |
  16 |   0.0152   135.87 |
  17 |  0.01515   135.48 |
  18 |  0.01462   130.73 |
  19 |  0.01431   127.92 |
  20 |  0.01421   127.04 |
  21 |  0.01408   125.87 |
  22 |  0.01385   123.84 |
  23 |  0.01376   123.03 |
  24 |  0.01364   121.96 |
  25 |  0.01362   121.75 |
  26 |  0.01359   121.51 |
  27 |  0.01333   119.14 |
  28 |  0.01324   118.33 |
  29 |  0.01322   118.21 |
  30 |  0.01313   117.42 |
  31 |  0.01308   116.89 |
  32 |  0.01305   116.69 |
  33 |    0.013   116.18 |
  34 |  0.01295   115.79 |
  35 |  0.01293   115.58 |
  36 |  0.01287   115.04 |
  37 |  0.01287   115.05 |
  38 |  0.01277   114.13 |
  39 |  0.01274   113.93 |
  40 |  0.01272   113.69 |
  41 |  0.01272   113.73 |
  42 |  0.01268   113.31 |
  43 |  0.01264   113.01 |
  44 |  0.01259   112.57 |
  45 |   0.0126   112.66 |
  46 |  0.01261   112.77 |
  47 |  0.01261   112.70 |
  48 |  0.01258   112.50 |
  49 |  0.01255   112.17 |
  50 |  0.01254   112.09 |
  51 |  0.01253   112.03 |
  52 |  0.01251   111.81 |
  53 |  0.01249   111.67 |
  54 |  0.01249   111.62 |
  55 |   0.0125   111.73 |
  56 |   0.0125   111.72 |
  57 |  0.01246   111.41 |
  58 |  0.01245   111.29 |
  59 |  0.01245   111.27 |
  60 |  0.01243   111.13 |
  61 |  0.01242   111.01 |
  62 |  0.01239   110.78 |
  63 |  0.01238   110.64 |
  64 |  0.01238   110.70 |
  65 |  0.01239   110.74 |
  66 |  0.01237   110.58 |
  67 |  0.01235   110.41 |
  68 |  0.01235   110.38 |
  69 |  0.01236   110.45 |
  70 |  0.01235   110.41 |
  71 |  0.01236   110.47 |
  72 |  0.01236   110.48 |
  73 |  0.01235   110.43 |
  74 |  0.01233   110.23 |
  75 |  0.01232   110.12 |
  76 |   0.0123   109.92 |
  77 |   0.0123   109.95 |
  78 |  0.01231   110.02 |
  79 |   0.0123   109.95 |
  80 |  0.01229   109.88 |
  81 |  0.01227   109.66 |
  82 |  0.01226   109.60 |
  83 |  0.01226   109.56 |
  84 |  0.01224   109.41 |
  85 |  0.01223   109.36 |
  86 |  0.01224   109.45 |
  87 |  0.01224   109.45 |
  88 |  0.01221   109.19 |
  89 |  0.01222   109.26 |
  90 |  0.01221   109.15 |
  91 |  0.01222   109.25 |
  92 |  0.01222   109.27 |
  93 |  0.01221   109.17 |
  94 |  0.01221   109.19 |
  95 |  0.01222   109.23 |
  96 |  0.01221   109.15 |
  97 |  0.01221   109.14 |
  98 |  0.01218   108.89 |
  99 |  0.01218   108.86 |
 100 |  0.01219   108.94 |
[1] "Random Forest variable coefficients"
                      %IncMSE IncNodePurity
graph5           1.807989e-03  2.618764e-01
graph6           2.448235e-03  2.562527e-01
graph7           2.822740e-03  2.684736e-01
graph8           4.660328e-05  8.182399e-02
graph9           9.019890e-04  1.067212e-01
graph10          2.984765e-03  2.793502e-01
graph11          4.989992e-03  1.947551e-01
graph12          6.386906e-03  4.349026e-01
graph13          1.279875e-03  2.106191e-01
graph14          3.731073e-03  3.645871e-01
graph15          5.673147e-03  3.413950e-01
graph16          3.331284e-03  2.323460e-01
graph17          2.039471e-03  2.553912e-01
graph18          1.670868e-03  3.160827e-01
graph19          3.497265e-03  3.315970e-01
graph20          5.961264e-03  6.007643e-01
graph21          3.166814e-03  1.571935e-01
graph22          1.051283e-02  2.601714e-01
graph23          2.051388e-03  3.947200e-01
graph24          4.718052e-04  2.032697e-01
graph25          3.047700e-03  2.571011e-01
graph26          3.329248e-03  2.329935e-01
graph27          4.418142e-05  5.578370e-02
graph28          0.000000e+00  2.187259e-02
graph29          1.332594e-05  2.931167e-02
orbit0           2.329791e-04  3.065130e-02
orbit1           1.368850e-03  1.513856e-01
orbit2           1.245379e-03  2.285958e-01
orbit3           1.401259e-04  1.139653e-01
orbit4           5.961398e-04  7.729989e-02
orbit5           1.248395e-03  2.722297e-01
orbit6           2.236334e-03  2.274312e-01
orbit7           2.725065e-04  2.266641e-01
orbit8           1.768035e-03  1.634692e-01
orbit9           2.982968e-03  1.848279e-01
orbit10          1.234860e-03  2.618338e-01
orbit11          4.091712e-04  1.655945e-01
orbit12          4.686090e-03  2.572796e-01
orbit13          1.676434e-03  1.717213e-01
orbit14          3.097119e-05  4.297635e-02
orbit15          8.758778e-04  2.459869e-01
orbit16          2.022728e-03  1.918713e-01
orbit17          2.099572e-03  3.044242e-01
orbit18          2.122324e-03  5.454869e-01
orbit19          5.640717e-03  1.916107e-01
orbit20          3.828389e-03  2.276844e-01
orbit21          1.168900e-03  2.145811e-01
orbit22          3.696386e-03  2.841167e-01
orbit23          7.605373e-04  2.361637e-01
orbit24          1.332270e-02  6.176646e-01
orbit25          1.272352e-03  2.577951e-01
orbit26          2.561312e-03  2.042550e-01
orbit27          3.209877e-03  2.399695e-01
orbit28          2.309594e-03  1.986150e-01
orbit29          1.103307e-03  2.064810e-01
orbit30          5.994604e-04  2.630319e-01
orbit31          4.480761e-03  2.432397e-01
orbit32          4.108260e-03  4.123145e-01
orbit33          5.065329e-04  1.887856e-01
orbit34          5.745825e-03  3.698557e-01
orbit35          1.070386e-02  4.743356e-01
orbit36          1.158651e-03  3.995028e-01
orbit37          8.515673e-04  3.113120e-01
orbit38          2.080220e-03  3.117493e-01
orbit39          7.670893e-03  4.540964e-01
orbit40          5.074663e-03  2.738506e-01
orbit41          3.190764e-03  2.245973e-01
orbit42          1.112677e-03  2.558364e-01
orbit43          1.703470e-03  1.777729e-01
orbit44          1.862313e-04  1.298934e-01
orbit45          3.327789e-03  4.268614e-01
orbit46          1.765991e-03  2.752411e-01
orbit47          2.097598e-03  2.733894e-01
orbit48          2.864617e-03  3.107217e-01
orbit49          6.201681e-03  3.953788e-01
orbit50          4.641339e-03  4.116647e-01
orbit51          5.668903e-03  3.243089e-01
orbit52          2.234658e-03  2.329935e-01
orbit53          7.240361e-04  2.581862e-01
orbit54          6.325460e-03  2.747709e-01
orbit55          7.427817e-04  5.489321e-01
orbit56          3.121509e-03  4.794500e-01
orbit57          3.394433e-04  6.608827e-02
orbit58          3.666632e-04  8.230089e-02
orbit59          1.544728e-03  1.265803e-01
orbit60          2.810535e-03  1.647828e-01
orbit61          6.807485e-04  1.430740e-01
orbit62          1.268754e-03  2.335599e-01
orbit63          1.268301e-03  1.893340e-01
orbit64          9.447505e-04  2.742947e-01
orbit65          1.537640e-03  2.106571e-01
orbit66          8.701044e-04  9.152609e-02
orbit67          5.029721e-05  3.007963e-02
orbit68          9.520415e-04  2.077615e-01
orbit69          7.164589e-04  1.743606e-01
orbit70          1.967637e-04  1.235218e-01
orbit71          5.884895e-05  3.793565e-02
orbit72          2.159886e-05  5.063385e-02
AP               3.201540e-05  2.710032e-02
bet              4.897892e-04  6.195230e-01
ecc              3.467945e-04  9.738576e-02
eccrad           8.549186e-04  2.067146e-01
close            2.051308e-03  2.561746e-01
constraint       1.687246e-03  4.149126e-01
coreness         2.888429e-04  1.916083e-01
knn              2.950052e-03  3.954465e-01
hubscore         8.245113e-04  2.462525e-01
pagerank         5.647134e-04  8.740326e-01
trans            7.399718e-04  1.778119e-01
evcent           1.956305e-03  2.455947e-01
first            9.470476e-05  4.674251e-02
upto_second      6.530291e-04  1.591548e-01
upto_third       3.924307e-03  2.523642e-01
upto_fourth      1.861528e-04  9.429138e-02
upto_fifth       3.713458e-03  2.642515e-01
upto_sixth       2.356347e-03  2.711091e-01
second           3.260174e-04  1.180614e-01
third            3.641407e-03  2.486251e-01
fourth           5.003778e-03  3.135244e-01
fifth            1.993137e-03  3.274861e-01
sixth            3.123283e-03  1.652361e-01
ratio1           9.824753e-04  1.795967e-01
ratio2           2.378463e-03  3.550170e-01
ratio3           3.159485e-03  3.619871e-01
ratio4           4.181280e-03  6.897421e-01
ratio5           8.618861e-04  9.737078e-01
ratio6           1.202927e-03  2.349426e-01
selfinter       -7.140710e-06  3.280029e-04
walktrap_vertex  5.061357e-04  6.441317e-01
bigcom1          1.778876e-04  1.310224e-01
bigcom2          0.000000e+00  0.000000e+00
bigcom3          8.507195e-05  2.005841e-01
bigcom4          1.584382e-05  7.472008e-02
bigcom6          0.000000e+00  0.000000e+00
bigcom8          5.652756e-06  1.020525e-01
bigcom9          1.195442e-05  2.946758e-02
bigcom11         0.000000e+00  0.000000e+00
bigcom13        -8.653433e-05  1.223456e-01
bigcom15         0.000000e+00  0.000000e+00
bigcom16         0.000000e+00  0.000000e+00
bigcom21         0.000000e+00  2.168404e-21
bigcom22         0.000000e+00  0.000000e+00
bigcom24         0.000000e+00  0.000000e+00
bigcom26         0.000000e+00  3.469447e-20
bigcom28         0.000000e+00  1.084202e-20
bigcom30         0.000000e+00  0.000000e+00
bigcom31         0.000000e+00  0.000000e+00
bigcom32         0.000000e+00  0.000000e+00
bigcom33         0.000000e+00  0.000000e+00
bigcom34         0.000000e+00  0.000000e+00
bigcom36         0.000000e+00  0.000000e+00
bigcom37         0.000000e+00  0.000000e+00
bigcom38         0.000000e+00  0.000000e+00
bigcom39         0.000000e+00  0.000000e+00
bigcom40         7.520971e-05  8.507603e-02
bigcom43         0.000000e+00  3.469447e-20
bigcom44         0.000000e+00  0.000000e+00
bigcom46         0.000000e+00  0.000000e+00
bigcom47         0.000000e+00  4.336809e-21
bigcom49         0.000000e+00  0.000000e+00
bigcom50         0.000000e+00  0.000000e+00
bigcom51         0.000000e+00  0.000000e+00
bigcom52         0.000000e+00  0.000000e+00
bigcom54         0.000000e+00  0.000000e+00
bigcom56         0.000000e+00  0.000000e+00
bigcom62         0.000000e+00  0.000000e+00
bigcom66         0.000000e+00  0.000000e+00
bigcom68         0.000000e+00  0.000000e+00
bigcom69         0.000000e+00  0.000000e+00
bigcom71         0.000000e+00  0.000000e+00
bigcom72         0.000000e+00  0.000000e+00
bigcom73         0.000000e+00  3.469447e-20
bigcom74         0.000000e+00  3.469447e-20
bigcom75        -1.100338e-05  5.121195e-01
bigcom76         0.000000e+00  0.000000e+00
bigcom77         0.000000e+00  0.000000e+00
bigcom79         0.000000e+00  0.000000e+00
bigcom80         0.000000e+00  5.551115e-19
bigcom82         0.000000e+00  0.000000e+00
bigcom83         0.000000e+00  0.000000e+00
bigcom84         0.000000e+00  5.898060e-19
bigcom85         0.000000e+00  0.000000e+00
bigcom87         0.000000e+00  3.469447e-20
bigcom89         0.000000e+00  0.000000e+00
bigcom91         0.000000e+00  3.469447e-20
bigcom92        -6.251165e-06  2.195516e-01
bigcom93         0.000000e+00  0.000000e+00
bigcom96         0.000000e+00  0.000000e+00
bigcom97         0.000000e+00  0.000000e+00
bigcom98         0.000000e+00  0.000000e+00
bigcom99         0.000000e+00  0.000000e+00
bigcom101        0.000000e+00  0.000000e+00
bigcom104        0.000000e+00  0.000000e+00
bigcom106        0.000000e+00  0.000000e+00
bigcom109        0.000000e+00  1.084202e-21
bigcom113        0.000000e+00  0.000000e+00
bigcom116        1.189851e-05  2.014034e-02
bigcom120        0.000000e+00  0.000000e+00
bigcom123        0.000000e+00  0.000000e+00
bigcom126        0.000000e+00  0.000000e+00
bigcom127        0.000000e+00  0.000000e+00
bigcom137        0.000000e+00  0.000000e+00
bigcom139        0.000000e+00  0.000000e+00
bigcom140        0.000000e+00  0.000000e+00
bigcom143        0.000000e+00  0.000000e+00
bigcom145        0.000000e+00  2.775558e-19
bigcom146        0.000000e+00  0.000000e+00
bigcom147        0.000000e+00  0.000000e+00
bigcom149        2.749427e-05  4.401250e-01
bigcom153        0.000000e+00  0.000000e+00
bigcom154        0.000000e+00  0.000000e+00
bigcom156        0.000000e+00  0.000000e+00
bigcom157        0.000000e+00  0.000000e+00
bigcom158        0.000000e+00  0.000000e+00
bigcom160        0.000000e+00  2.775558e-19
bigcom161        0.000000e+00  0.000000e+00
bigcom162        0.000000e+00  0.000000e+00
bigcom164        0.000000e+00  0.000000e+00
bigcom166        0.000000e+00  0.000000e+00
bigcom167        0.000000e+00  0.000000e+00
bigcom171        0.000000e+00  3.469447e-20
bigcom173        0.000000e+00  0.000000e+00
bigcom175        0.000000e+00  0.000000e+00
bigcom176        0.000000e+00  0.000000e+00
bigcom177        0.000000e+00  5.551115e-19
bigcom178        0.000000e+00  0.000000e+00
bigcom180        0.000000e+00  6.938894e-20
bigcom181       -6.074165e-06  2.153886e-01
bigcom184        0.000000e+00  0.000000e+00
bigcom186        0.000000e+00  0.000000e+00
bigcom187        0.000000e+00  0.000000e+00
bigcom189        0.000000e+00  0.000000e+00
bigcom194        0.000000e+00  0.000000e+00
bigcom195        0.000000e+00  0.000000e+00
bigcom196        0.000000e+00  4.336809e-21
bigcom204        0.000000e+00  0.000000e+00
bigcom205        0.000000e+00  0.000000e+00
bigcom212        0.000000e+00  0.000000e+00
bigcom214        0.000000e+00  0.000000e+00
bigcom222        0.000000e+00  0.000000e+00
bigcom223        0.000000e+00  3.469447e-20
bigcom226        0.000000e+00  2.168404e-21
bigcom227        0.000000e+00  0.000000e+00
bigcom229        0.000000e+00  0.000000e+00
bigcom233        0.000000e+00  0.000000e+00
bigcom236        0.000000e+00  0.000000e+00
bigcom237        0.000000e+00  5.551115e-19
bigcom246        0.000000e+00  3.469447e-20
bigcom248        0.000000e+00  0.000000e+00
bigcom249        0.000000e+00  0.000000e+00
bigcom250        0.000000e+00  0.000000e+00
bigcom254        0.000000e+00  0.000000e+00
bigcom266        0.000000e+00  5.551115e-19
bigcom269        0.000000e+00  0.000000e+00
bigcom272        0.000000e+00  0.000000e+00
bigcom274        1.949003e-04  1.869841e-01
bigcom281        0.000000e+00  0.000000e+00
bigcom291        0.000000e+00  0.000000e+00
bigcom292        0.000000e+00  0.000000e+00
bigcom295        0.000000e+00  0.000000e+00
bigcom299        0.000000e+00  0.000000e+00
bigcom301        0.000000e+00  0.000000e+00
bigcom306        0.000000e+00  0.000000e+00
bigcom309        0.000000e+00  0.000000e+00
bigcom314        0.000000e+00  0.000000e+00
bigcom321        0.000000e+00  0.000000e+00
bigcom341        0.000000e+00  3.469447e-20
bigcom350        5.955926e-06  6.675170e-01
bigcom353        0.000000e+00  0.000000e+00
bigcom359        0.000000e+00  0.000000e+00
bigcom363        0.000000e+00  0.000000e+00
bigcom365        0.000000e+00  0.000000e+00
bigcom385        0.000000e+00  0.000000e+00
bigcom386        0.000000e+00  3.469447e-20
bigcom408        0.000000e+00  0.000000e+00
bigcom412        0.000000e+00  0.000000e+00
bigcom480        0.000000e+00  0.000000e+00
spin_vertex      4.655194e-04  5.023523e-01
membership_s1    1.088008e-04  4.261834e-02
membership_s3    0.000000e+00  0.000000e+00
membership_s4    9.898582e-05  2.217463e-02
membership_s5   -5.889282e-06  1.428571e-02
membership_s6    0.000000e+00  7.589415e-21
membership_s7   -4.654809e-05  7.389160e-02
membership_s8    0.000000e+00  0.000000e+00
membership_s9    0.000000e+00  0.000000e+00
membership_s11   0.000000e+00  0.000000e+00
membership_s12   0.000000e+00  0.000000e+00
membership_s14   0.000000e+00  0.000000e+00
membership_s15   0.000000e+00  0.000000e+00
membership_s16   0.000000e+00  0.000000e+00
membership_s17   0.000000e+00  0.000000e+00
membership_s18   6.844573e-05  8.076227e-02
membership_s20   0.000000e+00  0.000000e+00
membership_s21  -6.818024e-05  1.125818e-01
membership_s22   0.000000e+00  0.000000e+00
membership_s24   0.000000e+00  3.469447e-20
membership_s25   0.000000e+00  0.000000e+00
membership_s26   0.000000e+00  0.000000e+00
membership_s27   8.287896e-05  1.150002e-01
membership_s28   0.000000e+00  0.000000e+00
membership_s30   2.745932e-05  4.481933e-02
membership_s31   7.410084e-06  1.044333e-01
membership_s32  -1.801109e-05  6.065641e-02
membership_s33   0.000000e+00  0.000000e+00
membership_s36   9.168453e-06  2.930558e-02
membership_s37   0.000000e+00  4.336809e-21
V1               3.495939e-03  9.236179e-01
V2               3.168195e-03  1.095816e+00
pdi              7.598909e-05  1.263831e-01
adhesion         3.353886e-03  5.201672e-01
cohesion         3.882204e-03  5.638131e-01
inner            2.406984e-03  6.812487e-01
outer            1.080975e-03  1.225481e+00
ioratio          4.234715e-03  5.050211e-01
comsize          1.597515e-03  5.312545e-01
[1] "Dataset: med_TnotC Model GLM, run: 7 of 10 2015-06-17 21:02:49"
[1] "glmnet variable coefficients"
                     [,1]          [,2]
(Intercept)     -4.470319  4.458725e+02
graph0           0.000000 -7.967180e-05
graph1           0.000000 -1.015414e-04
graph2           0.000000 -1.354228e-02
graph3           0.000000 -2.855246e-06
graph4           0.000000  0.000000e+00
graph5           0.000000 -8.211880e-04
graph6           0.000000  0.000000e+00
graph7           0.000000  2.098491e-03
graph8           0.000000 -4.087082e-02
graph9           0.000000  1.212761e-07
graph10          0.000000  1.560067e-08
graph11          0.000000 -9.826574e-10
graph12          0.000000  4.662716e-10
graph13          0.000000  0.000000e+00
graph14          0.000000 -5.489786e-13
graph15          0.000000  1.433713e-05
graph16          0.000000  5.250818e-08
graph17          0.000000 -1.922560e-06
graph18          0.000000 -2.704834e-05
graph19          0.000000 -6.472060e-07
graph20          0.000000 -2.088888e-05
graph21          0.000000 -1.687679e-05
graph22          0.000000 -1.516130e-05
graph23          0.000000  6.733658e-06
graph24          0.000000  5.188236e-05
graph25          0.000000  1.440704e-04
graph26          0.000000  4.228522e-06
graph27          0.000000 -5.348967e-03
graph28          0.000000 -4.478610e-03
graph29          0.000000  1.956710e-02
orbit0           0.000000  3.593841e-03
orbit1           0.000000 -1.271703e-04
orbit2           0.000000  7.623295e-04
orbit3           0.000000 -1.197192e-02
orbit4           0.000000 -1.752463e-05
orbit5           0.000000  0.000000e+00
orbit6           0.000000  0.000000e+00
orbit7           0.000000  0.000000e+00
orbit8           0.000000 -9.130847e-04
orbit9           0.000000  2.355955e-04
orbit10          0.000000 -6.916779e-05
orbit11          0.000000  2.930768e-03
orbit12          0.000000  3.765776e-03
orbit13          0.000000 -3.149975e-03
orbit14          0.000000 -3.792689e-02
orbit15          0.000000  7.603323e-07
orbit16          0.000000  7.798548e-07
orbit17          0.000000 -7.428261e-07
orbit18          0.000000  2.748566e-08
orbit19          0.000000  2.899162e-08
orbit20          0.000000  3.330607e-08
orbit21          0.000000 -8.973934e-06
orbit22          0.000000 -7.547471e-10
orbit23          0.000000 -7.068670e-05
orbit24          0.000000  5.482758e-08
orbit25          0.000000  4.590288e-07
orbit26          0.000000  1.622164e-05
orbit27          0.000000 -1.526462e-05
orbit28          0.000000  4.155652e-06
orbit29          0.000000  6.161966e-06
orbit30          0.000000 -9.237418e-06
orbit31          0.000000 -2.422976e-08
orbit32          0.000000 -3.688635e-08
orbit33          0.000000  3.526701e-04
orbit34          0.000000  1.216639e-05
orbit35          0.000000  9.149543e-07
orbit36          0.000000 -1.018060e-05
orbit37          0.000000  9.809352e-07
orbit38          0.000000  2.599262e-04
orbit39          0.000000 -6.079836e-06
orbit40          0.000000 -2.659565e-06
orbit41          0.000000 -5.715920e-06
orbit42          0.000000 -1.766641e-03
orbit43          0.000000 -2.701145e-05
orbit44          0.000000 -2.015332e-02
orbit45          0.000000 -1.098207e-05
orbit46          0.000000 -2.878709e-05
orbit47          0.000000 -2.492004e-04
orbit48          0.000000  4.308826e-06
orbit49          0.000000 -1.227633e-05
orbit50          0.000000 -2.467651e-03
orbit51          0.000000 -1.076163e-05
orbit52          0.000000 -1.092056e-04
orbit53          0.000000 -6.132459e-06
orbit54          0.000000 -2.187681e-05
orbit55          0.000000  2.263244e-03
orbit56          0.000000 -9.257390e-06
orbit57          0.000000  5.678058e-05
orbit58          0.000000 -6.633361e-04
orbit59          0.000000  1.458293e-04
orbit60          0.000000 -5.670774e-04
orbit61          0.000000  1.039667e-02
orbit62          0.000000 -1.256519e-03
orbit63          0.000000  5.972122e-03
orbit64          0.000000  2.144655e-03
orbit65          0.000000 -1.147025e-03
orbit66          0.000000  7.609985e-04
orbit67          0.000000  5.955538e-03
orbit68          0.000000 -6.140445e-03
orbit69          0.000000 -5.899486e-04
orbit70          0.000000 -1.310821e-02
orbit71          0.000000  8.217521e-03
orbit72          0.000000  1.729577e-02
AP               0.000000  1.382443e-01
bet              0.000000 -1.048901e-05
ecc              0.000000 -1.988216e-01
eccrad           0.000000 -1.183175e+00
close            0.000000  1.176648e+00
constraint       0.000000  1.053953e+01
coreness         0.000000  3.057759e-03
knn              0.000000 -1.152313e-02
hubscore         0.000000  5.273293e+01
pagerank         0.000000 -2.543799e+01
trans            0.000000 -1.026498e+00
evcent           0.000000  5.684935e+01
first            0.000000  1.790090e-03
upto_second      0.000000 -1.197966e-09
upto_third       0.000000 -1.468887e-04
upto_fourth      0.000000 -5.927423e-04
upto_fifth       0.000000 -3.090825e-03
upto_sixth       0.000000 -2.941717e-02
second           0.000000 -1.118398e-08
third            0.000000 -2.662230e-04
fourth           0.000000  9.198515e-05
fifth            0.000000  5.634570e-04
sixth            0.000000  3.342305e-03
ratio1           0.000000  4.741113e-03
ratio2           0.000000 -2.407445e-02
ratio3           0.000000 -9.880135e-01
ratio4           0.000000 -2.230186e-03
ratio5           0.000000 -1.150102e+00
ratio6           0.000000 -6.623479e-02
selfinter        0.000000 -6.527592e-03
walktrap_vertex  0.000000  6.093567e-01
bigcom1          0.000000  3.345623e-01
bigcom2          0.000000 -2.016879e+00
bigcom3          0.000000  4.188763e-01
bigcom4          0.000000  2.026609e-01
bigcom6          0.000000 -1.443335e+00
bigcom8          0.000000  5.337075e-01
bigcom9          0.000000  9.068335e-01
bigcom11         0.000000 -1.959257e+00
bigcom13         0.000000  1.556604e+00
bigcom15         0.000000 -8.333635e-01
bigcom16         0.000000 -1.127766e+00
bigcom21         0.000000 -1.657554e+00
bigcom22         0.000000 -2.058270e+00
bigcom24         0.000000 -1.100680e+00
bigcom26         0.000000 -1.964991e+00
bigcom28         0.000000 -1.995306e+00
bigcom30         0.000000 -2.263740e+00
bigcom31         0.000000 -2.218099e+00
bigcom32         0.000000 -1.466556e+00
bigcom33         0.000000 -8.173169e-01
bigcom34         0.000000 -1.105830e+00
bigcom36         0.000000 -1.195567e+00
bigcom37         0.000000 -7.610140e-01
bigcom38         0.000000 -3.828446e-01
bigcom39         0.000000 -1.676832e+00
bigcom40         0.000000  6.006939e-01
bigcom43         0.000000 -1.459167e+00
bigcom44         0.000000 -1.530701e+00
bigcom46         0.000000 -2.379408e+00
bigcom47         0.000000 -1.940077e+00
bigcom49         0.000000 -1.087818e+00
bigcom50         0.000000 -3.740006e-01
bigcom51         0.000000 -1.295186e+00
bigcom52         0.000000 -1.286312e+00
bigcom54         0.000000 -1.522878e+00
bigcom56         0.000000 -1.624485e+00
bigcom62         0.000000 -1.756783e+00
bigcom66         0.000000 -8.667038e-01
bigcom68         0.000000 -1.145251e+00
bigcom69         0.000000 -1.259604e+00
bigcom71         0.000000 -1.700252e+00
bigcom72         0.000000 -3.604434e-01
bigcom73         0.000000 -2.160585e+00
bigcom74         0.000000 -1.255337e+00
bigcom75         0.000000  2.937238e+00
bigcom76         0.000000 -1.192616e+00
bigcom77         0.000000 -1.245522e+00
bigcom79         0.000000 -1.068676e+00
bigcom80         0.000000 -1.910454e+00
bigcom82         0.000000 -1.439799e+00
bigcom83         0.000000 -1.361475e-01
bigcom84         0.000000 -1.520450e+00
bigcom85         0.000000 -1.729206e+00
bigcom87         0.000000 -2.195330e+00
bigcom89         0.000000  0.000000e+00
bigcom91         0.000000 -1.218850e+00
bigcom92         0.000000  1.470569e+00
bigcom93         0.000000  0.000000e+00
bigcom96         0.000000 -7.266424e-01
bigcom97         0.000000 -1.335326e+00
bigcom98         0.000000 -1.215082e+00
bigcom99         0.000000  0.000000e+00
bigcom101        0.000000 -1.017883e+00
bigcom104        0.000000 -1.727083e+00
bigcom106        0.000000 -2.489942e-01
bigcom109        0.000000 -1.093368e+00
bigcom113        0.000000  0.000000e+00
bigcom116        0.000000  4.254038e-01
bigcom120        0.000000 -5.172790e-01
bigcom123        0.000000 -1.503930e+00
bigcom126        0.000000 -1.250698e+00
bigcom127        0.000000 -1.178190e+00
bigcom137        0.000000 -1.855792e+00
bigcom139        0.000000 -1.732116e+00
bigcom140        0.000000 -2.357092e+00
bigcom143        0.000000 -6.806990e-01
bigcom145        0.000000  0.000000e+00
bigcom146        0.000000  0.000000e+00
bigcom147        0.000000 -6.024265e-01
bigcom149        0.000000  3.353962e+00
bigcom153        0.000000 -2.005522e+00
bigcom154        0.000000 -8.506398e-01
bigcom156        0.000000 -2.167682e+00
bigcom157        0.000000  0.000000e+00
bigcom158        0.000000 -1.909768e+00
bigcom160        0.000000 -1.043279e+00
bigcom161        0.000000 -7.638587e-01
bigcom162        0.000000 -1.691915e+00
bigcom164        0.000000 -4.864720e-01
bigcom166        0.000000 -1.919433e+00
bigcom167        0.000000 -2.109400e+00
bigcom171        0.000000 -1.548220e+00
bigcom173        0.000000 -8.082415e-01
bigcom175        0.000000 -1.142527e+00
bigcom176        0.000000 -5.155421e-01
bigcom177        0.000000 -1.536075e+00
bigcom178        0.000000 -1.066292e+00
bigcom180        0.000000 -7.654819e-01
bigcom181        0.000000  2.307031e+00
bigcom184        0.000000 -1.233231e+00
bigcom186        0.000000 -1.836538e+00
bigcom187        0.000000  0.000000e+00
bigcom189        0.000000 -1.931915e+00
bigcom194        0.000000 -1.232065e+00
bigcom195        0.000000  0.000000e+00
bigcom196        0.000000 -1.179079e+00
bigcom204        0.000000  0.000000e+00
bigcom205        0.000000 -1.735651e+00
bigcom212        0.000000 -2.033058e+00
bigcom214        0.000000 -1.409398e+00
bigcom222        0.000000 -1.001117e+00
bigcom223        0.000000 -8.539725e-01
bigcom226        0.000000 -1.375343e+00
bigcom227        0.000000 -1.175751e+00
bigcom229        0.000000  0.000000e+00
bigcom233        0.000000 -7.497198e-01
bigcom236        0.000000  0.000000e+00
bigcom237        0.000000 -1.297931e+00
bigcom246        0.000000 -1.236363e+00
bigcom248        0.000000 -4.058237e-02
bigcom249        0.000000 -1.807384e+00
bigcom250        0.000000 -1.772508e+00
bigcom254        0.000000 -9.277403e-01
bigcom266        0.000000 -1.392635e+00
bigcom269        0.000000  0.000000e+00
bigcom272        0.000000 -1.744839e+00
bigcom274        0.000000  2.943032e+00
bigcom281        0.000000 -4.672058e-01
bigcom291        0.000000 -1.991796e+00
bigcom292        0.000000 -1.061920e+00
bigcom295        0.000000 -1.762486e+00
bigcom299        0.000000 -1.180349e+00
bigcom301        0.000000 -1.338459e+00
bigcom306        0.000000 -1.781528e+00
bigcom309        0.000000 -2.380101e-01
bigcom314        0.000000 -1.242275e+00
bigcom321        0.000000 -1.079184e+00
bigcom341        0.000000 -1.671799e+00
bigcom350        0.000000  4.373967e+00
bigcom353        0.000000  0.000000e+00
bigcom359        0.000000 -1.030621e+00
bigcom363        0.000000  0.000000e+00
bigcom365        0.000000 -1.281976e+00
bigcom385        0.000000 -1.059768e+00
bigcom386        0.000000  0.000000e+00
bigcom408        0.000000 -1.061508e+00
bigcom412        0.000000 -2.514115e-01
bigcom480        0.000000 -9.882661e-01
spin_vertex      0.000000 -2.897827e-02
membership_s1    0.000000  4.763530e-01
membership_s3    0.000000  0.000000e+00
membership_s4    0.000000 -8.314612e-02
membership_s5    0.000000  4.010108e-02
membership_s6    0.000000 -2.533050e+00
membership_s7    0.000000  7.076271e-01
membership_s8    0.000000 -7.507015e-01
membership_s9    0.000000 -1.270030e+00
membership_s11   0.000000 -1.070116e+00
membership_s12   0.000000 -1.220136e+00
membership_s14   0.000000 -1.380992e+00
membership_s15   0.000000 -1.834334e+00
membership_s16   0.000000 -4.689664e-01
membership_s17   0.000000 -4.529480e-01
membership_s18   0.000000 -7.461334e-01
membership_s20   0.000000 -1.086879e+00
membership_s21   0.000000  8.918771e-01
membership_s22   0.000000 -1.823029e+00
membership_s24   0.000000 -6.263005e-01
membership_s25   0.000000 -1.125517e+00
membership_s26   0.000000  0.000000e+00
membership_s27   0.000000  4.352341e-01
membership_s28   0.000000 -4.833054e-01
membership_s30   0.000000  8.240195e-03
membership_s31   0.000000  3.557523e-01
membership_s32   0.000000  5.694923e-01
membership_s33   0.000000 -1.354991e+00
membership_s36   0.000000 -2.164965e-01
membership_s37   0.000000 -1.580586e+00
V1               0.000000 -3.173688e+00
V2               0.000000 -3.675988e+00
pdi              0.000000  2.170019e+03
adhesion         0.000000  1.722859e-03
cohesion         0.000000  2.765914e-03
inner            0.000000 -2.710136e-04
outer            0.000000  5.302251e-04
ioratio          0.000000 -7.327811e+00
comsize          0.000000  9.999039e-04
[1] "Dataset: med_TnotC Model GBM, run: 8 of 10 2015-06-17 21:04:33"
Iter   TrainDeviance   ValidDeviance   StepSize   Improve
     1        0.1182            -nan     0.0100   -0.0000
     2        0.1159            -nan     0.0100    0.0001
     3        0.1145            -nan     0.0100    0.0000
     4        0.1123            -nan     0.0100    0.0002
     5        0.1106            -nan     0.0100   -0.0001
     6        0.1088            -nan     0.0100    0.0000
     7        0.1076            -nan     0.0100   -0.0001
     8        0.1063            -nan     0.0100   -0.0000
     9        0.1050            -nan     0.0100    0.0001
    10        0.1036            -nan     0.0100   -0.0000
    20        0.0934            -nan     0.0100   -0.0000
    40        0.0803            -nan     0.0100   -0.0000
    60        0.0707            -nan     0.0100   -0.0000
    80        0.0634            -nan     0.0100   -0.0000
   100        0.0569            -nan     0.0100    0.0000
   106        0.0554            -nan     0.0100   -0.0000

[1] "GBM variable coefficients"
                            var    rel.inf
bet                         bet 3.83364408
V1                           V1 3.64923284
pagerank               pagerank 3.58198392
V2                           V2 3.29957433
outer                     outer 2.95938241
constraint           constraint 2.86102686
ratio5                   ratio5 2.75332684
orbit30                 orbit30 2.25721990
inner                     inner 2.00657795
orbit40                 orbit40 1.82318818
graph12                 graph12 1.75342928
cohesion               cohesion 1.67558652
orbit39                 orbit39 1.58743352
adhesion               adhesion 1.58598804
ioratio                 ioratio 1.53299360
orbit55                 orbit55 1.52110987
graph6                   graph6 1.49967049
ratio4                   ratio4 1.44623999
orbit36                 orbit36 1.29121462
graph21                 graph21 1.28326618
orbit28                 orbit28 1.26341983
graph7                   graph7 1.25675398
orbit50                 orbit50 1.25321557
comsize                 comsize 1.17786255
orbit35                 orbit35 1.17216123
orbit24                 orbit24 1.11929866
graph20                 graph20 1.10498884
orbit29                 orbit29 1.09481327
orbit49                 orbit49 1.05715804
orbit38                 orbit38 1.03010875
graph10                 graph10 1.02625469
graph24                 graph24 1.01725495
orbit51                 orbit51 0.98456961
knn                         knn 0.95601287
orbit47                 orbit47 0.88512916
orbit45                 orbit45 0.88308912
orbit18                 orbit18 0.88092651
graph22                 graph22 0.87678134
fourth                   fourth 0.87670219
orbit37                 orbit37 0.87530230
orbit27                 orbit27 0.85953539
walktrap_vertex walktrap_vertex 0.82229051
graph9                   graph9 0.78446401
orbit56                 orbit56 0.74856742
orbit44                 orbit44 0.74313273
orbit2                   orbit2 0.73933866
graph5                   graph5 0.73151176
orbit21                 orbit21 0.72645743
orbit26                 orbit26 0.71363962
ratio2                   ratio2 0.70981849
orbit10                 orbit10 0.70736244
graph17                 graph17 0.68757566
graph13                 graph13 0.66501393
graph23                 graph23 0.65874187
ratio1                   ratio1 0.65794934
orbit25                 orbit25 0.65701626
orbit52                 orbit52 0.65443428
orbit5                   orbit5 0.64893868
graph19                 graph19 0.64622295
orbit53                 orbit53 0.64303996
graph15                 graph15 0.63977510
orbit63                 orbit63 0.60205213
hubscore               hubscore 0.55108274
orbit32                 orbit32 0.53653977
trans                     trans 0.51805365
orbit17                 orbit17 0.50817717
orbit65                 orbit65 0.49538756
graph1                   graph1 0.48968370
graph14                 graph14 0.48821314
orbit15                 orbit15 0.46709537
ratio6                   ratio6 0.45675686
third                     third 0.45227918
orbit41                 orbit41 0.44986354
graph4                   graph4 0.44462615
graph16                 graph16 0.43602460
orbit48                 orbit48 0.43486452
upto_sixth           upto_sixth 0.43387305
bigcom1                 bigcom1 0.41861885
bigcom91               bigcom91 0.38806163
coreness               coreness 0.38700793
spin_vertex         spin_vertex 0.37678915
bigcom13               bigcom13 0.36213647
orbit62                 orbit62 0.36099747
orbit57                 orbit57 0.33730176
graph0                   graph0 0.33575250
graph25                 graph25 0.33261470
bigcom274             bigcom274 0.33145926
graph2                   graph2 0.31889505
membership_s21   membership_s21 0.31603792
sixth                     sixth 0.30895029
orbit9                   orbit9 0.30826591
orbit69                 orbit69 0.29319236
orbit64                 orbit64 0.28417135
bigcom181             bigcom181 0.28126442
graph29                 graph29 0.28063967
graph18                 graph18 0.26850114
orbit54                 orbit54 0.26725836
orbit46                 orbit46 0.24815603
bigcom3                 bigcom3 0.23945848
graph3                   graph3 0.23890737
fifth                     fifth 0.23011962
membership_s7     membership_s7 0.22009828
orbit1                   orbit1 0.21057347
orbit31                 orbit31 0.20839240
orbit13                 orbit13 0.20445599
orbit20                 orbit20 0.20413466
bigcom4                 bigcom4 0.20294014
orbit43                 orbit43 0.18328976
orbit33                 orbit33 0.18216565
graph26                 graph26 0.17768616
bigcom92               bigcom92 0.17730889
graph27                 graph27 0.17602512
orbit19                 orbit19 0.16629680
orbit42                 orbit42 0.16322332
membership_s32   membership_s32 0.14943406
graph11                 graph11 0.14460715
upto_second         upto_second 0.14041862
membership_s31   membership_s31 0.13615807
upto_fifth           upto_fifth 0.13178357
graph8                   graph8 0.13053498
orbit16                 orbit16 0.12527646
AP                           AP 0.12374368
bigcom40               bigcom40 0.12202627
selfinter             selfinter 0.11959997
upto_third           upto_third 0.11824224
orbit61                 orbit61 0.11574510
orbit60                 orbit60 0.10939685
second                   second 0.10306089
orbit6                   orbit6 0.07036818
orbit4                   orbit4 0.06932690
membership_s4     membership_s4 0.06161482
orbit66                 orbit66 0.05347471
orbit71                 orbit71 0.05056916
orbit23                 orbit23 0.04976808
membership_s27   membership_s27 0.04682291
orbit12                 orbit12 0.04233367
orbit70                 orbit70 0.03720916
membership_s30   membership_s30 0.03593104
membership_s1     membership_s1 0.02832838
membership_s5     membership_s5 0.02595700
pdi                         pdi 0.02459482
orbit67                 orbit67 0.02176777
orbit7                   orbit7 0.01746466
graph28                 graph28 0.00000000
orbit0                   orbit0 0.00000000
orbit3                   orbit3 0.00000000
orbit8                   orbit8 0.00000000
orbit11                 orbit11 0.00000000
orbit14                 orbit14 0.00000000
orbit22                 orbit22 0.00000000
orbit34                 orbit34 0.00000000
orbit58                 orbit58 0.00000000
orbit59                 orbit59 0.00000000
orbit68                 orbit68 0.00000000
orbit72                 orbit72 0.00000000
ecc                         ecc 0.00000000
eccrad                   eccrad 0.00000000
close                     close 0.00000000
evcent                   evcent 0.00000000
first                     first 0.00000000
upto_fourth         upto_fourth 0.00000000
ratio3                   ratio3 0.00000000
bigcom2                 bigcom2 0.00000000
bigcom6                 bigcom6 0.00000000
bigcom8                 bigcom8 0.00000000
bigcom9                 bigcom9 0.00000000
bigcom11               bigcom11 0.00000000
bigcom15               bigcom15 0.00000000
bigcom16               bigcom16 0.00000000
bigcom21               bigcom21 0.00000000
bigcom22               bigcom22 0.00000000
bigcom24               bigcom24 0.00000000
bigcom26               bigcom26 0.00000000
bigcom28               bigcom28 0.00000000
bigcom30               bigcom30 0.00000000
bigcom31               bigcom31 0.00000000
bigcom32               bigcom32 0.00000000
bigcom33               bigcom33 0.00000000
bigcom34               bigcom34 0.00000000
bigcom36               bigcom36 0.00000000
bigcom37               bigcom37 0.00000000
bigcom38               bigcom38 0.00000000
bigcom39               bigcom39 0.00000000
bigcom43               bigcom43 0.00000000
bigcom44               bigcom44 0.00000000
bigcom46               bigcom46 0.00000000
bigcom47               bigcom47 0.00000000
bigcom49               bigcom49 0.00000000
bigcom50               bigcom50 0.00000000
bigcom51               bigcom51 0.00000000
bigcom52               bigcom52 0.00000000
bigcom54               bigcom54 0.00000000
bigcom56               bigcom56 0.00000000
bigcom62               bigcom62 0.00000000
bigcom66               bigcom66 0.00000000
bigcom68               bigcom68 0.00000000
bigcom69               bigcom69 0.00000000
bigcom71               bigcom71 0.00000000
bigcom72               bigcom72 0.00000000
bigcom73               bigcom73 0.00000000
bigcom74               bigcom74 0.00000000
bigcom75               bigcom75 0.00000000
bigcom76               bigcom76 0.00000000
bigcom77               bigcom77 0.00000000
bigcom79               bigcom79 0.00000000
bigcom80               bigcom80 0.00000000
bigcom82               bigcom82 0.00000000
bigcom83               bigcom83 0.00000000
bigcom84               bigcom84 0.00000000
bigcom85               bigcom85 0.00000000
bigcom87               bigcom87 0.00000000
bigcom89               bigcom89 0.00000000
bigcom93               bigcom93 0.00000000
bigcom96               bigcom96 0.00000000
bigcom97               bigcom97 0.00000000
bigcom98               bigcom98 0.00000000
bigcom99               bigcom99 0.00000000
bigcom101             bigcom101 0.00000000
bigcom104             bigcom104 0.00000000
bigcom106             bigcom106 0.00000000
bigcom109             bigcom109 0.00000000
bigcom113             bigcom113 0.00000000
bigcom116             bigcom116 0.00000000
bigcom120             bigcom120 0.00000000
bigcom123             bigcom123 0.00000000
bigcom126             bigcom126 0.00000000
bigcom127             bigcom127 0.00000000
bigcom137             bigcom137 0.00000000
bigcom139             bigcom139 0.00000000
bigcom140             bigcom140 0.00000000
bigcom143             bigcom143 0.00000000
bigcom145             bigcom145 0.00000000
bigcom146             bigcom146 0.00000000
bigcom147             bigcom147 0.00000000
bigcom149             bigcom149 0.00000000
bigcom153             bigcom153 0.00000000
bigcom154             bigcom154 0.00000000
bigcom156             bigcom156 0.00000000
bigcom157             bigcom157 0.00000000
bigcom158             bigcom158 0.00000000
bigcom160             bigcom160 0.00000000
bigcom161             bigcom161 0.00000000
bigcom162             bigcom162 0.00000000
bigcom164             bigcom164 0.00000000
bigcom166             bigcom166 0.00000000
bigcom167             bigcom167 0.00000000
bigcom171             bigcom171 0.00000000
bigcom173             bigcom173 0.00000000
bigcom175             bigcom175 0.00000000
bigcom176             bigcom176 0.00000000
bigcom177             bigcom177 0.00000000
bigcom178             bigcom178 0.00000000
bigcom180             bigcom180 0.00000000
bigcom184             bigcom184 0.00000000
bigcom186             bigcom186 0.00000000
bigcom187             bigcom187 0.00000000
bigcom189             bigcom189 0.00000000
bigcom194             bigcom194 0.00000000
bigcom195             bigcom195 0.00000000
bigcom196             bigcom196 0.00000000
bigcom204             bigcom204 0.00000000
bigcom205             bigcom205 0.00000000
bigcom212             bigcom212 0.00000000
bigcom214             bigcom214 0.00000000
bigcom222             bigcom222 0.00000000
bigcom223             bigcom223 0.00000000
bigcom226             bigcom226 0.00000000
bigcom227             bigcom227 0.00000000
bigcom229             bigcom229 0.00000000
bigcom233             bigcom233 0.00000000
bigcom236             bigcom236 0.00000000
bigcom237             bigcom237 0.00000000
bigcom246             bigcom246 0.00000000
bigcom248             bigcom248 0.00000000
bigcom249             bigcom249 0.00000000
bigcom250             bigcom250 0.00000000
bigcom254             bigcom254 0.00000000
bigcom266             bigcom266 0.00000000
bigcom269             bigcom269 0.00000000
bigcom272             bigcom272 0.00000000
bigcom281             bigcom281 0.00000000
bigcom291             bigcom291 0.00000000
bigcom292             bigcom292 0.00000000
bigcom295             bigcom295 0.00000000
bigcom299             bigcom299 0.00000000
bigcom301             bigcom301 0.00000000
bigcom306             bigcom306 0.00000000
bigcom309             bigcom309 0.00000000
bigcom314             bigcom314 0.00000000
bigcom321             bigcom321 0.00000000
bigcom341             bigcom341 0.00000000
bigcom350             bigcom350 0.00000000
bigcom353             bigcom353 0.00000000
bigcom359             bigcom359 0.00000000
bigcom363             bigcom363 0.00000000
bigcom365             bigcom365 0.00000000
bigcom385             bigcom385 0.00000000
bigcom386             bigcom386 0.00000000
bigcom408             bigcom408 0.00000000
bigcom412             bigcom412 0.00000000
bigcom480             bigcom480 0.00000000
membership_s3     membership_s3 0.00000000
membership_s6     membership_s6 0.00000000
membership_s8     membership_s8 0.00000000
membership_s9     membership_s9 0.00000000
membership_s11   membership_s11 0.00000000
membership_s12   membership_s12 0.00000000
membership_s14   membership_s14 0.00000000
membership_s15   membership_s15 0.00000000
membership_s16   membership_s16 0.00000000
membership_s17   membership_s17 0.00000000
membership_s18   membership_s18 0.00000000
membership_s20   membership_s20 0.00000000
membership_s22   membership_s22 0.00000000
membership_s24   membership_s24 0.00000000
membership_s25   membership_s25 0.00000000
membership_s26   membership_s26 0.00000000
membership_s28   membership_s28 0.00000000
membership_s33   membership_s33 0.00000000
membership_s36   membership_s36 0.00000000
membership_s37   membership_s37 0.00000000
[1] "Dataset: med_TnotC Model RF, run: 8 of 10 2015-06-17 21:05:13"
     |      Out-of-bag   |
Tree |      MSE  %Var(y) |
   1 |  0.02592   237.10 |
   2 |  0.02651   242.54 |
   3 |  0.02352   215.16 |
   4 |  0.02149   196.55 |
   5 |  0.01958   179.11 |
   6 |  0.01836   167.95 |
   7 |  0.01792   163.95 |
   8 |  0.01748   159.92 |
   9 |  0.01702   155.72 |
  10 |  0.01628   148.96 |
  11 |  0.01558   142.53 |
  12 |  0.01517   138.80 |
  13 |  0.01475   134.91 |
  14 |  0.01456   133.21 |
  15 |  0.01467   134.21 |
  16 |  0.01436   131.38 |
  17 |   0.0142   129.87 |
  18 |  0.01399   127.96 |
  19 |  0.01391   127.24 |
  20 |  0.01364   124.77 |
  21 |  0.01356   124.09 |
  22 |  0.01348   123.35 |
  23 |   0.0134   122.62 |
  24 |  0.01334   122.04 |
  25 |  0.01334   122.00 |
  26 |  0.01327   121.35 |
  27 |   0.0132   120.78 |
  28 |  0.01308   119.63 |
  29 |  0.01298   118.78 |
  30 |  0.01291   118.13 |
  31 |  0.01283   117.41 |
  32 |  0.01281   117.18 |
  33 |  0.01285   117.51 |
  34 |  0.01284   117.47 |
  35 |  0.01279   117.03 |
  36 |  0.01276   116.75 |
  37 |  0.01272   116.39 |
  38 |  0.01271   116.30 |
  39 |  0.01266   115.81 |
  40 |  0.01266   115.79 |
  41 |  0.01264   115.64 |
  42 |  0.01261   115.37 |
  43 |  0.01259   115.15 |
  44 |  0.01259   115.18 |
  45 |  0.01254   114.76 |
  46 |  0.01253   114.62 |
  47 |  0.01253   114.64 |
  48 |  0.01252   114.54 |
  49 |  0.01252   114.54 |
  50 |  0.01253   114.65 |
  51 |  0.01252   114.50 |
  52 |  0.01248   114.13 |
  53 |  0.01246   113.99 |
  54 |  0.01244   113.82 |
  55 |  0.01244   113.83 |
  56 |  0.01243   113.70 |
  57 |  0.01241   113.52 |
  58 |  0.01242   113.61 |
  59 |  0.01243   113.69 |
  60 |  0.01241   113.49 |
  61 |  0.01238   113.27 |
  62 |  0.01236   113.08 |
  63 |  0.01236   113.11 |
  64 |  0.01235   112.97 |
  65 |  0.01233   112.82 |
  66 |   0.0123   112.56 |
  67 |  0.01227   112.28 |
  68 |  0.01227   112.25 |
  69 |  0.01226   112.14 |
  70 |  0.01223   111.84 |
  71 |  0.01222   111.77 |
  72 |   0.0122   111.62 |
  73 |  0.01219   111.56 |
  74 |  0.01222   111.78 |
  75 |  0.01222   111.79 |
  76 |  0.01222   111.78 |
  77 |  0.01222   111.78 |
  78 |  0.01222   111.79 |
  79 |  0.01221   111.66 |
  80 |  0.01217   111.35 |
  81 |  0.01215   111.19 |
  82 |  0.01214   111.06 |
  83 |  0.01213   110.98 |
  84 |  0.01214   111.03 |
  85 |  0.01214   111.08 |
  86 |  0.01214   111.05 |
  87 |  0.01211   110.81 |
  88 |   0.0121   110.66 |
  89 |  0.01211   110.74 |
  90 |  0.01209   110.63 |
  91 |  0.01209   110.62 |
  92 |  0.01208   110.54 |
  93 |  0.01209   110.57 |
  94 |  0.01209   110.56 |
  95 |  0.01207   110.46 |
  96 |  0.01207   110.38 |
  97 |  0.01206   110.37 |
  98 |  0.01206   110.36 |
  99 |  0.01205   110.23 |
 100 |  0.01204   110.12 |
[1] "Random Forest variable coefficients"
                      %IncMSE IncNodePurity
graph5           6.267215e-03  2.516638e-01
graph6           8.555892e-04  2.325442e-01
graph7           2.258290e-03  2.202154e-01
graph8           5.809802e-05  2.531023e-02
graph9           5.670270e-04  1.503699e-01
graph10          2.896222e-03  2.053420e-01
graph11          1.080125e-03  2.198489e-01
graph12          4.626328e-03  4.872995e-01
graph13          5.101792e-04  1.296578e-01
graph14          3.516265e-03  2.917344e-01
graph15          2.569547e-03  2.488103e-01
graph16          3.886162e-03  2.564830e-01
graph17          2.348121e-03  4.285931e-01
graph18          1.457869e-03  2.152070e-01
graph19          1.619195e-03  2.535101e-01
graph20          7.775766e-03  7.990985e-01
graph21          2.833455e-03  1.784249e-01
graph22          7.621146e-03  2.907184e-01
graph23          7.808638e-03  3.604839e-01
graph24          1.634772e-03  1.750804e-01
graph25          3.297209e-03  2.152107e-01
graph26          4.861941e-03  2.253016e-01
graph27          3.290213e-04  9.655521e-02
graph28          5.811014e-05  1.191768e-01
graph29          1.523056e-04  5.778797e-02
orbit0           7.187067e-04  1.389733e-01
orbit1           4.958342e-04  2.197479e-01
orbit2           3.897557e-04  1.554201e-01
orbit3           8.642930e-04  6.052210e-02
orbit4           1.021273e-03  2.219585e-01
orbit5           2.617564e-03  3.023107e-01
orbit6           3.815721e-03  3.246912e-01
orbit7           8.895608e-04  1.972165e-01
orbit8           5.608487e-03  2.947677e-01
orbit9           1.938837e-03  2.767954e-01
orbit10          9.775336e-04  1.705144e-01
orbit11          6.428663e-04  1.789951e-01
orbit12          9.354425e-04  2.095907e-01
orbit13          1.196115e-03  2.425715e-01
orbit14          1.183515e-05  3.430233e-02
orbit15          1.754081e-03  1.733346e-01
orbit16          1.199985e-03  1.935640e-01
orbit17          3.179353e-03  2.340759e-01
orbit18          5.409160e-04  5.320058e-01
orbit19          1.265548e-03  1.896713e-01
orbit20          2.470274e-03  1.937569e-01
orbit21          3.847085e-04  3.178986e-01
orbit22          1.735369e-03  2.200128e-01
orbit23          2.038481e-03  2.636507e-01
orbit24          2.769142e-03  2.846980e-01
orbit25          2.105178e-03  3.142490e-01
orbit26          2.516808e-03  1.952792e-01
orbit27          1.780292e-03  1.914509e-01
orbit28          1.642510e-03  1.999487e-01
orbit29          4.913554e-04  1.862773e-01
orbit30          1.912922e-03  4.117307e-01
orbit31          1.734578e-03  2.149547e-01
orbit32          2.230105e-03  2.198787e-01
orbit33          3.014279e-04  1.888242e-01
orbit34          8.991180e-03  4.678854e-01
orbit35          8.659042e-03  5.353247e-01
orbit36          2.358251e-03  4.232933e-01
orbit37          1.529357e-03  2.727252e-01
orbit38          3.452815e-03  4.039942e-01
orbit39          4.280010e-03  4.118885e-01
orbit40          5.917628e-03  2.620275e-01
orbit41          5.715757e-04  1.284262e-01
orbit42          7.031963e-04  1.103795e-01
orbit43          1.127443e-03  2.135985e-01
orbit44          5.221711e-04  1.834765e-01
orbit45          2.236374e-03  2.817758e-01
orbit46          3.656917e-04  1.557020e-01
orbit47          1.640280e-03  2.582658e-01
orbit48          9.342617e-04  1.922269e-01
orbit49          5.435439e-03  5.972419e-01
orbit50          2.915463e-03  2.385112e-01
orbit51          1.431141e-02  3.393703e-01
orbit52          1.348222e-03  1.811796e-01
orbit53          2.331563e-03  2.040993e-01
orbit54          8.167057e-03  3.874462e-01
orbit55          8.018395e-04  4.224306e-01
orbit56          7.639597e-03  4.041142e-01
orbit57          3.426187e-04  9.287686e-02
orbit58          2.931570e-05  3.600399e-02
orbit59          1.822146e-03  2.127470e-01
orbit60          1.227098e-03  1.606949e-01
orbit61          5.533782e-04  1.260455e-01
orbit62          2.389270e-03  2.324359e-01
orbit63          1.882436e-03  3.036775e-01
orbit64          8.004476e-04  3.084754e-01
orbit65          1.326203e-03  2.353905e-01
orbit66          9.103216e-04  1.329766e-01
orbit67          4.516297e-04  5.295154e-02
orbit68          3.435209e-04  1.855673e-01
orbit69          1.391339e-03  1.744786e-01
orbit70          6.547171e-05  1.276815e-01
orbit71          6.465438e-05  2.520009e-02
orbit72          1.883682e-04  6.881501e-02
AP               3.586592e-05  3.013988e-02
bet              7.520759e-04  4.768821e-01
ecc              0.000000e+00  4.336809e-20
eccrad          -1.454334e-06  2.537500e-02
close            4.552361e-04  1.460541e-01
constraint       3.241674e-03  5.802979e-01
coreness         8.127801e-04  1.699940e-01
knn              8.318002e-04  3.460793e-01
hubscore         3.705987e-04  2.443493e-01
pagerank         6.808571e-04  9.895643e-01
trans            9.452670e-04  2.294314e-01
evcent           2.354856e-03  1.098489e-01
first            1.637534e-04  3.024007e-02
upto_second      2.083076e-03  1.103991e-01
upto_third       1.157261e-03  2.293022e-01
upto_fourth      3.257783e-04  2.245620e-01
upto_fifth       1.139547e-03  1.637121e-01
upto_sixth       3.546096e-04  9.374743e-02
second           1.070821e-03  1.334948e-01
third            2.866034e-03  3.138849e-01
fourth           1.194317e-03  3.245367e-01
fifth            1.753976e-03  3.099326e-01
sixth            5.472123e-04  3.661008e-01
ratio1           1.973039e-03  2.156374e-01
ratio2           2.123933e-03  3.386672e-01
ratio3           1.407270e-03  2.317579e-01
ratio4           2.242315e-03  4.486385e-01
ratio5           2.274251e-04  6.017377e-01
ratio6           1.874921e-03  4.406617e-01
selfinter        1.813649e-05  1.228862e-01
walktrap_vertex  4.425894e-04  7.686177e-01
bigcom1          8.874758e-05  1.396278e-01
bigcom2          0.000000e+00  0.000000e+00
bigcom3         -2.806367e-05  1.834953e-01
bigcom4          2.064691e-05  3.616563e-02
bigcom6          0.000000e+00  0.000000e+00
bigcom8         -1.771282e-05  5.007804e-02
bigcom9          0.000000e+00  5.551115e-19
bigcom11         0.000000e+00  0.000000e+00
bigcom13        -1.260277e-05  1.179019e-01
bigcom15         0.000000e+00  0.000000e+00
bigcom16         0.000000e+00  0.000000e+00
bigcom21         0.000000e+00  0.000000e+00
bigcom22         0.000000e+00  0.000000e+00
bigcom24         0.000000e+00  0.000000e+00
bigcom26         0.000000e+00  0.000000e+00
bigcom28         0.000000e+00  0.000000e+00
bigcom30         0.000000e+00  0.000000e+00
bigcom31         0.000000e+00  0.000000e+00
bigcom32         0.000000e+00  0.000000e+00
bigcom33         0.000000e+00  0.000000e+00
bigcom34         0.000000e+00  0.000000e+00
bigcom36         0.000000e+00  0.000000e+00
bigcom37         0.000000e+00  0.000000e+00
bigcom38         0.000000e+00  0.000000e+00
bigcom39         0.000000e+00  0.000000e+00
bigcom40         5.526211e-05  1.837869e-01
bigcom43         0.000000e+00  0.000000e+00
bigcom44         0.000000e+00  0.000000e+00
bigcom46         0.000000e+00  0.000000e+00
bigcom47         0.000000e+00  0.000000e+00
bigcom49         0.000000e+00  0.000000e+00
bigcom50         0.000000e+00  0.000000e+00
bigcom51         0.000000e+00  0.000000e+00
bigcom52         0.000000e+00  2.775558e-19
bigcom54         0.000000e+00  0.000000e+00
bigcom56         0.000000e+00  0.000000e+00
bigcom62         0.000000e+00  0.000000e+00
bigcom66         0.000000e+00  0.000000e+00
bigcom68         0.000000e+00  0.000000e+00
bigcom69         0.000000e+00  0.000000e+00
bigcom71         0.000000e+00  0.000000e+00
bigcom72         0.000000e+00  0.000000e+00
bigcom73         0.000000e+00  0.000000e+00
bigcom74         0.000000e+00  2.775558e-19
bigcom75         4.531099e-05  4.914165e-01
bigcom76         0.000000e+00  0.000000e+00
bigcom77         0.000000e+00  0.000000e+00
bigcom79         0.000000e+00  0.000000e+00
bigcom80         0.000000e+00  0.000000e+00
bigcom82         0.000000e+00  1.387779e-19
bigcom83         0.000000e+00  0.000000e+00
bigcom84         0.000000e+00  0.000000e+00
bigcom85         0.000000e+00  0.000000e+00
bigcom87         0.000000e+00  0.000000e+00
bigcom89         0.000000e+00  0.000000e+00
bigcom91        -2.153546e-05  2.113274e-01
bigcom92        -3.711571e-05  1.928330e-01
bigcom93         0.000000e+00  0.000000e+00
bigcom96         0.000000e+00  0.000000e+00
bigcom97         0.000000e+00  0.000000e+00
bigcom98         0.000000e+00  0.000000e+00
bigcom99         0.000000e+00  0.000000e+00
bigcom101        0.000000e+00  1.387779e-19
bigcom104        0.000000e+00  0.000000e+00
bigcom106        0.000000e+00  0.000000e+00
bigcom109        0.000000e+00  0.000000e+00
bigcom113        0.000000e+00  0.000000e+00
bigcom116        0.000000e+00  1.387779e-19
bigcom120        0.000000e+00  0.000000e+00
bigcom123        0.000000e+00  0.000000e+00
bigcom126        0.000000e+00  0.000000e+00
bigcom127        0.000000e+00  0.000000e+00
bigcom137        0.000000e+00  0.000000e+00
bigcom139        0.000000e+00  0.000000e+00
bigcom140        0.000000e+00  0.000000e+00
bigcom143        0.000000e+00  0.000000e+00
bigcom145        0.000000e+00  1.387779e-19
bigcom146        0.000000e+00  0.000000e+00
bigcom147        0.000000e+00  0.000000e+00
bigcom149       -1.419705e-05  3.866461e-01
bigcom153        0.000000e+00  0.000000e+00
bigcom154        0.000000e+00  0.000000e+00
bigcom156        0.000000e+00  0.000000e+00
bigcom157        0.000000e+00  0.000000e+00
bigcom158        0.000000e+00  0.000000e+00
bigcom160        0.000000e+00  0.000000e+00
bigcom161        0.000000e+00  0.000000e+00
bigcom162        0.000000e+00  0.000000e+00
bigcom164        0.000000e+00  0.000000e+00
bigcom166        0.000000e+00  0.000000e+00
bigcom167        0.000000e+00  0.000000e+00
bigcom171        0.000000e+00  0.000000e+00
bigcom173        0.000000e+00  0.000000e+00
bigcom175        0.000000e+00  2.775558e-19
bigcom176        0.000000e+00  0.000000e+00
bigcom177        0.000000e+00  0.000000e+00
bigcom178        0.000000e+00  0.000000e+00
bigcom180        0.000000e+00  0.000000e+00
bigcom181       -3.477485e-05  3.418540e-01
bigcom184        0.000000e+00  0.000000e+00
bigcom186        0.000000e+00  0.000000e+00
bigcom187        0.000000e+00  0.000000e+00
bigcom189        0.000000e+00  0.000000e+00
bigcom194        0.000000e+00  0.000000e+00
bigcom195        0.000000e+00  0.000000e+00
bigcom196        0.000000e+00  0.000000e+00
bigcom204        0.000000e+00  0.000000e+00
bigcom205        0.000000e+00  0.000000e+00
bigcom212        0.000000e+00  0.000000e+00
bigcom214        0.000000e+00  0.000000e+00
bigcom222        0.000000e+00  0.000000e+00
bigcom223        0.000000e+00  0.000000e+00
bigcom226        0.000000e+00  0.000000e+00
bigcom227        0.000000e+00  0.000000e+00
bigcom229        0.000000e+00  0.000000e+00
bigcom233        0.000000e+00  0.000000e+00
bigcom236        0.000000e+00  0.000000e+00
bigcom237        0.000000e+00  0.000000e+00
bigcom246        0.000000e+00  0.000000e+00
bigcom248        0.000000e+00  0.000000e+00
bigcom249        0.000000e+00  0.000000e+00
bigcom250        0.000000e+00  0.000000e+00
bigcom254        0.000000e+00  2.775558e-19
bigcom266        0.000000e+00  0.000000e+00
bigcom269        0.000000e+00  0.000000e+00
bigcom272        0.000000e+00  0.000000e+00
bigcom274        1.023418e-04  6.896807e-02
bigcom281        0.000000e+00  0.000000e+00
bigcom291        0.000000e+00  0.000000e+00
bigcom292        0.000000e+00  0.000000e+00
bigcom295        0.000000e+00  0.000000e+00
bigcom299        0.000000e+00  0.000000e+00
bigcom301        0.000000e+00  0.000000e+00
bigcom306        0.000000e+00  0.000000e+00
bigcom309        0.000000e+00  0.000000e+00
bigcom314        0.000000e+00  3.469447e-20
bigcom321        0.000000e+00  0.000000e+00
bigcom341        0.000000e+00  0.000000e+00
bigcom350        5.969459e-06  4.638305e-01
bigcom353        0.000000e+00  0.000000e+00
bigcom359        0.000000e+00  2.775558e-19
bigcom363        0.000000e+00  0.000000e+00
bigcom365        0.000000e+00  0.000000e+00
bigcom385        0.000000e+00  0.000000e+00
bigcom386        0.000000e+00  0.000000e+00
bigcom408        0.000000e+00  0.000000e+00
bigcom412        0.000000e+00  0.000000e+00
bigcom480        0.000000e+00  0.000000e+00
spin_vertex      1.455862e-04  3.644409e-01
membership_s1    1.108881e-04  3.834246e-02
membership_s3    0.000000e+00  0.000000e+00
membership_s4   -2.883661e-05  5.734710e-02
membership_s5    1.497336e-05  3.200656e-02
membership_s6    0.000000e+00  0.000000e+00
membership_s7    6.349144e-05  2.435570e-01
membership_s8    0.000000e+00  0.000000e+00
membership_s9    0.000000e+00  0.000000e+00
membership_s11   0.000000e+00  0.000000e+00
membership_s12   0.000000e+00  0.000000e+00
membership_s14   0.000000e+00  0.000000e+00
membership_s15   0.000000e+00  2.775558e-19
membership_s16   0.000000e+00  0.000000e+00
membership_s17   0.000000e+00  0.000000e+00
membership_s18   6.815436e-05  2.211067e-02
membership_s20   0.000000e+00  0.000000e+00
membership_s21  -6.848366e-05  1.029131e-01
membership_s22   0.000000e+00  0.000000e+00
membership_s24   0.000000e+00  0.000000e+00
membership_s25   0.000000e+00  2.775558e-19
membership_s26   0.000000e+00  0.000000e+00
membership_s27   5.386680e-05  7.234383e-02
membership_s28   0.000000e+00  0.000000e+00
membership_s30   6.541507e-05  7.156823e-02
membership_s31   2.436048e-06  4.253633e-02
membership_s32   9.615033e-06  1.102365e-01
membership_s33   0.000000e+00  0.000000e+00
membership_s36   0.000000e+00  9.642857e-03
membership_s37   0.000000e+00  0.000000e+00
V1               4.442361e-03  1.182797e+00
V2               2.185436e-03  1.275612e+00
pdi              4.659813e-05  1.002351e-01
adhesion         4.432263e-03  9.270893e-01
cohesion         5.142157e-03  6.865052e-01
inner            2.246234e-03  8.530471e-01
outer            1.172068e-03  1.482414e+00
ioratio          2.668295e-03  8.312093e-01
comsize          8.295624e-04  6.059010e-01
[1] "Dataset: med_TnotC Model GLM, run: 8 of 10 2015-06-17 21:06:07"
[1] "glmnet variable coefficients"
                    [,1]          [,2]
(Intercept)     -4.49391  4.336597e+02
graph0           0.00000 -1.280435e-02
graph1           0.00000 -3.290840e-04
graph2           0.00000 -2.320890e-02
graph3           0.00000 -9.930242e-06
graph4           0.00000  1.282894e-08
graph5           0.00000 -1.101706e-04
graph6           0.00000  0.000000e+00
graph7           0.00000  2.945493e-03
graph8           0.00000 -4.273217e-02
graph9           0.00000  2.075906e-07
graph10          0.00000  2.393603e-08
graph11          0.00000 -7.333487e-10
graph12          0.00000  2.469120e-07
graph13          0.00000  2.985789e-10
graph14          0.00000 -2.300953e-10
graph15          0.00000  8.426448e-05
graph16          0.00000  0.000000e+00
graph17          0.00000 -1.375129e-06
graph18          0.00000 -1.815309e-05
graph19          0.00000 -5.680047e-13
graph20          0.00000 -2.254417e-07
graph21          0.00000 -4.210196e-06
graph22          0.00000 -2.691858e-05
graph23          0.00000  1.201642e-05
graph24          0.00000  7.753365e-05
graph25          0.00000  8.899626e-05
graph26          0.00000  0.000000e+00
graph27          0.00000 -6.586514e-03
graph28          0.00000 -4.389663e-03
graph29          0.00000  2.003235e-02
orbit0           0.00000 -8.257035e-03
orbit1           0.00000 -3.113743e-04
orbit2           0.00000  2.317694e-03
orbit3           0.00000 -1.955526e-02
orbit4           0.00000 -2.756649e-05
orbit5           0.00000  0.000000e+00
orbit6           0.00000  2.403736e-08
orbit7           0.00000  5.272583e-05
orbit8           0.00000 -5.116113e-05
orbit9           0.00000  1.346674e-05
orbit10          0.00000 -7.835418e-06
orbit11          0.00000  5.158433e-03
orbit12          0.00000  4.811743e-03
orbit13          0.00000 -3.986623e-03
orbit14          0.00000 -4.104984e-02
orbit15          0.00000  7.859914e-07
orbit16          0.00000  1.831593e-06
orbit17          0.00000 -1.236954e-06
orbit18          0.00000  5.440910e-08
orbit19          0.00000  3.762978e-08
orbit20          0.00000  4.457674e-08
orbit21          0.00000 -1.027901e-05
orbit22          0.00000 -5.947247e-10
orbit23          0.00000 -6.184272e-05
orbit24          0.00000  4.621349e-07
orbit25          0.00000  5.056264e-07
orbit26          0.00000  5.016399e-06
orbit27          0.00000 -1.793038e-05
orbit28          0.00000 -9.714167e-06
orbit29          0.00000  7.135731e-06
orbit30          0.00000 -5.938056e-06
orbit31          0.00000 -7.108053e-09
orbit32          0.00000 -5.120525e-08
orbit33          0.00000  3.669388e-04
orbit34          0.00000  8.568038e-05
orbit35          0.00000  1.779374e-07
orbit36          0.00000 -2.927233e-05
orbit37          0.00000  1.029709e-06
orbit38          0.00000  2.094556e-04
orbit39          0.00000 -2.580414e-06
orbit40          0.00000 -1.786918e-06
orbit41          0.00000 -5.188090e-05
orbit42          0.00000 -1.870271e-03
orbit43          0.00000 -1.484222e-05
orbit44          0.00000 -2.749212e-02
orbit45          0.00000  2.073740e-06
orbit46          0.00000 -3.718952e-05
orbit47          0.00000 -1.707864e-04
orbit48          0.00000  1.123488e-05
orbit49          0.00000  5.641275e-06
orbit50          0.00000 -2.838563e-03
orbit51          0.00000  1.737272e-05
orbit52          0.00000 -3.288526e-04
orbit53          0.00000  1.016019e-05
orbit54          0.00000 -3.397751e-05
orbit55          0.00000  2.756492e-03
orbit56          0.00000 -2.882096e-06
orbit57          0.00000  8.636072e-05
orbit58          0.00000 -1.027131e-03
orbit59          0.00000  2.316332e-04
orbit60          0.00000 -2.299867e-04
orbit61          0.00000  9.537875e-03
orbit62          0.00000 -2.170149e-03
orbit63          0.00000  6.379948e-03
orbit64          0.00000  2.054455e-03
orbit65          0.00000 -1.308491e-03
orbit66          0.00000  4.279359e-04
orbit67          0.00000  9.251334e-03
orbit68          0.00000 -7.674879e-03
orbit69          0.00000  1.859346e-03
orbit70          0.00000 -1.267478e-02
orbit71          0.00000  4.813364e-03
orbit72          0.00000  1.772040e-02
AP               0.00000  2.226498e-01
bet              0.00000 -1.219855e-05
ecc              0.00000  1.782834e-02
eccrad           0.00000  7.994027e-02
close            0.00000  3.533204e+00
constraint       0.00000  1.005765e+01
coreness         0.00000 -3.846804e-02
knn              0.00000 -1.550205e-02
hubscore         0.00000  5.291028e+01
pagerank         0.00000 -2.837576e+01
trans            0.00000 -6.986800e-01
evcent           0.00000  6.232081e+01
first            0.00000 -1.531296e-02
upto_second      0.00000 -4.402201e-05
upto_third       0.00000 -7.098384e-05
upto_fourth      0.00000 -4.689380e-04
upto_fifth       0.00000 -1.791799e-03
upto_sixth       0.00000 -2.937647e-02
second           0.00000 -1.515296e-05
third            0.00000 -1.115075e-04
fourth           0.00000  8.424356e-05
fifth            0.00000  5.241136e-04
sixth            0.00000  3.042963e-03
ratio1           0.00000  5.436851e-03
ratio2           0.00000 -2.207572e-02
ratio3           0.00000 -9.084558e-01
ratio4           0.00000 -3.672637e+00
ratio5           0.00000 -9.629922e+00
ratio6           0.00000 -2.660992e-02
selfinter        0.00000  1.568914e-01
walktrap_vertex  0.00000  1.955758e-01
bigcom1          0.00000  4.750023e-01
bigcom2          0.00000 -2.320081e+00
bigcom3          0.00000  3.987962e-01
bigcom4          0.00000  8.052147e-02
bigcom6          0.00000 -1.984119e+00
bigcom8          0.00000  3.674658e-01
bigcom9          0.00000 -2.392750e+00
bigcom11         0.00000 -2.128803e+00
bigcom13         0.00000  1.576600e+00
bigcom15         0.00000 -6.045460e-01
bigcom16         0.00000 -1.626425e+00
bigcom21         0.00000 -2.224600e+00
bigcom22         0.00000 -2.665910e+00
bigcom24         0.00000 -1.424973e+00
bigcom26         0.00000 -2.277009e+00
bigcom28         0.00000 -2.475497e+00
bigcom30         0.00000 -2.680787e+00
bigcom31         0.00000 -2.675717e+00
bigcom32         0.00000 -1.491149e+00
bigcom33         0.00000  0.000000e+00
bigcom34         0.00000 -1.191976e+00
bigcom36         0.00000 -1.465755e+00
bigcom37         0.00000 -9.581574e-01
bigcom38         0.00000 -7.873150e-01
bigcom39         0.00000 -2.136939e+00
bigcom40         0.00000  5.696206e-01
bigcom43         0.00000 -2.038188e+00
bigcom44         0.00000 -1.772333e+00
bigcom46         0.00000 -2.532704e+00
bigcom47         0.00000 -2.126323e+00
bigcom49         0.00000 -1.554239e+00
bigcom50         0.00000 -1.137005e+00
bigcom51         0.00000 -1.723326e+00
bigcom52         0.00000 -1.942225e+00
bigcom54         0.00000 -1.723989e+00
bigcom56         0.00000 -1.830394e+00
bigcom62         0.00000 -2.236446e+00
bigcom66         0.00000 -9.882365e-01
bigcom68         0.00000 -1.308565e+00
bigcom69         0.00000 -1.457389e+00
bigcom71         0.00000 -1.760012e+00
bigcom72         0.00000 -9.051523e-01
bigcom73         0.00000 -2.439228e+00
bigcom74         0.00000 -1.680521e+00
bigcom75         0.00000  2.666504e+00
bigcom76         0.00000 -1.583950e+00
bigcom77         0.00000 -1.626039e+00
bigcom79         0.00000 -1.421462e+00
bigcom80         0.00000 -1.983175e+00
bigcom82         0.00000 -1.887346e+00
bigcom83         0.00000 -4.055597e-02
bigcom84         0.00000 -2.069951e+00
bigcom85         0.00000 -1.846765e+00
bigcom87         0.00000 -2.227565e+00
bigcom89         0.00000  0.000000e+00
bigcom91         0.00000  2.384647e+00
bigcom92         0.00000  1.588970e+00
bigcom93         0.00000  0.000000e+00
bigcom96         0.00000 -1.277871e+00
bigcom97         0.00000 -1.822857e+00
bigcom98         0.00000 -1.830648e+00
bigcom99         0.00000  0.000000e+00
bigcom101        0.00000 -1.320430e+00
bigcom104        0.00000 -2.093766e+00
bigcom106        0.00000 -3.545230e-01
bigcom109        0.00000 -1.596005e+00
bigcom113        0.00000  0.000000e+00
bigcom116        0.00000 -2.490777e+00
bigcom120        0.00000 -6.697933e-02
bigcom123        0.00000 -1.949673e+00
bigcom126        0.00000 -1.339891e+00
bigcom127        0.00000 -1.848576e+00
bigcom137        0.00000 -2.173359e+00
bigcom139        0.00000 -1.953491e+00
bigcom140        0.00000 -2.270908e+00
bigcom143        0.00000 -4.108360e-01
bigcom145        0.00000  0.000000e+00
bigcom146        0.00000  0.000000e+00
bigcom147        0.00000 -9.783253e-01
bigcom149        0.00000  3.853656e+00
bigcom153        0.00000 -1.935097e+00
bigcom154        0.00000  0.000000e+00
bigcom156        0.00000 -2.441802e+00
bigcom157        0.00000  0.000000e+00
bigcom158        0.00000 -1.173033e+00
bigcom160        0.00000 -1.394399e+00
bigcom161        0.00000 -1.316815e+00
bigcom162        0.00000 -2.117875e+00
bigcom164        0.00000 -6.406101e-01
bigcom166        0.00000 -2.299714e+00
bigcom167        0.00000 -2.293353e+00
bigcom171        0.00000 -1.991657e+00
bigcom173        0.00000 -1.151908e+00
bigcom175        0.00000 -2.828470e-01
bigcom176        0.00000 -7.387978e-01
bigcom177        0.00000 -2.141955e+00
bigcom178        0.00000 -1.343608e+00
bigcom180        0.00000 -9.437927e-01
bigcom181        0.00000  2.302197e+00
bigcom184        0.00000 -1.622362e+00
bigcom186        0.00000 -2.359983e+00
bigcom187        0.00000 -2.543494e+00
bigcom189        0.00000 -1.975411e+00
bigcom194        0.00000 -2.374410e+00
bigcom195        0.00000 -8.387729e-01
bigcom196        0.00000 -2.168712e+00
bigcom204        0.00000  0.000000e+00
bigcom205        0.00000 -1.650568e+00
bigcom212        0.00000 -2.119061e+00
bigcom214        0.00000 -1.297881e+00
bigcom222        0.00000 -1.223730e+00
bigcom223        0.00000 -9.203217e-01
bigcom226        0.00000 -1.686926e+00
bigcom227        0.00000 -1.013257e+00
bigcom229        0.00000  0.000000e+00
bigcom233        0.00000 -3.558561e-01
bigcom236        0.00000  0.000000e+00
bigcom237        0.00000 -1.779030e+00
bigcom246        0.00000 -1.811417e+00
bigcom248        0.00000 -2.705085e-01
bigcom249        0.00000 -2.076496e+00
bigcom250        0.00000 -2.021010e+00
bigcom254        0.00000 -1.221420e+00
bigcom266        0.00000 -1.851776e+00
bigcom269        0.00000  0.000000e+00
bigcom272        0.00000 -1.699144e+00
bigcom274        0.00000  3.364104e+00
bigcom281        0.00000 -6.549758e-01
bigcom291        0.00000 -2.490067e+00
bigcom292        0.00000 -1.479309e+00
bigcom295        0.00000 -2.145724e+00
bigcom299        0.00000 -1.700669e+00
bigcom301        0.00000 -1.670701e+00
bigcom306        0.00000 -1.627118e+00
bigcom309        0.00000 -3.135430e-01
bigcom314        0.00000 -1.676519e+00
bigcom321        0.00000  0.000000e+00
bigcom341        0.00000 -9.689024e-01
bigcom350        0.00000  4.571505e+00
bigcom353        0.00000 -1.368517e+00
bigcom359        0.00000 -1.398310e+00
bigcom363        0.00000  0.000000e+00
bigcom365        0.00000 -1.462925e+00
bigcom385        0.00000 -1.600066e+00
bigcom386        0.00000  0.000000e+00
bigcom408        0.00000 -1.263819e+00
bigcom412        0.00000 -6.553096e-01
bigcom480        0.00000 -1.202802e+00
spin_vertex      0.00000 -1.003430e-01
membership_s1    0.00000  3.652257e-01
membership_s3    0.00000  0.000000e+00
membership_s4    0.00000 -2.000076e-01
membership_s5    0.00000 -4.646629e-03
membership_s6    0.00000 -2.910340e+00
membership_s7    0.00000  7.245483e-01
membership_s8    0.00000 -9.462226e-01
membership_s9    0.00000 -1.130022e+00
membership_s11   0.00000 -1.681180e+00
membership_s12   0.00000 -1.610860e+00
membership_s14   0.00000 -1.967384e+00
membership_s15   0.00000 -2.058482e+00
membership_s16   0.00000 -4.326140e-01
membership_s17   0.00000 -7.448547e-01
membership_s18   0.00000 -1.248100e+00
membership_s20   0.00000 -1.525914e+00
membership_s21   0.00000  6.111197e-01
membership_s22   0.00000 -2.178733e+00
membership_s24   0.00000 -1.200673e+00
membership_s25   0.00000 -1.347384e+00
membership_s26   0.00000  0.000000e+00
membership_s27   0.00000  3.229964e-01
membership_s28   0.00000 -6.455616e-01
membership_s30   0.00000  6.016152e-02
membership_s31   0.00000  3.100391e-01
membership_s32   0.00000  5.896368e-01
membership_s33   0.00000 -1.652954e+00
membership_s36   0.00000 -2.657474e-01
membership_s37   0.00000 -1.864890e+00
V1               0.00000 -3.785621e+00
V2               0.00000 -2.917485e+00
pdi              0.00000  1.794914e+03
adhesion         0.00000  2.630766e-03
cohesion         0.00000  4.813664e-03
inner            0.00000 -3.841703e-04
outer            0.00000  3.403160e-04
ioratio          0.00000 -1.243053e+01
comsize          0.00000  3.854659e-04
[1] "Dataset: med_TnotC Model GBM, run: 9 of 10 2015-06-17 21:10:04"
Iter   TrainDeviance   ValidDeviance   StepSize   Improve
     1        0.1203            -nan     0.0100   -0.0001
     2        0.1170            -nan     0.0100    0.0001
     3        0.1152            -nan     0.0100   -0.0001
     4        0.1129            -nan     0.0100   -0.0001
     5        0.1117            -nan     0.0100   -0.0001
     6        0.1093            -nan     0.0100   -0.0000
     7        0.1081            -nan     0.0100   -0.0001
     8        0.1068            -nan     0.0100   -0.0000
     9        0.1056            -nan     0.0100   -0.0001
    10        0.1044            -nan     0.0100   -0.0000
    20        0.0947            -nan     0.0100   -0.0001
    40        0.0813            -nan     0.0100   -0.0000
    60        0.0715            -nan     0.0100   -0.0000
    80        0.0643            -nan     0.0100   -0.0000
   100        0.0581            -nan     0.0100   -0.0000
   106        0.0566            -nan     0.0100   -0.0000

[1] "GBM variable coefficients"
                            var     rel.inf
ratio5                   ratio5 3.427294696
V2                           V2 2.999199701
orbit35                 orbit35 2.996633251
bet                         bet 2.854422760
outer                     outer 2.818085265
V1                           V1 2.778486979
graph17                 graph17 2.455939725
inner                     inner 2.126860631
orbit32                 orbit32 2.045172355
graph23                 graph23 2.028662594
constraint           constraint 2.000314514
ratio4                   ratio4 1.970888828
walktrap_vertex walktrap_vertex 1.780537427
cohesion               cohesion 1.769481922
orbit36                 orbit36 1.714256907
pagerank               pagerank 1.652963773
orbit55                 orbit55 1.631726460
orbit18                 orbit18 1.494896033
graph10                 graph10 1.341619751
orbit31                 orbit31 1.284732545
ioratio                 ioratio 1.281327678
graph5                   graph5 1.278152089
orbit24                 orbit24 1.257291468
graph22                 graph22 1.245180825
orbit56                 orbit56 1.180449456
bigcom274             bigcom274 1.163450048
graph20                 graph20 1.123935579
graph4                   graph4 1.076992451
orbit39                 orbit39 1.074888184
graph27                 graph27 1.045430528
trans                     trans 1.029217591
adhesion               adhesion 0.983722350
orbit50                 orbit50 0.957422600
graph6                   graph6 0.917579350
graph13                 graph13 0.906907857
orbit38                 orbit38 0.881728329
orbit21                 orbit21 0.873634084
ratio6                   ratio6 0.861047079
orbit28                 orbit28 0.821506170
spin_vertex         spin_vertex 0.802441752
graph19                 graph19 0.801080090
orbit29                 orbit29 0.797406108
orbit63                 orbit63 0.794324269
graph12                 graph12 0.790405846
orbit4                   orbit4 0.784786734
graph16                 graph16 0.761705546
sixth                     sixth 0.746085357
graph25                 graph25 0.742206277
orbit45                 orbit45 0.724384691
orbit62                 orbit62 0.722584655
orbit9                   orbit9 0.716936683
orbit57                 orbit57 0.696294423
orbit25                 orbit25 0.683088097
orbit47                 orbit47 0.667048621
graph14                 graph14 0.664522227
orbit49                 orbit49 0.641833411
graph11                 graph11 0.612615282
bigcom1                 bigcom1 0.599232114
graph15                 graph15 0.577928457
orbit53                 orbit53 0.565512408
orbit46                 orbit46 0.541477533
bigcom181             bigcom181 0.529675939
upto_sixth           upto_sixth 0.520764571
orbit30                 orbit30 0.520731507
bigcom91               bigcom91 0.519515852
orbit19                 orbit19 0.498618589
orbit11                 orbit11 0.491574225
orbit52                 orbit52 0.488304625
orbit23                 orbit23 0.486457305
bigcom3                 bigcom3 0.482078408
orbit37                 orbit37 0.463560348
orbit16                 orbit16 0.452545465
orbit27                 orbit27 0.449167286
ratio2                   ratio2 0.448080404
knn                         knn 0.446575870
comsize                 comsize 0.441201304
orbit64                 orbit64 0.419084889
orbit41                 orbit41 0.416449466
orbit51                 orbit51 0.414227164
orbit20                 orbit20 0.408185168
graph24                 graph24 0.393187406
bigcom13               bigcom13 0.374075455
coreness               coreness 0.370521382
orbit54                 orbit54 0.367651778
orbit59                 orbit59 0.347567137
third                     third 0.344341633
graph7                   graph7 0.342149568
graph21                 graph21 0.337216838
orbit12                 orbit12 0.333733659
fourth                   fourth 0.312034003
bigcom40               bigcom40 0.311341456
orbit15                 orbit15 0.309965016
membership_s31   membership_s31 0.304890182
evcent                   evcent 0.298486263
orbit65                 orbit65 0.295200507
membership_s32   membership_s32 0.286375292
orbit40                 orbit40 0.264224813
graph2                   graph2 0.262851430
orbit42                 orbit42 0.255563355
orbit5                   orbit5 0.251099751
membership_s27   membership_s27 0.249381564
hubscore               hubscore 0.244674034
bigcom92               bigcom92 0.242460060
graph1                   graph1 0.235386997
membership_s36   membership_s36 0.231749662
orbit44                 orbit44 0.223427456
selfinter             selfinter 0.216669482
ratio1                   ratio1 0.211519735
graph29                 graph29 0.205199967
graph0                   graph0 0.203774432
orbit58                 orbit58 0.199597756
orbit67                 orbit67 0.196602833
graph28                 graph28 0.191476074
orbit26                 orbit26 0.180097054
orbit69                 orbit69 0.175694697
upto_fifth           upto_fifth 0.174953314
graph9                   graph9 0.169385210
graph3                   graph3 0.163645842
upto_fourth         upto_fourth 0.157871274
orbit13                 orbit13 0.148020499
membership_s21   membership_s21 0.147968672
orbit7                   orbit7 0.142539730
upto_second         upto_second 0.135762063
orbit33                 orbit33 0.134842444
pdi                         pdi 0.133543101
graph26                 graph26 0.127944479
orbit2                   orbit2 0.119578641
close                     close 0.113556418
orbit60                 orbit60 0.109240625
AP                           AP 0.103135947
membership_s30   membership_s30 0.101576819
orbit48                 orbit48 0.100386241
orbit68                 orbit68 0.094755314
upto_third           upto_third 0.080975443
ratio3                   ratio3 0.078386974
bigcom116             bigcom116 0.068484772
bigcom9                 bigcom9 0.065041907
orbit1                   orbit1 0.064925025
ecc                         ecc 0.038422929
membership_s7     membership_s7 0.035136940
orbit43                 orbit43 0.032051819
bigcom4                 bigcom4 0.027421681
graph18                 graph18 0.023812303
orbit10                 orbit10 0.023335023
graph8                   graph8 0.021175864
membership_s18   membership_s18 0.019473074
orbit71                 orbit71 0.009722088
orbit0                   orbit0 0.000000000
orbit3                   orbit3 0.000000000
orbit6                   orbit6 0.000000000
orbit8                   orbit8 0.000000000
orbit14                 orbit14 0.000000000
orbit17                 orbit17 0.000000000
orbit22                 orbit22 0.000000000
orbit34                 orbit34 0.000000000
orbit61                 orbit61 0.000000000
orbit66                 orbit66 0.000000000
orbit70                 orbit70 0.000000000
orbit72                 orbit72 0.000000000
eccrad                   eccrad 0.000000000
first                     first 0.000000000
second                   second 0.000000000
fifth                     fifth 0.000000000
bigcom2                 bigcom2 0.000000000
bigcom6                 bigcom6 0.000000000
bigcom8                 bigcom8 0.000000000
bigcom11               bigcom11 0.000000000
bigcom15               bigcom15 0.000000000
bigcom16               bigcom16 0.000000000
bigcom21               bigcom21 0.000000000
bigcom22               bigcom22 0.000000000
bigcom24               bigcom24 0.000000000
bigcom26               bigcom26 0.000000000
bigcom28               bigcom28 0.000000000
bigcom30               bigcom30 0.000000000
bigcom31               bigcom31 0.000000000
bigcom32               bigcom32 0.000000000
bigcom33               bigcom33 0.000000000
bigcom34               bigcom34 0.000000000
bigcom36               bigcom36 0.000000000
bigcom37               bigcom37 0.000000000
bigcom38               bigcom38 0.000000000
bigcom39               bigcom39 0.000000000
bigcom43               bigcom43 0.000000000
bigcom44               bigcom44 0.000000000
bigcom46               bigcom46 0.000000000
bigcom47               bigcom47 0.000000000
bigcom49               bigcom49 0.000000000
bigcom50               bigcom50 0.000000000
bigcom51               bigcom51 0.000000000
bigcom52               bigcom52 0.000000000
bigcom54               bigcom54 0.000000000
bigcom56               bigcom56 0.000000000
bigcom62               bigcom62 0.000000000
bigcom66               bigcom66 0.000000000
bigcom68               bigcom68 0.000000000
bigcom69               bigcom69 0.000000000
bigcom71               bigcom71 0.000000000
bigcom72               bigcom72 0.000000000
bigcom73               bigcom73 0.000000000
bigcom74               bigcom74 0.000000000
bigcom75               bigcom75 0.000000000
bigcom76               bigcom76 0.000000000
bigcom77               bigcom77 0.000000000
bigcom79               bigcom79 0.000000000
bigcom80               bigcom80 0.000000000
bigcom82               bigcom82 0.000000000
bigcom83               bigcom83 0.000000000
bigcom84               bigcom84 0.000000000
bigcom85               bigcom85 0.000000000
bigcom87               bigcom87 0.000000000
bigcom89               bigcom89 0.000000000
bigcom93               bigcom93 0.000000000
bigcom96               bigcom96 0.000000000
bigcom97               bigcom97 0.000000000
bigcom98               bigcom98 0.000000000
bigcom99               bigcom99 0.000000000
bigcom101             bigcom101 0.000000000
bigcom104             bigcom104 0.000000000
bigcom106             bigcom106 0.000000000
bigcom109             bigcom109 0.000000000
bigcom113             bigcom113 0.000000000
bigcom120             bigcom120 0.000000000
bigcom123             bigcom123 0.000000000
bigcom126             bigcom126 0.000000000
bigcom127             bigcom127 0.000000000
bigcom137             bigcom137 0.000000000
bigcom139             bigcom139 0.000000000
bigcom140             bigcom140 0.000000000
bigcom143             bigcom143 0.000000000
bigcom145             bigcom145 0.000000000
bigcom146             bigcom146 0.000000000
bigcom147             bigcom147 0.000000000
bigcom149             bigcom149 0.000000000
bigcom153             bigcom153 0.000000000
bigcom154             bigcom154 0.000000000
bigcom156             bigcom156 0.000000000
bigcom157             bigcom157 0.000000000
bigcom158             bigcom158 0.000000000
bigcom160             bigcom160 0.000000000
bigcom161             bigcom161 0.000000000
bigcom162             bigcom162 0.000000000
bigcom164             bigcom164 0.000000000
bigcom166             bigcom166 0.000000000
bigcom167             bigcom167 0.000000000
bigcom171             bigcom171 0.000000000
bigcom173             bigcom173 0.000000000
bigcom175             bigcom175 0.000000000
bigcom176             bigcom176 0.000000000
bigcom177             bigcom177 0.000000000
bigcom178             bigcom178 0.000000000
bigcom180             bigcom180 0.000000000
bigcom184             bigcom184 0.000000000
bigcom186             bigcom186 0.000000000
bigcom187             bigcom187 0.000000000
bigcom189             bigcom189 0.000000000
bigcom194             bigcom194 0.000000000
bigcom195             bigcom195 0.000000000
bigcom196             bigcom196 0.000000000
bigcom204             bigcom204 0.000000000
bigcom205             bigcom205 0.000000000
bigcom212             bigcom212 0.000000000
bigcom214             bigcom214 0.000000000
bigcom222             bigcom222 0.000000000
bigcom223             bigcom223 0.000000000
bigcom226             bigcom226 0.000000000
bigcom227             bigcom227 0.000000000
bigcom229             bigcom229 0.000000000
bigcom233             bigcom233 0.000000000
bigcom236             bigcom236 0.000000000
bigcom237             bigcom237 0.000000000
bigcom246             bigcom246 0.000000000
bigcom248             bigcom248 0.000000000
bigcom249             bigcom249 0.000000000
bigcom250             bigcom250 0.000000000
bigcom254             bigcom254 0.000000000
bigcom266             bigcom266 0.000000000
bigcom269             bigcom269 0.000000000
bigcom272             bigcom272 0.000000000
bigcom281             bigcom281 0.000000000
bigcom291             bigcom291 0.000000000
bigcom292             bigcom292 0.000000000
bigcom295             bigcom295 0.000000000
bigcom299             bigcom299 0.000000000
bigcom301             bigcom301 0.000000000
bigcom306             bigcom306 0.000000000
bigcom309             bigcom309 0.000000000
bigcom314             bigcom314 0.000000000
bigcom321             bigcom321 0.000000000
bigcom341             bigcom341 0.000000000
bigcom350             bigcom350 0.000000000
bigcom353             bigcom353 0.000000000
bigcom359             bigcom359 0.000000000
bigcom363             bigcom363 0.000000000
bigcom365             bigcom365 0.000000000
bigcom385             bigcom385 0.000000000
bigcom386             bigcom386 0.000000000
bigcom408             bigcom408 0.000000000
bigcom412             bigcom412 0.000000000
bigcom480             bigcom480 0.000000000
membership_s1     membership_s1 0.000000000
membership_s3     membership_s3 0.000000000
membership_s4     membership_s4 0.000000000
membership_s5     membership_s5 0.000000000
membership_s6     membership_s6 0.000000000
membership_s8     membership_s8 0.000000000
membership_s9     membership_s9 0.000000000
membership_s11   membership_s11 0.000000000
membership_s12   membership_s12 0.000000000
membership_s14   membership_s14 0.000000000
membership_s15   membership_s15 0.000000000
membership_s16   membership_s16 0.000000000
membership_s17   membership_s17 0.000000000
membership_s20   membership_s20 0.000000000
membership_s22   membership_s22 0.000000000
membership_s24   membership_s24 0.000000000
membership_s25   membership_s25 0.000000000
membership_s26   membership_s26 0.000000000
membership_s28   membership_s28 0.000000000
membership_s33   membership_s33 0.000000000
membership_s37   membership_s37 0.000000000
[1] "Dataset: med_TnotC Model RF, run: 9 of 10 2015-06-17 21:10:43"
     |      Out-of-bag   |
Tree |      MSE  %Var(y) |
   1 |  0.02101   191.44 |
   2 |  0.02011   183.22 |
   3 |  0.02192   199.76 |
   4 |  0.02015   183.58 |
   5 |     0.02   182.23 |
   6 |  0.01981   180.48 |
   7 |  0.01903   173.40 |
   8 |  0.01748   159.24 |
   9 |  0.01646   149.99 |
  10 |  0.01632   148.72 |
  11 |   0.0158   143.92 |
  12 |    0.015   136.65 |
  13 |   0.0149   135.77 |
  14 |  0.01459   132.89 |
  15 |  0.01448   131.92 |
  16 |  0.01421   129.46 |
  17 |  0.01397   127.28 |
  18 |  0.01378   125.57 |
  19 |  0.01356   123.54 |
  20 |  0.01349   122.94 |
  21 |   0.0134   122.11 |
  22 |  0.01334   121.54 |
  23 |  0.01324   120.66 |
  24 |  0.01317   119.96 |
  25 |  0.01308   119.22 |
  26 |    0.013   118.45 |
  27 |  0.01297   118.18 |
  28 |  0.01296   118.05 |
  29 |  0.01289   117.47 |
  30 |  0.01285   117.11 |
  31 |  0.01282   116.78 |
  32 |  0.01278   116.40 |
  33 |  0.01281   116.67 |
  34 |  0.01273   115.99 |
  35 |  0.01272   115.86 |
  36 |  0.01271   115.84 |
  37 |  0.01268   115.49 |
  38 |  0.01265   115.25 |
  39 |  0.01263   115.12 |
  40 |  0.01262   114.99 |
  41 |  0.01261   114.87 |
  42 |  0.01257   114.56 |
  43 |  0.01254   114.24 |
  44 |  0.01253   114.17 |
  45 |  0.01251   113.94 |
  46 |  0.01249   113.78 |
  47 |  0.01246   113.54 |
  48 |  0.01244   113.37 |
  49 |  0.01241   113.09 |
  50 |   0.0124   112.99 |
  51 |  0.01239   112.93 |
  52 |  0.01238   112.82 |
  53 |  0.01236   112.57 |
  54 |  0.01233   112.34 |
  55 |  0.01231   112.11 |
  56 |  0.01229   111.97 |
  57 |  0.01229   111.93 |
  58 |  0.01228   111.89 |
  59 |  0.01228   111.86 |
  60 |  0.01227   111.83 |
  61 |  0.01228   111.86 |
  62 |  0.01228   111.91 |
  63 |  0.01224   111.54 |
  64 |  0.01224   111.51 |
  65 |  0.01221   111.22 |
  66 |  0.01218   111.00 |
  67 |  0.01216   110.82 |
  68 |  0.01217   110.87 |
  69 |  0.01218   111.00 |
  70 |  0.01215   110.74 |
  71 |  0.01214   110.63 |
  72 |  0.01215   110.65 |
  73 |  0.01212   110.45 |
  74 |  0.01212   110.45 |
  75 |  0.01211   110.33 |
  76 |  0.01209   110.16 |
  77 |  0.01209   110.15 |
  78 |  0.01209   110.17 |
  79 |  0.01209   110.16 |
  80 |   0.0121   110.20 |
  81 |  0.01209   110.19 |
  82 |  0.01211   110.29 |
  83 |  0.01211   110.32 |
  84 |  0.01211   110.32 |
  85 |   0.0121   110.22 |
  86 |   0.0121   110.20 |
  87 |  0.01209   110.12 |
  88 |  0.01209   110.15 |
  89 |  0.01208   110.02 |
  90 |  0.01207   110.01 |
  91 |  0.01207   109.99 |
  92 |  0.01206   109.89 |
  93 |  0.01206   109.84 |
  94 |  0.01206   109.85 |
  95 |  0.01205   109.82 |
  96 |  0.01207   109.93 |
  97 |  0.01207   110.01 |
  98 |  0.01207   109.96 |
  99 |  0.01207   109.99 |
 100 |  0.01207   109.95 |
[1] "Random Forest variable coefficients"
                      %IncMSE IncNodePurity
graph5           5.697639e-03  1.554696e-01
graph6           2.520748e-03  3.071307e-01
graph7           4.890354e-04  2.785732e-01
graph8           4.552377e-05  4.914606e-02
graph9           1.826661e-03  2.337127e-01
graph10          3.572708e-03  3.437462e-01
graph11          4.989488e-03  2.492281e-01
graph12          3.428162e-03  4.379342e-01
graph13          2.376838e-03  2.667615e-01
graph14          4.939366e-03  3.293778e-01
graph15          4.392116e-03  1.701682e-01
graph16          4.935969e-03  3.211464e-01
graph17          2.776036e-03  4.655063e-01
graph18          1.457802e-03  2.349086e-01
graph19          2.003452e-03  2.765113e-01
graph20          8.185453e-03  4.634782e-01
graph21          4.282152e-03  1.887015e-01
graph22          3.189940e-03  4.285303e-01
graph23          1.600149e-03  4.864228e-01
graph24          4.680458e-04  1.710138e-01
graph25          5.394708e-03  2.305999e-01
graph26          3.169690e-03  3.680815e-01
graph27          3.409099e-04  1.829146e-01
graph28          2.148235e-04  8.428280e-02
graph29          1.241474e-04  2.607947e-02
orbit0           8.832151e-05  1.541765e-01
orbit1           1.078812e-03  3.001153e-01
orbit2           4.364101e-04  1.963635e-01
orbit3           2.273294e-04  1.076367e-01
orbit4           1.488086e-03  2.865585e-01
orbit5           1.498378e-03  2.023566e-01
orbit6           1.561984e-03  2.704697e-01
orbit7           5.453430e-04  2.496603e-01
orbit8           9.788860e-04  2.063878e-01
orbit9           1.686704e-03  2.315641e-01
orbit10          3.114250e-04  9.721313e-02
orbit11          3.058188e-04  1.865898e-01
orbit12          1.063654e-03  2.694811e-01
orbit13          2.672131e-03  1.147445e-01
orbit14          4.683589e-05  6.156285e-02
orbit15          3.022981e-03  3.058465e-01
orbit16          2.172742e-03  4.050671e-01
orbit17          1.975930e-03  2.394609e-01
orbit18          2.251325e-03  5.582630e-01
orbit19          1.578343e-03  1.735090e-01
orbit20          1.884038e-03  3.674931e-01
orbit21          1.297221e-03  2.779362e-01
orbit22          4.635038e-03  3.079376e-01
orbit23          7.160364e-04  1.944897e-01
orbit24          6.831868e-03  3.707729e-01
orbit25          4.664949e-03  2.933097e-01
orbit26          9.933022e-04  2.533050e-01
orbit27          2.249860e-03  2.203770e-01
orbit28          2.543087e-03  2.752329e-01
orbit29          1.916226e-03  2.275293e-01
orbit30          2.822225e-04  3.417175e-01
orbit31          2.932592e-03  2.428370e-01
orbit32          4.506098e-03  4.444861e-01
orbit33          1.305180e-04  5.901910e-02
orbit34          4.941510e-03  3.798778e-01
orbit35          7.255039e-03  3.512108e-01
orbit36          1.328433e-03  4.021742e-01
orbit37          5.945993e-03  3.942296e-01
orbit38          2.610838e-03  3.434950e-01
orbit39          3.389255e-03  3.118570e-01
orbit40          1.986368e-03  2.145446e-01
orbit41          1.440753e-03  2.836009e-01
orbit42          4.074303e-04  1.646244e-01
orbit43          1.883081e-03  2.184686e-01
orbit44          1.164112e-04  1.108980e-01
orbit45          1.553956e-03  3.546423e-01
orbit46          1.048623e-03  9.782554e-02
orbit47          1.404629e-03  1.446906e-01
orbit48          3.075989e-03  2.053954e-01
orbit49          9.213214e-03  6.022694e-01
orbit50          1.330948e-03  2.540169e-01
orbit51          1.116559e-02  2.335533e-01
orbit52          2.975740e-03  2.469268e-01
orbit53          1.764830e-03  1.242896e-01
orbit54          5.256200e-03  3.814591e-01
orbit55          1.361331e-03  5.073004e-01
orbit56          1.005016e-02  5.656634e-01
orbit57          2.536985e-04  1.763492e-01
orbit58          2.353634e-05  1.612121e-02
orbit59          2.790775e-03  1.946378e-01
orbit60          7.544365e-04  1.591050e-01
orbit61          1.791674e-03  1.487828e-01
orbit62          1.075608e-03  2.102589e-01
orbit63          6.030315e-04  2.402042e-01
orbit64          2.614801e-03  2.460964e-01
orbit65          2.069972e-03  3.008141e-01
orbit66          4.565578e-03  9.210667e-02
orbit67          2.885143e-04  2.414640e-02
orbit68          1.114002e-03  2.441674e-01
orbit69          6.660713e-04  1.456583e-01
orbit70          2.897958e-04  1.007607e-01
orbit71          3.215654e-04  4.825560e-02
orbit72          5.302067e-05  6.860712e-02
AP              -1.563748e-05  4.931198e-02
bet              5.858613e-04  5.609510e-01
ecc              5.892173e-04  1.168577e-01
eccrad           7.118976e-04  1.193465e-01
close            2.438084e-03  2.201387e-01
constraint       8.220000e-04  3.936343e-01
coreness         2.285773e-04  1.661096e-01
knn              2.264098e-03  4.242418e-01
hubscore         1.873096e-03  2.066598e-01
pagerank         5.293158e-04  8.403867e-01
trans            1.177409e-03  1.487933e-01
evcent           2.295707e-03  2.014035e-01
first            3.166249e-04  7.353919e-02
upto_second      6.829056e-04  1.765197e-01
upto_third       1.434048e-03  1.525599e-01
upto_fourth      1.260321e-03  2.360833e-01
upto_fifth       1.013692e-03  2.070849e-01
upto_sixth       4.272234e-04  1.442879e-01
second           1.399724e-03  1.305287e-01
third            3.098738e-03  3.960216e-01
fourth           9.984368e-04  2.534759e-01
fifth            1.319673e-03  3.891890e-01
sixth            1.490857e-03  2.210608e-01
ratio1           1.458006e-03  2.532297e-01
ratio2           2.141557e-03  3.089607e-01
ratio3           1.930837e-03  3.573306e-01
ratio4           3.976397e-03  8.215962e-01
ratio5           6.859290e-04  1.003670e+00
ratio6           8.867115e-04  4.091244e-01
selfinter        2.251282e-07  5.463973e-02
walktrap_vertex  5.160049e-04  8.009120e-01
bigcom1          3.606291e-05  9.417630e-02
bigcom2          0.000000e+00  7.806256e-20
bigcom3         -1.748933e-05  1.422180e-01
bigcom4          1.783302e-04  1.965838e-02
bigcom6          0.000000e+00  5.204170e-20
bigcom8          2.385917e-05  4.589415e-02
bigcom9          2.981580e-05  7.759980e-02
bigcom11         0.000000e+00  1.994932e-19
bigcom13        -3.814425e-05  1.291250e-01
bigcom15         0.000000e+00  1.387779e-19
bigcom16         0.000000e+00  1.040834e-19
bigcom21         0.000000e+00  2.049142e-19
bigcom22         0.000000e+00  3.632077e-19
bigcom24         0.000000e+00  4.336809e-20
bigcom26         0.000000e+00  2.938188e-19
bigcom28         0.000000e+00  3.393553e-19
bigcom30         0.000000e+00  3.946496e-19
bigcom31         0.000000e+00  1.561251e-19
bigcom32         0.000000e+00  1.431147e-19
bigcom33         0.000000e+00  1.734723e-19
bigcom34         0.000000e+00  1.734723e-20
bigcom36         0.000000e+00  1.517883e-19
bigcom37         0.000000e+00  0.000000e+00
bigcom38         0.000000e+00  8.673617e-21
bigcom39         0.000000e+00  2.341877e-19
bigcom40         5.095797e-05  1.841435e-01
bigcom43         0.000000e+00  1.235990e-19
bigcom44         0.000000e+00  5.995638e-19
bigcom46         0.000000e+00  8.673617e-20
bigcom47         0.000000e+00  9.107298e-20
bigcom49         0.000000e+00  6.938894e-20
bigcom50         0.000000e+00  0.000000e+00
bigcom51         0.000000e+00  1.387779e-19
bigcom52         0.000000e+00  9.540979e-20
bigcom54         0.000000e+00  6.938894e-20
bigcom56         0.000000e+00  1.951564e-19
bigcom62         0.000000e+00  8.673617e-20
bigcom66         0.000000e+00  1.734723e-20
bigcom68         0.000000e+00  1.647987e-19
bigcom69         0.000000e+00  3.469447e-20
bigcom71         0.000000e+00  6.505213e-20
bigcom72         0.000000e+00  0.000000e+00
bigcom73         0.000000e+00  9.540979e-20
bigcom74         0.000000e+00  4.336809e-20
bigcom75        -6.992666e-06  5.905551e-01
bigcom76         0.000000e+00  7.806256e-20
bigcom77         0.000000e+00  1.214306e-19
bigcom79         0.000000e+00  8.673617e-20
bigcom80         0.000000e+00  8.673617e-20
bigcom82         0.000000e+00  4.336809e-20
bigcom83         0.000000e+00  0.000000e+00
bigcom84         0.000000e+00  2.081668e-19
bigcom85         0.000000e+00  1.214306e-19
bigcom87         0.000000e+00  1.864828e-19
bigcom89         0.000000e+00  1.734723e-20
bigcom91         6.265066e-05  1.933246e-01
bigcom92        -4.064353e-05  2.168975e-01
bigcom93         0.000000e+00  0.000000e+00
bigcom96         0.000000e+00  0.000000e+00
bigcom97         0.000000e+00  6.071532e-20
bigcom98         0.000000e+00  0.000000e+00
bigcom99         0.000000e+00  0.000000e+00
bigcom101        0.000000e+00  2.298509e-19
bigcom104        0.000000e+00  1.040834e-19
bigcom106        0.000000e+00  0.000000e+00
bigcom109        0.000000e+00  0.000000e+00
bigcom113        0.000000e+00  0.000000e+00
bigcom116        2.380995e-05  1.130248e-02
bigcom120        0.000000e+00  2.493665e-20
bigcom123        0.000000e+00  4.336809e-20
bigcom126        0.000000e+00  3.469447e-20
bigcom127        0.000000e+00  6.938894e-20
bigcom137        0.000000e+00  1.344411e-19
bigcom139        0.000000e+00  8.673617e-21
bigcom140        0.000000e+00  0.000000e+00
bigcom143        0.000000e+00  8.673617e-21
bigcom145        0.000000e+00  8.673617e-20
bigcom146        0.000000e+00  7.806256e-20
bigcom147        0.000000e+00  3.122502e-19
bigcom149        2.487227e-05  3.379551e-01
bigcom153        0.000000e+00  5.637851e-20
bigcom154        0.000000e+00  6.938894e-20
bigcom156        0.000000e+00  1.517883e-19
bigcom157        0.000000e+00  1.778092e-19
bigcom158        0.000000e+00  3.469447e-20
bigcom160        0.000000e+00  3.469447e-20
bigcom161        0.000000e+00  1.734723e-20
bigcom162        0.000000e+00  3.469447e-20
bigcom164        0.000000e+00  0.000000e+00
bigcom166        0.000000e+00  1.387779e-19
bigcom167        0.000000e+00  6.071532e-20
bigcom171        0.000000e+00  1.279359e-19
bigcom173        0.000000e+00  0.000000e+00
bigcom175        0.000000e+00  8.673617e-21
bigcom176        0.000000e+00  0.000000e+00
bigcom177        0.000000e+00  8.673617e-21
bigcom178        0.000000e+00  6.938894e-20
bigcom180        0.000000e+00  8.673617e-21
bigcom181       -4.291412e-05  2.834403e-01
bigcom184        0.000000e+00  3.469447e-20
bigcom186        0.000000e+00  8.673617e-21
bigcom187        0.000000e+00  4.336809e-20
bigcom189        0.000000e+00  6.071532e-20
bigcom194        0.000000e+00  5.204170e-20
bigcom195        0.000000e+00  3.469447e-20
bigcom196        0.000000e+00  6.071532e-20
bigcom204        0.000000e+00  0.000000e+00
bigcom205        0.000000e+00  3.469447e-20
bigcom212        0.000000e+00  6.938894e-20
bigcom214        0.000000e+00  3.469447e-20
bigcom222        0.000000e+00  5.204170e-20
bigcom223        0.000000e+00  1.474515e-19
bigcom226        0.000000e+00  8.673617e-21
bigcom227        0.000000e+00  8.673617e-21
bigcom229        0.000000e+00  0.000000e+00
bigcom233        0.000000e+00  1.734723e-20
bigcom236        0.000000e+00  0.000000e+00
bigcom237        0.000000e+00  5.204170e-20
bigcom246        0.000000e+00  2.168404e-20
bigcom248        0.000000e+00  2.168404e-19
bigcom249        0.000000e+00  6.071532e-20
bigcom250        0.000000e+00  1.474515e-19
bigcom254        0.000000e+00  3.469447e-20
bigcom266        0.000000e+00  5.204170e-20
bigcom269        0.000000e+00  0.000000e+00
bigcom272        0.000000e+00  0.000000e+00
bigcom274        6.190287e-04  2.416524e-01
bigcom281        0.000000e+00  4.336809e-20
bigcom291        0.000000e+00  2.125036e-19
bigcom292        0.000000e+00  1.040834e-19
bigcom295        0.000000e+00  4.336809e-20
bigcom299        0.000000e+00  6.938894e-20
bigcom301        0.000000e+00  9.649399e-20
bigcom306        0.000000e+00  6.938894e-20
bigcom309        0.000000e+00  0.000000e+00
bigcom314        0.000000e+00  2.602085e-20
bigcom321        0.000000e+00  0.000000e+00
bigcom341        0.000000e+00  1.127570e-19
bigcom350        0.000000e+00  0.000000e+00
bigcom353        0.000000e+00  3.469447e-20
bigcom359        0.000000e+00  1.734723e-20
bigcom363        0.000000e+00  3.469447e-20
bigcom365        0.000000e+00  1.734723e-20
bigcom385        0.000000e+00  4.336809e-20
bigcom386        0.000000e+00  2.168404e-20
bigcom408        0.000000e+00  1.127570e-19
bigcom412        0.000000e+00  0.000000e+00
bigcom480        0.000000e+00  3.469447e-20
spin_vertex      3.072658e-04  4.377472e-01
membership_s1   -4.038816e-05  2.511943e-02
membership_s3    0.000000e+00  0.000000e+00
membership_s4    4.901393e-05  5.402262e-02
membership_s5   -5.861665e-06  3.652046e-03
membership_s6    0.000000e+00  2.818926e-19
membership_s7    4.697958e-05  1.084110e-01
membership_s8    0.000000e+00  6.071532e-20
membership_s9    0.000000e+00  3.903128e-20
membership_s11   0.000000e+00  0.000000e+00
membership_s12   0.000000e+00  6.071532e-20
membership_s14   0.000000e+00  7.806256e-20
membership_s15   0.000000e+00  2.059984e-19
membership_s16   0.000000e+00  1.279359e-19
membership_s17   0.000000e+00  3.469447e-20
membership_s18   1.513249e-04  9.072814e-02
membership_s20   0.000000e+00  8.673617e-21
membership_s21  -3.794740e-05  5.602803e-02
membership_s22   0.000000e+00  1.647987e-19
membership_s24   0.000000e+00  2.168404e-19
membership_s25   0.000000e+00  1.561251e-19
membership_s26   0.000000e+00  0.000000e+00
membership_s27   1.644168e-06  8.101926e-02
membership_s28   0.000000e+00  4.770490e-20
membership_s30   1.456776e-04  7.804835e-02
membership_s31  -6.675105e-05  4.775083e-02
membership_s32   1.811172e-05  1.443856e-01
membership_s33   0.000000e+00  0.000000e+00
membership_s36  -1.159420e-05  2.348978e-02
membership_s37   0.000000e+00  1.908196e-19
V1               1.686063e-03  6.205570e-01
V2               2.343780e-03  9.548851e-01
pdi              2.427072e-05  1.680182e-01
adhesion         7.896332e-03  6.597145e-01
cohesion         6.615032e-03  5.988967e-01
inner            1.265282e-03  6.923518e-01
outer            6.733239e-04  1.308721e+00
ioratio          3.747174e-03  7.176736e-01
comsize          2.437072e-04  5.463065e-01
[1] "Dataset: med_TnotC Model GLM, run: 9 of 10 2015-06-17 21:11:58"
[1] "glmnet variable coefficients"
                     [,1]          [,2]
(Intercept)     -4.489737  1.706760e+02
graph0           0.000000  6.752868e-06
graph1           0.000000 -3.676125e-06
graph2           0.000000 -6.287116e-03
graph3           0.000000 -4.107443e-07
graph4           0.000000  0.000000e+00
graph5           0.000000 -9.329253e-05
graph6           0.000000  0.000000e+00
graph7           0.000000  5.838871e-04
graph8           0.000000 -1.196011e-02
graph9           0.000000  3.461453e-09
graph10          0.000000  2.714223e-09
graph11          0.000000 -1.250466e-10
graph12          0.000000  6.190490e-08
graph13          0.000000  0.000000e+00
graph14          0.000000  0.000000e+00
graph15          0.000000  2.027539e-05
graph16          0.000000  0.000000e+00
graph17          0.000000 -1.721107e-07
graph18          0.000000 -3.786014e-06
graph19          0.000000 -3.485533e-08
graph20          0.000000 -5.408784e-06
graph21          0.000000 -2.774714e-06
graph22          0.000000 -2.533795e-06
graph23          0.000000  1.418299e-06
graph24          0.000000  1.311988e-05
graph25          0.000000  0.000000e+00
graph26          0.000000  0.000000e+00
graph27          0.000000 -2.529544e-03
graph28          0.000000 -9.827497e-04
graph29          0.000000  7.561745e-03
orbit0           0.000000  1.224592e-04
orbit1           0.000000 -5.090676e-06
orbit2           0.000000  1.140350e-04
orbit3           0.000000 -6.294549e-03
orbit4           0.000000 -2.999798e-06
orbit5           0.000000  0.000000e+00
orbit6           0.000000  0.000000e+00
orbit7           0.000000  0.000000e+00
orbit8           0.000000 -6.495447e-05
orbit9           0.000000  3.261033e-05
orbit10          0.000000 -3.698762e-07
orbit11          0.000000  1.072325e-03
orbit12          0.000000  1.372491e-03
orbit13          0.000000 -5.795749e-04
orbit14          0.000000 -1.203359e-02
orbit15          0.000000  2.123869e-07
orbit16          0.000000  6.344562e-08
orbit17          0.000000 -5.806264e-07
orbit18          0.000000  1.206389e-08
orbit19          0.000000  7.130324e-09
orbit20          0.000000  2.462890e-11
orbit21          0.000000 -2.761378e-06
orbit22          0.000000 -8.301629e-11
orbit23          0.000000 -2.707371e-05
orbit24          0.000000  2.634725e-07
orbit25          0.000000  2.566556e-08
orbit26          0.000000  9.510552e-06
orbit27          0.000000 -1.693451e-06
orbit28          0.000000 -1.088471e-07
orbit29          0.000000  2.633415e-06
orbit30          0.000000 -5.942149e-06
orbit31          0.000000  1.163066e-09
orbit32          0.000000 -8.602303e-08
orbit33          0.000000  1.251612e-04
orbit34          0.000000  2.140650e-05
orbit35          0.000000  2.895449e-06
orbit36          0.000000 -1.038916e-05
orbit37          0.000000  2.517801e-07
orbit38          0.000000  9.085316e-05
orbit39          0.000000  1.495034e-06
orbit40          0.000000 -1.849589e-06
orbit41          0.000000 -1.114456e-05
orbit42          0.000000 -6.677546e-04
orbit43          0.000000 -3.706388e-06
orbit44          0.000000 -1.220547e-02
orbit45          0.000000 -4.260840e-06
orbit46          0.000000 -7.450860e-06
orbit47          0.000000 -3.002424e-05
orbit48          0.000000  5.153134e-06
orbit49          0.000000 -1.583277e-07
orbit50          0.000000 -8.852177e-04
orbit51          0.000000 -1.750877e-05
orbit52          0.000000 -2.915323e-05
orbit53          0.000000  8.002239e-05
orbit54          0.000000 -4.748998e-06
orbit55          0.000000  2.315102e-03
orbit56          0.000000 -2.325056e-07
orbit57          0.000000  3.224769e-05
orbit58          0.000000 -2.599924e-04
orbit59          0.000000  6.305453e-05
orbit60          0.000000 -2.272688e-04
orbit61          0.000000  4.325388e-03
orbit62          0.000000 -7.168654e-04
orbit63          0.000000  1.318351e-03
orbit64          0.000000  8.741223e-04
orbit65          0.000000 -7.837179e-04
orbit66          0.000000  1.723812e-05
orbit67          0.000000  2.261944e-03
orbit68          0.000000 -3.066255e-03
orbit69          0.000000  2.691030e-04
orbit70          0.000000 -4.767624e-03
orbit71          0.000000  1.980644e-04
orbit72          0.000000  6.716931e-03
AP               0.000000  1.252405e-01
bet              0.000000 -8.557677e-06
ecc              0.000000 -2.222193e-01
eccrad           0.000000 -1.307760e+00
close            0.000000 -1.043649e+00
constraint       0.000000  6.941645e+00
coreness         0.000000  6.234809e-03
knn              0.000000 -5.128927e-03
hubscore         0.000000  1.580444e+01
pagerank         0.000000 -1.622404e+01
trans            0.000000 -1.229008e+00
evcent           0.000000  1.506452e+01
first            0.000000 -1.574358e-04
upto_second      0.000000 -9.370391e-08
upto_third       0.000000 -5.578589e-05
upto_fourth      0.000000 -2.073597e-04
upto_fifth       0.000000 -5.703447e-04
upto_sixth       0.000000 -1.188901e-02
second           0.000000 -1.852683e-08
third            0.000000 -1.936313e-04
fourth           0.000000  4.798130e-05
fifth            0.000000  2.581011e-04
sixth            0.000000  7.484305e-04
ratio1           0.000000  3.340989e-05
ratio2           0.000000 -1.759023e-02
ratio3           0.000000 -4.561785e-01
ratio4           0.000000  1.972117e-02
ratio5           0.000000 -1.560063e+00
ratio6           0.000000 -6.588364e-03
selfinter        0.000000  1.413357e-01
walktrap_vertex  0.000000  1.145931e-01
bigcom1          0.000000  4.875032e-01
bigcom2          0.000000 -1.183277e+00
bigcom3          0.000000  1.159669e-01
bigcom4          0.000000  3.478345e-01
bigcom6          0.000000 -7.401630e-01
bigcom8          0.000000  5.569258e-01
bigcom9          0.000000  7.862119e-01
bigcom11         0.000000 -1.052751e+00
bigcom13         0.000000  1.744815e+00
bigcom15         0.000000 -2.665823e-01
bigcom16         0.000000 -5.902889e-01
bigcom21         0.000000 -1.085502e+00
bigcom22         0.000000 -1.120717e+00
bigcom24         0.000000 -5.521410e-01
bigcom26         0.000000 -1.284543e+00
bigcom28         0.000000 -1.389834e+00
bigcom30         0.000000 -1.568726e+00
bigcom31         0.000000 -1.331855e+00
bigcom32         0.000000 -5.248959e-01
bigcom33         0.000000 -3.527438e-01
bigcom34         0.000000 -3.169463e-01
bigcom36         0.000000 -6.150719e-01
bigcom37         0.000000 -3.812070e-01
bigcom38         0.000000 -1.359599e-01
bigcom39         0.000000 -8.641507e-01
bigcom40         0.000000  6.494241e-01
bigcom43         0.000000 -8.851784e-01
bigcom44         0.000000 -9.336845e-01
bigcom46         0.000000 -1.239598e+00
bigcom47         0.000000 -9.920444e-01
bigcom49         0.000000 -4.284336e-01
bigcom50         0.000000 -1.279868e-01
bigcom51         0.000000 -2.239967e-01
bigcom52         0.000000 -6.007133e-01
bigcom54         0.000000 -6.286061e-01
bigcom56         0.000000 -8.676790e-01
bigcom62         0.000000 -9.077127e-01
bigcom66         0.000000 -2.705607e-01
bigcom68         0.000000 -3.669946e-01
bigcom69         0.000000 -7.980247e-01
bigcom71         0.000000 -8.412322e-01
bigcom72         0.000000 -6.424280e-02
bigcom73         0.000000 -1.244660e+00
bigcom74         0.000000 -7.023657e-01
bigcom75         0.000000  2.802993e+00
bigcom76         0.000000 -6.260337e-01
bigcom77         0.000000 -7.672393e-01
bigcom79         0.000000 -5.744919e-01
bigcom80         0.000000 -9.119520e-01
bigcom82         0.000000 -7.426447e-01
bigcom83         0.000000  0.000000e+00
bigcom84         0.000000 -9.686272e-01
bigcom85         0.000000 -1.199057e+00
bigcom87         0.000000 -1.140843e+00
bigcom89         0.000000  0.000000e+00
bigcom91         0.000000  2.408080e+00
bigcom92         0.000000  1.295009e+00
bigcom93         0.000000  0.000000e+00
bigcom96         0.000000 -4.080302e-01
bigcom97         0.000000 -8.436893e-01
bigcom98         0.000000 -3.873701e-01
bigcom99         0.000000  0.000000e+00
bigcom101        0.000000 -5.531692e-01
bigcom104        0.000000 -2.696927e-01
bigcom106        0.000000  0.000000e+00
bigcom109        0.000000 -4.299920e-01
bigcom113        0.000000  0.000000e+00
bigcom116        0.000000  7.182385e-01
bigcom120        0.000000 -9.043876e-01
bigcom123        0.000000 -6.201521e-01
bigcom126        0.000000 -5.796953e-01
bigcom127        0.000000 -3.790135e-01
bigcom137        0.000000 -1.032182e+00
bigcom139        0.000000 -8.798552e-01
bigcom140        0.000000 -1.248220e+00
bigcom143        0.000000 -2.820195e-01
bigcom145        0.000000  0.000000e+00
bigcom146        0.000000  0.000000e+00
bigcom147        0.000000 -1.811756e-01
bigcom149        0.000000  3.413130e+00
bigcom153        0.000000 -9.794167e-01
bigcom154        0.000000 -4.279860e-01
bigcom156        0.000000 -1.239366e+00
bigcom157        0.000000  0.000000e+00
bigcom158        0.000000 -9.261956e-01
bigcom160        0.000000 -4.104184e-01
bigcom161        0.000000 -2.653891e-01
bigcom162        0.000000 -9.737579e-01
bigcom164        0.000000 -1.036848e-01
bigcom166        0.000000 -1.096297e+00
bigcom167        0.000000 -1.054806e+00
bigcom171        0.000000 -1.079751e+00
bigcom173        0.000000  0.000000e+00
bigcom175        0.000000 -2.984654e-01
bigcom176        0.000000  0.000000e+00
bigcom177        0.000000 -1.097363e+00
bigcom178        0.000000 -4.331079e-01
[truncated: 115,781 more chars]
