# Supplementary material for: Distinctive Behaviors of Druggable Proteins in Cellular Networks
Source: PLoS Comput Biol. 2015 Dec 23;11(12):e1004597. doi: 10.1371/journal.pcbi.1004597 (PMC4689399; doi:10.1371/journal.pcbi.1004597)
Supplement: S1 File — (ZIP) [file pcbi.1004597.s004.zip › S1_File/direct.murcko.20150613_all_predict.ppi.optimised_Target_results_all_C.txt]

[[1]]
[1] "all_C"

[1] "Dataset: all_C Model GBM, run: 1 of 10 2015-06-22 17:03:51"
Iter   TrainDeviance   ValidDeviance   StepSize   Improve
     1        0.3752            -nan     0.0100    0.0007
     2        0.3724            -nan     0.0100    0.0009
     3        0.3699            -nan     0.0100    0.0007
     4        0.3677            -nan     0.0100    0.0005
     5        0.3657            -nan     0.0100    0.0006
     6        0.3635            -nan     0.0100    0.0007
     7        0.3616            -nan     0.0100    0.0007
     8        0.3598            -nan     0.0100    0.0006
     9        0.3582            -nan     0.0100    0.0004
    10        0.3564            -nan     0.0100    0.0005
    20        0.3428            -nan     0.0100    0.0003
    40        0.3243            -nan     0.0100    0.0002
    60        0.3105            -nan     0.0100    0.0002
    80        0.3006            -nan     0.0100    0.0001
   100        0.2927            -nan     0.0100    0.0000
   120        0.2854            -nan     0.0100    0.0000
   140        0.2788            -nan     0.0100    0.0001
   160        0.2721            -nan     0.0100    0.0001
   180        0.2668            -nan     0.0100   -0.0000
   200        0.2617            -nan     0.0100    0.0001
   220        0.2573            -nan     0.0100    0.0000
   240        0.2518            -nan     0.0100   -0.0000
   260        0.2473            -nan     0.0100    0.0000
   280        0.2433            -nan     0.0100   -0.0000
   300        0.2392            -nan     0.0100   -0.0000
   320        0.2360            -nan     0.0100   -0.0000
   340        0.2329            -nan     0.0100   -0.0000
   360        0.2290            -nan     0.0100   -0.0000
   380        0.2259            -nan     0.0100    0.0000
   400        0.2231            -nan     0.0100   -0.0000
   411        0.2213            -nan     0.0100   -0.0000

[1] "GBM variable coefficients"
                            var     rel.inf
orbit45                 orbit45 5.716967645
orbit56                 orbit56 4.657196162
orbit65                 orbit65 2.938275728
V1                           V1 2.596919426
spin_vertex         spin_vertex 2.228592345
V2                           V2 1.951369410
ratio4                   ratio4 1.943574309
outer                     outer 1.866655616
third                     third 1.830866847
comsize                 comsize 1.811404105
ratio5                   ratio5 1.781489486
orbit70                 orbit70 1.589263134
orbit27                 orbit27 1.570490425
walktrap_vertex walktrap_vertex 1.420122625
ioratio                 ioratio 1.389212870
trans                     trans 1.291221483
inner                     inner 1.250900979
pagerank               pagerank 1.198002528
orbit24                 orbit24 1.162057828
membership_s4     membership_s4 1.139493384
adhesion               adhesion 1.125797593
orbit31                 orbit31 1.118975562
orbit18                 orbit18 1.107380257
graph22                 graph22 1.018884271
knn                         knn 1.009612484
bigcom171             bigcom171 0.945636086
orbit54                 orbit54 0.932500811
cohesion               cohesion 0.915201354
bet                         bet 0.900338926
graph20                 graph20 0.842478570
graph4                   graph4 0.812809366
orbit62                 orbit62 0.808608277
bigcom40               bigcom40 0.797052569
orbit39                 orbit39 0.785278634
orbit59                 orbit59 0.783901785
orbit49                 orbit49 0.763745061
graph17                 graph17 0.747515311
orbit69                 orbit69 0.741340842
graph26                 graph26 0.739036222
graph23                 graph23 0.730937481
graph11                 graph11 0.724972311
orbit64                 orbit64 0.706882765
graph25                 graph25 0.706656130
orbit6                   orbit6 0.705933302
orbit47                 orbit47 0.682609173
graph14                 graph14 0.677499946
orbit35                 orbit35 0.677024291
orbit41                 orbit41 0.664096002
orbit19                 orbit19 0.641975734
orbit44                 orbit44 0.640014139
ratio1                   ratio1 0.626515037
graph10                 graph10 0.613366345
orbit17                 orbit17 0.583027288
ratio6                   ratio6 0.582144970
orbit46                 orbit46 0.577224151
orbit66                 orbit66 0.559420809
orbit55                 orbit55 0.550010226
graph5                   graph5 0.540084425
orbit32                 orbit32 0.533369767
graph27                 graph27 0.532239516
orbit9                   orbit9 0.520440727
graph7                   graph7 0.518652031
orbit40                 orbit40 0.512254201
orbit50                 orbit50 0.507952293
orbit28                 orbit28 0.505240674
graph16                 graph16 0.499265124
orbit20                 orbit20 0.498321865
orbit25                 orbit25 0.496749045
constraint           constraint 0.492556593
graph15                 graph15 0.491518098
orbit37                 orbit37 0.491339327
orbit11                 orbit11 0.484670345
orbit51                 orbit51 0.481518578
orbit36                 orbit36 0.472957143
orbit29                 orbit29 0.465272188
orbit63                 orbit63 0.454636158
graph2                   graph2 0.450776074
graph8                   graph8 0.445747180
graph21                 graph21 0.443113365
orbit58                 orbit58 0.442709653
graph28                 graph28 0.436773820
orbit33                 orbit33 0.428683657
orbit57                 orbit57 0.428462188
ratio3                   ratio3 0.408493657
graph19                 graph19 0.407841466
orbit61                 orbit61 0.394944185
orbit71                 orbit71 0.389155353
graph29                 graph29 0.388842848
orbit53                 orbit53 0.388336195
graph24                 graph24 0.387042727
orbit12                 orbit12 0.379893052
orbit30                 orbit30 0.378640674
upto_fourth         upto_fourth 0.376644159
orbit52                 orbit52 0.371369480
upto_fifth           upto_fifth 0.369074581
orbit4                   orbit4 0.366060735
orbit22                 orbit22 0.360955386
graph1                   graph1 0.360531149
ratio2                   ratio2 0.345187746
orbit42                 orbit42 0.344618691
orbit1                   orbit1 0.343311720
fifth                     fifth 0.342956609
upto_sixth           upto_sixth 0.338243099
orbit16                 orbit16 0.337019945
orbit48                 orbit48 0.336019470
graph18                 graph18 0.335927924
orbit15                 orbit15 0.334461364
graph3                   graph3 0.317573155
fourth                   fourth 0.316620545
orbit7                   orbit7 0.312224004
bigcom246             bigcom246 0.310444172
graph12                 graph12 0.309533436
orbit10                 orbit10 0.307987534
graph13                 graph13 0.296332613
orbit26                 orbit26 0.295052179
orbit68                 orbit68 0.290972501
bigcom28               bigcom28 0.286686528
coreness               coreness 0.284947457
orbit5                   orbit5 0.280573085
close                     close 0.271019356
sixth                     sixth 0.257675327
graph6                   graph6 0.249232984
orbit2                   orbit2 0.247176288
orbit23                 orbit23 0.239474875
upto_second         upto_second 0.236338829
upto_third           upto_third 0.233011726
selfinter             selfinter 0.231088845
hubscore               hubscore 0.226704832
orbit38                 orbit38 0.224950416
orbit21                 orbit21 0.224468193
orbit67                 orbit67 0.213481533
orbit13                 orbit13 0.208810153
membership_s14   membership_s14 0.173053347
graph9                   graph9 0.164608557
orbit60                 orbit60 0.154579213
bigcom4                 bigcom4 0.150916584
bigcom127             bigcom127 0.139888809
orbit43                 orbit43 0.138167901
graph0                   graph0 0.135362443
bigcom248             bigcom248 0.132731296
second                   second 0.125581688
membership_s32   membership_s32 0.120068245
evcent                   evcent 0.109323925
AP                           AP 0.103071500
bigcom24               bigcom24 0.089815449
membership_s16   membership_s16 0.065742914
pdi                         pdi 0.054288973
bigcom408             bigcom408 0.052932882
membership_s36   membership_s36 0.031787564
membership_s30   membership_s30 0.027658809
bigcom412             bigcom412 0.027377682
bigcom3                 bigcom3 0.022696999
bigcom8                 bigcom8 0.015596771
membership_s15   membership_s15 0.012517128
bigcom116             bigcom116 0.011705554
membership_s5     membership_s5 0.010059637
membership_s7     membership_s7 0.009464689
bigcom30               bigcom30 0.007264212
orbit0                   orbit0 0.000000000
orbit3                   orbit3 0.000000000
orbit8                   orbit8 0.000000000
orbit14                 orbit14 0.000000000
orbit34                 orbit34 0.000000000
orbit72                 orbit72 0.000000000
ecc                         ecc 0.000000000
eccrad                   eccrad 0.000000000
first                     first 0.000000000
bigcom1                 bigcom1 0.000000000
bigcom2                 bigcom2 0.000000000
bigcom6                 bigcom6 0.000000000
bigcom9                 bigcom9 0.000000000
bigcom11               bigcom11 0.000000000
bigcom13               bigcom13 0.000000000
bigcom15               bigcom15 0.000000000
bigcom16               bigcom16 0.000000000
bigcom21               bigcom21 0.000000000
bigcom22               bigcom22 0.000000000
bigcom26               bigcom26 0.000000000
bigcom31               bigcom31 0.000000000
bigcom32               bigcom32 0.000000000
bigcom33               bigcom33 0.000000000
bigcom34               bigcom34 0.000000000
bigcom36               bigcom36 0.000000000
bigcom37               bigcom37 0.000000000
bigcom38               bigcom38 0.000000000
bigcom39               bigcom39 0.000000000
bigcom43               bigcom43 0.000000000
bigcom44               bigcom44 0.000000000
bigcom46               bigcom46 0.000000000
bigcom47               bigcom47 0.000000000
bigcom49               bigcom49 0.000000000
bigcom50               bigcom50 0.000000000
bigcom51               bigcom51 0.000000000
bigcom52               bigcom52 0.000000000
bigcom54               bigcom54 0.000000000
bigcom56               bigcom56 0.000000000
bigcom62               bigcom62 0.000000000
bigcom66               bigcom66 0.000000000
bigcom68               bigcom68 0.000000000
bigcom69               bigcom69 0.000000000
bigcom71               bigcom71 0.000000000
bigcom72               bigcom72 0.000000000
bigcom73               bigcom73 0.000000000
bigcom74               bigcom74 0.000000000
bigcom75               bigcom75 0.000000000
bigcom76               bigcom76 0.000000000
bigcom77               bigcom77 0.000000000
bigcom79               bigcom79 0.000000000
bigcom80               bigcom80 0.000000000
bigcom82               bigcom82 0.000000000
bigcom83               bigcom83 0.000000000
bigcom84               bigcom84 0.000000000
bigcom85               bigcom85 0.000000000
bigcom87               bigcom87 0.000000000
bigcom89               bigcom89 0.000000000
bigcom91               bigcom91 0.000000000
bigcom92               bigcom92 0.000000000
bigcom93               bigcom93 0.000000000
bigcom96               bigcom96 0.000000000
bigcom97               bigcom97 0.000000000
bigcom98               bigcom98 0.000000000
bigcom99               bigcom99 0.000000000
bigcom101             bigcom101 0.000000000
bigcom104             bigcom104 0.000000000
bigcom106             bigcom106 0.000000000
bigcom109             bigcom109 0.000000000
bigcom113             bigcom113 0.000000000
bigcom120             bigcom120 0.000000000
bigcom123             bigcom123 0.000000000
bigcom126             bigcom126 0.000000000
bigcom137             bigcom137 0.000000000
bigcom139             bigcom139 0.000000000
bigcom140             bigcom140 0.000000000
bigcom143             bigcom143 0.000000000
bigcom145             bigcom145 0.000000000
bigcom146             bigcom146 0.000000000
bigcom147             bigcom147 0.000000000
bigcom149             bigcom149 0.000000000
bigcom153             bigcom153 0.000000000
bigcom154             bigcom154 0.000000000
bigcom156             bigcom156 0.000000000
bigcom157             bigcom157 0.000000000
bigcom158             bigcom158 0.000000000
bigcom160             bigcom160 0.000000000
bigcom161             bigcom161 0.000000000
bigcom162             bigcom162 0.000000000
bigcom164             bigcom164 0.000000000
bigcom166             bigcom166 0.000000000
bigcom167             bigcom167 0.000000000
bigcom173             bigcom173 0.000000000
bigcom175             bigcom175 0.000000000
bigcom176             bigcom176 0.000000000
bigcom177             bigcom177 0.000000000
bigcom178             bigcom178 0.000000000
bigcom180             bigcom180 0.000000000
bigcom181             bigcom181 0.000000000
bigcom184             bigcom184 0.000000000
bigcom186             bigcom186 0.000000000
bigcom187             bigcom187 0.000000000
bigcom189             bigcom189 0.000000000
bigcom194             bigcom194 0.000000000
bigcom195             bigcom195 0.000000000
bigcom196             bigcom196 0.000000000
bigcom204             bigcom204 0.000000000
bigcom205             bigcom205 0.000000000
bigcom212             bigcom212 0.000000000
bigcom214             bigcom214 0.000000000
bigcom222             bigcom222 0.000000000
bigcom223             bigcom223 0.000000000
bigcom226             bigcom226 0.000000000
bigcom227             bigcom227 0.000000000
bigcom229             bigcom229 0.000000000
bigcom233             bigcom233 0.000000000
bigcom236             bigcom236 0.000000000
bigcom237             bigcom237 0.000000000
bigcom249             bigcom249 0.000000000
bigcom250             bigcom250 0.000000000
bigcom254             bigcom254 0.000000000
bigcom266             bigcom266 0.000000000
bigcom269             bigcom269 0.000000000
bigcom272             bigcom272 0.000000000
bigcom274             bigcom274 0.000000000
bigcom281             bigcom281 0.000000000
bigcom291             bigcom291 0.000000000
bigcom292             bigcom292 0.000000000
bigcom295             bigcom295 0.000000000
bigcom299             bigcom299 0.000000000
bigcom301             bigcom301 0.000000000
bigcom306             bigcom306 0.000000000
bigcom309             bigcom309 0.000000000
bigcom314             bigcom314 0.000000000
bigcom321             bigcom321 0.000000000
bigcom341             bigcom341 0.000000000
bigcom350             bigcom350 0.000000000
bigcom353             bigcom353 0.000000000
bigcom359             bigcom359 0.000000000
bigcom363             bigcom363 0.000000000
bigcom365             bigcom365 0.000000000
bigcom385             bigcom385 0.000000000
bigcom386             bigcom386 0.000000000
bigcom480             bigcom480 0.000000000
membership_s1     membership_s1 0.000000000
membership_s3     membership_s3 0.000000000
membership_s6     membership_s6 0.000000000
membership_s8     membership_s8 0.000000000
membership_s9     membership_s9 0.000000000
membership_s11   membership_s11 0.000000000
membership_s12   membership_s12 0.000000000
membership_s17   membership_s17 0.000000000
membership_s18   membership_s18 0.000000000
membership_s20   membership_s20 0.000000000
membership_s21   membership_s21 0.000000000
membership_s22   membership_s22 0.000000000
membership_s24   membership_s24 0.000000000
membership_s25   membership_s25 0.000000000
membership_s26   membership_s26 0.000000000
membership_s27   membership_s27 0.000000000
membership_s28   membership_s28 0.000000000
membership_s31   membership_s31 0.000000000
membership_s33   membership_s33 0.000000000
membership_s37   membership_s37 0.000000000
[1] "Dataset: all_C Model RF, run: 1 of 10 2015-06-22 17:11:44"
     |      Out-of-bag   |
Tree |      MSE  %Var(y) |
   1 |  0.07779   174.75 |
   2 |  0.07258   163.06 |
   3 |  0.06812   153.04 |
   4 |  0.06575   147.70 |
   5 |  0.06378   143.29 |
   6 |  0.06134   137.79 |
   7 |  0.05936   133.34 |
   8 |  0.05806   130.44 |
   9 |  0.05638   126.67 |
  10 |  0.05453   122.50 |
  11 |   0.0531   119.29 |
  12 |  0.05212   117.10 |
  13 |  0.05154   115.79 |
  14 |  0.05074   113.99 |
  15 |  0.04986   112.01 |
  16 |   0.0493   110.76 |
  17 |  0.04895   109.96 |
  18 |  0.04858   109.15 |
  19 |  0.04818   108.25 |
  20 |  0.04782   107.43 |
  21 |  0.04741   106.52 |
  22 |  0.04711   105.83 |
  23 |  0.04702   105.62 |
  24 |  0.04669   104.90 |
  25 |  0.04653   104.52 |
  26 |  0.04635   104.13 |
  27 |  0.04614   103.66 |
  28 |    0.046   103.34 |
  29 |  0.04578   102.84 |
  30 |  0.04564   102.52 |
  31 |  0.04558   102.40 |
  32 |  0.04531   101.78 |
  33 |  0.04514   101.41 |
  34 |  0.04493   100.94 |
  35 |  0.04483   100.71 |
  36 |  0.04468   100.37 |
  37 |   0.0446   100.19 |
  38 |  0.04453   100.03 |
  39 |  0.04443    99.82 |
  40 |  0.04439    99.73 |
  41 |  0.04434    99.60 |
  42 |  0.04426    99.44 |
  43 |  0.04423    99.37 |
  44 |  0.04414    99.16 |
  45 |  0.04414    99.16 |
  46 |  0.04406    98.97 |
  47 |  0.04398    98.81 |
  48 |  0.04395    98.73 |
  49 |   0.0439    98.63 |
  50 |  0.04383    98.47 |
  51 |  0.04382    98.44 |
  52 |  0.04376    98.31 |
  53 |   0.0437    98.18 |
  54 |  0.04362    97.98 |
  55 |  0.04357    97.88 |
  56 |  0.04353    97.79 |
  57 |  0.04353    97.80 |
  58 |  0.04352    97.76 |
  59 |  0.04348    97.67 |
  60 |  0.04342    97.55 |
  61 |  0.04339    97.47 |
  62 |  0.04334    97.36 |
  63 |  0.04331    97.29 |
  64 |  0.04331    97.29 |
  65 |  0.04332    97.32 |
  66 |  0.04333    97.34 |
  67 |  0.04332    97.33 |
  68 |  0.04332    97.32 |
  69 |  0.04324    97.15 |
  70 |  0.04323    97.11 |
  71 |  0.04319    97.03 |
  72 |  0.04322    97.11 |
  73 |  0.04321    97.06 |
  74 |  0.04318    97.01 |
  75 |  0.04317    96.99 |
  76 |  0.04313    96.90 |
  77 |   0.0431    96.83 |
  78 |  0.04305    96.71 |
  79 |  0.04304    96.68 |
  80 |  0.04303    96.67 |
  81 |  0.04301    96.63 |
  82 |  0.04297    96.53 |
  83 |  0.04293    96.45 |
  84 |  0.04291    96.39 |
  85 |  0.04287    96.30 |
  86 |  0.04282    96.20 |
  87 |  0.04281    96.18 |
  88 |   0.0428    96.14 |
  89 |  0.04279    96.12 |
  90 |  0.04277    96.09 |
  91 |  0.04279    96.12 |
  92 |  0.04279    96.12 |
  93 |  0.04278    96.12 |
  94 |  0.04277    96.09 |
  95 |  0.04278    96.10 |
  96 |  0.04278    96.10 |
  97 |  0.04276    96.06 |
  98 |  0.04276    96.05 |
  99 |  0.04277    96.09 |
 100 |  0.04276    96.06 |
[1] "Random Forest variable coefficients"
                      %IncMSE IncNodePurity
graph0           9.141151e-04  8.295555e-01
graph1           6.282889e-03  2.142146e+00
graph2           1.191046e-03  1.163782e+00
graph3           4.797489e-03  1.699307e+00
graph4           6.563917e-03  3.030986e+00
graph5           4.299338e-03  2.209178e+00
graph6           4.171348e-03  1.798167e+00
graph7           3.757147e-03  2.349157e+00
graph8           2.243019e-03  1.310861e+00
graph9           5.177722e-03  1.858888e+00
graph10          1.207485e-02  3.592723e+00
graph11          8.352599e-03  3.672391e+00
graph12          8.207137e-03  2.589660e+00
graph13          1.831578e-02  2.978363e+00
graph14          6.258238e-03  2.626948e+00
graph15          1.693642e-02  2.160645e+00
graph16          6.306362e-03  2.231895e+00
graph17          9.696716e-03  2.906632e+00
graph18          5.759745e-03  1.665476e+00
graph19          1.222343e-02  3.000904e+00
graph20          7.221767e-03  4.267091e+00
graph21          8.861498e-03  2.803487e+00
graph22          5.020124e-03  3.167925e+00
graph23          1.350924e-02  4.148656e+00
graph24          3.083764e-03  2.626398e+00
graph25          7.692166e-03  3.029880e+00
graph26          4.187279e-03  2.404135e+00
graph27          2.125856e-03  2.263534e+00
graph28          4.878440e-04  1.483709e+00
graph29          2.891487e-03  1.192612e+00
orbit0           4.838707e-04  7.231802e-01
orbit1           5.171512e-03  2.306470e+00
orbit2           3.069877e-03  1.406052e+00
orbit3           2.906315e-03  1.308602e+00
orbit4           1.076585e-02  3.076151e+00
orbit5           5.970480e-03  2.017061e+00
orbit6           5.331280e-03  2.969901e+00
orbit7           4.017445e-03  1.909218e+00
orbit8           3.994944e-03  1.816837e+00
orbit9           6.558912e-03  3.120526e+00
orbit10          3.797235e-03  2.042659e+00
orbit11          5.467552e-03  1.810058e+00
orbit12          2.695415e-03  1.844894e+00
orbit13          4.734272e-03  1.293793e+00
orbit14          2.751632e-03  1.542625e+00
orbit15          6.159721e-03  2.046563e+00
orbit16          2.096333e-02  2.663147e+00
orbit17          1.070548e-02  2.672539e+00
orbit18          1.067162e-02  5.509867e+00
orbit19          4.230778e-03  3.088872e+00
orbit20          5.293694e-03  2.587611e+00
orbit21          4.712735e-03  1.808403e+00
orbit22          5.686779e-03  3.208543e+00
orbit23          1.830059e-03  1.974927e+00
orbit24          1.207278e-02  6.608337e+00
orbit25          6.199997e-03  2.252067e+00
orbit26          3.281154e-03  1.537071e+00
orbit27          4.547256e-02  6.005545e+00
orbit28          1.727508e-02  2.593235e+00
orbit29          5.856681e-03  2.126158e+00
orbit30          7.437942e-03  2.138672e+00
orbit31          6.288408e-03  3.821777e+00
orbit32          1.044151e-02  2.764818e+00
orbit33          8.490736e-03  1.870597e+00
orbit34          7.659660e-03  2.184229e+00
orbit35          7.423085e-03  2.855815e+00
orbit36          5.718419e-03  2.965062e+00
orbit37          4.416961e-03  2.544333e+00
orbit38          4.236374e-03  1.685967e+00
orbit39          8.937988e-03  4.038137e+00
orbit40          4.520876e-03  2.596958e+00
orbit41          4.809215e-03  1.917874e+00
orbit42          1.929803e-03  1.501389e+00
orbit43          5.772776e-03  2.012212e+00
orbit44          2.164009e-03  1.603961e+00
orbit45          2.376889e-02  1.609211e+01
orbit46          5.204752e-03  3.130942e+00
orbit47          1.745215e-02  3.048168e+00
orbit48          8.214530e-03  2.059598e+00
orbit49          6.105321e-03  3.961097e+00
orbit50          2.445300e-03  3.032413e+00
orbit51          1.485814e-02  3.692601e+00
orbit52          4.834191e-03  2.511670e+00
orbit53          1.162936e-02  1.876726e+00
orbit54          3.663360e-03  4.220151e+00
orbit55          3.207349e-03  2.186288e+00
orbit56          2.362771e-02  1.462914e+01
orbit57          1.483217e-02  2.450564e+00
orbit58          1.165977e-03  1.309963e+00
orbit59          4.801058e-03  4.601867e+00
orbit60          2.122461e-03  1.539968e+00
orbit61          1.357766e-03  1.952410e+00
orbit62          8.067187e-03  4.951840e+00
orbit63          1.834564e-03  2.052334e+00
orbit64          1.626946e-03  2.260901e+00
orbit65          6.743770e-03  8.590942e+00
orbit66          1.760693e-03  2.074978e+00
orbit67          1.751096e-03  1.111138e+00
orbit68          2.734819e-03  2.263733e+00
orbit69          1.677300e-04  1.757901e+00
orbit70          1.478047e-03  4.498398e+00
orbit71          2.154088e-03  1.851989e+00
orbit72          2.746072e-03  1.316083e+00
AP               6.056652e-05  2.623351e-01
bet              8.383927e-03  4.984431e+00
ecc              6.028178e-04  3.185277e-01
eccrad           2.506552e-04  2.594215e-01
close            4.679320e-03  1.817461e+00
constraint       1.000237e-02  3.312126e+00
coreness         1.555726e-02  1.252847e+00
knn              4.797766e-03  3.971891e+00
hubscore         3.795114e-03  1.959551e+00
pagerank         6.193225e-03  5.637069e+00
trans            6.184356e-03  4.244625e+00
evcent           5.734959e-03  1.919106e+00
first            5.814466e-04  9.574717e-01
upto_second      3.009085e-03  2.007892e+00
upto_third       1.091807e-02  2.065667e+00
upto_fourth      5.573742e-03  2.436352e+00
upto_fifth       1.146948e-02  2.743949e+00
upto_sixth       2.751759e-03  2.129981e+00
second           4.773233e-03  2.035665e+00
third            1.481610e-02  5.870077e+00
fourth           4.472064e-03  3.181662e+00
fifth            3.058145e-03  3.436480e+00
sixth            7.298802e-03  2.996020e+00
ratio1           3.800710e-03  3.688458e+00
ratio2           5.267474e-03  3.661718e+00
ratio3           8.988151e-03  3.231492e+00
ratio4           9.943765e-03  7.187006e+00
ratio5           5.947438e-03  1.038507e+01
ratio6           1.108184e-02  3.422763e+00
selfinter        1.275445e-04  7.691643e-01
walktrap_vertex  2.724830e-03  6.367740e+00
bigcom1          1.653515e-04  5.031269e-01
bigcom2          0.000000e+00  0.000000e+00
bigcom3         -1.548687e-05  4.981427e-01
bigcom4          3.228220e-03  6.170740e-01
bigcom6          0.000000e+00  0.000000e+00
bigcom8          8.474018e-05  2.801386e-01
bigcom9          0.000000e+00  2.810252e-18
bigcom11         0.000000e+00  0.000000e+00
bigcom13         2.336077e-05  2.793789e-01
bigcom15         0.000000e+00  1.387779e-19
bigcom16         0.000000e+00  0.000000e+00
bigcom21        -2.396062e-05  2.901047e-01
bigcom22         3.358326e-04  2.392005e-01
bigcom24         2.984260e-06  8.014584e-01
bigcom26        -8.493188e-07  1.177450e-01
bigcom28         1.352565e-04  7.726943e-01
bigcom30        -2.983537e-06  2.329006e-01
bigcom31         0.000000e+00  0.000000e+00
bigcom32         5.251669e-06  1.368822e-01
bigcom33         0.000000e+00  3.469447e-20
bigcom34         0.000000e+00  5.551115e-19
bigcom36        -2.062232e-05  3.106660e-01
bigcom37         0.000000e+00  0.000000e+00
bigcom38         0.000000e+00  0.000000e+00
bigcom39        -7.993252e-07  1.563970e-01
bigcom40         1.183297e-03  1.598153e+00
bigcom43         0.000000e+00  0.000000e+00
bigcom44         0.000000e+00  0.000000e+00
bigcom46         0.000000e+00  0.000000e+00
bigcom47         0.000000e+00  5.551115e-19
bigcom49        -2.544463e-05  2.820098e-01
bigcom50         6.843831e-06  4.364281e-01
bigcom51         0.000000e+00  0.000000e+00
bigcom52         0.000000e+00  0.000000e+00
bigcom54         0.000000e+00  0.000000e+00
bigcom56         2.597310e-06  3.651249e-01
bigcom62         0.000000e+00  0.000000e+00
bigcom66         0.000000e+00  0.000000e+00
bigcom68         0.000000e+00  0.000000e+00
bigcom69         0.000000e+00  5.551115e-19
bigcom71         4.547588e-05  4.183650e-01
bigcom72         0.000000e+00  0.000000e+00
bigcom73         0.000000e+00  0.000000e+00
bigcom74         0.000000e+00  6.938894e-20
bigcom75         0.000000e+00  2.775558e-18
bigcom76         0.000000e+00  0.000000e+00
bigcom77         0.000000e+00  0.000000e+00
bigcom79         0.000000e+00  0.000000e+00
bigcom80         0.000000e+00  0.000000e+00
bigcom82        -1.405953e-05  5.691074e-01
bigcom83         0.000000e+00  0.000000e+00
bigcom84         0.000000e+00  0.000000e+00
bigcom85         0.000000e+00  0.000000e+00
bigcom87         0.000000e+00  0.000000e+00
bigcom89         0.000000e+00  0.000000e+00
bigcom91         0.000000e+00  0.000000e+00
bigcom92         0.000000e+00  2.220446e-18
bigcom93         0.000000e+00  2.220446e-18
bigcom96         0.000000e+00  0.000000e+00
bigcom97         0.000000e+00  0.000000e+00
bigcom98         0.000000e+00  0.000000e+00
bigcom99         0.000000e+00  0.000000e+00
bigcom101        0.000000e+00  0.000000e+00
bigcom104        0.000000e+00  0.000000e+00
bigcom106        0.000000e+00  0.000000e+00
bigcom109        0.000000e+00  0.000000e+00
bigcom113        0.000000e+00  2.220446e-18
bigcom116       -1.607641e-05  3.307445e-01
bigcom120        0.000000e+00  0.000000e+00
bigcom123        0.000000e+00  2.220446e-18
bigcom126        0.000000e+00  0.000000e+00
bigcom127        1.397502e-05  6.318408e-01
bigcom137        0.000000e+00  2.255141e-18
bigcom139        0.000000e+00  0.000000e+00
bigcom140        0.000000e+00  0.000000e+00
bigcom143        0.000000e+00  0.000000e+00
bigcom145       -1.063040e-06  5.041321e-01
bigcom146        0.000000e+00  0.000000e+00
bigcom147        0.000000e+00  5.551115e-19
bigcom149       -2.490993e-05  5.046030e-01
bigcom153        0.000000e+00  0.000000e+00
bigcom154        0.000000e+00  2.220446e-18
bigcom156        0.000000e+00  3.469447e-20
bigcom157        0.000000e+00  3.469447e-20
bigcom158        0.000000e+00  0.000000e+00
bigcom160        0.000000e+00  2.220446e-18
bigcom161        0.000000e+00  0.000000e+00
bigcom162        0.000000e+00  0.000000e+00
bigcom164        0.000000e+00  0.000000e+00
bigcom166        0.000000e+00  6.938894e-20
bigcom167       -2.767357e-05  1.702143e-01
bigcom171        1.692457e-04  2.503924e+00
bigcom173        0.000000e+00  0.000000e+00
bigcom175        0.000000e+00  0.000000e+00
bigcom176        0.000000e+00  1.110223e-18
bigcom177        0.000000e+00  0.000000e+00
bigcom178        0.000000e+00  2.220446e-18
bigcom180       -3.495287e-06  4.892560e-01
bigcom181        0.000000e+00  0.000000e+00
bigcom184        0.000000e+00  0.000000e+00
bigcom186        0.000000e+00  0.000000e+00
bigcom187        0.000000e+00  0.000000e+00
bigcom189        0.000000e+00  0.000000e+00
bigcom194        0.000000e+00  0.000000e+00
bigcom195        0.000000e+00  5.551115e-19
bigcom196       -3.219008e-05  4.104962e-01
bigcom204        0.000000e+00  0.000000e+00
bigcom205        0.000000e+00  0.000000e+00
bigcom212        0.000000e+00  0.000000e+00
bigcom214        0.000000e+00  0.000000e+00
bigcom222        0.000000e+00  0.000000e+00
bigcom223        0.000000e+00  0.000000e+00
bigcom226        0.000000e+00  0.000000e+00
bigcom227        0.000000e+00  0.000000e+00
bigcom229        0.000000e+00  0.000000e+00
bigcom233        0.000000e+00  0.000000e+00
bigcom236        0.000000e+00  0.000000e+00
bigcom237        0.000000e+00  0.000000e+00
bigcom246        5.356752e-05  1.266005e+00
bigcom248       -2.440043e-05  5.952257e-01
bigcom249       -2.988207e-07  4.882998e-01
bigcom250        0.000000e+00  0.000000e+00
bigcom254        0.000000e+00  0.000000e+00
bigcom266        0.000000e+00  0.000000e+00
bigcom269        0.000000e+00  0.000000e+00
bigcom272        0.000000e+00  0.000000e+00
bigcom274        1.662847e-05  1.285656e-01
bigcom281        9.551771e-06  4.330113e-01
bigcom291        0.000000e+00  0.000000e+00
bigcom292       -1.763057e-05  4.920917e-01
bigcom295        0.000000e+00  5.551115e-19
bigcom299        0.000000e+00  0.000000e+00
bigcom301        0.000000e+00  0.000000e+00
bigcom306        0.000000e+00  0.000000e+00
bigcom309        0.000000e+00  0.000000e+00
bigcom314        0.000000e+00  0.000000e+00
bigcom321        0.000000e+00  0.000000e+00
bigcom341        0.000000e+00  0.000000e+00
bigcom350        0.000000e+00  0.000000e+00
bigcom353        0.000000e+00  2.775558e-19
bigcom359        0.000000e+00  0.000000e+00
bigcom363        0.000000e+00  8.571429e-03
bigcom365        0.000000e+00  2.081668e-19
bigcom385        0.000000e+00  0.000000e+00
bigcom386        0.000000e+00  0.000000e+00
bigcom408        5.136883e-05  1.091035e+00
bigcom412        2.216730e-05  9.004137e-01
bigcom480        0.000000e+00  0.000000e+00
spin_vertex      4.324200e-03  7.273786e+00
membership_s1    3.768782e-05  2.685829e-01
membership_s3    0.000000e+00  5.551115e-19
membership_s4    2.158677e-03  3.066729e+00
membership_s5    1.919325e-04  3.836353e-01
membership_s6    2.793144e-04  4.157543e-01
membership_s7    1.421032e-04  3.235099e-01
membership_s8    0.000000e+00  0.000000e+00
membership_s9    0.000000e+00  0.000000e+00
membership_s11   0.000000e+00  0.000000e+00
membership_s12  -1.286759e-05  3.574365e-01
membership_s14  -6.915637e-06  2.555763e-01
membership_s15   6.238134e-06  2.438482e-01
membership_s16  -1.681818e-05  2.740683e-01
membership_s17   0.000000e+00  0.000000e+00
membership_s18   4.072170e-06  8.415882e-02
membership_s20   0.000000e+00  0.000000e+00
membership_s21   4.184401e-05  2.709470e-01
membership_s22   0.000000e+00  0.000000e+00
membership_s24   0.000000e+00  2.220446e-18
membership_s25   0.000000e+00  3.469447e-20
membership_s26   0.000000e+00  0.000000e+00
membership_s27   1.687585e-05  3.477044e-01
membership_s28   0.000000e+00  0.000000e+00
membership_s30  -1.926043e-05  4.640373e-01
membership_s31   2.852503e-06  1.854383e-01
membership_s32   3.899416e-05  7.380313e-01
membership_s33   0.000000e+00  0.000000e+00
membership_s36   2.534809e-04  5.158913e-01
membership_s37   1.156277e-05  2.299048e-01
V1               4.870313e-03  9.645591e+00
V2               2.243094e-03  8.351587e+00
pdi              1.379547e-04  9.071010e-01
adhesion         1.140549e-02  6.132488e+00
cohesion         9.749970e-03  6.069097e+00
inner            4.038241e-03  7.051792e+00
outer            2.180940e-03  7.288228e+00
ioratio          4.546368e-03  6.399578e+00
comsize          1.971306e-03  8.679304e+00
[1] "Dataset: all_C Model GLM, run: 1 of 10 2015-06-22 17:18:32"
[1] "glmnet variable coefficients"
                         [,1]          [,2]
(Intercept)     -3.016337e+00 -3.242157e+00
graph0           1.055430e-39  9.377923e-05
graph1           3.409203e-43 -1.934343e-07
graph2           4.386964e-40 -1.629469e-06
graph3           3.205709e-44 -7.031559e-09
graph4           1.948893e-47 -1.827058e-10
graph5           1.163842e-41 -2.674089e-06
graph6           2.200123e-43 -4.514718e-08
graph7           1.690529e-41  1.714538e-06
graph8           3.273541e-40 -3.564276e-05
graph9           7.501074e-46 -1.690073e-10
graph10          8.846548e-48 -5.414392e-12
graph11         -8.206086e-50 -3.396319e-13
graph12          1.349464e-45 -2.261283e-10
graph13          1.309030e-44 -1.984171e-10
graph14          4.942020e-47 -7.190654e-11
graph15          4.672368e-43 -1.249084e-07
graph16          5.160173e-45 -1.518105e-09
graph17          9.860932e-45 -2.692376e-09
graph18          2.974367e-43 -2.878841e-08
graph19          6.715839e-44  1.049389e-08
graph20          5.956774e-43 -4.542703e-07
graph21          3.714690e-43  2.628408e-09
graph22          1.103626e-42  2.592232e-08
graph23          4.580856e-43  3.753831e-08
graph24          7.975369e-43  9.218821e-08
graph25          4.025895e-42  1.115248e-06
graph26          3.875321e-42  5.724198e-07
graph27          2.167294e-41  7.862727e-06
graph28          3.051197e-41  4.699007e-06
graph29          3.019192e-40 -6.412681e-05
orbit0           1.055430e-39  9.731324e-05
orbit1           2.859466e-41  2.758463e-06
orbit2           1.592453e-43 -2.192791e-07
orbit3           4.386964e-40  3.621276e-07
orbit4           7.791671e-43  1.901507e-07
orbit5           2.370680e-44 -1.073721e-08
orbit6           8.607788e-45 -2.058012e-08
orbit7          -1.152179e-47 -1.084511e-10
orbit8           1.163842e-41 -2.601905e-06
orbit9           1.628284e-41  6.600944e-06
orbit10          1.925884e-42 -1.585434e-07
orbit11          9.452804e-44 -6.260716e-08
orbit12          7.902023e-41  9.274994e-06
orbit13          1.766760e-41  1.842649e-06
orbit14          3.273541e-40 -3.330151e-05
orbit15          1.928118e-44  6.205782e-09
orbit16          5.858450e-46 -3.796481e-10
orbit17          5.766728e-45  3.926519e-10
orbit18          3.994464e-45  8.620877e-10
orbit19          1.064782e-45 -3.995315e-10
orbit20          4.839672e-46 -1.223596e-10
orbit21          1.489698e-48 -4.885604e-12
orbit22         -2.594031e-48 -3.988260e-11
orbit23         -6.657397e-50 -9.675148e-14
orbit24          8.672085e-44  3.828927e-08
orbit25          4.351154e-44  9.160615e-09
orbit26          8.185818e-46 -4.797738e-10
orbit27          4.882057e-43  2.456313e-07
orbit28          2.798018e-44 -9.064473e-09
orbit29          7.101276e-44 -6.023533e-09
orbit30          1.721788e-44  2.154924e-09
orbit31          4.567341e-45 -5.123965e-09
orbit32          2.818070e-45 -2.358033e-09
orbit33          3.478608e-48 -3.292570e-11
orbit34          4.672368e-43 -1.236751e-07
orbit35          5.024998e-43  8.374982e-08
orbit36          7.645223e-44 -3.992919e-08
orbit37          6.720291e-44 -3.457242e-10
orbit38          1.593043e-45 -1.302202e-09
orbit39          9.737813e-43  2.872438e-07
orbit40          1.759395e-43  2.258527e-08
orbit41          5.738069e-44 -2.528400e-08
orbit42          3.896434e-45 -3.612670e-09
orbit43          1.211526e-42 -1.156895e-07
orbit44          1.518157e-43 -9.371061e-09
orbit45          3.082620e-42  2.355576e-06
orbit46          1.003356e-42 -8.620170e-08
orbit47          6.479998e-44 -1.518713e-09
orbit48          1.448913e-43  3.572783e-08
orbit49          3.709555e-42 -3.050338e-07
orbit50          3.558420e-43 -6.022070e-07
orbit51          1.633146e-42 -2.050778e-07
orbit52          4.348151e-42 -9.193395e-08
orbit53          4.340597e-43  5.884656e-08
orbit54          6.970479e-42  1.664505e-06
orbit55          8.089162e-43 -1.111961e-07
orbit56          1.995156e-41  1.702252e-05
orbit57          9.830673e-43  1.322807e-07
orbit58          3.947621e-43 -1.041138e-07
orbit59          5.714342e-42 -8.160807e-08
orbit60          1.856563e-42  3.354982e-07
orbit61          1.103573e-42  2.157199e-07
orbit62          4.570947e-41  9.776644e-06
orbit63          6.591369e-42  1.797839e-06
orbit64          9.686668e-42  3.080151e-06
orbit65          6.313281e-41  1.292263e-05
orbit66          1.264350e-41  2.397818e-06
orbit67          4.845694e-42  5.440815e-07
orbit68          3.228546e-41  9.678438e-06
orbit69          4.890285e-41  2.872499e-05
orbit70          1.327078e-40  3.595135e-05
orbit71          3.532722e-41  3.158293e-06
orbit72          3.019192e-40 -6.490003e-05
AP               3.824348e-38 -5.078120e-02
bet              4.217082e-44 -1.841354e-08
ecc             -1.853934e-38  8.927279e-03
eccrad          -1.112361e-37  5.316002e-02
close            1.082481e-36  7.606781e-01
constraint      -9.132535e-38 -1.327215e-01
coreness         7.984940e-39  7.923719e-03
knn             -2.680236e-41 -5.720873e-05
hubscore         1.696829e-36  3.505891e-01
pagerank        -1.257021e-37 -9.125674e-01
trans            1.009870e-38 -1.863012e-02
evcent           1.701991e-36  3.650865e-01
first            1.055430e-39  9.874319e-05
upto_second      3.547693e-41  5.388480e-06
upto_third       1.096775e-41  1.071388e-05
upto_fourth      9.834663e-42  7.067162e-06
upto_fifth       8.065008e-42 -6.317148e-06
upto_sixth      -1.924175e-42 -5.897701e-05
second           3.560626e-41  5.435649e-06
third            1.274357e-41  1.665103e-05
fourth          -1.639446e-41 -1.777867e-05
fifth           -1.387899e-41 -1.210993e-05
sixth           -1.334153e-41 -1.772452e-06
ratio1          -3.197859e-41 -5.741260e-05
ratio2          -1.608317e-40 -1.561938e-04
ratio3          -1.880860e-40 -1.405664e-04
ratio4          -9.587525e-41 -3.530795e-04
ratio5           2.803969e-42 -1.324966e-04
ratio6          -1.280886e-41  5.327774e-06
selfinter        6.096931e-38  6.285721e-02
walktrap_vertex  3.472822e-38  1.930155e-02
bigcom1         -1.307259e-38 -1.786016e-02
bigcom2         -4.721197e-38 -2.005864e-01
bigcom3         -1.135454e-40  8.849335e-02
bigcom4          1.347794e-38  2.576533e-02
bigcom6         -4.719235e-38 -2.324329e-01
bigcom8         -1.312841e-38 -5.599233e-02
bigcom9         -4.737746e-38 -2.187690e-01
bigcom11        -4.725520e-38 -2.086193e-01
bigcom13        -1.564083e-38  5.808500e-02
bigcom15        -4.731034e-38 -2.517179e-01
bigcom16        -4.720805e-38 -1.891812e-01
bigcom21         3.362498e-39  6.362502e-02
bigcom22        -1.760666e-38 -1.500714e-01
bigcom24         2.054969e-37  8.300197e-01
bigcom26        -3.758043e-38 -1.967160e-01
bigcom28         1.197647e-37  2.419544e-01
bigcom30        -4.407220e-39  5.225279e-03
bigcom31        -4.718450e-38 -1.899691e-01
bigcom32         1.227013e-38  2.872720e-01
bigcom33        -4.718058e-38 -2.199651e-01
bigcom34        -4.718843e-38 -1.764949e-01
bigcom36         1.598766e-38  2.367009e-01
bigcom37        -4.718058e-38 -1.626006e-01
bigcom38        -4.721197e-38 -2.111998e-01
bigcom39        -1.461865e-38  4.818648e-02
bigcom40         9.837495e-38  1.729264e-01
bigcom43        -4.720412e-38 -1.860093e-01
bigcom44        -4.211299e-38 -1.739719e-01
bigcom46        -4.724341e-38 -1.893591e-01
bigcom47        -4.722376e-38 -1.958976e-01
bigcom49         3.056819e-38  2.445998e-01
bigcom50         4.470332e-38  3.689796e-01
bigcom51        -4.718843e-38 -2.229381e-01
bigcom52        -4.718843e-38 -2.458662e-01
bigcom54        -4.718058e-38 -1.816931e-01
bigcom56         1.227013e-38  1.089971e-01
bigcom62        -4.718450e-38 -2.005430e-01
bigcom66        -4.718450e-38 -1.858829e-01
bigcom68        -4.718843e-38 -1.954540e-01
bigcom69        -4.722768e-38 -2.007216e-01
bigcom71         1.598766e-38  2.968614e-01
bigcom72        -4.718450e-38 -1.748284e-01
bigcom73        -4.724734e-38 -2.245638e-01
bigcom74        -4.722376e-38 -2.563747e-01
bigcom75        -4.718450e-38 -1.826506e-01
bigcom76        -4.720412e-38 -2.092325e-01
bigcom77        -4.720412e-38 -2.598393e-01
bigcom79        -4.718450e-38 -2.071739e-01
bigcom80        -4.720412e-38 -1.603665e-01
bigcom82         5.388997e-38  3.812438e-01
bigcom83        -4.718450e-38 -9.369153e-02
bigcom84        -4.720020e-38 -2.565181e-01
bigcom85        -4.719627e-38 -2.188221e-01
bigcom87        -4.720805e-38 -2.018213e-01
bigcom89        -4.718450e-38 -1.653645e-01
bigcom91        -4.721197e-38 -2.582293e-01
bigcom92        -4.729457e-38 -2.123619e-01
bigcom93        -4.718450e-38 -1.124712e-01
bigcom96        -4.718450e-38 -2.189898e-01
bigcom97        -4.721590e-38 -2.757638e-01
bigcom98        -4.718450e-38 -1.572981e-01
bigcom99        -4.718450e-38 -1.445918e-01
bigcom101       -4.723554e-38 -2.173701e-01
bigcom104       -4.721983e-38 -2.293923e-01
bigcom106       -4.719627e-38 -1.520804e-01
bigcom109       -4.719235e-38 -2.733794e-01
bigcom113       -4.720020e-38 -1.479337e-01
bigcom116       -2.280049e-39  1.464428e-01
bigcom120       -4.718843e-38 -1.407200e-01
bigcom123       -4.719235e-38 -2.032760e-01
bigcom126       -4.718058e-38 -1.714722e-01
bigcom127        2.415759e-37  7.777688e-01
bigcom137       -4.720412e-38 -2.700897e-01
bigcom139       -4.717274e-38 -1.764628e-01
bigcom140       -4.719235e-38 -2.017556e-01
bigcom143       -4.718843e-38 -1.314060e-01
bigcom145        2.054286e-37  9.649171e-01
bigcom146       -4.719235e-38 -1.952989e-01
bigcom147       -4.725520e-38 -2.688847e-01
bigcom149        1.549197e-37  7.607797e-01
bigcom153       -4.721983e-38 -1.728078e-01
bigcom154       -4.721983e-38 -1.875645e-01
bigcom156       -4.719627e-38 -1.935348e-01
bigcom157       -4.722376e-38 -1.533018e-01
bigcom158       -4.718450e-38 -1.737074e-01
bigcom160       -4.718450e-38 -1.792778e-01
bigcom161       -4.718450e-38 -2.093173e-01
bigcom162       -4.718450e-38 -1.975749e-01
bigcom164       -4.717666e-38 -3.025043e-01
bigcom166       -4.721590e-38 -2.438562e-01
bigcom167       -1.253512e-39  1.221608e-01
bigcom171        4.123488e-37  1.165805e+00
bigcom173       -4.719235e-38 -1.837364e-01
bigcom175       -4.718058e-38 -1.530767e-01
bigcom176       -4.718058e-38 -2.469690e-01
bigcom177       -4.718843e-38 -2.176984e-01
bigcom178       -4.718843e-38 -2.265347e-01
bigcom180        1.549197e-37  8.175120e-01
bigcom181       -4.723161e-38 -2.562538e-01
bigcom184       -4.718450e-38 -2.469396e-01
bigcom186       -4.718450e-38 -2.291303e-01
bigcom187       -4.718058e-38 -2.399429e-01
bigcom189       -4.721197e-38 -2.135519e-01
bigcom194       -4.719235e-38 -2.446211e-01
bigcom195       -4.718843e-38 -1.958129e-01
bigcom196        1.549197e-37  7.443837e-01
bigcom204       -4.720412e-38 -2.189982e-01
bigcom205       -4.718450e-38 -1.878606e-01
bigcom212       -4.718843e-38 -2.260053e-01
bigcom214       -4.719235e-38 -1.799314e-01
bigcom222       -4.718058e-38 -1.922088e-01
bigcom223       -4.718843e-38 -2.322255e-01
bigcom226       -4.718450e-38 -2.522644e-01
bigcom227       -4.718450e-38 -2.106898e-01
bigcom229       -4.717666e-38 -1.630059e-01
bigcom233       -4.718450e-38 -1.552602e-01
bigcom236       -4.718058e-38 -1.798930e-01
bigcom237       -4.718058e-38 -2.455071e-01
bigcom246        1.694825e-37  7.416827e-01
bigcom248        1.424184e-37  5.732226e-01
bigcom249        1.549197e-37  7.760299e-01
bigcom250       -4.722768e-38 -2.202859e-01
bigcom254       -4.719235e-38 -2.721566e-01
bigcom266       -4.718450e-38 -2.097920e-01
bigcom269       -4.718843e-38 -1.480008e-01
bigcom272       -4.718058e-38 -1.718997e-01
bigcom274       -2.429688e-38  2.398840e-02
bigcom281        7.915033e-38  6.589172e-01
bigcom291       -4.718450e-38 -2.027088e-01
bigcom292        1.549197e-37  7.399557e-01
bigcom295       -4.719235e-38 -1.912760e-01
bigcom299       -4.718058e-38 -2.261852e-01
bigcom301       -4.721197e-38 -2.055125e-01
bigcom306       -4.718450e-38 -1.612794e-01
bigcom309       -4.719627e-38 -1.751476e-01
bigcom314       -4.718450e-38 -1.869334e-01
bigcom321       -4.720805e-38 -1.930751e-01
bigcom341       -4.718058e-38 -1.893612e-01
bigcom350       -4.718450e-38 -2.142428e-01
bigcom353       -4.718058e-38 -1.751479e-01
bigcom359       -4.718450e-38 -2.565334e-01
bigcom363       -4.718450e-38 -1.331346e-01
bigcom365       -4.718843e-38 -2.099399e-01
bigcom385       -4.719235e-38 -2.013067e-01
bigcom386       -4.718058e-38 -1.796111e-01
bigcom408        1.774347e-37  8.335252e-01
bigcom412        2.896798e-37  1.025125e+00
bigcom480       -4.718843e-38 -1.887755e-01
spin_vertex     -8.761243e-38 -8.475025e-02
membership_s1   -2.797210e-38 -5.865890e-02
membership_s3   -4.724341e-38 -1.715350e-01
membership_s4    8.524036e-38  1.867399e-01
membership_s5   -1.545883e-38 -8.447304e-02
membership_s6   -3.463529e-38 -2.830839e-02
membership_s7   -4.331800e-39  3.486856e-02
membership_s8   -4.720412e-38 -1.563548e-01
membership_s9   -4.722768e-38 -1.597154e-01
membership_s11  -4.720805e-38 -1.554185e-01
membership_s12   2.501427e-38  3.267811e-01
membership_s14   1.774347e-37  8.061552e-01
membership_s15  -2.387602e-38 -6.185806e-02
membership_s16   1.083523e-37  3.437133e-01
membership_s17  -4.720020e-38 -1.557818e-01
membership_s18  -3.621234e-38 -1.766805e-01
membership_s20  -4.719235e-38 -1.735648e-01
membership_s21  -3.578682e-38 -8.600438e-02
membership_s22  -4.729457e-38 -2.962240e-01
membership_s24  -4.729851e-38 -1.647815e-01
membership_s25  -4.726307e-38 -1.748671e-01
membership_s26  -4.723161e-38 -2.211123e-01
membership_s27  -2.100020e-38 -7.634839e-02
membership_s28  -4.722768e-38 -1.614924e-01
membership_s30   3.104741e-38  3.483098e-02
membership_s31  -2.672729e-38 -2.265641e-02
membership_s32  -2.757409e-39  5.426121e-02
membership_s33  -4.719235e-38 -1.462194e-01
membership_s36  -2.844685e-38 -5.548437e-02
membership_s37  -2.718878e-38  3.682056e-03
V1               5.502902e-38  1.034484e-01
V2               1.906450e-38  1.608456e-01
pdi              6.896392e-36  5.780136e+00
adhesion        -2.375562e-42 -2.826084e-06
cohesion         4.754028e-42  5.680366e-06
inner            2.611864e-42  3.314259e-06
outer            3.044220e-42  1.327466e-06
ioratio          1.255404e-39 -1.171019e-01
comsize          6.541274e-42  1.385768e-05
[1] "Dataset: all_C Model GBM, run: 2 of 10 2015-06-22 17:20:40"
Iter   TrainDeviance   ValidDeviance   StepSize   Improve
     1        0.3722            -nan     0.0100    0.0009
     2        0.3697            -nan     0.0100    0.0009
     3        0.3675            -nan     0.0100    0.0007
     4        0.3649            -nan     0.0100    0.0008
     5        0.3630            -nan     0.0100    0.0007
     6        0.3607            -nan     0.0100    0.0007
     7        0.3588            -nan     0.0100    0.0006
     8        0.3569            -nan     0.0100    0.0006
     9        0.3549            -nan     0.0100    0.0006
    10        0.3531            -nan     0.0100    0.0006
    20        0.3383            -nan     0.0100    0.0005
    40        0.3190            -nan     0.0100    0.0002
    60        0.3062            -nan     0.0100    0.0001
    80        0.2956            -nan     0.0100    0.0001
   100        0.2871            -nan     0.0100    0.0001
   120        0.2797            -nan     0.0100    0.0000
   140        0.2738            -nan     0.0100    0.0000
   160        0.2675            -nan     0.0100    0.0000
   180        0.2627            -nan     0.0100   -0.0000
   200        0.2570            -nan     0.0100    0.0000
   220        0.2516            -nan     0.0100   -0.0000
   240        0.2473            -nan     0.0100    0.0000
   260        0.2430            -nan     0.0100   -0.0000
   280        0.2393            -nan     0.0100    0.0000
   300        0.2354            -nan     0.0100    0.0000
   320        0.2315            -nan     0.0100   -0.0000
   340        0.2284            -nan     0.0100    0.0000
   360        0.2258            -nan     0.0100   -0.0000
   380        0.2226            -nan     0.0100    0.0000
   400        0.2199            -nan     0.0100   -0.0000
   411        0.2184            -nan     0.0100   -0.0000

[1] "GBM variable coefficients"
                            var     rel.inf
orbit45                 orbit45 6.132527222
orbit56                 orbit56 5.085911280
orbit65                 orbit65 3.068105866
V1                           V1 2.479773543
ratio4                   ratio4 2.243736910
spin_vertex         spin_vertex 2.195518909
comsize                 comsize 2.101479091
orbit70                 orbit70 1.907746246
walktrap_vertex walktrap_vertex 1.881012411
orbit27                 orbit27 1.870468904
ratio5                   ratio5 1.843250826
V2                           V2 1.669509154
third                     third 1.645667033
orbit24                 orbit24 1.575086959
ioratio                 ioratio 1.519933264
orbit18                 orbit18 1.314240802
outer                     outer 1.254398004
knn                         knn 1.222844861
graph22                 graph22 1.211797042
pagerank               pagerank 1.196588783
graph11                 graph11 1.042612539
inner                     inner 1.012048247
trans                     trans 1.007646654
cohesion               cohesion 1.005819495
membership_s4     membership_s4 0.990967810
orbit62                 orbit62 0.975058517
orbit50                 orbit50 0.965484223
bet                         bet 0.931295739
orbit49                 orbit49 0.905685934
ratio1                   ratio1 0.902714389
orbit59                 orbit59 0.865783664
orbit69                 orbit69 0.851727351
bigcom40               bigcom40 0.832360433
orbit31                 orbit31 0.816375484
bigcom171             bigcom171 0.815479107
adhesion               adhesion 0.812919204
orbit47                 orbit47 0.798843356
orbit54                 orbit54 0.784034340
graph26                 graph26 0.771885344
graph20                 graph20 0.691010506
orbit63                 orbit63 0.682210338
graph25                 graph25 0.671489552
orbit46                 orbit46 0.664771182
orbit64                 orbit64 0.659475430
orbit39                 orbit39 0.642704402
constraint           constraint 0.619734178
graph4                   graph4 0.614520524
graph17                 graph17 0.607903030
orbit35                 orbit35 0.601961233
orbit66                 orbit66 0.569319960
orbit44                 orbit44 0.567706460
orbit36                 orbit36 0.562171551
orbit40                 orbit40 0.561771860
graph27                 graph27 0.555231744
orbit20                 orbit20 0.553493437
ratio2                   ratio2 0.550884017
graph14                 graph14 0.533720564
orbit37                 orbit37 0.531174640
orbit25                 orbit25 0.529571140
orbit6                   orbit6 0.528561237
upto_sixth           upto_sixth 0.525500271
orbit33                 orbit33 0.513133631
graph19                 graph19 0.509179176
graph10                 graph10 0.506087518
graph23                 graph23 0.506046075
graph5                   graph5 0.497851627
orbit4                   orbit4 0.496039171
graph15                 graph15 0.493711830
orbit19                 orbit19 0.492479207
ratio6                   ratio6 0.476650994
graph16                 graph16 0.473320266
fifth                     fifth 0.467529912
graph28                 graph28 0.452531646
orbit32                 orbit32 0.451807656
orbit55                 orbit55 0.450960314
orbit41                 orbit41 0.449296412
orbit17                 orbit17 0.443115230
orbit60                 orbit60 0.438167564
graph1                   graph1 0.432653255
ratio3                   ratio3 0.430795740
bigcom28               bigcom28 0.417846823
orbit52                 orbit52 0.412618271
orbit9                   orbit9 0.411898072
orbit51                 orbit51 0.409468452
upto_fifth           upto_fifth 0.408411691
graph24                 graph24 0.399368931
bigcom246             bigcom246 0.392384896
graph6                   graph6 0.390841056
graph8                   graph8 0.389200053
orbit12                 orbit12 0.387793277
graph2                   graph2 0.383657034
orbit30                 orbit30 0.375470449
orbit68                 orbit68 0.372507581
sixth                     sixth 0.365657355
orbit28                 orbit28 0.362106480
orbit5                   orbit5 0.350087267
graph29                 graph29 0.349845430
graph9                   graph9 0.345917325
orbit22                 orbit22 0.343703372
orbit57                 orbit57 0.342172872
orbit11                 orbit11 0.336372234
orbit48                 orbit48 0.332542031
graph18                 graph18 0.326612196
orbit1                   orbit1 0.323612077
orbit58                 orbit58 0.323018783
graph12                 graph12 0.317562034
orbit21                 orbit21 0.316272027
upto_fourth         upto_fourth 0.315412215
graph7                   graph7 0.307013405
graph3                   graph3 0.295845570
graph21                 graph21 0.294513729
orbit15                 orbit15 0.291197258
orbit38                 orbit38 0.290090935
coreness               coreness 0.288487833
orbit7                   orbit7 0.278592343
orbit67                 orbit67 0.275174477
orbit26                 orbit26 0.271670896
orbit71                 orbit71 0.266287285
orbit53                 orbit53 0.265229272
orbit16                 orbit16 0.255804534
orbit13                 orbit13 0.255410454
selfinter             selfinter 0.243159603
graph13                 graph13 0.210322554
orbit29                 orbit29 0.208498357
orbit42                 orbit42 0.205825087
upto_second         upto_second 0.204033593
orbit61                 orbit61 0.196370624
graph0                   graph0 0.195953791
hubscore               hubscore 0.192087805
upto_third           upto_third 0.181376964
AP                           AP 0.177805863
orbit2                   orbit2 0.171975134
orbit10                 orbit10 0.166068670
close                     close 0.131885799
second                   second 0.121607082
pdi                         pdi 0.103157873
orbit23                 orbit23 0.100511013
membership_s5     membership_s5 0.100203730
bigcom4                 bigcom4 0.096824623
orbit43                 orbit43 0.077916571
bigcom248             bigcom248 0.077474204
membership_s32   membership_s32 0.076401114
fourth                   fourth 0.072841674
evcent                   evcent 0.059689039
bigcom1                 bigcom1 0.056332663
membership_s30   membership_s30 0.052546914
membership_s7     membership_s7 0.031225247
bigcom3                 bigcom3 0.028105690
bigcom8                 bigcom8 0.025551382
membership_s27   membership_s27 0.023999072
bigcom408             bigcom408 0.020586605
bigcom412             bigcom412 0.012697105
ecc                         ecc 0.010864302
membership_s31   membership_s31 0.008010304
bigcom21               bigcom21 0.005828254
orbit0                   orbit0 0.000000000
orbit3                   orbit3 0.000000000
orbit8                   orbit8 0.000000000
orbit14                 orbit14 0.000000000
orbit34                 orbit34 0.000000000
orbit72                 orbit72 0.000000000
eccrad                   eccrad 0.000000000
first                     first 0.000000000
bigcom2                 bigcom2 0.000000000
bigcom6                 bigcom6 0.000000000
bigcom9                 bigcom9 0.000000000
bigcom11               bigcom11 0.000000000
bigcom13               bigcom13 0.000000000
bigcom15               bigcom15 0.000000000
bigcom16               bigcom16 0.000000000
bigcom22               bigcom22 0.000000000
bigcom24               bigcom24 0.000000000
bigcom26               bigcom26 0.000000000
bigcom30               bigcom30 0.000000000
bigcom31               bigcom31 0.000000000
bigcom32               bigcom32 0.000000000
bigcom33               bigcom33 0.000000000
bigcom34               bigcom34 0.000000000
bigcom36               bigcom36 0.000000000
bigcom37               bigcom37 0.000000000
bigcom38               bigcom38 0.000000000
bigcom39               bigcom39 0.000000000
bigcom43               bigcom43 0.000000000
bigcom44               bigcom44 0.000000000
bigcom46               bigcom46 0.000000000
bigcom47               bigcom47 0.000000000
bigcom49               bigcom49 0.000000000
bigcom50               bigcom50 0.000000000
bigcom51               bigcom51 0.000000000
bigcom52               bigcom52 0.000000000
bigcom54               bigcom54 0.000000000
bigcom56               bigcom56 0.000000000
bigcom62               bigcom62 0.000000000
bigcom66               bigcom66 0.000000000
bigcom68               bigcom68 0.000000000
bigcom69               bigcom69 0.000000000
bigcom71               bigcom71 0.000000000
bigcom72               bigcom72 0.000000000
bigcom73               bigcom73 0.000000000
bigcom74               bigcom74 0.000000000
bigcom75               bigcom75 0.000000000
bigcom76               bigcom76 0.000000000
bigcom77               bigcom77 0.000000000
bigcom79               bigcom79 0.000000000
bigcom80               bigcom80 0.000000000
bigcom82               bigcom82 0.000000000
bigcom83               bigcom83 0.000000000
bigcom84               bigcom84 0.000000000
bigcom85               bigcom85 0.000000000
bigcom87               bigcom87 0.000000000
bigcom89               bigcom89 0.000000000
bigcom91               bigcom91 0.000000000
bigcom92               bigcom92 0.000000000
bigcom93               bigcom93 0.000000000
bigcom96               bigcom96 0.000000000
bigcom97               bigcom97 0.000000000
bigcom98               bigcom98 0.000000000
bigcom99               bigcom99 0.000000000
bigcom101             bigcom101 0.000000000
bigcom104             bigcom104 0.000000000
bigcom106             bigcom106 0.000000000
bigcom109             bigcom109 0.000000000
bigcom113             bigcom113 0.000000000
bigcom116             bigcom116 0.000000000
bigcom120             bigcom120 0.000000000
bigcom123             bigcom123 0.000000000
bigcom126             bigcom126 0.000000000
bigcom127             bigcom127 0.000000000
bigcom137             bigcom137 0.000000000
bigcom139             bigcom139 0.000000000
bigcom140             bigcom140 0.000000000
bigcom143             bigcom143 0.000000000
bigcom145             bigcom145 0.000000000
bigcom146             bigcom146 0.000000000
bigcom147             bigcom147 0.000000000
bigcom149             bigcom149 0.000000000
bigcom153             bigcom153 0.000000000
bigcom154             bigcom154 0.000000000
bigcom156             bigcom156 0.000000000
bigcom157             bigcom157 0.000000000
bigcom158             bigcom158 0.000000000
bigcom160             bigcom160 0.000000000
bigcom161             bigcom161 0.000000000
bigcom162             bigcom162 0.000000000
bigcom164             bigcom164 0.000000000
bigcom166             bigcom166 0.000000000
bigcom167             bigcom167 0.000000000
bigcom173             bigcom173 0.000000000
bigcom175             bigcom175 0.000000000
bigcom176             bigcom176 0.000000000
bigcom177             bigcom177 0.000000000
bigcom178             bigcom178 0.000000000
bigcom180             bigcom180 0.000000000
bigcom181             bigcom181 0.000000000
bigcom184             bigcom184 0.000000000
bigcom186             bigcom186 0.000000000
bigcom187             bigcom187 0.000000000
bigcom189             bigcom189 0.000000000
bigcom194             bigcom194 0.000000000
bigcom195             bigcom195 0.000000000
bigcom196             bigcom196 0.000000000
bigcom204             bigcom204 0.000000000
bigcom205             bigcom205 0.000000000
bigcom212             bigcom212 0.000000000
bigcom214             bigcom214 0.000000000
bigcom222             bigcom222 0.000000000
bigcom223             bigcom223 0.000000000
bigcom226             bigcom226 0.000000000
bigcom227             bigcom227 0.000000000
bigcom229             bigcom229 0.000000000
bigcom233             bigcom233 0.000000000
bigcom236             bigcom236 0.000000000
bigcom237             bigcom237 0.000000000
bigcom249             bigcom249 0.000000000
bigcom250             bigcom250 0.000000000
bigcom254             bigcom254 0.000000000
bigcom266             bigcom266 0.000000000
bigcom269             bigcom269 0.000000000
bigcom272             bigcom272 0.000000000
bigcom274             bigcom274 0.000000000
bigcom281             bigcom281 0.000000000
bigcom291             bigcom291 0.000000000
bigcom292             bigcom292 0.000000000
bigcom295             bigcom295 0.000000000
bigcom299             bigcom299 0.000000000
bigcom301             bigcom301 0.000000000
bigcom306             bigcom306 0.000000000
bigcom309             bigcom309 0.000000000
bigcom314             bigcom314 0.000000000
bigcom321             bigcom321 0.000000000
bigcom341             bigcom341 0.000000000
bigcom350             bigcom350 0.000000000
bigcom353             bigcom353 0.000000000
bigcom359             bigcom359 0.000000000
bigcom363             bigcom363 0.000000000
bigcom365             bigcom365 0.000000000
bigcom385             bigcom385 0.000000000
bigcom386             bigcom386 0.000000000
bigcom480             bigcom480 0.000000000
membership_s1     membership_s1 0.000000000
membership_s3     membership_s3 0.000000000
membership_s6     membership_s6 0.000000000
membership_s8     membership_s8 0.000000000
membership_s9     membership_s9 0.000000000
membership_s11   membership_s11 0.000000000
membership_s12   membership_s12 0.000000000
membership_s14   membership_s14 0.000000000
membership_s15   membership_s15 0.000000000
membership_s16   membership_s16 0.000000000
membership_s17   membership_s17 0.000000000
membership_s18   membership_s18 0.000000000
membership_s20   membership_s20 0.000000000
membership_s21   membership_s21 0.000000000
membership_s22   membership_s22 0.000000000
membership_s24   membership_s24 0.000000000
membership_s25   membership_s25 0.000000000
membership_s26   membership_s26 0.000000000
membership_s28   membership_s28 0.000000000
membership_s33   membership_s33 0.000000000
membership_s36   membership_s36 0.000000000
membership_s37   membership_s37 0.000000000
[1] "Dataset: all_C Model RF, run: 2 of 10 2015-06-22 17:27:01"
     |      Out-of-bag   |
Tree |      MSE  %Var(y) |
   1 |  0.08361   189.04 |
   2 |  0.07886   178.30 |
   3 |  0.07164   161.98 |
   4 |  0.06833   154.50 |
   5 |    0.066   149.23 |
   6 |  0.06435   145.50 |
   7 |  0.06135   138.72 |
   8 |  0.05826   131.73 |
   9 |  0.05674   128.30 |
  10 |  0.05559   125.70 |
  11 |  0.05477   123.83 |
  12 |  0.05364   121.28 |
  13 |  0.05216   117.94 |
  14 |   0.0514   116.21 |
  15 |  0.05041   113.98 |
  16 |  0.04954   112.01 |
  17 |  0.04903   110.85 |
  18 |  0.04883   110.41 |
  19 |  0.04848   109.61 |
  20 |  0.04795   108.41 |
  21 |  0.04768   107.82 |
  22 |  0.04737   107.11 |
  23 |  0.04699   106.25 |
  24 |  0.04664   105.46 |
  25 |  0.04634   104.78 |
  26 |  0.04621   104.47 |
  27 |  0.04597   103.93 |
  28 |  0.04579   103.53 |
  29 |  0.04554   102.96 |
  30 |   0.0455   102.89 |
  31 |   0.0454   102.65 |
  32 |  0.04513   102.05 |
  33 |  0.04503   101.81 |
  34 |  0.04482   101.34 |
  35 |  0.04477   101.23 |
  36 |  0.04478   101.25 |
  37 |  0.04467   100.99 |
  38 |  0.04453   100.68 |
  39 |   0.0443   100.16 |
  40 |  0.04415    99.82 |
  41 |  0.04404    99.58 |
  42 |  0.04398    99.44 |
  43 |  0.04388    99.20 |
  44 |   0.0438    99.03 |
  45 |  0.04367    98.75 |
  46 |  0.04363    98.66 |
  47 |  0.04359    98.56 |
  48 |  0.04353    98.41 |
  49 |  0.04347    98.29 |
  50 |   0.0434    98.14 |
  51 |  0.04328    97.85 |
  52 |  0.04322    97.73 |
  53 |  0.04316    97.59 |
  54 |  0.04308    97.41 |
  55 |  0.04305    97.33 |
  56 |  0.04302    97.28 |
  57 |    0.043    97.22 |
  58 |  0.04293    97.08 |
  59 |   0.0429    97.01 |
  60 |  0.04286    96.91 |
  61 |   0.0428    96.77 |
  62 |  0.04278    96.72 |
  63 |  0.04268    96.51 |
  64 |  0.04267    96.47 |
  65 |  0.04268    96.51 |
  66 |  0.04264    96.41 |
  67 |  0.04263    96.38 |
  68 |  0.04259    96.31 |
  69 |  0.04252    96.13 |
  70 |  0.04251    96.12 |
  71 |  0.04251    96.11 |
  72 |  0.04248    96.05 |
  73 |  0.04249    96.08 |
  74 |  0.04249    96.06 |
  75 |  0.04245    95.99 |
  76 |  0.04247    96.02 |
  77 |  0.04248    96.05 |
  78 |  0.04246    96.01 |
  79 |  0.04245    95.98 |
  80 |  0.04241    95.89 |
  81 |  0.04238    95.82 |
  82 |  0.04231    95.66 |
  83 |  0.04229    95.62 |
  84 |  0.04229    95.63 |
  85 |  0.04223    95.48 |
  86 |  0.04218    95.38 |
  87 |  0.04217    95.35 |
  88 |  0.04214    95.28 |
  89 |  0.04214    95.28 |
  90 |  0.04213    95.25 |
  91 |  0.04216    95.33 |
  92 |  0.04212    95.24 |
  93 |  0.04207    95.13 |
  94 |  0.04203    95.02 |
  95 |    0.042    94.96 |
  96 |  0.04198    94.91 |
  97 |  0.04194    94.82 |
  98 |  0.04194    94.84 |
  99 |  0.04187    94.67 |
 100 |  0.04185    94.63 |
[1] "Random Forest variable coefficients"
                      %IncMSE IncNodePurity
graph0           3.116187e-04  6.998231e-01
graph1           6.796141e-03  1.793277e+00
graph2           1.392864e-03  1.212703e+00
graph3           6.845256e-03  1.990943e+00
graph4           6.096471e-03  2.957266e+00
graph5           3.475388e-03  1.957265e+00
graph6           5.346789e-03  2.354892e+00
graph7           2.918587e-03  1.641649e+00
graph8           6.009010e-04  1.114295e+00
graph9           3.468715e-03  1.886153e+00
graph10          9.032088e-03  3.110376e+00
graph11          7.883794e-03  3.244387e+00
graph12          6.910345e-03  2.060139e+00
graph13          2.341300e-02  2.904062e+00
graph14          3.608462e-03  2.707244e+00
graph15          1.014972e-02  2.245322e+00
graph16          9.426011e-03  2.497605e+00
graph17          7.781772e-03  3.262190e+00
graph18          1.159656e-02  1.499911e+00
graph19          1.175781e-02  2.747025e+00
graph20          1.020728e-02  4.059849e+00
graph21          8.922785e-03  2.822527e+00
graph22          5.373880e-03  3.301347e+00
graph23          1.379144e-02  3.791388e+00
graph24          3.107313e-03  1.929256e+00
graph25          6.037569e-03  2.736937e+00
graph26          5.720250e-03  2.650135e+00
graph27          8.420710e-04  2.260482e+00
graph28          1.921508e-03  1.991075e+00
graph29          1.041842e-04  1.203761e+00
orbit0           6.366224e-04  5.844885e-01
orbit1           6.525058e-03  1.750406e+00
orbit2           2.281402e-03  1.579453e+00
orbit3           1.166881e-03  1.039586e+00
orbit4           5.310118e-03  2.318927e+00
orbit5           3.039202e-03  1.847917e+00
orbit6           5.665655e-03  3.118628e+00
orbit7           1.876623e-03  1.502276e+00
orbit8           3.205294e-03  2.314748e+00
orbit9           4.181478e-03  2.733984e+00
orbit10          8.077353e-03  2.114169e+00
orbit11          3.238263e-03  1.730713e+00
orbit12          3.966813e-03  1.587950e+00
orbit13          3.548375e-03  1.667405e+00
orbit14          3.572359e-04  1.378062e+00
orbit15          8.657911e-03  2.133338e+00
orbit16          1.685890e-02  2.320909e+00
orbit17          1.055854e-02  2.739020e+00
orbit18          1.045752e-02  5.940306e+00
orbit19          5.003391e-03  3.213497e+00
orbit20          6.093751e-03  2.774506e+00
orbit21          4.813829e-03  1.786231e+00
orbit22          7.392822e-03  3.206783e+00
orbit23          2.095624e-03  1.560014e+00
orbit24          1.081330e-02  7.153948e+00
orbit25          3.163227e-03  2.912299e+00
orbit26          7.415669e-03  1.820279e+00
orbit27          4.677051e-02  6.887495e+00
orbit28          1.724178e-02  2.240653e+00
orbit29          3.720929e-03  1.817334e+00
orbit30          2.979490e-03  1.824387e+00
orbit31          4.841431e-03  3.262232e+00
orbit32          8.109180e-03  2.582184e+00
orbit33          4.674014e-03  1.515396e+00
orbit34          1.477588e-02  2.168395e+00
orbit35          6.964498e-03  2.474574e+00
orbit36          4.111982e-03  2.589282e+00
orbit37          7.203049e-03  2.596563e+00
orbit38          6.705012e-03  2.088546e+00
orbit39          6.222682e-03  3.749254e+00
orbit40          3.826791e-03  2.710117e+00
orbit41          3.567615e-03  2.082360e+00
orbit42          5.597086e-04  1.334955e+00
orbit43          8.788095e-03  2.000519e+00
orbit44          2.916292e-03  1.852927e+00
orbit45          2.012833e-02  1.403482e+01
orbit46          1.081219e-02  4.442790e+00
orbit47          1.384409e-02  2.350213e+00
orbit48          4.976713e-03  1.866856e+00
orbit49          6.969221e-03  4.692593e+00
orbit50          4.190356e-03  3.107630e+00
orbit51          1.562466e-02  4.664454e+00
orbit52          2.483464e-03  2.662243e+00
orbit53          4.188481e-03  1.987783e+00
orbit54          3.664791e-03  3.844296e+00
orbit55          3.042086e-03  2.027946e+00
orbit56          2.471853e-02  1.722059e+01
orbit57          3.032994e-03  1.658219e+00
orbit58          2.202241e-03  1.342127e+00
orbit59          6.562947e-03  6.572683e+00
orbit60          3.797724e-03  2.487671e+00
orbit61          7.973962e-04  1.755783e+00
orbit62          8.345715e-03  5.698288e+00
orbit63          1.750806e-03  2.097440e+00
orbit64          1.232245e-03  2.021261e+00
orbit65          8.092452e-03  8.429577e+00
orbit66          1.367873e-03  2.065111e+00
orbit67          1.812515e-03  1.000711e+00
orbit68          1.664567e-03  2.008889e+00
orbit69          7.223308e-04  2.725464e+00
orbit70          2.159201e-03  5.230724e+00
orbit71          2.754915e-03  1.754578e+00
orbit72          7.496823e-04  1.219068e+00
AP               9.186958e-05  4.533404e-01
bet              8.748907e-03  4.427376e+00
ecc              6.416803e-05  1.306215e-01
eccrad           2.228691e-04  1.067099e-01
close            3.217491e-03  1.908804e+00
constraint       7.766628e-03  3.574975e+00
coreness         3.621380e-03  1.152634e+00
knn              4.144080e-03  4.111087e+00
hubscore         6.198287e-03  2.581550e+00
pagerank         6.951345e-03  4.632210e+00
trans            5.941675e-03  4.105852e+00
evcent           7.818759e-03  2.381257e+00
first            7.140119e-04  6.964749e-01
upto_second      4.657599e-03  1.976936e+00
upto_third       6.431107e-03  1.999407e+00
upto_fourth      5.916563e-03  2.257299e+00
upto_fifth       6.790761e-03  2.919008e+00
upto_sixth       5.134650e-03  2.055621e+00
second           7.466203e-03  2.119315e+00
third            1.629917e-02  5.585865e+00
fourth           5.446820e-03  3.609314e+00
fifth            7.166131e-03  3.538392e+00
sixth            6.532209e-03  3.451331e+00
ratio1           2.930477e-03  3.406780e+00
ratio2           5.168441e-03  4.040396e+00
ratio3           5.822781e-03  3.341680e+00
ratio4           9.215902e-03  6.786418e+00
ratio5           4.843394e-03  1.005282e+01
ratio6           1.070801e-02  4.027797e+00
selfinter        2.112659e-06  6.474453e-01
walktrap_vertex  2.054695e-03  6.033635e+00
bigcom1          2.553353e-04  5.411455e-01
bigcom2          0.000000e+00  2.498002e-18
bigcom3          5.384931e-05  8.070131e-01
bigcom4          2.682819e-03  6.662033e-01
bigcom6          0.000000e+00  4.440892e-18
bigcom8          2.906377e-05  3.243634e-01
bigcom9          0.000000e+00  3.365364e-18
bigcom11         0.000000e+00  2.220446e-18
bigcom13         0.000000e+00  6.661338e-18
bigcom15         7.533739e-05  2.053025e-01
bigcom16         0.000000e+00  2.220446e-18
bigcom21         2.985042e-05  1.553262e-01
bigcom22         1.767755e-04  2.026627e-01
bigcom24        -2.279814e-05  3.419832e-01
bigcom26        -4.471061e-06  9.093065e-02
bigcom28         9.588273e-05  9.801759e-01
bigcom30         1.115714e-05  2.522781e-01
bigcom31         0.000000e+00  1.110223e-18
bigcom32        -1.056522e-05  1.000700e-01
bigcom33         0.000000e+00  3.885781e-18
bigcom34         0.000000e+00  3.608225e-18
bigcom36        -3.068378e-05  2.040795e-01
bigcom37         0.000000e+00  2.220446e-18
bigcom38         0.000000e+00  4.996004e-18
bigcom39         3.026809e-06  3.485457e-01
bigcom40         2.447547e-03  1.838625e+00
bigcom43         0.000000e+00  2.220446e-18
bigcom44         0.000000e+00  1.665335e-18
bigcom46         0.000000e+00  0.000000e+00
bigcom47         0.000000e+00  4.440892e-18
bigcom49        -7.762776e-06  2.559489e-01
bigcom50        -3.185759e-06  6.286411e-01
bigcom51         0.000000e+00  2.220446e-18
bigcom52         0.000000e+00  0.000000e+00
bigcom54         0.000000e+00  2.220446e-18
bigcom56        -9.465431e-06  2.841954e-01
bigcom62         0.000000e+00  2.220446e-18
bigcom66         0.000000e+00  0.000000e+00
bigcom68         0.000000e+00  0.000000e+00
bigcom69         0.000000e+00  3.330669e-18
bigcom71         2.817436e-05  4.271520e-01
bigcom72         0.000000e+00  2.220446e-18
bigcom73         0.000000e+00  4.440892e-18
bigcom74         0.000000e+00  4.440892e-18
bigcom75         0.000000e+00  2.220446e-18
bigcom76         0.000000e+00  4.440892e-18
bigcom77         0.000000e+00  7.771561e-18
bigcom79         0.000000e+00  2.220446e-18
bigcom80         0.000000e+00  0.000000e+00
bigcom82         1.015240e-05  7.143929e-01
bigcom83         0.000000e+00  0.000000e+00
bigcom84         0.000000e+00  2.220446e-18
bigcom85         0.000000e+00  2.220446e-18
bigcom87         0.000000e+00  7.771561e-18
bigcom89         0.000000e+00  3.330669e-18
bigcom91         0.000000e+00  0.000000e+00
bigcom92         0.000000e+00  8.881784e-18
bigcom93         0.000000e+00  0.000000e+00
bigcom96         0.000000e+00  0.000000e+00
bigcom97         0.000000e+00  4.440892e-18
bigcom98         0.000000e+00  2.220446e-18
bigcom99         0.000000e+00  2.220446e-18
bigcom101        0.000000e+00  0.000000e+00
bigcom104        0.000000e+00  4.996004e-18
bigcom106        0.000000e+00  5.204170e-20
bigcom109        0.000000e+00  0.000000e+00
bigcom113        0.000000e+00  0.000000e+00
bigcom116        3.485816e-05  4.098864e-01
bigcom120        0.000000e+00  0.000000e+00
bigcom123        0.000000e+00  4.440892e-18
bigcom126        0.000000e+00  2.220446e-18
bigcom127       -2.377531e-05  3.318536e-01
bigcom137        0.000000e+00  0.000000e+00
bigcom139        0.000000e+00  1.110223e-18
bigcom140        0.000000e+00  0.000000e+00
bigcom143        0.000000e+00  0.000000e+00
bigcom145        1.232863e-06  4.285891e-01
bigcom146        0.000000e+00  2.220446e-18
bigcom147        0.000000e+00  2.775558e-18
bigcom149        4.567239e-06  5.503348e-01
bigcom153        0.000000e+00  4.440892e-18
bigcom154        0.000000e+00  3.330669e-18
bigcom156        0.000000e+00  0.000000e+00
bigcom157        0.000000e+00  0.000000e+00
bigcom158        0.000000e+00  0.000000e+00
bigcom160        0.000000e+00  1.110223e-18
bigcom161        0.000000e+00  0.000000e+00
bigcom162        0.000000e+00  6.661338e-18
bigcom164        0.000000e+00  2.220446e-18
bigcom166        0.000000e+00  6.938894e-20
bigcom167       -3.754968e-05  2.599562e-01
bigcom171        1.820949e-04  2.248687e+00
bigcom173        0.000000e+00  2.220446e-18
bigcom175        0.000000e+00  4.492934e-18
bigcom176        0.000000e+00  0.000000e+00
bigcom177        0.000000e+00  0.000000e+00
bigcom178        0.000000e+00  2.220446e-18
bigcom180       -1.303660e-06  4.808352e-01
bigcom181        0.000000e+00  2.498002e-18
bigcom184        0.000000e+00  2.220446e-18
bigcom186        0.000000e+00  2.220446e-18
bigcom187        0.000000e+00  2.220446e-18
bigcom189        0.000000e+00  0.000000e+00
bigcom194        0.000000e+00  1.110223e-18
bigcom195        0.000000e+00  2.220446e-18
bigcom196       -2.571325e-05  5.272208e-01
bigcom204        0.000000e+00  2.220446e-18
bigcom205        0.000000e+00  2.220446e-18
bigcom212        0.000000e+00  0.000000e+00
bigcom214        0.000000e+00  2.220446e-18
bigcom222        0.000000e+00  4.440892e-18
bigcom223        0.000000e+00  0.000000e+00
bigcom226        0.000000e+00  2.220446e-18
bigcom227        0.000000e+00  0.000000e+00
bigcom229        0.000000e+00  4.440892e-18
bigcom233        0.000000e+00  0.000000e+00
bigcom236        0.000000e+00  2.220446e-18
bigcom237        0.000000e+00  1.110223e-18
bigcom246        1.366923e-05  1.429961e+00
bigcom248        6.915939e-07  7.400073e-01
bigcom249        1.824872e-08  3.624235e-01
bigcom250        0.000000e+00  1.387779e-18
bigcom254        0.000000e+00  0.000000e+00
bigcom266        0.000000e+00  2.775558e-19
bigcom269        0.000000e+00  2.220446e-18
bigcom272        0.000000e+00  2.220446e-18
bigcom274        3.651077e-05  8.613568e-02
bigcom281        1.723686e-05  2.974252e-01
bigcom291        0.000000e+00  0.000000e+00
bigcom292       -3.849725e-05  4.979232e-01
bigcom295        0.000000e+00  6.661338e-18
bigcom299        0.000000e+00  2.498002e-18
bigcom301        0.000000e+00  4.440892e-18
bigcom306        0.000000e+00  6.661338e-18
bigcom309        0.000000e+00  2.220446e-18
bigcom314        0.000000e+00  0.000000e+00
bigcom321        0.000000e+00  2.220446e-18
bigcom341        0.000000e+00  2.220446e-18
bigcom350        0.000000e+00  0.000000e+00
bigcom353        0.000000e+00  0.000000e+00
bigcom359        0.000000e+00  2.220446e-18
bigcom363        0.000000e+00  2.220446e-18
bigcom365        0.000000e+00  1.110223e-18
bigcom385        0.000000e+00  4.440892e-18
bigcom386        0.000000e+00  0.000000e+00
bigcom408        5.314164e-05  1.084703e+00
bigcom412        2.489651e-05  7.961826e-01
bigcom480        0.000000e+00  4.440892e-18
spin_vertex      5.190893e-03  7.369041e+00
membership_s1    8.618275e-05  2.830272e-01
membership_s3    0.000000e+00  2.220446e-18
membership_s4    1.329651e-03  2.188186e+00
membership_s5    1.011510e-04  4.627192e-01
membership_s6    1.121263e-04  1.679686e-01
membership_s7    1.006394e-04  4.328030e-01
membership_s8    0.000000e+00  1.162265e-18
membership_s9    0.000000e+00  6.938894e-20
membership_s11   0.000000e+00  2.220446e-18
membership_s12  -2.323319e-05  2.671013e-01
membership_s14  -1.419809e-07  3.123395e-02
membership_s15   3.082505e-05  1.950861e-01
membership_s16  -2.359041e-06  2.354536e-01
membership_s17   0.000000e+00  2.220446e-18
membership_s18   1.082664e-05  1.692751e-01
membership_s20   0.000000e+00  0.000000e+00
membership_s21   1.440121e-05  5.683719e-01
membership_s22   0.000000e+00  1.110223e-18
membership_s24   0.000000e+00  4.440892e-18
membership_s25   0.000000e+00  4.440892e-18
membership_s26   0.000000e+00  4.440892e-18
membership_s27   2.037719e-05  2.900589e-01
membership_s28   0.000000e+00  5.551115e-19
membership_s30   2.488527e-05  3.990045e-01
membership_s31   7.683181e-06  2.054071e-01
membership_s32   1.161619e-04  5.665072e-01
membership_s33   0.000000e+00  2.775558e-19
membership_s36   2.764990e-04  3.924326e-01
membership_s37   4.180822e-06  2.915566e-01
V1               6.096537e-03  9.339625e+00
V2               1.829143e-03  7.297083e+00
pdi              8.515503e-05  9.516528e-01
adhesion         1.109208e-02  6.124516e+00
cohesion         8.427379e-03  6.000254e+00
inner            3.092325e-03  5.940019e+00
outer            2.515574e-03  7.634106e+00
ioratio          4.908370e-03  6.844537e+00
comsize          2.014838e-03  9.117350e+00
[1] "Dataset: all_C Model GLM, run: 2 of 10 2015-06-22 17:33:40"
[1] "glmnet variable coefficients"
                         [,1]          [,2]
(Intercept)     -3.023442e+00 -3.221694e+00
graph0           1.086127e-39  1.552318e-05
graph1           3.701557e-43 -1.921565e-07
graph2           4.334376e-40 -1.872628e-05
graph3           3.380799e-44 -6.847052e-09
graph4           2.813232e-47 -1.805605e-10
graph5           1.153679e-41 -2.215654e-06
graph6           2.329706e-43 -3.943730e-08
graph7           1.649662e-41  1.588799e-06
graph8           3.208261e-40 -3.788014e-05
graph9           7.798677e-46 -1.816985e-10
graph10          9.736869e-48 -5.325865e-12
graph11         -7.986251e-50 -3.419926e-13
graph12          1.448015e-45 -1.320684e-10
graph13          1.316931e-44 -4.074370e-10
graph14          5.442001e-47 -6.546917e-11
graph15          4.672452e-43 -1.283682e-07
graph16          5.476832e-45 -1.533834e-09
graph17          1.053411e-44 -1.794132e-09
graph18          3.042141e-43 -5.378886e-09
graph19          6.599958e-44  9.687409e-09
graph20          6.024778e-43 -4.390223e-07
graph21          3.593459e-43  5.735119e-09
graph22          1.110225e-42 -7.898596e-09
graph23          4.470189e-43  4.550701e-08
graph24          7.600268e-43  1.047670e-07
graph25          3.842741e-42  9.478378e-07
graph26          3.703096e-42  5.435094e-07
graph27          2.086732e-41  7.854452e-06
graph28          2.998057e-41  4.858173e-06
graph29          3.044981e-40 -6.496727e-05
orbit0           1.086127e-39  1.911992e-05
orbit1           2.941718e-41  2.887532e-06
orbit2           1.834902e-43 -2.191213e-07
orbit3           4.334376e-40 -1.688977e-05
orbit4           7.997063e-43  1.940910e-07
orbit5           2.561867e-44 -1.057707e-08
orbit6           8.870078e-45 -2.117109e-08
orbit7          -3.645538e-48 -1.045010e-10
orbit8           1.153679e-41 -2.152169e-06
orbit9           1.689791e-41  7.084662e-06
orbit10          1.928884e-42 -1.576188e-07
orbit11          1.116738e-43 -5.561602e-08
orbit12          7.950888e-41  8.146778e-06
orbit13          1.745827e-41  1.832273e-06
orbit14          3.208261e-40 -3.564785e-05
orbit15          1.990433e-44  6.148544e-09
orbit16          6.289343e-46 -3.790597e-10
orbit17          5.711370e-45  4.178718e-11
orbit18          4.092116e-45  1.076221e-09
orbit19          1.102298e-45 -3.707431e-10
orbit20          4.954429e-46 -2.010284e-10
orbit21          2.154113e-48 -4.385160e-12
orbit22         -2.819603e-48 -4.062623e-11
orbit23         -6.306010e-50 -9.533341e-14
orbit24          9.056339e-44  4.541961e-08
orbit25          4.398803e-44  8.067567e-09
orbit26          9.358035e-46 -3.814924e-10
orbit27          5.053414e-43  2.553966e-07
orbit28          2.938867e-44 -1.039888e-08
orbit29          7.064621e-44 -6.344959e-09
orbit30          1.786516e-44  1.698597e-09
orbit31          4.795180e-45 -4.733483e-09
orbit32          2.931182e-45 -2.255156e-09
orbit33          8.021753e-48 -2.924951e-11
orbit34          4.672452e-43 -1.274500e-07
orbit35          5.198822e-43  8.624863e-08
orbit36          7.305412e-44 -3.733183e-08
orbit37          6.692334e-44 -3.564386e-09
orbit38          1.950741e-45 -1.132169e-09
orbit39          1.015908e-42  3.798748e-07
orbit40          1.807990e-43  2.167385e-08
orbit41          5.945189e-44 -1.970037e-08
orbit42          4.944045e-45 -2.596618e-09
orbit43          1.228763e-42 -7.024434e-08
orbit44          1.812469e-43  1.764094e-08
orbit45          3.212541e-42  2.488045e-06
orbit46          1.011496e-42 -5.315039e-08
orbit47          6.987884e-44 -2.812747e-09
orbit48          1.375044e-43  3.044050e-08
orbit49          3.825865e-42 -1.369958e-07
orbit50          3.824994e-43 -6.084356e-07
orbit51          1.626514e-42 -1.907247e-07
orbit52          4.385912e-42 -3.378724e-07
orbit53          4.212986e-43  6.485771e-08
orbit54          7.140426e-42  1.159324e-06
orbit55          8.584120e-43 -9.828095e-08
orbit56          2.084086e-41  1.829686e-05
orbit57          9.545500e-43  1.354898e-07
orbit58          4.302586e-43 -7.207265e-08
orbit59          5.840680e-42 -7.622473e-08
orbit60          1.777300e-42  3.105189e-07
orbit61          1.098264e-42  2.926882e-07
orbit62          4.713460e-41  1.372181e-05
orbit63          6.321789e-42  1.098662e-06
orbit64          9.151707e-42  2.890602e-06
orbit65          6.523216e-41  1.228685e-05
orbit66          1.240029e-41  2.454087e-06
orbit67          4.653891e-42  5.090048e-07
orbit68          3.181547e-41  9.852907e-06
orbit69          4.618344e-41  2.732269e-05
orbit70          1.337034e-40  3.712525e-05
orbit71          3.471735e-41  3.481172e-06
orbit72          3.044981e-40 -6.591761e-05
AP               4.155565e-38 -4.589557e-02
bet              4.572529e-44 -1.909759e-08
ecc             -1.888840e-38  7.313964e-03
eccrad          -1.133304e-37  4.359630e-02
close            1.112705e-36  7.412818e-01
constraint      -9.356525e-38 -1.387939e-01
coreness         8.303918e-39  8.202942e-03
knn             -2.784920e-41 -6.275507e-05
hubscore         1.727861e-36  3.519662e-01
pagerank        -1.233416e-37 -8.600369e-01
trans            7.320918e-39 -3.429283e-02
evcent           1.732896e-36  3.655235e-01
first            1.086127e-39  1.862278e-05
upto_second      3.673844e-41  6.380034e-06
upto_third       1.121633e-41  1.005587e-05
upto_fourth      1.009903e-41  7.726600e-06
upto_fifth       8.572990e-42 -9.217409e-06
upto_sixth      -1.319738e-42 -5.534073e-05
second           3.687195e-41  6.550524e-06
third            1.295323e-41  1.543274e-05
fourth          -1.675622e-41 -1.595374e-05
fifth           -1.417079e-41 -1.353054e-05
sixth           -1.444593e-41  1.171891e-06
ratio1          -3.328657e-41 -6.459277e-05
ratio2          -1.761788e-40 -1.295778e-04
ratio3          -1.965051e-40 -2.169393e-04
ratio4          -1.175228e-40 -3.981722e-04
ratio5           2.958729e-42 -8.917165e-05
ratio6          -1.360479e-41  8.992417e-06
selfinter        6.322860e-38  6.268085e-02
walktrap_vertex  3.738380e-38  3.881028e-02
bigcom1         -1.149848e-38 -5.818927e-03
bigcom2         -4.689725e-38 -1.929607e-01
bigcom3          5.660916e-39  1.178255e-01
bigcom4          1.311458e-38  2.277226e-02
bigcom6         -4.687380e-38 -2.165545e-01
bigcom8         -1.531191e-38 -6.566857e-02
bigcom9         -4.705413e-38 -2.105725e-01
bigcom11        -4.693245e-38 -2.031464e-01
bigcom13        -4.696772e-38 -1.971471e-01
bigcom15        -1.884461e-38  1.418269e-02
bigcom16        -4.690116e-38 -1.989164e-01
bigcom21         3.683101e-39  6.571036e-02
bigcom22        -1.830655e-38 -1.508416e-01
bigcom24         9.751049e-38  5.943438e-01
bigcom26        -3.672972e-38 -1.923311e-01
bigcom28         1.331128e-37  2.622289e-01
bigcom30         8.835597e-39  7.864010e-02
bigcom31        -4.686209e-38 -1.743101e-01
bigcom32         6.326737e-39  2.469798e-01
bigcom33        -4.686599e-38 -1.999008e-01
bigcom34        -4.686990e-38 -1.677758e-01
bigcom36         2.533312e-38  2.880815e-01
bigcom37        -4.686209e-38 -1.536089e-01
bigcom38        -4.690116e-38 -2.023772e-01
bigcom39         1.441136e-38  2.272725e-01
bigcom40         9.689327e-38  1.776046e-01
bigcom43        -4.688943e-38 -1.858166e-01
bigcom44        -4.210039e-38 -1.660763e-01
bigcom46        -4.693245e-38 -1.831420e-01
bigcom47        -4.690507e-38 -1.789834e-01
bigcom49         3.736594e-38  3.014626e-01
bigcom50         4.502212e-38  3.636085e-01
bigcom51        -4.686990e-38 -2.105469e-01
bigcom52        -4.687380e-38 -2.305125e-01
bigcom54        -4.686599e-38 -1.741514e-01
bigcom56         6.326737e-39  9.887852e-02
bigcom62        -4.686990e-38 -1.831912e-01
bigcom66        -4.686990e-38 -1.728373e-01
bigcom68        -4.686990e-38 -1.900297e-01
bigcom69        -4.691289e-38 -1.917603e-01
bigcom71         1.630655e-38  3.172727e-01
bigcom72        -4.687380e-38 -1.566693e-01
bigcom73        -4.692071e-38 -2.016083e-01
bigcom74        -4.690898e-38 -2.445782e-01
bigcom75        -4.686209e-38 -1.761859e-01
bigcom76        -4.688162e-38 -1.955272e-01
bigcom77        -4.688552e-38 -2.650705e-01
bigcom79        -4.686990e-38 -1.949466e-01
bigcom80        -4.688552e-38 -1.409398e-01
bigcom82         6.543600e-38  4.599240e-01
bigcom83        -4.685819e-38 -7.295476e-02
bigcom84        -4.686990e-38 -2.482866e-01
bigcom85        -4.687380e-38 -1.962247e-01
bigcom87        -4.689334e-38 -1.978577e-01
bigcom89        -4.686599e-38 -1.515680e-01
bigcom91        -4.688943e-38 -2.559708e-01
bigcom92        -4.697164e-38 -1.962929e-01
bigcom93        -4.686209e-38 -1.147634e-01
bigcom96        -4.686599e-38 -2.128614e-01
bigcom97        -4.690116e-38 -2.801883e-01
bigcom98        -4.686209e-38 -1.900410e-01
bigcom99        -4.685429e-38 -1.741689e-01
bigcom101       -4.693245e-38 -2.118034e-01
bigcom104       -4.689725e-38 -2.169642e-01
bigcom106       -4.687380e-38 -1.466508e-01
bigcom109       -4.686599e-38 -2.528178e-01
bigcom113       -4.688162e-38 -1.395506e-01
bigcom116       -4.778037e-39  1.401339e-01
bigcom120       -4.686599e-38 -1.336431e-01
bigcom123       -4.687380e-38 -1.921528e-01
bigcom126       -4.686209e-38 -1.500168e-01
bigcom127        9.751049e-38  4.652071e-01
bigcom137       -4.689334e-38 -2.503893e-01
bigcom139       -4.686990e-38 -1.919859e-01
bigcom140       -4.687380e-38 -1.920057e-01
bigcom143       -4.686599e-38 -1.280495e-01
bigcom145        1.215644e-37  6.974398e-01
bigcom146       -4.687771e-38 -1.753085e-01
bigcom147       -4.692463e-38 -2.479681e-01
bigcom149        2.057473e-37  9.039635e-01
bigcom153       -4.690507e-38 -1.673483e-01
bigcom154       -4.689725e-38 -1.641913e-01
bigcom156       -4.687771e-38 -1.811744e-01
bigcom157       -4.690898e-38 -1.433583e-01
bigcom158       -4.686599e-38 -1.795032e-01
bigcom160       -4.686990e-38 -1.817476e-01
bigcom161       -4.686599e-38 -1.900286e-01
bigcom162       -4.686599e-38 -1.827189e-01
bigcom164       -4.686209e-38 -2.801150e-01
bigcom166       -4.690116e-38 -2.205031e-01
bigcom167        1.255761e-39  1.375724e-01
bigcom171        4.126683e-37  1.143671e+00
bigcom173       -4.687380e-38 -1.703477e-01
bigcom175       -4.686599e-38 -1.472128e-01
bigcom176       -4.686209e-38 -1.983559e-01
bigcom177       -4.686599e-38 -1.912783e-01
bigcom178       -4.686990e-38 -2.216555e-01
bigcom180        1.552383e-37  8.217737e-01
bigcom181       -4.690116e-38 -2.489702e-01
bigcom184       -4.686990e-38 -2.310018e-01
bigcom186       -4.686209e-38 -2.186090e-01
bigcom187       -4.686599e-38 -2.201483e-01
bigcom189       -4.688943e-38 -2.264109e-01
bigcom194       -4.687771e-38 -2.241624e-01
bigcom195       -4.686990e-38 -1.805722e-01
bigcom196        1.552383e-37  7.357642e-01
bigcom204       -4.688552e-38 -2.053686e-01
bigcom205       -4.686990e-38 -1.634338e-01
bigcom212       -4.685819e-38 -2.210370e-01
bigcom214       -4.686990e-38 -1.602720e-01
bigcom222       -4.685819e-38 -1.787623e-01
bigcom223       -4.686599e-38 -2.263848e-01
bigcom226       -4.686990e-38 -2.511096e-01
bigcom227       -4.686599e-38 -1.747671e-01
bigcom229       -4.686599e-38 -1.446619e-01
bigcom233       -4.686599e-38 -1.458311e-01
bigcom236       -4.686209e-38 -1.619075e-01
bigcom237       -4.686599e-38 -2.149257e-01
bigcom246        1.864556e-37  7.887080e-01
bigcom248        1.315929e-37  5.707297e-01
bigcom249        1.215644e-37  6.967989e-01
bigcom250       -4.690898e-38 -2.100883e-01
bigcom254       -4.686209e-38 -2.686225e-01
bigcom266       -4.686599e-38 -2.046787e-01
bigcom269       -4.688162e-38 -1.724084e-01
bigcom272       -4.686599e-38 -1.538584e-01
bigcom274       -2.498346e-38  1.429219e-02
bigcom281        7.946908e-38  6.632505e-01
bigcom291       -4.686990e-38 -2.160374e-01
bigcom292        2.057473e-37  8.659578e-01
bigcom295       -4.687380e-38 -1.828161e-01
bigcom299       -4.686599e-38 -2.180654e-01
bigcom301       -4.689725e-38 -1.918739e-01
bigcom306       -4.686599e-38 -1.485798e-01
bigcom309       -4.687771e-38 -1.701877e-01
bigcom314       -4.686990e-38 -1.666631e-01
bigcom321       -4.688943e-38 -1.745127e-01
bigcom341       -4.686599e-38 -1.692644e-01
bigcom350       -4.686209e-38 -2.087345e-01
bigcom353       -4.685819e-38 -1.913328e-01
bigcom359       -4.685819e-38 -2.392151e-01
bigcom363       -4.686599e-38 -1.273024e-01
bigcom365       -4.686599e-38 -1.813986e-01
bigcom385       -4.687380e-38 -1.975351e-01
bigcom386       -4.686599e-38 -1.631848e-01
bigcom408        1.369337e-37  7.277514e-01
bigcom412        2.418948e-37  9.318203e-01
bigcom480       -4.686990e-38 -1.742954e-01
spin_vertex     -8.955010e-38 -9.097494e-02
membership_s1   -2.707928e-38 -5.276347e-02
membership_s3   -4.691680e-38 -1.615739e-01
membership_s4    8.313017e-38  1.797363e-01
membership_s5   -1.492818e-38 -8.180179e-02
membership_s6   -3.763593e-38 -5.247241e-02
membership_s7   -8.840235e-39  1.511000e-02
membership_s8   -4.688552e-38 -1.641358e-01
membership_s9   -4.690898e-38 -1.517085e-01
membership_s11  -4.688162e-38 -1.421874e-01
membership_s12   2.533312e-38  3.294658e-01
membership_s14   6.543600e-38  4.350075e-01
membership_s15  -2.282214e-38 -5.840943e-02
membership_s16   2.051921e-38  1.454169e-01
membership_s17  -4.688162e-38 -1.553480e-01
membership_s18  -3.626601e-38 -1.712439e-01
membership_s20  -4.687380e-38 -1.627429e-01
membership_s21  -2.887775e-38 -3.263456e-02
membership_s22  -4.695988e-38 -2.977262e-01
membership_s24  -4.698340e-38 -1.585245e-01
membership_s25  -4.695204e-38 -1.711571e-01
membership_s26  -4.690898e-38 -2.165717e-01
membership_s27  -2.619644e-38 -1.038631e-01
membership_s28  -4.692071e-38 -1.526270e-01
membership_s30   3.783613e-38  5.844877e-02
membership_s31  -2.946140e-38 -4.000535e-02
membership_s32   3.613258e-40  6.760476e-02
membership_s33  -4.687380e-38 -1.393753e-01
membership_s36  -2.703558e-38 -4.152238e-02
membership_s37  -2.707215e-38 -1.408316e-02
V1               5.748403e-38  1.173853e-01
V2               1.622010e-38  1.542899e-01
pdi              7.165326e-36  1.720133e+00
adhesion        -2.419704e-42 -2.990129e-06
cohesion         4.841849e-42  6.010422e-06
inner            2.574379e-42  3.228764e-06
outer            2.890675e-42 -4.456402e-07
ioratio         -1.694678e-39 -1.648757e-01
comsize          7.309588e-42  1.814022e-05
[1] "Dataset: all_C Model GBM, run: 3 of 10 2015-06-22 17:36:00"
Iter   TrainDeviance   ValidDeviance   StepSize   Improve
     1        0.3682            -nan     0.0100    0.0008
     2        0.3657            -nan     0.0100    0.0008
     3        0.3632            -nan     0.0100    0.0007
     4        0.3612            -nan     0.0100    0.0005
     5        0.3591            -nan     0.0100    0.0008
     6        0.3572            -nan     0.0100    0.0005
     7        0.3551            -nan     0.0100    0.0008
     8        0.3533            -nan     0.0100    0.0005
     9        0.3519            -nan     0.0100    0.0005
    10        0.3503            -nan     0.0100    0.0005
    20        0.3362            -nan     0.0100    0.0004
    40        0.3177            -nan     0.0100    0.0002
    60        0.3046            -nan     0.0100    0.0001
    80        0.2951            -nan     0.0100    0.0001
   100        0.2873            -nan     0.0100    0.0001
   120        0.2800            -nan     0.0100    0.0000
   140        0.2733            -nan     0.0100    0.0001
   160        0.2674            -nan     0.0100    0.0000
   180        0.2625            -nan     0.0100    0.0000
   200        0.2577            -nan     0.0100   -0.0000
   220        0.2531            -nan     0.0100    0.0000
   240        0.2484            -nan     0.0100    0.0000
   260        0.2443            -nan     0.0100    0.0000
   280        0.2399            -nan     0.0100    0.0000
   300        0.2365            -nan     0.0100    0.0000
   320        0.2333            -nan     0.0100   -0.0000
   340        0.2302            -nan     0.0100   -0.0000
   360        0.2270            -nan     0.0100   -0.0000
   380        0.2239            -nan     0.0100   -0.0000
   400        0.2212            -nan     0.0100   -0.0000
   411        0.2195            -nan     0.0100    0.0000

[1] "GBM variable coefficients"
                            var     rel.inf
orbit45                 orbit45 5.138635424
orbit65                 orbit65 3.472269211
orbit56                 orbit56 2.850138489
orbit24                 orbit24 2.273534694
orbit27                 orbit27 2.238020707
V1                           V1 2.176254806
spin_vertex         spin_vertex 2.098277517
outer                     outer 1.831958798
ratio4                   ratio4 1.825582281
ratio5                   ratio5 1.776335332
V2                           V2 1.759324724
comsize                 comsize 1.756551993
third                     third 1.737137973
walktrap_vertex walktrap_vertex 1.724624808
ioratio                 ioratio 1.721909602
trans                     trans 1.458426662
orbit59                 orbit59 1.449310458
inner                     inner 1.406172779
orbit70                 orbit70 1.205102874
orbit39                 orbit39 1.108867581
membership_s4     membership_s4 1.091733470
orbit49                 orbit49 1.041829423
adhesion               adhesion 1.026691904
orbit31                 orbit31 1.021443141
orbit69                 orbit69 1.014884494
bigcom171             bigcom171 1.011848875
knn                         knn 0.952379969
cohesion               cohesion 0.882800947
graph27                 graph27 0.857162785
orbit54                 orbit54 0.856921634
orbit18                 orbit18 0.849410385
orbit46                 orbit46 0.840058694
bet                         bet 0.830927092
orbit62                 orbit62 0.824792509
graph26                 graph26 0.779189006
graph22                 graph22 0.756682882
orbit50                 orbit50 0.753027198
pagerank               pagerank 0.732974104
orbit6                   orbit6 0.717192268
orbit19                 orbit19 0.714883896
graph25                 graph25 0.679438270
graph24                 graph24 0.677648626
orbit33                 orbit33 0.674921369
orbit63                 orbit63 0.648856468
orbit51                 orbit51 0.647721736
bigcom40               bigcom40 0.646691701
graph17                 graph17 0.638536968
graph15                 graph15 0.633471164
graph23                 graph23 0.626463679
ratio1                   ratio1 0.623996723
orbit55                 orbit55 0.615620792
graph11                 graph11 0.612065327
graph8                   graph8 0.606184477
orbit68                 orbit68 0.604527255
orbit35                 orbit35 0.576389954
orbit20                 orbit20 0.575063794
graph14                 graph14 0.571362715
graph20                 graph20 0.563513768
graph10                 graph10 0.560796670
orbit40                 orbit40 0.560278549
orbit64                 orbit64 0.557670065
orbit47                 orbit47 0.537115638
graph7                   graph7 0.533644603
orbit25                 orbit25 0.528204445
graph4                   graph4 0.526283633
orbit36                 orbit36 0.525548078
orbit10                 orbit10 0.522157263
orbit66                 orbit66 0.507667929
fifth                     fifth 0.499751981
orbit53                 orbit53 0.498819363
orbit9                   orbit9 0.496776666
orbit32                 orbit32 0.488997738
orbit48                 orbit48 0.484157171
ratio6                   ratio6 0.466507840
orbit61                 orbit61 0.462402550
orbit22                 orbit22 0.459072305
orbit28                 orbit28 0.457649973
orbit12                 orbit12 0.437653494
orbit52                 orbit52 0.432679993
ratio3                   ratio3 0.422535617
constraint           constraint 0.422231809
orbit29                 orbit29 0.418567436
graph16                 graph16 0.417290155
upto_fifth           upto_fifth 0.416724205
graph19                 graph19 0.415658329
orbit44                 orbit44 0.414685596
orbit17                 orbit17 0.413696385
orbit30                 orbit30 0.405972350
graph1                   graph1 0.397741664
orbit26                 orbit26 0.390908251
graph5                   graph5 0.386192394
orbit37                 orbit37 0.382407686
upto_sixth           upto_sixth 0.380608942
graph6                   graph6 0.375388435
fourth                   fourth 0.372325425
orbit58                 orbit58 0.370975097
bigcom246             bigcom246 0.370140974
hubscore               hubscore 0.370109726
graph3                   graph3 0.362149635
sixth                     sixth 0.359429901
orbit41                 orbit41 0.357791129
orbit57                 orbit57 0.357254140
graph12                 graph12 0.345244724
orbit21                 orbit21 0.341660366
graph13                 graph13 0.341617687
graph2                   graph2 0.341573663
graph29                 graph29 0.340791093
graph21                 graph21 0.319033233
orbit11                 orbit11 0.317849133
ratio2                   ratio2 0.307723237
selfinter             selfinter 0.305298531
orbit42                 orbit42 0.304746206
orbit15                 orbit15 0.299699795
orbit4                   orbit4 0.284679194
orbit38                 orbit38 0.282126597
orbit60                 orbit60 0.275409919
orbit71                 orbit71 0.261264185
graph0                   graph0 0.259361230
coreness               coreness 0.256338982
bigcom4                 bigcom4 0.254219429
graph28                 graph28 0.252688601
orbit16                 orbit16 0.247772754
close                     close 0.243495532
graph18                 graph18 0.240492405
upto_third           upto_third 0.235397878
graph9                   graph9 0.233562082
orbit1                   orbit1 0.233535816
orbit13                 orbit13 0.225058772
bigcom28               bigcom28 0.221558064
orbit23                 orbit23 0.204598101
upto_fourth         upto_fourth 0.193803628
membership_s14   membership_s14 0.190540456
orbit2                   orbit2 0.188885209
orbit5                   orbit5 0.185288648
membership_s32   membership_s32 0.180112742
orbit67                 orbit67 0.179798661
second                   second 0.162436351
bigcom127             bigcom127 0.161240752
orbit7                   orbit7 0.138251061
pdi                         pdi 0.137863808
upto_second         upto_second 0.115541880
orbit43                 orbit43 0.108975691
evcent                   evcent 0.108321522
membership_s30   membership_s30 0.100728813
bigcom248             bigcom248 0.092131754
bigcom412             bigcom412 0.085420648
bigcom3                 bigcom3 0.082910797
bigcom408             bigcom408 0.077153692
membership_s7     membership_s7 0.072540851
bigcom24               bigcom24 0.066902051
AP                           AP 0.053703693
membership_s36   membership_s36 0.041637200
membership_s16   membership_s16 0.035481514
bigcom1                 bigcom1 0.028795509
bigcom21               bigcom21 0.027522304
membership_s1     membership_s1 0.026943302
bigcom30               bigcom30 0.023816683
membership_s5     membership_s5 0.020491395
bigcom8                 bigcom8 0.016578787
membership_s15   membership_s15 0.007015983
orbit0                   orbit0 0.000000000
orbit3                   orbit3 0.000000000
orbit8                   orbit8 0.000000000
orbit14                 orbit14 0.000000000
orbit34                 orbit34 0.000000000
orbit72                 orbit72 0.000000000
ecc                         ecc 0.000000000
eccrad                   eccrad 0.000000000
first                     first 0.000000000
bigcom2                 bigcom2 0.000000000
bigcom6                 bigcom6 0.000000000
bigcom9                 bigcom9 0.000000000
bigcom11               bigcom11 0.000000000
bigcom13               bigcom13 0.000000000
bigcom15               bigcom15 0.000000000
bigcom16               bigcom16 0.000000000
bigcom22               bigcom22 0.000000000
bigcom26               bigcom26 0.000000000
bigcom31               bigcom31 0.000000000
bigcom32               bigcom32 0.000000000
bigcom33               bigcom33 0.000000000
bigcom34               bigcom34 0.000000000
bigcom36               bigcom36 0.000000000
bigcom37               bigcom37 0.000000000
bigcom38               bigcom38 0.000000000
bigcom39               bigcom39 0.000000000
bigcom43               bigcom43 0.000000000
bigcom44               bigcom44 0.000000000
bigcom46               bigcom46 0.000000000
bigcom47               bigcom47 0.000000000
bigcom49               bigcom49 0.000000000
bigcom50               bigcom50 0.000000000
bigcom51               bigcom51 0.000000000
bigcom52               bigcom52 0.000000000
bigcom54               bigcom54 0.000000000
bigcom56               bigcom56 0.000000000
bigcom62               bigcom62 0.000000000
bigcom66               bigcom66 0.000000000
bigcom68               bigcom68 0.000000000
bigcom69               bigcom69 0.000000000
bigcom71               bigcom71 0.000000000
bigcom72               bigcom72 0.000000000
bigcom73               bigcom73 0.000000000
bigcom74               bigcom74 0.000000000
bigcom75               bigcom75 0.000000000
bigcom76               bigcom76 0.000000000
bigcom77               bigcom77 0.000000000
bigcom79               bigcom79 0.000000000
bigcom80               bigcom80 0.000000000
bigcom82               bigcom82 0.000000000
bigcom83               bigcom83 0.000000000
bigcom84               bigcom84 0.000000000
bigcom85               bigcom85 0.000000000
bigcom87               bigcom87 0.000000000
bigcom89               bigcom89 0.000000000
bigcom91               bigcom91 0.000000000
bigcom92               bigcom92 0.000000000
bigcom93               bigcom93 0.000000000
bigcom96               bigcom96 0.000000000
bigcom97               bigcom97 0.000000000
bigcom98               bigcom98 0.000000000
bigcom99               bigcom99 0.000000000
bigcom101             bigcom101 0.000000000
bigcom104             bigcom104 0.000000000
bigcom106             bigcom106 0.000000000
bigcom109             bigcom109 0.000000000
bigcom113             bigcom113 0.000000000
bigcom116             bigcom116 0.000000000
bigcom120             bigcom120 0.000000000
bigcom123             bigcom123 0.000000000
bigcom126             bigcom126 0.000000000
bigcom137             bigcom137 0.000000000
bigcom139             bigcom139 0.000000000
bigcom140             bigcom140 0.000000000
bigcom143             bigcom143 0.000000000
bigcom145             bigcom145 0.000000000
bigcom146             bigcom146 0.000000000
bigcom147             bigcom147 0.000000000
bigcom149             bigcom149 0.000000000
bigcom153             bigcom153 0.000000000
bigcom154             bigcom154 0.000000000
bigcom156             bigcom156 0.000000000
bigcom157             bigcom157 0.000000000
bigcom158             bigcom158 0.000000000
bigcom160             bigcom160 0.000000000
bigcom161             bigcom161 0.000000000
bigcom162             bigcom162 0.000000000
bigcom164             bigcom164 0.000000000
bigcom166             bigcom166 0.000000000
bigcom167             bigcom167 0.000000000
bigcom173             bigcom173 0.000000000
bigcom175             bigcom175 0.000000000
bigcom176             bigcom176 0.000000000
bigcom177             bigcom177 0.000000000
bigcom178             bigcom178 0.000000000
bigcom180             bigcom180 0.000000000
bigcom181             bigcom181 0.000000000
bigcom184             bigcom184 0.000000000
bigcom186             bigcom186 0.000000000
bigcom187             bigcom187 0.000000000
bigcom189             bigcom189 0.000000000
bigcom194             bigcom194 0.000000000
bigcom195             bigcom195 0.000000000
bigcom196             bigcom196 0.000000000
bigcom204             bigcom204 0.000000000
bigcom205             bigcom205 0.000000000
bigcom212             bigcom212 0.000000000
bigcom214             bigcom214 0.000000000
bigcom222             bigcom222 0.000000000
bigcom223             bigcom223 0.000000000
bigcom226             bigcom226 0.000000000
bigcom227             bigcom227 0.000000000
bigcom229             bigcom229 0.000000000
bigcom233             bigcom233 0.000000000
bigcom236             bigcom236 0.000000000
bigcom237             bigcom237 0.000000000
bigcom249             bigcom249 0.000000000
bigcom250             bigcom250 0.000000000
bigcom254             bigcom254 0.000000000
bigcom266             bigcom266 0.000000000
bigcom269             bigcom269 0.000000000
bigcom272             bigcom272 0.000000000
bigcom274             bigcom274 0.000000000
bigcom281             bigcom281 0.000000000
bigcom291             bigcom291 0.000000000
bigcom292             bigcom292 0.000000000
bigcom295             bigcom295 0.000000000
bigcom299             bigcom299 0.000000000
bigcom301             bigcom301 0.000000000
bigcom306             bigcom306 0.000000000
bigcom309             bigcom309 0.000000000
bigcom314             bigcom314 0.000000000
bigcom321             bigcom321 0.000000000
bigcom341             bigcom341 0.000000000
bigcom350             bigcom350 0.000000000
bigcom353             bigcom353 0.000000000
bigcom359             bigcom359 0.000000000
bigcom363             bigcom363 0.000000000
bigcom365             bigcom365 0.000000000
bigcom385             bigcom385 0.000000000
bigcom386             bigcom386 0.000000000
bigcom480             bigcom480 0.000000000
membership_s3     membership_s3 0.000000000
membership_s6     membership_s6 0.000000000
membership_s8     membership_s8 0.000000000
membership_s9     membership_s9 0.000000000
membership_s11   membership_s11 0.000000000
membership_s12   membership_s12 0.000000000
membership_s17   membership_s17 0.000000000
membership_s18   membership_s18 0.000000000
membership_s20   membership_s20 0.000000000
membership_s21   membership_s21 0.000000000
membership_s22   membership_s22 0.000000000
membership_s24   membership_s24 0.000000000
membership_s25   membership_s25 0.000000000
membership_s26   membership_s26 0.000000000
membership_s27   membership_s27 0.000000000
membership_s28   membership_s28 0.000000000
membership_s31   membership_s31 0.000000000
membership_s33   membership_s33 0.000000000
membership_s37   membership_s37 0.000000000
[1] "Dataset: all_C Model RF, run: 3 of 10 2015-06-22 17:42:26"
     |      Out-of-bag   |
Tree |      MSE  %Var(y) |
   1 |  0.07602   174.52 |
   2 |  0.07618   174.89 |
   3 |  0.07132   163.72 |
   4 |  0.06845   157.13 |
   5 |  0.06535   150.02 |
   6 |  0.06291   144.43 |
   7 |  0.05984   137.38 |
   8 |  0.05758   132.19 |
   9 |  0.05563   127.70 |
  10 |  0.05404   124.06 |
  11 |  0.05261   120.78 |
  12 |  0.05186   119.07 |
  13 |  0.05043   115.78 |
  14 |  0.04956   113.78 |
  15 |  0.04902   112.53 |
  16 |  0.04844   111.21 |
  17 |  0.04796   110.10 |
  18 |   0.0477   109.50 |
  19 |  0.04704   107.98 |
  20 |  0.04682   107.49 |
  21 |  0.04654   106.85 |
  22 |  0.04617   105.98 |
  23 |  0.04595   105.49 |
  24 |  0.04583   105.22 |
  25 |  0.04549   104.42 |
  26 |  0.04527   103.92 |
  27 |  0.04509   103.52 |
  28 |  0.04483   102.92 |
  29 |  0.04483   102.91 |
  30 |  0.04471   102.65 |
  31 |  0.04455   102.27 |
  32 |  0.04437   101.87 |
  33 |   0.0442   101.47 |
  34 |  0.04413   101.31 |
  35 |  0.04398   100.95 |
  36 |  0.04395   100.90 |
  37 |  0.04384   100.65 |
  38 |  0.04382   100.60 |
  39 |  0.04379   100.53 |
  40 |  0.04372   100.37 |
  41 |  0.04368   100.28 |
  42 |  0.04359   100.08 |
  43 |  0.04356   100.01 |
  44 |  0.04356    99.99 |
  45 |  0.04351    99.88 |
  46 |  0.04339    99.60 |
  47 |  0.04339    99.61 |
  48 |  0.04329    99.39 |
  49 |   0.0432    99.18 |
  50 |  0.04313    99.01 |
  51 |  0.04308    98.90 |
  52 |    0.043    98.72 |
  53 |    0.043    98.73 |
  54 |  0.04294    98.59 |
  55 |   0.0429    98.49 |
  56 |  0.04281    98.28 |
  57 |  0.04279    98.22 |
  58 |  0.04273    98.09 |
  59 |   0.0427    98.03 |
  60 |  0.04258    97.74 |
  61 |  0.04254    97.66 |
  62 |  0.04255    97.68 |
  63 |   0.0425    97.56 |
  64 |  0.04243    97.41 |
  65 |  0.04235    97.23 |
  66 |  0.04233    97.18 |
  67 |   0.0423    97.11 |
  68 |  0.04231    97.14 |
  69 |  0.04231    97.13 |
  70 |   0.0423    97.11 |
  71 |  0.04228    97.05 |
  72 |  0.04224    96.97 |
  73 |  0.04223    96.94 |
  74 |  0.04224    96.97 |
  75 |  0.04222    96.92 |
  76 |  0.04223    96.95 |
  77 |  0.04223    96.94 |
  78 |  0.04217    96.81 |
  79 |  0.04216    96.79 |
  80 |  0.04215    96.77 |
  81 |  0.04216    96.78 |
  82 |  0.04217    96.80 |
  83 |  0.04217    96.80 |
  84 |  0.04215    96.76 |
  85 |  0.04216    96.78 |
  86 |  0.04216    96.80 |
  87 |  0.04216    96.78 |
  88 |  0.04219    96.85 |
  89 |  0.04218    96.83 |
  90 |  0.04214    96.73 |
  91 |  0.04214    96.74 |
  92 |  0.04213    96.72 |
  93 |   0.0421    96.65 |
  94 |  0.04208    96.59 |
  95 |  0.04207    96.58 |
  96 |  0.04207    96.58 |
  97 |  0.04206    96.55 |
  98 |  0.04203    96.50 |
  99 |    0.042    96.42 |
 100 |  0.04202    96.47 |
[1] "Random Forest variable coefficients"
                      %IncMSE IncNodePurity
graph0           4.505371e-04   0.872317194
graph1           9.610625e-03   1.923778022
graph2           1.966217e-03   0.902567503
graph3           5.598398e-03   1.951160355
graph4           7.328884e-03   2.493842716
graph5           3.282243e-03   2.185191136
graph6           6.891441e-03   2.265576673
graph7           3.460583e-03   2.021093853
graph8           2.479436e-03   1.633747173
graph9           6.441523e-03   2.152006641
graph10          1.266688e-02   2.544085307
graph11          8.373605e-03   3.184964005
graph12          3.768861e-03   2.159500931
graph13          1.491780e-02   2.533698515
graph14          4.051480e-03   2.791869659
graph15          2.071899e-02   2.675207440
graph16          6.489005e-03   2.395638803
graph17          8.877045e-03   2.990926248
graph18          7.924426e-03   1.842651750
graph19          9.772433e-03   2.380216049
graph20          9.911079e-03   4.264452148
graph21          1.068244e-02   2.302494397
graph22          7.847406e-03   3.354930512
graph23          1.515151e-02   3.683007821
graph24          2.190001e-03   1.921187220
graph25          7.542546e-03   2.711584059
graph26          3.131590e-03   3.036767663
graph27          3.883205e-03   2.897681345
graph28          1.858429e-03   2.135716869
graph29          8.681617e-04   1.118787604
orbit0           4.972087e-04   0.974700123
orbit1           4.830194e-03   1.836249938
orbit2           2.809270e-03   1.514120823
orbit3           1.430798e-03   1.177177180
orbit4           3.414803e-03   1.962195123
orbit5           4.668615e-03   1.848124670
orbit6           5.163694e-03   2.638972882
orbit7           3.381843e-03   1.405538211
orbit8           3.164555e-03   2.044131616
orbit9           6.555033e-03   3.418417177
orbit10          6.234247e-03   2.053537025
orbit11          5.313976e-03   1.377371359
orbit12          4.989150e-03   1.808018981
orbit13          2.525802e-03   1.403040623
orbit14          3.669587e-03   1.428204417
orbit15          7.367076e-03   2.602633458
orbit16          1.954095e-02   2.850880880
orbit17          9.597988e-03   2.686234369
orbit18          1.209286e-02   5.333067275
orbit19          5.036998e-03   3.035922792
orbit20          6.035312e-03   2.388008279
orbit21          7.327472e-03   2.505717893
orbit22          7.983933e-03   3.332828299
orbit23          3.421122e-03   1.578543438
orbit24          9.134311e-03   8.270437266
orbit25          7.974346e-03   3.265663659
orbit26          6.762055e-03   1.611101192
orbit27          3.447745e-02   6.123824898
orbit28          2.126810e-02   2.367655393
orbit29          4.129943e-03   2.274821934
orbit30          6.266514e-03   2.342256456
orbit31          9.258451e-03   3.813762095
orbit32          5.368644e-03   2.478158267
orbit33          6.937793e-03   2.017688058
orbit34          2.286717e-02   2.892060714
orbit35          8.549352e-03   3.052307322
orbit36          7.940536e-03   3.468009883
orbit37          4.772228e-03   2.366175123
orbit38          6.535333e-03   2.083897449
orbit39          8.388148e-03   4.665289441
orbit40          3.967353e-03   2.931562721
orbit41          3.781016e-03   1.567891757
orbit42          8.044176e-04   1.224461727
orbit43          4.977228e-03   2.158347491
orbit44          3.829543e-03   1.224660114
orbit45          1.971343e-02  13.105251567
orbit46          5.277206e-03   5.045636804
orbit47          1.210051e-02   2.417087806
orbit48          4.319531e-03   1.242830739
orbit49          4.190581e-03   4.513137207
orbit50          4.275748e-03   3.130606497
orbit51          1.723318e-02   3.887828222
orbit52          4.230063e-03   2.327801139
orbit53          9.717509e-03   2.297986252
orbit54          4.659311e-03   3.708971979
orbit55          4.243792e-03   2.260821312
orbit56          1.833783e-02  10.255372277
orbit57          1.198471e-02   2.011287144
orbit58          4.523473e-03   1.632645358
orbit59          5.086371e-03   5.157849750
orbit60          6.333247e-04   1.165422094
orbit61          4.076745e-04   1.721231667
orbit62          7.370770e-03   5.599501187
orbit63          1.424951e-03   1.873398831
orbit64          2.475344e-03   2.016142554
orbit65          7.321458e-03  10.346701718
orbit66          1.750946e-03   2.086285058
orbit67          1.955229e-03   0.795029946
orbit68          3.190751e-03   2.824874316
orbit69          1.014754e-03   2.057295142
orbit70          1.449347e-03   4.863292972
orbit71          2.636251e-03   1.818021939
orbit72          1.532622e-03   1.228267783
AP               3.729273e-05   0.376645210
bet              9.498175e-03   4.989993234
ecc              1.698240e-04   0.161695067
eccrad           7.585197e-05   0.162500674
close            3.900894e-03   1.804090017
constraint       8.593342e-03   2.735427330
coreness         8.829505e-03   1.418197405
knn              5.423977e-03   3.892678560
hubscore         3.469835e-03   2.051321780
pagerank         6.416392e-03   5.343212422
trans            4.886312e-03   4.144509678
evcent           4.339057e-03   1.977746620
first            4.145864e-04   0.639603647
upto_second      5.933109e-03   2.005478958
upto_third       3.765388e-03   1.854791724
upto_fourth      6.678487e-03   2.264543401
upto_fifth       7.901139e-03   2.505318697
upto_sixth       2.308620e-03   1.881653278
second           3.994794e-03   1.770011390
third            1.000227e-02   5.703106063
fourth           7.731672e-03   3.734435587
fifth            3.172186e-03   3.148995310
sixth            9.079942e-03   3.519450337
ratio1           3.663339e-03   3.050873378
ratio2           7.155950e-03   3.885013906
ratio3           6.773573e-03   3.244842390
ratio4           1.305561e-02   7.324601260
ratio5           5.105161e-03   9.480035180
ratio6           5.033276e-03   3.250339367
selfinter        2.010264e-04   0.903692374
walktrap_vertex  3.123891e-03   6.306993917
bigcom1          3.211344e-04   0.557841624
bigcom2          0.000000e+00   0.000000000
bigcom3          1.491651e-05   0.693616653
bigcom4          1.696240e-03   0.491408610
bigcom6          0.000000e+00   0.000000000
bigcom8          3.081907e-05   0.358662759
bigcom9          0.000000e+00   0.000000000
bigcom11         0.000000e+00   0.000000000
bigcom13         1.382828e-05   0.345370385
bigcom15         1.032455e-04   0.263220116
bigcom16         0.000000e+00   0.000000000
bigcom21        -3.363188e-05   0.357567105
bigcom22         1.663605e-04   0.294292697
bigcom24         1.469594e-05   1.024338692
bigcom26        -1.202450e-05   0.139354885
bigcom28         1.259880e-04   0.815317040
bigcom30         1.841096e-05   0.396669697
bigcom31         0.000000e+00   0.000000000
bigcom32        -5.307677e-06   0.216587473
bigcom33         0.000000e+00   0.000000000
bigcom34         0.000000e+00   0.000000000
bigcom36        -1.596697e-05   0.192040925
bigcom37         0.000000e+00   0.000000000
bigcom38         0.000000e+00   0.000000000
bigcom39        -1.260447e-05   0.524517079
bigcom40         1.990152e-03   1.811485955
bigcom43         0.000000e+00   0.000000000
bigcom44        -2.213859e-06   0.009629630
bigcom46         0.000000e+00   0.000000000
bigcom47         0.000000e+00   0.000000000
bigcom49        -1.961300e-05   0.302052148
bigcom50         3.711729e-05   0.755551385
bigcom51         0.000000e+00   0.000000000
bigcom52         0.000000e+00   0.000000000
bigcom54         0.000000e+00   0.000000000
bigcom56        -1.744257e-05   0.324431702
bigcom62         0.000000e+00   0.000000000
bigcom66         0.000000e+00   0.000000000
bigcom68         0.000000e+00   0.000000000
bigcom69         0.000000e+00   0.000000000
bigcom71         5.604738e-05   0.509189905
bigcom72         0.000000e+00   0.000000000
bigcom73         0.000000e+00   0.008571429
bigcom74         0.000000e+00   0.000000000
bigcom75         0.000000e+00   0.000000000
bigcom76         0.000000e+00   0.000000000
bigcom77         0.000000e+00   0.000000000
bigcom79         0.000000e+00   0.000000000
bigcom80         0.000000e+00   0.000000000
bigcom82        -1.876297e-05   0.505264371
bigcom83         0.000000e+00   0.000000000
bigcom84         0.000000e+00   0.000000000
bigcom85         0.000000e+00   0.000000000
bigcom87         0.000000e+00   0.000000000
bigcom89         0.000000e+00   0.000000000
bigcom91         0.000000e+00   0.000000000
bigcom92         0.000000e+00   0.000000000
bigcom93         0.000000e+00   0.000000000
bigcom96         0.000000e+00   0.000000000
bigcom97         0.000000e+00   0.000000000
bigcom98         0.000000e+00   0.000000000
bigcom99         0.000000e+00   0.000000000
bigcom101        0.000000e+00   0.000000000
bigcom104        0.000000e+00   0.000000000
bigcom106        0.000000e+00   0.000000000
bigcom109        0.000000e+00   0.000000000
bigcom113        0.000000e+00   0.000000000
bigcom116        5.265665e-08   0.098540137
bigcom120        0.000000e+00   0.000000000
bigcom123        0.000000e+00   0.000000000
bigcom126        0.000000e+00   0.000000000
bigcom127        6.348231e-06   0.561572929
bigcom137        0.000000e+00   0.000000000
bigcom139        0.000000e+00   0.000000000
bigcom140        0.000000e+00   0.000000000
bigcom143        0.000000e+00   0.000000000
bigcom145        2.624317e-05   0.651307562
bigcom146        0.000000e+00   0.000000000
bigcom147        0.000000e+00   0.000000000
bigcom149       -2.086712e-06   0.519816563
bigcom153        0.000000e+00   0.000000000
bigcom154        0.000000e+00   0.000000000
bigcom156        0.000000e+00   0.000000000
bigcom157        0.000000e+00   0.000000000
bigcom158        0.000000e+00   0.000000000
bigcom160        0.000000e+00   0.000000000
bigcom161        0.000000e+00   0.000000000
bigcom162        0.000000e+00   0.000000000
bigcom164        0.000000e+00   0.000000000
bigcom166        0.000000e+00   0.000000000
bigcom167       -2.103261e-05   0.167381463
bigcom171        5.859995e-05   2.575816394
bigcom173        0.000000e+00   0.000000000
bigcom175        0.000000e+00   0.000000000
bigcom176        0.000000e+00   0.000000000
bigcom177        0.000000e+00   0.000000000
bigcom178        0.000000e+00   0.000000000
bigcom180       -3.824355e-06   0.540850453
bigcom181        0.000000e+00   0.000000000
bigcom184        0.000000e+00   0.000000000
bigcom186        0.000000e+00   0.000000000
bigcom187        0.000000e+00   0.000000000
bigcom189        0.000000e+00   0.000000000
bigcom194        0.000000e+00   0.000000000
bigcom195        0.000000e+00   0.000000000
bigcom196       -2.258822e-05   0.581187333
bigcom204        0.000000e+00   0.000000000
bigcom205        0.000000e+00   0.000000000
bigcom212        0.000000e+00   0.016000000
bigcom214        0.000000e+00   0.000000000
bigcom222        0.000000e+00   0.000000000
bigcom223        0.000000e+00   0.000000000
bigcom226        0.000000e+00   0.000000000
bigcom227        0.000000e+00   0.000000000
bigcom229        0.000000e+00   0.000000000
bigcom233        0.000000e+00   0.000000000
bigcom236        0.000000e+00   0.000000000
bigcom237        0.000000e+00   0.000000000
bigcom246        6.197632e-06   1.043810931
bigcom248       -2.716920e-05   0.857749042
bigcom249        0.000000e+00   0.000000000
bigcom250        0.000000e+00   0.000000000
bigcom254        0.000000e+00   0.000000000
bigcom266        0.000000e+00   0.000000000
bigcom269        0.000000e+00   0.000000000
bigcom272        0.000000e+00   0.000000000
bigcom274        4.262201e-05   0.124934878
bigcom281       -1.605548e-06   0.411005075
bigcom291        0.000000e+00   0.000000000
bigcom292       -3.098970e-05   0.639795894
bigcom295        0.000000e+00   0.000000000
bigcom299        0.000000e+00   0.000000000
bigcom301        0.000000e+00   0.000000000
bigcom306        0.000000e+00   0.000000000
bigcom309        0.000000e+00   0.000000000
bigcom314        0.000000e+00   0.000000000
bigcom321        0.000000e+00   0.000000000
bigcom341        0.000000e+00   0.000000000
bigcom350        0.000000e+00   0.000000000
bigcom353        0.000000e+00   0.000000000
bigcom359        0.000000e+00   0.000000000
bigcom363        0.000000e+00   0.000000000
bigcom365        0.000000e+00   0.000000000
bigcom385        0.000000e+00   0.000000000
bigcom386        0.000000e+00   0.000000000
bigcom408        7.444569e-05   1.339100702
bigcom412        2.693627e-05   1.030368528
bigcom480        0.000000e+00   0.000000000
spin_vertex      4.982661e-03   7.700232883
membership_s1    1.536282e-04   0.480589244
membership_s3    0.000000e+00   0.000000000
membership_s4    2.117832e-03   2.710127795
membership_s5    8.994810e-05   0.330938330
membership_s6    3.600321e-04   0.437184715
membership_s7    8.662018e-05   0.787650509
membership_s8    0.000000e+00   0.000000000
membership_s9    0.000000e+00   0.000000000
membership_s11   0.000000e+00   0.000000000
membership_s12   0.000000e+00   0.000000000
membership_s14   7.403569e-06   0.325069784
membership_s15   1.616076e-05   0.265413918
membership_s16   1.242261e-06   0.378877160
membership_s17   0.000000e+00   0.000000000
membership_s18   6.696051e-06   0.078672693
membership_s20   0.000000e+00   0.000000000
membership_s21   2.299423e-05   0.421787424
membership_s22   0.000000e+00   0.000000000
membership_s24   0.000000e+00   0.000000000
membership_s25   0.000000e+00   0.008750000
membership_s26   0.000000e+00   0.000000000
membership_s27   8.129890e-05   0.382091223
membership_s28   0.000000e+00   0.000000000
membership_s30   8.871202e-05   0.468418486
membership_s31   1.425259e-05   0.148541525
membership_s32   3.737131e-05   0.711380333
membership_s33   0.000000e+00   0.000000000
membership_s36   2.289713e-04   0.415881257
membership_s37   5.744150e-07   0.309625354
V1               5.960040e-03   7.692178966
V2               1.665246e-03   7.021179175
pdi              1.966745e-04   0.852084849
adhesion         8.477245e-03   5.506841000
cohesion         8.563794e-03   5.115113970
inner            3.196650e-03   6.915060340
outer            1.936861e-03   7.886308847
ioratio          3.763717e-03   7.317698886
comsize          2.240028e-03   8.798327911
[1] "Dataset: all_C Model GLM, run: 3 of 10 2015-06-22 17:47:44"
[1] "glmnet variable coefficients"
                         [,1]          [,2]
(Intercept)     -3.040192e+00 -3.279326e+00
graph0           1.667537e-39  2.589002e-04
graph1           9.075813e-42 -1.309490e-06
graph2           5.637026e-40  4.493464e-05
graph3           1.396219e-43 -3.505973e-09
graph4           1.362291e-44 -1.576656e-08
graph5           1.525094e-41 -1.397776e-06
graph6           1.050770e-42 -8.812863e-09
graph7           2.186761e-41  2.416724e-06
graph8           3.517989e-40 -2.972665e-05
graph9           2.306413e-45 -1.609723e-10
graph10          4.302015e-46 -3.749039e-11
graph11         -7.367594e-50 -2.861309e-11
graph12          7.117856e-45  5.631517e-10
graph13          2.571815e-44  1.613771e-09
graph14          2.446769e-45 -1.175944e-09
graph15          6.919778e-43 -1.391140e-07
graph16          2.515084e-44 -2.318336e-09
graph17          4.572941e-44 -2.370693e-09
graph18          7.506137e-43  4.181527e-08
graph19          1.107085e-43  1.581139e-08
graph20          7.555276e-43 -4.289754e-07
graph21          5.144244e-43  1.535852e-08
graph22          1.659905e-42 -9.044770e-08
graph23          6.524479e-43  5.051262e-08
graph24          1.037950e-42  1.138185e-07
graph25          4.462494e-42  1.045488e-06
graph26          4.230859e-42  4.327642e-07
graph27          2.392967e-41  9.052505e-06
graph28          3.177297e-41  4.496009e-06
graph29          3.105872e-40 -6.905081e-05
orbit0           1.667537e-39  2.664238e-04
orbit1           2.946878e-41  4.216636e-06
orbit2           8.595556e-42 -3.785469e-06
orbit3           5.637026e-40  4.790911e-05
orbit4           7.909403e-43  1.866137e-07
orbit5           1.435258e-43 -2.069578e-08
orbit6           9.266387e-45 -1.318002e-08
orbit7           4.895747e-44 -3.906251e-08
orbit8           1.525094e-41 -1.280282e-06
orbit9           1.618015e-41  6.474419e-06
orbit10          2.203264e-42 -9.969061e-08
orbit11          1.496464e-42 -9.010378e-08
orbit12          8.239794e-41  4.472923e-06
orbit13          2.559797e-41  4.207206e-06
orbit14          3.517989e-40 -2.682922e-05
orbit15          1.936075e-44  6.061073e-09
orbit16          2.959597e-45 -9.774230e-10
orbit17          8.673489e-45  8.586104e-10
orbit18          3.935291e-45  7.357835e-10
orbit19          1.060115e-45 -1.986613e-10
orbit20          8.083480e-46 -2.662490e-11
orbit21          6.000742e-46 -1.940515e-10
orbit22         -1.124534e-48 -2.771721e-11
orbit23          3.649353e-46 -3.796892e-10
orbit24          8.576414e-44  4.048994e-08
orbit25          4.562726e-44  1.008901e-08
orbit26          6.640530e-45 -7.620434e-10
orbit27          4.900954e-43  2.471092e-07
orbit28          9.912064e-44 -1.379510e-08
orbit29          7.777423e-44 -5.780793e-09
orbit30          4.857646e-44  1.268812e-08
orbit31          4.623233e-45 -3.345093e-09
orbit32          3.232169e-45 -1.638564e-09
orbit33          6.225288e-45 -1.557865e-09
orbit34          6.919778e-43 -1.376345e-07
orbit35          4.959661e-43  8.027270e-08
orbit36          8.165010e-44 -3.231046e-08
orbit37          7.540956e-44  2.223624e-10
orbit38          4.071334e-44 -3.226642e-10
orbit39          9.525960e-43  2.806441e-07
orbit40          1.811720e-43  1.815934e-08
orbit41          9.990010e-44 -2.944959e-08
orbit42          7.189749e-44 -6.174842e-09
orbit43          1.332051e-42 -1.169287e-07
orbit44          1.006244e-42  4.540575e-07
orbit45          3.042081e-42  2.269241e-06
orbit46          1.033442e-42 -1.176678e-07
orbit47          2.991679e-43  1.646280e-08
orbit48          1.766493e-43  3.528129e-08
orbit49          3.935520e-42  9.825291e-08
orbit50          4.920813e-43 -6.505449e-07
orbit51          1.862960e-42 -1.605014e-07
orbit52          4.580097e-42 -2.513419e-07
orbit53          7.154393e-43  1.130156e-07
orbit54          6.929920e-42  2.529313e-07
orbit55          1.397768e-42 -1.497738e-07
orbit56          1.948624e-41  1.579011e-05
orbit57          1.027986e-42  5.284307e-08
orbit58          1.262842e-42  4.733268e-09
orbit59          5.929990e-42 -9.251412e-08
orbit60          2.147689e-42  2.021978e-07
orbit61          2.022048e-42  6.455693e-07
orbit62          4.863775e-41  1.409667e-05
orbit63          7.524373e-42  1.690814e-06
orbit64          1.047805e-41  2.577682e-06
orbit65          6.430883e-41  1.250126e-05
orbit66          1.297799e-41  1.536387e-06
orbit67          5.609375e-42  4.638957e-07
orbit68          3.436709e-41  1.101618e-05
orbit69          6.293925e-41  3.653590e-05
orbit70          1.358227e-40  3.960607e-05
orbit71          3.700878e-41  2.194546e-06
orbit72          3.105872e-40 -7.009698e-05
AP               3.737118e-38 -4.975919e-02
bet              3.896583e-43 -1.234723e-08
ecc             -1.879971e-38  2.987511e-03
eccrad          -1.127983e-37  1.761240e-02
close            1.058977e-36  7.454669e-01
constraint      -8.966624e-38 -1.370230e-01
coreness         7.836469e-39  7.621631e-03
knn             -2.583609e-41 -5.544411e-05
hubscore         1.913271e-36  4.180001e-01
pagerank        -1.226864e-37 -9.121964e-01
trans            1.055674e-38  7.431814e-04
evcent           1.919653e-36  4.264194e-01
first            1.667537e-39  2.630189e-04
upto_second      3.549334e-41  8.642049e-06
upto_third       1.065409e-41  9.851613e-06
upto_fourth      9.629648e-42  7.924257e-06
upto_fifth       7.791906e-42 -7.771531e-06
upto_sixth      -8.264682e-43 -5.002584e-05
second           3.550941e-41  8.710253e-06
third            1.228371e-41  1.473079e-05
fourth          -1.581041e-41 -1.531584e-05
fifth           -1.366949e-41 -1.389321e-05
sixth           -1.310963e-41  7.152669e-07
ratio1          -3.076208e-41 -5.499541e-05
ratio2          -1.738012e-40 -2.313747e-04
ratio3          -1.881432e-40 -1.514185e-04
ratio4          -9.017201e-41 -3.293567e-04
ratio5           2.523203e-42 -7.689037e-05
ratio6          -1.261560e-41  7.778237e-06
selfinter        6.053513e-38  7.086808e-02
walktrap_vertex  3.732513e-38  3.657286e-02
bigcom1         -1.170095e-38 -1.407811e-02
bigcom2         -4.614590e-38 -2.162879e-01
bigcom3          7.253437e-39  1.234336e-01
bigcom4          1.311414e-38  2.962305e-02
bigcom6         -4.613060e-38 -2.296442e-01
bigcom8         -1.807553e-38 -8.534721e-02
bigcom9         -4.631100e-38 -2.284462e-01
bigcom11        -4.618802e-38 -2.081849e-01
bigcom13        -1.355475e-38  6.332892e-02
bigcom15        -1.958389e-38 -7.652559e-03
bigcom16        -4.615355e-38 -2.042828e-01
bigcom21         1.484769e-38  1.212833e-01
bigcom22        -2.183808e-38 -1.916323e-01
bigcom24         2.907410e-37  1.047262e+00
bigcom26        -3.526970e-38 -1.876095e-01
bigcom28         1.199766e-37  2.421997e-01
bigcom30         1.395379e-38  9.170796e-02
bigcom31        -4.611531e-38 -2.160130e-01
bigcom32         1.002783e-38  2.957678e-01
bigcom33        -4.611531e-38 -1.634316e-01
bigcom34        -4.611913e-38 -1.741669e-01
bigcom36         1.705006e-38  2.354832e-01
bigcom37        -4.611913e-38 -1.389759e-01
bigcom38        -4.615738e-38 -2.110598e-01
bigcom39         1.911304e-38  2.472148e-01
bigcom40         9.390503e-38  1.741227e-01
bigcom43        -4.614590e-38 -2.040342e-01
bigcom44        -4.110507e-38 -1.790815e-01
bigcom46        -4.619185e-38 -1.953684e-01
bigcom47        -4.616121e-38 -2.041819e-01
bigcom49         2.607646e-38  2.167134e-01
bigcom50         4.576522e-38  3.992262e-01
bigcom51        -4.612295e-38 -2.313923e-01
bigcom52        -4.612677e-38 -2.422980e-01
bigcom54        -4.612295e-38 -1.816584e-01
bigcom56         1.002783e-38  1.088992e-01
bigcom62        -4.612677e-38 -1.899105e-01
bigcom66        -4.612295e-38 -1.715454e-01
bigcom68        -4.612677e-38 -1.985318e-01
bigcom69        -4.616503e-38 -1.988395e-01
bigcom71         2.607646e-38  3.588306e-01
bigcom72        -4.613060e-38 -1.629908e-01
bigcom73        -4.618419e-38 -2.270128e-01
bigcom74        -4.616503e-38 -2.511196e-01
bigcom75        -4.612295e-38 -1.874621e-01
bigcom76        -4.614207e-38 -2.073702e-01
bigcom77        -4.614590e-38 -2.741917e-01
bigcom79        -4.612295e-38 -2.070206e-01
bigcom80        -4.614207e-38 -1.673282e-01
bigcom82         5.495177e-38  3.776697e-01
bigcom83        -4.612295e-38 -9.291192e-02
bigcom84        -4.613442e-38 -2.678242e-01
bigcom85        -4.613060e-38 -2.155550e-01
bigcom87        -4.614972e-38 -2.069460e-01
bigcom89        -4.612295e-38 -1.657813e-01
bigcom91        -4.614972e-38 -2.680984e-01
bigcom92        -4.623790e-38 -2.200043e-01
bigcom93        -4.612295e-38 -1.106314e-01
bigcom96        -4.611913e-38 -2.252078e-01
bigcom97        -4.616503e-38 -2.743783e-01
bigcom98        -4.612677e-38 -1.883523e-01
bigcom99        -4.612295e-38 -1.491599e-01
bigcom101       -4.618419e-38 -2.230923e-01
bigcom104       -4.615355e-38 -2.374651e-01
bigcom106       -4.613442e-38 -1.541852e-01
bigcom109       -4.612677e-38 -2.742275e-01
bigcom113       -4.613442e-38 -1.460397e-01
bigcom116       -2.374567e-38 -2.989379e-03
bigcom120       -4.612677e-38 -1.453116e-01
bigcom123       -4.613060e-38 -2.031415e-01
bigcom126       -4.611913e-38 -1.656841e-01
bigcom127        2.065583e-37  7.040614e-01
bigcom137       -4.614590e-38 -2.283491e-01
bigcom139       -4.612677e-38 -2.041202e-01
bigcom140       -4.613060e-38 -2.094989e-01
bigcom143       -4.612677e-38 -1.332044e-01
bigcom145        1.223071e-37  6.653955e-01
bigcom146       -4.613060e-38 -1.946790e-01
bigcom147       -4.618419e-38 -2.769527e-01
bigcom149        1.559810e-37  7.785044e-01
bigcom153       -4.615738e-38 -1.771306e-01
bigcom154       -4.615738e-38 -1.989607e-01
bigcom156       -4.613442e-38 -1.960944e-01
bigcom157       -4.616121e-38 -1.540096e-01
bigcom158       -4.611913e-38 -1.718433e-01
bigcom160       -4.612295e-38 -1.833365e-01
bigcom161       -4.612295e-38 -2.094504e-01
bigcom162       -4.612295e-38 -2.025518e-01
bigcom164       -4.612295e-38 -2.744695e-01
bigcom166       -4.615738e-38 -2.449066e-01
bigcom167       -1.905132e-40  1.289846e-01
bigcom171        4.593271e-37  1.227954e+00
bigcom173       -4.612677e-38 -1.872493e-01
bigcom175       -4.612295e-38 -1.614963e-01
bigcom176       -4.612295e-38 -2.256718e-01
bigcom177       -4.612295e-38 -2.332722e-01
bigcom178       -4.613060e-38 -2.226468e-01
bigcom180        1.559810e-37  8.297792e-01
bigcom181       -4.616886e-38 -2.552515e-01
bigcom184       -4.611913e-38 -2.731543e-01
bigcom186       -4.612295e-38 -2.354689e-01
bigcom187       -4.612295e-38 -2.378670e-01
bigcom189       -4.614590e-38 -2.094801e-01
bigcom194       -4.613060e-38 -2.465157e-01
bigcom195       -4.611913e-38 -2.145605e-01
bigcom196        2.064898e-37  8.622528e-01
bigcom204       -4.613825e-38 -2.019749e-01
bigcom205       -4.612677e-38 -1.775722e-01
bigcom212       -4.612295e-38 -2.116629e-01
bigcom214       -4.613060e-38 -1.781837e-01
bigcom222       -4.612295e-38 -1.887322e-01
bigcom223       -4.611913e-38 -2.246371e-01
bigcom226       -4.612677e-38 -2.637367e-01
bigcom227       -4.612295e-38 -2.056910e-01
bigcom229       -4.612295e-38 -1.601350e-01
bigcom233       -4.611913e-38 -1.689043e-01
bigcom236       -4.612295e-38 -1.756867e-01
bigcom237       -4.611913e-38 -2.253152e-01
bigcom246        2.066268e-37  8.301113e-01
bigcom248        1.224289e-37  5.580253e-01
bigcom249       -4.611913e-38 -1.993292e-01
bigcom250       -4.616121e-38 -2.290040e-01
bigcom254       -4.613060e-38 -2.699004e-01
bigcom266       -4.611913e-38 -2.235737e-01
bigcom269       -4.613060e-38 -2.031621e-01
bigcom272       -4.611913e-38 -1.592347e-01
bigcom274       -2.516012e-38  2.766097e-03
bigcom281        8.021193e-38  6.743956e-01
bigcom291       -4.612295e-38 -2.391855e-01
bigcom292        2.064898e-37  8.947978e-01
bigcom295       -4.612677e-38 -1.912161e-01
bigcom299       -4.612295e-38 -2.237251e-01
bigcom301       -4.615355e-38 -2.024864e-01
bigcom306       -4.611531e-38 -1.577505e-01
bigcom309       -4.613442e-38 -1.780013e-01
bigcom314       -4.612295e-38 -1.770018e-01
bigcom321       -4.614207e-38 -1.949671e-01
bigcom341       -4.612295e-38 -1.862278e-01
bigcom350       -4.612295e-38 -2.184808e-01
bigcom353       -4.612295e-38 -1.884212e-01
bigcom359       -4.612295e-38 -2.592065e-01
bigcom363       -4.612295e-38 -1.340068e-01
bigcom365       -4.612677e-38 -2.138419e-01
bigcom385       -4.613060e-38 -2.024422e-01
bigcom386       -4.612295e-38 -1.806960e-01
bigcom408        2.065583e-37  9.136543e-01
bigcom412        2.907410e-37  1.038482e+00
bigcom480       -4.612677e-38 -1.922130e-01
spin_vertex     -8.462313e-38 -7.387223e-02
membership_s1   -2.748200e-38 -5.519010e-02
membership_s3   -4.617653e-38 -1.687305e-01
membership_s4    7.967286e-38  1.812068e-01
membership_s5   -1.598370e-38 -8.579504e-02
membership_s6   -3.473179e-38 -3.909703e-02
membership_s7   -1.748735e-39  5.358704e-02
membership_s8   -4.614972e-38 -1.646603e-01
membership_s9   -4.616121e-38 -1.511442e-01
membership_s11  -4.614590e-38 -1.442986e-01
membership_s12  -4.615355e-38 -1.911338e-01
membership_s14   1.560456e-37  7.826866e-01
membership_s15  -2.176289e-38 -5.751479e-02
membership_s16   8.868648e-38  3.024684e-01
membership_s17  -4.614207e-38 -1.618979e-01
membership_s18  -3.575256e-38 -1.713962e-01
membership_s20  -4.613060e-38 -1.693264e-01
membership_s21  -3.392725e-38 -8.009828e-02
membership_s22  -4.622254e-38 -3.063428e-01
membership_s24  -4.624175e-38 -1.683677e-01
membership_s25  -4.620719e-38 -1.804584e-01
membership_s26  -4.617269e-38 -1.991141e-01
membership_s27  -2.199387e-38 -8.684948e-02
membership_s28  -4.617653e-38 -1.519971e-01
membership_s30   3.160462e-38  3.612071e-02
membership_s31  -2.498883e-38 -1.672305e-02
membership_s32   2.339022e-39  7.663242e-02
membership_s33  -4.613060e-38 -1.413776e-01
membership_s36  -2.721747e-38 -5.642116e-02
membership_s37  -2.611818e-38 -1.822700e-02
V1               5.227121e-38  9.128483e-02
V2               1.905179e-38  1.424378e-01
pdi              8.382184e-35  2.023321e+01
adhesion        -2.279427e-42 -2.459404e-06
cohesion         4.562435e-42  4.958802e-06
inner            2.415792e-42  2.377537e-06
outer            2.873426e-42  7.637754e-07
ioratio          5.053302e-39 -8.192861e-02
comsize          6.836160e-42  1.582646e-05
[1] "Dataset: all_C Model GBM, run: 4 of 10 2015-06-22 17:49:57"
Iter   TrainDeviance   ValidDeviance   StepSize   Improve
     1        0.3743            -nan     0.0100    0.0007
     2        0.3721            -nan     0.0100    0.0007
     3        0.3699            -nan     0.0100    0.0007
     4        0.3678            -nan     0.0100    0.0008
     5        0.3658            -nan     0.0100    0.0006
     6        0.3638            -nan     0.0100    0.0007
     7        0.3619            -nan     0.0100    0.0006
     8        0.3601            -nan     0.0100    0.0007
     9        0.3584            -nan     0.0100    0.0005
    10        0.3569            -nan     0.0100    0.0004
    20        0.3429            -nan     0.0100    0.0004
    40        0.3239            -nan     0.0100    0.0002
    60        0.3108            -nan     0.0100    0.0001
    80        0.3005            -nan     0.0100    0.0001
   100        0.2920            -nan     0.0100    0.0000
   120        0.2845            -nan     0.0100    0.0000
   140        0.2775            -nan     0.0100   -0.0000
   160        0.2717            -nan     0.0100    0.0001
   180        0.2660            -nan     0.0100   -0.0000
   200        0.2605            -nan     0.0100    0.0000
   220        0.2559            -nan     0.0100    0.0000
   240        0.2513            -nan     0.0100    0.0000
   260        0.2467            -nan     0.0100   -0.0000
   280        0.2425            -nan     0.0100    0.0000
   300        0.2385            -nan     0.0100   -0.0000
   320        0.2354            -nan     0.0100   -0.0000
   340        0.2315            -nan     0.0100    0.0000
   360        0.2279            -nan     0.0100    0.0000
   380        0.2249            -nan     0.0100    0.0000
   400        0.2221            -nan     0.0100   -0.0000
   411        0.2201            -nan     0.0100   -0.0000

[1] "GBM variable coefficients"
                            var     rel.inf
orbit56                 orbit56 5.583395626
orbit45                 orbit45 4.082788763
orbit65                 orbit65 2.884989384
spin_vertex         spin_vertex 2.610218134
ratio5                   ratio5 2.519410179
V1                           V1 2.449218199
walktrap_vertex walktrap_vertex 2.019895129
orbit70                 orbit70 1.967774247
outer                     outer 1.890941735
V2                           V2 1.867061728
comsize                 comsize 1.675141916
orbit27                 orbit27 1.549326253
ratio4                   ratio4 1.521746164
third                     third 1.514377104
inner                     inner 1.417140613
trans                     trans 1.399147993
ioratio                 ioratio 1.386562109
bigcom171             bigcom171 1.361251976
knn                         knn 1.342845126
orbit18                 orbit18 1.299540686
membership_s4     membership_s4 1.286756354
orbit24                 orbit24 1.283275267
graph22                 graph22 1.241381767
orbit62                 orbit62 1.212784091
orbit50                 orbit50 1.164404905
graph20                 graph20 0.981370983
adhesion               adhesion 0.966812172
bet                         bet 0.952030009
orbit46                 orbit46 0.891344504
bigcom40               bigcom40 0.877018878
pagerank               pagerank 0.851894836
graph26                 graph26 0.812166685
orbit49                 orbit49 0.804958783
graph29                 graph29 0.790362524
cohesion               cohesion 0.776795908
orbit54                 orbit54 0.776580261
graph14                 graph14 0.769007416
ratio1                   ratio1 0.764000553
orbit39                 orbit39 0.754507990
orbit47                 orbit47 0.746881464
orbit44                 orbit44 0.743520959
graph4                   graph4 0.731798581
orbit64                 orbit64 0.725836765
orbit66                 orbit66 0.706560761
graph11                 graph11 0.698308903
orbit17                 orbit17 0.686238153
graph17                 graph17 0.682198922
orbit36                 orbit36 0.670264063
orbit35                 orbit35 0.638759354
constraint           constraint 0.565353322
orbit31                 orbit31 0.555630925
graph10                 graph10 0.549661968
orbit37                 orbit37 0.545903936
orbit59                 orbit59 0.524375125
orbit6                   orbit6 0.521760312
graph5                   graph5 0.513757937
orbit20                 orbit20 0.508229896
orbit25                 orbit25 0.495865172
ratio2                   ratio2 0.495335069
upto_fifth           upto_fifth 0.485551697
graph19                 graph19 0.484558810
orbit55                 orbit55 0.482762863
orbit40                 orbit40 0.475240341
graph7                   graph7 0.468993295
orbit57                 orbit57 0.468381330
graph28                 graph28 0.468036362
graph27                 graph27 0.441934687
orbit41                 orbit41 0.439170405
orbit51                 orbit51 0.439004903
orbit28                 orbit28 0.434191229
orbit5                   orbit5 0.430320105
ratio3                   ratio3 0.427854696
sixth                     sixth 0.426939093
orbit11                 orbit11 0.426176843
orbit63                 orbit63 0.420550059
orbit53                 orbit53 0.417585447
graph23                 graph23 0.416769238
graph16                 graph16 0.408517308
orbit30                 orbit30 0.407257038
orbit48                 orbit48 0.402422342
ratio6                   ratio6 0.402374265
graph24                 graph24 0.402337626
graph9                   graph9 0.401143242
orbit52                 orbit52 0.398622216
graph15                 graph15 0.398305799
orbit29                 orbit29 0.394523242
orbit9                   orbit9 0.393702723
orbit32                 orbit32 0.393045172
fifth                     fifth 0.391533685
fourth                   fourth 0.381991260
orbit69                 orbit69 0.376079022
bigcom246             bigcom246 0.374960920
orbit15                 orbit15 0.373183926
orbit10                 orbit10 0.370157160
orbit21                 orbit21 0.369741150
orbit33                 orbit33 0.368335871
orbit71                 orbit71 0.363828891
graph25                 graph25 0.358699638
graph1                   graph1 0.354002178
orbit19                 orbit19 0.336938180
bigcom28               bigcom28 0.336504113
selfinter             selfinter 0.333550949
membership_s32   membership_s32 0.324663448
graph6                   graph6 0.318734032
orbit13                 orbit13 0.315697500
orbit42                 orbit42 0.315211565
orbit12                 orbit12 0.311940614
upto_fourth         upto_fourth 0.306353714
graph21                 graph21 0.305958295
orbit68                 orbit68 0.302076154
upto_sixth           upto_sixth 0.300260411
orbit16                 orbit16 0.296361687
graph18                 graph18 0.291068291
orbit4                   orbit4 0.288668378
orbit38                 orbit38 0.287479951
orbit22                 orbit22 0.258499157
orbit1                   orbit1 0.258282965
orbit61                 orbit61 0.258143561
graph8                   graph8 0.252560672
graph3                   graph3 0.249733361
upto_second         upto_second 0.245609605
orbit43                 orbit43 0.219644074
upto_third           upto_third 0.217817271
hubscore               hubscore 0.217049644
orbit67                 orbit67 0.215424421
graph2                   graph2 0.211403238
graph0                   graph0 0.210240585
orbit23                 orbit23 0.210073119
orbit58                 orbit58 0.205011152
graph13                 graph13 0.203258332
orbit2                   orbit2 0.199050167
close                     close 0.185720045
membership_s14   membership_s14 0.181459861
orbit26                 orbit26 0.180869703
orbit60                 orbit60 0.174254945
graph12                 graph12 0.149486797
bigcom4                 bigcom4 0.145231731
orbit7                   orbit7 0.125665277
bigcom127             bigcom127 0.113170593
second                   second 0.102336106
bigcom248             bigcom248 0.102074921
coreness               coreness 0.101557424
bigcom24               bigcom24 0.096498133
membership_s5     membership_s5 0.086393300
membership_s30   membership_s30 0.069594520
evcent                   evcent 0.065454996
bigcom30               bigcom30 0.056231994
pdi                         pdi 0.052126795
bigcom408             bigcom408 0.044793802
bigcom412             bigcom412 0.041722501
bigcom3                 bigcom3 0.040836058
membership_s16   membership_s16 0.031109639
bigcom1                 bigcom1 0.022588940
membership_s1     membership_s1 0.022572126
membership_s6     membership_s6 0.019730091
bigcom21               bigcom21 0.009659179
membership_s27   membership_s27 0.008718340
membership_s15   membership_s15 0.007861316
membership_s7     membership_s7 0.007376037
bigcom8                 bigcom8 0.006381607
orbit0                   orbit0 0.000000000
orbit3                   orbit3 0.000000000
orbit8                   orbit8 0.000000000
orbit14                 orbit14 0.000000000
orbit34                 orbit34 0.000000000
orbit72                 orbit72 0.000000000
AP                           AP 0.000000000
ecc                         ecc 0.000000000
eccrad                   eccrad 0.000000000
first                     first 0.000000000
bigcom2                 bigcom2 0.000000000
bigcom6                 bigcom6 0.000000000
bigcom9                 bigcom9 0.000000000
bigcom11               bigcom11 0.000000000
bigcom13               bigcom13 0.000000000
bigcom15               bigcom15 0.000000000
bigcom16               bigcom16 0.000000000
bigcom22               bigcom22 0.000000000
bigcom26               bigcom26 0.000000000
bigcom31               bigcom31 0.000000000
bigcom32               bigcom32 0.000000000
bigcom33               bigcom33 0.000000000
bigcom34               bigcom34 0.000000000
bigcom36               bigcom36 0.000000000
bigcom37               bigcom37 0.000000000
bigcom38               bigcom38 0.000000000
bigcom39               bigcom39 0.000000000
bigcom43               bigcom43 0.000000000
bigcom44               bigcom44 0.000000000
bigcom46               bigcom46 0.000000000
bigcom47               bigcom47 0.000000000
bigcom49               bigcom49 0.000000000
bigcom50               bigcom50 0.000000000
bigcom51               bigcom51 0.000000000
bigcom52               bigcom52 0.000000000
bigcom54               bigcom54 0.000000000
bigcom56               bigcom56 0.000000000
bigcom62               bigcom62 0.000000000
bigcom66               bigcom66 0.000000000
bigcom68               bigcom68 0.000000000
bigcom69               bigcom69 0.000000000
bigcom71               bigcom71 0.000000000
bigcom72               bigcom72 0.000000000
bigcom73               bigcom73 0.000000000
bigcom74               bigcom74 0.000000000
bigcom75               bigcom75 0.000000000
bigcom76               bigcom76 0.000000000
bigcom77               bigcom77 0.000000000
bigcom79               bigcom79 0.000000000
bigcom80               bigcom80 0.000000000
bigcom82               bigcom82 0.000000000
bigcom83               bigcom83 0.000000000
bigcom84               bigcom84 0.000000000
bigcom85               bigcom85 0.000000000
bigcom87               bigcom87 0.000000000
bigcom89               bigcom89 0.000000000
bigcom91               bigcom91 0.000000000
bigcom92               bigcom92 0.000000000
bigcom93               bigcom93 0.000000000
bigcom96               bigcom96 0.000000000
bigcom97               bigcom97 0.000000000
bigcom98               bigcom98 0.000000000
bigcom99               bigcom99 0.000000000
bigcom101             bigcom101 0.000000000
bigcom104             bigcom104 0.000000000
bigcom106             bigcom106 0.000000000
bigcom109             bigcom109 0.000000000
bigcom113             bigcom113 0.000000000
bigcom116             bigcom116 0.000000000
bigcom120             bigcom120 0.000000000
bigcom123             bigcom123 0.000000000
bigcom126             bigcom126 0.000000000
bigcom137             bigcom137 0.000000000
bigcom139             bigcom139 0.000000000
bigcom140             bigcom140 0.000000000
bigcom143             bigcom143 0.000000000
bigcom145             bigcom145 0.000000000
bigcom146             bigcom146 0.000000000
bigcom147             bigcom147 0.000000000
bigcom149             bigcom149 0.000000000
bigcom153             bigcom153 0.000000000
bigcom154             bigcom154 0.000000000
bigcom156             bigcom156 0.000000000
bigcom157             bigcom157 0.000000000
bigcom158             bigcom158 0.000000000
bigcom160             bigcom160 0.000000000
bigcom161             bigcom161 0.000000000
bigcom162             bigcom162 0.000000000
bigcom164             bigcom164 0.000000000
bigcom166             bigcom166 0.000000000
bigcom167             bigcom167 0.000000000
bigcom173             bigcom173 0.000000000
bigcom175             bigcom175 0.000000000
bigcom176             bigcom176 0.000000000
bigcom177             bigcom177 0.000000000
bigcom178             bigcom178 0.000000000
bigcom180             bigcom180 0.000000000
bigcom181             bigcom181 0.000000000
bigcom184             bigcom184 0.000000000
bigcom186             bigcom186 0.000000000
bigcom187             bigcom187 0.000000000
bigcom189             bigcom189 0.000000000
bigcom194             bigcom194 0.000000000
bigcom195             bigcom195 0.000000000
bigcom196             bigcom196 0.000000000
bigcom204             bigcom204 0.000000000
bigcom205             bigcom205 0.000000000
bigcom212             bigcom212 0.000000000
bigcom214             bigcom214 0.000000000
bigcom222             bigcom222 0.000000000
bigcom223             bigcom223 0.000000000
bigcom226             bigcom226 0.000000000
bigcom227             bigcom227 0.000000000
bigcom229             bigcom229 0.000000000
bigcom233             bigcom233 0.000000000
bigcom236             bigcom236 0.000000000
bigcom237             bigcom237 0.000000000
bigcom249             bigcom249 0.000000000
bigcom250             bigcom250 0.000000000
bigcom254             bigcom254 0.000000000
bigcom266             bigcom266 0.000000000
bigcom269             bigcom269 0.000000000
bigcom272             bigcom272 0.000000000
bigcom274             bigcom274 0.000000000
bigcom281             bigcom281 0.000000000
bigcom291             bigcom291 0.000000000
bigcom292             bigcom292 0.000000000
bigcom295             bigcom295 0.000000000
bigcom299             bigcom299 0.000000000
bigcom301             bigcom301 0.000000000
bigcom306             bigcom306 0.000000000
bigcom309             bigcom309 0.000000000
bigcom314             bigcom314 0.000000000
bigcom321             bigcom321 0.000000000
bigcom341             bigcom341 0.000000000
bigcom350             bigcom350 0.000000000
bigcom353             bigcom353 0.000000000
bigcom359             bigcom359 0.000000000
bigcom363             bigcom363 0.000000000
bigcom365             bigcom365 0.000000000
bigcom385             bigcom385 0.000000000
bigcom386             bigcom386 0.000000000
bigcom480             bigcom480 0.000000000
membership_s3     membership_s3 0.000000000
membership_s8     membership_s8 0.000000000
membership_s9     membership_s9 0.000000000
membership_s11   membership_s11 0.000000000
membership_s12   membership_s12 0.000000000
membership_s17   membership_s17 0.000000000
membership_s18   membership_s18 0.000000000
membership_s20   membership_s20 0.000000000
membership_s21   membership_s21 0.000000000
membership_s22   membership_s22 0.000000000
membership_s24   membership_s24 0.000000000
membership_s25   membership_s25 0.000000000
membership_s26   membership_s26 0.000000000
membership_s28   membership_s28 0.000000000
membership_s31   membership_s31 0.000000000
membership_s33   membership_s33 0.000000000
membership_s36   membership_s36 0.000000000
membership_s37   membership_s37 0.000000000
[1] "Dataset: all_C Model RF, run: 4 of 10 2015-06-22 17:56:08"
     |      Out-of-bag   |
Tree |      MSE  %Var(y) |
   1 |  0.07446   167.45 |
   2 |  0.07308   164.36 |
   3 |  0.07084   159.31 |
   4 |  0.06862   154.32 |
   5 |  0.06326   142.26 |
   6 |   0.0606   136.27 |
   7 |  0.05974   134.35 |
   8 |  0.05832   131.16 |
   9 |  0.05604   126.04 |
  10 |  0.05405   121.56 |
  11 |  0.05278   118.70 |
  12 |  0.05235   117.72 |
  13 |  0.05173   116.34 |
  14 |  0.05094   114.57 |
  15 |  0.04994   112.32 |
  16 |  0.04912   110.47 |
  17 |  0.04848   109.03 |
  18 |  0.04811   108.19 |
  19 |  0.04761   107.07 |
  20 |  0.04725   106.27 |
  21 |  0.04701   105.72 |
  22 |  0.04674   105.12 |
  23 |  0.04637   104.27 |
  24 |  0.04602   103.50 |
  25 |  0.04579   102.99 |
  26 |  0.04562   102.59 |
  27 |  0.04546   102.24 |
  28 |  0.04533   101.93 |
  29 |  0.04527   101.81 |
  30 |  0.04512   101.47 |
  31 |  0.04499   101.18 |
  32 |  0.04484   100.83 |
  33 |  0.04478   100.72 |
  34 |  0.04472   100.56 |
  35 |  0.04464   100.39 |
  36 |  0.04455   100.19 |
  37 |  0.04441    99.88 |
  38 |  0.04439    99.83 |
  39 |  0.04434    99.71 |
  40 |  0.04425    99.52 |
  41 |  0.04419    99.38 |
  42 |   0.0441    99.18 |
  43 |  0.04404    99.04 |
  44 |  0.04393    98.79 |
  45 |   0.0439    98.74 |
  46 |  0.04385    98.62 |
  47 |  0.04376    98.42 |
  48 |  0.04368    98.23 |
  49 |  0.04362    98.11 |
  50 |  0.04355    97.94 |
  51 |  0.04351    97.85 |
  52 |  0.04352    97.87 |
  53 |  0.04348    97.78 |
  54 |  0.04345    97.71 |
  55 |  0.04339    97.58 |
  56 |   0.0434    97.61 |
  57 |  0.04332    97.42 |
  58 |  0.04326    97.29 |
  59 |  0.04323    97.21 |
  60 |  0.04317    97.10 |
  61 |  0.04309    96.90 |
  62 |  0.04309    96.90 |
  63 |   0.0431    96.92 |
  64 |  0.04306    96.83 |
  65 |  0.04308    96.88 |
  66 |  0.04306    96.85 |
  67 |  0.04299    96.69 |
  68 |  0.04295    96.59 |
  69 |  0.04293    96.55 |
  70 |  0.04287    96.42 |
  71 |  0.04284    96.33 |
  72 |   0.0428    96.24 |
  73 |  0.04282    96.29 |
  74 |  0.04284    96.34 |
  75 |  0.04281    96.28 |
  76 |  0.04276    96.18 |
  77 |  0.04271    96.06 |
  78 |  0.04266    95.95 |
  79 |  0.04262    95.84 |
  80 |  0.04258    95.77 |
  81 |  0.04253    95.65 |
  82 |  0.04253    95.66 |
  83 |  0.04252    95.62 |
  84 |  0.04252    95.62 |
  85 |  0.04254    95.66 |
  86 |  0.04254    95.66 |
  87 |  0.04254    95.67 |
  88 |  0.04257    95.73 |
  89 |  0.04254    95.66 |
  90 |  0.04251    95.60 |
  91 |  0.04251    95.60 |
  92 |  0.04251    95.59 |
  93 |  0.04252    95.63 |
  94 |  0.04253    95.65 |
  95 |  0.04248    95.54 |
  96 |  0.04246    95.48 |
  97 |  0.04245    95.46 |
  98 |  0.04243    95.43 |
  99 |  0.04244    95.43 |
 100 |  0.04241    95.38 |
[1] "Random Forest variable coefficients"
                      %IncMSE IncNodePurity
graph0           1.422117e-03  1.070250e+00
graph1           5.225209e-03  2.066795e+00
graph2           2.718283e-03  1.109641e+00
graph3           4.008256e-03  1.503959e+00
graph4           8.911367e-03  2.826593e+00
graph5           2.781650e-03  1.914881e+00
graph6           4.879287e-03  1.954752e+00
graph7           3.996393e-03  2.083052e+00
graph8           2.903206e-03  1.237031e+00
graph9           5.522878e-03  2.147545e+00
graph10          9.956707e-03  3.194888e+00
graph11          7.509832e-03  3.308575e+00
graph12          7.167195e-03  2.119485e+00
graph13          1.606904e-02  2.902359e+00
graph14          5.306296e-03  3.137937e+00
graph15          1.138153e-02  2.232273e+00
graph16          5.681107e-03  2.490462e+00
graph17          1.001323e-02  3.340460e+00
graph18          6.624455e-03  1.991193e+00
graph19          1.226055e-02  3.154378e+00
graph20          7.223366e-03  3.880158e+00
graph21          7.395939e-03  3.009296e+00
graph22          7.094802e-03  3.746320e+00
graph23          1.745491e-02  4.364308e+00
graph24          3.015464e-03  1.818340e+00
graph25          5.029511e-03  2.883825e+00
graph26          6.355434e-03  3.027582e+00
graph27          1.530405e-03  1.929639e+00
graph28          1.654624e-03  1.725742e+00
graph29          2.805033e-03  1.899922e+00
orbit0           2.309709e-03  6.578129e-01
orbit1           6.382597e-03  2.201553e+00
orbit2           4.129614e-03  1.370109e+00
orbit3           2.000170e-03  1.031944e+00
orbit4           4.975509e-03  1.712042e+00
orbit5           9.148703e-03  1.836208e+00
orbit6           6.253222e-03  2.848463e+00
orbit7           5.431568e-03  1.894149e+00
orbit8           2.694209e-03  1.890330e+00
orbit9           5.051690e-03  2.594578e+00
orbit10          4.514660e-03  1.786582e+00
orbit11          7.276297e-03  1.781799e+00
orbit12          2.875668e-03  2.749902e+00
orbit13          1.092273e-03  1.237492e+00
orbit14          2.119618e-03  8.664985e-01
orbit15          5.168100e-03  2.434081e+00
orbit16          1.197749e-02  2.125768e+00
orbit17          9.174713e-03  3.034803e+00
orbit18          9.938494e-03  5.506906e+00
orbit19          4.872244e-03  2.966199e+00
orbit20          8.161692e-03  3.076726e+00
orbit21          5.485641e-03  1.922218e+00
orbit22          5.921188e-03  2.726948e+00
orbit23          3.724327e-03  1.899848e+00
orbit24          1.397344e-02  8.192923e+00
orbit25          9.476155e-03  2.843435e+00
orbit26          5.141306e-03  1.828685e+00
orbit27          3.185671e-02  5.834592e+00
orbit28          2.513216e-02  3.093676e+00
orbit29          5.965150e-03  1.756851e+00
orbit30          5.562927e-03  2.421505e+00
orbit31          6.893805e-03  3.059219e+00
orbit32          7.352173e-03  2.101412e+00
orbit33          6.887454e-03  1.868216e+00
orbit34          1.094760e-02  2.306838e+00
orbit35          7.898179e-03  2.406872e+00
orbit36          4.519206e-03  2.683943e+00
orbit37          4.981950e-03  2.306500e+00
orbit38          4.248489e-03  1.874970e+00
orbit39          8.381487e-03  3.764888e+00
orbit40          3.542206e-03  3.044060e+00
orbit41          3.713160e-03  2.039562e+00
orbit42          9.845551e-04  1.449530e+00
orbit43          3.382646e-03  1.780353e+00
orbit44          4.528149e-03  1.955596e+00
orbit45          2.211290e-02  1.253354e+01
orbit46          1.330477e-02  4.647939e+00
orbit47          1.559049e-02  3.152686e+00
orbit48          8.402963e-03  1.801258e+00
orbit49          4.756773e-03  4.299245e+00
orbit50          4.010226e-03  3.234237e+00
orbit51          7.470873e-03  3.872532e+00
orbit52          2.513514e-03  2.128403e+00
orbit53          5.089766e-03  1.857448e+00
orbit54          4.264937e-03  3.846084e+00
orbit55          3.623657e-03  1.713593e+00
orbit56          2.685243e-02  1.468850e+01
orbit57          1.243785e-02  2.249067e+00
orbit58          3.336525e-03  1.313465e+00
orbit59          9.642981e-03  7.166798e+00
orbit60          1.629976e-03  1.363135e+00
orbit61          1.532425e-03  1.317306e+00
orbit62          4.787729e-03  4.797553e+00
orbit63          2.633265e-03  2.456905e+00
orbit64          1.552028e-03  2.168194e+00
orbit65          7.841864e-03  8.711158e+00
orbit66          2.612549e-03  2.494716e+00
orbit67          3.864529e-03  1.277872e+00
orbit68          1.677756e-03  2.368870e+00
orbit69          1.002731e-03  1.875940e+00
orbit70          1.522904e-03  4.819300e+00
orbit71          3.669086e-03  1.874111e+00
orbit72          1.693761e-03  1.742901e+00
AP               9.879515e-06  2.619985e-01
bet              7.888995e-03  4.762027e+00
ecc              2.034716e-04  1.793632e-01
eccrad           1.688160e-04  2.540306e-01
close            6.234924e-03  2.299754e+00
constraint       1.341868e-02  3.619177e+00
coreness         1.236161e-02  1.489034e+00
knn              3.942064e-03  4.589820e+00
hubscore         2.964916e-03  2.325233e+00
pagerank         4.822351e-03  5.506544e+00
trans            7.760079e-03  4.795990e+00
evcent           5.190986e-03  1.852588e+00
first            9.164800e-04  6.639759e-01
upto_second      2.928125e-03  1.471938e+00
upto_third       4.429770e-03  1.853216e+00
upto_fourth      6.359365e-03  2.519112e+00
upto_fifth       7.920167e-03  3.150346e+00
upto_sixth       3.624182e-03  2.119042e+00
second           4.097102e-03  1.919741e+00
third            1.639129e-02  4.413573e+00
fourth           3.897050e-03  3.968488e+00
fifth            6.107527e-03  3.172152e+00
sixth            6.385382e-03  3.772735e+00
ratio1           4.157683e-03  3.289328e+00
ratio2           5.104214e-03  3.903319e+00
ratio3           5.122735e-03  3.222080e+00
ratio4           8.551776e-03  6.874625e+00
ratio5           7.642700e-03  1.067012e+01
ratio6           1.004443e-02  3.458855e+00
selfinter        1.307465e-04  9.113662e-01
walktrap_vertex  2.816290e-03  6.823858e+00
bigcom1          2.998310e-04  5.248304e-01
bigcom2          0.000000e+00  0.000000e+00
bigcom3          3.582661e-05  7.816431e-01
bigcom4          1.796460e-03  3.348566e-01
bigcom6          0.000000e+00  0.000000e+00
bigcom8          1.049495e-05  1.310778e-01
bigcom9          0.000000e+00  1.110223e-18
bigcom11         0.000000e+00  0.000000e+00
bigcom13         2.421697e-05  2.122757e-01
bigcom15         1.340663e-04  2.433085e-01
bigcom16         0.000000e+00  0.000000e+00
bigcom21         5.767631e-07  2.661249e-01
bigcom22         2.243312e-04  2.276713e-01
bigcom24        -1.863534e-05  7.243113e-01
bigcom26        -5.559314e-06  1.084845e-01
bigcom28         1.641674e-04  8.645330e-01
bigcom30         2.513857e-05  2.412075e-01
bigcom31         0.000000e+00  0.000000e+00
bigcom32        -2.081314e-05  1.270386e-01
bigcom33         0.000000e+00  0.000000e+00
bigcom34         0.000000e+00  0.000000e+00
bigcom36        -2.292297e-05  2.062036e-01
bigcom37         0.000000e+00  0.000000e+00
bigcom38        -2.261420e-06  8.333333e-03
bigcom39        -3.572170e-05  3.340613e-01
bigcom40         3.314949e-03  2.640462e+00
bigcom43         0.000000e+00  0.000000e+00
bigcom44         0.000000e+00  5.551115e-18
bigcom46         0.000000e+00  0.000000e+00
bigcom47         0.000000e+00  0.000000e+00
bigcom49         3.815541e-06  2.773020e-01
bigcom50        -5.086300e-06  5.804884e-01
bigcom51         0.000000e+00  5.551115e-19
bigcom52         0.000000e+00  0.000000e+00
bigcom54         0.000000e+00  0.000000e+00
bigcom56        -5.740572e-06  2.333278e-01
bigcom62         0.000000e+00  0.000000e+00
bigcom66         0.000000e+00  0.000000e+00
bigcom68         0.000000e+00  0.000000e+00
bigcom69         0.000000e+00  0.000000e+00
bigcom71         3.944071e-05  3.231847e-01
bigcom72         0.000000e+00  0.000000e+00
bigcom73         0.000000e+00  8.333333e-03
bigcom74         0.000000e+00  0.000000e+00
bigcom75         0.000000e+00  0.000000e+00
bigcom76         0.000000e+00  0.000000e+00
bigcom77         0.000000e+00  0.000000e+00
bigcom79         0.000000e+00  0.000000e+00
bigcom80         0.000000e+00  0.000000e+00
bigcom82        -1.474190e-05  6.107496e-01
bigcom83         0.000000e+00  8.881784e-18
bigcom84         0.000000e+00  0.000000e+00
bigcom85         0.000000e+00  0.000000e+00
bigcom87         0.000000e+00  0.000000e+00
bigcom89         0.000000e+00  0.000000e+00
bigcom91         0.000000e+00  5.551115e-19
bigcom92         0.000000e+00  0.000000e+00
bigcom93         0.000000e+00  0.000000e+00
bigcom96         0.000000e+00  0.000000e+00
bigcom97         0.000000e+00  0.000000e+00
bigcom98         0.000000e+00  0.000000e+00
bigcom99         0.000000e+00  0.000000e+00
bigcom101        0.000000e+00  5.551115e-19
bigcom104        0.000000e+00  0.000000e+00
bigcom106        0.000000e+00  0.000000e+00
bigcom109        0.000000e+00  0.000000e+00
bigcom113        0.000000e+00  0.000000e+00
bigcom116        1.479505e-05  3.871323e-01
bigcom120        0.000000e+00  0.000000e+00
bigcom123        0.000000e+00  0.000000e+00
bigcom126        0.000000e+00  0.000000e+00
bigcom127        4.716864e-06  5.390170e-01
bigcom137        0.000000e+00  0.000000e+00
bigcom139        0.000000e+00  0.000000e+00
bigcom140        0.000000e+00  1.110223e-18
bigcom143        0.000000e+00  0.000000e+00
bigcom145        1.622684e-05  5.714677e-01
bigcom146        0.000000e+00  0.000000e+00
bigcom147        0.000000e+00  0.000000e+00
bigcom149        4.680283e-06  5.084814e-01
bigcom153        0.000000e+00  5.551115e-19
bigcom154        0.000000e+00  0.000000e+00
bigcom156        0.000000e+00  0.000000e+00
bigcom157        0.000000e+00  0.000000e+00
bigcom158        0.000000e+00  0.000000e+00
bigcom160        0.000000e+00  0.000000e+00
bigcom161        0.000000e+00  0.000000e+00
bigcom162        0.000000e+00  0.000000e+00
bigcom164        0.000000e+00  0.000000e+00
bigcom166        0.000000e+00  0.000000e+00
bigcom167       -1.764654e-05  2.286319e-01
bigcom171        2.530774e-04  2.886372e+00
bigcom173        0.000000e+00  0.000000e+00
bigcom175        0.000000e+00  0.000000e+00
bigcom176        0.000000e+00  0.000000e+00
bigcom177        0.000000e+00  0.000000e+00
bigcom178        0.000000e+00  0.000000e+00
bigcom180       -1.646660e-05  7.212960e-01
bigcom181        0.000000e+00  0.000000e+00
bigcom184        0.000000e+00  0.000000e+00
bigcom186        0.000000e+00  0.000000e+00
bigcom187        0.000000e+00  0.000000e+00
bigcom189        0.000000e+00  0.000000e+00
bigcom194        0.000000e+00  0.000000e+00
bigcom195        0.000000e+00  0.000000e+00
bigcom196       -1.630927e-05  3.816917e-01
bigcom204        0.000000e+00  0.000000e+00
bigcom205        0.000000e+00  0.000000e+00
bigcom212        0.000000e+00  0.000000e+00
bigcom214        0.000000e+00  0.000000e+00
bigcom222        0.000000e+00  0.000000e+00
bigcom223        0.000000e+00  0.000000e+00
bigcom226        0.000000e+00  0.000000e+00
bigcom227        0.000000e+00  0.000000e+00
bigcom229        0.000000e+00  0.000000e+00
bigcom233        0.000000e+00  0.000000e+00
bigcom236        0.000000e+00  0.000000e+00
bigcom237        0.000000e+00  0.000000e+00
bigcom246       -2.833392e-06  1.191147e+00
bigcom248       -1.552853e-05  7.521486e-01
bigcom249        3.575320e-06  3.806696e-01
bigcom250        0.000000e+00  9.444444e-03
bigcom254        0.000000e+00  0.000000e+00
bigcom266        0.000000e+00  0.000000e+00
bigcom269        0.000000e+00  0.000000e+00
bigcom272        0.000000e+00  0.000000e+00
bigcom274        6.660233e-05  1.171076e-01
bigcom281        1.777380e-05  4.107087e-01
bigcom291        0.000000e+00  0.000000e+00
bigcom292       -2.323399e-05  4.392918e-01
bigcom295        0.000000e+00  0.000000e+00
bigcom299        0.000000e+00  0.000000e+00
bigcom301        0.000000e+00  5.551115e-19
bigcom306        0.000000e+00  0.000000e+00
bigcom309        0.000000e+00  0.000000e+00
bigcom314        0.000000e+00  0.000000e+00
bigcom321        0.000000e+00  0.000000e+00
bigcom341        0.000000e+00  0.000000e+00
bigcom350        0.000000e+00  0.000000e+00
bigcom353        0.000000e+00  0.000000e+00
bigcom359        0.000000e+00  0.000000e+00
bigcom363        0.000000e+00  0.000000e+00
bigcom365        0.000000e+00  0.000000e+00
bigcom385        0.000000e+00  0.000000e+00
bigcom386        0.000000e+00  0.000000e+00
bigcom408        6.595187e-05  9.924343e-01
bigcom412        2.035115e-05  7.803198e-01
bigcom480        0.000000e+00  0.000000e+00
spin_vertex      3.206120e-03  8.105883e+00
membership_s1    6.284626e-05  3.417973e-01
membership_s3    0.000000e+00  0.000000e+00
membership_s4    1.638924e-03  2.567169e+00
membership_s5    1.192101e-04  4.215203e-01
membership_s6    3.728360e-04  3.997258e-01
membership_s7    7.786713e-05  6.249212e-01
membership_s8    0.000000e+00  0.000000e+00
membership_s9    0.000000e+00  0.000000e+00
membership_s11   0.000000e+00  0.000000e+00
membership_s12  -1.618552e-05  3.605829e-01
membership_s14  -2.346779e-05  4.439896e-01
membership_s15   4.672230e-05  1.841916e-01
membership_s16  -1.015214e-05  2.711224e-01
membership_s17   0.000000e+00  0.000000e+00
membership_s18   1.878260e-05  1.539504e-01
membership_s20   0.000000e+00  0.000000e+00
membership_s21   1.204546e-05  3.909630e-01
membership_s22   0.000000e+00  0.000000e+00
membership_s24   0.000000e+00  5.551115e-19
membership_s25   0.000000e+00  1.110223e-18
membership_s26   0.000000e+00  0.000000e+00
membership_s27   3.870406e-05  4.791714e-01
membership_s28   0.000000e+00  5.551115e-19
membership_s30   7.333267e-05  4.129046e-01
membership_s31   7.769928e-06  1.820307e-01
membership_s32   9.275771e-05  8.246133e-01
membership_s33   0.000000e+00  0.000000e+00
membership_s36   2.676259e-04  3.913185e-01
membership_s37   2.183199e-05  2.910888e-01
V1               4.582353e-03  9.966152e+00
V2               1.750971e-03  7.797351e+00
pdi              9.356843e-05  1.141014e+00
adhesion         7.208230e-03  5.846685e+00
cohesion         6.953060e-03  6.319518e+00
inner            3.444247e-03  6.328514e+00
outer            2.322624e-03  8.323635e+00
ioratio          4.208536e-03  7.135776e+00
comsize          2.238026e-03  8.861562e+00
[1] "Dataset: all_C Model GLM, run: 4 of 10 2015-06-22 18:01:24"
[1] "glmnet variable coefficients"
                         [,1]          [,2]
(Intercept)     -3.017508e+00 -3.193537e+00
graph0           1.021180e-39 -1.459465e-05
graph1           3.426797e-43 -2.003821e-07
graph2           4.197892e-40 -1.601365e-05
graph3           3.172407e-44 -8.722689e-09
graph4           1.883814e-47 -1.769297e-10
graph5           1.122434e-41 -2.237199e-06
graph6           2.225424e-43 -3.640235e-08
graph7           1.608844e-41  1.804834e-06
graph8           3.134737e-40 -3.650699e-05
graph9           7.354756e-46 -2.217457e-10
graph10          8.890528e-48 -5.386755e-12
graph11         -9.461518e-50 -3.550012e-13
graph12          1.375906e-45 -1.648315e-10
graph13          1.266280e-44 -6.514189e-10
graph14          4.920285e-47 -6.423640e-11
graph15          4.493812e-43 -1.446467e-07
graph16          5.145340e-45 -1.533459e-09
graph17          1.012289e-44 -1.485902e-09
graph18          2.918654e-43 -1.020309e-08
graph19          6.420797e-44  9.340936e-09
graph20          6.231324e-43 -3.579553e-07
graph21          3.497892e-43 -6.686753e-11
graph22          1.089595e-42  4.672126e-08
graph23          4.374502e-43  5.015106e-08
graph24          7.436000e-43  1.162478e-07
graph25          3.798558e-42  9.641306e-07
graph26          3.638977e-42  6.783109e-07
graph27          2.050136e-41  7.629348e-06
graph28          2.939232e-41  5.108733e-06
graph29          3.000142e-40 -6.019502e-05
orbit0           1.021180e-39 -9.883041e-06
orbit1           2.761542e-41  2.934378e-06
orbit2           1.680057e-43 -2.277204e-07
orbit3           4.197892e-40 -1.391113e-05
orbit4           7.529986e-43  1.506210e-07
orbit5           2.388492e-44 -1.195458e-08
orbit6           6.856959e-45 -2.219632e-08
orbit7          -5.683765e-48 -9.726361e-11
orbit8           1.122434e-41 -2.151434e-06
orbit9           1.582963e-41  6.522553e-06
orbit10          1.841305e-42 -1.480916e-07
orbit11          1.073914e-43 -5.034158e-08
orbit12          7.676046e-41  7.174975e-06
orbit13          1.711757e-41  2.387873e-06
orbit14          3.134737e-40 -3.385385e-05
orbit15          1.874632e-44  5.635621e-09
orbit16          5.875495e-46 -4.253721e-10
orbit17          5.445576e-45 -1.149019e-10
orbit18          3.863846e-45  8.850093e-10
orbit19          9.983386e-46 -3.949286e-10
orbit20          4.550078e-46 -2.034408e-10
orbit21          1.962702e-48 -4.284399e-12
orbit22         -5.143138e-48 -4.427643e-11
orbit23         -6.373230e-50 -8.650285e-14
orbit24          8.498203e-44  4.312636e-08
orbit25          4.172650e-44  5.518392e-09
orbit26          8.904276e-46 -3.868937e-10
orbit27          4.747077e-43  2.299711e-07
orbit28          2.729597e-44 -1.364999e-08
orbit29          6.814834e-44 -5.480277e-09
orbit30          1.729615e-44  1.830478e-09
orbit31          4.070634e-45 -5.063475e-09
orbit32          2.594794e-45 -2.267636e-09
orbit33          7.576876e-48 -2.619863e-11
orbit34          4.493812e-43 -1.423997e-07
orbit35          4.836523e-43  6.663321e-08
orbit36          7.031491e-44 -3.718837e-08
orbit37          6.426149e-44 -3.954426e-09
orbit38          1.835507e-45 -1.084058e-09
orbit39          9.463428e-43  3.786489e-07
orbit40          1.706675e-43  1.066681e-08
orbit41          5.767182e-44 -1.211472e-08
orbit42          4.850279e-45 -2.250245e-09
orbit43          1.174975e-42 -7.034045e-08
orbit44          1.765794e-43  8.642979e-09
orbit45          3.000028e-42  2.213921e-06
orbit46          9.778422e-43 -4.558538e-08
orbit47          6.682603e-44 -8.016129e-09
orbit48          1.344865e-43  3.475644e-08
orbit49          3.713300e-42  5.701320e-07
orbit50          3.982847e-43 -5.927551e-07
orbit51          1.585106e-42 -2.033481e-07
orbit52          4.202788e-42 -3.173551e-07
orbit53          4.106372e-43  5.234592e-08
orbit54          6.787200e-42  4.751362e-07
orbit55          8.640706e-43  3.987005e-08
orbit56          1.949612e-41  1.751247e-05
orbit57          9.274712e-43  1.512917e-07
orbit58          4.247138e-43 -7.077463e-08
orbit59          5.618851e-42 -9.386434e-08
orbit60          1.744235e-42  3.625136e-07
orbit61          1.084030e-42  3.070490e-07
orbit62          4.592212e-41  1.727624e-05
orbit63          6.356345e-42  1.204841e-06
orbit64          8.913485e-42  2.594437e-06
orbit65          6.248887e-41  1.232055e-05
orbit66          1.203583e-41  1.970615e-06
orbit67          4.636312e-42  9.970830e-07
orbit68          3.154874e-41  1.022822e-05
orbit69          4.518935e-41  2.406362e-05
orbit70          1.303023e-40  4.217844e-05
orbit71          3.422421e-41  3.296216e-06
orbit72          3.000142e-40 -6.110055e-05
AP               3.988755e-38 -2.879411e-02
bet              4.133168e-44 -2.544683e-08
ecc             -1.721058e-38  1.060624e-02
eccrad          -1.032635e-37  6.327809e-02
close            1.045529e-36  7.116080e-01
constraint      -9.096796e-38 -1.444222e-01
coreness         7.881540e-39  8.712046e-03
knn             -2.790468e-41 -6.381681e-05
hubscore         1.645924e-36  3.312546e-01
pagerank        -1.131154e-37 -1.176171e+00
trans            1.364182e-38  7.840273e-03
evcent           1.650455e-36  3.360170e-01
first            1.021180e-39 -1.031892e-05
upto_second      3.411779e-41  7.175936e-06
upto_third       1.062915e-41  9.669650e-06
upto_fourth      9.512351e-42  6.329198e-06
upto_fifth       7.939933e-42 -5.522376e-06
upto_sixth      -2.000877e-42 -6.002531e-05
second           3.422886e-41  7.379972e-06
third            1.238940e-41  1.466996e-05
fourth          -1.583515e-41 -1.607991e-05
fifth           -1.347292e-41 -1.093864e-05
sixth           -1.291505e-41 -2.019943e-06
ratio1          -3.306753e-41 -6.393769e-05
ratio2          -1.677848e-40 -1.628455e-04
ratio3          -2.130131e-40 -1.494532e-04
ratio4          -9.291205e-41 -3.608550e-04
ratio5           1.957513e-42 -1.690668e-04
ratio6          -1.245369e-41  3.840596e-06
selfinter        6.118789e-38  6.617184e-02
walktrap_vertex  3.554964e-38  2.371261e-02
bigcom1         -1.597181e-38 -3.047286e-02
bigcom2         -4.716327e-38 -2.121317e-01
bigcom3          3.975498e-39  1.151244e-01
bigcom4          1.168947e-38  2.700529e-02
bigcom6         -4.713189e-38 -2.251032e-01
bigcom8         -1.921385e-38 -8.758836e-02
bigcom9         -4.731291e-38 -2.242452e-01
bigcom11        -4.719862e-38 -2.098375e-01
bigcom13        -1.745277e-38  3.422239e-02
bigcom15        -1.558811e-38  2.417994e-02
bigcom16        -4.716327e-38 -2.174844e-01
bigcom21         1.310428e-38  1.145579e-01
bigcom22        -2.335298e-38 -1.908903e-01
bigcom24         2.055497e-37  8.420727e-01
bigcom26        -3.710748e-38 -1.880830e-01
bigcom28         1.319437e-37  2.759127e-01
bigcom30         5.642578e-39  4.864466e-02
bigcom31        -4.712797e-38 -1.857445e-01
bigcom32         9.017925e-39  2.633917e-01
bigcom33        -4.713189e-38 -2.172276e-01
bigcom34        -4.713581e-38 -1.745060e-01
bigcom36         2.025303e-38  2.585165e-01
bigcom37        -4.712797e-38 -1.552422e-01
bigcom38        -4.717112e-38 -2.092665e-01
bigcom39         1.234030e-38  2.122012e-01
bigcom40         9.776892e-38  1.890011e-01
bigcom43        -4.715934e-38 -1.969285e-01
bigcom44        -4.195064e-38 -1.722902e-01
bigcom46        -4.720255e-38 -1.922672e-01
bigcom47        -4.717505e-38 -1.939736e-01
bigcom49         2.025303e-38  1.915988e-01
bigcom50         4.475600e-38  3.626582e-01
bigcom51        -4.713581e-38 -2.243424e-01
bigcom52        -4.713581e-38 -2.269795e-01
bigcom54        -4.713189e-38 -1.877926e-01
bigcom56         9.017925e-39  1.402036e-01
bigcom62        -4.713189e-38 -1.892957e-01
bigcom66        -4.713189e-38 -1.879394e-01
bigcom68        -4.713581e-38 -1.951339e-01
bigcom69        -4.717897e-38 -2.070406e-01
bigcom71         1.232283e-38  2.945496e-01
bigcom72        -4.713581e-38 -1.580581e-01
bigcom73        -4.719076e-38 -2.225012e-01
bigcom74        -4.717112e-38 -2.570845e-01
bigcom75        -4.713189e-38 -1.854965e-01
bigcom76        -4.715542e-38 -2.081314e-01
bigcom77        -4.714757e-38 -2.702875e-01
bigcom79        -4.713581e-38 -2.102637e-01
bigcom80        -4.714757e-38 -1.719122e-01
bigcom82         6.516992e-38  4.042059e-01
bigcom83        -4.712405e-38 -1.021285e-01
bigcom84        -4.714757e-38 -2.679988e-01
bigcom85        -4.714365e-38 -2.231121e-01
bigcom87        -4.715934e-38 -2.033987e-01
bigcom89        -4.713189e-38 -1.709453e-01
bigcom91        -4.715542e-38 -2.718653e-01
bigcom92        -4.724978e-38 -2.204038e-01
bigcom93        -4.713189e-38 -1.119040e-01
bigcom96        -4.712797e-38 -2.081997e-01
bigcom97        -4.717112e-38 -2.652932e-01
bigcom98        -4.713581e-38 -1.960371e-01
bigcom99        -4.712797e-38 -1.577400e-01
bigcom101       -4.720255e-38 -2.167478e-01
bigcom104       -4.716719e-38 -2.315398e-01
bigcom106       -4.714365e-38 -1.560633e-01
bigcom109       -4.713973e-38 -2.730618e-01
bigcom113       -4.714757e-38 -1.558161e-01
bigcom116       -5.907748e-39  1.388559e-01
bigcom120       -4.713189e-38 -1.473345e-01
bigcom123       -4.713189e-38 -2.098178e-01
bigcom126       -4.713189e-38 -1.748084e-01
bigcom127        2.055497e-37  7.000654e-01
bigcom137       -4.714365e-38 -2.755683e-01
bigcom139       -4.713581e-38 -2.036705e-01
bigcom140       -4.713189e-38 -2.081819e-01
bigcom143       -4.713189e-38 -1.362329e-01
bigcom145        9.724444e-38  5.883231e-01
bigcom146       -4.713581e-38 -1.999242e-01
bigcom147       -4.719862e-38 -2.595157e-01
bigcom149        1.549723e-37  7.855551e-01
bigcom153       -4.716327e-38 -1.806347e-01
bigcom154       -4.715934e-38 -1.854988e-01
bigcom156       -4.713581e-38 -2.071208e-01
bigcom157       -4.717897e-38 -1.552640e-01
bigcom158       -4.712797e-38 -1.947641e-01
bigcom160       -4.712797e-38 -2.105838e-01
bigcom161       -4.713189e-38 -2.152783e-01
bigcom162       -4.713189e-38 -1.990306e-01
bigcom164       -4.713189e-38 -2.795538e-01
bigcom166       -4.716327e-38 -2.413985e-01
bigcom167       -5.034798e-39  1.028047e-01
bigcom171        5.043131e-37  1.347810e+00
bigcom173       -4.713581e-38 -1.921637e-01
bigcom175       -4.712797e-38 -1.647872e-01
bigcom176       -4.712797e-38 -2.339514e-01
bigcom177       -4.713189e-38 -2.306197e-01
bigcom178       -4.713189e-38 -2.021584e-01
bigcom180        2.896603e-37  1.162876e+00
bigcom181       -4.716719e-38 -2.596822e-01
bigcom184       -4.713581e-38 -2.479112e-01
bigcom186       -4.712797e-38 -2.427764e-01
bigcom187       -4.713189e-38 -2.404019e-01
bigcom189       -4.715934e-38 -2.281845e-01
bigcom194       -4.714365e-38 -2.414750e-01
bigcom195       -4.712797e-38 -2.090687e-01
bigcom196        1.549723e-37  7.316359e-01
bigcom204       -4.714365e-38 -2.130445e-01
bigcom205       -4.713581e-38 -1.779281e-01
bigcom212       -4.713581e-38 -2.292165e-01
bigcom214       -4.713189e-38 -1.684827e-01
bigcom222       -4.712797e-38 -2.062943e-01
bigcom223       -4.713189e-38 -2.471312e-01
bigcom226       -4.713581e-38 -2.690449e-01
bigcom227       -4.713581e-38 -2.069215e-01
bigcom229       -4.712797e-38 -1.655048e-01
bigcom233       -4.712797e-38 -1.575708e-01
bigcom236       -4.712797e-38 -1.794373e-01
bigcom237       -4.713189e-38 -2.275606e-01
bigcom246        1.861892e-37  7.820158e-01
bigcom248        1.214196e-37  5.497089e-01
bigcom249        1.212984e-37  7.010200e-01
bigcom250       -4.717112e-38 -2.195350e-01
bigcom254       -4.713973e-38 -2.720769e-01
bigcom266       -4.713189e-38 -2.221523e-01
bigcom269       -4.714365e-38 -1.830067e-01
bigcom272       -4.713189e-38 -1.785601e-01
bigcom274       -2.572129e-38  1.826885e-02
bigcom281        9.724444e-38  7.159973e-01
bigcom291       -4.713189e-38 -2.529614e-01
bigcom292        1.549723e-37  7.503508e-01
bigcom295       -4.713581e-38 -1.832081e-01
bigcom299       -4.712797e-38 -2.260705e-01
bigcom301       -4.715934e-38 -1.997759e-01
bigcom306       -4.712797e-38 -1.720962e-01
bigcom309       -4.714365e-38 -1.796249e-01
bigcom314       -4.713581e-38 -1.838086e-01
bigcom321       -4.715934e-38 -1.973674e-01
bigcom341       -4.712797e-38 -1.774228e-01
bigcom350       -4.713189e-38 -2.228104e-01
bigcom353       -4.713189e-38 -1.958642e-01
bigcom359       -4.713189e-38 -2.609167e-01
bigcom363       -4.713189e-38 -1.361274e-01
bigcom365       -4.713581e-38 -2.126685e-01
bigcom385       -4.713189e-38 -2.003687e-01
bigcom386       -4.713189e-38 -1.848040e-01
bigcom408        1.366674e-37  7.460139e-01
bigcom412        2.897326e-37  1.037407e+00
bigcom480       -4.712797e-38 -1.651582e-01
spin_vertex     -8.799398e-38 -1.078841e-01
membership_s1   -2.793806e-38 -6.263727e-02
membership_s3   -4.718683e-38 -1.755541e-01
membership_s4    8.256256e-38  1.834606e-01
membership_s5   -1.794799e-38 -1.051086e-01
membership_s6   -3.543837e-38 -3.033465e-02
membership_s7   -6.784659e-39  2.931201e-02
membership_s8   -4.715934e-38 -1.742798e-01
membership_s9   -4.718683e-38 -1.628599e-01
membership_s11  -4.715149e-38 -1.624936e-01
membership_s12   2.506696e-38  3.244132e-01
membership_s14   1.550368e-37  7.557359e-01
membership_s15  -2.338895e-38 -5.916814e-02
membership_s16   8.767718e-38  2.938628e-01
membership_s17  -4.714365e-38 -1.795921e-01
membership_s18  -3.710748e-38 -1.817265e-01
membership_s20  -4.713581e-38 -1.862613e-01
membership_s21  -2.959737e-38 -3.886767e-02
membership_s22  -4.722616e-38 -3.152500e-01
membership_s24  -4.725767e-38 -1.766524e-01
membership_s25  -4.721829e-38 -1.772651e-01
membership_s26  -4.716327e-38 -1.878072e-01
membership_s27  -2.418870e-38 -9.811680e-02
membership_s28  -4.717505e-38 -1.709649e-01
membership_s30   3.320778e-38  3.995363e-02
membership_s31  -2.429269e-38 -5.556668e-03
membership_s32   1.048144e-39  7.724446e-02
membership_s33  -4.713973e-38 -1.519679e-01
membership_s36  -2.853532e-38 -4.890060e-02
membership_s37  -2.459539e-38 -7.992463e-03
V1               5.733136e-38  1.098025e-01
V2               1.825286e-38  1.507380e-01
pdi              5.288284e-36 -1.186414e+01
adhesion        -2.406512e-42 -2.676371e-06
cohesion         4.815506e-42  5.379061e-06
inner            2.623453e-42  3.694813e-06
outer            3.009052e-42  1.183074e-06
ioratio         -1.318060e-39 -1.469386e-01
comsize          6.802581e-42  1.190281e-05
[1] "Dataset: all_C Model GBM, run: 5 of 10 2015-06-22 18:02:56"
Iter   TrainDeviance   ValidDeviance   StepSize   Improve
     1        0.3728            -nan     0.0100    0.0011
     2        0.3700            -nan     0.0100    0.0010
     3        0.3674            -nan     0.0100    0.0008
     4        0.3650            -nan     0.0100    0.0007
     5        0.3628            -nan     0.0100    0.0006
     6        0.3609            -nan     0.0100    0.0007
     7        0.3588            -nan     0.0100    0.0006
     8        0.3568            -nan     0.0100    0.0006
     9        0.3548            -nan     0.0100    0.0005
    10        0.3533            -nan     0.0100    0.0006
    20        0.3393            -nan     0.0100    0.0004
    40        0.3193            -nan     0.0100    0.0001
    60        0.3065            -nan     0.0100    0.0001
    80        0.2962            -nan     0.0100    0.0001
   100        0.2875            -nan     0.0100    0.0001
   120        0.2794            -nan     0.0100    0.0000
   140        0.2730            -nan     0.0100    0.0000
   160        0.2669            -nan     0.0100    0.0000
   180        0.2615            -nan     0.0100    0.0000
   200        0.2563            -nan     0.0100   -0.0000
   220        0.2516            -nan     0.0100   -0.0000
   240        0.2470            -nan     0.0100   -0.0000
   260        0.2423            -nan     0.0100    0.0000
   280        0.2389            -nan     0.0100   -0.0000
   300        0.2349            -nan     0.0100   -0.0000
   320        0.2322            -nan     0.0100   -0.0000
   340        0.2290            -nan     0.0100    0.0000
   360        0.2257            -nan     0.0100   -0.0000
   380        0.2226            -nan     0.0100   -0.0000
   400        0.2199            -nan     0.0100   -0.0000
   411        0.2183            -nan     0.0100    0.0000

[1] "GBM variable coefficients"
                            var     rel.inf
orbit45                 orbit45 5.090604424
orbit56                 orbit56 4.368754253
orbit65                 orbit65 3.872760404
V1                           V1 2.476467001
spin_vertex         spin_vertex 2.405419094
orbit70                 orbit70 2.039628822
outer                     outer 1.937751964
ratio5                   ratio5 1.918118624
ratio4                   ratio4 1.822948181
ioratio                 ioratio 1.787999432
orbit62                 orbit62 1.746262676
orbit46                 orbit46 1.715663513
inner                     inner 1.709511170
third                     third 1.704091452
walktrap_vertex walktrap_vertex 1.680010679
V2                           V2 1.648879862
comsize                 comsize 1.599244744
trans                     trans 1.509100649
orbit18                 orbit18 1.310332628
graph22                 graph22 1.259262741
orbit24                 orbit24 1.238236633
orbit31                 orbit31 1.237143327
orbit27                 orbit27 1.211960370
bigcom171             bigcom171 1.160103078
bet                         bet 1.084666198
orbit59                 orbit59 1.025688557
orbit49                 orbit49 0.999352685
cohesion               cohesion 0.980752812
pagerank               pagerank 0.962207743
adhesion               adhesion 0.961420022
graph20                 graph20 0.915229370
membership_s4     membership_s4 0.908503554
knn                         knn 0.875301388
graph29                 graph29 0.863547215
bigcom40               bigcom40 0.833211899
orbit69                 orbit69 0.802524648
orbit66                 orbit66 0.773402220
graph23                 graph23 0.747424186
orbit55                 orbit55 0.745315153
orbit44                 orbit44 0.704775412
ratio1                   ratio1 0.704246501
orbit39                 orbit39 0.702745722
orbit54                 orbit54 0.675605413
orbit47                 orbit47 0.668825473
graph4                   graph4 0.652658995
graph14                 graph14 0.608596557
orbit50                 orbit50 0.604637534
orbit20                 orbit20 0.602062314
graph26                 graph26 0.596633936
graph28                 graph28 0.592087230
orbit6                   orbit6 0.591797199
constraint           constraint 0.585795269
orbit29                 orbit29 0.574392987
orbit19                 orbit19 0.574166694
graph10                 graph10 0.564698299
orbit61                 orbit61 0.556942773
orbit30                 orbit30 0.551103279
graph27                 graph27 0.547108283
graph15                 graph15 0.525272844
orbit33                 orbit33 0.525004405
orbit9                   orbit9 0.523216489
orbit51                 orbit51 0.522843652
ratio6                   ratio6 0.522639337
orbit41                 orbit41 0.520881453
graph11                 graph11 0.518785721
graph12                 graph12 0.507484133
orbit71                 orbit71 0.498690995
orbit64                 orbit64 0.469355824
upto_fifth           upto_fifth 0.466856252
orbit35                 orbit35 0.465776576
orbit32                 orbit32 0.464973622
orbit63                 orbit63 0.462110988
orbit28                 orbit28 0.458848134
upto_sixth           upto_sixth 0.452955880
graph17                 graph17 0.439495699
orbit17                 orbit17 0.432684068
graph25                 graph25 0.430409519
orbit22                 orbit22 0.425727336
graph18                 graph18 0.421508331
orbit40                 orbit40 0.418651066
ratio2                   ratio2 0.391016053
orbit13                 orbit13 0.382404264
orbit57                 orbit57 0.381877254
fifth                     fifth 0.379749121
orbit1                   orbit1 0.376773429
graph13                 graph13 0.374542125
orbit37                 orbit37 0.359554948
orbit16                 orbit16 0.357173638
graph7                   graph7 0.356630916
graph8                   graph8 0.352328184
graph2                   graph2 0.352240251
graph5                   graph5 0.349069051
orbit53                 orbit53 0.344837861
bigcom246             bigcom246 0.338676810
orbit58                 orbit58 0.335747187
orbit36                 orbit36 0.334142794
orbit25                 orbit25 0.330095387
upto_fourth         upto_fourth 0.327469672
orbit12                 orbit12 0.320594400
orbit26                 orbit26 0.314155981
ratio3                   ratio3 0.305998343
bigcom28               bigcom28 0.301043053
orbit10                 orbit10 0.283360061
orbit15                 orbit15 0.275689477
orbit52                 orbit52 0.275683480
orbit4                   orbit4 0.272927544
graph19                 graph19 0.271191168
orbit48                 orbit48 0.270457260
graph24                 graph24 0.264332955
upto_second         upto_second 0.263256270
graph1                   graph1 0.258267592
graph16                 graph16 0.252943437
orbit42                 orbit42 0.233908054
graph21                 graph21 0.229581830
orbit21                 orbit21 0.225896775
orbit68                 orbit68 0.221124042
graph6                   graph6 0.220677683
orbit11                 orbit11 0.219006141
hubscore               hubscore 0.214991787
orbit43                 orbit43 0.212818681
orbit7                   orbit7 0.210275168
fourth                   fourth 0.205337209
sixth                     sixth 0.201213196
coreness               coreness 0.199065249
orbit5                   orbit5 0.198692412
orbit67                 orbit67 0.196097256
selfinter             selfinter 0.194860764
orbit38                 orbit38 0.175797451
close                     close 0.174942625
orbit60                 orbit60 0.164163059
graph9                   graph9 0.157766971
orbit2                   orbit2 0.144711796
graph0                   graph0 0.142541886
bigcom127             bigcom127 0.121092861
membership_s30   membership_s30 0.117922105
bigcom24               bigcom24 0.117881167
membership_s32   membership_s32 0.116466722
bigcom4                 bigcom4 0.108740629
orbit23                 orbit23 0.106432086
upto_third           upto_third 0.106294636
bigcom248             bigcom248 0.100277271
second                   second 0.084656148
evcent                   evcent 0.072849256
pdi                         pdi 0.062576134
bigcom3                 bigcom3 0.062137040
graph3                   graph3 0.061631502
membership_s16   membership_s16 0.040236794
membership_s7     membership_s7 0.037946962
AP                           AP 0.026929519
bigcom1                 bigcom1 0.025171200
bigcom21               bigcom21 0.023506745
membership_s1     membership_s1 0.016563282
membership_s5     membership_s5 0.012506847
membership_s6     membership_s6 0.006794526
membership_s15   membership_s15 0.006355264
ecc                         ecc 0.005475743
orbit0                   orbit0 0.000000000
orbit3                   orbit3 0.000000000
orbit8                   orbit8 0.000000000
orbit14                 orbit14 0.000000000
orbit34                 orbit34 0.000000000
orbit72                 orbit72 0.000000000
eccrad                   eccrad 0.000000000
first                     first 0.000000000
bigcom2                 bigcom2 0.000000000
bigcom6                 bigcom6 0.000000000
bigcom8                 bigcom8 0.000000000
bigcom9                 bigcom9 0.000000000
bigcom11               bigcom11 0.000000000
bigcom13               bigcom13 0.000000000
bigcom15               bigcom15 0.000000000
bigcom16               bigcom16 0.000000000
bigcom22               bigcom22 0.000000000
bigcom26               bigcom26 0.000000000
bigcom30               bigcom30 0.000000000
bigcom31               bigcom31 0.000000000
bigcom32               bigcom32 0.000000000
bigcom33               bigcom33 0.000000000
bigcom34               bigcom34 0.000000000
bigcom36               bigcom36 0.000000000
bigcom37               bigcom37 0.000000000
bigcom38               bigcom38 0.000000000
bigcom39               bigcom39 0.000000000
bigcom43               bigcom43 0.000000000
bigcom44               bigcom44 0.000000000
bigcom46               bigcom46 0.000000000
bigcom47               bigcom47 0.000000000
bigcom49               bigcom49 0.000000000
bigcom50               bigcom50 0.000000000
bigcom51               bigcom51 0.000000000
bigcom52               bigcom52 0.000000000
bigcom54               bigcom54 0.000000000
bigcom56               bigcom56 0.000000000
bigcom62               bigcom62 0.000000000
bigcom66               bigcom66 0.000000000
bigcom68               bigcom68 0.000000000
bigcom69               bigcom69 0.000000000
bigcom71               bigcom71 0.000000000
bigcom72               bigcom72 0.000000000
bigcom73               bigcom73 0.000000000
bigcom74               bigcom74 0.000000000
bigcom75               bigcom75 0.000000000
bigcom76               bigcom76 0.000000000
bigcom77               bigcom77 0.000000000
bigcom79               bigcom79 0.000000000
bigcom80               bigcom80 0.000000000
bigcom82               bigcom82 0.000000000
bigcom83               bigcom83 0.000000000
bigcom84               bigcom84 0.000000000
bigcom85               bigcom85 0.000000000
bigcom87               bigcom87 0.000000000
bigcom89               bigcom89 0.000000000
bigcom91               bigcom91 0.000000000
bigcom92               bigcom92 0.000000000
bigcom93               bigcom93 0.000000000
bigcom96               bigcom96 0.000000000
bigcom97               bigcom97 0.000000000
bigcom98               bigcom98 0.000000000
bigcom99               bigcom99 0.000000000
bigcom101             bigcom101 0.000000000
bigcom104             bigcom104 0.000000000
bigcom106             bigcom106 0.000000000
bigcom109             bigcom109 0.000000000
bigcom113             bigcom113 0.000000000
bigcom116             bigcom116 0.000000000
bigcom120             bigcom120 0.000000000
bigcom123             bigcom123 0.000000000
bigcom126             bigcom126 0.000000000
bigcom137             bigcom137 0.000000000
bigcom139             bigcom139 0.000000000
bigcom140             bigcom140 0.000000000
bigcom143             bigcom143 0.000000000
bigcom145             bigcom145 0.000000000
bigcom146             bigcom146 0.000000000
bigcom147             bigcom147 0.000000000
bigcom149             bigcom149 0.000000000
bigcom153             bigcom153 0.000000000
bigcom154             bigcom154 0.000000000
bigcom156             bigcom156 0.000000000
bigcom157             bigcom157 0.000000000
bigcom158             bigcom158 0.000000000
bigcom160             bigcom160 0.000000000
bigcom161             bigcom161 0.000000000
bigcom162             bigcom162 0.000000000
bigcom164             bigcom164 0.000000000
bigcom166             bigcom166 0.000000000
bigcom167             bigcom167 0.000000000
bigcom173             bigcom173 0.000000000
bigcom175             bigcom175 0.000000000
bigcom176             bigcom176 0.000000000
bigcom177             bigcom177 0.000000000
bigcom178             bigcom178 0.000000000
bigcom180             bigcom180 0.000000000
bigcom181             bigcom181 0.000000000
bigcom184             bigcom184 0.000000000
bigcom186             bigcom186 0.000000000
bigcom187             bigcom187 0.000000000
bigcom189             bigcom189 0.000000000
bigcom194             bigcom194 0.000000000
bigcom195             bigcom195 0.000000000
bigcom196             bigcom196 0.000000000
bigcom204             bigcom204 0.000000000
bigcom205             bigcom205 0.000000000
bigcom212             bigcom212 0.000000000
bigcom214             bigcom214 0.000000000
bigcom222             bigcom222 0.000000000
bigcom223             bigcom223 0.000000000
bigcom226             bigcom226 0.000000000
bigcom227             bigcom227 0.000000000
bigcom229             bigcom229 0.000000000
bigcom233             bigcom233 0.000000000
bigcom236             bigcom236 0.000000000
bigcom237             bigcom237 0.000000000
bigcom249             bigcom249 0.000000000
bigcom250             bigcom250 0.000000000
bigcom254             bigcom254 0.000000000
bigcom266             bigcom266 0.000000000
bigcom269             bigcom269 0.000000000
bigcom272             bigcom272 0.000000000
bigcom274             bigcom274 0.000000000
bigcom281             bigcom281 0.000000000
bigcom291             bigcom291 0.000000000
bigcom292             bigcom292 0.000000000
bigcom295             bigcom295 0.000000000
bigcom299             bigcom299 0.000000000
bigcom301             bigcom301 0.000000000
bigcom306             bigcom306 0.000000000
bigcom309             bigcom309 0.000000000
bigcom314             bigcom314 0.000000000
bigcom321             bigcom321 0.000000000
bigcom341             bigcom341 0.000000000
bigcom350             bigcom350 0.000000000
bigcom353             bigcom353 0.000000000
bigcom359             bigcom359 0.000000000
bigcom363             bigcom363 0.000000000
bigcom365             bigcom365 0.000000000
bigcom385             bigcom385 0.000000000
bigcom386             bigcom386 0.000000000
bigcom408             bigcom408 0.000000000
bigcom412             bigcom412 0.000000000
bigcom480             bigcom480 0.000000000
membership_s3     membership_s3 0.000000000
membership_s8     membership_s8 0.000000000
membership_s9     membership_s9 0.000000000
membership_s11   membership_s11 0.000000000
membership_s12   membership_s12 0.000000000
membership_s14   membership_s14 0.000000000
membership_s17   membership_s17 0.000000000
membership_s18   membership_s18 0.000000000
membership_s20   membership_s20 0.000000000
membership_s21   membership_s21 0.000000000
membership_s22   membership_s22 0.000000000
membership_s24   membership_s24 0.000000000
membership_s25   membership_s25 0.000000000
membership_s26   membership_s26 0.000000000
membership_s27   membership_s27 0.000000000
membership_s28   membership_s28 0.000000000
membership_s31   membership_s31 0.000000000
membership_s33   membership_s33 0.000000000
membership_s36   membership_s36 0.000000000
membership_s37   membership_s37 0.000000000
[1] "Dataset: all_C Model RF, run: 5 of 10 2015-06-22 18:09:08"
     |      Out-of-bag   |
Tree |      MSE  %Var(y) |
   1 |  0.08202   185.20 |
   2 |  0.07992   180.46 |
   3 |  0.07525   169.92 |
   4 |  0.07109   160.53 |
   5 |  0.06656   150.30 |
   6 |  0.06349   143.36 |
   7 |  0.06176   139.44 |
   8 |  0.05849   132.08 |
   9 |  0.05605   126.57 |
  10 |   0.0547   123.52 |
  11 |  0.05295   119.57 |
  12 |  0.05165   116.64 |
  13 |  0.05067   114.41 |
  14 |  0.05036   113.72 |
  15 |  0.04977   112.38 |
  16 |  0.04922   111.14 |
  17 |  0.04862   109.79 |
  18 |  0.04819   108.81 |
  19 |  0.04753   107.32 |
  20 |  0.04717   106.50 |
  21 |  0.04675   105.56 |
  22 |   0.0465   105.00 |
  23 |  0.04635   104.66 |
  24 |  0.04609   104.07 |
  25 |   0.0459   103.64 |
  26 |  0.04568   103.14 |
  27 |  0.04545   102.63 |
  28 |  0.04526   102.20 |
  29 |  0.04514   101.92 |
  30 |   0.0451   101.83 |
  31 |    0.045   101.62 |
  32 |  0.04491   101.40 |
  33 |  0.04472   100.97 |
  34 |  0.04459   100.68 |
  35 |  0.04453   100.54 |
  36 |   0.0444   100.25 |
  37 |  0.04428    99.97 |
  38 |  0.04426    99.94 |
  39 |  0.04418    99.76 |
  40 |  0.04406    99.49 |
  41 |  0.04397    99.29 |
  42 |  0.04388    99.09 |
  43 |  0.04385    99.02 |
  44 |  0.04377    98.83 |
  45 |  0.04371    98.69 |
  46 |  0.04366    98.59 |
  47 |  0.04363    98.51 |
  48 |  0.04349    98.20 |
  49 |  0.04344    98.10 |
  50 |  0.04334    97.85 |
  51 |  0.04329    97.76 |
  52 |  0.04322    97.59 |
  53 |  0.04309    97.29 |
  54 |  0.04307    97.25 |
  55 |    0.043    97.10 |
  56 |    0.043    97.09 |
  57 |  0.04293    96.95 |
  58 |   0.0429    96.87 |
  59 |  0.04287    96.79 |
  60 |  0.04284    96.74 |
  61 |  0.04283    96.71 |
  62 |  0.04283    96.71 |
  63 |  0.04279    96.62 |
  64 |  0.04276    96.55 |
  65 |  0.04273    96.48 |
  66 |  0.04269    96.40 |
  67 |  0.04269    96.40 |
  68 |  0.04266    96.32 |
  69 |  0.04261    96.20 |
  70 |  0.04251    95.98 |
  71 |   0.0425    95.97 |
  72 |  0.04248    95.93 |
  73 |  0.04245    95.85 |
  74 |  0.04241    95.75 |
  75 |  0.04238    95.70 |
  76 |  0.04236    95.66 |
  77 |   0.0423    95.52 |
  78 |   0.0423    95.51 |
  79 |  0.04228    95.47 |
  80 |  0.04227    95.45 |
  81 |  0.04223    95.35 |
  82 |   0.0422    95.30 |
  83 |  0.04217    95.22 |
  84 |  0.04213    95.13 |
  85 |  0.04211    95.10 |
  86 |  0.04206    94.98 |
  87 |  0.04204    94.92 |
  88 |  0.04198    94.78 |
  89 |  0.04199    94.81 |
  90 |  0.04196    94.74 |
  91 |  0.04192    94.67 |
  92 |  0.04191    94.63 |
  93 |   0.0419    94.62 |
  94 |  0.04191    94.62 |
  95 |  0.04186    94.51 |
  96 |  0.04185    94.49 |
  97 |  0.04182    94.42 |
  98 |  0.04177    94.32 |
  99 |  0.04174    94.26 |
 100 |  0.04174    94.25 |
[1] "Random Forest variable coefficients"
                      %IncMSE IncNodePurity
graph0           1.720421e-04  7.092640e-01
graph1           6.545616e-03  1.726822e+00
graph2           1.861268e-03  1.080783e+00
graph3           8.814910e-03  1.431550e+00
graph4           4.607750e-03  2.814204e+00
graph5           4.714004e-03  1.785878e+00
graph6           4.486122e-03  2.010048e+00
graph7           3.305715e-03  2.213050e+00
graph8           2.474535e-03  1.153366e+00
graph9           5.309540e-03  1.656391e+00
graph10          9.968359e-03  3.558598e+00
graph11          6.560543e-03  3.180147e+00
graph12          6.934074e-03  2.516152e+00
graph13          1.269049e-02  2.222739e+00
graph14          3.585877e-03  2.765841e+00
graph15          1.491246e-02  2.076445e+00
graph16          7.596089e-03  2.423475e+00
graph17          9.384722e-03  3.188108e+00
graph18          4.801977e-03  1.931272e+00
graph19          1.824011e-02  4.181473e+00
graph20          7.108461e-03  3.746608e+00
graph21          7.817519e-03  2.751238e+00
graph22          4.955075e-03  3.363324e+00
graph23          1.727578e-02  3.498886e+00
graph24          2.008059e-03  2.443568e+00
graph25          5.517944e-03  2.710550e+00
graph26          4.575611e-03  2.536631e+00
graph27          2.066230e-03  2.974540e+00
graph28          1.877007e-03  2.974903e+00
graph29          2.146373e-03  1.868526e+00
orbit0           5.127739e-04  6.506405e-01
orbit1           7.566112e-03  1.879263e+00
orbit2           1.836308e-03  1.349427e+00
orbit3           2.089180e-03  1.213609e+00
orbit4           3.339341e-03  2.090386e+00
orbit5           7.637463e-03  1.970574e+00
orbit6           4.962463e-03  3.069581e+00
orbit7           3.499588e-03  1.309118e+00
orbit8           2.717958e-03  1.921785e+00
orbit9           5.821177e-03  3.290825e+00
orbit10          3.394039e-03  1.873804e+00
orbit11          4.775774e-03  1.355494e+00
orbit12          3.661782e-03  2.459542e+00
orbit13          2.662154e-03  1.402189e+00
orbit14          2.324984e-03  1.463793e+00
orbit15          4.404211e-03  2.185162e+00
orbit16          1.060822e-02  2.530904e+00
orbit17          1.189264e-02  2.549931e+00
orbit18          1.193367e-02  5.054044e+00
orbit19          5.182093e-03  3.536220e+00
orbit20          5.799597e-03  3.072814e+00
orbit21          5.265633e-03  1.766361e+00
orbit22          4.204365e-03  2.877125e+00
orbit23          2.190468e-03  1.358192e+00
orbit24          1.153687e-02  9.077320e+00
orbit25          8.641236e-03  2.768302e+00
orbit26          8.321133e-03  1.819063e+00
orbit27          2.713288e-02  5.184686e+00
orbit28          1.437270e-02  2.144917e+00
orbit29          8.427785e-03  1.761452e+00
orbit30          6.301545e-03  2.535120e+00
orbit31          3.921855e-03  3.380946e+00
orbit32          5.190095e-03  2.650110e+00
orbit33          8.447901e-03  1.680510e+00
orbit34          7.963404e-03  2.187892e+00
orbit35          1.142008e-02  3.331136e+00
orbit36          4.588940e-03  2.557459e+00
orbit37          9.030696e-03  2.425593e+00
orbit38          2.270158e-03  1.782629e+00
orbit39          7.363514e-03  4.449232e+00
orbit40          2.651071e-03  2.554604e+00
orbit41          6.519850e-03  2.826324e+00
orbit42          1.653399e-03  1.275788e+00
orbit43          4.438630e-03  1.986544e+00
orbit44          1.274760e-03  1.556775e+00
orbit45          2.540329e-02  1.475025e+01
orbit46          6.039664e-03  6.943935e+00
orbit47          1.000949e-02  2.112032e+00
orbit48          7.725528e-03  1.964055e+00
orbit49          6.748609e-03  4.307109e+00
orbit50          4.939014e-03  2.417777e+00
orbit51          1.646639e-02  4.534581e+00
orbit52          4.273732e-03  2.850458e+00
orbit53          1.074743e-02  1.573816e+00
orbit54          4.660136e-03  3.698061e+00
orbit55          2.815716e-03  1.827107e+00
orbit56          1.943017e-02  1.039748e+01
orbit57          1.504512e-02  1.928800e+00
orbit58          2.156261e-03  9.671732e-01
orbit59          6.296250e-03  7.276575e+00
orbit60          2.805922e-03  1.495307e+00
orbit61          4.542027e-04  1.553830e+00
orbit62          6.302641e-03  5.432862e+00
orbit63          3.348737e-03  2.568012e+00
orbit64          1.270866e-03  1.972657e+00
orbit65          6.216368e-03  8.503110e+00
orbit66          3.073029e-03  2.809914e+00
orbit67          1.105356e-03  1.776228e+00
orbit68          1.839513e-03  2.364644e+00
orbit69          9.573058e-04  2.089703e+00
orbit70          2.641449e-03  4.980443e+00
orbit71          3.298881e-03  2.175235e+00
orbit72          1.819546e-03  1.648291e+00
AP               3.059395e-05  3.112337e-01
bet              7.740565e-03  5.255434e+00
ecc              4.176902e-05  2.182132e-01
eccrad           1.664931e-04  1.829482e-01
close            5.189652e-03  1.641813e+00
constraint       5.819694e-03  3.192496e+00
coreness         6.050046e-03  1.402624e+00
knn              3.008283e-03  4.440106e+00
hubscore         5.299456e-03  1.321147e+00
pagerank         6.426507e-03  5.044878e+00
trans            4.769686e-03  4.334189e+00
evcent           2.686858e-03  1.342187e+00
first            5.020542e-04  6.443058e-01
upto_second      5.276671e-03  1.924239e+00
upto_third       8.947357e-03  1.832827e+00
upto_fourth      3.971529e-03  2.024109e+00
upto_fifth       7.979300e-03  2.665952e+00
upto_sixth       2.728982e-03  2.039753e+00
second           3.503423e-03  1.967454e+00
third            1.981928e-02  5.795988e+00
fourth           4.714394e-03  3.402573e+00
fifth            5.854058e-03  3.578323e+00
sixth            9.082247e-03  3.564951e+00
ratio1           3.025498e-03  3.304310e+00
ratio2           6.757221e-03  4.071124e+00
ratio3           7.296413e-03  3.553701e+00
ratio4           1.124179e-02  7.880400e+00
ratio5           5.585135e-03  9.776577e+00
ratio6           7.295790e-03  3.721348e+00
selfinter        3.737262e-05  7.767683e-01
walktrap_vertex  4.401368e-03  6.459502e+00
bigcom1          2.925407e-04  4.633370e-01
bigcom2          0.000000e+00  4.718448e-18
bigcom3          1.401734e-05  6.221161e-01
bigcom4          1.905079e-03  6.634706e-01
bigcom6          0.000000e+00  0.000000e+00
bigcom8          6.900974e-05  3.997302e-01
bigcom9          0.000000e+00  3.469447e-19
bigcom11         0.000000e+00  0.000000e+00
bigcom13         2.296314e-05  3.741136e-01
bigcom15         5.667473e-05  3.285010e-01
bigcom16         0.000000e+00  8.571429e-03
bigcom21        -5.076158e-06  3.595427e-01
bigcom22         3.157244e-04  2.184032e-01
bigcom24        -2.942847e-05  9.223228e-01
bigcom26         1.932624e-07  9.387158e-02
bigcom28         9.372783e-05  7.996760e-01
bigcom30        -6.364379e-06  2.203573e-01
bigcom31         0.000000e+00  2.775558e-19
bigcom32        -2.210125e-05  1.710528e-01
bigcom33         0.000000e+00  0.000000e+00
bigcom34         0.000000e+00  0.000000e+00
bigcom36        -3.298721e-05  1.981410e-01
bigcom37         0.000000e+00  0.000000e+00
bigcom38         0.000000e+00  6.938894e-20
bigcom39        -3.744774e-05  3.747883e-01
bigcom40         2.568428e-03  1.908008e+00
bigcom43         0.000000e+00  2.428613e-19
bigcom44         0.000000e+00  1.600000e-02
bigcom46         0.000000e+00  1.040834e-19
bigcom47         0.000000e+00  2.775558e-19
bigcom49         3.551496e-05  2.877367e-01
bigcom50         1.537303e-05  6.308594e-01
bigcom51         0.000000e+00  0.000000e+00
bigcom52         0.000000e+00  0.000000e+00
bigcom54         0.000000e+00  6.938894e-20
bigcom56        -1.496305e-05  2.890814e-01
bigcom62         0.000000e+00  1.040834e-19
bigcom66         0.000000e+00  3.469447e-20
bigcom68         0.000000e+00  0.000000e+00
bigcom69         0.000000e+00  0.000000e+00
bigcom71         0.000000e+00  1.387779e-19
bigcom72         0.000000e+00  0.000000e+00
bigcom73         0.000000e+00  1.811051e-17
bigcom74         0.000000e+00  3.122502e-19
bigcom75         0.000000e+00  0.000000e+00
bigcom76         0.000000e+00  3.330669e-18
bigcom77         0.000000e+00  4.163336e-19
bigcom79         0.000000e+00  0.000000e+00
bigcom80         0.000000e+00  2.775558e-19
bigcom82         2.820250e-06  5.946929e-01
bigcom83         0.000000e+00  2.775558e-19
bigcom84         0.000000e+00  2.393918e-18
bigcom85         0.000000e+00  6.938894e-19
bigcom87         0.000000e+00  4.440892e-18
bigcom89         0.000000e+00  2.775558e-19
bigcom91         0.000000e+00  1.734723e-19
bigcom92         0.000000e+00  2.081668e-19
bigcom93         0.000000e+00  0.000000e+00
bigcom96         0.000000e+00  0.000000e+00
bigcom97         0.000000e+00  4.787837e-18
bigcom98         0.000000e+00  2.428613e-18
bigcom99         0.000000e+00  0.000000e+00
bigcom101        0.000000e+00  2.498002e-18
bigcom104        0.000000e+00  0.000000e+00
bigcom106        0.000000e+00  6.938894e-20
bigcom109        0.000000e+00  0.000000e+00
bigcom113        0.000000e+00  8.881784e-18
bigcom116       -6.777445e-06  1.062273e-01
bigcom120        0.000000e+00  0.000000e+00
bigcom123        0.000000e+00  0.000000e+00
bigcom126        0.000000e+00  0.000000e+00
bigcom127       -1.030944e-05  5.709441e-01
bigcom137        0.000000e+00  1.387779e-19
bigcom139        0.000000e+00  0.000000e+00
bigcom140        0.000000e+00  4.163336e-19
bigcom143        0.000000e+00  1.734723e-19
bigcom145       -1.282639e-06  4.810009e-01
bigcom146        0.000000e+00  0.000000e+00
bigcom147        0.000000e+00  5.551115e-19
bigcom149        0.000000e+00  2.081668e-19
bigcom153        0.000000e+00  2.775558e-19
bigcom154        0.000000e+00  1.387779e-19
bigcom156        0.000000e+00  1.040834e-19
bigcom157        0.000000e+00  0.000000e+00
bigcom158        0.000000e+00  0.000000e+00
bigcom160        0.000000e+00  0.000000e+00
bigcom161        0.000000e+00  0.000000e+00
bigcom162        0.000000e+00  0.000000e+00
bigcom164        0.000000e+00  1.387779e-19
bigcom166        0.000000e+00  3.469447e-19
bigcom167       -1.880690e-05  1.893856e-01
bigcom171        1.906754e-04  3.112458e+00
bigcom173        0.000000e+00  6.869505e-18
bigcom175        0.000000e+00  2.775558e-19
bigcom176        0.000000e+00  9.020562e-18
bigcom177        0.000000e+00  4.440892e-18
bigcom178        0.000000e+00  0.000000e+00
bigcom180       -1.556415e-05  5.890230e-01
bigcom181        0.000000e+00  1.630640e-18
bigcom184        0.000000e+00  0.000000e+00
bigcom186        0.000000e+00  0.000000e+00
bigcom187        0.000000e+00  0.000000e+00
bigcom189        0.000000e+00  1.387779e-19
bigcom194        0.000000e+00  0.000000e+00
bigcom195        0.000000e+00  2.775558e-19
bigcom196       -2.497401e-05  5.254242e-01
bigcom204        0.000000e+00  2.081668e-19
bigcom205        0.000000e+00  8.881784e-18
bigcom212        0.000000e+00  2.081668e-19
bigcom214        0.000000e+00  0.000000e+00
bigcom222        0.000000e+00  2.775558e-19
bigcom223        0.000000e+00  0.000000e+00
bigcom226        0.000000e+00  2.289835e-18
bigcom227        0.000000e+00  0.000000e+00
bigcom229        0.000000e+00  3.469447e-20
bigcom233        0.000000e+00  8.881784e-18
bigcom236        0.000000e+00  1.387779e-19
bigcom237        0.000000e+00  0.000000e+00
bigcom246        1.604470e-05  1.383964e+00
bigcom248       -2.450089e-05  5.499474e-01
bigcom249        2.278096e-06  2.134976e-01
bigcom250        0.000000e+00  2.220446e-18
bigcom254        0.000000e+00  0.000000e+00
bigcom266        0.000000e+00  1.040834e-19
bigcom269        0.000000e+00  2.775558e-19
bigcom272        0.000000e+00  9.020562e-18
bigcom274        3.469451e-05  7.666702e-02
bigcom281        0.000000e+00  3.469447e-20
bigcom291        0.000000e+00  2.775558e-19
bigcom292       -2.619794e-05  4.558454e-01
bigcom295        0.000000e+00  1.387779e-19
bigcom299        0.000000e+00  2.775558e-19
bigcom301        0.000000e+00  8.881784e-18
bigcom306        0.000000e+00  6.938894e-20
bigcom309        0.000000e+00  4.440892e-18
bigcom314        0.000000e+00  0.000000e+00
bigcom321        0.000000e+00  3.469447e-20
bigcom341        0.000000e+00  1.387779e-19
bigcom350        0.000000e+00  0.000000e+00
bigcom353        0.000000e+00  0.000000e+00
bigcom359        0.000000e+00  8.881784e-18
bigcom363        0.000000e+00  1.387779e-19
bigcom365        0.000000e+00  0.000000e+00
bigcom385        0.000000e+00  1.734723e-19
bigcom386        0.000000e+00  0.000000e+00
bigcom408        4.356832e-05  5.980079e-01
bigcom412       -1.126620e-08  2.511619e-01
bigcom480        0.000000e+00  8.881784e-18
spin_vertex      2.693395e-03  7.722265e+00
membership_s1    3.730677e-05  2.975885e-01
membership_s3    0.000000e+00  3.469447e-20
membership_s4    1.904320e-03  2.565018e+00
membership_s5    4.403375e-05  2.321696e-01
membership_s6    2.720484e-04  5.573513e-01
membership_s7    1.021151e-04  6.636838e-01
membership_s8    0.000000e+00  0.000000e+00
membership_s9    0.000000e+00  8.326673e-19
membership_s11   0.000000e+00  1.387779e-19
membership_s12  -1.606858e-05  2.759971e-01
membership_s14  -2.795161e-05  2.453835e-01
membership_s15   1.845926e-05  2.166532e-01
membership_s16   6.284084e-06  3.183205e-01
membership_s17   0.000000e+00  2.081668e-19
membership_s18   0.000000e+00  1.630640e-18
membership_s20   0.000000e+00  0.000000e+00
membership_s21   5.080235e-05  6.243585e-01
membership_s22   0.000000e+00  6.678685e-18
membership_s24   0.000000e+00  6.591949e-19
membership_s25   0.000000e+00  3.122502e-19
membership_s26   0.000000e+00  1.040834e-19
membership_s27   3.478008e-05  2.495075e-01
membership_s28   0.000000e+00  2.428613e-19
membership_s30   8.276516e-05  5.400911e-01
membership_s31   1.253078e-05  2.675157e-01
membership_s32   9.312688e-05  9.107380e-01
membership_s33   0.000000e+00  0.000000e+00
membership_s36   3.395153e-04  4.558541e-01
membership_s37   2.301156e-05  1.433358e-01
V1               4.199504e-03  8.688506e+00
V2               1.449713e-03  7.709001e+00
pdi              3.931012e-05  6.783089e-01
adhesion         7.361065e-03  5.871795e+00
cohesion         6.319006e-03  5.668948e+00
inner            2.797599e-03  7.519138e+00
outer            2.316444e-03  7.571748e+00
ioratio          4.472943e-03  7.410937e+00
comsize          2.202751e-03  8.451674e+00
[1] "Dataset: all_C Model GLM, run: 5 of 10 2015-06-22 18:14:36"
[1] "glmnet variable coefficients"
                         [,1]          [,2]
(Intercept)     -3.021956e+00 -4.384125e+00
graph0           1.090847e-39  7.322823e-05
graph1           3.745206e-43 -1.801395e-07
graph2           4.461930e-40  1.116606e-05
graph3           3.421873e-44 -6.286302e-09
graph4           2.743430e-47 -1.716838e-10
graph5           1.209275e-41 -2.178228e-06
graph6           2.385183e-43 -3.723282e-08
graph7           1.697681e-41  1.803320e-06
graph8           3.341929e-40 -1.529457e-05
graph9           7.902787e-46 -1.730967e-10
graph10          9.767717e-48 -5.160504e-12
graph11         -8.201432e-50 -3.269277e-13
graph12          1.468777e-45 -2.097945e-10
graph13          1.347846e-44 -1.763099e-10
graph14          5.463591e-47 -6.299883e-11
graph15          4.743116e-43 -1.440373e-07
graph16          5.574130e-45 -1.749939e-09
graph17          1.078127e-44 -2.037550e-09
graph18          3.113902e-43 -2.752070e-09
graph19          6.810605e-44  8.478254e-09
graph20          6.692724e-43 -4.077385e-07
graph21          3.686459e-43 -1.444667e-08
graph22          1.140040e-42  9.404902e-09
graph23          4.630089e-43  3.570458e-08
graph24          7.835985e-43  9.761003e-08
graph25          3.963162e-42  8.611763e-07
graph26          3.820499e-42  5.858077e-07
graph27          2.150489e-41  7.615576e-06
graph28          3.118584e-41  5.472908e-06
graph29          3.218408e-40 -5.028229e-05
orbit0           1.090847e-39  7.558598e-05
orbit1           2.962204e-41  2.975265e-06
orbit2           1.864675e-43 -2.079408e-07
orbit3           4.461930e-40  1.238164e-05
orbit4           7.964778e-43  1.903633e-07
orbit5           2.600464e-44 -9.981434e-09
orbit6           8.777533e-45 -2.125726e-08
orbit7          -3.758117e-48 -9.607089e-11
orbit8           1.209275e-41 -2.128254e-06
orbit9           1.677104e-41  6.816317e-06
orbit10          1.992522e-42 -1.767055e-07
orbit11          1.140029e-43 -5.056290e-08
orbit12          8.123734e-41  1.000300e-05
orbit13          1.800312e-41  1.898354e-06
orbit14          3.341929e-40 -1.353663e-05
orbit15          1.977648e-44  6.491383e-09
orbit16          6.390549e-46 -3.651976e-10
orbit17          5.867909e-45 -1.031644e-10
orbit18          4.081701e-45  8.783174e-10
orbit19          1.107719e-45 -3.772571e-10
orbit20          5.014509e-46 -1.810646e-10
orbit21          2.143491e-48 -4.239277e-12
orbit22         -3.158566e-48 -4.048840e-11
orbit23         -6.328043e-50 -8.291369e-14
orbit24          8.944917e-44  4.435097e-08
orbit25          4.553559e-44  6.658942e-09
orbit26          9.452619e-46 -4.589175e-10
orbit27          4.990700e-43  2.418537e-07
orbit28          2.974212e-44 -9.165797e-09
orbit29          7.222248e-44 -5.702156e-09
orbit30          1.837079e-44  2.107277e-09
orbit31          4.704256e-45 -5.328870e-09
orbit32          3.019952e-45 -2.385077e-09
orbit33          7.982146e-48 -2.457653e-11
orbit34          4.743116e-43 -1.435048e-07
orbit35          5.200810e-43  1.112594e-07
orbit36          7.510275e-44 -3.974391e-08
orbit37          6.917311e-44 -6.746653e-09
orbit38          1.973126e-45 -1.271072e-09
orbit39          9.999500e-43  2.977665e-07
orbit40          1.866340e-43  2.036565e-08
orbit41          6.136645e-44 -2.384566e-08
orbit42          5.021562e-45 -2.493058e-09
orbit43          1.255866e-42 -8.857107e-08
orbit44          1.846936e-43  3.011772e-08
orbit45          3.150450e-42  2.394899e-06
orbit46          1.027366e-42 -2.063642e-08
orbit47          7.157595e-44 -3.093881e-09
orbit48          1.427722e-43  2.497794e-08
orbit49          3.991888e-42  3.368041e-07
orbit50          4.336123e-43 -6.360311e-07
orbit51          1.644534e-42 -2.383385e-07
orbit52          4.487957e-42 -2.605488e-07
orbit53          4.335878e-43  2.446926e-08
orbit54          7.233626e-42  8.283520e-07
orbit55          8.889735e-43 -4.198777e-08
orbit56          2.029194e-41  1.675648e-05
orbit57          9.907330e-43  1.036890e-07
orbit58          4.438315e-43 -6.036043e-08
orbit59          5.940848e-42  1.370889e-07
orbit60          1.840764e-42  3.041167e-07
orbit61          1.127961e-42  2.293387e-07
orbit62          4.772444e-41  1.526132e-05
orbit63          6.518446e-42  9.903335e-07
orbit64          9.475451e-42  2.515279e-06
orbit65          6.592420e-41  1.706073e-05
orbit66          1.279446e-41  2.238342e-06
orbit67          4.815427e-42  6.074661e-07
orbit68          3.284187e-41  1.083858e-05
orbit69          4.745580e-41  2.124279e-05
orbit70          1.387022e-40  4.790848e-05
orbit71          3.619317e-41  3.209020e-06
orbit72          3.218408e-40 -5.085735e-05
AP               4.125408e-38 -4.027186e-02
bet              4.552406e-44 -2.218724e-08
ecc             -1.947344e-38  3.287926e-03
eccrad          -1.168406e-37  1.949426e-02
close            1.112703e-36  7.490883e-01
constraint      -9.233923e-38 -1.292840e-01
coreness         8.095831e-39  7.093480e-03
knn             -2.722783e-41 -5.986072e-05
hubscore         1.735946e-36  3.555218e-01
pagerank        -1.235212e-37 -7.991606e-01
trans            1.053221e-38 -1.475294e-02
evcent           1.741151e-36  3.676861e-01
first            1.090847e-39  7.731589e-05
upto_second      3.674132e-41  5.811962e-06
upto_third       1.111051e-41  9.674250e-06
upto_fourth      1.038799e-41  8.735878e-06
upto_fifth       1.227125e-41  1.286953e-05
upto_sixth       1.270880e-41  1.415155e-05
second           3.686994e-41  5.906140e-06
third            1.279581e-41  1.487953e-05
fourth          -1.625707e-41 -1.435689e-05
fifth           -1.402931e-41 -1.132591e-05
sixth           -1.688263e-41 -1.751521e-05
ratio1          -3.262151e-41 -6.054778e-05
ratio2          -1.731344e-40 -1.490577e-04
ratio3          -3.856649e-40 -2.249970e-04
ratio4          -1.060112e-40 -1.110582e-04
ratio5          -4.623147e-41 -5.943790e-05
ratio6          -1.706018e-41 -2.139703e-05
selfinter        6.236552e-38  6.101086e-02
walktrap_vertex  3.641492e-38  2.133372e-02
bigcom1         -1.237371e-38 -1.230708e-02
bigcom2         -4.695988e-38 -1.970052e-01
bigcom3          3.368919e-39  1.095880e-01
bigcom4          1.268474e-38  2.574664e-02
bigcom6         -4.693245e-38 -2.043250e-01
bigcom8         -1.122934e-38 -3.237392e-02
bigcom9         -4.712902e-38 -2.174812e-01
bigcom11        -4.698733e-38 -1.952624e-01
bigcom13        -1.810570e-38  3.899352e-02
bigcom15        -1.634875e-38  6.619384e-02
bigcom16        -4.695988e-38 -2.066806e-01
bigcom21         1.477969e-38  1.224716e-01
bigcom22        -1.865489e-38 -1.557236e-01
bigcom24         2.418285e-37  8.922279e-01
bigcom26        -3.679709e-38 -1.897447e-01
bigcom28         1.317475e-37  2.540182e-01
bigcom30         3.628469e-39  4.720068e-02
bigcom31        -4.693245e-38 -1.864625e-01
bigcom32         6.260241e-39  2.511181e-01
bigcom33        -4.692854e-38 -2.217717e-01
bigcom34        -4.693245e-38 -1.673980e-01
bigcom36         1.624009e-38  2.375653e-01
bigcom37        -4.693245e-38 -1.471004e-01
bigcom38        -4.696379e-38 -2.171346e-01
bigcom39         1.626182e-38  2.336266e-01
bigcom40         9.699461e-38  1.751280e-01
bigcom43        -4.694420e-38 -1.890631e-01
bigcom44        -4.203461e-38 -1.780040e-01
bigcom46        -4.699518e-38 -1.820735e-01
bigcom47        -4.697948e-38 -1.869616e-01
bigcom49         2.526668e-38  2.058747e-01
bigcom50         4.495571e-38  3.708636e-01
bigcom51        -4.693245e-38 -2.271016e-01
bigcom52        -4.694029e-38 -2.298142e-01
bigcom54        -4.693245e-38 -1.750963e-01
bigcom56         1.252257e-38  1.331411e-01
bigcom62        -4.693637e-38 -1.855383e-01
bigcom66        -4.693637e-38 -1.758878e-01
bigcom68        -4.694029e-38 -1.887023e-01
bigcom69        -4.697556e-38 -2.009933e-01
bigcom71        -4.697948e-38 -1.647233e-01
bigcom72        -4.694029e-38 -1.626501e-01
bigcom73        -4.699125e-38 -2.206316e-01
bigcom74        -4.695988e-38 -2.415602e-01
bigcom75        -4.692854e-38 -1.835129e-01
bigcom76        -4.695204e-38 -1.952952e-01
bigcom77        -4.694420e-38 -2.636477e-01
bigcom79        -4.693245e-38 -1.977754e-01
bigcom80        -4.694812e-38 -1.589124e-01
bigcom82         9.744413e-38  5.440808e-01
bigcom83        -4.692854e-38 -1.248573e-01
bigcom84        -4.694812e-38 -2.523656e-01
bigcom85        -4.694029e-38 -2.162812e-01
bigcom87        -4.695204e-38 -1.858661e-01
bigcom89        -4.692854e-38 -1.600341e-01
bigcom91        -4.695204e-38 -2.620101e-01
bigcom92        -4.704233e-38 -2.086158e-01
bigcom93        -4.692854e-38 -1.316927e-01
bigcom96        -4.692071e-38 -2.495884e-01
bigcom97        -4.697164e-38 -2.485677e-01
bigcom98        -4.693245e-38 -1.821896e-01
bigcom99        -4.692854e-38 -1.494135e-01
bigcom101       -4.699910e-38 -1.903971e-01
bigcom104       -4.694812e-38 -2.314233e-01
bigcom106       -4.694029e-38 -1.359350e-01
bigcom109       -4.693637e-38 -2.437772e-01
bigcom113       -4.694420e-38 -1.302069e-01
bigcom116       -2.552139e-38 -3.402900e-04
bigcom120       -4.693245e-38 -1.355461e-01
bigcom123       -4.693637e-38 -1.917601e-01
bigcom126       -4.693245e-38 -1.625651e-01
bigcom127        2.057496e-37  6.660307e-01
bigcom137       -4.695988e-38 -2.513547e-01
bigcom139       -4.693637e-38 -1.952883e-01
bigcom140       -4.694029e-38 -2.000524e-01
bigcom143       -4.693637e-38 -1.272081e-01
bigcom145        9.744413e-38  5.825888e-01
bigcom146       -4.694029e-38 -1.885586e-01
bigcom147       -4.698340e-38 -2.493139e-01
bigcom149       -4.692854e-38 -2.083007e-01
bigcom153       -4.696379e-38 -1.700065e-01
bigcom154       -4.696379e-38 -1.909063e-01
bigcom156       -4.694029e-38 -1.919213e-01
bigcom157       -4.697948e-38 -1.473666e-01
bigcom158       -4.693245e-38 -1.846766e-01
bigcom160       -4.692854e-38 -1.786162e-01
bigcom161       -4.693637e-38 -1.971891e-01
bigcom162       -4.692463e-38 -2.165726e-01
bigcom164       -4.693245e-38 -2.627940e-01
bigcom166       -4.695204e-38 -2.372751e-01
bigcom167       -1.001042e-39  1.181542e-01
bigcom171        5.146405e-37  1.398100e+00
bigcom173       -4.694029e-38 -1.783879e-01
bigcom175       -4.692854e-38 -1.520202e-01
bigcom176       -4.693245e-38 -2.195584e-01
bigcom177       -4.693245e-38 -1.958322e-01
bigcom178       -4.693637e-38 -2.110845e-01
bigcom180        2.056810e-37  9.544129e-01
bigcom181       -4.698340e-38 -2.496964e-01
bigcom184       -4.693637e-38 -2.396629e-01
bigcom186       -4.692854e-38 -2.396942e-01
bigcom187       -4.692463e-38 -2.095675e-01
bigcom189       -4.695596e-38 -2.269959e-01
bigcom194       -4.694420e-38 -2.351305e-01
bigcom195       -4.693245e-38 -1.707612e-01
bigcom196        2.898600e-37  1.029076e+00
bigcom204       -4.694029e-38 -2.216924e-01
bigcom205       -4.692463e-38 -1.291579e-01
bigcom212       -4.693245e-38 -2.303743e-01
bigcom214       -4.694029e-38 -1.723625e-01
bigcom222       -4.693245e-38 -1.878532e-01
bigcom223       -4.693245e-38 -2.052589e-01
bigcom226       -4.693245e-38 -2.489939e-01
bigcom227       -4.693245e-38 -2.039845e-01
bigcom229       -4.692463e-38 -1.496316e-01
bigcom233       -4.693245e-38 -1.496382e-01
bigcom236       -4.693245e-38 -1.716912e-01
bigcom237       -4.693245e-38 -2.172492e-01
bigcom246        1.697355e-37  7.325945e-01
bigcom248        1.315267e-37  5.959213e-01
bigcom249        1.214981e-37  6.887102e-01
bigcom250       -4.697556e-38 -2.174345e-01
bigcom254       -4.693637e-38 -2.643134e-01
bigcom266       -4.692463e-38 -2.158428e-01
bigcom269       -4.694420e-38 -1.797658e-01
bigcom272       -4.693245e-38 -1.665697e-01
bigcom274       -2.455835e-38  7.791326e-02
bigcom281       -4.693637e-38 -1.813417e-01
bigcom291       -4.693245e-38 -2.333689e-01
bigcom292        1.551720e-37  7.324694e-01
bigcom295       -4.693637e-38 -1.871679e-01
bigcom299       -4.693245e-38 -2.186591e-01
bigcom301       -4.695204e-38 -1.837352e-01
bigcom306       -4.692854e-38 -1.669913e-01
bigcom309       -4.693637e-38 -1.730974e-01
bigcom314       -4.693245e-38 -1.651313e-01
bigcom321       -4.695596e-38 -1.905897e-01
bigcom341       -4.692854e-38 -1.851557e-01
bigcom350       -4.692071e-38 -2.485123e-01
bigcom353       -4.692854e-38 -1.941582e-01
bigcom359       -4.693245e-38 -2.534829e-01
bigcom363       -4.692463e-38 -1.377036e-01
bigcom365       -4.693637e-38 -2.002696e-01
bigcom385       -4.694029e-38 -1.992036e-01
bigcom386       -4.693245e-38 -1.752921e-01
bigcom408        7.940270e-38  5.663521e-01
bigcom412        1.214981e-37  6.241551e-01
bigcom480       -4.693245e-38 -1.899428e-01
spin_vertex     -8.950259e-38 -9.747927e-02
membership_s1   -2.939737e-38 -6.051584e-02
membership_s3   -4.698733e-38 -1.478928e-01
membership_s4    8.272654e-38  1.725471e-01
membership_s5   -1.651274e-38 -9.526765e-02
membership_s6   -3.629361e-38 -3.977751e-02
membership_s7   -3.657095e-39  4.356951e-02
membership_s8   -4.696379e-38 -1.578232e-01
membership_s9   -4.698340e-38 -1.342187e-01
membership_s11  -4.695988e-38 -1.395077e-01
membership_s12   3.082060e-38  3.602530e-01
membership_s14   6.536961e-38  5.232762e-01
membership_s15  -2.288993e-38 -6.970485e-02
membership_s16   9.750107e-38  3.343432e-01
membership_s17  -4.694812e-38 -1.422308e-01
membership_s18  -4.727555e-38 -2.844636e-01
membership_s20  -4.693637e-38 -1.608028e-01
membership_s21  -2.917360e-38 -2.890010e-02
membership_s22  -4.703053e-38 -1.638644e-01
membership_s24  -4.705020e-38 -1.651056e-01
membership_s25  -4.702267e-38 -1.735772e-01
membership_s26  -4.697948e-38 -1.099632e-01
membership_s27  -2.387673e-38 -9.028142e-02
membership_s28  -4.698340e-38 -1.489333e-01
membership_s30   3.518598e-38  4.869321e-02
membership_s31  -2.630464e-38 -9.542240e-03
membership_s32  -2.870008e-40  6.054130e-02
membership_s33  -4.694029e-38 -1.040324e-01
membership_s36  -2.754921e-38 -4.417022e-02
membership_s37  -3.668465e-38 -1.180825e-01
V1               5.674961e-38  1.100534e-01
V2               1.623233e-38  1.395263e-01
pdi              6.416770e-36 -7.440875e+00
adhesion        -2.366041e-42 -2.589421e-06
cohesion         4.733778e-42  5.191359e-06
inner            2.610203e-42  3.597923e-06
outer            3.034396e-42  1.453038e-06
ioratio         -1.713356e-40 -1.300297e-01
comsize          6.513622e-42  1.202285e-05
[1] "Dataset: all_C Model GBM, run: 6 of 10 2015-06-22 18:16:21"
Iter   TrainDeviance   ValidDeviance   StepSize   Improve
     1        0.3693            -nan     0.0100    0.0008
     2        0.3668            -nan     0.0100    0.0007
     3        0.3644            -nan     0.0100    0.0009
     4        0.3619            -nan     0.0100    0.0009
     5        0.3598            -nan     0.0100    0.0008
     6        0.3577            -nan     0.0100    0.0005
     7        0.3558            -nan     0.0100    0.0006
     8        0.3539            -nan     0.0100    0.0006
     9        0.3522            -nan     0.0100    0.0005
    10        0.3505            -nan     0.0100    0.0006
    20        0.3363            -nan     0.0100    0.0003
    40        0.3179            -nan     0.0100    0.0001
    60        0.3051            -nan     0.0100    0.0001
    80        0.2950            -nan     0.0100    0.0001
   100        0.2868            -nan     0.0100    0.0000
   120        0.2790            -nan     0.0100    0.0001
   140        0.2725            -nan     0.0100    0.0000
   160        0.2663            -nan     0.0100   -0.0000
   180        0.2605            -nan     0.0100    0.0000
   200        0.2554            -nan     0.0100    0.0000
   220        0.2511            -nan     0.0100    0.0001
   240        0.2466            -nan     0.0100   -0.0000
   260        0.2422            -nan     0.0100    0.0000
   280        0.2381            -nan     0.0100   -0.0000
   300        0.2342            -nan     0.0100   -0.0000
   320        0.2306            -nan     0.0100   -0.0000
   340        0.2267            -nan     0.0100   -0.0000
   360        0.2236            -nan     0.0100    0.0000
   380        0.2211            -nan     0.0100   -0.0000
   400        0.2180            -nan     0.0100    0.0000
   411        0.2165            -nan     0.0100    0.0000

[1] "GBM variable coefficients"
                            var     rel.inf
orbit56                 orbit56 5.265183020
orbit45                 orbit45 4.868080998
orbit65                 orbit65 3.816872351
V1                           V1 2.488340064
ratio4                   ratio4 2.174144281
orbit70                 orbit70 2.057079788
outer                     outer 1.971831861
spin_vertex         spin_vertex 1.921733722
orbit24                 orbit24 1.793059093
ratio5                   ratio5 1.767692147
inner                     inner 1.753739703
walktrap_vertex walktrap_vertex 1.712607922
V2                           V2 1.696934214
third                     third 1.636526046
ioratio                 ioratio 1.589769731
comsize                 comsize 1.406379186
orbit18                 orbit18 1.335298104
orbit62                 orbit62 1.295412440
knn                         knn 1.217319570
trans                     trans 1.158358771
orbit27                 orbit27 1.112440102
orbit46                 orbit46 1.076314660
graph22                 graph22 1.048812524
graph20                 graph20 1.040317702
bigcom40               bigcom40 1.034414921
orbit31                 orbit31 1.026057168
bigcom171             bigcom171 1.001572799
graph14                 graph14 0.957510037
orbit69                 orbit69 0.951160644
orbit59                 orbit59 0.923562665
membership_s4     membership_s4 0.899996096
graph4                   graph4 0.878307049
orbit6                   orbit6 0.863851336
pagerank               pagerank 0.852555635
adhesion               adhesion 0.848016964
cohesion               cohesion 0.838935451
orbit49                 orbit49 0.821617096
orbit39                 orbit39 0.806921974
orbit54                 orbit54 0.783897538
orbit19                 orbit19 0.733027994
bet                         bet 0.708853908
ratio1                   ratio1 0.704244544
graph29                 graph29 0.703562302
graph26                 graph26 0.698671357
orbit47                 orbit47 0.679088670
orbit40                 orbit40 0.652056479
orbit66                 orbit66 0.646991064
orbit35                 orbit35 0.633590558
orbit9                   orbit9 0.630039087
ratio6                   ratio6 0.607816451
graph17                 graph17 0.587494549
orbit28                 orbit28 0.570881813
graph11                 graph11 0.561991664
orbit32                 orbit32 0.550694906
graph10                 graph10 0.548545329
graph19                 graph19 0.546661706
graph27                 graph27 0.543885040
orbit50                 orbit50 0.518411941
orbit44                 orbit44 0.515536479
orbit57                 orbit57 0.513537879
graph25                 graph25 0.508857196
orbit37                 orbit37 0.507325413
orbit48                 orbit48 0.502168158
orbit41                 orbit41 0.500936729
graph23                 graph23 0.496730816
graph16                 graph16 0.491688336
ratio2                   ratio2 0.487008305
orbit25                 orbit25 0.483350727
ratio3                   ratio3 0.476675746
orbit17                 orbit17 0.472220903
orbit20                 orbit20 0.465282821
orbit55                 orbit55 0.458244885
orbit64                 orbit64 0.446387703
upto_fifth           upto_fifth 0.429941463
graph13                 graph13 0.427293377
graph28                 graph28 0.419055737
constraint           constraint 0.416373542
orbit26                 orbit26 0.404564834
orbit12                 orbit12 0.403597201
orbit30                 orbit30 0.403111294
orbit36                 orbit36 0.393002080
graph1                   graph1 0.391729746
orbit71                 orbit71 0.388818738
fifth                     fifth 0.386543547
graph6                   graph6 0.385202875
graph15                 graph15 0.383530428
orbit22                 orbit22 0.374793856
orbit60                 orbit60 0.369738348
orbit16                 orbit16 0.363899030
graph18                 graph18 0.362752396
graph21                 graph21 0.361098499
orbit58                 orbit58 0.352591299
upto_fourth         upto_fourth 0.351808802
orbit5                   orbit5 0.351748419
orbit61                 orbit61 0.334589237
orbit51                 orbit51 0.332837032
sixth                     sixth 0.332672334
orbit68                 orbit68 0.331906557
fourth                   fourth 0.329376580
upto_sixth           upto_sixth 0.327957846
orbit15                 orbit15 0.327658511
orbit33                 orbit33 0.327225472
graph5                   graph5 0.325232338
orbit63                 orbit63 0.319352504
orbit38                 orbit38 0.310912770
upto_third           upto_third 0.299465926
orbit52                 orbit52 0.296012547
orbit29                 orbit29 0.291122114
orbit42                 orbit42 0.282391922
orbit4                   orbit4 0.281294538
graph12                 graph12 0.280146485
orbit11                 orbit11 0.270875656
close                     close 0.265672058
graph8                   graph8 0.263641720
bigcom28               bigcom28 0.260853294
orbit1                   orbit1 0.259141833
graph9                   graph9 0.247014961
orbit21                 orbit21 0.239248567
orbit23                 orbit23 0.238146254
membership_s32   membership_s32 0.236436511
orbit67                 orbit67 0.228204106
graph7                   graph7 0.226951981
orbit53                 orbit53 0.225052077
graph24                 graph24 0.220628405
selfinter             selfinter 0.219078445
orbit10                 orbit10 0.218323979
orbit43                 orbit43 0.214237355
membership_s14   membership_s14 0.209611402
orbit2                   orbit2 0.205081856
coreness               coreness 0.190974696
graph2                   graph2 0.185287639
graph3                   graph3 0.175372565
hubscore               hubscore 0.161284314
orbit13                 orbit13 0.159449398
bigcom4                 bigcom4 0.157335270
upto_second         upto_second 0.129422854
graph0                   graph0 0.127785832
bigcom24               bigcom24 0.127449703
bigcom246             bigcom246 0.125009123
orbit7                   orbit7 0.122771862
AP                           AP 0.112622739
bigcom3                 bigcom3 0.111488852
bigcom127             bigcom127 0.111249771
membership_s30   membership_s30 0.064341037
second                   second 0.062019557
membership_s16   membership_s16 0.061753914
pdi                         pdi 0.053366546
membership_s5     membership_s5 0.039712451
evcent                   evcent 0.034528990
bigcom408             bigcom408 0.029619149
bigcom412             bigcom412 0.022148339
bigcom30               bigcom30 0.018462424
ecc                         ecc 0.015032368
bigcom8                 bigcom8 0.014989162
bigcom1                 bigcom1 0.014858698
membership_s27   membership_s27 0.008074104
bigcom39               bigcom39 0.006783234
bigcom21               bigcom21 0.006639511
bigcom116             bigcom116 0.005528388
orbit0                   orbit0 0.000000000
orbit3                   orbit3 0.000000000
orbit8                   orbit8 0.000000000
orbit14                 orbit14 0.000000000
orbit34                 orbit34 0.000000000
orbit72                 orbit72 0.000000000
eccrad                   eccrad 0.000000000
first                     first 0.000000000
bigcom2                 bigcom2 0.000000000
bigcom6                 bigcom6 0.000000000
bigcom9                 bigcom9 0.000000000
bigcom11               bigcom11 0.000000000
bigcom13               bigcom13 0.000000000
bigcom15               bigcom15 0.000000000
bigcom16               bigcom16 0.000000000
bigcom22               bigcom22 0.000000000
bigcom26               bigcom26 0.000000000
bigcom31               bigcom31 0.000000000
bigcom32               bigcom32 0.000000000
bigcom33               bigcom33 0.000000000
bigcom34               bigcom34 0.000000000
bigcom36               bigcom36 0.000000000
bigcom37               bigcom37 0.000000000
bigcom38               bigcom38 0.000000000
bigcom43               bigcom43 0.000000000
bigcom44               bigcom44 0.000000000
bigcom46               bigcom46 0.000000000
bigcom47               bigcom47 0.000000000
bigcom49               bigcom49 0.000000000
bigcom50               bigcom50 0.000000000
bigcom51               bigcom51 0.000000000
bigcom52               bigcom52 0.000000000
bigcom54               bigcom54 0.000000000
bigcom56               bigcom56 0.000000000
bigcom62               bigcom62 0.000000000
bigcom66               bigcom66 0.000000000
bigcom68               bigcom68 0.000000000
bigcom69               bigcom69 0.000000000
bigcom71               bigcom71 0.000000000
bigcom72               bigcom72 0.000000000
bigcom73               bigcom73 0.000000000
bigcom74               bigcom74 0.000000000
bigcom75               bigcom75 0.000000000
bigcom76               bigcom76 0.000000000
bigcom77               bigcom77 0.000000000
bigcom79               bigcom79 0.000000000
bigcom80               bigcom80 0.000000000
bigcom82               bigcom82 0.000000000
bigcom83               bigcom83 0.000000000
bigcom84               bigcom84 0.000000000
bigcom85               bigcom85 0.000000000
bigcom87               bigcom87 0.000000000
bigcom89               bigcom89 0.000000000
bigcom91               bigcom91 0.000000000
bigcom92               bigcom92 0.000000000
bigcom93               bigcom93 0.000000000
bigcom96               bigcom96 0.000000000
bigcom97               bigcom97 0.000000000
bigcom98               bigcom98 0.000000000
bigcom99               bigcom99 0.000000000
bigcom101             bigcom101 0.000000000
bigcom104             bigcom104 0.000000000
bigcom106             bigcom106 0.000000000
bigcom109             bigcom109 0.000000000
bigcom113             bigcom113 0.000000000
bigcom120             bigcom120 0.000000000
bigcom123             bigcom123 0.000000000
bigcom126             bigcom126 0.000000000
bigcom137             bigcom137 0.000000000
bigcom139             bigcom139 0.000000000
bigcom140             bigcom140 0.000000000
bigcom143             bigcom143 0.000000000
bigcom145             bigcom145 0.000000000
bigcom146             bigcom146 0.000000000
bigcom147             bigcom147 0.000000000
bigcom149             bigcom149 0.000000000
bigcom153             bigcom153 0.000000000
bigcom154             bigcom154 0.000000000
bigcom156             bigcom156 0.000000000
bigcom157             bigcom157 0.000000000
bigcom158             bigcom158 0.000000000
bigcom160             bigcom160 0.000000000
bigcom161             bigcom161 0.000000000
bigcom162             bigcom162 0.000000000
bigcom164             bigcom164 0.000000000
bigcom166             bigcom166 0.000000000
bigcom167             bigcom167 0.000000000
bigcom173             bigcom173 0.000000000
bigcom175             bigcom175 0.000000000
bigcom176             bigcom176 0.000000000
bigcom177             bigcom177 0.000000000
bigcom178             bigcom178 0.000000000
bigcom180             bigcom180 0.000000000
bigcom181             bigcom181 0.000000000
bigcom184             bigcom184 0.000000000
bigcom186             bigcom186 0.000000000
bigcom187             bigcom187 0.000000000
bigcom189             bigcom189 0.000000000
bigcom194             bigcom194 0.000000000
bigcom195             bigcom195 0.000000000
bigcom196             bigcom196 0.000000000
bigcom204             bigcom204 0.000000000
bigcom205             bigcom205 0.000000000
bigcom212             bigcom212 0.000000000
bigcom214             bigcom214 0.000000000
bigcom222             bigcom222 0.000000000
bigcom223             bigcom223 0.000000000
bigcom226             bigcom226 0.000000000
bigcom227             bigcom227 0.000000000
bigcom229             bigcom229 0.000000000
bigcom233             bigcom233 0.000000000
bigcom236             bigcom236 0.000000000
bigcom237             bigcom237 0.000000000
bigcom248             bigcom248 0.000000000
bigcom249             bigcom249 0.000000000
bigcom250             bigcom250 0.000000000
bigcom254             bigcom254 0.000000000
bigcom266             bigcom266 0.000000000
bigcom269             bigcom269 0.000000000
bigcom272             bigcom272 0.000000000
bigcom274             bigcom274 0.000000000
bigcom281             bigcom281 0.000000000
bigcom291             bigcom291 0.000000000
bigcom292             bigcom292 0.000000000
bigcom295             bigcom295 0.000000000
bigcom299             bigcom299 0.000000000
bigcom301             bigcom301 0.000000000
bigcom306             bigcom306 0.000000000
bigcom309             bigcom309 0.000000000
bigcom314             bigcom314 0.000000000
bigcom321             bigcom321 0.000000000
bigcom341             bigcom341 0.000000000
bigcom350             bigcom350 0.000000000
bigcom353             bigcom353 0.000000000
bigcom359             bigcom359 0.000000000
bigcom363             bigcom363 0.000000000
bigcom365             bigcom365 0.000000000
bigcom385             bigcom385 0.000000000
bigcom386             bigcom386 0.000000000
bigcom480             bigcom480 0.000000000
membership_s1     membership_s1 0.000000000
membership_s3     membership_s3 0.000000000
membership_s6     membership_s6 0.000000000
membership_s7     membership_s7 0.000000000
membership_s8     membership_s8 0.000000000
membership_s9     membership_s9 0.000000000
membership_s11   membership_s11 0.000000000
membership_s12   membership_s12 0.000000000
membership_s15   membership_s15 0.000000000
membership_s17   membership_s17 0.000000000
membership_s18   membership_s18 0.000000000
membership_s20   membership_s20 0.000000000
membership_s21   membership_s21 0.000000000
membership_s22   membership_s22 0.000000000
membership_s24   membership_s24 0.000000000
membership_s25   membership_s25 0.000000000
membership_s26   membership_s26 0.000000000
membership_s28   membership_s28 0.000000000
membership_s31   membership_s31 0.000000000
membership_s33   membership_s33 0.000000000
membership_s36   membership_s36 0.000000000
membership_s37   membership_s37 0.000000000
[1] "Dataset: all_C Model RF, run: 6 of 10 2015-06-22 18:24:10"
     |      Out-of-bag   |
Tree |      MSE  %Var(y) |
   1 |  0.07667   175.43 |
   2 |  0.07785   178.14 |
   3 |  0.07361   168.44 |
   4 |  0.06874   157.29 |
   5 |   0.0662   151.48 |
   6 |  0.06319   144.60 |
   7 |  0.05986   136.98 |
   8 |  0.05763   131.87 |
   9 |  0.05533   126.61 |
  10 |  0.05446   124.62 |
  11 |  0.05289   121.04 |
  12 |  0.05195   118.87 |
  13 |  0.05064   115.87 |
  14 |  0.04993   114.26 |
  15 |  0.04937   112.98 |
  16 |  0.04873   111.51 |
  17 |    0.048   109.83 |
  18 |  0.04753   108.77 |
  19 |  0.04709   107.75 |
  20 |  0.04649   106.37 |
  21 |  0.04598   105.22 |
  22 |   0.0457   104.56 |
  23 |  0.04555   104.22 |
  24 |  0.04546   104.04 |
  25 |  0.04519   103.40 |
  26 |  0.04488   102.69 |
  27 |  0.04467   102.22 |
  28 |  0.04447   101.75 |
  29 |  0.04441   101.63 |
  30 |  0.04431   101.40 |
  31 |  0.04416   101.05 |
  32 |  0.04411   100.93 |
  33 |  0.04388   100.41 |
  34 |  0.04376   100.13 |
  35 |  0.04362    99.81 |
  36 |   0.0435    99.53 |
  37 |  0.04348    99.50 |
  38 |  0.04333    99.15 |
  39 |  0.04326    98.99 |
  40 |  0.04306    98.52 |
  41 |  0.04303    98.47 |
  42 |  0.04293    98.24 |
  43 |  0.04289    98.14 |
  44 |  0.04285    98.05 |
  45 |  0.04276    97.84 |
  46 |  0.04256    97.40 |
  47 |  0.04256    97.39 |
  48 |  0.04253    97.32 |
  49 |  0.04249    97.23 |
  50 |  0.04245    97.14 |
  51 |  0.04245    97.14 |
  52 |  0.04239    97.00 |
  53 |  0.04232    96.83 |
  54 |   0.0423    96.80 |
  55 |  0.04228    96.75 |
  56 |  0.04226    96.71 |
  57 |  0.04223    96.64 |
  58 |  0.04221    96.59 |
  59 |  0.04219    96.53 |
  60 |  0.04214    96.42 |
  61 |  0.04217    96.49 |
  62 |  0.04216    96.48 |
  63 |  0.04217    96.50 |
  64 |  0.04211    96.37 |
  65 |   0.0421    96.33 |
  66 |  0.04211    96.36 |
  67 |  0.04215    96.46 |
  68 |  0.04209    96.32 |
  69 |   0.0421    96.34 |
  70 |  0.04205    96.22 |
  71 |  0.04202    96.16 |
  72 |    0.042    96.10 |
  73 |  0.04197    96.04 |
  74 |  0.04198    96.05 |
  75 |  0.04195    95.98 |
  76 |  0.04195    95.99 |
  77 |  0.04192    95.91 |
  78 |  0.04187    95.82 |
  79 |  0.04189    95.86 |
  80 |  0.04184    95.74 |
  81 |  0.04179    95.62 |
  82 |  0.04173    95.49 |
  83 |  0.04174    95.52 |
  84 |  0.04171    95.43 |
  85 |  0.04169    95.40 |
  86 |  0.04171    95.44 |
  87 |  0.04172    95.47 |
  88 |  0.04173    95.49 |
  89 |  0.04173    95.50 |
  90 |  0.04176    95.56 |
  91 |  0.04174    95.52 |
  92 |  0.04175    95.53 |
  93 |  0.04172    95.46 |
  94 |   0.0417    95.42 |
  95 |  0.04168    95.38 |
  96 |  0.04164    95.28 |
  97 |  0.04167    95.34 |
  98 |  0.04164    95.28 |
  99 |  0.04162    95.25 |
 100 |  0.04162    95.24 |
[1] "Random Forest variable coefficients"
                      %IncMSE IncNodePurity
graph0           1.052499e-03  6.611155e-01
graph1           6.346489e-03  2.303501e+00
graph2           3.039123e-03  1.049999e+00
graph3           4.405913e-03  1.442383e+00
graph4           7.175891e-03  3.245712e+00
graph5           2.063610e-03  2.335360e+00
graph6           5.094021e-03  1.690733e+00
graph7           8.489068e-03  2.403828e+00
graph8           4.879713e-03  1.226505e+00
graph9           3.830194e-03  1.421407e+00
graph10          7.774221e-03  3.151352e+00
graph11          1.025879e-02  3.520895e+00
graph12          6.051648e-03  2.307671e+00
graph13          1.758506e-02  1.848539e+00
graph14          4.867677e-03  3.121709e+00
graph15          1.682901e-02  2.498148e+00
graph16          9.145879e-03  2.813761e+00
graph17          8.092806e-03  3.055551e+00
graph18          7.613337e-03  2.088032e+00
graph19          1.700331e-02  2.916401e+00
graph20          4.613579e-03  3.078951e+00
graph21          2.746454e-03  2.244356e+00
graph22          5.281727e-03  3.104779e+00
graph23          2.177123e-02  4.458340e+00
graph24          5.495733e-03  2.092220e+00
graph25          3.557978e-03  3.424923e+00
graph26          8.700336e-03  3.056549e+00
graph27          1.421910e-03  2.700537e+00
graph28          2.266960e-03  2.481768e+00
graph29          7.534935e-04  1.519512e+00
orbit0           5.264161e-04  6.866461e-01
orbit1           6.181507e-03  1.874532e+00
orbit2           2.318670e-03  1.220146e+00
orbit3           1.735497e-03  7.415487e-01
orbit4           5.525450e-03  2.030844e+00
orbit5           9.169765e-03  1.679134e+00
orbit6           1.030289e-02  3.289192e+00
orbit7           2.496336e-03  1.466421e+00
orbit8           3.176449e-03  2.109658e+00
orbit9           6.459562e-03  2.913402e+00
orbit10          9.014447e-03  1.954090e+00
orbit11          1.046145e-02  2.047598e+00
orbit12          5.431013e-03  2.151036e+00
orbit13          2.213456e-03  1.286822e+00
orbit14          4.028498e-03  9.801665e-01
orbit15          7.257839e-03  1.706680e+00
orbit16          1.550718e-02  2.081440e+00
orbit17          9.057080e-03  2.579725e+00
orbit18          8.410861e-03  4.881201e+00
orbit19          5.609489e-03  3.273233e+00
orbit20          6.591776e-03  2.788829e+00
orbit21          4.574321e-03  1.631976e+00
orbit22          8.091424e-03  3.875381e+00
orbit23          1.845475e-03  1.488860e+00
orbit24          1.293640e-02  8.673173e+00
orbit25          4.205283e-03  2.603973e+00
orbit26          8.840846e-03  1.741801e+00
orbit27          2.678733e-02  3.842363e+00
orbit28          2.375003e-02  2.040557e+00
orbit29          7.772137e-03  1.897016e+00
orbit30          4.747420e-03  2.063501e+00
orbit31          4.515153e-03  3.720858e+00
orbit32          5.275342e-03  2.422381e+00
orbit33          2.961353e-03  1.443631e+00
orbit34          1.342249e-02  1.813352e+00
orbit35          1.068457e-02  3.501945e+00
orbit36          2.303161e-03  2.295521e+00
orbit37          6.159151e-03  2.507131e+00
orbit38          2.307138e-03  2.111522e+00
orbit39          6.370641e-03  4.522965e+00
orbit40          4.707879e-03  2.620192e+00
orbit41          1.732367e-03  1.763798e+00
orbit42          1.645812e-03  1.373606e+00
orbit43          1.253668e-02  1.964183e+00
orbit44          1.899710e-03  1.970112e+00
orbit45          2.084719e-02  1.173544e+01
orbit46          1.183924e-02  6.516371e+00
orbit47          1.622679e-02  2.924600e+00
orbit48          5.773983e-03  2.063371e+00
orbit49          3.747172e-03  4.074449e+00
orbit50          2.678254e-03  3.100409e+00
orbit51          5.353708e-03  3.268465e+00
orbit52          6.594433e-03  2.401653e+00
orbit53          7.518640e-03  1.638778e+00
orbit54          4.210292e-03  3.783239e+00
orbit55          2.259675e-03  1.683198e+00
orbit56          2.701729e-02  1.495371e+01
orbit57          1.516179e-02  2.354916e+00
orbit58          2.650989e-03  1.418090e+00
orbit59          5.921919e-03  6.192757e+00
orbit60          2.682534e-03  1.986358e+00
orbit61          1.542365e-03  1.444079e+00
orbit62          4.665007e-03  6.158389e+00
orbit63          2.241729e-03  1.820809e+00
orbit64          1.773627e-03  2.238011e+00
orbit65          1.218379e-02  1.168785e+01
orbit66          3.434205e-03  3.175095e+00
orbit67          3.135037e-03  1.430653e+00
orbit68          2.265024e-03  1.909617e+00
orbit69          1.088415e-03  1.900541e+00
orbit70          1.647966e-03  5.453512e+00
orbit71          2.093228e-03  1.826095e+00
orbit72          1.191255e-03  1.736439e+00
AP               1.077581e-04  3.875032e-01
bet              6.851297e-03  5.205554e+00
ecc              2.013664e-04  2.550619e-01
eccrad           2.883117e-04  2.018354e-01
close            4.582452e-03  1.943111e+00
constraint       6.107471e-03  2.916089e+00
coreness         3.475708e-03  1.565174e+00
knn              4.263216e-03  3.718856e+00
hubscore         5.469127e-03  2.141601e+00
pagerank         5.120067e-03  5.304785e+00
trans            6.192078e-03  3.900518e+00
evcent           6.199709e-03  1.763330e+00
first            6.172324e-04  4.970239e-01
upto_second      3.136234e-03  1.602864e+00
upto_third       5.003827e-03  2.645071e+00
upto_fourth      5.082630e-03  2.373094e+00
upto_fifth       4.684603e-03  2.421970e+00
upto_sixth       2.349896e-03  1.780595e+00
second           4.881615e-03  1.784799e+00
third            1.645645e-02  4.929307e+00
fourth           5.472261e-03  3.558784e+00
fifth            3.923896e-03  3.304452e+00
sixth            6.221514e-03  3.523407e+00
ratio1           3.846893e-03  3.401440e+00
ratio2           8.099070e-03  4.163976e+00
ratio3           5.918603e-03  3.487658e+00
ratio4           9.638544e-03  7.518121e+00
ratio5           5.834640e-03  1.093748e+01
ratio6           8.605742e-03  3.473670e+00
selfinter        8.216268e-05  8.356443e-01
walktrap_vertex  3.401032e-03  7.045818e+00
bigcom1          1.055531e-04  3.196674e-01
bigcom2          0.000000e+00  4.440892e-18
bigcom3          4.516816e-05  5.435528e-01
bigcom4          6.653258e-03  7.606152e-01
bigcom6          0.000000e+00  0.000000e+00
bigcom8          2.355621e-05  2.787115e-01
bigcom9          0.000000e+00  2.498002e-18
bigcom11         0.000000e+00  2.220446e-18
bigcom13         2.834977e-05  2.778842e-01
bigcom15         7.084197e-05  1.584765e-01
bigcom16         0.000000e+00  4.718448e-18
bigcom21         2.901935e-07  1.810429e-01
bigcom22         3.298793e-04  2.056457e-01
bigcom24        -1.001427e-06  8.600353e-01
bigcom26        -3.356546e-06  3.340255e-02
bigcom28         7.344282e-05  6.152483e-01
bigcom30         5.945834e-06  3.283000e-01
bigcom31         0.000000e+00  0.000000e+00
bigcom32         0.000000e+00  1.110223e-18
bigcom33         0.000000e+00  4.440892e-18
bigcom34         0.000000e+00  2.220446e-18
bigcom36         0.000000e+00  0.000000e+00
bigcom37         0.000000e+00  8.750000e-03
bigcom38         0.000000e+00  3.330669e-18
bigcom39        -1.762661e-05  2.677968e-01
bigcom40         2.839553e-03  2.034862e+00
bigcom43         0.000000e+00  2.220446e-18
bigcom44         4.538235e-06  9.411765e-03
bigcom46         0.000000e+00  1.110223e-18
bigcom47         0.000000e+00  4.440892e-18
bigcom49         0.000000e+00  2.498002e-18
bigcom50         0.000000e+00  0.000000e+00
bigcom51         0.000000e+00  0.000000e+00
bigcom52         0.000000e+00  2.220446e-18
bigcom54         0.000000e+00  0.000000e+00
bigcom56         4.904493e-06  3.730686e-01
bigcom62         0.000000e+00  2.220446e-18
bigcom66         0.000000e+00  4.440892e-18
bigcom68         0.000000e+00  1.110223e-18
bigcom69         0.000000e+00  8.571429e-03
bigcom71         2.701929e-05  3.998236e-01
bigcom72         0.000000e+00  0.000000e+00
bigcom73         0.000000e+00  2.220446e-18
bigcom74         0.000000e+00  3.330669e-18
bigcom75         0.000000e+00  1.151856e-17
bigcom76         0.000000e+00  3.330669e-18
bigcom77         0.000000e+00  0.000000e+00
bigcom79         0.000000e+00  0.000000e+00
bigcom80         0.000000e+00  4.440892e-18
bigcom82         9.083210e-06  4.076820e-01
bigcom83         0.000000e+00  1.387779e-19
bigcom84         0.000000e+00  1.110223e-17
bigcom85         0.000000e+00  1.332268e-17
bigcom87         0.000000e+00  1.110223e-17
bigcom89         0.000000e+00  2.220446e-18
bigcom91         0.000000e+00  4.440892e-18
bigcom92         0.000000e+00  4.163336e-19
bigcom93         0.000000e+00  6.661338e-18
bigcom96         0.000000e+00  4.440892e-18
bigcom97         0.000000e+00  0.000000e+00
bigcom98         0.000000e+00  1.387779e-19
bigcom99         0.000000e+00  1.110223e-18
bigcom101        0.000000e+00  4.579670e-18
bigcom104        0.000000e+00  4.440892e-18
bigcom106        0.000000e+00  3.330669e-18
bigcom109        0.000000e+00  1.249001e-18
bigcom113        0.000000e+00  4.718448e-18
bigcom116        4.207624e-06  3.237372e-01
bigcom120        0.000000e+00  0.000000e+00
bigcom123        0.000000e+00  0.000000e+00
bigcom126        0.000000e+00  1.110223e-17
bigcom127        5.097280e-06  6.209241e-01
bigcom137        0.000000e+00  3.330669e-18
bigcom139        0.000000e+00  6.661338e-18
bigcom140        0.000000e+00  4.440892e-18
bigcom143        0.000000e+00  2.220446e-18
bigcom145        9.671001e-06  5.224331e-01
bigcom146        0.000000e+00  0.000000e+00
bigcom147        0.000000e+00  4.718448e-18
bigcom149       -1.698964e-05  6.690671e-01
bigcom153        0.000000e+00  3.608225e-18
bigcom154        0.000000e+00  6.661338e-18
bigcom156        0.000000e+00  0.000000e+00
bigcom157        0.000000e+00  1.110223e-18
bigcom158        0.000000e+00  1.443290e-17
bigcom160        0.000000e+00  0.000000e+00
bigcom161        0.000000e+00  1.110223e-18
bigcom162        0.000000e+00  2.498002e-18
bigcom164        0.000000e+00  0.000000e+00
bigcom166        0.000000e+00  5.551115e-18
bigcom167        0.000000e+00  4.718448e-18
bigcom171        1.666487e-04  2.313938e+00
bigcom173        0.000000e+00  2.220446e-18
bigcom175        0.000000e+00  0.000000e+00
bigcom176        0.000000e+00  3.330669e-18
bigcom177        0.000000e+00  1.110223e-18
bigcom178        0.000000e+00  0.000000e+00
bigcom180       -2.114785e-05  5.964061e-01
bigcom181        0.000000e+00  1.110223e-18
bigcom184        0.000000e+00  0.000000e+00
bigcom186        0.000000e+00  2.220446e-18
bigcom187        0.000000e+00  1.110223e-18
bigcom189        0.000000e+00  0.000000e+00
bigcom194        0.000000e+00  0.000000e+00
bigcom195        0.000000e+00  7.910339e-18
bigcom196        0.000000e+00  6.661338e-18
bigcom204        0.000000e+00  6.661338e-18
bigcom205        0.000000e+00  0.000000e+00
bigcom212        0.000000e+00  4.440892e-18
bigcom214        0.000000e+00  6.661338e-18
bigcom222        0.000000e+00  4.440892e-18
bigcom223        0.000000e+00  4.440892e-18
bigcom226        0.000000e+00  0.000000e+00
bigcom227        0.000000e+00  4.440892e-18
bigcom229        0.000000e+00  0.000000e+00
bigcom233        0.000000e+00  4.440892e-18
bigcom236        0.000000e+00  0.000000e+00
bigcom237        0.000000e+00  2.220446e-18
bigcom246       -7.468082e-06  7.229010e-01
bigcom248        1.947594e-06  4.816188e-01
bigcom249        4.542123e-08  3.187980e-01
bigcom250        0.000000e+00  5.551115e-18
bigcom254        0.000000e+00  2.498002e-18
bigcom266        0.000000e+00  6.661338e-18
bigcom269        0.000000e+00  0.000000e+00
bigcom272        0.000000e+00  6.661338e-18
bigcom274        5.328022e-05  1.491801e-01
bigcom281       -8.369810e-06  4.414812e-01
bigcom291        0.000000e+00  2.220446e-18
bigcom292       -1.250705e-05  5.368563e-01
bigcom295        0.000000e+00  0.000000e+00
bigcom299        0.000000e+00  1.110223e-18
bigcom301        0.000000e+00  2.359224e-18
bigcom306        0.000000e+00  6.800116e-18
bigcom309        0.000000e+00  0.000000e+00
bigcom314        0.000000e+00  0.000000e+00
bigcom321        0.000000e+00  3.330669e-18
bigcom341        0.000000e+00  2.220446e-18
bigcom350        0.000000e+00  0.000000e+00
bigcom353        0.000000e+00  0.000000e+00
bigcom359        0.000000e+00  1.110223e-18
bigcom363        0.000000e+00  0.000000e+00
bigcom365        0.000000e+00  0.000000e+00
bigcom385        0.000000e+00  0.000000e+00
bigcom386        0.000000e+00  6.661338e-18
bigcom408        6.304265e-05  1.274789e+00
bigcom412        2.038762e-05  9.097083e-01
bigcom480        0.000000e+00  2.220446e-18
spin_vertex      4.305820e-03  7.759471e+00
membership_s1    1.689852e-04  3.884034e-01
membership_s3    0.000000e+00  2.775558e-19
membership_s4    1.714256e-03  2.372784e+00
membership_s5    1.000543e-04  2.197935e-01
membership_s6    3.294597e-04  3.395093e-01
membership_s7    6.053263e-05  5.225966e-01
membership_s8    0.000000e+00  2.220446e-18
membership_s9    0.000000e+00  1.110223e-18
membership_s11   0.000000e+00  0.000000e+00
membership_s12  -2.009130e-05  3.509728e-01
membership_s14  -1.487123e-05  4.073034e-01
membership_s15   2.212495e-05  1.632241e-01
membership_s16   7.093642e-06  3.935100e-01
membership_s17   0.000000e+00  2.775558e-19
membership_s18   1.561606e-05  1.383552e-01
membership_s20   0.000000e+00  4.440892e-18
membership_s21  -2.583423e-06  1.887014e-01
membership_s22   0.000000e+00  3.608225e-18
membership_s24   0.000000e+00  4.815592e-17
membership_s25   0.000000e+00  0.000000e+00
membership_s26   0.000000e+00  6.661338e-18
membership_s27   2.035768e-05  4.641660e-01
membership_s28   0.000000e+00  4.579670e-18
membership_s30   1.041178e-04  3.873890e-01
membership_s31   7.370977e-06  1.781580e-01
membership_s32   1.216926e-04  6.327919e-01
membership_s33   0.000000e+00  0.000000e+00
membership_s36   2.271238e-04  4.228734e-01
membership_s37   1.313479e-05  2.876098e-01
V1               5.539980e-03  8.833343e+00
V2               1.470719e-03  6.693914e+00
pdi              7.314934e-05  7.984750e-01
adhesion         1.000278e-02  6.368915e+00
cohesion         9.654816e-03  6.427444e+00
inner            3.200194e-03  7.685908e+00
outer            1.679310e-03  7.944320e+00
ioratio          5.299023e-03  8.125931e+00
comsize          1.650531e-03  7.799224e+00
[1] "Dataset: all_C Model GLM, run: 6 of 10 2015-06-22 18:30:37"
[1] "glmnet variable coefficients"
                         [,1]          [,2]
(Intercept)     -3.036612e+00 -3.444913e+00
graph0           1.023137e-39 -3.919472e-05
graph1           3.537876e-43 -2.009595e-07
graph2           4.188876e-40 -1.827465e-05
graph3           3.233122e-44 -7.019518e-09
graph4           2.768417e-47 -1.694748e-10
graph5           1.105681e-41 -2.492509e-06
graph6           2.265555e-43 -3.465905e-08
graph7           1.601470e-41  9.792158e-07
graph8           3.145835e-40 -2.075755e-05
graph9           7.440271e-46 -1.858222e-10
graph10          9.379744e-48 -5.048502e-12
graph11         -7.591024e-50 -3.263531e-13
graph12          1.409524e-45 -1.047844e-10
graph13          1.272737e-44 -3.301709e-10
graph14          5.373212e-47 -6.000370e-11
graph15          4.467714e-43 -1.194615e-07
graph16          5.269308e-45 -1.479885e-09
graph17          1.032256e-44 -1.518144e-09
graph18          2.966363e-43  5.573269e-09
graph19          6.434493e-44  8.063504e-09
graph20          5.880305e-43 -3.914467e-07
graph21          3.484796e-43  3.017281e-09
graph22          1.081408e-42 -3.122762e-09
graph23          4.398195e-43  4.816337e-08
graph24          7.445108e-43  9.963894e-08
graph25          3.736273e-42  8.633717e-07
graph26          3.636724e-42  6.135569e-07
graph27          2.034490e-41  6.880833e-06
graph28          2.945735e-41  5.517413e-06
graph29          3.030201e-40 -4.774591e-05
orbit0           1.023137e-39 -3.646898e-05
orbit1           2.855254e-41  2.432685e-06
orbit2           1.727986e-43 -2.256251e-07
orbit3           4.188876e-40 -1.678766e-05
orbit4           7.689389e-43  1.636648e-07
orbit5           2.448178e-44 -1.030290e-08
orbit6           9.006332e-45 -1.997660e-08
orbit7          -4.504115e-48 -9.794628e-11
orbit8           1.105681e-41 -2.433695e-06
orbit9           1.651116e-41  7.296483e-06
orbit10          1.876180e-42 -1.701249e-07
orbit11          1.084185e-43 -4.819770e-08
orbit12          7.828493e-41  1.058336e-05
orbit13          1.680247e-41  3.869976e-07
orbit14          3.145835e-40 -1.895030e-05
orbit15          1.914033e-44  5.475140e-09
orbit16          5.946180e-46 -3.871427e-10
orbit17          5.536547e-45  2.054574e-10
orbit18          3.944997e-45  9.784516e-10
orbit19          1.087556e-45 -3.349788e-10
orbit20          4.713732e-46 -2.119284e-10
orbit21          2.057671e-48 -3.982582e-12
orbit22         -2.284854e-48 -3.963137e-11
orbit23         -6.238871e-50 -8.643380e-14
orbit24          8.819402e-44  4.685057e-08
orbit25          4.322855e-44  8.239457e-09
orbit26          9.069491e-46 -3.607520e-10
orbit27          4.821961e-43  2.174076e-07
orbit28          2.793537e-44 -9.920187e-09
orbit29          6.876054e-44 -7.290349e-09
orbit30          1.746738e-44  2.477907e-09
orbit31          4.738982e-45 -4.831666e-09
orbit32          2.881685e-45 -2.152463e-09
orbit33          7.843602e-48 -2.475566e-11
orbit34          4.467714e-43 -1.193194e-07
orbit35          5.066590e-43  8.203499e-08
orbit36          6.944681e-44 -3.624436e-08
orbit37          6.482908e-44 -5.363830e-09
orbit38          1.878221e-45 -9.889152e-10
orbit39          9.946223e-43  3.817139e-07
orbit40          1.785363e-43  3.603803e-08
orbit41          5.803364e-44 -2.488881e-08
orbit42          4.826298e-45 -2.269380e-09
orbit43          1.197119e-42 -9.336854e-08
orbit44          1.800836e-43  4.640627e-08
orbit45          3.105267e-42  2.428151e-06
orbit46          9.924261e-43 -4.761686e-08
orbit47          6.805933e-44 -6.057985e-10
orbit48          1.340714e-43  2.187851e-08
orbit49          3.804029e-42  1.310403e-07
orbit50          3.641926e-43 -5.738951e-07
orbit51          1.561493e-42 -1.893083e-07
orbit52          4.296192e-42 -5.845588e-07
orbit53          4.105086e-43  6.594100e-08
orbit54          7.109528e-42  1.783455e-06
orbit55          8.202057e-43 -1.481706e-07
orbit56          2.034509e-41  1.869561e-05
orbit57          9.361455e-43  1.025831e-07
orbit58          4.267560e-43 -2.359480e-08
orbit59          5.753684e-42 -1.824690e-07
orbit60          1.741907e-42  2.726441e-07
orbit61          1.078974e-42  3.254143e-07
orbit62          4.581110e-41  1.514690e-05
orbit63          6.107510e-42  1.199317e-06
orbit64          8.967643e-42  2.229721e-06
orbit65          6.496437e-41  1.547498e-05
orbit66          1.222402e-41  2.164290e-06
orbit67          4.561620e-42  7.333591e-07
orbit68          3.111786e-41  8.756191e-06
orbit69          4.505171e-41  2.376058e-05
orbit70          1.332918e-40  4.360840e-05
orbit71          3.407200e-41  3.925979e-06
orbit72          3.030201e-40 -4.847598e-05
AP               4.158017e-38 -2.063536e-02
bet              4.316172e-44 -1.935663e-08
ecc             -1.839536e-38  9.401114e-03
eccrad          -1.103722e-37  5.606459e-02
close            1.071591e-36  7.150574e-01
constraint      -9.053167e-38 -1.316185e-01
coreness         7.931035e-39  7.345848e-03
knn             -2.537364e-41 -5.169185e-05
hubscore         1.675140e-36  3.393502e-01
pagerank        -1.237785e-37 -9.356965e-01
trans            1.351737e-38  8.577045e-03
evcent           1.679925e-36  3.494596e-01
first            1.023137e-39 -3.571084e-05
upto_second      3.562495e-41  4.977023e-06
upto_third       1.085088e-41  9.968850e-06
upto_fourth      9.693286e-42  7.899368e-06
upto_fifth       7.819638e-42 -6.654962e-06
upto_sixth      -6.590551e-43 -4.683394e-05
second           3.578210e-41  5.161957e-06
third            1.253775e-41  1.546299e-05
fourth          -1.614259e-41 -1.554319e-05
fifth           -1.376294e-41 -1.366036e-05
sixth           -1.312678e-41 -2.629117e-07
ratio1          -3.076294e-41 -5.295013e-05
ratio2          -1.625108e-40 -1.525182e-04
ratio3          -1.897212e-40 -1.608268e-04
ratio4          -9.170331e-41 -3.255090e-04
ratio5           2.436248e-42 -7.821879e-05
ratio6          -1.249510e-41  6.778703e-06
selfinter        6.213196e-38  7.220178e-02
walktrap_vertex  3.713157e-38  4.024599e-02
bigcom1         -1.481000e-38 -2.122770e-02
bigcom2         -4.630787e-38 -1.949399e-01
bigcom3          6.099163e-39  1.208455e-01
bigcom4          1.290735e-38  2.603395e-02
bigcom6         -4.628087e-38 -2.538500e-01
bigcom8         -1.133739e-38 -4.300465e-02
bigcom9         -4.647834e-38 -2.040414e-01
bigcom11        -4.635037e-38 -2.000704e-01
bigcom13        -1.262310e-38  9.581142e-02
bigcom15        -2.042792e-38 -7.884542e-03
bigcom16        -4.631173e-38 -2.017467e-01
bigcom21         4.915088e-39  7.357081e-02
bigcom22        -2.769195e-38 -1.845760e-01
bigcom24         2.424800e-37  9.457442e-01
bigcom26        -3.667011e-38 -1.973417e-01
bigcom28         1.324149e-37  2.615496e-01
bigcom30         1.591321e-38  1.079201e-01
bigcom31        -4.628087e-38 -1.779504e-01
bigcom32        -4.633104e-38 -1.841548e-01
bigcom33        -4.628087e-38 -2.062324e-01
bigcom34        -4.628473e-38 -1.772019e-01
bigcom36        -4.631559e-38 -2.172669e-01
bigcom37        -4.627701e-38 -1.354422e-01
bigcom38        -4.631946e-38 -1.893201e-01
bigcom39         2.113126e-38  2.515933e-01
bigcom40         9.964157e-38  1.913502e-01
bigcom43        -4.630787e-38 -1.952034e-01
bigcom44        -4.147330e-38 -1.770784e-01
bigcom46        -4.635037e-38 -1.822849e-01
bigcom47        -4.632332e-38 -1.888522e-01
bigcom49        -4.631559e-38 -2.635467e-01
bigcom50        -4.629630e-38 -2.154495e-01
bigcom51        -4.628473e-38 -2.180266e-01
bigcom52        -4.628473e-38 -2.231566e-01
bigcom54        -4.627316e-38 -1.816038e-01
bigcom56         1.317476e-38  1.477689e-01
bigcom62        -4.628087e-38 -1.946260e-01
bigcom66        -4.628087e-38 -1.703068e-01
bigcom68        -4.628473e-38 -1.973308e-01
bigcom69        -4.632332e-38 -1.941913e-01
bigcom71         1.317476e-38  2.880807e-01
bigcom72        -4.628858e-38 -1.608436e-01
bigcom73        -4.633877e-38 -2.144759e-01
bigcom74        -4.631559e-38 -2.454627e-01
bigcom75        -4.628087e-38 -1.783212e-01
bigcom76        -4.630401e-38 -2.021179e-01
bigcom77        -4.630401e-38 -2.711001e-01
bigcom79        -4.628473e-38 -1.959004e-01
bigcom80        -4.630401e-38 -1.593424e-01
bigcom82         6.602132e-38  4.199506e-01
bigcom83        -4.628087e-38 -9.482067e-02
bigcom84        -4.628473e-38 -2.389647e-01
bigcom85        -4.629244e-38 -2.006993e-01
bigcom87        -4.631173e-38 -1.933199e-01
bigcom89        -4.628087e-38 -1.620271e-01
bigcom91        -4.630401e-38 -2.567389e-01
bigcom92        -4.639682e-38 -1.925681e-01
bigcom93        -4.628087e-38 -1.153469e-01
bigcom96        -4.628087e-38 -2.247118e-01
bigcom97        -4.631559e-38 -2.731854e-01
bigcom98        -4.628087e-38 -1.840801e-01
bigcom99        -4.628087e-38 -1.421436e-01
bigcom101       -4.635037e-38 -2.140463e-01
bigcom104       -4.631559e-38 -2.253732e-01
bigcom106       -4.628858e-38 -1.506279e-01
bigcom109       -4.628473e-38 -2.736476e-01
bigcom113       -4.628858e-38 -1.436710e-01
bigcom116       -2.353179e-39  1.476060e-01
bigcom120       -4.628473e-38 -1.381278e-01
bigcom123       -4.628858e-38 -1.968040e-01
bigcom126       -4.628087e-38 -1.465349e-01
bigcom127        2.424800e-37  7.782130e-01
bigcom137       -4.630401e-38 -2.614573e-01
bigcom139       -4.628087e-38 -2.075507e-01
bigcom140       -4.628087e-38 -1.948038e-01
bigcom143       -4.628087e-38 -1.303894e-01
bigcom145        9.809572e-38  5.874138e-01
bigcom146       -4.629244e-38 -1.872456e-01
bigcom147       -4.634651e-38 -2.699937e-01
bigcom149        2.905113e-37  1.096833e+00
bigcom153       -4.631173e-38 -1.692116e-01
bigcom154       -4.630787e-38 -1.897231e-01
bigcom156       -4.628473e-38 -1.691283e-01
bigcom157       -4.631559e-38 -1.515960e-01
bigcom158       -4.627701e-38 -1.540062e-01
bigcom160       -4.628473e-38 -1.836919e-01
bigcom161       -4.628087e-38 -1.906460e-01
bigcom162       -4.628087e-38 -1.873506e-01
bigcom164       -4.628087e-38 -2.672165e-01
bigcom166       -4.629630e-38 -2.459383e-01
bigcom167       -4.635037e-38 -2.300288e-01
bigcom171        4.132538e-37  1.189713e+00
bigcom173       -4.628858e-38 -1.791379e-01
bigcom175       -4.628087e-38 -1.538072e-01
bigcom176       -4.628087e-38 -2.182209e-01
bigcom177       -4.628473e-38 -2.171971e-01
bigcom178       -4.628858e-38 -2.204429e-01
bigcom180        1.558235e-37  8.169042e-01
bigcom181       -4.631559e-38 -2.188273e-01
bigcom184       -4.628087e-38 -2.392870e-01
bigcom186       -4.628087e-38 -2.297822e-01
bigcom187       -4.628087e-38 -2.288395e-01
bigcom189       -4.630015e-38 -2.038734e-01
bigcom194       -4.628473e-38 -2.419644e-01
bigcom195       -4.628087e-38 -1.799371e-01
bigcom196       -4.627701e-38 -2.303926e-01
bigcom204       -4.629630e-38 -2.168011e-01
bigcom205       -4.627701e-38 -1.853936e-01
bigcom212       -4.628473e-38 -2.201575e-01
bigcom214       -4.628858e-38 -1.774262e-01
bigcom222       -4.628087e-38 -1.802910e-01
bigcom223       -4.628087e-38 -2.309902e-01
bigcom226       -4.628473e-38 -2.556893e-01
bigcom227       -4.628473e-38 -2.021382e-01
bigcom229       -4.628087e-38 -1.569110e-01
bigcom233       -4.628087e-38 -1.535243e-01
bigcom236       -4.628087e-38 -1.705233e-01
bigcom237       -4.628087e-38 -2.254559e-01
bigcom246        1.222107e-37  6.480885e-01
bigcom248        7.267669e-38  3.901939e-01
bigcom249        1.221496e-37  6.989419e-01
bigcom250       -4.632332e-38 -2.213732e-01
bigcom254       -4.628473e-38 -2.757595e-01
bigcom266       -4.627701e-38 -2.026839e-01
bigcom269       -4.628858e-38 -1.841083e-01
bigcom272       -4.628087e-38 -1.527958e-01
bigcom274       -2.531903e-38  3.377575e-03
bigcom281        9.809572e-38  7.243005e-01
bigcom291       -4.628087e-38 -2.147343e-01
bigcom292        2.063324e-37  8.870038e-01
bigcom295       -4.628858e-38 -1.844368e-01
bigcom299       -4.627701e-38 -1.971461e-01
bigcom301       -4.630401e-38 -1.936654e-01
bigcom306       -4.628087e-38 -1.478783e-01
bigcom309       -4.628473e-38 -1.730873e-01
bigcom314       -4.628473e-38 -1.770362e-01
bigcom321       -4.630401e-38 -1.776853e-01
bigcom341       -4.627701e-38 -1.788310e-01
bigcom350       -4.628087e-38 -2.184843e-01
bigcom353       -4.628087e-38 -1.884531e-01
bigcom359       -4.627701e-38 -2.657465e-01
bigcom363       -4.627701e-38 -1.405967e-01
bigcom365       -4.628087e-38 -2.053261e-01
bigcom385       -4.628858e-38 -2.008191e-01
bigcom386       -4.628087e-38 -1.787490e-01
bigcom408        1.375191e-37  7.431735e-01
bigcom412        2.905839e-37  1.038648e+00
bigcom480       -4.628473e-38 -1.833357e-01
spin_vertex     -8.448387e-38 -7.722627e-02
membership_s1   -2.790509e-38 -5.898897e-02
membership_s3   -4.634264e-38 -1.645511e-01
membership_s4    8.331741e-38  1.758796e-01
membership_s5   -1.292333e-38 -7.429393e-02
membership_s6   -3.474158e-38 -3.216691e-02
membership_s7   -8.834863e-39  1.918159e-02
membership_s8   -4.630015e-38 -1.635027e-01
membership_s9   -4.632718e-38 -1.495264e-01
membership_s11  -4.630401e-38 -1.454035e-01
membership_s12   2.591869e-38  3.368942e-01
membership_s14   1.783389e-37  8.501811e-01
membership_s15  -2.916555e-38 -8.639017e-02
membership_s16   9.815297e-38  3.267390e-01
membership_s17  -4.629630e-38 -1.558448e-01
membership_s18  -3.602772e-38 -1.534727e-01
membership_s20  -4.628087e-38 -1.303060e-01
membership_s21  -3.456956e-38 -8.722051e-02
membership_s22  -4.638520e-38 -2.792337e-01
membership_s24  -4.640070e-38 -1.673888e-01
membership_s25  -4.635811e-38 -1.774805e-01
membership_s26  -4.632332e-38 -1.954984e-01
membership_s27  -2.145235e-38 -7.741258e-02
membership_s28  -4.633491e-38 -1.576286e-01
membership_s30   3.613743e-38  5.553058e-02
membership_s31  -3.300789e-38 -6.668232e-02
membership_s32  -3.509392e-39  6.463067e-02
membership_s33  -4.628473e-38 -1.440773e-01
membership_s36  -2.811959e-38 -4.799220e-02
membership_s37  -2.668233e-38 -2.324686e-02
V1               5.327480e-38  9.508173e-02
V2               1.567868e-38  1.661148e-01
pdi              6.439018e-36  9.186030e-01
adhesion        -2.347709e-42 -2.815051e-06
cohesion         4.698641e-42  5.666769e-06
inner            2.545742e-42  3.261805e-06
outer            2.927306e-42  1.106773e-06
ioratio         -4.552344e-40 -1.150742e-01
comsize          6.595213e-42  1.254692e-05
[1] "Dataset: all_C Model GBM, run: 7 of 10 2015-06-22 18:32:54"
Iter   TrainDeviance   ValidDeviance   StepSize   Improve
     1        0.3761            -nan     0.0100    0.0010
     2        0.3735            -nan     0.0100    0.0009
     3        0.3710            -nan     0.0100    0.0008
     4        0.3686            -nan     0.0100    0.0007
     5        0.3666            -nan     0.0100    0.0006
     6        0.3644            -nan     0.0100    0.0007
     7        0.3626            -nan     0.0100    0.0005
     8        0.3610            -nan     0.0100    0.0006
     9        0.3592            -nan     0.0100    0.0006
    10        0.3574            -nan     0.0100    0.0006
    20        0.3437            -nan     0.0100    0.0003
    40        0.3247            -nan     0.0100    0.0002
    60        0.3114            -nan     0.0100    0.0001
    80        0.3011            -nan     0.0100    0.0001
   100        0.2929            -nan     0.0100    0.0001
   120        0.2860            -nan     0.0100    0.0000
   140        0.2802            -nan     0.0100    0.0001
   160        0.2745            -nan     0.0100    0.0000
   180        0.2689            -nan     0.0100    0.0000
   200        0.2640            -nan     0.0100    0.0000
   220        0.2586            -nan     0.0100    0.0000
   240        0.2535            -nan     0.0100   -0.0000
   260        0.2491            -nan     0.0100   -0.0000
   280        0.2450            -nan     0.0100    0.0000
   300        0.2415            -nan     0.0100   -0.0000
   320        0.2372            -nan     0.0100   -0.0000
   340        0.2344            -nan     0.0100   -0.0000
   360        0.2309            -nan     0.0100   -0.0000
   380        0.2274            -nan     0.0100   -0.0000
   400        0.2242            -nan     0.0100   -0.0000
   411        0.2223            -nan     0.0100    0.0000

[1] "GBM variable coefficients"
                            var    rel.inf
orbit56                 orbit56 5.73661709
orbit45                 orbit45 4.78138172
orbit65                 orbit65 3.55776853
ratio5                   ratio5 2.46207107
V1                           V1 2.25654035
ratio4                   ratio4 2.02772086
outer                     outer 1.94863192
V2                           V2 1.86933645
spin_vertex         spin_vertex 1.85110197
third                     third 1.81483160
comsize                 comsize 1.74372947
trans                     trans 1.73759725
orbit24                 orbit24 1.73533012
orbit70                 orbit70 1.64648944
walktrap_vertex walktrap_vertex 1.60199905
ioratio                 ioratio 1.45040284
inner                     inner 1.44483891
bigcom171             bigcom171 1.41475138
knn                         knn 1.32162361
graph22                 graph22 1.13861438
membership_s4     membership_s4 1.13238979
adhesion               adhesion 1.12367706
orbit62                 orbit62 1.10739025
orbit54                 orbit54 1.09625650
orbit18                 orbit18 1.04762368
orbit27                 orbit27 1.01863989
orbit46                 orbit46 0.96702437
pagerank               pagerank 0.96642877
cohesion               cohesion 0.96175333
orbit39                 orbit39 0.95366373
bigcom40               bigcom40 0.92499156
orbit31                 orbit31 0.89841308
orbit69                 orbit69 0.88722885
graph4                   graph4 0.87905799
graph26                 graph26 0.84943927
graph11                 graph11 0.77710315
ratio1                   ratio1 0.74918456
orbit49                 orbit49 0.72417259
graph25                 graph25 0.69483782
orbit64                 orbit64 0.67389816
graph20                 graph20 0.67097200
graph14                 graph14 0.66507094
graph10                 graph10 0.65985635
orbit28                 orbit28 0.64956150
graph28                 graph28 0.64427372
bet                         bet 0.63444067
orbit36                 orbit36 0.63285766
orbit19                 orbit19 0.63112024
orbit51                 orbit51 0.62159763
orbit50                 orbit50 0.60062270
orbit6                   orbit6 0.59729519
graph17                 graph17 0.57875435
orbit53                 orbit53 0.56883901
orbit47                 orbit47 0.56266953
orbit35                 orbit35 0.54013799
orbit13                 orbit13 0.53634434
orbit17                 orbit17 0.52895829
orbit71                 orbit71 0.52632736
orbit61                 orbit61 0.52048602
graph15                 graph15 0.51153830
constraint           constraint 0.50601578
orbit44                 orbit44 0.50159960
graph23                 graph23 0.49404246
orbit55                 orbit55 0.49359135
graph7                   graph7 0.48997247
orbit22                 orbit22 0.48841794
graph16                 graph16 0.48705078
graph19                 graph19 0.48630985
orbit9                   orbit9 0.48555768
orbit66                 orbit66 0.48420019
orbit15                 orbit15 0.48160007
orbit59                 orbit59 0.47880109
orbit33                 orbit33 0.47658726
orbit41                 orbit41 0.46669336
orbit12                 orbit12 0.44556728
orbit30                 orbit30 0.44356280
fourth                   fourth 0.44239748
sixth                     sixth 0.43943816
graph1                   graph1 0.43162128
orbit57                 orbit57 0.42551240
upto_sixth           upto_sixth 0.42400898
graph2                   graph2 0.42283946
orbit32                 orbit32 0.42061056
orbit63                 orbit63 0.41856573
graph18                 graph18 0.41852047
orbit26                 orbit26 0.41507441
ratio6                   ratio6 0.41464161
graph27                 graph27 0.41287816
graph29                 graph29 0.40829843
orbit20                 orbit20 0.40776353
graph5                   graph5 0.40593615
orbit52                 orbit52 0.38096475
orbit37                 orbit37 0.37921693
orbit25                 orbit25 0.35282577
graph13                 graph13 0.34649176
orbit40                 orbit40 0.33581267
fifth                     fifth 0.33227867
ratio2                   ratio2 0.32711339
bigcom28               bigcom28 0.31066030
graph6                   graph6 0.30290390
orbit67                 orbit67 0.29441687
orbit48                 orbit48 0.29095936
orbit16                 orbit16 0.28788667
orbit4                   orbit4 0.27875045
graph12                 graph12 0.27686890
graph8                   graph8 0.27585431
orbit29                 orbit29 0.26572453
orbit21                 orbit21 0.25253845
ratio3                   ratio3 0.25098670
graph21                 graph21 0.24701298
orbit58                 orbit58 0.24328345
orbit1                   orbit1 0.24317536
selfinter             selfinter 0.23053334
orbit60                 orbit60 0.22401810
coreness               coreness 0.22348736
graph24                 graph24 0.22213546
graph3                   graph3 0.21829215
AP                           AP 0.21797235
close                     close 0.21727521
orbit11                 orbit11 0.21658773
orbit42                 orbit42 0.20538787
upto_fourth         upto_fourth 0.20510301
orbit68                 orbit68 0.20318052
orbit23                 orbit23 0.19729958
membership_s14   membership_s14 0.18808867
upto_fifth           upto_fifth 0.18631889
orbit10                 orbit10 0.18597626
hubscore               hubscore 0.18244663
orbit38                 orbit38 0.17713327
orbit7                   orbit7 0.16916251
orbit5                   orbit5 0.15654625
second                   second 0.15366886
upto_second         upto_second 0.14945075
graph9                   graph9 0.14541214
upto_third           upto_third 0.14213325
orbit43                 orbit43 0.14120071
membership_s32   membership_s32 0.12742818
graph0                   graph0 0.12144322
pdi                         pdi 0.12070516
orbit2                   orbit2 0.11946019
bigcom246             bigcom246 0.11742054
bigcom24               bigcom24 0.11542805
bigcom4                 bigcom4 0.11403120
membership_s16   membership_s16 0.10239095
membership_s5     membership_s5 0.09784958
evcent                   evcent 0.09620288
membership_s7     membership_s7 0.04052420
bigcom127             bigcom127 0.03543757
membership_s30   membership_s30 0.02802735
bigcom30               bigcom30 0.02669537
bigcom3                 bigcom3 0.01952085
membership_s1     membership_s1 0.00894466
orbit0                   orbit0 0.00000000
orbit3                   orbit3 0.00000000
orbit8                   orbit8 0.00000000
orbit14                 orbit14 0.00000000
orbit34                 orbit34 0.00000000
orbit72                 orbit72 0.00000000
ecc                         ecc 0.00000000
eccrad                   eccrad 0.00000000
first                     first 0.00000000
bigcom1                 bigcom1 0.00000000
bigcom2                 bigcom2 0.00000000
bigcom6                 bigcom6 0.00000000
bigcom8                 bigcom8 0.00000000
bigcom9                 bigcom9 0.00000000
bigcom11               bigcom11 0.00000000
bigcom13               bigcom13 0.00000000
bigcom15               bigcom15 0.00000000
bigcom16               bigcom16 0.00000000
bigcom21               bigcom21 0.00000000
bigcom22               bigcom22 0.00000000
bigcom26               bigcom26 0.00000000
bigcom31               bigcom31 0.00000000
bigcom32               bigcom32 0.00000000
bigcom33               bigcom33 0.00000000
bigcom34               bigcom34 0.00000000
bigcom36               bigcom36 0.00000000
bigcom37               bigcom37 0.00000000
bigcom38               bigcom38 0.00000000
bigcom39               bigcom39 0.00000000
bigcom43               bigcom43 0.00000000
bigcom44               bigcom44 0.00000000
bigcom46               bigcom46 0.00000000
bigcom47               bigcom47 0.00000000
bigcom49               bigcom49 0.00000000
bigcom50               bigcom50 0.00000000
bigcom51               bigcom51 0.00000000
bigcom52               bigcom52 0.00000000
bigcom54               bigcom54 0.00000000
bigcom56               bigcom56 0.00000000
bigcom62               bigcom62 0.00000000
bigcom66               bigcom66 0.00000000
bigcom68               bigcom68 0.00000000
bigcom69               bigcom69 0.00000000
bigcom71               bigcom71 0.00000000
bigcom72               bigcom72 0.00000000
bigcom73               bigcom73 0.00000000
bigcom74               bigcom74 0.00000000
bigcom75               bigcom75 0.00000000
bigcom76               bigcom76 0.00000000
bigcom77               bigcom77 0.00000000
bigcom79               bigcom79 0.00000000
bigcom80               bigcom80 0.00000000
bigcom82               bigcom82 0.00000000
bigcom83               bigcom83 0.00000000
bigcom84               bigcom84 0.00000000
bigcom85               bigcom85 0.00000000
bigcom87               bigcom87 0.00000000
bigcom89               bigcom89 0.00000000
bigcom91               bigcom91 0.00000000
bigcom92               bigcom92 0.00000000
bigcom93               bigcom93 0.00000000
bigcom96               bigcom96 0.00000000
bigcom97               bigcom97 0.00000000
bigcom98               bigcom98 0.00000000
bigcom99               bigcom99 0.00000000
bigcom101             bigcom101 0.00000000
bigcom104             bigcom104 0.00000000
bigcom106             bigcom106 0.00000000
bigcom109             bigcom109 0.00000000
bigcom113             bigcom113 0.00000000
bigcom116             bigcom116 0.00000000
bigcom120             bigcom120 0.00000000
bigcom123             bigcom123 0.00000000
bigcom126             bigcom126 0.00000000
bigcom137             bigcom137 0.00000000
bigcom139             bigcom139 0.00000000
bigcom140             bigcom140 0.00000000
bigcom143             bigcom143 0.00000000
bigcom145             bigcom145 0.00000000
bigcom146             bigcom146 0.00000000
bigcom147             bigcom147 0.00000000
bigcom149             bigcom149 0.00000000
bigcom153             bigcom153 0.00000000
bigcom154             bigcom154 0.00000000
bigcom156             bigcom156 0.00000000
bigcom157             bigcom157 0.00000000
bigcom158             bigcom158 0.00000000
bigcom160             bigcom160 0.00000000
bigcom161             bigcom161 0.00000000
bigcom162             bigcom162 0.00000000
bigcom164             bigcom164 0.00000000
bigcom166             bigcom166 0.00000000
bigcom167             bigcom167 0.00000000
bigcom173             bigcom173 0.00000000
bigcom175             bigcom175 0.00000000
bigcom176             bigcom176 0.00000000
bigcom177             bigcom177 0.00000000
bigcom178             bigcom178 0.00000000
bigcom180             bigcom180 0.00000000
bigcom181             bigcom181 0.00000000
bigcom184             bigcom184 0.00000000
bigcom186             bigcom186 0.00000000
bigcom187             bigcom187 0.00000000
bigcom189             bigcom189 0.00000000
bigcom194             bigcom194 0.00000000
bigcom195             bigcom195 0.00000000
bigcom196             bigcom196 0.00000000
bigcom204             bigcom204 0.00000000
bigcom205             bigcom205 0.00000000
bigcom212             bigcom212 0.00000000
bigcom214             bigcom214 0.00000000
bigcom222             bigcom222 0.00000000
bigcom223             bigcom223 0.00000000
bigcom226             bigcom226 0.00000000
bigcom227             bigcom227 0.00000000
bigcom229             bigcom229 0.00000000
bigcom233             bigcom233 0.00000000
bigcom236             bigcom236 0.00000000
bigcom237             bigcom237 0.00000000
bigcom248             bigcom248 0.00000000
bigcom249             bigcom249 0.00000000
bigcom250             bigcom250 0.00000000
bigcom254             bigcom254 0.00000000
bigcom266             bigcom266 0.00000000
bigcom269             bigcom269 0.00000000
bigcom272             bigcom272 0.00000000
bigcom274             bigcom274 0.00000000
bigcom281             bigcom281 0.00000000
bigcom291             bigcom291 0.00000000
bigcom292             bigcom292 0.00000000
bigcom295             bigcom295 0.00000000
bigcom299             bigcom299 0.00000000
bigcom301             bigcom301 0.00000000
bigcom306             bigcom306 0.00000000
bigcom309             bigcom309 0.00000000
bigcom314             bigcom314 0.00000000
bigcom321             bigcom321 0.00000000
bigcom341             bigcom341 0.00000000
bigcom350             bigcom350 0.00000000
bigcom353             bigcom353 0.00000000
bigcom359             bigcom359 0.00000000
bigcom363             bigcom363 0.00000000
bigcom365             bigcom365 0.00000000
bigcom385             bigcom385 0.00000000
bigcom386             bigcom386 0.00000000
bigcom408             bigcom408 0.00000000
bigcom412             bigcom412 0.00000000
bigcom480             bigcom480 0.00000000
membership_s3     membership_s3 0.00000000
membership_s6     membership_s6 0.00000000
membership_s8     membership_s8 0.00000000
membership_s9     membership_s9 0.00000000
membership_s11   membership_s11 0.00000000
membership_s12   membership_s12 0.00000000
membership_s15   membership_s15 0.00000000
membership_s17   membership_s17 0.00000000
membership_s18   membership_s18 0.00000000
membership_s20   membership_s20 0.00000000
membership_s21   membership_s21 0.00000000
membership_s22   membership_s22 0.00000000
membership_s24   membership_s24 0.00000000
membership_s25   membership_s25 0.00000000
membership_s26   membership_s26 0.00000000
membership_s27   membership_s27 0.00000000
membership_s28   membership_s28 0.00000000
membership_s31   membership_s31 0.00000000
membership_s33   membership_s33 0.00000000
membership_s36   membership_s36 0.00000000
membership_s37   membership_s37 0.00000000
[1] "Dataset: all_C Model RF, run: 7 of 10 2015-06-22 18:39:49"
     |      Out-of-bag   |
Tree |      MSE  %Var(y) |
   1 |  0.07688   171.48 |
   2 |  0.07769   173.30 |
   3 |   0.0716   159.70 |
   4 |  0.06515   145.34 |
   5 |  0.06286   140.22 |
   6 |    0.062   138.31 |
   7 |  0.05852   130.53 |
   8 |   0.0559   124.69 |
   9 |  0.05499   122.66 |
  10 |  0.05355   119.44 |
  11 |  0.05205   116.11 |
  12 |  0.05143   114.71 |
  13 |  0.05056   112.78 |
  14 |  0.05016   111.90 |
  15 |  0.04968   110.81 |
  16 |  0.04907   109.47 |
  17 |  0.04847   108.12 |
  18 |  0.04805   107.18 |
  19 |   0.0478   106.62 |
  20 |  0.04734   105.59 |
  21 |  0.04717   105.22 |
  22 |  0.04694   104.71 |
  23 |  0.04687   104.55 |
  24 |  0.04668   104.13 |
  25 |  0.04652   103.76 |
  26 |  0.04616   102.97 |
  27 |  0.04608   102.78 |
  28 |  0.04605   102.72 |
  29 |  0.04585   102.27 |
  30 |   0.0457   101.93 |
  31 |  0.04554   101.58 |
  32 |  0.04543   101.33 |
  33 |  0.04519   100.79 |
  34 |   0.0451   100.59 |
  35 |  0.04505   100.49 |
  36 |  0.04496   100.29 |
  37 |  0.04484   100.02 |
  38 |   0.0448    99.94 |
  39 |  0.04475    99.82 |
  40 |  0.04472    99.76 |
  41 |  0.04461    99.51 |
  42 |  0.04454    99.36 |
  43 |  0.04439    99.02 |
  44 |  0.04433    98.89 |
  45 |  0.04429    98.79 |
  46 |  0.04422    98.63 |
  47 |  0.04419    98.56 |
  48 |  0.04414    98.45 |
  49 |  0.04412    98.41 |
  50 |  0.04411    98.40 |
  51 |  0.04407    98.30 |
  52 |  0.04405    98.25 |
  53 |  0.04402    98.20 |
  54 |  0.04402    98.19 |
  55 |  0.04402    98.20 |
  56 |  0.04399    98.13 |
  57 |    0.044    98.14 |
  58 |  0.04401    98.17 |
  59 |    0.044    98.15 |
  60 |    0.044    98.16 |
  61 |  0.04396    98.05 |
  62 |  0.04394    98.02 |
  63 |  0.04386    97.83 |
  64 |  0.04381    97.72 |
  65 |  0.04378    97.66 |
  66 |  0.04376    97.61 |
  67 |  0.04368    97.44 |
  68 |  0.04365    97.37 |
  69 |  0.04368    97.43 |
  70 |  0.04363    97.31 |
  71 |  0.04361    97.29 |
  72 |  0.04364    97.35 |
  73 |  0.04362    97.30 |
  74 |  0.04363    97.32 |
  75 |  0.04359    97.24 |
  76 |  0.04359    97.23 |
  77 |  0.04362    97.30 |
  78 |  0.04358    97.22 |
  79 |  0.04355    97.15 |
  80 |  0.04354    97.12 |
  81 |  0.04351    97.06 |
  82 |  0.04345    96.92 |
  83 |  0.04344    96.91 |
  84 |  0.04343    96.88 |
  85 |  0.04342    96.86 |
  86 |  0.04344    96.89 |
  87 |  0.04343    96.88 |
  88 |   0.0434    96.80 |
  89 |  0.04336    96.72 |
  90 |  0.04335    96.69 |
  91 |  0.04332    96.62 |
  92 |  0.04328    96.54 |
  93 |  0.04328    96.55 |
  94 |  0.04326    96.50 |
  95 |  0.04326    96.51 |
  96 |  0.04324    96.46 |
  97 |  0.04323    96.44 |
  98 |  0.04322    96.41 |
  99 |   0.0432    96.36 |
 100 |  0.04317    96.30 |
[1] "Random Forest variable coefficients"
                      %IncMSE IncNodePurity
graph0           7.750546e-04  8.077262e-01
graph1           6.693923e-03  1.972282e+00
graph2           1.256365e-03  1.430599e+00
graph3           5.977872e-03  1.922296e+00
graph4           9.595825e-03  3.091371e+00
graph5           3.199984e-03  1.808351e+00
graph6           6.221160e-03  2.223933e+00
graph7           5.281136e-03  2.424459e+00
graph8           3.555366e-03  1.352231e+00
graph9           3.597661e-03  1.526846e+00
graph10          8.832895e-03  3.134602e+00
graph11          1.152326e-02  4.117732e+00
graph12          7.909726e-03  2.139024e+00
graph13          1.905134e-02  2.414897e+00
graph14          5.426767e-03  3.047345e+00
graph15          1.500069e-02  2.519269e+00
graph16          6.585976e-03  2.262513e+00
graph17          7.819807e-03  3.304701e+00
graph18          1.178843e-02  2.121499e+00
graph19          1.232037e-02  3.208278e+00
graph20          7.054506e-03  3.612740e+00
graph21          6.727030e-03  2.297477e+00
graph22          5.802567e-03  3.486688e+00
graph23          1.940288e-02  4.005631e+00
graph24          4.863226e-03  2.892108e+00
graph25          4.413033e-03  2.498969e+00
graph26          5.044033e-03  2.635529e+00
graph27          1.489926e-03  2.287792e+00
graph28          1.940302e-03  2.516755e+00
graph29          1.237974e-03  1.322742e+00
orbit0           1.246177e-03  8.188895e-01
orbit1           8.551783e-03  2.602013e+00
orbit2           2.069977e-03  1.452858e+00
orbit3           1.681325e-03  1.212363e+00
orbit4           7.932488e-03  2.247503e+00
orbit5           5.987332e-03  1.592742e+00
orbit6           4.442612e-03  3.053676e+00
orbit7           3.441467e-03  1.565099e+00
orbit8           3.318793e-03  1.808795e+00
orbit9           7.893502e-03  4.007677e+00
orbit10          5.861955e-03  2.092458e+00
orbit11          2.410620e-03  1.374673e+00
orbit12          3.706447e-03  2.397849e+00
orbit13          2.106580e-03  1.689262e+00
orbit14          3.174691e-03  1.201172e+00
orbit15          4.401191e-03  1.674700e+00
orbit16          2.298771e-02  2.891239e+00
orbit17          1.393043e-02  3.096328e+00
orbit18          1.042413e-02  5.293433e+00
orbit19          3.530575e-03  2.738404e+00
orbit20          5.428798e-03  3.113809e+00
orbit21          6.155535e-03  1.823122e+00
orbit22          8.640651e-03  3.791186e+00
orbit23          1.373500e-03  1.290212e+00
orbit24          1.295553e-02  8.480797e+00
orbit25          8.181736e-03  3.133524e+00
orbit26          9.539690e-03  1.825265e+00
orbit27          3.690664e-02  5.406769e+00
orbit28          1.710823e-02  2.272151e+00
orbit29          9.106604e-03  1.994442e+00
orbit30          6.181786e-03  2.248964e+00
orbit31          6.502479e-03  3.647086e+00
orbit32          6.564954e-03  2.798632e+00
orbit33          4.980906e-03  1.725843e+00
orbit34          9.913696e-03  2.112004e+00
orbit35          1.040967e-02  3.434439e+00
orbit36          5.787952e-03  2.654270e+00
orbit37          5.892833e-03  2.511443e+00
orbit38          3.319168e-03  1.564507e+00
orbit39          9.441948e-03  4.111737e+00
orbit40          5.932326e-03  2.773428e+00
orbit41          4.622576e-03  2.421539e+00
orbit42          2.322629e-03  1.265650e+00
orbit43          5.531546e-03  2.124335e+00
orbit44          1.844318e-03  1.448327e+00
orbit45          2.371920e-02  1.649912e+01
orbit46          4.443773e-03  5.169975e+00
orbit47          1.363853e-02  2.829181e+00
orbit48          8.635324e-03  1.721900e+00
orbit49          4.867681e-03  4.139411e+00
orbit50          4.673037e-03  2.693851e+00
orbit51          1.053392e-02  3.212509e+00
orbit52          4.334947e-03  2.885771e+00
orbit53          7.551747e-03  1.647296e+00
orbit54          4.194656e-03  3.866677e+00
orbit55          2.351069e-03  2.143927e+00
orbit56          2.110911e-02  1.502418e+01
orbit57          1.270799e-02  2.120077e+00
orbit58          5.061718e-03  1.441791e+00
orbit59          5.831495e-03  5.526006e+00
orbit60          1.326348e-03  1.486071e+00
orbit61          7.852204e-04  1.693993e+00
orbit62          3.636521e-03  4.695556e+00
orbit63          2.455293e-03  2.263833e+00
orbit64          1.786858e-03  2.115917e+00
orbit65          8.905263e-03  7.777412e+00
orbit66          3.362586e-03  2.782766e+00
orbit67          1.604780e-03  1.429776e+00
orbit68          1.360479e-03  2.095530e+00
orbit69          1.130706e-03  2.477154e+00
orbit70          2.128506e-03  4.229366e+00
orbit71          1.987932e-03  1.814897e+00
orbit72          1.612493e-03  1.231306e+00
AP               2.991466e-05  5.988543e-01
bet              6.557329e-03  4.972944e+00
ecc              1.210624e-04  2.572320e-01
eccrad           1.634068e-04  2.484919e-01
close            1.080864e-02  2.142146e+00
constraint       8.948918e-03  3.119484e+00
coreness         5.380147e-03  1.060011e+00
knn              3.892273e-03  4.729945e+00
hubscore         6.002870e-03  2.307205e+00
pagerank         6.034632e-03  5.571672e+00
trans            8.880431e-03  4.140723e+00
evcent           6.286851e-03  2.320809e+00
first            1.498724e-03  7.142405e-01
upto_second      2.753982e-03  1.842567e+00
upto_third       8.001446e-03  2.338205e+00
upto_fourth      4.537001e-03  2.245918e+00
upto_fifth       1.350157e-02  3.205770e+00
upto_sixth       1.874147e-03  2.246509e+00
second           6.133496e-03  1.960253e+00
third            1.291714e-02  4.848447e+00
fourth           3.809564e-03  2.734762e+00
fifth            3.939991e-03  3.570217e+00
sixth            8.373154e-03  3.349322e+00
ratio1           4.144638e-03  4.050612e+00
ratio2           8.634123e-03  3.590299e+00
ratio3           8.576094e-03  2.864793e+00
ratio4           1.526388e-02  7.327992e+00
ratio5           6.636718e-03  1.056676e+01
ratio6           8.686331e-03  3.264461e+00
selfinter        2.298338e-04  9.655942e-01
walktrap_vertex  2.277725e-03  6.295360e+00
bigcom1          3.487163e-04  3.645741e-01
bigcom2          0.000000e+00  0.000000e+00
bigcom3         -2.233667e-05  8.671376e-01
bigcom4          9.116682e-04  3.174501e-01
bigcom6          0.000000e+00  4.440892e-18
bigcom8          7.954787e-05  2.910950e-01
bigcom9          0.000000e+00  3.330669e-18
bigcom11         0.000000e+00  0.000000e+00
bigcom13         8.051169e-06  2.238723e-01
bigcom15         6.706066e-05  2.459962e-01
bigcom16         0.000000e+00  4.440892e-18
bigcom21        -1.229114e-05  2.686688e-01
bigcom22         2.604589e-04  2.077007e-01
bigcom24        -2.467144e-05  8.575195e-01
bigcom26         0.000000e+00  9.090909e-03
bigcom28         1.016203e-04  7.431604e-01
bigcom30        -2.191452e-06  1.653076e-01
bigcom31         0.000000e+00  4.440892e-18
bigcom32         1.540953e-05  2.040560e-01
bigcom33         0.000000e+00  2.220446e-18
bigcom34         0.000000e+00  0.000000e+00
bigcom36        -5.131425e-06  1.837740e-01
bigcom37         0.000000e+00  0.000000e+00
bigcom38         0.000000e+00  0.000000e+00
bigcom39        -2.764823e-05  2.849466e-01
bigcom40         2.111003e-03  2.244818e+00
bigcom43         0.000000e+00  2.775558e-18
bigcom44         0.000000e+00  1.110223e-18
bigcom46         0.000000e+00  2.220446e-18
bigcom47         0.000000e+00  0.000000e+00
bigcom49        -1.642139e-05  2.437313e-01
bigcom50        -9.487693e-06  6.527289e-01
bigcom51         0.000000e+00  2.220446e-18
bigcom52         0.000000e+00  0.000000e+00
bigcom54         0.000000e+00  0.000000e+00
bigcom56        -7.029478e-06  3.057648e-01
bigcom62         0.000000e+00  0.000000e+00
bigcom66         0.000000e+00  5.551115e-19
bigcom68         0.000000e+00  0.000000e+00
bigcom69         0.000000e+00  0.000000e+00
bigcom71         4.135523e-05  3.369268e-01
bigcom72         0.000000e+00  0.000000e+00
bigcom73         0.000000e+00  0.000000e+00
bigcom74         0.000000e+00  6.661338e-18
bigcom75         0.000000e+00  0.000000e+00
bigcom76         0.000000e+00  5.551115e-19
bigcom77         0.000000e+00  4.996004e-18
bigcom79         0.000000e+00  0.000000e+00
bigcom80         0.000000e+00  5.551115e-19
bigcom82         0.000000e+00  0.000000e+00
bigcom83         0.000000e+00  2.220446e-18
bigcom84         0.000000e+00  0.000000e+00
bigcom85         0.000000e+00  2.220446e-18
bigcom87         0.000000e+00  0.000000e+00
bigcom89         0.000000e+00  4.440892e-18
bigcom91         0.000000e+00  0.000000e+00
bigcom92         0.000000e+00  5.551115e-19
bigcom93         0.000000e+00  0.000000e+00
bigcom96         0.000000e+00  0.000000e+00
bigcom97         0.000000e+00  0.000000e+00
bigcom98         0.000000e+00  0.000000e+00
bigcom99         0.000000e+00  0.000000e+00
bigcom101        0.000000e+00  0.000000e+00
bigcom104        0.000000e+00  0.000000e+00
bigcom106        0.000000e+00  4.440892e-18
bigcom109        0.000000e+00  0.000000e+00
bigcom113        0.000000e+00  0.000000e+00
bigcom116       -6.448449e-06  3.546200e-01
bigcom120        0.000000e+00  0.000000e+00
bigcom123        0.000000e+00  0.000000e+00
bigcom126        0.000000e+00  0.000000e+00
bigcom127       -6.369642e-07  9.941685e-01
bigcom137        0.000000e+00  8.881784e-18
bigcom139        0.000000e+00  0.000000e+00
bigcom140        0.000000e+00  2.498002e-18
bigcom143        0.000000e+00  0.000000e+00
bigcom145        0.000000e+00  0.000000e+00
bigcom146        0.000000e+00  2.220446e-18
bigcom147        0.000000e+00  2.775558e-19
bigcom149       -5.940084e-06  5.005754e-01
bigcom153        0.000000e+00  5.551115e-19
bigcom154        0.000000e+00  4.440892e-18
bigcom156        0.000000e+00  0.000000e+00
bigcom157        0.000000e+00  0.000000e+00
bigcom158        0.000000e+00  0.000000e+00
bigcom160        0.000000e+00  2.775558e-18
bigcom161        0.000000e+00  0.000000e+00
bigcom162        0.000000e+00  0.000000e+00
bigcom164        0.000000e+00  0.000000e+00
bigcom166        0.000000e+00  9.436896e-18
bigcom167       -6.451872e-06  2.560132e-01
bigcom171        3.107920e-04  3.554965e+00
bigcom173        0.000000e+00  0.000000e+00
bigcom175        0.000000e+00  0.000000e+00
bigcom176        0.000000e+00  0.000000e+00
bigcom177        0.000000e+00  0.000000e+00
bigcom178        0.000000e+00  0.000000e+00
bigcom180        2.508188e-06  5.209828e-01
bigcom181        0.000000e+00  1.387779e-18
bigcom184        0.000000e+00  0.000000e+00
bigcom186        0.000000e+00  0.000000e+00
bigcom187        0.000000e+00  0.000000e+00
bigcom189        0.000000e+00  0.000000e+00
bigcom194        0.000000e+00  0.000000e+00
bigcom195        0.000000e+00  4.440892e-18
bigcom196       -1.742440e-05  4.979214e-01
bigcom204        0.000000e+00  4.996004e-18
bigcom205        0.000000e+00  4.440892e-18
bigcom212        0.000000e+00  0.000000e+00
bigcom214        0.000000e+00  0.000000e+00
bigcom222        0.000000e+00  2.775558e-19
bigcom223        0.000000e+00  0.000000e+00
bigcom226        0.000000e+00  0.000000e+00
bigcom227        0.000000e+00  0.000000e+00
bigcom229        0.000000e+00  4.440892e-18
bigcom233        0.000000e+00  0.000000e+00
bigcom236        0.000000e+00  0.000000e+00
bigcom237        0.000000e+00  0.000000e+00
bigcom246       -8.032659e-06  8.658624e-01
bigcom248       -7.820484e-07  2.601335e-01
bigcom249       -4.305692e-06  2.513631e-01
bigcom250        0.000000e+00  2.220446e-18
bigcom254        0.000000e+00  0.000000e+00
bigcom266        0.000000e+00  0.000000e+00
bigcom269        0.000000e+00  5.551115e-19
bigcom272        0.000000e+00  0.000000e+00
bigcom274        4.540438e-05  8.925503e-02
bigcom281       -1.182304e-05  4.869511e-01
bigcom291        0.000000e+00  0.000000e+00
bigcom292        0.000000e+00  5.551115e-19
bigcom295        0.000000e+00  4.440892e-18
bigcom299        0.000000e+00  0.000000e+00
bigcom301        0.000000e+00  2.220446e-18
bigcom306        0.000000e+00  0.000000e+00
bigcom309        0.000000e+00  0.000000e+00
bigcom314        0.000000e+00  0.000000e+00
bigcom321        0.000000e+00  7.216450e-18
bigcom341        0.000000e+00  6.661338e-18
bigcom350        0.000000e+00  0.000000e+00
bigcom353        0.000000e+00  0.000000e+00
bigcom359        0.000000e+00  0.000000e+00
bigcom363        0.000000e+00  0.000000e+00
bigcom365        0.000000e+00  0.000000e+00
bigcom385        0.000000e+00  0.000000e+00
bigcom386        0.000000e+00  2.220446e-18
bigcom408        1.357562e-05  5.152987e-01
bigcom412        1.454679e-05  6.288690e-01
bigcom480        0.000000e+00  6.661338e-18
spin_vertex      4.512453e-03  7.366763e+00
membership_s1    1.434686e-04  2.318093e-01
membership_s3    0.000000e+00  0.000000e+00
membership_s4    1.657499e-03  2.696973e+00
membership_s5    1.140553e-04  6.476357e-01
membership_s6    2.035370e-04  3.549222e-01
membership_s7    5.663452e-05  5.829612e-01
membership_s8    0.000000e+00  0.000000e+00
membership_s9    0.000000e+00  0.000000e+00
membership_s11   0.000000e+00  0.000000e+00
membership_s12  -9.696422e-06  3.423981e-01
membership_s14  -1.392872e-05  3.514766e-01
membership_s15   1.998289e-05  9.229388e-02
membership_s16   4.579721e-06  1.797032e-01
membership_s17   0.000000e+00  4.440892e-18
membership_s18   2.383974e-05  5.434635e-02
membership_s20   0.000000e+00  0.000000e+00
membership_s21   5.286626e-05  4.400324e-01
membership_s22   0.000000e+00  1.110223e-18
membership_s24   0.000000e+00  0.000000e+00
membership_s25   0.000000e+00  0.000000e+00
membership_s26   0.000000e+00  0.000000e+00
membership_s27   4.225488e-05  4.176645e-01
membership_s28   0.000000e+00  2.220446e-18
membership_s30   7.607191e-05  4.488279e-01
membership_s31   3.382248e-05  1.699337e-01
membership_s32   4.278180e-05  6.236363e-01
membership_s33   0.000000e+00  0.000000e+00
membership_s36   8.054219e-05  4.139130e-01
membership_s37   1.088081e-05  1.688675e-01
V1               5.724881e-03  9.841904e+00
V2               2.226256e-03  8.037280e+00
pdi              2.027302e-04  1.356089e+00
adhesion         7.393164e-03  5.790141e+00
cohesion         6.085802e-03  5.764464e+00
inner            2.757323e-03  7.596294e+00
outer            2.296765e-03  9.015295e+00
ioratio          4.653023e-03  7.286325e+00
comsize          2.066228e-03  8.370798e+00
[1] "Dataset: all_C Model GLM, run: 7 of 10 2015-06-22 18:46:51"
[1] "glmnet variable coefficients"
                         [,1]          [,2]
(Intercept)     -3.008505e+00 -4.025620e+00
graph0           1.072935e-39  8.984550e-05
graph1           3.463449e-43 -2.213650e-07
graph2           4.518563e-40  9.731007e-06
graph3           3.277169e-44 -8.866156e-09
graph4           2.227533e-47 -1.829848e-10
graph5           1.161657e-41 -3.779393e-06
graph6           2.299654e-43 -4.345283e-08
graph7           1.735153e-41  1.987162e-06
graph8           3.434277e-40 -2.195621e-05
graph9           7.590035e-46 -2.391503e-10
graph10          9.227178e-48 -5.794822e-12
graph11         -8.037012e-50 -3.270822e-13
graph12          1.430246e-45 -1.629479e-10
graph13          1.336576e-44 -4.470369e-10
graph14          5.395006e-47 -6.502373e-11
graph15          4.742366e-43 -1.483584e-07
graph16          5.260213e-45 -2.314332e-09
graph17          1.046106e-44 -1.910923e-09
graph18          3.055577e-43 -9.917054e-09
graph19          6.847883e-44  1.001845e-08
graph20          5.827693e-43 -4.966123e-07
graph21          3.737381e-43  2.554944e-09
graph22          1.155589e-42  6.458279e-08
graph23          4.688615e-43  3.502967e-08
graph24          8.003064e-43  1.004603e-07
graph25          4.039600e-42  1.123730e-06
graph26          3.992865e-42  5.973742e-07
graph27          2.206003e-41  8.656561e-06
graph28          3.228245e-41  6.273999e-06
graph29          3.266310e-40 -8.363497e-05
orbit0           1.072935e-39  9.389654e-05
orbit1           2.916403e-41  1.946285e-06
orbit2           1.617625e-43 -2.425410e-07
orbit3           4.518563e-40  1.195773e-05
orbit4           7.926851e-43  1.725828e-07
orbit5           2.439621e-44 -1.247194e-08
orbit6           8.854346e-45 -2.047475e-08
orbit7          -9.668869e-48 -1.088835e-10
orbit8           1.161657e-41 -3.700175e-06
orbit9           1.666334e-41  6.767515e-06
orbit10          2.010943e-42 -9.025058e-08
orbit11          1.013311e-43 -6.704131e-08
orbit12          8.164281e-41  8.527815e-06
orbit13          1.821320e-41  2.457502e-06
orbit14          3.434277e-40 -1.959716e-05
orbit15          1.963559e-44  5.965573e-09
orbit16          5.881582e-46 -4.727830e-10
orbit17          5.814652e-45  1.063231e-10
orbit18          4.015042e-45  7.945166e-10
orbit19          1.083985e-45 -4.067596e-10
orbit20          5.157216e-46 -1.807781e-10
orbit21          1.728203e-48 -4.820351e-12
orbit22         -2.459354e-48 -3.845165e-11
orbit23         -6.567377e-50 -9.212813e-14
orbit24          8.878052e-44  4.090333e-08
orbit25          4.473348e-44  7.892049e-09
orbit26          8.929856e-46 -4.036628e-10
orbit27          4.966960e-43  2.507546e-07
orbit28          2.855486e-44 -1.137018e-08
orbit29          7.386687e-44 -3.555515e-09
orbit30          1.760491e-44  8.604833e-10
orbit31          4.686425e-45 -5.001202e-09
orbit32          3.123989e-45 -2.195681e-09
orbit33          5.572339e-48 -2.944795e-11
orbit34          4.742366e-43 -1.470795e-07
orbit35          5.099905e-43  6.600752e-08
orbit36          7.200113e-44 -5.535259e-08
orbit37          6.855324e-44 -2.997623e-09
orbit38          1.703997e-45 -1.865689e-09
orbit39          9.969490e-43  3.458616e-07
orbit40          1.828524e-43  2.070449e-08
orbit41          6.362452e-44 -1.430049e-08
orbit42          4.325265e-45 -3.197883e-09
orbit43          1.262654e-42 -7.437165e-08
orbit44          1.682907e-43  1.167593e-08
orbit45          3.149904e-42  2.461725e-06
orbit46          1.044816e-42 -8.314660e-08
orbit47          6.781357e-44 -3.876660e-09
orbit48          1.452511e-43  3.460867e-08
orbit49          3.794352e-42 -3.439086e-07
orbit50          3.453348e-43 -6.559669e-07
orbit51          1.669084e-42 -1.491704e-07
orbit52          4.542382e-42 -1.200780e-07
orbit53          4.331868e-43  4.638427e-08
orbit54          7.143350e-42  8.110810e-07
orbit55          8.615225e-43  2.851818e-08
orbit56          2.038797e-41  1.788415e-05
orbit57          1.010261e-42  1.591946e-07
orbit58          4.086802e-43 -1.449033e-07
orbit59          5.969569e-42  7.797926e-08
orbit60          1.888466e-42  3.765684e-07
orbit61          1.102053e-42  1.869590e-07
orbit62          4.766144e-41  1.600994e-05
orbit63          6.576487e-42  1.852542e-06
orbit64          9.689884e-42  2.650634e-06
orbit65          6.583983e-41  1.531022e-05
orbit66          1.308422e-41  2.658276e-06
orbit67          5.009874e-42  4.915960e-07
orbit68          3.349435e-41  1.237787e-05
orbit69          4.827538e-41  2.347812e-05
orbit70          1.394568e-40  4.878420e-05
orbit71          3.753410e-41  4.087274e-06
orbit72          3.266310e-40 -8.447752e-05
AP               3.689214e-38 -5.608947e-02
bet              4.231053e-44 -1.259630e-08
ecc             -1.839496e-38  9.020203e-03
eccrad          -1.103698e-37  5.376729e-02
close            1.096419e-36  7.414800e-01
constraint      -9.255745e-38 -1.349390e-01
coreness         8.088001e-39  7.239397e-03
knn             -2.731503e-41 -5.768859e-05
hubscore         1.742767e-36  3.581657e-01
pagerank        -1.266081e-37 -8.815541e-01
trans            1.004387e-38 -2.100884e-03
evcent           1.747440e-36  3.714451e-01
first            1.072935e-39  9.567627e-05
upto_second      3.604482e-41  5.660017e-06
upto_third       1.106740e-41  1.012588e-05
upto_fourth      9.997007e-42  7.254220e-06
upto_fifth       7.908037e-42 -4.003755e-07
upto_sixth      -1.668036e-42 -3.132124e-06
second           3.617215e-41  5.715211e-06
third            1.282366e-41  1.566937e-05
fourth          -1.651856e-41 -1.640596e-05
fifth           -1.417962e-41 -1.141703e-05
sixth           -1.306066e-41  8.178419e-08
ratio1          -3.257846e-41 -5.696947e-05
ratio2          -1.740341e-40 -1.687871e-04
ratio3          -1.937296e-40 -1.198580e-04
ratio4          -1.224860e-40 -3.830331e-04
ratio5           1.002598e-38  3.018124e-02
ratio6          -1.248757e-41  4.549872e-06
selfinter        6.454692e-38  7.230878e-02
walktrap_vertex  3.612318e-38  2.296788e-02
bigcom1         -1.386583e-38 -1.630874e-02
bigcom2         -4.756194e-38 -1.974388e-01
bigcom3          3.848075e-39  9.876033e-02
bigcom4          1.464775e-38  3.353468e-02
bigcom6         -4.754607e-38 -2.286480e-01
bigcom8         -1.349199e-38 -4.794125e-02
bigcom9         -4.772930e-38 -2.187666e-01
bigcom11        -4.761362e-38 -2.093819e-01
bigcom13        -1.599534e-38  6.024964e-02
bigcom15        -1.951855e-38  1.509439e-03
bigcom16        -4.756194e-38 -2.166123e-01
bigcom21        -1.108538e-38 -9.867701e-03
bigcom22        -1.841429e-38 -1.383028e-01
bigcom24         2.051438e-37  8.336541e-01
bigcom26        -4.788979e-38 -2.796906e-01
bigcom28         1.320199e-37  2.590473e-01
bigcom30         2.595543e-39  4.590410e-02
bigcom31        -4.753813e-38 -1.870263e-01
bigcom32         5.653865e-39  2.392356e-01
bigcom33        -4.753813e-38 -2.090691e-01
bigcom34        -4.753813e-38 -1.861179e-01
bigcom36         4.434975e-38  3.704166e-01
bigcom37        -4.753813e-38 -1.502312e-01
bigcom38        -4.758181e-38 -2.101443e-01
bigcom39         1.565479e-38  2.228335e-01
bigcom40         9.861040e-38  1.834415e-01
bigcom43        -4.756592e-38 -1.949314e-01
bigcom44        -4.254540e-38 -1.741048e-01
bigcom46        -4.760169e-38 -1.814224e-01
bigcom47        -4.756194e-38 -2.001704e-01
bigcom49         2.466056e-38  2.198572e-01
bigcom50         5.353645e-38  4.181763e-01
bigcom51        -4.753813e-38 -2.306626e-01
bigcom52        -4.754210e-38 -2.230563e-01
bigcom54        -4.753813e-38 -1.781576e-01
bigcom56         1.191630e-38  1.087001e-01
bigcom62        -4.753813e-38 -1.828965e-01
bigcom66        -4.754210e-38 -1.818394e-01
bigcom68        -4.754210e-38 -1.749854e-01
bigcom69        -4.757386e-38 -1.826895e-01
bigcom71         1.191630e-38  2.873377e-01
bigcom72        -4.754210e-38 -1.516309e-01
bigcom73        -4.760169e-38 -2.254936e-01
bigcom74        -4.757783e-38 -2.467384e-01
bigcom75        -4.753417e-38 -1.931245e-01
bigcom76        -4.755400e-38 -2.101991e-01
bigcom77        -4.756194e-38 -2.686614e-01
bigcom79        -4.754210e-38 -1.979750e-01
bigcom80        -4.755400e-38 -1.642063e-01
bigcom82        -4.755004e-38 -2.454435e-01
bigcom83        -4.753813e-38 -8.728665e-02
bigcom84        -4.755400e-38 -2.538667e-01
bigcom85        -4.755400e-38 -2.120230e-01
bigcom87        -4.756592e-38 -1.999825e-01
bigcom89        -4.753417e-38 -1.622831e-01
bigcom91        -4.755797e-38 -2.527156e-01
bigcom92        -4.764548e-38 -2.078979e-01
bigcom93        -4.753417e-38 -1.119275e-01
bigcom96        -4.753813e-38 -2.187198e-01
bigcom97        -4.757783e-38 -2.735148e-01
bigcom98        -4.754210e-38 -1.831146e-01
bigcom99        -4.753813e-38 -1.576032e-01
bigcom101       -4.760566e-38 -2.217795e-01
bigcom104       -4.756194e-38 -2.256013e-01
bigcom106       -4.754607e-38 -1.552287e-01
bigcom109       -4.754210e-38 -2.777955e-01
bigcom113       -4.755400e-38 -1.326604e-01
bigcom116       -3.614740e-39  1.443807e-01
bigcom120       -4.753813e-38 -1.463401e-01
bigcom123       -4.753813e-38 -2.014741e-01
bigcom126       -4.753813e-38 -1.577281e-01
bigcom127        3.566708e-37  1.071196e+00
bigcom137       -4.756194e-38 -2.514248e-01
bigcom139       -4.754210e-38 -2.037971e-01
bigcom140       -4.754607e-38 -2.058379e-01
bigcom143       -4.753813e-38 -1.317761e-01
bigcom145       -4.753813e-38 -2.388421e-01
bigcom146       -4.755004e-38 -1.882734e-01
bigcom147       -4.759373e-38 -2.736383e-01
bigcom149        1.545664e-37  7.568683e-01
bigcom153       -4.757386e-38 -1.726527e-01
bigcom154       -4.757783e-38 -1.860865e-01
bigcom156       -4.755004e-38 -1.945037e-01
bigcom157       -4.757386e-38 -1.456046e-01
bigcom158       -4.753813e-38 -1.851189e-01
bigcom160       -4.754210e-38 -1.906668e-01
bigcom161       -4.753813e-38 -1.972433e-01
bigcom162       -4.753020e-38 -1.890084e-01
bigcom164       -4.753813e-38 -2.696885e-01
bigcom166       -4.756989e-38 -2.367252e-01
bigcom167        5.827629e-40  1.268315e-01
bigcom171        5.590086e-37  1.427475e+00
bigcom173       -4.754210e-38 -1.698524e-01
bigcom175       -4.753813e-38 -1.588545e-01
bigcom176       -4.753813e-38 -2.224881e-01
bigcom177       -4.753813e-38 -2.282557e-01
bigcom178       -4.754607e-38 -2.185843e-01
bigcom180        1.545664e-37  8.078243e-01
bigcom181       -4.758976e-38 -2.466410e-01
bigcom184       -4.753417e-38 -2.364098e-01
bigcom186       -4.753417e-38 -2.298404e-01
bigcom187       -4.753813e-38 -2.253857e-01
bigcom189       -4.756989e-38 -2.209736e-01
bigcom194       -4.754607e-38 -2.174208e-01
bigcom195       -4.754210e-38 -1.913272e-01
bigcom196        1.545664e-37  7.352828e-01
bigcom204       -4.755797e-38 -2.160682e-01
bigcom205       -4.754210e-38 -1.750298e-01
bigcom212       -4.754210e-38 -2.283048e-01
bigcom214       -4.754607e-38 -1.763309e-01
bigcom222       -4.753813e-38 -1.868363e-01
bigcom223       -4.754210e-38 -2.177254e-01
bigcom226       -4.752623e-38 -2.947355e-01
bigcom227       -4.753813e-38 -2.102426e-01
bigcom229       -4.753813e-38 -1.578240e-01
bigcom233       -4.753417e-38 -1.552541e-01
bigcom236       -4.753417e-38 -1.638902e-01
bigcom237       -4.753813e-38 -2.268066e-01
bigcom246        1.209529e-37  6.171283e-01
bigcom248        1.984659e-38  2.664407e-01
bigcom249        1.545664e-37  7.622171e-01
bigcom250       -4.758181e-38 -2.175512e-01
bigcom254       -4.754607e-38 -2.651840e-01
bigcom266       -4.753813e-38 -2.109903e-01
bigcom269       -4.755400e-38 -1.806036e-01
bigcom272       -4.753813e-38 -1.640248e-01
bigcom274       -2.516608e-38  2.001834e-02
bigcom281        9.683838e-38  7.402312e-01
bigcom291       -4.754210e-38 -2.304963e-01
bigcom292       -4.753417e-38 -2.169266e-01
bigcom295       -4.753813e-38 -2.022815e-01
bigcom299       -4.753813e-38 -2.232134e-01
bigcom301       -4.756194e-38 -1.972062e-01
bigcom306       -4.753417e-38 -1.561184e-01
bigcom309       -4.754210e-38 -1.714823e-01
bigcom314       -4.754210e-38 -1.796893e-01
bigcom321       -4.755797e-38 -1.806245e-01
bigcom341       -4.753813e-38 -1.818246e-01
bigcom350       -4.753813e-38 -2.144839e-01
bigcom353       -4.753417e-38 -1.769088e-01
bigcom359       -4.753813e-38 -2.563549e-01
bigcom363       -4.753417e-38 -1.287001e-01
bigcom365       -4.753813e-38 -2.234452e-01
bigcom385       -4.753813e-38 -2.037239e-01
bigcom386       -4.753020e-38 -1.775250e-01
bigcom408        6.476376e-38  4.946342e-01
bigcom412        1.208924e-37  7.045768e-01
bigcom480       -4.754210e-38 -1.897633e-01
spin_vertex     -8.984506e-38 -1.062041e-01
membership_s1   -2.686384e-38 -4.612453e-02
membership_s3   -4.758976e-38 -1.717888e-01
membership_s4    8.404685e-38  1.767198e-01
membership_s5   -1.429610e-38 -8.049655e-02
membership_s6   -3.685280e-38 -3.595527e-02
membership_s7   -2.497062e-39  5.315264e-02
membership_s8   -4.756989e-38 -1.669343e-01
membership_s9   -4.757783e-38 -1.501556e-01
membership_s11  -4.755797e-38 -1.555563e-01
membership_s12   3.021453e-38  3.462435e-01
membership_s14   1.546309e-37  6.448804e-01
membership_s15  -3.650718e-38 -1.168527e-01
membership_s16   1.209529e-37  2.213418e-01
membership_s17  -4.755797e-38 -1.605662e-01
membership_s18  -3.706314e-38 -1.752259e-01
membership_s20  -4.754210e-38 -1.774194e-01
membership_s21  -3.064967e-38 -4.060376e-02
membership_s22  -4.764149e-38 -3.250257e-01
membership_s24  -4.766142e-38 -1.694508e-01
membership_s25  -4.760566e-38 -1.805216e-01
membership_s26  -4.758578e-38 -1.428900e-01
membership_s27  -2.291273e-38 -8.666088e-02
membership_s28  -4.758578e-38 -1.494952e-01
membership_s30   3.409887e-38  3.966945e-02
membership_s31  -2.864096e-38 -2.882511e-02
membership_s32  -4.090799e-39  5.703471e-02
membership_s33  -4.754607e-38 -1.371567e-01
membership_s36  -2.928070e-38 -5.685745e-02
membership_s37  -2.712573e-38 -2.745286e-02
V1               5.594705e-38  9.963505e-02
V2               1.813917e-38  1.616839e-01
pdi              6.411544e-36  7.562189e+00
adhesion        -2.391801e-42 -2.593145e-06
cohesion         4.787300e-42  5.238495e-06
inner            2.589794e-42  2.771735e-06
outer            3.016261e-42  9.004963e-07
ioratio          1.345399e-39 -9.890303e-02
comsize          6.738751e-42  1.308135e-05
[1] "Dataset: all_C Model GBM, run: 8 of 10 2015-06-22 18:49:00"
Iter   TrainDeviance   ValidDeviance   StepSize   Improve
     1        0.3729            -nan     0.0100    0.0009
     2        0.3703            -nan     0.0100    0.0010
     3        0.3676            -nan     0.0100    0.0008
     4        0.3653            -nan     0.0100    0.0007
     5        0.3632            -nan     0.0100    0.0007
     6        0.3610            -nan     0.0100    0.0008
     7        0.3592            -nan     0.0100    0.0006
     8        0.3573            -nan     0.0100    0.0006
     9        0.3556            -nan     0.0100    0.0004
    10        0.3537            -nan     0.0100    0.0008
    20        0.3395            -nan     0.0100    0.0002
    40        0.3195            -nan     0.0100    0.0002
    60        0.3069            -nan     0.0100    0.0001
    80        0.2969            -nan     0.0100    0.0001
   100        0.2881            -nan     0.0100    0.0000
   120        0.2808            -nan     0.0100    0.0000
   140        0.2738            -nan     0.0100    0.0000
   160        0.2682            -nan     0.0100   -0.0000
   180        0.2630            -nan     0.0100   -0.0000
   200        0.2583            -nan     0.0100    0.0000
   220        0.2532            -nan     0.0100   -0.0000
   240        0.2480            -nan     0.0100   -0.0000
   260        0.2434            -nan     0.0100   -0.0000
   280        0.2387            -nan     0.0100   -0.0000
   300        0.2349            -nan     0.0100   -0.0000
   320        0.2318            -nan     0.0100   -0.0000
   340        0.2281            -nan     0.0100    0.0000
   360        0.2253            -nan     0.0100   -0.0000
   380        0.2222            -nan     0.0100    0.0000
   400        0.2193            -nan     0.0100   -0.0000
   411        0.2177            -nan     0.0100   -0.0000

[1] "GBM variable coefficients"
                            var     rel.inf
orbit56                 orbit56 5.346006497
orbit45                 orbit45 5.087222368
orbit65                 orbit65 3.422692346
spin_vertex         spin_vertex 2.431263140
V1                           V1 2.340384035
orbit70                 orbit70 2.306356608
ratio5                   ratio5 2.242730300
V2                           V2 2.177126338
ratio4                   ratio4 2.036057581
walktrap_vertex walktrap_vertex 1.801017584
outer                     outer 1.631377856
third                     third 1.626449389
orbit27                 orbit27 1.530000540
trans                     trans 1.469166908
comsize                 comsize 1.426576104
orbit18                 orbit18 1.329019170
orbit59                 orbit59 1.266322479
inner                     inner 1.260372082
orbit62                 orbit62 1.223426832
orbit24                 orbit24 1.223042552
ioratio                 ioratio 1.210207671
adhesion               adhesion 1.189126486
orbit54                 orbit54 1.078272319
membership_s4     membership_s4 1.030993685
graph22                 graph22 1.019440980
bigcom171             bigcom171 0.973810852
knn                         knn 0.921961490
pagerank               pagerank 0.921525233
graph20                 graph20 0.911699822
bigcom40               bigcom40 0.887188834
orbit47                 orbit47 0.875563058
orbit31                 orbit31 0.869360229
graph26                 graph26 0.866587158
bet                         bet 0.858857767
graph4                   graph4 0.854138882
graph11                 graph11 0.849039517
cohesion               cohesion 0.810728512
orbit66                 orbit66 0.778618240
graph27                 graph27 0.765071429
orbit46                 orbit46 0.761395698
orbit49                 orbit49 0.759780306
orbit6                   orbit6 0.756283799
orbit39                 orbit39 0.727987821
graph29                 graph29 0.666493099
graph10                 graph10 0.649423989
constraint           constraint 0.604085618
graph28                 graph28 0.603499090
ratio1                   ratio1 0.601218067
orbit40                 orbit40 0.582472488
orbit52                 orbit52 0.582173949
ratio6                   ratio6 0.580653294
orbit68                 orbit68 0.580012599
orbit50                 orbit50 0.578711008
orbit28                 orbit28 0.564383707
graph14                 graph14 0.562182042
graph17                 graph17 0.547010196
orbit55                 orbit55 0.536074272
graph15                 graph15 0.529943958
graph7                   graph7 0.525795680
orbit12                 orbit12 0.511002677
orbit35                 orbit35 0.510925481
orbit22                 orbit22 0.507048641
orbit36                 orbit36 0.497970898
orbit9                   orbit9 0.490441825
orbit69                 orbit69 0.483036187
graph8                   graph8 0.474687937
orbit63                 orbit63 0.473410786
graph25                 graph25 0.472567470
orbit32                 orbit32 0.470627793
orbit16                 orbit16 0.466696167
upto_sixth           upto_sixth 0.465438807
orbit17                 orbit17 0.463823509
orbit51                 orbit51 0.452980203
ratio2                   ratio2 0.448474760
orbit44                 orbit44 0.445122333
orbit41                 orbit41 0.443660954
graph23                 graph23 0.440639197
orbit25                 orbit25 0.439441378
graph5                   graph5 0.436622969
graph1                   graph1 0.432399751
orbit21                 orbit21 0.420797700
graph18                 graph18 0.408895051
orbit19                 orbit19 0.406322865
orbit30                 orbit30 0.401037586
selfinter             selfinter 0.381195740
orbit26                 orbit26 0.378964024
bigcom28               bigcom28 0.364409652
graph13                 graph13 0.343288353
sixth                     sixth 0.342436996
graph16                 graph16 0.340363534
orbit11                 orbit11 0.339499719
ratio3                   ratio3 0.339043475
graph2                   graph2 0.328537680
fifth                     fifth 0.328229892
upto_fourth         upto_fourth 0.325377964
orbit4                   orbit4 0.321973242
orbit71                 orbit71 0.316203820
orbit42                 orbit42 0.315650197
upto_third           upto_third 0.313064692
graph12                 graph12 0.308824647
graph9                   graph9 0.305379050
orbit37                 orbit37 0.301588999
orbit1                   orbit1 0.301376751
orbit60                 orbit60 0.301259373
orbit64                 orbit64 0.297550484
orbit53                 orbit53 0.292451810
upto_second         upto_second 0.292314518
graph6                   graph6 0.290128458
orbit5                   orbit5 0.286702330
orbit20                 orbit20 0.284014462
orbit67                 orbit67 0.281338106
close                     close 0.280850087
orbit48                 orbit48 0.272702855
orbit57                 orbit57 0.271916533
orbit61                 orbit61 0.256550373
coreness               coreness 0.255639470
graph3                   graph3 0.252480741
fourth                   fourth 0.247906612
upto_fifth           upto_fifth 0.239526043
orbit29                 orbit29 0.224384191
orbit23                 orbit23 0.220952283
graph19                 graph19 0.219769280
orbit10                 orbit10 0.214387710
orbit7                   orbit7 0.209178725
orbit38                 orbit38 0.206837028
orbit58                 orbit58 0.206104261
graph0                   graph0 0.205667266
orbit33                 orbit33 0.205580071
graph24                 graph24 0.198837074
orbit15                 orbit15 0.193897301
orbit13                 orbit13 0.192972666
graph21                 graph21 0.192935445
bigcom127             bigcom127 0.177244122
hubscore               hubscore 0.161769717
AP                           AP 0.141631726
bigcom246             bigcom246 0.138337454
orbit2                   orbit2 0.134836609
second                   second 0.125503245
bigcom4                 bigcom4 0.124724755
bigcom24               bigcom24 0.122989673
evcent                   evcent 0.112259887
membership_s32   membership_s32 0.108792494
membership_s30   membership_s30 0.107031022
membership_s14   membership_s14 0.106913896
orbit43                 orbit43 0.100731558
bigcom248             bigcom248 0.076040587
bigcom408             bigcom408 0.056251847
pdi                         pdi 0.052860819
membership_s15   membership_s15 0.034999089
membership_s16   membership_s16 0.022138504
membership_s5     membership_s5 0.021309730
bigcom3                 bigcom3 0.016903035
membership_s6     membership_s6 0.015534830
membership_s7     membership_s7 0.009894889
bigcom412             bigcom412 0.009599631
ecc                         ecc 0.007339280
membership_s37   membership_s37 0.007115922
bigcom116             bigcom116 0.004545222
orbit0                   orbit0 0.000000000
orbit3                   orbit3 0.000000000
orbit8                   orbit8 0.000000000
orbit14                 orbit14 0.000000000
orbit34                 orbit34 0.000000000
orbit72                 orbit72 0.000000000
eccrad                   eccrad 0.000000000
first                     first 0.000000000
bigcom1                 bigcom1 0.000000000
bigcom2                 bigcom2 0.000000000
bigcom6                 bigcom6 0.000000000
bigcom8                 bigcom8 0.000000000
bigcom9                 bigcom9 0.000000000
bigcom11               bigcom11 0.000000000
bigcom13               bigcom13 0.000000000
bigcom15               bigcom15 0.000000000
bigcom16               bigcom16 0.000000000
bigcom21               bigcom21 0.000000000
bigcom22               bigcom22 0.000000000
bigcom26               bigcom26 0.000000000
bigcom30               bigcom30 0.000000000
bigcom31               bigcom31 0.000000000
bigcom32               bigcom32 0.000000000
bigcom33               bigcom33 0.000000000
bigcom34               bigcom34 0.000000000
bigcom36               bigcom36 0.000000000
bigcom37               bigcom37 0.000000000
bigcom38               bigcom38 0.000000000
bigcom39               bigcom39 0.000000000
bigcom43               bigcom43 0.000000000
bigcom44               bigcom44 0.000000000
bigcom46               bigcom46 0.000000000
bigcom47               bigcom47 0.000000000
bigcom49               bigcom49 0.000000000
bigcom50               bigcom50 0.000000000
bigcom51               bigcom51 0.000000000
bigcom52               bigcom52 0.000000000
bigcom54               bigcom54 0.000000000
bigcom56               bigcom56 0.000000000
bigcom62               bigcom62 0.000000000
bigcom66               bigcom66 0.000000000
bigcom68               bigcom68 0.000000000
bigcom69               bigcom69 0.000000000
bigcom71               bigcom71 0.000000000
bigcom72               bigcom72 0.000000000
bigcom73               bigcom73 0.000000000
bigcom74               bigcom74 0.000000000
bigcom75               bigcom75 0.000000000
bigcom76               bigcom76 0.000000000
bigcom77               bigcom77 0.000000000
bigcom79               bigcom79 0.000000000
bigcom80               bigcom80 0.000000000
bigcom82               bigcom82 0.000000000
bigcom83               bigcom83 0.000000000
bigcom84               bigcom84 0.000000000
bigcom85               bigcom85 0.000000000
bigcom87               bigcom87 0.000000000
bigcom89               bigcom89 0.000000000
bigcom91               bigcom91 0.000000000
bigcom92               bigcom92 0.000000000
bigcom93               bigcom93 0.000000000
bigcom96               bigcom96 0.000000000
bigcom97               bigcom97 0.000000000
bigcom98               bigcom98 0.000000000
bigcom99               bigcom99 0.000000000
bigcom101             bigcom101 0.000000000
bigcom104             bigcom104 0.000000000
bigcom106             bigcom106 0.000000000
bigcom109             bigcom109 0.000000000
bigcom113             bigcom113 0.000000000
bigcom120             bigcom120 0.000000000
bigcom123             bigcom123 0.000000000
bigcom126             bigcom126 0.000000000
bigcom137             bigcom137 0.000000000
bigcom139             bigcom139 0.000000000
bigcom140             bigcom140 0.000000000
bigcom143             bigcom143 0.000000000
bigcom145             bigcom145 0.000000000
bigcom146             bigcom146 0.000000000
bigcom147             bigcom147 0.000000000
bigcom149             bigcom149 0.000000000
bigcom153             bigcom153 0.000000000
bigcom154             bigcom154 0.000000000
bigcom156             bigcom156 0.000000000
bigcom157             bigcom157 0.000000000
bigcom158             bigcom158 0.000000000
bigcom160             bigcom160 0.000000000
bigcom161             bigcom161 0.000000000
bigcom162             bigcom162 0.000000000
bigcom164             bigcom164 0.000000000
bigcom166             bigcom166 0.000000000
bigcom167             bigcom167 0.000000000
bigcom173             bigcom173 0.000000000
bigcom175             bigcom175 0.000000000
bigcom176             bigcom176 0.000000000
bigcom177             bigcom177 0.000000000
bigcom178             bigcom178 0.000000000
bigcom180             bigcom180 0.000000000
bigcom181             bigcom181 0.000000000
bigcom184             bigcom184 0.000000000
bigcom186             bigcom186 0.000000000
bigcom187             bigcom187 0.000000000
bigcom189             bigcom189 0.000000000
bigcom194             bigcom194 0.000000000
bigcom195             bigcom195 0.000000000
bigcom196             bigcom196 0.000000000
bigcom204             bigcom204 0.000000000
bigcom205             bigcom205 0.000000000
bigcom212             bigcom212 0.000000000
bigcom214             bigcom214 0.000000000
bigcom222             bigcom222 0.000000000
bigcom223             bigcom223 0.000000000
bigcom226             bigcom226 0.000000000
bigcom227             bigcom227 0.000000000
bigcom229             bigcom229 0.000000000
bigcom233             bigcom233 0.000000000
bigcom236             bigcom236 0.000000000
bigcom237             bigcom237 0.000000000
bigcom249             bigcom249 0.000000000
bigcom250             bigcom250 0.000000000
bigcom254             bigcom254 0.000000000
bigcom266             bigcom266 0.000000000
bigcom269             bigcom269 0.000000000
bigcom272             bigcom272 0.000000000
bigcom274             bigcom274 0.000000000
bigcom281             bigcom281 0.000000000
bigcom291             bigcom291 0.000000000
bigcom292             bigcom292 0.000000000
bigcom295             bigcom295 0.000000000
bigcom299             bigcom299 0.000000000
bigcom301             bigcom301 0.000000000
bigcom306             bigcom306 0.000000000
bigcom309             bigcom309 0.000000000
bigcom314             bigcom314 0.000000000
bigcom321             bigcom321 0.000000000
bigcom341             bigcom341 0.000000000
bigcom350             bigcom350 0.000000000
bigcom353             bigcom353 0.000000000
bigcom359             bigcom359 0.000000000
bigcom363             bigcom363 0.000000000
bigcom365             bigcom365 0.000000000
bigcom385             bigcom385 0.000000000
bigcom386             bigcom386 0.000000000
bigcom480             bigcom480 0.000000000
membership_s1     membership_s1 0.000000000
membership_s3     membership_s3 0.000000000
membership_s8     membership_s8 0.000000000
membership_s9     membership_s9 0.000000000
membership_s11   membership_s11 0.000000000
membership_s12   membership_s12 0.000000000
membership_s17   membership_s17 0.000000000
membership_s18   membership_s18 0.000000000
membership_s20   membership_s20 0.000000000
membership_s21   membership_s21 0.000000000
membership_s22   membership_s22 0.000000000
membership_s24   membership_s24 0.000000000
membership_s25   membership_s25 0.000000000
membership_s26   membership_s26 0.000000000
membership_s27   membership_s27 0.000000000
membership_s28   membership_s28 0.000000000
membership_s31   membership_s31 0.000000000
membership_s33   membership_s33 0.000000000
membership_s36   membership_s36 0.000000000
[1] "Dataset: all_C Model RF, run: 8 of 10 2015-06-22 18:55:39"
     |      Out-of-bag   |
Tree |      MSE  %Var(y) |
   1 |  0.07806   176.42 |
   2 |  0.07124   161.00 |
   3 |   0.0674   152.33 |
   4 |  0.06434   145.42 |
   5 |  0.06159   139.20 |
   6 |  0.05999   135.59 |
   7 |  0.05851   132.23 |
   8 |  0.05678   128.32 |
   9 |  0.05529   124.96 |
  10 |  0.05399   122.01 |
  11 |  0.05269   119.09 |
  12 |  0.05159   116.61 |
  13 |  0.05047   114.07 |
  14 |  0.04979   112.52 |
  15 |  0.04932   111.46 |
  16 |   0.0488   110.29 |
  17 |  0.04865   109.95 |
  18 |  0.04816   108.85 |
  19 |  0.04781   108.05 |
  20 |  0.04731   106.92 |
  21 |  0.04692   106.04 |
  22 |  0.04658   105.28 |
  23 |   0.0462   104.41 |
  24 |   0.0459   103.74 |
  25 |  0.04566   103.20 |
  26 |   0.0454   102.61 |
  27 |  0.04526   102.30 |
  28 |  0.04514   102.03 |
  29 |  0.04504   101.79 |
  30 |  0.04476   101.16 |
  31 |  0.04456   100.72 |
  32 |  0.04444   100.45 |
  33 |  0.04436   100.26 |
  34 |   0.0442    99.91 |
  35 |  0.04404    99.54 |
  36 |  0.04392    99.26 |
  37 |  0.04386    99.12 |
  38 |  0.04381    99.02 |
  39 |  0.04375    98.87 |
  40 |   0.0437    98.76 |
  41 |   0.0436    98.54 |
  42 |  0.04347    98.24 |
  43 |  0.04338    98.05 |
  44 |   0.0432    97.64 |
  45 |  0.04316    97.54 |
  46 |  0.04304    97.26 |
  47 |  0.04301    97.22 |
  48 |  0.04302    97.22 |
  49 |  0.04299    97.16 |
  50 |  0.04299    97.15 |
  51 |  0.04294    97.04 |
  52 |  0.04295    97.08 |
  53 |  0.04295    97.08 |
  54 |  0.04292    97.00 |
  55 |  0.04292    96.99 |
  56 |  0.04287    96.88 |
  57 |  0.04288    96.90 |
  58 |  0.04288    96.90 |
  59 |  0.04285    96.84 |
  60 |  0.04285    96.85 |
  61 |  0.04282    96.77 |
  62 |  0.04275    96.61 |
  63 |  0.04268    96.46 |
  64 |  0.04265    96.39 |
  65 |  0.04264    96.37 |
  66 |   0.0426    96.27 |
  67 |  0.04256    96.19 |
  68 |   0.0425    96.06 |
  69 |  0.04249    96.04 |
  70 |  0.04243    95.89 |
  71 |   0.0424    95.84 |
  72 |  0.04236    95.74 |
  73 |  0.04231    95.62 |
  74 |  0.04228    95.56 |
  75 |  0.04227    95.53 |
  76 |  0.04226    95.51 |
  77 |  0.04229    95.58 |
  78 |  0.04229    95.58 |
  79 |  0.04229    95.58 |
  80 |  0.04228    95.56 |
  81 |  0.04229    95.57 |
  82 |  0.04233    95.67 |
  83 |  0.04237    95.76 |
  84 |  0.04232    95.64 |
  85 |  0.04228    95.56 |
  86 |  0.04225    95.49 |
  87 |  0.04225    95.48 |
  88 |  0.04222    95.41 |
  89 |  0.04219    95.35 |
  90 |  0.04215    95.26 |
  91 |  0.04214    95.25 |
  92 |  0.04216    95.28 |
  93 |  0.04212    95.19 |
  94 |  0.04208    95.10 |
  95 |  0.04208    95.10 |
  96 |  0.04206    95.05 |
  97 |  0.04205    95.04 |
  98 |  0.04205    95.04 |
  99 |  0.04203    94.99 |
 100 |    0.042    94.93 |
[1] "Random Forest variable coefficients"
                      %IncMSE IncNodePurity
graph0           2.513517e-03  7.276298e-01
graph1           5.916605e-03  1.926911e+00
graph2           4.940633e-04  8.924226e-01
graph3           4.939911e-03  1.589178e+00
graph4           7.245156e-03  2.873368e+00
graph5           3.659160e-03  1.819512e+00
graph6           3.949911e-03  2.916617e+00
graph7           4.959569e-03  1.930614e+00
graph8           2.031576e-03  1.374894e+00
graph9           5.988638e-03  1.720211e+00
graph10          8.624316e-03  3.398586e+00
graph11          5.871895e-03  3.867028e+00
graph12          6.411472e-03  2.355573e+00
graph13          2.252790e-02  2.426545e+00
graph14          6.051903e-03  3.425171e+00
graph15          2.840818e-02  2.071347e+00
graph16          8.796686e-03  2.926265e+00
graph17          7.726183e-03  3.130482e+00
graph18          5.931051e-03  2.024119e+00
graph19          2.311356e-02  3.449501e+00
graph20          5.675865e-03  4.295342e+00
graph21          7.156306e-03  2.397586e+00
graph22          7.019477e-03  3.973560e+00
graph23          1.679021e-02  4.322566e+00
graph24          3.080994e-03  2.822698e+00
graph25          6.329533e-03  3.475841e+00
graph26          1.200146e-02  3.897209e+00
graph27          1.015948e-03  2.850482e+00
graph28          1.798299e-03  2.148924e+00
graph29          2.994779e-03  1.420994e+00
orbit0           6.719360e-04  9.733167e-01
orbit1           7.130724e-03  2.238047e+00
orbit2           1.071562e-03  1.184940e+00
orbit3           2.279511e-03  1.319052e+00
orbit4           5.998811e-03  2.108750e+00
orbit5           5.732699e-03  1.741230e+00
orbit6           3.505620e-03  3.218607e+00
orbit7           1.968972e-03  1.765377e+00
orbit8           2.607504e-03  2.121355e+00
orbit9           6.115670e-03  3.051933e+00
orbit10          5.489855e-03  1.818688e+00
orbit11          3.109292e-04  1.109506e+00
orbit12          4.494698e-03  2.344854e+00
orbit13          2.572233e-03  1.375468e+00
orbit14          1.936095e-03  1.166031e+00
orbit15          3.529280e-03  1.976819e+00
orbit16          1.076196e-02  2.894983e+00
orbit17          1.163462e-02  3.087227e+00
orbit18          1.221263e-02  5.367434e+00
orbit19          6.933392e-03  2.856904e+00
orbit20          3.509805e-03  2.678192e+00
orbit21          3.002343e-03  1.692250e+00
orbit22          7.495658e-03  3.528457e+00
orbit23          1.922407e-03  1.157036e+00
orbit24          1.370890e-02  5.940345e+00
orbit25          7.082765e-03  2.428379e+00
orbit26          2.687964e-03  1.661882e+00
orbit27          4.037125e-02  5.550926e+00
orbit28          1.537930e-02  2.440178e+00
orbit29          6.244781e-03  1.929109e+00
orbit30          5.671678e-03  1.792464e+00
orbit31          4.485783e-03  3.402120e+00
orbit32          7.946354e-03  2.867409e+00
orbit33          1.854280e-03  1.316689e+00
orbit34          1.650274e-02  2.110430e+00
orbit35          1.295652e-02  3.734187e+00
orbit36          3.888897e-03  2.966541e+00
orbit37          6.479895e-03  2.266519e+00
orbit38          4.512304e-03  1.805061e+00
orbit39          6.232104e-03  4.694094e+00
orbit40          5.720810e-03  2.855810e+00
orbit41          4.700301e-03  2.198142e+00
orbit42          8.495317e-04  1.493371e+00
orbit43          4.639494e-03  2.422224e+00
orbit44          1.724255e-03  1.422899e+00
orbit45          2.055737e-02  1.217586e+01
orbit46          1.310114e-02  4.969440e+00
orbit47          1.324162e-02  2.278076e+00
orbit48          8.857892e-03  1.518119e+00
orbit49          5.188175e-03  4.789092e+00
orbit50          3.045211e-03  2.476647e+00
orbit51          1.062997e-02  3.991215e+00
orbit52          7.631446e-03  2.340821e+00
orbit53          3.626522e-03  1.493468e+00
orbit54          6.249483e-03  3.350108e+00
orbit55          3.470229e-03  1.504276e+00
orbit56          2.322528e-02  1.590563e+01
orbit57          8.686886e-03  2.274383e+00
orbit58          1.067505e-03  1.467146e+00
orbit59          8.394416e-03  6.125391e+00
orbit60          2.332014e-03  1.461068e+00
orbit61          4.048318e-04  1.709275e+00
orbit62          8.492445e-03  5.626885e+00
orbit63          2.133189e-03  2.182303e+00
orbit64          1.301189e-03  2.657229e+00
orbit65          1.272137e-02  1.006281e+01
orbit66          2.444886e-03  3.171647e+00
orbit67          3.161014e-03  1.344764e+00
orbit68          2.945778e-03  2.834573e+00
orbit69          1.463736e-03  2.101258e+00
orbit70          1.832222e-03  4.440691e+00
orbit71          2.202433e-03  1.370960e+00
orbit72          1.479149e-03  1.249979e+00
AP               6.224371e-06  3.193090e-01
bet              7.262614e-03  4.710398e+00
ecc              1.111191e-04  1.065872e-01
eccrad           1.310779e-04  2.579639e-01
close            5.320673e-03  1.894955e+00
constraint       8.744672e-03  2.669733e+00
coreness         6.940810e-03  1.501014e+00
knn              5.924055e-03  4.754172e+00
hubscore         7.225200e-03  1.933241e+00
pagerank         6.697837e-03  5.800886e+00
trans            6.670197e-03  4.188512e+00
evcent           3.870872e-03  1.929313e+00
first            9.649181e-04  7.082208e-01
upto_second      3.398152e-03  1.807410e+00
upto_third       3.587347e-03  2.095557e+00
upto_fourth      7.703652e-03  2.903651e+00
upto_fifth       9.047319e-03  2.819897e+00
upto_sixth       4.329892e-03  2.027707e+00
second           6.152394e-03  1.866441e+00
third            1.340360e-02  5.954443e+00
fourth           5.547977e-03  3.354921e+00
fifth            6.199727e-03  3.466274e+00
sixth            8.381917e-03  3.139885e+00
ratio1           4.413362e-03  3.662473e+00
ratio2           6.586942e-03  3.591362e+00
ratio3           7.692332e-03  3.072485e+00
ratio4           1.561079e-02  7.541799e+00
ratio5           8.064822e-03  9.413851e+00
ratio6           7.693606e-03  2.702519e+00
selfinter        1.194555e-04  6.339391e-01
walktrap_vertex  3.555426e-03  6.336183e+00
bigcom1          1.418830e-04  4.582182e-01
bigcom2          0.000000e+00  7.632783e-19
bigcom3          2.896324e-05  5.588707e-01
bigcom4          2.276324e-03  5.637686e-01
bigcom6          0.000000e+00  3.469447e-20
bigcom8          3.908154e-05  2.526084e-01
bigcom9          0.000000e+00  9.020562e-19
bigcom11         0.000000e+00  9.714451e-19
bigcom13         1.103905e-05  1.487862e-01
bigcom15         1.128831e-04  2.384272e-01
bigcom16         0.000000e+00  3.469447e-20
bigcom21        -2.162897e-05  3.558115e-01
bigcom22        -5.266975e-06  5.842608e-02
bigcom24        -1.532858e-05  1.104370e+00
bigcom26        -4.435234e-06  5.469020e-02
bigcom28         1.496102e-04  6.215699e-01
bigcom30        -1.069578e-05  2.306324e-01
bigcom31         0.000000e+00  0.000000e+00
bigcom32         1.120829e-06  1.858691e-01
bigcom33         0.000000e+00  4.510281e-19
bigcom34         0.000000e+00  6.245005e-19
bigcom36         6.849540e-06  8.603184e-02
bigcom37         0.000000e+00  0.000000e+00
bigcom38         0.000000e+00  6.938894e-20
bigcom39        -4.486249e-05  1.588126e-01
bigcom40         1.388512e-03  2.071164e+00
bigcom43         0.000000e+00  3.469447e-20
bigcom44         0.000000e+00  2.584738e-18
bigcom46         0.000000e+00  2.081668e-19
bigcom47         0.000000e+00  2.220446e-18
bigcom49         6.394681e-07  2.863866e-01
bigcom50         2.675655e-05  5.700321e-01
bigcom51         0.000000e+00  1.110223e-18
bigcom52         0.000000e+00  3.469447e-19
bigcom54         0.000000e+00  2.775558e-19
bigcom56        -8.048760e-06  1.939881e-01
bigcom62         0.000000e+00  0.000000e+00
bigcom66         0.000000e+00  4.475587e-18
bigcom68         0.000000e+00  0.000000e+00
bigcom69         0.000000e+00  5.898060e-19
bigcom71         1.628595e-05  2.508316e-01
bigcom72         0.000000e+00  1.040834e-19
bigcom73         0.000000e+00  3.469447e-19
bigcom74         0.000000e+00  8.673617e-20
bigcom75         0.000000e+00  2.775558e-19
bigcom76         0.000000e+00  0.000000e+00
bigcom77         0.000000e+00  7.979728e-19
bigcom79         0.000000e+00  0.000000e+00
bigcom80         0.000000e+00  6.938894e-20
bigcom82        -4.595218e-06  6.410986e-01
bigcom83         0.000000e+00  1.734723e-19
bigcom84         0.000000e+00  6.245005e-19
bigcom85         0.000000e+00  4.163336e-19
bigcom87         0.000000e+00  3.469447e-20
bigcom89         0.000000e+00  8.881784e-18
bigcom91         0.000000e+00  4.753142e-18
bigcom92         0.000000e+00  8.153200e-19
bigcom93         0.000000e+00  3.469447e-20
bigcom96         0.000000e+00  1.214306e-19
bigcom97         0.000000e+00  1.131040e-17
bigcom98         0.000000e+00  0.000000e+00
bigcom99         0.000000e+00  0.000000e+00
bigcom101        0.000000e+00  5.204170e-19
bigcom104        0.000000e+00  4.579670e-18
bigcom106        0.000000e+00  1.040834e-19
bigcom109        0.000000e+00  5.551115e-19
bigcom113        0.000000e+00  4.649059e-18
bigcom116        2.298573e-05  2.204396e-01
bigcom120        0.000000e+00  0.000000e+00
bigcom123        0.000000e+00  2.324529e-18
bigcom126        0.000000e+00  0.000000e+00
bigcom127        1.131450e-05  6.203168e-01
bigcom137        0.000000e+00  2.081668e-19
bigcom139        0.000000e+00  0.000000e+00
bigcom140        0.000000e+00  6.938894e-20
bigcom143        0.000000e+00  3.469447e-20
bigcom145        1.614728e-05  6.082991e-01
bigcom146        0.000000e+00  0.000000e+00
bigcom147        0.000000e+00  1.700029e-18
bigcom149        3.263526e-06  4.165619e-01
bigcom153        0.000000e+00  0.000000e+00
bigcom154        0.000000e+00  5.204170e-20
bigcom156        0.000000e+00  2.081668e-19
bigcom157        0.000000e+00  2.255141e-18
bigcom158        0.000000e+00  0.000000e+00
bigcom160        0.000000e+00  6.938894e-20
bigcom161        0.000000e+00  8.673617e-20
bigcom162        0.000000e+00  0.000000e+00
bigcom164        0.000000e+00  0.000000e+00
bigcom166        0.000000e+00  1.734723e-19
bigcom167       -1.852514e-05  1.878677e-01
bigcom171        1.676836e-04  2.266288e+00
bigcom173        0.000000e+00  3.469447e-20
bigcom175        0.000000e+00  2.307182e-18
bigcom176        0.000000e+00  0.000000e+00
bigcom177        0.000000e+00  0.000000e+00
bigcom178        0.000000e+00  5.898060e-19
bigcom180        0.000000e+00  8.673617e-20
bigcom181        0.000000e+00  3.469447e-19
bigcom184        0.000000e+00  5.204170e-20
bigcom186        0.000000e+00  2.255141e-19
bigcom187        0.000000e+00  0.000000e+00
bigcom189        0.000000e+00  1.491862e-18
bigcom194        0.000000e+00  0.000000e+00
bigcom195        0.000000e+00  6.938894e-20
bigcom196       -3.317189e-05  4.551585e-01
bigcom204        0.000000e+00  1.734723e-20
bigcom205        0.000000e+00  1.387779e-19
bigcom212        0.000000e+00  5.551115e-19
bigcom214        0.000000e+00  5.551115e-19
bigcom222        0.000000e+00  0.000000e+00
bigcom223        0.000000e+00  2.775558e-19
bigcom226        0.000000e+00  7.979728e-19
bigcom227        0.000000e+00  2.775558e-19
bigcom229        0.000000e+00  0.000000e+00
bigcom233        0.000000e+00  7.285839e-19
bigcom236        0.000000e+00  0.000000e+00
bigcom237        0.000000e+00  0.000000e+00
bigcom246       -2.206420e-05  7.369128e-01
bigcom248       -2.884892e-05  5.373794e-01
bigcom249        6.778298e-06  4.154910e-01
bigcom250        0.000000e+00  1.387779e-19
bigcom254        0.000000e+00  5.551115e-19
bigcom266        0.000000e+00  5.898060e-19
bigcom269        0.000000e+00  1.387779e-19
bigcom272        0.000000e+00  1.387779e-19
bigcom274        0.000000e+00  7.459311e-19
bigcom281       -1.464631e-05  3.343028e-01
bigcom291        0.000000e+00  6.938894e-20
bigcom292       -2.192571e-05  4.318908e-01
bigcom295        0.000000e+00  1.734723e-20
bigcom299        0.000000e+00  6.938894e-20
bigcom301        0.000000e+00  5.204170e-20
bigcom306        0.000000e+00  2.775558e-19
bigcom309        0.000000e+00  5.551115e-19
bigcom314        0.000000e+00  5.898060e-19
bigcom321        0.000000e+00  3.469447e-20
bigcom341        0.000000e+00  0.000000e+00
bigcom350        0.000000e+00  0.000000e+00
bigcom353        0.000000e+00  3.469447e-20
bigcom359        0.000000e+00  2.081668e-19
bigcom363        0.000000e+00  1.387779e-19
bigcom365        0.000000e+00  6.938894e-20
bigcom385        0.000000e+00  6.938894e-20
bigcom386        0.000000e+00  0.000000e+00
bigcom408        7.817125e-05  1.169815e+00
bigcom412        2.561623e-05  8.414583e-01
bigcom480        0.000000e+00  6.938894e-20
spin_vertex      3.006143e-03  8.091932e+00
membership_s1    7.090491e-05  2.296686e-01
membership_s3    0.000000e+00  5.551115e-19
membership_s4    1.596124e-03  2.379137e+00
membership_s5    1.616849e-04  4.026530e-01
membership_s6    2.873368e-04  3.266095e-01
membership_s7    1.395289e-05  5.556828e-01
membership_s8    0.000000e+00  9.020562e-18
membership_s9    0.000000e+00  1.006140e-18
membership_s11   0.000000e+00  0.000000e+00
membership_s12  -2.804650e-05  3.566311e-01
membership_s14   1.915475e-05  5.871174e-01
membership_s15   3.808232e-06  2.030177e-01
membership_s16   3.933551e-06  2.888568e-01
membership_s17   0.000000e+00  5.204170e-20
membership_s18  -1.013567e-05  5.556988e-02
membership_s20   0.000000e+00  0.000000e+00
membership_s21   5.950025e-05  5.729839e-01
membership_s22   0.000000e+00  8.673617e-19
membership_s24   0.000000e+00  1.561251e-19
membership_s25   0.000000e+00  2.914335e-18
membership_s26   0.000000e+00  3.989864e-19
membership_s27   4.302894e-05  2.156035e-01
membership_s28   0.000000e+00  2.775558e-19
membership_s30   6.392019e-05  4.264857e-01
membership_s31  -1.142225e-05  2.723404e-01
membership_s32   5.723440e-05  3.911190e-01
membership_s33   0.000000e+00  3.469447e-20
membership_s36   8.498761e-05  3.570368e-01
membership_s37   3.487379e-05  2.317636e-01
V1               6.295844e-03  9.271485e+00
V2               1.263394e-03  6.893106e+00
pdi              1.906008e-04  9.408575e-01
adhesion         5.965419e-03  6.063053e+00
cohesion         5.170553e-03  6.151949e+00
inner            2.853789e-03  6.328860e+00
outer            2.573585e-03  7.788316e+00
ioratio          4.158808e-03  6.862199e+00
comsize          2.044972e-03  8.563141e+00
[1] "Dataset: all_C Model GLM, run: 8 of 10 2015-06-22 19:02:15"
[1] "glmnet variable coefficients"
                         [,1]          [,2]
(Intercept)     -3.022957e+00 -3.309299e+00
graph0           1.116424e-39  1.106977e-04
graph1           3.805668e-43 -2.011167e-07
graph2           4.628374e-40 -1.107963e-05
graph3           3.512799e-44 -5.999520e-09
graph4           2.510467e-47 -2.114098e-10
graph5           1.216928e-41 -2.275993e-06
graph6           2.432616e-43 -4.568112e-08
graph7           1.785602e-41  1.226403e-06
graph8           3.607541e-40 -2.826066e-05
graph9           8.131178e-46 -1.511840e-10
graph10          9.903386e-48 -6.821307e-12
graph11         -9.164065e-50 -3.878930e-13
graph12          1.514891e-45 -1.879452e-10
graph13          1.390198e-44 -3.079348e-11
graph14          5.469388e-47 -8.531645e-11
graph15          4.934814e-43 -9.595946e-08
graph16          5.671560e-45 -2.040855e-09
graph17          1.099146e-44 -2.846009e-09
graph18          3.183721e-43 -1.206303e-08
graph19          7.048176e-44  1.120907e-08
graph20          6.699463e-43 -3.604917e-07
graph21          3.832213e-43  9.401015e-09
graph22          1.236679e-42 -9.077680e-08
graph23          4.905323e-43  7.841830e-08
graph24          8.187900e-43  1.265597e-07
graph25          4.215593e-42  1.055697e-06
graph26          4.121170e-42  7.585082e-07
graph27          2.274056e-41  7.090521e-06
graph28          3.449853e-41  6.948218e-06
graph29          3.639962e-40 -6.022287e-05
orbit0           1.116424e-39  1.125070e-04
orbit1           2.938080e-41  2.962123e-06
orbit2           1.932157e-43 -2.300805e-07
orbit3           4.628374e-40 -1.003573e-05
orbit4           8.013546e-43  1.935529e-07
orbit5           2.691584e-44 -9.721650e-09
orbit6           7.573451e-45 -2.356523e-08
orbit7          -2.175920e-48 -1.265914e-10
orbit8           1.216928e-41 -2.233171e-06
orbit9           1.661615e-41  6.527633e-06
orbit10          1.991046e-42 -1.770735e-07
orbit11          1.187547e-43 -6.226467e-08
orbit12          8.256991e-41  8.707533e-06
orbit13          1.924894e-41  1.040414e-06
orbit14          3.607541e-40 -2.656901e-05
orbit15          1.987346e-44  6.852609e-09
orbit16          6.595950e-46 -3.724100e-10
orbit17          6.014544e-45  4.911327e-10
orbit18          4.158933e-45  8.502605e-10
orbit19          1.055764e-45 -4.534694e-10
orbit20          5.057758e-46 -2.273775e-10
orbit21          2.305895e-48 -5.549540e-12
orbit22         -4.765728e-48 -4.469952e-11
orbit23         -6.279567e-50 -1.149146e-13
orbit24          8.918402e-44  4.438781e-08
orbit25          4.442118e-44  5.977344e-09
orbit26          9.979204e-46 -4.284535e-10
orbit27          5.007184e-43  2.398984e-07
orbit28          3.067710e-44 -8.202035e-09
orbit29          7.392919e-44 -6.129171e-09
orbit30          1.932291e-44  2.608426e-09
orbit31          4.287203e-45 -5.865961e-09
orbit32          2.838642e-45 -2.816258e-09
orbit33          8.714017e-48 -3.851975e-11
orbit34          4.934814e-43 -9.456061e-08
orbit35          5.104719e-43  7.218253e-08
orbit36          7.724471e-44 -4.508504e-08
orbit37          6.859483e-44 -4.956495e-09
orbit38          2.059759e-45 -1.592846e-09
orbit39          9.829328e-43  2.651395e-07
orbit40          1.807280e-43  9.217776e-09
orbit41          6.316296e-44 -2.318152e-08
orbit42          5.249474e-45 -3.388728e-09
orbit43          1.259417e-42 -4.141854e-08
orbit44          1.940377e-43 -2.719321e-09
orbit45          3.139231e-42  2.396441e-06
orbit46          1.053232e-42 -9.759134e-08
orbit47          7.463431e-44 -2.267505e-10
orbit48          1.485675e-43  3.736587e-08
orbit49          3.879975e-42  4.104322e-07
orbit50          4.370443e-43 -5.769725e-07
orbit51          1.694226e-42 -1.738434e-07
orbit52          4.528672e-42 -3.095204e-07
orbit53          4.562014e-43  7.289771e-08
orbit54          7.272788e-42  1.662290e-06
orbit55          9.909938e-43 -2.700323e-07
orbit56          2.020108e-41  1.661391e-05
orbit57          1.026638e-42  1.634666e-07
orbit58          4.808144e-43  2.014072e-08
orbit59          5.979029e-42 -6.183026e-08
orbit60          1.915283e-42  3.805079e-07
orbit61          1.207487e-42  3.384946e-07
orbit62          4.779623e-41  1.391003e-05
orbit63          7.197132e-42  1.614116e-06
orbit64          9.835980e-42  2.738973e-06
orbit65          6.602676e-41  1.383695e-05
orbit66          1.332284e-41  2.210444e-06
orbit67          5.376318e-42  1.100984e-06
orbit68          3.445905e-41  9.223979e-06
orbit69          5.130895e-41  2.373003e-05
orbit70          1.428170e-40  3.032446e-05
orbit71          4.144791e-41  8.197021e-06
orbit72          3.639962e-40 -6.007220e-05
AP               3.929855e-38 -5.571277e-02
bet              4.774053e-44 -1.436938e-08
ecc             -1.839457e-38  2.131546e-03
eccrad          -1.103674e-37  1.260233e-02
close            1.088915e-36  7.140302e-01
constraint      -9.252948e-38 -1.384322e-01
coreness         8.095794e-39  7.692286e-03
knn             -2.815246e-41 -6.125756e-05
hubscore         1.755691e-36  3.860687e-01
pagerank        -1.415038e-37 -1.600525e+00
trans            8.839088e-39 -1.777894e-02
evcent           1.760267e-36  3.929920e-01
first            1.116424e-39  1.147869e-04
upto_second      3.599126e-41  4.988668e-06
upto_third       1.100434e-41  1.010963e-05
upto_fourth      9.745420e-42  5.783903e-06
upto_fifth       7.737174e-42 -5.332190e-06
upto_sixth      -7.217534e-43 -4.211974e-05
second           3.607659e-41  5.028669e-06
third            1.271918e-41  1.573847e-05
fourth          -1.655609e-41 -1.744237e-05
fifth           -1.382211e-41 -1.006998e-05
sixth           -1.314632e-41 -1.591286e-06
ratio1          -3.358213e-41 -6.245397e-05
ratio2          -1.757323e-40 -1.869806e-04
ratio3          -1.936796e-40 -1.163646e-04
ratio4          -9.161972e-41 -3.094013e-04
ratio5           2.274224e-42 -4.862296e-05
ratio6          -1.248314e-41  6.476878e-06
selfinter        6.352772e-38  7.041160e-02
walktrap_vertex  3.572281e-38  3.018145e-02
bigcom1         -1.245032e-38 -1.447048e-02
bigcom2         -4.691496e-38 -2.057261e-01
bigcom3         -3.859342e-39  6.258528e-02
bigcom4          1.222872e-38  2.015002e-02
bigcom6         -4.689154e-38 -2.249984e-01
bigcom8         -1.896385e-38 -9.851976e-02
bigcom9         -4.704811e-38 -2.222639e-01
bigcom11        -4.696187e-38 -2.016761e-01
bigcom13        -1.720795e-38  4.369419e-02
bigcom15        -1.962851e-38  3.174027e-03
bigcom16        -4.692277e-38 -2.022368e-01
bigcom21         1.407847e-38  1.237488e-01
bigcom22        -2.298441e-38 -1.807374e-01
bigcom24         2.057940e-37  8.377283e-01
bigcom26        -3.686138e-38 -1.898516e-01
bigcom28         1.304486e-37  2.542068e-01
bigcom30         6.829707e-39  7.087523e-02
bigcom31        -4.688374e-38 -1.776715e-01
bigcom32         1.628483e-38  3.075454e-01
bigcom33        -4.688764e-38 -2.022634e-01
bigcom34        -4.689154e-38 -1.707127e-01
bigcom36         1.628483e-38  2.515889e-01
bigcom37        -4.688764e-38 -1.476332e-01
bigcom38        -4.692277e-38 -2.015598e-01
bigcom39        -1.323112e-38  7.267313e-02
bigcom40         9.837605e-38  1.811025e-01
bigcom43        -4.691496e-38 -1.897066e-01
bigcom44        -4.166582e-38 -1.742173e-01
bigcom46        -4.695013e-38 -1.858263e-01
bigcom47        -4.693450e-38 -1.860580e-01
bigcom49         4.500038e-38  3.176303e-01
bigcom50         3.734420e-38  3.365706e-01
bigcom51        -4.688764e-38 -1.633860e-01
bigcom52        -4.689545e-38 -2.286256e-01
bigcom54        -4.688764e-38 -1.768000e-01
bigcom56         1.256732e-38  1.420048e-01
bigcom62        -4.689154e-38 -1.829215e-01
bigcom66        -4.689154e-38 -1.725000e-01
bigcom68        -4.689545e-38 -1.863085e-01
bigcom69        -4.693450e-38 -1.991161e-01
bigcom71         1.256732e-38  2.868024e-01
bigcom72        -4.689545e-38 -1.585226e-01
bigcom73        -4.694622e-38 -2.182635e-01
bigcom74        -4.691496e-38 -2.449277e-01
bigcom75        -4.688764e-38 -1.780287e-01
bigcom76        -4.690325e-38 -2.142412e-01
bigcom77        -4.690715e-38 -2.648085e-01
bigcom79        -4.689154e-38 -1.913878e-01
bigcom80        -4.690715e-38 -1.555797e-01
bigcom82         7.944733e-38  4.814709e-01
bigcom83        -4.688764e-38 -9.008555e-02
bigcom84        -4.690325e-38 -2.427219e-01
bigcom85        -4.690325e-38 -2.086311e-01
bigcom87        -4.691496e-38 -1.983375e-01
bigcom89        -4.688374e-38 -1.542327e-01
bigcom91        -4.690715e-38 -2.324860e-01
bigcom92        -4.699319e-38 -2.055072e-01
bigcom93        -4.688374e-38 -1.116578e-01
bigcom96        -4.688764e-38 -2.181672e-01
bigcom97        -4.692668e-38 -2.640624e-01
bigcom98        -4.689154e-38 -1.734205e-01
bigcom99        -4.688764e-38 -1.519955e-01
bigcom101       -4.695405e-38 -2.162571e-01
bigcom104       -4.691887e-38 -2.253159e-01
bigcom106       -4.689935e-38 -1.468552e-01
bigcom109       -4.689545e-38 -2.620671e-01
bigcom113       -4.689935e-38 -1.405997e-01
bigcom116       -5.662609e-39  1.357583e-01
bigcom120       -4.688764e-38 -1.335911e-01
bigcom123       -4.689154e-38 -1.857845e-01
bigcom126       -4.687984e-38 -1.458789e-01
bigcom127        2.057940e-37  7.023555e-01
bigcom137       -4.691106e-38 -2.437914e-01
bigcom139       -4.689154e-38 -1.956531e-01
bigcom140       -4.689154e-38 -2.053265e-01
bigcom143       -4.688764e-38 -1.299631e-01
bigcom145        9.748874e-38  5.895505e-01
bigcom146       -4.689545e-38 -1.697414e-01
bigcom147       -4.694231e-38 -2.563713e-01
bigcom149        1.552166e-37  7.661809e-01
bigcom153       -4.691887e-38 -1.763199e-01
bigcom154       -4.692668e-38 -1.831224e-01
bigcom156       -4.689545e-38 -1.886655e-01
bigcom157       -4.692668e-38 -1.469226e-01
bigcom158       -4.687984e-38 -2.086267e-01
bigcom160       -4.689154e-38 -1.814784e-01
bigcom161       -4.689154e-38 -1.979956e-01
bigcom162       -4.688764e-38 -1.966512e-01
bigcom164       -4.688374e-38 -2.750101e-01
bigcom166       -4.692277e-38 -2.379303e-01
bigcom167       -4.790167e-39  1.044932e-01
bigcom171        4.126461e-37  1.179833e+00
bigcom173       -4.688764e-38 -1.786073e-01
bigcom175       -4.688764e-38 -1.516768e-01
bigcom176       -4.688764e-38 -2.197819e-01
bigcom177       -4.689154e-38 -2.115717e-01
bigcom178       -4.689154e-38 -2.294053e-01
bigcom180       -4.688374e-38 -1.743701e-01
bigcom181       -4.693840e-38 -2.504775e-01
bigcom184       -4.689154e-38 -2.404186e-01
bigcom186       -4.688764e-38 -2.191975e-01
bigcom187       -4.688764e-38 -2.133868e-01
bigcom189       -4.691887e-38 -2.184297e-01
bigcom194       -4.689935e-38 -2.372106e-01
bigcom195       -4.689154e-38 -1.930485e-01
bigcom196        1.552166e-37  7.571874e-01
bigcom204       -4.690325e-38 -2.073684e-01
bigcom205       -4.689154e-38 -1.690349e-01
bigcom212       -4.688764e-38 -2.274669e-01
bigcom214       -4.689545e-38 -1.709716e-01
bigcom222       -4.688374e-38 -1.715835e-01
bigcom223       -4.689154e-38 -2.285482e-01
bigcom226       -4.689154e-38 -2.521395e-01
bigcom227       -4.689154e-38 -1.963944e-01
bigcom229       -4.688764e-38 -1.529642e-01
bigcom233       -4.688374e-38 -1.448652e-01
bigcom236       -4.688764e-38 -1.694853e-01
bigcom237       -4.688374e-38 -2.261216e-01
bigcom246        1.216034e-37  6.072421e-01
bigcom248        1.315710e-37  5.583234e-01
bigcom249        1.215427e-37  6.943546e-01
bigcom250       -4.693450e-38 -2.163849e-01
bigcom254       -4.689545e-38 -2.592951e-01
bigcom266       -4.688764e-38 -2.062422e-01
bigcom269       -4.690325e-38 -1.740309e-01
bigcom272       -4.688764e-38 -1.650922e-01
bigcom274       -4.703241e-38 -2.170871e-01
bigcom281        7.944733e-38  6.622426e-01
bigcom291       -4.689154e-38 -2.314317e-01
bigcom292        1.552166e-37  7.347027e-01
bigcom295       -4.689154e-38 -1.818335e-01
bigcom299       -4.687984e-38 -2.417361e-01
bigcom301       -4.691106e-38 -1.975869e-01
bigcom306       -4.688764e-38 -1.595715e-01
bigcom309       -4.689935e-38 -1.721936e-01
bigcom314       -4.688764e-38 -1.806234e-01
bigcom321       -4.690715e-38 -1.742236e-01
bigcom341       -4.688764e-38 -1.783870e-01
bigcom350       -4.688764e-38 -2.107073e-01
bigcom353       -4.688764e-38 -1.827058e-01
bigcom359       -4.688374e-38 -2.361280e-01
bigcom363       -4.688764e-38 -1.290279e-01
bigcom365       -4.688764e-38 -1.871109e-01
bigcom385       -4.688764e-38 -2.062666e-01
bigcom386       -4.688374e-38 -1.714307e-01
bigcom408        1.369118e-37  7.347787e-01
bigcom412        2.418729e-37  9.372249e-01
bigcom480       -4.688764e-38 -1.854116e-01
spin_vertex     -8.907822e-38 -1.011043e-01
membership_s1   -2.971771e-38 -6.333573e-02
membership_s3   -4.694231e-38 -1.591406e-01
membership_s4    8.269972e-38  1.741272e-01
membership_s5   -1.714347e-38 -9.078667e-02
membership_s6   -3.612133e-38 -3.937864e-02
membership_s7   -2.486043e-39  5.399331e-02
membership_s8   -4.691887e-38 -1.634873e-01
membership_s9   -4.694231e-38 -1.519360e-01
membership_s11  -4.691496e-38 -1.480130e-01
membership_s12   3.734420e-38  3.628263e-01
membership_s14   2.899769e-37  1.133884e+00
membership_s15  -2.371663e-38 -5.822316e-02
membership_s16   7.950025e-38  2.767836e-01
membership_s17  -4.690325e-38 -1.631198e-01
membership_s18  -3.616546e-38 -1.299771e-01
membership_s20  -4.689154e-38 -1.730024e-01
membership_s21  -2.967452e-38 -3.777997e-02
membership_s22  -4.698928e-38 -2.977486e-01
membership_s24  -4.700103e-38 -1.655131e-01
membership_s25  -4.697361e-38 -1.750190e-01
membership_s26  -4.693059e-38 -1.826904e-01
membership_s27  -2.344394e-38 -9.121906e-02
membership_s28  -4.694622e-38 -1.556206e-01
membership_s30   3.563908e-38  4.835912e-02
membership_s31  -2.604816e-38 -7.555857e-03
membership_s32  -4.352677e-39  3.525029e-02
membership_s33  -4.688374e-38 -1.299340e-01
membership_s36  -2.737259e-38 -4.572811e-02
membership_s37  -2.787148e-38 -2.944978e-02
V1               5.770827e-38  1.017963e-01
V2               1.971168e-38  1.381001e-01
pdi              7.143300e-36 -1.959453e+00
adhesion        -2.409669e-42 -2.984211e-06
cohesion         4.821347e-42  5.982137e-06
inner            2.631936e-42  3.740103e-06
outer            2.973809e-42  3.564596e-07
ioratio         -3.358247e-39 -1.670166e-01
comsize          6.823514e-42  1.430718e-05
[1] "Dataset: all_C Model GBM, run: 9 of 10 2015-06-22 19:04:00"
Iter   TrainDeviance   ValidDeviance   StepSize   Improve
     1        0.3774            -nan     0.0100    0.0010
     2        0.3750            -nan     0.0100    0.0007
     3        0.3725            -nan     0.0100    0.0009
     4        0.3705            -nan     0.0100    0.0006
     5        0.3686            -nan     0.0100    0.0006
     6        0.3666            -nan     0.0100    0.0005
     7        0.3646            -nan     0.0100    0.0006
     8        0.3628            -nan     0.0100    0.0005
     9        0.3611            -nan     0.0100    0.0006
    10        0.3593            -nan     0.0100    0.0006
    20        0.3450            -nan     0.0100    0.0003
    40        0.3259            -nan     0.0100    0.0002
    60        0.3126            -nan     0.0100    0.0001
    80        0.3018            -nan     0.0100    0.0001
   100        0.2933            -nan     0.0100    0.0000
   120        0.2859            -nan     0.0100    0.0001
   140        0.2791            -nan     0.0100    0.0000
   160        0.2737            -nan     0.0100    0.0000
   180        0.2678            -nan     0.0100   -0.0000
   200        0.2625            -nan     0.0100   -0.0000
   220        0.2574            -nan     0.0100   -0.0000
   240        0.2532            -nan     0.0100    0.0000
   260        0.2491            -nan     0.0100    0.0000
   280        0.2451            -nan     0.0100   -0.0000
   300        0.2413            -nan     0.0100    0.0000
   320        0.2382            -nan     0.0100   -0.0000
   340        0.2350            -nan     0.0100    0.0000
   360        0.2316            -nan     0.0100    0.0000
   380        0.2284            -nan     0.0100   -0.0000
   400        0.2249            -nan     0.0100   -0.0000
   411        0.2236            -nan     0.0100   -0.0000

[1] "GBM variable coefficients"
                            var     rel.inf
orbit45                 orbit45 5.071044543
orbit56                 orbit56 4.997514677
orbit65                 orbit65 3.957406650
V1                           V1 2.320517609
spin_vertex         spin_vertex 2.075238759
ratio5                   ratio5 2.049489068
orbit24                 orbit24 1.877923225
V2                           V2 1.823740039
outer                     outer 1.806152053
ratio4                   ratio4 1.775374611
walktrap_vertex walktrap_vertex 1.770266077
third                     third 1.701630670
trans                     trans 1.525250023
comsize                 comsize 1.459420273
ioratio                 ioratio 1.360745443
pagerank               pagerank 1.320293495
inner                     inner 1.292003036
bigcom171             bigcom171 1.278706983
orbit27                 orbit27 1.272347532
orbit70                 orbit70 1.257496147
adhesion               adhesion 1.229626848
orbit18                 orbit18 1.226980590
graph20                 graph20 1.144560796
graph22                 graph22 1.114463713
orbit62                 orbit62 1.106132811
knn                         knn 1.050341992
orbit69                 orbit69 1.000858909
membership_s4     membership_s4 0.915107367
bigcom40               bigcom40 0.911419225
orbit31                 orbit31 0.910041844
cohesion               cohesion 0.865231135
orbit39                 orbit39 0.851142175
orbit46                 orbit46 0.848173018
orbit55                 orbit55 0.844158794
bet                         bet 0.826063211
orbit54                 orbit54 0.800076135
orbit66                 orbit66 0.795824067
orbit59                 orbit59 0.777287166
graph4                   graph4 0.776775262
graph23                 graph23 0.763545194
orbit50                 orbit50 0.754078518
orbit47                 orbit47 0.714059313
orbit6                   orbit6 0.699462685
ratio1                   ratio1 0.692171186
ratio6                   ratio6 0.674501585
graph26                 graph26 0.670187160
orbit44                 orbit44 0.668601002
graph17                 graph17 0.666045204
orbit49                 orbit49 0.665743118
graph14                 graph14 0.632359716
orbit64                 orbit64 0.626390048
orbit61                 orbit61 0.622171788
graph7                   graph7 0.607020838
orbit36                 orbit36 0.596620945
orbit41                 orbit41 0.596553504
graph11                 graph11 0.569004842
graph19                 graph19 0.536050180
graph5                   graph5 0.509892475
orbit12                 orbit12 0.506296542
graph16                 graph16 0.502268920
upto_sixth           upto_sixth 0.492551103
graph27                 graph27 0.485703611
graph29                 graph29 0.484930960
graph10                 graph10 0.483290141
orbit57                 orbit57 0.480086234
orbit9                   orbit9 0.473187504
orbit32                 orbit32 0.452538794
orbit16                 orbit16 0.448845493
orbit67                 orbit67 0.443770072
graph25                 graph25 0.438773059
upto_fifth           upto_fifth 0.437502564
orbit35                 orbit35 0.436018043
orbit51                 orbit51 0.435795886
orbit19                 orbit19 0.435411396
graph28                 graph28 0.434959202
constraint           constraint 0.434859106
orbit22                 orbit22 0.434576893
orbit63                 orbit63 0.432119114
fifth                     fifth 0.427234642
bigcom28               bigcom28 0.425802998
graph13                 graph13 0.423140215
orbit33                 orbit33 0.420260204
orbit13                 orbit13 0.419442103
orbit20                 orbit20 0.419012477
ratio2                   ratio2 0.412255380
orbit48                 orbit48 0.412130129
orbit37                 orbit37 0.408185393
orbit28                 orbit28 0.397860104
orbit38                 orbit38 0.391328763
orbit30                 orbit30 0.390122859
orbit25                 orbit25 0.388890212
orbit40                 orbit40 0.388743925
graph21                 graph21 0.370334722
graph3                   graph3 0.366146516
orbit21                 orbit21 0.364802187
sixth                     sixth 0.362410984
graph2                   graph2 0.358486193
orbit29                 orbit29 0.357460191
orbit15                 orbit15 0.356951333
orbit53                 orbit53 0.348624238
orbit52                 orbit52 0.339134852
graph24                 graph24 0.335127361
hubscore               hubscore 0.329576313
orbit60                 orbit60 0.315879261
orbit71                 orbit71 0.314046842
orbit17                 orbit17 0.311594261
graph8                   graph8 0.306792942
graph12                 graph12 0.306739191
orbit4                   orbit4 0.298538536
selfinter             selfinter 0.292675895
graph9                   graph9 0.292618116
orbit23                 orbit23 0.285761733
bigcom246             bigcom246 0.285175548
ratio3                   ratio3 0.284490434
upto_fourth         upto_fourth 0.282494159
orbit10                 orbit10 0.276556492
orbit68                 orbit68 0.275385894
orbit1                   orbit1 0.263037278
orbit11                 orbit11 0.258773310
close                     close 0.245516010
fourth                   fourth 0.239552360
graph15                 graph15 0.239381598
graph1                   graph1 0.237855603
orbit58                 orbit58 0.228868139
orbit42                 orbit42 0.227005803
coreness               coreness 0.223622883
orbit5                   orbit5 0.204688287
orbit26                 orbit26 0.191397660
membership_s32   membership_s32 0.185363173
graph6                   graph6 0.173732399
graph18                 graph18 0.171823890
bigcom4                 bigcom4 0.157249576
membership_s14   membership_s14 0.141294271
membership_s30   membership_s30 0.120491259
orbit43                 orbit43 0.120163660
upto_third           upto_third 0.115821862
upto_second         upto_second 0.108789994
evcent                   evcent 0.102138504
orbit7                   orbit7 0.099770287
bigcom248             bigcom248 0.097584343
AP                           AP 0.092225322
bigcom24               bigcom24 0.087809400
orbit2                   orbit2 0.074865002
graph0                   graph0 0.066228931
pdi                         pdi 0.064586770
membership_s7     membership_s7 0.064367947
bigcom30               bigcom30 0.064262460
second                   second 0.039277950
ecc                         ecc 0.020215883
bigcom8                 bigcom8 0.017881464
bigcom408             bigcom408 0.015669572
membership_s5     membership_s5 0.014673335
bigcom412             bigcom412 0.013859530
membership_s1     membership_s1 0.009320805
bigcom3                 bigcom3 0.007551038
bigcom39               bigcom39 0.006314645
membership_s31   membership_s31 0.005924729
membership_s37   membership_s37 0.005535138
bigcom21               bigcom21 0.004669641
bigcom116             bigcom116 0.003854782
orbit0                   orbit0 0.000000000
orbit3                   orbit3 0.000000000
orbit8                   orbit8 0.000000000
orbit14                 orbit14 0.000000000
orbit34                 orbit34 0.000000000
orbit72                 orbit72 0.000000000
eccrad                   eccrad 0.000000000
first                     first 0.000000000
bigcom1                 bigcom1 0.000000000
bigcom2                 bigcom2 0.000000000
bigcom6                 bigcom6 0.000000000
bigcom9                 bigcom9 0.000000000
bigcom11               bigcom11 0.000000000
bigcom13               bigcom13 0.000000000
bigcom15               bigcom15 0.000000000
bigcom16               bigcom16 0.000000000
bigcom22               bigcom22 0.000000000
bigcom26               bigcom26 0.000000000
bigcom31               bigcom31 0.000000000
bigcom32               bigcom32 0.000000000
bigcom33               bigcom33 0.000000000
bigcom34               bigcom34 0.000000000
bigcom36               bigcom36 0.000000000
bigcom37               bigcom37 0.000000000
bigcom38               bigcom38 0.000000000
bigcom43               bigcom43 0.000000000
bigcom44               bigcom44 0.000000000
bigcom46               bigcom46 0.000000000
bigcom47               bigcom47 0.000000000
bigcom49               bigcom49 0.000000000
bigcom50               bigcom50 0.000000000
bigcom51               bigcom51 0.000000000
bigcom52               bigcom52 0.000000000
bigcom54               bigcom54 0.000000000
bigcom56               bigcom56 0.000000000
bigcom62               bigcom62 0.000000000
bigcom66               bigcom66 0.000000000
bigcom68               bigcom68 0.000000000
bigcom69               bigcom69 0.000000000
bigcom71               bigcom71 0.000000000
bigcom72               bigcom72 0.000000000
bigcom73               bigcom73 0.000000000
bigcom74               bigcom74 0.000000000
bigcom75               bigcom75 0.000000000
bigcom76               bigcom76 0.000000000
bigcom77               bigcom77 0.000000000
bigcom79               bigcom79 0.000000000
bigcom80               bigcom80 0.000000000
bigcom82               bigcom82 0.000000000
bigcom83               bigcom83 0.000000000
bigcom84               bigcom84 0.000000000
bigcom85               bigcom85 0.000000000
bigcom87               bigcom87 0.000000000
bigcom89               bigcom89 0.000000000
bigcom91               bigcom91 0.000000000
bigcom92               bigcom92 0.000000000
bigcom93               bigcom93 0.000000000
bigcom96               bigcom96 0.000000000
bigcom97               bigcom97 0.000000000
bigcom98               bigcom98 0.000000000
bigcom99               bigcom99 0.000000000
bigcom101             bigcom101 0.000000000
bigcom104             bigcom104 0.000000000
bigcom106             bigcom106 0.000000000
bigcom109             bigcom109 0.000000000
bigcom113             bigcom113 0.000000000
bigcom120             bigcom120 0.000000000
bigcom123             bigcom123 0.000000000
bigcom126             bigcom126 0.000000000
bigcom127             bigcom127 0.000000000
bigcom137             bigcom137 0.000000000
bigcom139             bigcom139 0.000000000
bigcom140             bigcom140 0.000000000
bigcom143             bigcom143 0.000000000
bigcom145             bigcom145 0.000000000
bigcom146             bigcom146 0.000000000
bigcom147             bigcom147 0.000000000
bigcom149             bigcom149 0.000000000
bigcom153             bigcom153 0.000000000
bigcom154             bigcom154 0.000000000
bigcom156             bigcom156 0.000000000
bigcom157             bigcom157 0.000000000
bigcom158             bigcom158 0.000000000
bigcom160             bigcom160 0.000000000
bigcom161             bigcom161 0.000000000
bigcom162             bigcom162 0.000000000
bigcom164             bigcom164 0.000000000
bigcom166             bigcom166 0.000000000
bigcom167             bigcom167 0.000000000
bigcom173             bigcom173 0.000000000
bigcom175             bigcom175 0.000000000
bigcom176             bigcom176 0.000000000
bigcom177             bigcom177 0.000000000
bigcom178             bigcom178 0.000000000
bigcom180             bigcom180 0.000000000
bigcom181             bigcom181 0.000000000
bigcom184             bigcom184 0.000000000
bigcom186             bigcom186 0.000000000
bigcom187             bigcom187 0.000000000
bigcom189             bigcom189 0.000000000
bigcom194             bigcom194 0.000000000
bigcom195             bigcom195 0.000000000
bigcom196             bigcom196 0.000000000
bigcom204             bigcom204 0.000000000
bigcom205             bigcom205 0.000000000
bigcom212             bigcom212 0.000000000
bigcom214             bigcom214 0.000000000
bigcom222             bigcom222 0.000000000
bigcom223             bigcom223 0.000000000
bigcom226             bigcom226 0.000000000
bigcom227             bigcom227 0.000000000
bigcom229             bigcom229 0.000000000
bigcom233             bigcom233 0.000000000
bigcom236             bigcom236 0.000000000
bigcom237             bigcom237 0.000000000
bigcom249             bigcom249 0.000000000
bigcom250             bigcom250 0.000000000
bigcom254             bigcom254 0.000000000
bigcom266             bigcom266 0.000000000
bigcom269             bigcom269 0.000000000
bigcom272             bigcom272 0.000000000
bigcom274             bigcom274 0.000000000
bigcom281             bigcom281 0.000000000
bigcom291             bigcom291 0.000000000
bigcom292             bigcom292 0.000000000
bigcom295             bigcom295 0.000000000
bigcom299             bigcom299 0.000000000
bigcom301             bigcom301 0.000000000
bigcom306             bigcom306 0.000000000
bigcom309             bigcom309 0.000000000
bigcom314             bigcom314 0.000000000
bigcom321             bigcom321 0.000000000
bigcom341             bigcom341 0.000000000
bigcom350             bigcom350 0.000000000
bigcom353             bigcom353 0.000000000
bigcom359             bigcom359 0.000000000
bigcom363             bigcom363 0.000000000
bigcom365             bigcom365 0.000000000
bigcom385             bigcom385 0.000000000
bigcom386             bigcom386 0.000000000
bigcom480             bigcom480 0.000000000
membership_s3     membership_s3 0.000000000
membership_s6     membership_s6 0.000000000
membership_s8     membership_s8 0.000000000
membership_s9     membership_s9 0.000000000
membership_s11   membership_s11 0.000000000
membership_s12   membership_s12 0.000000000
membership_s15   membership_s15 0.000000000
membership_s16   membership_s16 0.000000000
membership_s17   membership_s17 0.000000000
membership_s18   membership_s18 0.000000000
membership_s20   membership_s20 0.000000000
membership_s21   membership_s21 0.000000000
membership_s22   membership_s22 0.000000000
membership_s24   membership_s24 0.000000000
membership_s25   membership_s25 0.000000000
membership_s26   membership_s26 0.000000000
membership_s27   membership_s27 0.000000000
membership_s28   membership_s28 0.000000000
membership_s33   membership_s33 0.000000000
membership_s36   membership_s36 0.000000000
[1] "Dataset: all_C Model RF, run: 9 of 10 2015-06-22 19:10:02"
     |      Out-of-bag   |
Tree |      MSE  %Var(y) |
   1 |  0.08201   182.32 |
   2 |  0.07882   175.24 |
   3 |  0.07393   164.36 |
   4 |  0.06942   154.33 |
   5 |  0.06698   148.91 |
   6 |  0.06467   143.76 |
   7 |  0.06218   138.24 |
   8 |  0.06012   133.66 |
   9 |   0.0581   129.16 |
  10 |  0.05641   125.41 |
  11 |  0.05451   121.20 |
  12 |  0.05332   118.53 |
  13 |  0.05261   116.97 |
  14 |  0.05188   115.35 |
  15 |  0.05103   113.44 |
  16 |  0.05056   112.41 |
  17 |  0.05028   111.77 |
  18 |  0.04928   109.57 |
  19 |   0.0491   109.15 |
  20 |  0.04883   108.55 |
  21 |  0.04845   107.71 |
  22 |  0.04814   107.02 |
  23 |  0.04776   106.17 |
  24 |  0.04738   105.34 |
  25 |  0.04715   104.83 |
  26 |  0.04696   104.40 |
  27 |  0.04677   103.97 |
  28 |  0.04662   103.65 |
  29 |  0.04654   103.47 |
  30 |  0.04638   103.10 |
  31 |  0.04634   103.02 |
  32 |  0.04616   102.63 |
  33 |  0.04601   102.28 |
  34 |  0.04595   102.15 |
  35 |  0.04588   102.00 |
  36 |  0.04586   101.96 |
  37 |  0.04573   101.66 |
  38 |  0.04554   101.25 |
  39 |  0.04534   100.79 |
  40 |  0.04524   100.58 |
  41 |  0.04516   100.40 |
  42 |  0.04497    99.98 |
  43 |  0.04497    99.97 |
  44 |  0.04489    99.79 |
  45 |  0.04477    99.54 |
  46 |  0.04471    99.39 |
  47 |  0.04464    99.24 |
  48 |  0.04454    99.01 |
  49 |  0.04442    98.76 |
  50 |  0.04442    98.75 |
  51 |  0.04442    98.76 |
  52 |  0.04444    98.79 |
  53 |  0.04445    98.83 |
  54 |  0.04434    98.57 |
  55 |  0.04427    98.41 |
  56 |  0.04429    98.46 |
  57 |  0.04424    98.36 |
  58 |  0.04423    98.32 |
  59 |  0.04413    98.10 |
  60 |  0.04411    98.06 |
  61 |  0.04409    98.02 |
  62 |  0.04408    97.99 |
  63 |  0.04407    97.97 |
  64 |  0.04403    97.90 |
  65 |    0.044    97.82 |
  66 |  0.04395    97.72 |
  67 |  0.04395    97.71 |
  68 |  0.04395    97.71 |
  69 |  0.04388    97.55 |
  70 |  0.04381    97.40 |
  71 |  0.04374    97.25 |
  72 |  0.04366    97.07 |
  73 |  0.04363    97.00 |
  74 |  0.04357    96.86 |
  75 |   0.0436    96.93 |
  76 |  0.04359    96.91 |
  77 |  0.04355    96.82 |
  78 |  0.04357    96.87 |
  79 |  0.04356    96.85 |
  80 |  0.04354    96.80 |
  81 |  0.04352    96.76 |
  82 |  0.04349    96.70 |
  83 |  0.04345    96.61 |
  84 |  0.04343    96.55 |
  85 |  0.04345    96.60 |
  86 |  0.04343    96.55 |
  87 |   0.0434    96.49 |
  88 |  0.04339    96.46 |
  89 |  0.04334    96.35 |
  90 |  0.04331    96.29 |
  91 |  0.04329    96.25 |
  92 |  0.04328    96.22 |
  93 |  0.04329    96.24 |
  94 |  0.04327    96.20 |
  95 |  0.04324    96.14 |
  96 |  0.04326    96.17 |
  97 |  0.04323    96.10 |
  98 |  0.04318    96.00 |
  99 |   0.0432    96.05 |
 100 |   0.0432    96.05 |
[1] "Random Forest variable coefficients"
                      %IncMSE IncNodePurity
graph0           8.035828e-04  1.015145e+00
graph1           7.112272e-03  1.887218e+00
graph2           2.086374e-03  9.200749e-01
graph3           5.555653e-03  1.651427e+00
graph4           6.778147e-03  2.644276e+00
graph5           1.747320e-03  1.769378e+00
graph6           3.752322e-03  2.220118e+00
graph7           3.749288e-03  2.460375e+00
graph8           4.497524e-03  1.491048e+00
graph9           3.249256e-03  1.753218e+00
graph10          9.533082e-03  3.425078e+00
graph11          6.444405e-03  3.080798e+00
graph12          5.118970e-03  2.908796e+00
graph13          1.282211e-02  2.346239e+00
graph14          5.503400e-03  3.148658e+00
graph15          1.385256e-02  2.082509e+00
graph16          7.988573e-03  2.721259e+00
graph17          1.187595e-02  3.240628e+00
graph18          4.429409e-03  1.960541e+00
graph19          8.737825e-03  3.005364e+00
graph20          8.203218e-03  5.011515e+00
graph21          9.000390e-03  2.738668e+00
graph22          6.899995e-03  4.013746e+00
graph23          1.300362e-02  4.199597e+00
graph24          2.882113e-03  2.707265e+00
graph25          5.725214e-03  2.856394e+00
graph26          5.898495e-03  2.705999e+00
graph27          1.226581e-03  3.064631e+00
graph28          1.773743e-03  1.683827e+00
graph29          1.908411e-03  1.534793e+00
orbit0           2.344473e-04  6.006547e-01
orbit1           4.173268e-03  1.795551e+00
orbit2           1.865658e-03  1.122044e+00
orbit3           9.544811e-04  1.526860e+00
orbit4           4.568563e-03  1.933520e+00
[truncated: 142,615 more chars]
