# Supplementary material for: Distinctive Behaviors of Druggable Proteins in Cellular Networks
Source: PLoS Comput Biol. 2015 Dec 23;11(12):e1004597. doi: 10.1371/journal.pcbi.1004597 (PMC4689399; doi:10.1371/journal.pcbi.1004597)
Supplement: S1 File — (ZIP) [file pcbi.1004597.s004.zip › S1_File/direct.murcko.20150613_all_predict.ppi.optimised_Target_results_all_CT.txt]

[[1]]
[1] "all_CT"

[1] "Dataset: all_CT Model GBM, run: 1 of 10 2015-06-22 17:03:54"
Iter   TrainDeviance   ValidDeviance   StepSize   Improve
     1        0.0897            -nan     0.0100    0.0009
     2        0.0860            -nan     0.0100    0.0007
     3        0.0839            -nan     0.0100    0.0003
     4        0.0826            -nan     0.0100    0.0001
     5        0.0811            -nan     0.0100    0.0003
     6        0.0800            -nan     0.0100    0.0002
     7        0.0788            -nan     0.0100    0.0001
     8        0.0780            -nan     0.0100    0.0000
     9        0.0770            -nan     0.0100    0.0001
    10        0.0762            -nan     0.0100    0.0000
    20        0.0698            -nan     0.0100    0.0001
    40        0.0624            -nan     0.0100    0.0000
    60        0.0576            -nan     0.0100    0.0000
    80        0.0539            -nan     0.0100    0.0000
   100        0.0511            -nan     0.0100   -0.0000
   120        0.0487            -nan     0.0100    0.0000
   140        0.0463            -nan     0.0100   -0.0000
   160        0.0435            -nan     0.0100    0.0000
   180        0.0414            -nan     0.0100    0.0000
   200        0.0389            -nan     0.0100   -0.0000
   220        0.0367            -nan     0.0100    0.0000
   240        0.0350            -nan     0.0100    0.0000
   260        0.0334            -nan     0.0100    0.0000
   280        0.0319            -nan     0.0100   -0.0000
   300        0.0300            -nan     0.0100   -0.0000
   320        0.0282            -nan     0.0100   -0.0000
   340        0.0266            -nan     0.0100   -0.0000
   357        0.0256            -nan     0.0100   -0.0000

[1] "GBM variable coefficients"
                            var     rel.inf
bigcom171             bigcom171 4.259450424
ratio5                   ratio5 3.926742660
orbit70                 orbit70 3.450129039
V2                           V2 2.716215839
orbit65                 orbit65 2.535167057
walktrap_vertex walktrap_vertex 2.533753776
comsize                 comsize 2.325326695
V1                           V1 2.220213497
ratio4                   ratio4 2.195035296
trans                     trans 2.180713718
orbit62                 orbit62 2.097781921
outer                     outer 2.073539767
knn                         knn 2.060921348
orbit54                 orbit54 1.951286806
graph20                 graph20 1.928587567
orbit18                 orbit18 1.872639829
inner                     inner 1.794345188
spin_vertex         spin_vertex 1.784579660
bigcom28               bigcom28 1.576439013
orbit56                 orbit56 1.554295742
orbit49                 orbit49 1.469876493
bigcom412             bigcom412 1.466615107
adhesion               adhesion 1.449999286
third                     third 1.354967861
orbit68                 orbit68 1.330732984
orbit50                 orbit50 1.152486281
ratio1                   ratio1 1.125022646
cohesion               cohesion 1.115467638
graph22                 graph22 1.062019462
graph0                   graph0 0.911686930
graph5                   graph5 0.881657288
pagerank               pagerank 0.863361401
graph2                   graph2 0.855357339
ioratio                 ioratio 0.842344140
orbit63                 orbit63 0.841597926
graph1                   graph1 0.818327829
selfinter             selfinter 0.804602964
graph11                 graph11 0.787927205
bet                         bet 0.766095063
bigcom180             bigcom180 0.736880310
fourth                   fourth 0.709877011
bigcom196             bigcom196 0.699949587
orbit30                 orbit30 0.694249010
orbit27                 orbit27 0.693282266
orbit39                 orbit39 0.691192306
graph4                   graph4 0.666443890
constraint           constraint 0.663742444
graph29                 graph29 0.662924393
orbit35                 orbit35 0.631108129
ratio6                   ratio6 0.618932309
graph10                 graph10 0.617044818
graph25                 graph25 0.607700235
graph27                 graph27 0.603767180
upto_fifth           upto_fifth 0.597357290
graph8                   graph8 0.586652305
orbit46                 orbit46 0.584595013
orbit69                 orbit69 0.525593630
orbit55                 orbit55 0.519522319
sixth                     sixth 0.515008036
orbit64                 orbit64 0.510366758
graph7                   graph7 0.488097748
orbit25                 orbit25 0.480781165
orbit44                 orbit44 0.473848645
graph14                 graph14 0.470796662
graph23                 graph23 0.466916684
orbit29                 orbit29 0.463370250
orbit36                 orbit36 0.451197325
orbit38                 orbit38 0.445982543
orbit9                   orbit9 0.442310562
orbit31                 orbit31 0.437063791
graph6                   graph6 0.436430901
orbit24                 orbit24 0.433571246
orbit32                 orbit32 0.432778158
orbit12                 orbit12 0.422626658
graph28                 graph28 0.407409254
graph12                 graph12 0.403914851
orbit19                 orbit19 0.380330285
ratio2                   ratio2 0.373722621
orbit59                 orbit59 0.362566592
graph17                 graph17 0.357172378
graph18                 graph18 0.350605758
fifth                     fifth 0.343816168
upto_sixth           upto_sixth 0.343606361
orbit45                 orbit45 0.335872422
bigcom408             bigcom408 0.322672442
orbit51                 orbit51 0.321038955
orbit40                 orbit40 0.319098198
orbit22                 orbit22 0.302859465
orbit66                 orbit66 0.294467412
graph3                   graph3 0.278416131
orbit37                 orbit37 0.266469284
orbit6                   orbit6 0.261134274
orbit2                   orbit2 0.258203721
graph26                 graph26 0.254232967
orbit16                 orbit16 0.254052491
orbit71                 orbit71 0.247316102
graph15                 graph15 0.247221016
graph21                 graph21 0.242652418
upto_second         upto_second 0.231512758
bigcom32               bigcom32 0.230299560
orbit28                 orbit28 0.216928947
orbit52                 orbit52 0.212480084
close                     close 0.204801562
ratio3                   ratio3 0.188370211
orbit57                 orbit57 0.175979605
orbit5                   orbit5 0.168251167
graph24                 graph24 0.168057951
orbit41                 orbit41 0.165423995
orbit15                 orbit15 0.164426324
graph9                   graph9 0.157312837
bigcom71               bigcom71 0.148985907
membership_s32   membership_s32 0.144343785
orbit4                   orbit4 0.141527854
bigcom3                 bigcom3 0.140286828
upto_fourth         upto_fourth 0.137699774
orbit1                   orbit1 0.137028110
orbit58                 orbit58 0.135954715
orbit20                 orbit20 0.135912279
orbit47                 orbit47 0.131580907
orbit13                 orbit13 0.127596814
membership_s30   membership_s30 0.127466602
graph16                 graph16 0.126341161
orbit17                 orbit17 0.124771467
graph13                 graph13 0.124129712
orbit26                 orbit26 0.123465935
bigcom4                 bigcom4 0.120578776
orbit23                 orbit23 0.115290733
orbit7                   orbit7 0.106084876
orbit67                 orbit67 0.103232460
ecc                         ecc 0.100977422
orbit42                 orbit42 0.100971723
AP                           AP 0.100376621
orbit60                 orbit60 0.100127642
membership_s4     membership_s4 0.099290431
coreness               coreness 0.098383831
membership_s36   membership_s36 0.092978092
orbit53                 orbit53 0.080103731
orbit11                 orbit11 0.075254625
orbit10                 orbit10 0.065181197
orbit61                 orbit61 0.062960895
graph19                 graph19 0.061025974
pdi                         pdi 0.056540841
bigcom1                 bigcom1 0.043033078
orbit21                 orbit21 0.039547051
orbit48                 orbit48 0.031118220
bigcom40               bigcom40 0.029049055
orbit33                 orbit33 0.016772521
upto_third           upto_third 0.015698701
membership_s27   membership_s27 0.013398098
membership_s5     membership_s5 0.011916288
bigcom8                 bigcom8 0.008859595
membership_s15   membership_s15 0.007029362
membership_s1     membership_s1 0.003055786
bigcom21               bigcom21 0.002101695
orbit0                   orbit0 0.000000000
orbit3                   orbit3 0.000000000
orbit8                   orbit8 0.000000000
orbit14                 orbit14 0.000000000
orbit34                 orbit34 0.000000000
orbit43                 orbit43 0.000000000
orbit72                 orbit72 0.000000000
eccrad                   eccrad 0.000000000
hubscore               hubscore 0.000000000
evcent                   evcent 0.000000000
first                     first 0.000000000
second                   second 0.000000000
bigcom2                 bigcom2 0.000000000
bigcom6                 bigcom6 0.000000000
bigcom9                 bigcom9 0.000000000
bigcom11               bigcom11 0.000000000
bigcom13               bigcom13 0.000000000
bigcom15               bigcom15 0.000000000
bigcom16               bigcom16 0.000000000
bigcom22               bigcom22 0.000000000
bigcom24               bigcom24 0.000000000
bigcom26               bigcom26 0.000000000
bigcom30               bigcom30 0.000000000
bigcom31               bigcom31 0.000000000
bigcom33               bigcom33 0.000000000
bigcom34               bigcom34 0.000000000
bigcom36               bigcom36 0.000000000
bigcom37               bigcom37 0.000000000
bigcom38               bigcom38 0.000000000
bigcom39               bigcom39 0.000000000
bigcom43               bigcom43 0.000000000
bigcom44               bigcom44 0.000000000
bigcom46               bigcom46 0.000000000
bigcom47               bigcom47 0.000000000
bigcom49               bigcom49 0.000000000
bigcom50               bigcom50 0.000000000
bigcom51               bigcom51 0.000000000
bigcom52               bigcom52 0.000000000
bigcom54               bigcom54 0.000000000
bigcom56               bigcom56 0.000000000
bigcom62               bigcom62 0.000000000
bigcom66               bigcom66 0.000000000
bigcom68               bigcom68 0.000000000
bigcom69               bigcom69 0.000000000
bigcom72               bigcom72 0.000000000
bigcom73               bigcom73 0.000000000
bigcom74               bigcom74 0.000000000
bigcom75               bigcom75 0.000000000
bigcom76               bigcom76 0.000000000
bigcom77               bigcom77 0.000000000
bigcom79               bigcom79 0.000000000
bigcom80               bigcom80 0.000000000
bigcom82               bigcom82 0.000000000
bigcom83               bigcom83 0.000000000
bigcom84               bigcom84 0.000000000
bigcom85               bigcom85 0.000000000
bigcom87               bigcom87 0.000000000
bigcom89               bigcom89 0.000000000
bigcom91               bigcom91 0.000000000
bigcom92               bigcom92 0.000000000
bigcom93               bigcom93 0.000000000
bigcom96               bigcom96 0.000000000
bigcom97               bigcom97 0.000000000
bigcom98               bigcom98 0.000000000
bigcom99               bigcom99 0.000000000
bigcom101             bigcom101 0.000000000
bigcom104             bigcom104 0.000000000
bigcom106             bigcom106 0.000000000
bigcom109             bigcom109 0.000000000
bigcom113             bigcom113 0.000000000
bigcom116             bigcom116 0.000000000
bigcom120             bigcom120 0.000000000
bigcom123             bigcom123 0.000000000
bigcom126             bigcom126 0.000000000
bigcom127             bigcom127 0.000000000
bigcom137             bigcom137 0.000000000
bigcom139             bigcom139 0.000000000
bigcom140             bigcom140 0.000000000
bigcom143             bigcom143 0.000000000
bigcom145             bigcom145 0.000000000
bigcom146             bigcom146 0.000000000
bigcom147             bigcom147 0.000000000
bigcom149             bigcom149 0.000000000
bigcom153             bigcom153 0.000000000
bigcom154             bigcom154 0.000000000
bigcom156             bigcom156 0.000000000
bigcom157             bigcom157 0.000000000
bigcom158             bigcom158 0.000000000
bigcom160             bigcom160 0.000000000
bigcom161             bigcom161 0.000000000
bigcom162             bigcom162 0.000000000
bigcom164             bigcom164 0.000000000
bigcom166             bigcom166 0.000000000
bigcom167             bigcom167 0.000000000
bigcom173             bigcom173 0.000000000
bigcom175             bigcom175 0.000000000
bigcom176             bigcom176 0.000000000
bigcom177             bigcom177 0.000000000
bigcom178             bigcom178 0.000000000
bigcom181             bigcom181 0.000000000
bigcom184             bigcom184 0.000000000
bigcom186             bigcom186 0.000000000
bigcom187             bigcom187 0.000000000
bigcom189             bigcom189 0.000000000
bigcom194             bigcom194 0.000000000
bigcom195             bigcom195 0.000000000
bigcom204             bigcom204 0.000000000
bigcom205             bigcom205 0.000000000
bigcom212             bigcom212 0.000000000
bigcom214             bigcom214 0.000000000
bigcom222             bigcom222 0.000000000
bigcom223             bigcom223 0.000000000
bigcom226             bigcom226 0.000000000
bigcom227             bigcom227 0.000000000
bigcom229             bigcom229 0.000000000
bigcom233             bigcom233 0.000000000
bigcom236             bigcom236 0.000000000
bigcom237             bigcom237 0.000000000
bigcom246             bigcom246 0.000000000
bigcom248             bigcom248 0.000000000
bigcom249             bigcom249 0.000000000
bigcom250             bigcom250 0.000000000
bigcom254             bigcom254 0.000000000
bigcom266             bigcom266 0.000000000
bigcom269             bigcom269 0.000000000
bigcom272             bigcom272 0.000000000
bigcom274             bigcom274 0.000000000
bigcom281             bigcom281 0.000000000
bigcom291             bigcom291 0.000000000
bigcom292             bigcom292 0.000000000
bigcom295             bigcom295 0.000000000
bigcom299             bigcom299 0.000000000
bigcom301             bigcom301 0.000000000
bigcom306             bigcom306 0.000000000
bigcom309             bigcom309 0.000000000
bigcom314             bigcom314 0.000000000
bigcom321             bigcom321 0.000000000
bigcom341             bigcom341 0.000000000
bigcom350             bigcom350 0.000000000
bigcom353             bigcom353 0.000000000
bigcom359             bigcom359 0.000000000
bigcom363             bigcom363 0.000000000
bigcom365             bigcom365 0.000000000
bigcom385             bigcom385 0.000000000
bigcom386             bigcom386 0.000000000
bigcom480             bigcom480 0.000000000
membership_s3     membership_s3 0.000000000
membership_s6     membership_s6 0.000000000
membership_s7     membership_s7 0.000000000
membership_s8     membership_s8 0.000000000
membership_s9     membership_s9 0.000000000
membership_s11   membership_s11 0.000000000
membership_s12   membership_s12 0.000000000
membership_s14   membership_s14 0.000000000
membership_s16   membership_s16 0.000000000
membership_s17   membership_s17 0.000000000
membership_s18   membership_s18 0.000000000
membership_s20   membership_s20 0.000000000
membership_s21   membership_s21 0.000000000
membership_s22   membership_s22 0.000000000
membership_s24   membership_s24 0.000000000
membership_s25   membership_s25 0.000000000
membership_s26   membership_s26 0.000000000
membership_s28   membership_s28 0.000000000
membership_s31   membership_s31 0.000000000
membership_s33   membership_s33 0.000000000
membership_s37   membership_s37 0.000000000
[1] "Dataset: all_CT Model RF, run: 1 of 10 2015-06-22 17:12:04"
     |      Out-of-bag   |
Tree |      MSE  %Var(y) |
   1 |  0.01599   202.12 |
   2 |  0.01487   187.95 |
   3 |  0.01209   152.85 |
   4 |  0.01243   157.08 |
   5 |  0.01165   147.28 |
   6 |  0.01099   138.94 |
   7 |  0.01002   126.61 |
   8 | 0.009802   123.88 |
   9 |  0.00941   118.93 |
  10 | 0.009352   118.20 |
  11 | 0.009098   114.98 |
  12 | 0.009076   114.70 |
  13 | 0.008857   111.94 |
  14 | 0.008711   110.10 |
  15 | 0.008506   107.50 |
  16 | 0.008427   106.50 |
  17 | 0.008384   105.96 |
  18 |  0.00834   105.40 |
  19 | 0.008278   104.61 |
  20 |  0.00821   103.76 |
  21 | 0.008184   103.43 |
  22 | 0.008204   103.69 |
  23 | 0.008216   103.83 |
  24 | 0.008204   103.69 |
  25 | 0.008247   104.23 |
  26 | 0.008248   104.24 |
  27 | 0.008252   104.29 |
  28 | 0.008124   102.68 |
  29 |  0.00809   102.24 |
  30 | 0.008075   102.05 |
  31 | 0.008081   102.13 |
  32 | 0.008092   102.27 |
  33 | 0.008111   102.51 |
  34 | 0.008055   101.80 |
  35 | 0.008076   102.07 |
  36 | 0.008043   101.66 |
  37 | 0.008056   101.81 |
  38 | 0.008042   101.63 |
  39 | 0.008031   101.50 |
  40 | 0.008039   101.60 |
  41 | 0.008033   101.52 |
  42 | 0.008007   101.20 |
  43 | 0.008001   101.12 |
  44 | 0.007978   100.83 |
  45 | 0.008003   101.15 |
  46 | 0.007996   101.06 |
  47 | 0.007986   100.93 |
  48 | 0.007974   100.78 |
  49 | 0.007956   100.55 |
  50 | 0.007929   100.21 |
  51 | 0.007934   100.27 |
  52 |  0.00792   100.10 |
  53 | 0.007923   100.14 |
  54 | 0.007908    99.94 |
  55 | 0.007911    99.98 |
  56 | 0.007913   100.01 |
  57 | 0.007901    99.85 |
  58 | 0.007894    99.77 |
  59 | 0.007901    99.86 |
  60 | 0.007908    99.94 |
  61 | 0.007897    99.81 |
  62 | 0.007888    99.69 |
  63 |  0.00788    99.58 |
  64 | 0.007889    99.70 |
  65 | 0.007883    99.62 |
  66 |  0.00789    99.72 |
  67 | 0.007892    99.74 |
  68 |  0.00789    99.72 |
  69 | 0.007893    99.75 |
  70 | 0.007887    99.68 |
  71 | 0.007892    99.74 |
  72 | 0.007889    99.70 |
  73 | 0.007889    99.70 |
  74 | 0.007887    99.68 |
  75 | 0.007886    99.66 |
  76 | 0.007889    99.70 |
  77 | 0.007871    99.47 |
  78 | 0.007855    99.27 |
  79 | 0.007848    99.19 |
  80 | 0.007846    99.16 |
  81 | 0.007837    99.05 |
  82 | 0.007829    98.94 |
  83 | 0.007828    98.93 |
  84 |  0.00783    98.96 |
  85 | 0.007846    99.15 |
  86 | 0.007848    99.18 |
  87 | 0.007824    98.88 |
  88 | 0.007819    98.82 |
  89 | 0.007835    99.02 |
  90 | 0.007833    99.00 |
  91 | 0.007842    99.12 |
  92 | 0.007847    99.17 |
  93 | 0.007839    99.07 |
  94 | 0.007833    99.00 |
  95 | 0.007828    98.93 |
  96 | 0.007821    98.84 |
  97 | 0.007816    98.78 |
  98 | 0.007826    98.91 |
  99 | 0.007827    98.92 |
 100 | 0.007829    98.94 |
[1] "Random Forest variable coefficients"
                      %IncMSE IncNodePurity
graph0           1.046264e-04  1.307166e-01
graph1           3.847248e-03  2.779993e-01
graph2           5.609374e-04  2.795542e-01
graph3           2.868140e-03  2.506983e-01
graph4           2.093119e-03  3.624909e-01
graph5           2.579116e-03  2.677815e-01
graph6           2.451060e-03  4.158621e-01
graph7           7.016587e-03  5.354466e-01
graph8           1.358140e-03  2.251061e-01
graph9           7.204819e-04  2.529148e-01
graph10          8.520871e-03  6.478439e-01
graph11          1.732170e-03  7.496983e-01
graph12          2.454723e-03  4.130536e-01
graph13          1.548878e-03  4.421296e-01
graph14          2.980794e-03  3.069700e-01
graph15          8.825913e-04  2.548374e-01
graph16          3.115404e-03  3.386026e-01
graph17          2.466389e-03  6.245163e-01
graph18          1.523360e-03  1.716989e-01
graph19          4.778830e-03  2.591762e-01
graph20          6.112584e-03  1.146720e+00
graph21          9.420508e-04  3.614827e-01
graph22          3.732433e-03  7.548979e-01
graph23          1.147212e-02  6.688470e-01
graph24          1.094445e-03  2.847461e-01
graph25          2.511073e-03  7.098460e-01
graph26          6.792657e-03  5.674706e-01
graph27          2.589783e-03  7.794868e-01
graph28          2.977814e-03  4.915742e-01
graph29          5.852827e-04  3.584870e-01
orbit0           1.542679e-04  2.035015e-01
orbit1           3.742220e-03  1.765101e-01
orbit2           6.315302e-04  2.512338e-01
orbit3           1.692266e-03  2.806702e-01
orbit4           3.216394e-03  2.988926e-01
orbit5           6.449960e-04  2.981034e-01
orbit6           4.296370e-03  3.500052e-01
orbit7           5.938525e-04  2.200244e-01
orbit8           4.592649e-03  3.881877e-01
orbit9           2.287431e-03  2.520447e-01
orbit10          1.212263e-03  3.925547e-01
orbit11          4.031361e-04  1.537332e-01
orbit12          4.530994e-03  4.405441e-01
orbit13          3.368555e-04  1.899152e-01
orbit14          1.350095e-03  3.030069e-01
orbit15          8.054612e-04  3.781839e-01
orbit16          2.108832e-04  4.128568e-01
orbit17          2.533740e-03  2.430096e-01
orbit18          3.757054e-03  8.990888e-01
orbit19          3.883541e-03  3.050854e-01
orbit20          3.741720e-03  3.212043e-01
orbit21          2.119417e-03  1.989612e-01
orbit22          2.437473e-03  8.211440e-01
orbit23          8.829144e-04  2.759174e-01
orbit24          4.544773e-03  7.697200e-01
orbit25          1.566865e-03  3.431265e-01
orbit26          1.266033e-03  1.535031e-01
orbit27          9.241834e-03  6.373017e-01
orbit28          1.203304e-03  3.355373e-01
orbit29          2.112215e-03  5.009721e-01
orbit30          8.430217e-04  2.978849e-01
orbit31          1.014728e-03  3.537724e-01
orbit32          1.345322e-03  4.791362e-01
orbit33          1.183818e-04  2.464653e-01
orbit34          2.813334e-03  3.259741e-01
orbit35          1.806573e-03  3.493266e-01
orbit36          2.067562e-03  5.185806e-01
orbit37          2.620334e-03  3.524509e-01
orbit38          5.287911e-03  4.124131e-01
orbit39          1.339422e-03  3.171854e-01
orbit40          2.399061e-03  4.194529e-01
orbit41          1.625670e-03  4.161582e-01
orbit42          1.093340e-05  2.684802e-01
orbit43          2.322553e-03  3.094480e-01
orbit44          1.948398e-04  3.621725e-01
orbit45          4.334273e-03  4.880886e-01
orbit46          1.739808e-03  4.686845e-01
orbit47          1.519652e-03  2.642558e-01
orbit48          1.175272e-04  1.945293e-01
orbit49          7.943190e-03  8.952044e-01
orbit50          1.141470e-03  6.777656e-01
orbit51          2.121180e-03  5.592023e-01
orbit52          7.396741e-04  2.438265e-01
orbit53          1.266681e-03  2.022724e-01
orbit54          6.365298e-03  9.566564e-01
orbit55          1.934240e-04  3.277987e-01
orbit56          2.427460e-02  1.052716e+00
orbit57          2.333583e-03  3.225176e-01
orbit58          4.306573e-04  1.804597e-01
orbit59          2.250342e-03  6.841091e-01
orbit60          1.750990e-03  2.075962e-01
orbit61          6.899733e-05  2.512845e-01
orbit62          9.642202e-03  1.082789e+00
orbit63          1.102033e-03  8.723911e-01
orbit64          6.684351e-04  4.825367e-01
orbit65          1.002921e-02  1.231426e+00
orbit66          1.651728e-03  4.756801e-01
orbit67          1.768079e-03  3.280927e-01
orbit68          3.013628e-03  1.414357e+00
orbit69          4.794271e-04  4.452309e-01
orbit70          4.265592e-03  2.167473e+00
orbit71          5.508175e-05  3.251701e-01
orbit72          9.436745e-04  2.420012e-01
AP               2.119550e-06  2.110962e-02
bet              1.032610e-03  6.999420e-01
ecc              5.556058e-05  8.639584e-02
eccrad           6.580103e-06  5.795168e-02
close            3.618423e-04  1.083302e-01
constraint       8.276999e-04  1.034104e+00
coreness         2.091284e-03  1.755549e-01
knn              1.748888e-03  8.426617e-01
hubscore         1.146859e-04  3.518522e-01
pagerank         2.407913e-03  6.776018e-01
trans            1.412338e-03  8.768946e-01
evcent           8.363322e-04  2.412038e-01
first            3.319990e-04  1.787608e-01
upto_second      1.764388e-03  3.982446e-01
upto_third       1.023379e-03  2.528944e-01
upto_fourth      2.107381e-03  1.359471e-01
upto_fifth       5.396678e-04  1.916073e-01
upto_sixth       1.606899e-03  3.721155e-01
second           5.455371e-03  2.941751e-01
third            1.394509e-03  9.245515e-01
fourth           2.734128e-03  6.899800e-01
fifth            7.463501e-04  9.028483e-01
sixth            1.378845e-03  6.686986e-01
ratio1           5.846180e-04  7.832843e-01
ratio2           4.278673e-03  7.246225e-01
ratio3           1.808143e-03  5.679841e-01
ratio4           2.297226e-03  2.001482e+00
ratio5           8.351476e-04  2.962564e+00
ratio6           1.362537e-03  7.772358e-01
selfinter        2.081222e-03  2.924482e-01
walktrap_vertex  1.253203e-03  1.185394e+00
bigcom1          1.974179e-04  8.480949e-02
bigcom2          0.000000e+00  1.474515e-19
bigcom3          4.401013e-05  2.133021e-01
bigcom4          1.366250e-04  5.029605e-02
bigcom6          0.000000e+00  1.387779e-19
bigcom8          3.088377e-06  1.139164e-02
bigcom9          0.000000e+00  8.673617e-21
bigcom11         0.000000e+00  0.000000e+00
bigcom13         0.000000e+00  0.000000e+00
bigcom15         0.000000e+00  8.673617e-21
bigcom16         0.000000e+00  8.673617e-21
bigcom21        -4.437710e-06  2.201771e-02
bigcom22         0.000000e+00  3.957338e-20
bigcom24         0.000000e+00  0.000000e+00
bigcom26         0.000000e+00  1.951564e-20
bigcom28        -9.475336e-06  9.091167e-01
bigcom30         0.000000e+00  8.673617e-21
bigcom31         0.000000e+00  0.000000e+00
bigcom32         2.689555e-05  1.254391e-01
bigcom33         0.000000e+00  0.000000e+00
bigcom34         0.000000e+00  0.000000e+00
bigcom36         0.000000e+00  2.168404e-21
bigcom37         0.000000e+00  2.775558e-19
bigcom38         0.000000e+00  2.775558e-19
bigcom39         0.000000e+00  5.637851e-19
bigcom40        -7.273774e-06  6.443405e-02
bigcom43         0.000000e+00  1.387779e-19
bigcom44         0.000000e+00  7.480995e-20
bigcom46         0.000000e+00  1.387779e-19
bigcom47         0.000000e+00  1.409463e-19
bigcom49         0.000000e+00  1.387779e-19
bigcom50         0.000000e+00  1.387779e-19
bigcom51         0.000000e+00  0.000000e+00
bigcom52         0.000000e+00  2.168404e-21
bigcom54         0.000000e+00  1.387779e-19
bigcom56         0.000000e+00  4.163336e-19
bigcom62         0.000000e+00  0.000000e+00
bigcom66         0.000000e+00  0.000000e+00
bigcom68         0.000000e+00  1.387779e-19
bigcom69         0.000000e+00  0.000000e+00
bigcom71         1.034640e-04  2.452017e-01
bigcom72         0.000000e+00  0.000000e+00
bigcom73         0.000000e+00  0.000000e+00
bigcom74         0.000000e+00  0.000000e+00
bigcom75         0.000000e+00  1.474515e-19
bigcom76         0.000000e+00  8.673617e-21
bigcom77         0.000000e+00  0.000000e+00
bigcom79         0.000000e+00  1.387779e-19
bigcom80         0.000000e+00  1.118897e-18
bigcom82         0.000000e+00  0.000000e+00
bigcom83         0.000000e+00  0.000000e+00
bigcom84         0.000000e+00  8.673617e-21
bigcom85         0.000000e+00  0.000000e+00
bigcom87         0.000000e+00  1.409463e-19
bigcom89         0.000000e+00  0.000000e+00
bigcom91         0.000000e+00  0.000000e+00
bigcom92         0.000000e+00  0.000000e+00
bigcom93         0.000000e+00  0.000000e+00
bigcom96         0.000000e+00  1.387779e-19
bigcom97         0.000000e+00  1.387779e-19
bigcom98         0.000000e+00  0.000000e+00
bigcom99         0.000000e+00  0.000000e+00
bigcom101        0.000000e+00  0.000000e+00
bigcom104        0.000000e+00  0.000000e+00
bigcom106        0.000000e+00  0.000000e+00
bigcom109        0.000000e+00  0.000000e+00
bigcom113        0.000000e+00  0.000000e+00
bigcom116        0.000000e+00  0.000000e+00
bigcom120        0.000000e+00  1.387779e-19
bigcom123        0.000000e+00  0.000000e+00
bigcom126        0.000000e+00  0.000000e+00
bigcom127        0.000000e+00  0.000000e+00
bigcom137        0.000000e+00  0.000000e+00
bigcom139        0.000000e+00  1.387779e-19
bigcom140        0.000000e+00  8.673617e-21
bigcom143        0.000000e+00  0.000000e+00
bigcom145        0.000000e+00  1.474515e-19
bigcom146        0.000000e+00  0.000000e+00
bigcom147        0.000000e+00  1.084202e-20
bigcom149        0.000000e+00  0.000000e+00
bigcom153        0.000000e+00  0.000000e+00
bigcom154        0.000000e+00  1.387779e-19
bigcom156        0.000000e+00  1.387779e-19
bigcom157        0.000000e+00  4.250073e-19
bigcom158        0.000000e+00  1.387779e-19
bigcom160        0.000000e+00  1.387779e-19
bigcom161        0.000000e+00  0.000000e+00
bigcom162        0.000000e+00  5.551115e-19
bigcom164        0.000000e+00  0.000000e+00
bigcom166        0.000000e+00  1.387779e-19
bigcom167        0.000000e+00  0.000000e+00
bigcom171        3.446047e-04  2.856263e+00
bigcom173        0.000000e+00  0.000000e+00
bigcom175        0.000000e+00  0.000000e+00
bigcom176        0.000000e+00  0.000000e+00
bigcom177        0.000000e+00  0.000000e+00
bigcom178        0.000000e+00  5.637851e-19
bigcom180       -1.330253e-05  4.560745e-01
bigcom181        0.000000e+00  2.775558e-19
bigcom184        0.000000e+00  0.000000e+00
bigcom186        0.000000e+00  0.000000e+00
bigcom187        0.000000e+00  0.000000e+00
bigcom189        0.000000e+00  0.000000e+00
bigcom194        0.000000e+00  0.000000e+00
bigcom195        0.000000e+00  2.775558e-19
bigcom196       -1.252524e-05  3.352300e-01
bigcom204        0.000000e+00  0.000000e+00
bigcom205        0.000000e+00  0.000000e+00
bigcom212        0.000000e+00  0.000000e+00
bigcom214        0.000000e+00  0.000000e+00
bigcom222        0.000000e+00  0.000000e+00
bigcom223        0.000000e+00  1.387779e-19
bigcom226        0.000000e+00  0.000000e+00
bigcom227        0.000000e+00  0.000000e+00
bigcom229        0.000000e+00  0.000000e+00
bigcom233        0.000000e+00  0.000000e+00
bigcom236        0.000000e+00  0.000000e+00
bigcom237        0.000000e+00  1.409463e-19
bigcom246        0.000000e+00  1.387779e-19
bigcom248        0.000000e+00  0.000000e+00
bigcom249        0.000000e+00  1.387779e-19
bigcom250        0.000000e+00  8.673617e-21
bigcom254        0.000000e+00  2.775558e-19
bigcom266        0.000000e+00  1.387779e-19
bigcom269        0.000000e+00  0.000000e+00
bigcom272        0.000000e+00  1.387779e-19
bigcom274        0.000000e+00  1.387779e-19
bigcom281        0.000000e+00  2.775558e-19
bigcom291        0.000000e+00  0.000000e+00
bigcom292        0.000000e+00  0.000000e+00
bigcom295        0.000000e+00  1.387779e-19
bigcom299        0.000000e+00  1.387779e-19
bigcom301        0.000000e+00  6.938894e-19
bigcom306        0.000000e+00  8.673617e-21
bigcom309        0.000000e+00  8.673617e-21
bigcom314        0.000000e+00  0.000000e+00
bigcom321        0.000000e+00  0.000000e+00
bigcom341        0.000000e+00  1.387779e-19
bigcom350        0.000000e+00  0.000000e+00
bigcom353        0.000000e+00  0.000000e+00
bigcom359        0.000000e+00  0.000000e+00
bigcom363        0.000000e+00  5.551115e-19
bigcom365        0.000000e+00  4.336809e-21
bigcom385        0.000000e+00  0.000000e+00
bigcom386        0.000000e+00  0.000000e+00
bigcom408        2.179639e-05  4.191936e-01
bigcom412        1.093676e-04  9.481474e-01
bigcom480        0.000000e+00  0.000000e+00
spin_vertex      6.787497e-04  1.932227e+00
membership_s1    8.061463e-05  9.036922e-02
membership_s3    0.000000e+00  4.163336e-19
membership_s4    2.543923e-05  3.979794e-02
membership_s5    9.035637e-05  9.103961e-02
membership_s6    2.255300e-06  5.548611e-02
membership_s7    8.495696e-06  2.531029e-02
membership_s8    0.000000e+00  0.000000e+00
membership_s9    0.000000e+00  1.409463e-19
membership_s11   0.000000e+00  0.000000e+00
membership_s12   0.000000e+00  1.387779e-19
membership_s14   0.000000e+00  0.000000e+00
membership_s15   2.155303e-06  1.291925e-01
membership_s16   0.000000e+00  0.000000e+00
membership_s17   0.000000e+00  0.000000e+00
membership_s18   0.000000e+00  2.493665e-20
membership_s20   0.000000e+00  2.775558e-19
membership_s21   0.000000e+00  4.336809e-21
membership_s22   0.000000e+00  1.561251e-19
membership_s24   0.000000e+00  0.000000e+00
membership_s25   0.000000e+00  2.775558e-19
membership_s26   0.000000e+00  0.000000e+00
membership_s27   2.009452e-05  5.458581e-02
membership_s28   0.000000e+00  1.084202e-21
membership_s30  -1.144093e-05  8.839926e-02
membership_s31   0.000000e+00  1.626303e-20
membership_s32   2.096195e-05  1.964924e-01
membership_s33   0.000000e+00  0.000000e+00
membership_s36   2.352385e-04  1.987729e-01
membership_s37   0.000000e+00  1.561251e-19
V1               1.327878e-03  1.872203e+00
V2               5.001501e-04  1.625194e+00
pdi              3.798127e-07  2.191458e-01
adhesion         7.878547e-03  1.336594e+00
cohesion         8.491710e-03  1.656804e+00
inner            4.054371e-04  9.742641e-01
outer            8.960296e-04  1.385974e+00
ioratio          1.205913e-03  1.001774e+00
comsize          1.266662e-03  1.645353e+00
[1] "Dataset: all_CT Model GLM, run: 1 of 10 2015-06-22 17:16:04"
[1] "glmnet variable coefficients"
                         [,1]          [,2]
(Intercept)     -4.823301e+00 -6.292986e+00
graph0           2.638972e-40 -3.897765e-04
graph1           9.944067e-44 -2.452995e-07
graph2           1.503784e-40  2.004677e-05
graph3           9.354170e-45 -1.473795e-08
graph4           1.203158e-47 -8.461394e-11
graph5           3.999000e-42 -2.091277e-07
graph6           7.484433e-44 -3.086993e-08
graph7           6.287807e-42  4.108616e-06
graph8           1.296289e-40  8.065034e-06
graph9           2.176210e-46 -4.305712e-10
graph10          2.667831e-48 -3.710260e-12
graph11         -1.053573e-50 -9.995059e-14
graph12          4.439768e-46 -3.593994e-10
graph13          4.317432e-45 -1.155223e-09
graph14          1.632976e-47 -2.543114e-11
graph15          1.420506e-43 -2.270118e-07
graph16          1.700829e-45 -1.364851e-09
graph17          3.494060e-45 -6.877530e-10
graph18          1.045912e-43  5.718131e-08
graph19          2.407818e-44  7.183752e-09
graph20          2.206688e-43 -6.323702e-07
graph21          1.313720e-43  1.920281e-08
graph22          3.999236e-43 -2.401655e-08
graph23          1.713307e-43 -3.825799e-08
graph24          3.020482e-43  1.296768e-07
graph25          1.614633e-42  2.123651e-06
graph26          1.526573e-42  3.496998e-07
graph27          9.161265e-42  1.393034e-05
graph28          1.269578e-41  3.885453e-06
graph29          1.272600e-40 -7.011921e-05
orbit0           2.638972e-40 -3.898574e-04
orbit1           6.802818e-42 -2.707319e-06
orbit2           5.708165e-44 -2.370055e-07
orbit3           1.503784e-40  2.071878e-05
orbit4           1.825175e-43  1.103792e-08
orbit5           7.639496e-45 -1.662259e-08
orbit6           2.104784e-45 -4.541257e-09
orbit7           4.485796e-48 -6.816580e-11
orbit8           3.999000e-42 -1.404009e-07
orbit9           3.750205e-42  5.858610e-06
orbit10          5.998969e-43 -1.225063e-07
orbit11          4.157749e-44 -4.497067e-08
orbit12          2.585789e-41  2.225010e-05
orbit13          7.114899e-42  3.881227e-06
orbit14          1.296289e-40  8.092052e-06
orbit15          4.328304e-45  7.150211e-10
orbit16          1.857199e-46 -6.055153e-10
orbit17          1.734571e-45 -1.636768e-09
orbit18          1.013251e-45  1.645427e-09
orbit19          2.358633e-46 -1.199035e-10
orbit20          1.343851e-46 -1.846997e-10
orbit21          8.305662e-49 -3.619591e-12
orbit22         -1.935499e-49 -7.998207e-12
orbit23         -9.405934e-51 -5.146421e-14
orbit24          1.953384e-44  3.606127e-08
orbit25          1.242082e-44  4.733141e-09
orbit26          3.193070e-46 -5.941806e-10
orbit27          1.073780e-43  9.789466e-08
orbit28          8.327505e-45 -2.135202e-08
orbit29          2.237389e-44 -3.873697e-09
orbit30          7.004312e-45  3.151027e-09
orbit31          1.001204e-45 -1.158159e-09
orbit32          7.690900e-46 -6.072188e-10
orbit33          4.364168e-48 -1.652045e-11
orbit34          1.420506e-43 -2.293903e-07
orbit35          1.066120e-43  2.942905e-08
orbit36          2.697143e-44  5.198848e-10
orbit37          1.950634e-44 -1.373626e-08
orbit38          6.995231e-46 -1.446488e-09
orbit39          2.092447e-43  2.892981e-07
orbit40          5.022129e-44  2.527012e-08
orbit41          2.130182e-44 -2.699809e-09
orbit42          1.955766e-45 -2.511971e-09
orbit43          3.632768e-43  2.669952e-07
orbit44          7.619375e-44  6.629834e-09
orbit45          6.820999e-43  2.003887e-06
orbit46          3.211372e-43  4.180427e-09
orbit47          2.584783e-44 -1.511191e-08
orbit48          5.418122e-44  2.683266e-08
orbit49          1.028561e-42 -7.199081e-07
orbit50          1.783709e-43 -8.175613e-07
orbit51          5.241576e-43  1.833341e-07
orbit52          1.287930e-42 -3.678754e-07
orbit53          1.725354e-43  2.052212e-08
orbit54          1.959883e-42  3.185851e-07
orbit55          3.487826e-43 -7.141107e-08
orbit56          4.485745e-42  1.846339e-05
orbit57          3.487105e-43 -3.024184e-07
orbit58          1.870788e-43  1.192984e-07
orbit59          1.751833e-42  9.926486e-07
orbit60          7.087814e-43  4.466502e-07
orbit61          5.036563e-43 -5.580101e-09
orbit62          1.528477e-41  3.364479e-05
orbit63          2.997974e-42  6.351045e-06
orbit64          3.609758e-42  3.934198e-07
orbit65          2.008922e-41  3.175738e-05
orbit66          4.543808e-42 -4.897542e-06
orbit67          2.140648e-42  1.872052e-06
orbit68          1.360100e-41  2.551495e-05
orbit69          2.089386e-41  8.097116e-06
orbit70          5.359173e-41  6.214318e-05
orbit71          1.492454e-41 -1.908004e-06
orbit72          1.272600e-40 -7.050648e-05
AP               7.615266e-39 -7.205431e-02
bet              1.182737e-44 -3.685395e-08
ecc             -3.023842e-39  1.666731e-02
eccrad          -1.814305e-38  9.985894e-02
close            2.059249e-37  4.240070e-01
constraint      -1.719741e-38 -1.186293e-01
coreness         1.585928e-39  5.001891e-03
knn             -5.462351e-42 -4.929242e-05
hubscore         4.479058e-37  2.323014e-01
pagerank        -2.095614e-38 -4.595206e-01
trans            3.224227e-40 -8.839978e-02
evcent           4.473995e-37  2.085291e-01
first            2.638972e-40 -3.893079e-04
upto_second      7.381696e-42 -4.427309e-06
upto_third       1.992145e-42  7.310027e-06
upto_fourth      1.654256e-42  2.366117e-06
upto_fifth       1.813876e-42  3.166235e-06
upto_sixth       2.151070e-42  1.543423e-05
second           7.362283e-42 -4.141520e-06
third            2.179814e-42  1.253365e-05
fourth          -3.071961e-42 -1.390120e-05
fifth           -2.252557e-42 -3.109183e-06
sixth           -2.477936e-42 -1.952837e-06
ratio1          -6.599318e-42 -5.461764e-05
ratio2          -2.908106e-41 -1.702158e-04
ratio3          -3.089105e-41 -5.677175e-05
ratio4          -1.782181e-41 -1.124289e-04
ratio5          -7.837387e-42 -7.928423e-05
ratio6          -2.409195e-42  5.588817e-07
selfinter        2.028418e-38  2.107348e-01
walktrap_vertex  4.840841e-39  1.183787e-02
bigcom1         -5.486465e-39 -3.262123e-02
bigcom2         -8.064679e-39 -9.614144e-02
bigcom3          1.106104e-38  3.191595e-01
bigcom4         -3.034869e-39 -3.542285e-02
bigcom6         -8.061327e-39 -1.435390e-01
bigcom8         -4.736621e-39 -6.138932e-02
bigcom9         -8.092948e-39 -1.018700e-01
bigcom11        -8.072063e-39 -1.218881e-01
bigcom13        -8.078115e-39 -1.149770e-01
bigcom15        -8.081482e-39 -1.116614e-01
bigcom16        -8.064008e-39 -1.066247e-01
bigcom21         4.600201e-39  1.619475e-01
bigcom22        -3.133623e-39 -8.134382e-02
bigcom24        -8.061997e-39 -1.243401e-01
bigcom26        -8.125498e-39 -1.871205e-01
bigcom28         7.464937e-38  5.313960e-01
bigcom30        -8.136407e-39 -2.009077e-01
bigcom31        -8.059986e-39 -8.547817e-02
bigcom32         5.143371e-38  1.002087e+00
bigcom33        -8.059317e-39 -1.233025e-01
bigcom34        -8.060656e-39 -1.164845e-01
bigcom36        -8.067362e-39 -1.381328e-01
bigcom37        -8.059317e-39 -1.086953e-01
bigcom38        -8.064679e-39 -1.094421e-01
bigcom39        -8.077442e-39 -1.222692e-01
bigcom40         6.970858e-39  8.618425e-02
bigcom43        -8.063338e-39 -1.133740e-01
bigcom44        -8.177576e-39 -1.140870e-01
bigcom46        -8.070048e-39 -1.125228e-01
bigcom47        -8.066691e-39 -1.039082e-01
bigcom49        -8.065349e-39 -1.231727e-01
bigcom50        -8.064008e-39 -1.583657e-01
bigcom51        -8.060656e-39 -1.219105e-01
bigcom52        -8.060656e-39 -1.641865e-01
bigcom54        -8.059317e-39 -8.383791e-02
bigcom56        -8.068034e-39 -2.036185e-01
bigcom62        -8.059986e-39 -1.209024e-01
bigcom66        -8.059986e-39 -1.013171e-01
bigcom68        -8.060656e-39 -8.493833e-02
bigcom69        -8.067362e-39 -1.187990e-01
bigcom71         5.514799e-38  1.074998e+00
bigcom72        -8.059986e-39 -9.183074e-02
bigcom73        -8.070720e-39 -1.387075e-01
bigcom74        -8.066691e-39 -1.529034e-01
bigcom75        -8.059986e-39 -1.063503e-01
bigcom76        -8.063338e-39 -1.142028e-01
bigcom77        -8.063338e-39 -1.924481e-01
bigcom79        -8.059986e-39 -1.374178e-01
bigcom80        -8.063338e-39 -1.018637e-01
bigcom82        -8.063338e-39 -1.576399e-01
bigcom83        -8.059986e-39 -6.877395e-02
bigcom84        -8.062667e-39 -1.516654e-01
bigcom85        -8.061997e-39 -1.426360e-01
bigcom87        -8.064008e-39 -1.090614e-01
bigcom89        -8.059986e-39 -8.715083e-02
bigcom91        -8.064679e-39 -1.634213e-01
bigcom92        -8.078788e-39 -9.302425e-02
bigcom93        -8.059986e-39 -8.411902e-02
bigcom96        -8.059986e-39 -1.642127e-01
bigcom97        -8.065349e-39 -1.848571e-01
bigcom98        -8.059986e-39 -9.129592e-02
bigcom99        -8.059986e-39 -6.578717e-02
bigcom101       -8.068705e-39 -1.378431e-01
bigcom104       -8.066020e-39 -1.412287e-01
bigcom106       -8.061997e-39 -9.409832e-02
bigcom109       -8.061327e-39 -1.450587e-01
bigcom113       -8.062667e-39 -1.126678e-01
bigcom116       -8.086873e-39 -1.271471e-01
bigcom120       -8.060656e-39 -9.896426e-02
bigcom123       -8.061327e-39 -1.066134e-01
bigcom126       -8.059317e-39 -6.651166e-02
bigcom127       -8.061327e-39 -1.022195e-01
bigcom137       -8.063338e-39 -1.985076e-01
bigcom139       -8.057977e-39 -1.040559e-01
bigcom140       -8.061327e-39 -1.331708e-01
bigcom143       -8.060656e-39 -8.187163e-02
bigcom145       -8.059317e-39 -7.503042e-02
bigcom146       -8.061327e-39 -9.351183e-02
bigcom147       -8.072063e-39 -1.533582e-01
bigcom149       -8.059986e-39 -1.257548e-01
bigcom153       -8.066020e-39 -9.891391e-02
bigcom154       -8.066020e-39 -9.840021e-02
bigcom156       -8.061997e-39 -1.001779e-01
bigcom157       -8.066691e-39 -8.880024e-02
bigcom158       -8.059986e-39 -8.768268e-02
bigcom160       -8.059986e-39 -1.072072e-01
bigcom161       -8.059986e-39 -1.424507e-01
bigcom162       -8.059986e-39 -9.720923e-02
bigcom164       -8.058647e-39 -1.456432e-01
bigcom166       -8.065349e-39 -1.074988e-01
bigcom167       -8.071391e-39 -1.351053e-01
bigcom171        4.514928e-37  2.291512e+00
bigcom173       -8.061327e-39 -9.260936e-02
bigcom175       -8.059317e-39 -7.750397e-02
bigcom176       -8.059317e-39 -1.235588e-01
bigcom177       -8.060656e-39 -1.316324e-01
bigcom178       -8.060656e-39 -1.605676e-01
bigcom180        1.940442e-37  1.716688e+00
bigcom181       -8.068034e-39 -1.122847e-01
bigcom184       -8.059986e-39 -1.512937e-01
bigcom186       -8.059986e-39 -1.786119e-01
bigcom187       -8.059317e-39 -1.819438e-01
bigcom189       -8.064679e-39 -1.058959e-01
bigcom194       -8.061327e-39 -1.203351e-01
bigcom195       -8.060656e-39 -8.504248e-02
bigcom196        1.940442e-37  1.641577e+00
bigcom204       -8.063338e-39 -1.033001e-01
bigcom205       -8.059986e-39 -9.591271e-02
bigcom212       -8.060656e-39 -1.148012e-01
bigcom214       -8.061327e-39 -1.094077e-01
bigcom222       -8.059317e-39 -1.040181e-01
bigcom223       -8.060656e-39 -1.840832e-01
bigcom226       -8.059986e-39 -1.016278e-01
bigcom227       -8.059986e-39 -1.102789e-01
bigcom229       -8.058647e-39 -7.055835e-02
bigcom233       -8.059986e-39 -9.170524e-02
bigcom236       -8.059317e-39 -8.818333e-02
bigcom237       -8.059317e-39 -1.644835e-01
bigcom246       -8.066020e-39 -1.207577e-01
bigcom248       -8.067362e-39 -2.131397e-01
bigcom249       -8.059986e-39 -1.089205e-01
bigcom250       -8.067362e-39 -1.289729e-01
bigcom254       -8.061327e-39 -1.094244e-01
bigcom266       -8.059986e-39 -1.613734e-01
bigcom269       -8.060656e-39 -8.539832e-02
bigcom272       -8.059317e-39 -8.608656e-02
bigcom274       -8.086199e-39 -9.666247e-02
bigcom281       -8.061997e-39 -1.077090e-01
bigcom291       -8.059986e-39 -1.148693e-01
bigcom292       -8.059986e-39 -1.498415e-01
bigcom295       -8.061327e-39 -9.899443e-02
bigcom299       -8.059317e-39 -1.713819e-01
bigcom301       -8.064679e-39 -1.154745e-01
bigcom306       -8.059986e-39 -7.366612e-02
bigcom309       -8.061997e-39 -1.089102e-01
bigcom314       -8.059986e-39 -1.095686e-01
bigcom321       -8.064008e-39 -8.887555e-02
bigcom341       -8.059317e-39 -1.173065e-01
bigcom350       -8.059986e-39 -1.286339e-01
bigcom353       -8.059317e-39 -9.363351e-02
bigcom359       -8.059986e-39 -1.853813e-01
bigcom363       -8.059986e-39 -8.170251e-02
bigcom365       -8.060656e-39 -1.461768e-01
bigcom385       -8.061327e-39 -1.299999e-01
bigcom386       -8.059317e-39 -7.596772e-02
bigcom408        1.042548e-37  1.271237e+00
bigcom412        3.288076e-37  2.152868e+00
bigcom480       -8.060656e-39 -8.572344e-02
spin_vertex     -1.076056e-38 -9.301004e-02
membership_s1   -3.514105e-39 -3.381132e-02
membership_s3   -8.070048e-39 -1.094914e-01
membership_s4    2.851246e-39  1.337114e-02
membership_s5   -2.244375e-39 -7.799265e-03
membership_s6   -7.554208e-39 -7.709404e-02
membership_s7   -5.390289e-39 -4.006151e-02
membership_s8   -8.063338e-39 -1.123632e-01
membership_s9   -8.067362e-39 -1.006989e-01
membership_s11  -8.064008e-39 -8.884605e-02
membership_s12  -8.066020e-39 -1.105483e-01
membership_s14  -8.062667e-39 -1.190848e-01
membership_s15  -2.180595e-39  1.080283e-01
membership_s16  -8.065349e-39 -9.978762e-02
membership_s17  -8.062667e-39 -9.366104e-02
membership_s18  -8.117336e-39 -1.369302e-01
membership_s20  -8.061327e-39 -9.126741e-02
membership_s21  -8.172063e-39 -1.128569e-01
membership_s22  -8.078788e-39 -8.739743e-02
membership_s24  -8.079462e-39 -9.995508e-02
membership_s25  -8.073407e-39 -9.796413e-02
membership_s26  -8.068034e-39 -8.955076e-02
membership_s27  -5.948532e-39 -5.437959e-02
membership_s28  -8.067362e-39 -1.030427e-01
membership_s30   2.176874e-38  1.508651e-01
membership_s31  -8.481562e-39 -1.149463e-01
membership_s32   2.481668e-39  1.447894e-01
membership_s33  -8.061327e-39 -7.923853e-02
membership_s36  -6.591375e-39 -3.859832e-02
membership_s37  -8.124137e-39 -1.098595e-01
V1               1.024439e-38  7.134218e-02
V2               7.820676e-39  2.028004e-01
pdi              1.176846e-36 -4.580751e+00
adhesion        -5.341992e-43 -4.300428e-06
cohesion         1.068489e-42  8.592888e-06
inner            3.259241e-43 -2.156153e-07
outer            2.772777e-43 -2.942271e-06
ioratio         -2.274913e-40 -6.676182e-02
comsize          3.547877e-42  4.877175e-05
[1] "Dataset: all_CT Model GBM, run: 2 of 10 2015-06-22 17:18:13"
Iter   TrainDeviance   ValidDeviance   StepSize   Improve
     1        0.0936            -nan     0.0100    0.0006
     2        0.0899            -nan     0.0100    0.0009
     3        0.0884            -nan     0.0100    0.0002
     4        0.0867            -nan     0.0100    0.0003
     5        0.0845            -nan     0.0100    0.0006
     6        0.0833            -nan     0.0100    0.0002
     7        0.0824            -nan     0.0100    0.0001
     8        0.0817            -nan     0.0100    0.0001
     9        0.0805            -nan     0.0100    0.0001
    10        0.0799            -nan     0.0100    0.0000
    20        0.0731            -nan     0.0100    0.0001
    40        0.0657            -nan     0.0100    0.0001
    60        0.0604            -nan     0.0100    0.0000
    80        0.0563            -nan     0.0100    0.0000
   100        0.0530            -nan     0.0100   -0.0000
   120        0.0502            -nan     0.0100   -0.0000
   140        0.0472            -nan     0.0100    0.0000
   160        0.0453            -nan     0.0100    0.0000
   180        0.0430            -nan     0.0100    0.0000
   200        0.0405            -nan     0.0100   -0.0000
   220        0.0383            -nan     0.0100    0.0000
   240        0.0361            -nan     0.0100   -0.0000
   260        0.0348            -nan     0.0100   -0.0000
   280        0.0336            -nan     0.0100    0.0000
   300        0.0321            -nan     0.0100    0.0000
   320        0.0303            -nan     0.0100   -0.0000
   340        0.0288            -nan     0.0100   -0.0000
   357        0.0278            -nan     0.0100   -0.0000

[1] "GBM variable coefficients"
                            var     rel.inf
ratio5                   ratio5 5.028891441
bigcom171             bigcom171 3.749288008
orbit65                 orbit65 3.172559664
comsize                 comsize 3.027685329
V1                           V1 2.843799696
orbit70                 orbit70 2.810900783
orbit62                 orbit62 2.772097884
outer                     outer 2.733399903
V2                           V2 2.431571803
graph20                 graph20 2.343942418
trans                     trans 2.280508379
walktrap_vertex walktrap_vertex 2.252185801
orbit54                 orbit54 2.248079976
orbit56                 orbit56 2.041129693
spin_vertex         spin_vertex 1.884336851
ratio4                   ratio4 1.695169874
orbit18                 orbit18 1.595065791
graph22                 graph22 1.450001202
third                     third 1.312880665
orbit49                 orbit49 1.272650286
bigcom412             bigcom412 1.204664759
knn                         knn 1.173596975
inner                     inner 1.153017999
pagerank               pagerank 1.139006907
cohesion               cohesion 1.075442735
orbit46                 orbit46 1.036426582
bet                         bet 1.014799553
ioratio                 ioratio 1.001569850
orbit68                 orbit68 0.990263864
graph5                   graph5 0.959359836
graph11                 graph11 0.916400375
adhesion               adhesion 0.887607435
graph0                   graph0 0.867597701
bigcom28               bigcom28 0.858193644
graph2                   graph2 0.857065579
orbit50                 orbit50 0.846133911
orbit69                 orbit69 0.809729149
graph17                 graph17 0.802773537
constraint           constraint 0.782266722
graph28                 graph28 0.766208157
orbit24                 orbit24 0.759513912
graph29                 graph29 0.733035292
ratio6                   ratio6 0.731972147
orbit63                 orbit63 0.726505088
orbit45                 orbit45 0.722215167
graph23                 graph23 0.688964037
graph4                   graph4 0.681550197
bigcom180             bigcom180 0.666533011
orbit19                 orbit19 0.664272055
bigcom196             bigcom196 0.648033152
ratio1                   ratio1 0.647238301
graph27                 graph27 0.629493355
upto_fifth           upto_fifth 0.615471805
orbit39                 orbit39 0.611059038
graph26                 graph26 0.590865675
orbit36                 orbit36 0.581681153
graph10                 graph10 0.564650892
selfinter             selfinter 0.553533358
graph25                 graph25 0.552102251
orbit35                 orbit35 0.508275620
graph6                   graph6 0.493648366
orbit12                 orbit12 0.492517766
sixth                     sixth 0.482447029
graph14                 graph14 0.482316679
orbit44                 orbit44 0.480401922
graph8                   graph8 0.473936519
ratio2                   ratio2 0.465892277
orbit40                 orbit40 0.465336507
orbit41                 orbit41 0.429559830
orbit9                   orbit9 0.425700228
orbit59                 orbit59 0.419276138
orbit51                 orbit51 0.406892725
graph3                   graph3 0.405970658
orbit37                 orbit37 0.401760803
orbit27                 orbit27 0.389152936
orbit25                 orbit25 0.378929355
graph12                 graph12 0.346850617
graph16                 graph16 0.332519552
graph1                   graph1 0.321204469
fifth                     fifth 0.319376769
graph7                   graph7 0.316860260
orbit22                 orbit22 0.303520594
orbit55                 orbit55 0.295802726
orbit5                   orbit5 0.293812549
fourth                   fourth 0.287971661
graph18                 graph18 0.287337095
orbit61                 orbit61 0.286905978
orbit66                 orbit66 0.284361332
orbit30                 orbit30 0.283404153
orbit52                 orbit52 0.276458807
orbit29                 orbit29 0.272927923
bigcom3                 bigcom3 0.260522180
orbit47                 orbit47 0.258605195
bigcom408             bigcom408 0.250108573
orbit64                 orbit64 0.243207753
orbit67                 orbit67 0.241334137
orbit58                 orbit58 0.235621745
graph15                 graph15 0.217264349
orbit17                 orbit17 0.216159910
graph19                 graph19 0.210812559
ratio3                   ratio3 0.208173687
orbit31                 orbit31 0.206406669
close                     close 0.201995023
bigcom32               bigcom32 0.200741431
graph13                 graph13 0.191949755
orbit28                 orbit28 0.191131705
orbit1                   orbit1 0.185674673
orbit6                   orbit6 0.178139068
orbit71                 orbit71 0.169014655
bigcom71               bigcom71 0.168051169
orbit13                 orbit13 0.165598444
orbit20                 orbit20 0.157955236
upto_sixth           upto_sixth 0.156906330
upto_fourth         upto_fourth 0.156830765
orbit16                 orbit16 0.144268546
orbit38                 orbit38 0.143552334
bigcom4                 bigcom4 0.140843587
orbit26                 orbit26 0.120566433
orbit57                 orbit57 0.117040559
graph9                   graph9 0.111259165
orbit23                 orbit23 0.109639398
orbit53                 orbit53 0.104411660
bigcom40               bigcom40 0.100779753
graph24                 graph24 0.098195484
orbit4                   orbit4 0.093473319
membership_s30   membership_s30 0.092436146
orbit43                 orbit43 0.091979782
orbit21                 orbit21 0.089520275
AP                           AP 0.085611948
orbit7                   orbit7 0.079495643
membership_s5     membership_s5 0.075125806
graph21                 graph21 0.074161536
orbit15                 orbit15 0.066385856
coreness               coreness 0.065886320
orbit33                 orbit33 0.065867460
upto_second         upto_second 0.061535858
orbit42                 orbit42 0.060408662
orbit48                 orbit48 0.059061595
pdi                         pdi 0.056894616
hubscore               hubscore 0.053674002
orbit2                   orbit2 0.051946940
orbit32                 orbit32 0.048657006
bigcom1                 bigcom1 0.048608584
evcent                   evcent 0.039104777
membership_s32   membership_s32 0.038112387
orbit10                 orbit10 0.030397447
orbit11                 orbit11 0.030001959
upto_third           upto_third 0.027192412
orbit60                 orbit60 0.024085198
membership_s36   membership_s36 0.023867131
membership_s4     membership_s4 0.013991291
membership_s1     membership_s1 0.009759292
bigcom21               bigcom21 0.007649526
membership_s27   membership_s27 0.004054849
orbit0                   orbit0 0.000000000
orbit3                   orbit3 0.000000000
orbit8                   orbit8 0.000000000
orbit14                 orbit14 0.000000000
orbit34                 orbit34 0.000000000
orbit72                 orbit72 0.000000000
ecc                         ecc 0.000000000
eccrad                   eccrad 0.000000000
first                     first 0.000000000
second                   second 0.000000000
bigcom2                 bigcom2 0.000000000
bigcom6                 bigcom6 0.000000000
bigcom8                 bigcom8 0.000000000
bigcom9                 bigcom9 0.000000000
bigcom11               bigcom11 0.000000000
bigcom13               bigcom13 0.000000000
bigcom15               bigcom15 0.000000000
bigcom16               bigcom16 0.000000000
bigcom22               bigcom22 0.000000000
bigcom24               bigcom24 0.000000000
bigcom26               bigcom26 0.000000000
bigcom30               bigcom30 0.000000000
bigcom31               bigcom31 0.000000000
bigcom33               bigcom33 0.000000000
bigcom34               bigcom34 0.000000000
bigcom36               bigcom36 0.000000000
bigcom37               bigcom37 0.000000000
bigcom38               bigcom38 0.000000000
bigcom39               bigcom39 0.000000000
bigcom43               bigcom43 0.000000000
bigcom44               bigcom44 0.000000000
bigcom46               bigcom46 0.000000000
bigcom47               bigcom47 0.000000000
bigcom49               bigcom49 0.000000000
bigcom50               bigcom50 0.000000000
bigcom51               bigcom51 0.000000000
bigcom52               bigcom52 0.000000000
bigcom54               bigcom54 0.000000000
bigcom56               bigcom56 0.000000000
bigcom62               bigcom62 0.000000000
bigcom66               bigcom66 0.000000000
bigcom68               bigcom68 0.000000000
bigcom69               bigcom69 0.000000000
bigcom72               bigcom72 0.000000000
bigcom73               bigcom73 0.000000000
bigcom74               bigcom74 0.000000000
bigcom75               bigcom75 0.000000000
bigcom76               bigcom76 0.000000000
bigcom77               bigcom77 0.000000000
bigcom79               bigcom79 0.000000000
bigcom80               bigcom80 0.000000000
bigcom82               bigcom82 0.000000000
bigcom83               bigcom83 0.000000000
bigcom84               bigcom84 0.000000000
bigcom85               bigcom85 0.000000000
bigcom87               bigcom87 0.000000000
bigcom89               bigcom89 0.000000000
bigcom91               bigcom91 0.000000000
bigcom92               bigcom92 0.000000000
bigcom93               bigcom93 0.000000000
bigcom96               bigcom96 0.000000000
bigcom97               bigcom97 0.000000000
bigcom98               bigcom98 0.000000000
bigcom99               bigcom99 0.000000000
bigcom101             bigcom101 0.000000000
bigcom104             bigcom104 0.000000000
bigcom106             bigcom106 0.000000000
bigcom109             bigcom109 0.000000000
bigcom113             bigcom113 0.000000000
bigcom116             bigcom116 0.000000000
bigcom120             bigcom120 0.000000000
bigcom123             bigcom123 0.000000000
bigcom126             bigcom126 0.000000000
bigcom127             bigcom127 0.000000000
bigcom137             bigcom137 0.000000000
bigcom139             bigcom139 0.000000000
bigcom140             bigcom140 0.000000000
bigcom143             bigcom143 0.000000000
bigcom145             bigcom145 0.000000000
bigcom146             bigcom146 0.000000000
bigcom147             bigcom147 0.000000000
bigcom149             bigcom149 0.000000000
bigcom153             bigcom153 0.000000000
bigcom154             bigcom154 0.000000000
bigcom156             bigcom156 0.000000000
bigcom157             bigcom157 0.000000000
bigcom158             bigcom158 0.000000000
bigcom160             bigcom160 0.000000000
bigcom161             bigcom161 0.000000000
bigcom162             bigcom162 0.000000000
bigcom164             bigcom164 0.000000000
bigcom166             bigcom166 0.000000000
bigcom167             bigcom167 0.000000000
bigcom173             bigcom173 0.000000000
bigcom175             bigcom175 0.000000000
bigcom176             bigcom176 0.000000000
bigcom177             bigcom177 0.000000000
bigcom178             bigcom178 0.000000000
bigcom181             bigcom181 0.000000000
bigcom184             bigcom184 0.000000000
bigcom186             bigcom186 0.000000000
bigcom187             bigcom187 0.000000000
bigcom189             bigcom189 0.000000000
bigcom194             bigcom194 0.000000000
bigcom195             bigcom195 0.000000000
bigcom204             bigcom204 0.000000000
bigcom205             bigcom205 0.000000000
bigcom212             bigcom212 0.000000000
bigcom214             bigcom214 0.000000000
bigcom222             bigcom222 0.000000000
bigcom223             bigcom223 0.000000000
bigcom226             bigcom226 0.000000000
bigcom227             bigcom227 0.000000000
bigcom229             bigcom229 0.000000000
bigcom233             bigcom233 0.000000000
bigcom236             bigcom236 0.000000000
bigcom237             bigcom237 0.000000000
bigcom246             bigcom246 0.000000000
bigcom248             bigcom248 0.000000000
bigcom249             bigcom249 0.000000000
bigcom250             bigcom250 0.000000000
bigcom254             bigcom254 0.000000000
bigcom266             bigcom266 0.000000000
bigcom269             bigcom269 0.000000000
bigcom272             bigcom272 0.000000000
bigcom274             bigcom274 0.000000000
bigcom281             bigcom281 0.000000000
bigcom291             bigcom291 0.000000000
bigcom292             bigcom292 0.000000000
bigcom295             bigcom295 0.000000000
bigcom299             bigcom299 0.000000000
bigcom301             bigcom301 0.000000000
bigcom306             bigcom306 0.000000000
bigcom309             bigcom309 0.000000000
bigcom314             bigcom314 0.000000000
bigcom321             bigcom321 0.000000000
bigcom341             bigcom341 0.000000000
bigcom350             bigcom350 0.000000000
bigcom353             bigcom353 0.000000000
bigcom359             bigcom359 0.000000000
bigcom363             bigcom363 0.000000000
bigcom365             bigcom365 0.000000000
bigcom385             bigcom385 0.000000000
bigcom386             bigcom386 0.000000000
bigcom480             bigcom480 0.000000000
membership_s3     membership_s3 0.000000000
membership_s6     membership_s6 0.000000000
membership_s7     membership_s7 0.000000000
membership_s8     membership_s8 0.000000000
membership_s9     membership_s9 0.000000000
membership_s11   membership_s11 0.000000000
membership_s12   membership_s12 0.000000000
membership_s14   membership_s14 0.000000000
membership_s15   membership_s15 0.000000000
membership_s16   membership_s16 0.000000000
membership_s17   membership_s17 0.000000000
membership_s18   membership_s18 0.000000000
membership_s20   membership_s20 0.000000000
membership_s21   membership_s21 0.000000000
membership_s22   membership_s22 0.000000000
membership_s24   membership_s24 0.000000000
membership_s25   membership_s25 0.000000000
membership_s26   membership_s26 0.000000000
membership_s28   membership_s28 0.000000000
membership_s31   membership_s31 0.000000000
membership_s33   membership_s33 0.000000000
membership_s37   membership_s37 0.000000000
[1] "Dataset: all_CT Model RF, run: 2 of 10 2015-06-22 17:24:26"
     |      Out-of-bag   |
Tree |      MSE  %Var(y) |
   1 |  0.01837   220.24 |
   2 |  0.01433   171.79 |
   3 |   0.0153   183.54 |
   4 |  0.01463   175.38 |
   5 |  0.01402   168.07 |
   6 |  0.01286   154.22 |
   7 |  0.01171   140.44 |
   8 |  0.01107   132.80 |
   9 |   0.0108   129.53 |
  10 |  0.01022   122.51 |
  11 | 0.009984   119.73 |
  12 | 0.009838   117.97 |
  13 | 0.009592   115.03 |
  14 | 0.009494   113.85 |
  15 | 0.009365   112.30 |
  16 | 0.009194   110.25 |
  17 | 0.009094   109.05 |
  18 | 0.009049   108.52 |
  19 | 0.008976   107.64 |
  20 | 0.008907   106.81 |
  21 | 0.008891   106.61 |
  22 |   0.0088   105.53 |
  23 | 0.008748   104.90 |
  24 | 0.008689   104.19 |
  25 | 0.008707   104.41 |
  26 |   0.0087   104.33 |
  27 | 0.008636   103.56 |
  28 |  0.00866   103.85 |
  29 | 0.008625   103.43 |
  30 | 0.008563   102.69 |
  31 | 0.008616   103.32 |
  32 | 0.008617   103.33 |
  33 | 0.008616   103.33 |
  34 | 0.008602   103.15 |
  35 | 0.008628   103.47 |
  36 | 0.008636   103.56 |
  37 | 0.008608   103.23 |
  38 |  0.00857   102.77 |
  39 | 0.008572   102.79 |
  40 | 0.008542   102.43 |
  41 | 0.008505   101.99 |
  42 |  0.00849   101.81 |
  43 | 0.008455   101.39 |
  44 | 0.008435   101.15 |
  45 | 0.008421   100.98 |
  46 | 0.008412   100.88 |
  47 | 0.008403   100.77 |
  48 | 0.008404   100.78 |
  49 | 0.008379   100.48 |
  50 | 0.008373   100.41 |
  51 | 0.008372   100.40 |
  52 | 0.008355   100.19 |
  53 | 0.008356   100.20 |
  54 | 0.008349   100.12 |
  55 | 0.008335    99.95 |
  56 | 0.008307    99.61 |
  57 | 0.008292    99.43 |
  58 | 0.008289    99.41 |
  59 | 0.008275    99.23 |
  60 | 0.008267    99.14 |
  61 | 0.008263    99.09 |
  62 |  0.00827    99.17 |
  63 | 0.008267    99.14 |
  64 | 0.008259    99.04 |
  65 |  0.00825    98.94 |
  66 | 0.008246    98.89 |
  67 |  0.00824    98.81 |
  68 | 0.008235    98.76 |
  69 | 0.008211    98.47 |
  70 | 0.008202    98.35 |
  71 | 0.008217    98.53 |
  72 | 0.008194    98.26 |
  73 | 0.008192    98.24 |
  74 | 0.008188    98.18 |
  75 | 0.008178    98.06 |
  76 | 0.008165    97.92 |
  77 | 0.008168    97.94 |
  78 | 0.008165    97.92 |
  79 | 0.008163    97.89 |
  80 |  0.00816    97.85 |
  81 | 0.008157    97.82 |
  82 | 0.008159    97.84 |
  83 |  0.00815    97.73 |
  84 | 0.008149    97.72 |
  85 | 0.008151    97.75 |
  86 |  0.00814    97.61 |
  87 | 0.008136    97.57 |
  88 | 0.008141    97.63 |
  89 | 0.008143    97.65 |
  90 | 0.008156    97.80 |
  91 | 0.008155    97.79 |
  92 | 0.008159    97.84 |
  93 | 0.008167    97.94 |
  94 | 0.008166    97.93 |
  95 |  0.00817    97.97 |
  96 | 0.008161    97.87 |
  97 | 0.008155    97.79 |
  98 | 0.008167    97.94 |
  99 | 0.008158    97.83 |
 100 |  0.00815    97.73 |
[1] "Random Forest variable coefficients"
                      %IncMSE IncNodePurity
graph0           9.063693e-05  1.786861e-01
graph1           1.042715e-03  1.890598e-01
graph2           1.180075e-03  3.954317e-01
graph3           1.905797e-03  1.443739e-01
graph4           3.528421e-03  7.736005e-01
graph5           1.881653e-03  2.567084e-01
graph6           3.730250e-03  2.999520e-01
graph7           2.907862e-03  4.047189e-01
graph8           1.329646e-03  2.569708e-01
graph9           6.146199e-04  2.513711e-01
graph10          4.141839e-03  5.920820e-01
graph11          3.883094e-03  6.983203e-01
graph12          2.089700e-03  2.560330e-01
graph13          5.950612e-04  2.677302e-01
graph14          1.332121e-03  4.302791e-01
graph15          2.248292e-04  1.799579e-01
graph16          1.865545e-03  2.178014e-01
graph17          3.380940e-03  6.277950e-01
graph18          2.239365e-03  2.623230e-01
graph19          3.796315e-03  3.299546e-01
graph20          8.153332e-03  1.041046e+00
graph21          1.410594e-03  3.223601e-01
graph22          4.160696e-03  8.954377e-01
graph23          7.359148e-03  7.582522e-01
graph24          1.650728e-03  3.854494e-01
graph25          3.379421e-03  5.358018e-01
graph26          1.827202e-03  6.944981e-01
graph27          1.058585e-03  6.624955e-01
graph28          2.216511e-03  5.275964e-01
graph29          4.918392e-04  3.224080e-01
orbit0           5.150940e-04  9.952178e-02
orbit1           2.731963e-03  3.499477e-01
orbit2           1.418066e-03  2.860504e-01
orbit3           1.202109e-03  1.274455e-01
orbit4           7.194522e-04  2.141448e-01
orbit5           2.967778e-03  3.085239e-01
orbit6           8.503811e-04  4.349836e-01
orbit7           6.231606e-04  2.643652e-01
orbit8           4.271757e-03  3.228896e-01
orbit9           1.276351e-03  3.258000e-01
orbit10          4.119921e-04  4.175114e-01
orbit11          9.921458e-05  2.283014e-01
orbit12          1.858384e-03  4.982164e-01
orbit13          7.175380e-04  3.840372e-01
orbit14          1.145614e-03  5.101062e-01
orbit15          1.484339e-03  3.586138e-01
orbit16          1.684518e-04  2.275330e-01
orbit17          4.156582e-03  3.803167e-01
orbit18          4.513258e-03  7.685696e-01
orbit19          3.206218e-03  5.864323e-01
orbit20          3.810201e-03  3.980818e-01
orbit21          4.379751e-03  2.400460e-01
orbit22          6.048609e-03  8.099082e-01
orbit23          9.025918e-04  3.130951e-01
orbit24          2.198694e-03  6.291143e-01
orbit25          1.330981e-03  4.950833e-01
orbit26          4.804608e-04  2.579120e-01
orbit27          3.793165e-03  4.303989e-01
orbit28          2.603021e-03  4.208498e-01
orbit29          5.320163e-03  4.272923e-01
orbit30          9.183508e-04  2.896243e-01
orbit31          3.731090e-03  4.129550e-01
orbit32          3.618324e-03  4.090591e-01
orbit33          4.794369e-04  3.912098e-01
orbit34          1.130564e-03  3.623102e-01
orbit35          3.844808e-03  4.994091e-01
orbit36          6.059731e-04  5.595634e-01
orbit37          1.567315e-03  5.149201e-01
orbit38          3.174251e-03  3.629426e-01
orbit39          2.414958e-03  4.133876e-01
orbit40          4.552226e-03  4.621877e-01
orbit41          1.139248e-03  2.245658e-01
orbit42          1.185643e-04  2.345775e-01
orbit43          1.573946e-03  2.543378e-01
orbit44          1.362745e-03  2.282187e-01
orbit45          6.093149e-03  6.295735e-01
orbit46          4.288859e-04  5.353303e-01
orbit47          1.723485e-03  3.271007e-01
orbit48          2.605896e-04  3.116358e-01
orbit49          5.685237e-03  9.458944e-01
orbit50          1.889732e-03  6.098881e-01
orbit51          3.233051e-03  4.963552e-01
orbit52          1.724878e-03  5.053154e-01
orbit53          3.314082e-04  1.074180e-01
orbit54          3.899637e-03  1.186863e+00
orbit55          1.682618e-04  2.843716e-01
orbit56          1.962788e-02  1.454650e+00
orbit57          3.143510e-04  3.605487e-01
orbit58          5.218443e-04  2.439615e-01
orbit59          6.314801e-03  8.081133e-01
orbit60          6.143480e-04  3.072117e-01
orbit61          2.430757e-04  1.803309e-01
orbit62          7.133273e-03  1.570474e+00
orbit63          6.100470e-04  7.175857e-01
orbit64          6.263731e-04  4.587767e-01
orbit65          9.386646e-03  1.927743e+00
orbit66          5.223531e-04  5.229234e-01
orbit67          9.806429e-04  2.915778e-01
orbit68          2.815038e-03  1.115051e+00
orbit69          3.596770e-04  3.472292e-01
orbit70          5.504570e-03  1.874749e+00
orbit71          5.656048e-05  3.435256e-01
orbit72          1.051908e-03  3.152987e-01
AP               8.495667e-06  3.975302e-02
bet              1.566201e-03  5.843357e-01
ecc              1.039676e-04  5.140002e-02
eccrad           1.072500e-04  6.960761e-02
close            2.953589e-03  4.183458e-01
constraint       1.893201e-03  6.185711e-01
coreness         1.539065e-04  1.285926e-01
knn              9.271389e-04  5.997314e-01
hubscore         1.913564e-03  2.119455e-01
pagerank         1.075456e-03  8.211690e-01
trans            1.342886e-03  1.067047e+00
evcent           1.214856e-04  2.862361e-01
first            6.087642e-04  1.856611e-01
upto_second      1.714246e-03  3.474349e-01
upto_third       1.700689e-03  2.542765e-01
upto_fourth      4.793459e-04  3.683817e-01
upto_fifth       1.764713e-03  4.030177e-01
upto_sixth       1.197729e-03  4.217563e-01
second           2.204416e-03  2.696048e-01
third            2.178407e-03  7.749263e-01
fourth           1.269691e-03  7.235692e-01
fifth            1.056093e-03  1.007745e+00
sixth            9.486100e-04  7.749473e-01
ratio1           3.202403e-04  6.630862e-01
ratio2           5.405939e-03  9.493996e-01
ratio3           3.262272e-03  8.339343e-01
ratio4           2.898519e-04  1.456713e+00
ratio5           8.401701e-04  3.291902e+00
ratio6           1.604791e-03  7.236146e-01
selfinter        5.786299e-05  7.665679e-02
walktrap_vertex  1.568330e-03  1.373023e+00
bigcom1          3.871187e-04  1.387862e-01
bigcom2          0.000000e+00  0.000000e+00
bigcom3         -2.281923e-05  5.630522e-01
bigcom4          1.789048e-04  6.764767e-02
bigcom6          0.000000e+00  0.000000e+00
bigcom8          0.000000e+00  1.626303e-20
bigcom9          0.000000e+00  2.168404e-21
bigcom11         0.000000e+00  0.000000e+00
bigcom13         0.000000e+00  1.734723e-20
bigcom15         0.000000e+00  0.000000e+00
bigcom16         0.000000e+00  5.204170e-20
bigcom21         1.285799e-05  1.929776e-02
bigcom22         0.000000e+00  9.411765e-03
bigcom24         0.000000e+00  0.000000e+00
bigcom26         0.000000e+00  0.000000e+00
bigcom28         1.376098e-04  6.408154e-01
bigcom30         0.000000e+00  5.421011e-20
bigcom31         0.000000e+00  0.000000e+00
bigcom32        -2.789492e-05  1.175758e-01
bigcom33         0.000000e+00  0.000000e+00
bigcom34         0.000000e+00  0.000000e+00
bigcom36         0.000000e+00  1.843144e-20
bigcom37         0.000000e+00  0.000000e+00
bigcom38         0.000000e+00  0.000000e+00
bigcom39         0.000000e+00  0.000000e+00
bigcom40         1.148603e-04  1.127458e-01
bigcom43         0.000000e+00  0.000000e+00
bigcom44         0.000000e+00  6.179952e-20
bigcom46         0.000000e+00  0.000000e+00
bigcom47         0.000000e+00  0.000000e+00
bigcom49         0.000000e+00  3.469447e-20
bigcom50         0.000000e+00  0.000000e+00
bigcom51         0.000000e+00  0.000000e+00
bigcom52         0.000000e+00  1.734723e-20
bigcom54         0.000000e+00  0.000000e+00
bigcom56         0.000000e+00  0.000000e+00
bigcom62         0.000000e+00  0.000000e+00
bigcom66         0.000000e+00  0.000000e+00
bigcom68         0.000000e+00  5.204170e-20
bigcom69         0.000000e+00  8.673617e-20
bigcom71         6.739415e-05  2.652958e-01
bigcom72         0.000000e+00  0.000000e+00
bigcom73         0.000000e+00  0.000000e+00
bigcom74         0.000000e+00  0.000000e+00
bigcom75         0.000000e+00  0.000000e+00
bigcom76         0.000000e+00  0.000000e+00
bigcom77         0.000000e+00  0.000000e+00
bigcom79         0.000000e+00  0.000000e+00
bigcom80         0.000000e+00  0.000000e+00
bigcom82         0.000000e+00  0.000000e+00
bigcom83         0.000000e+00  0.000000e+00
bigcom84         0.000000e+00  0.000000e+00
bigcom85         0.000000e+00  0.000000e+00
bigcom87         0.000000e+00  0.000000e+00
bigcom89         0.000000e+00  1.734723e-20
bigcom91         0.000000e+00  1.734723e-20
bigcom92         0.000000e+00  0.000000e+00
bigcom93         0.000000e+00  0.000000e+00
bigcom96         0.000000e+00  0.000000e+00
bigcom97         0.000000e+00  1.734723e-20
bigcom98         0.000000e+00  0.000000e+00
bigcom99         0.000000e+00  0.000000e+00
bigcom101        0.000000e+00  0.000000e+00
bigcom104        0.000000e+00  0.000000e+00
bigcom106        0.000000e+00  0.000000e+00
bigcom109        0.000000e+00  0.000000e+00
bigcom113        0.000000e+00  0.000000e+00
bigcom116        0.000000e+00  0.000000e+00
bigcom120        0.000000e+00  0.000000e+00
bigcom123        0.000000e+00  0.000000e+00
bigcom126        0.000000e+00  0.000000e+00
bigcom127        0.000000e+00  0.000000e+00
bigcom137        0.000000e+00  0.000000e+00
bigcom139        0.000000e+00  1.734723e-20
bigcom140        0.000000e+00  0.000000e+00
bigcom143        0.000000e+00  0.000000e+00
bigcom145        0.000000e+00  0.000000e+00
bigcom146        0.000000e+00  0.000000e+00
bigcom147        0.000000e+00  0.000000e+00
bigcom149        0.000000e+00  0.000000e+00
bigcom153        0.000000e+00  0.000000e+00
bigcom154        0.000000e+00  0.000000e+00
bigcom156        0.000000e+00  1.734723e-20
bigcom157        0.000000e+00  0.000000e+00
bigcom158        0.000000e+00  0.000000e+00
bigcom160        0.000000e+00  0.000000e+00
bigcom161        0.000000e+00  0.000000e+00
bigcom162        0.000000e+00  0.000000e+00
bigcom164        0.000000e+00  0.000000e+00
bigcom166        0.000000e+00  0.000000e+00
bigcom167        0.000000e+00  0.000000e+00
bigcom171        3.307098e-04  2.720996e+00
bigcom173        0.000000e+00  0.000000e+00
bigcom175        0.000000e+00  0.000000e+00
bigcom176        0.000000e+00  0.000000e+00
bigcom177        0.000000e+00  0.000000e+00
bigcom178        0.000000e+00  0.000000e+00
bigcom180       -1.456530e-05  4.550845e-01
bigcom181        0.000000e+00  0.000000e+00
bigcom184        0.000000e+00  0.000000e+00
bigcom186        0.000000e+00  0.000000e+00
bigcom187        0.000000e+00  0.000000e+00
bigcom189        0.000000e+00  0.000000e+00
bigcom194        0.000000e+00  0.000000e+00
bigcom195        0.000000e+00  1.084202e-21
bigcom196       -2.870771e-05  4.681323e-01
bigcom204        0.000000e+00  0.000000e+00
bigcom205        0.000000e+00  0.000000e+00
bigcom212        0.000000e+00  0.000000e+00
bigcom214        0.000000e+00  0.000000e+00
bigcom222        0.000000e+00  0.000000e+00
bigcom223        0.000000e+00  0.000000e+00
bigcom226        0.000000e+00  0.000000e+00
bigcom227        0.000000e+00  0.000000e+00
bigcom229        0.000000e+00  0.000000e+00
bigcom233        0.000000e+00  0.000000e+00
bigcom236        0.000000e+00  1.734723e-20
bigcom237        0.000000e+00  0.000000e+00
bigcom246        0.000000e+00  0.000000e+00
bigcom248        0.000000e+00  0.000000e+00
bigcom249        0.000000e+00  0.000000e+00
bigcom250        0.000000e+00  0.000000e+00
bigcom254        0.000000e+00  0.000000e+00
bigcom266        0.000000e+00  0.000000e+00
bigcom269        0.000000e+00  6.938894e-20
bigcom272        0.000000e+00  0.000000e+00
bigcom274        0.000000e+00  5.204170e-20
bigcom281        0.000000e+00  0.000000e+00
bigcom291        0.000000e+00  0.000000e+00
bigcom292        0.000000e+00  0.000000e+00
bigcom295        0.000000e+00  0.000000e+00
bigcom299        0.000000e+00  0.000000e+00
bigcom301        0.000000e+00  0.000000e+00
bigcom306        0.000000e+00  0.000000e+00
bigcom309        0.000000e+00  0.000000e+00
bigcom314        0.000000e+00  0.000000e+00
bigcom321        0.000000e+00  0.000000e+00
bigcom341        0.000000e+00  0.000000e+00
bigcom350        0.000000e+00  0.000000e+00
bigcom353        0.000000e+00  0.000000e+00
bigcom359        0.000000e+00  0.000000e+00
bigcom363        0.000000e+00  0.000000e+00
bigcom365        0.000000e+00  0.000000e+00
bigcom385        0.000000e+00  0.000000e+00
bigcom386        0.000000e+00  0.000000e+00
bigcom408        1.936147e-05  3.084171e-01
bigcom412        7.092692e-05  8.534895e-01
bigcom480        0.000000e+00  0.000000e+00
spin_vertex      5.254909e-04  1.562723e+00
membership_s1    7.224637e-05  2.079923e-01
membership_s3    0.000000e+00  0.000000e+00
membership_s4    4.808392e-05  8.346009e-02
membership_s5    5.026532e-05  4.781731e-02
membership_s6    2.819125e-07  1.916667e-02
membership_s7   -3.092594e-06  4.279790e-02
membership_s8    0.000000e+00  0.000000e+00
membership_s9    0.000000e+00  8.673617e-21
membership_s11   0.000000e+00  0.000000e+00
membership_s12   0.000000e+00  0.000000e+00
membership_s14   0.000000e+00  0.000000e+00
membership_s15  -1.622356e-05  6.324728e-02
membership_s16   0.000000e+00  0.000000e+00
membership_s17   0.000000e+00  0.000000e+00
membership_s18   0.000000e+00  1.734723e-20
membership_s20   0.000000e+00  0.000000e+00
membership_s21   0.000000e+00  1.788934e-20
membership_s22   0.000000e+00  0.000000e+00
membership_s24   0.000000e+00  3.469447e-20
membership_s25   0.000000e+00  1.734723e-20
membership_s26   0.000000e+00  1.084202e-21
membership_s27   2.032502e-05  6.430425e-02
membership_s28   0.000000e+00  0.000000e+00
membership_s30  -2.187786e-05  8.080475e-02
membership_s31   0.000000e+00  2.992398e-19
membership_s32  -2.677125e-05  2.127260e-01
membership_s33   0.000000e+00  0.000000e+00
membership_s36   2.075791e-04  1.459672e-01
membership_s37   0.000000e+00  1.040834e-19
V1               7.094801e-04  1.498269e+00
V2               7.388672e-04  1.714080e+00
pdi              3.893250e-05  9.487864e-02
adhesion         2.894902e-02  1.707788e+00
cohesion         2.873058e-02  1.479667e+00
inner            1.023593e-03  1.562140e+00
outer            1.184507e-03  1.460179e+00
ioratio          2.183066e-03  1.225253e+00
comsize          1.453476e-03  2.251562e+00
[1] "Dataset: all_CT Model GLM, run: 2 of 10 2015-06-22 17:28:17"
[1] "glmnet variable coefficients"
                         [,1]          [,2]
(Intercept)     -4.769929e+00 -6.063367e+00
graph0           2.751595e-40 -4.094469e-04
graph1           1.041148e-43 -2.695406e-07
graph2           1.456834e-40 -2.567288e-05
graph3           9.564032e-45 -1.634596e-08
graph4           1.242162e-47 -8.117893e-11
graph5           3.829050e-42 -4.188167e-07
graph6           7.559209e-44 -4.255788e-08
graph7           5.963591e-42  2.916540e-06
graph8           1.242885e-40 -9.929671e-06
graph9           2.209619e-46 -4.445522e-10
graph10          2.710075e-48 -5.954795e-12
graph11         -1.230264e-50 -8.190651e-14
graph12          4.482803e-46 -4.186113e-10
graph13          4.209317e-45 -1.976869e-09
graph14          1.565355e-47 -2.865758e-11
graph15          1.389419e-43 -2.191151e-07
graph16          1.710797e-45 -1.831344e-09
graph17          3.494679e-45 -1.279898e-09
graph18          1.020986e-43  4.330188e-08
graph19          2.293883e-44  9.093924e-09
graph20          2.065929e-43 -6.681981e-07
graph21          1.220922e-43 -6.722227e-09
graph22          3.891146e-43 -4.152811e-08
graph23          1.619539e-43  3.780734e-09
graph24          2.786830e-43  1.257908e-07
graph25          1.487113e-42  1.727321e-06
graph26          1.426374e-42  5.158080e-07
graph27          8.638692e-42  1.435130e-05
graph28          1.219514e-41  3.605705e-06
graph29          1.246358e-40 -8.281908e-05
orbit0           2.751595e-40 -4.056628e-04
orbit1           7.153569e-42 -2.687324e-06
orbit2           5.940067e-44 -2.607302e-07
orbit3           1.456834e-40 -2.283317e-05
orbit4           1.945345e-43  5.449848e-08
orbit5           7.749940e-45 -1.900497e-08
orbit6           2.139838e-45 -3.135229e-09
orbit7           4.784161e-48 -6.954729e-11
orbit8           3.829050e-42 -3.053937e-07
orbit9           4.042322e-42  5.897448e-06
orbit10          5.888216e-43 -1.537162e-07
orbit11          4.312995e-44 -5.741326e-08
orbit12          2.629912e-41  2.197017e-05
orbit13          6.655446e-42  2.159278e-06
orbit14          1.242885e-40 -8.207859e-06
orbit15          4.675919e-45  1.686973e-09
orbit16          1.911579e-46 -5.832055e-10
orbit17          1.640315e-45 -2.546320e-09
orbit18          1.093304e-45  1.904111e-09
orbit19          2.525915e-46 -5.630940e-11
orbit20          1.189285e-46 -4.732733e-10
orbit21          8.807675e-49 -4.185283e-12
orbit22         -4.111298e-49 -5.712514e-12
orbit23         -9.856689e-51 -4.734887e-14
orbit24          2.132677e-44  3.687100e-08
orbit25          1.241914e-44  3.938071e-09
orbit26          3.240327e-46 -6.387909e-10
orbit27          1.165854e-43  1.422963e-07
orbit28          8.542013e-45 -2.008828e-08
orbit29          2.234371e-44 -3.131013e-10
orbit30          6.536510e-45 -2.765322e-09
orbit31          1.100082e-45  1.637640e-10
orbit32          6.999336e-46 -8.916917e-10
orbit33          4.796064e-48 -1.807761e-11
orbit34          1.389419e-43 -2.191075e-07
orbit35          1.149513e-43  2.331831e-08
orbit36          2.531991e-44  1.541012e-08
orbit37          1.867701e-44 -2.406981e-08
orbit38          7.214319e-46 -2.039600e-09
orbit39          2.294003e-43  3.453808e-07
orbit40          5.121021e-44  1.870289e-08
orbit41          1.995702e-44 -2.161959e-08
orbit42          2.095042e-45 -1.596669e-09
orbit43          3.683223e-43  3.090882e-07
orbit44          7.607777e-44 -2.784724e-08
orbit45          7.437338e-43  2.134107e-06
orbit46          3.294228e-43  1.039760e-07
orbit47          2.593103e-44 -1.224911e-08
orbit48          4.944198e-44  2.733432e-08
orbit49          1.055216e-42 -1.335132e-06
orbit50          1.636939e-43 -7.955721e-07
orbit51          5.209396e-43  3.646493e-07
orbit52          1.314562e-42 -6.054776e-07
orbit53          1.540696e-43 -5.838564e-08
orbit54          2.067848e-42  4.209782e-07
orbit55          3.400694e-43 -9.324748e-08
orbit56          4.924470e-42  1.996055e-05
orbit57          3.337346e-43 -2.333831e-07
orbit58          1.836464e-43  2.012425e-07
orbit59          1.829573e-42  1.089804e-06
orbit60          6.516673e-43  1.617401e-07
orbit61          4.606157e-43  2.986381e-07
orbit62          1.609166e-41  4.497467e-05
orbit63          2.676929e-42  4.046118e-06
orbit64          3.359344e-42  9.100553e-07
orbit65          2.152033e-41  3.775576e-05
orbit66          4.463484e-42 -3.760801e-06
orbit67          1.943135e-42  1.785681e-06
orbit68          1.310299e-41  2.205390e-05
orbit69          1.940852e-41  3.065933e-05
orbit70          5.390423e-41  5.968440e-05
orbit71          1.418414e-41 -2.006415e-06
orbit72          1.246358e-40 -8.531032e-05
AP               1.025927e-38 -3.713001e-02
bet              1.211402e-44 -4.558909e-08
ecc             -3.410246e-39  6.856958e-03
eccrad          -2.046148e-38  4.105373e-02
close            2.210198e-37  3.744135e-01
constraint      -1.816346e-38 -1.087536e-01
coreness         1.733783e-39  5.101859e-03
knn             -5.872828e-42 -5.475656e-05
hubscore         4.655709e-37  2.771101e-01
pagerank        -2.185490e-38 -4.506200e-01
trans           -3.330104e-40 -9.832413e-02
evcent           4.650447e-37  2.522018e-01
first            2.751595e-40 -4.099496e-04
upto_second      7.927606e-42 -3.019016e-06
upto_third       2.142895e-42  6.397864e-06
upto_fourth      1.754705e-42  1.247285e-06
upto_fifth       1.991635e-42  2.539318e-06
upto_sixth       1.989213e-42  1.228713e-05
second           7.912857e-42 -2.647349e-06
third            2.343892e-42  1.084588e-05
fourth          -3.326751e-42 -1.279650e-05
fifth           -2.376121e-42 -1.494086e-06
sixth           -2.775450e-42 -1.072540e-06
ratio1          -7.072685e-42 -5.848678e-05
ratio2          -3.335981e-41 -1.534043e-04
ratio3          -3.277701e-41 -5.289034e-05
ratio4          -2.327628e-41 -1.257754e-04
ratio5          -8.384250e-42 -8.495294e-05
ratio6          -2.658307e-42  1.402128e-06
selfinter        2.127725e-38  1.998910e-01
walktrap_vertex  5.969713e-39  3.668605e-02
bigcom1         -5.852941e-39 -2.290701e-02
bigcom2         -8.503809e-39 -9.963179e-02
bigcom3          1.342919e-38  3.402438e-01
bigcom4         -2.747032e-39 -2.897559e-02
bigcom6         -8.499559e-39 -1.377636e-01
bigcom8         -5.070720e-39 -4.311271e-02
bigcom9         -8.532257e-39 -1.033542e-01
bigcom11        -8.510194e-39 -1.267002e-01
bigcom13        -8.516588e-39 -1.106264e-01
bigcom15        -8.520144e-39 -1.049404e-01
bigcom16        -8.504518e-39 -1.157768e-01
bigcom21         4.159364e-39  1.502176e-01
bigcom22        -3.750173e-39 -1.040701e-01
bigcom24        -8.499559e-39 -1.042328e-01
bigcom26        -8.563771e-39 -1.934384e-01
bigcom28         7.804840e-38  5.072890e-01
bigcom30        -8.572406e-39 -2.047981e-01
bigcom31        -8.497435e-39 -8.987289e-02
bigcom32         4.473938e-38  9.098973e-01
bigcom33        -8.498143e-39 -1.190139e-01
bigcom34        -8.498851e-39 -1.067094e-01
bigcom36        -8.504518e-39 -1.427776e-01
bigcom37        -8.497435e-39 -1.048151e-01
bigcom38        -8.504518e-39 -9.207650e-02
bigcom39        -8.518010e-39 -1.231018e-01
bigcom40         8.247251e-39  1.057507e-01
bigcom43        -8.502392e-39 -1.146387e-01
bigcom44        -8.628961e-39 -1.009116e-01
bigcom46        -8.510194e-39 -1.152062e-01
bigcom47        -8.505227e-39 -1.056134e-01
bigcom49        -8.503101e-39 -1.226606e-01
bigcom50        -8.502392e-39 -1.610311e-01
bigcom51        -8.498851e-39 -1.149500e-01
bigcom52        -8.499559e-39 -1.607679e-01
bigcom54        -8.498143e-39 -8.277562e-02
bigcom56        -8.508065e-39 -1.973200e-01
bigcom62        -8.498851e-39 -1.203564e-01
bigcom66        -8.498851e-39 -1.108296e-01
bigcom68        -8.498851e-39 -8.818822e-02
bigcom69        -8.506646e-39 -1.202911e-01
bigcom71         5.470959e-38  1.065809e+00
bigcom72        -8.499559e-39 -8.571562e-02
bigcom73        -8.508065e-39 -1.341887e-01
bigcom74        -8.505936e-39 -1.530563e-01
bigcom75        -8.497435e-39 -1.107828e-01
bigcom76        -8.500975e-39 -1.150964e-01
bigcom77        -8.501684e-39 -2.070432e-01
bigcom79        -8.498851e-39 -1.423325e-01
bigcom80        -8.501684e-39 -9.522232e-02
bigcom82        -8.500975e-39 -1.511393e-01
bigcom83        -8.496727e-39 -6.035436e-02
bigcom84        -8.498851e-39 -1.656371e-01
bigcom85        -8.499559e-39 -1.159168e-01
bigcom87        -8.503101e-39 -1.191891e-01
bigcom89        -8.498143e-39 -9.066239e-02
bigcom91        -8.502392e-39 -1.748496e-01
bigcom92        -8.517299e-39 -9.198843e-02
bigcom93        -8.497435e-39 -9.410298e-02
bigcom96        -8.498143e-39 -1.692124e-01
bigcom97        -8.504518e-39 -2.000154e-01
bigcom98        -8.497435e-39 -1.245216e-01
bigcom99        -8.496019e-39 -6.712372e-02
bigcom101       -8.510194e-39 -1.309558e-01
bigcom104       -8.503809e-39 -1.427183e-01
bigcom106       -8.499559e-39 -9.732279e-02
bigcom109       -8.498143e-39 -1.419681e-01
bigcom113       -8.500975e-39 -1.135854e-01
bigcom116       -8.528691e-39 -1.258814e-01
bigcom120       -8.498143e-39 -9.747221e-02
bigcom123       -8.499559e-39 -1.114223e-01
bigcom126       -8.497435e-39 -6.439480e-02
bigcom127       -8.499559e-39 -1.149549e-01
bigcom137       -8.503101e-39 -1.924756e-01
bigcom139       -8.498851e-39 -1.335356e-01
bigcom140       -8.499559e-39 -1.321312e-01
bigcom143       -8.498143e-39 -9.275210e-02
bigcom145       -8.498851e-39 -8.910531e-02
bigcom146       -8.500267e-39 -9.196216e-02
bigcom147       -8.508774e-39 -1.321045e-01
bigcom149       -8.497435e-39 -1.185211e-01
bigcom153       -8.505227e-39 -1.049760e-01
bigcom154       -8.503809e-39 -8.475936e-02
bigcom156       -8.500267e-39 -1.015762e-01
bigcom157       -8.505936e-39 -8.679777e-02
bigcom158       -8.498143e-39 -8.397962e-02
bigcom160       -8.498851e-39 -1.132587e-01
bigcom161       -8.498143e-39 -1.165554e-01
bigcom162       -8.498143e-39 -9.921461e-02
bigcom164       -8.497435e-39 -1.386249e-01
bigcom166       -8.504518e-39 -1.031498e-01
bigcom167       -8.509484e-39 -1.432146e-01
bigcom171        4.510553e-37  2.258171e+00
bigcom173       -8.499559e-39 -9.404372e-02
bigcom175       -8.498143e-39 -8.790169e-02
bigcom176       -8.497435e-39 -1.112042e-01
bigcom177       -8.498143e-39 -1.137401e-01
bigcom178       -8.498851e-39 -1.665784e-01
bigcom180        1.936062e-37  1.736049e+00
bigcom181       -8.504518e-39 -1.195117e-01
bigcom184       -8.498851e-39 -1.470247e-01
bigcom186       -8.497435e-39 -1.680615e-01
bigcom187       -8.498143e-39 -1.804522e-01
bigcom189       -8.502392e-39 -1.006275e-01
bigcom194       -8.500267e-39 -1.121127e-01
bigcom195       -8.498851e-39 -8.325546e-02
bigcom196        1.936062e-37  1.606428e+00
bigcom204       -8.501684e-39 -1.047490e-01
bigcom205       -8.498851e-39 -9.260638e-02
bigcom212       -8.496727e-39 -1.088691e-01
bigcom214       -8.498851e-39 -1.045555e-01
bigcom222       -8.496727e-39 -1.113889e-01
bigcom223       -8.498143e-39 -1.773669e-01
bigcom226       -8.498851e-39 -1.027846e-01
bigcom227       -8.498143e-39 -9.285716e-02
bigcom229       -8.498143e-39 -7.150760e-02
bigcom233       -8.498143e-39 -9.198088e-02
bigcom236       -8.497435e-39 -8.733428e-02
bigcom237       -8.498143e-39 -1.432116e-01
bigcom246       -8.503809e-39 -1.243624e-01
bigcom248       -8.506646e-39 -2.045881e-01
bigcom249       -8.498851e-39 -1.109530e-01
bigcom250       -8.505936e-39 -1.150850e-01
bigcom254       -8.497435e-39 -1.131082e-01
bigcom266       -8.498143e-39 -1.614638e-01
bigcom269       -8.500975e-39 -9.454106e-02
bigcom272       -8.498143e-39 -8.022330e-02
bigcom274       -8.527265e-39 -9.834124e-02
bigcom281       -8.500267e-39 -1.030264e-01
bigcom291       -8.498851e-39 -1.280501e-01
bigcom292       -8.497435e-39 -1.400061e-01
bigcom295       -8.499559e-39 -1.013727e-01
bigcom299       -8.498143e-39 -1.654565e-01
bigcom301       -8.503809e-39 -1.041067e-01
bigcom306       -8.498143e-39 -7.141795e-02
bigcom309       -8.500267e-39 -1.166619e-01
bigcom314       -8.498851e-39 -1.061337e-01
bigcom321       -8.502392e-39 -8.580719e-02
bigcom341       -8.498143e-39 -1.174202e-01
bigcom350       -8.497435e-39 -1.375521e-01
bigcom353       -8.496727e-39 -9.927563e-02
bigcom359       -8.496727e-39 -1.692465e-01
bigcom363       -8.498143e-39 -8.212691e-02
bigcom365       -8.498143e-39 -1.344147e-01
bigcom385       -8.499559e-39 -1.336612e-01
bigcom386       -8.498143e-39 -7.797633e-02
bigcom408        8.340915e-38  1.121824e+00
bigcom412        2.802690e-37  1.986673e+00
bigcom480       -8.498851e-39 -8.406637e-02
spin_vertex     -1.205893e-38 -1.051308e-01
membership_s1   -3.178413e-39 -1.039615e-02
membership_s3   -8.507355e-39 -1.080360e-01
membership_s4    3.181764e-39  3.277492e-03
membership_s5   -3.786044e-39 -4.792222e-02
membership_s6   -8.008263e-39 -7.732126e-02
membership_s7   -5.865511e-39 -4.145074e-02
membership_s8   -8.501684e-39 -1.128687e-01
membership_s9   -8.505936e-39 -1.026063e-01
membership_s11  -8.500975e-39 -8.930346e-02
membership_s12  -8.504518e-39 -1.087873e-01
membership_s14  -8.500975e-39 -1.151789e-01
membership_s15  -2.443431e-39  1.039117e-01
membership_s16  -8.505227e-39 -9.789161e-02
membership_s17  -8.500975e-39 -1.013042e-01
membership_s18  -8.560896e-39 -1.370317e-01
membership_s20  -8.499559e-39 -9.129852e-02
membership_s21  -8.612934e-39 -1.432558e-01
membership_s22  -8.515166e-39 -8.735734e-02
membership_s24  -8.519432e-39 -1.004353e-01
membership_s25  -8.513745e-39 -9.611250e-02
membership_s26  -8.505936e-39 -9.148685e-02
membership_s27  -6.438367e-39 -5.720880e-02
membership_s28  -8.508065e-39 -9.693242e-02
membership_s30   2.403754e-38  1.835147e-01
membership_s31  -8.933468e-39 -1.159080e-01
membership_s32   3.501931e-39  1.735560e-01
membership_s33  -8.499559e-39 -7.864694e-02
membership_s36  -7.834622e-39 -6.242742e-02
membership_s37  -8.566647e-39 -1.053370e-01
V1               1.093892e-38  7.784557e-02
V2               4.790307e-39  8.946893e-02
pdi              1.405227e-36 -3.610437e+00
adhesion        -5.862044e-43 -5.195163e-06
cohesion         1.172526e-42  1.038258e-05
inner            3.647494e-43  8.883773e-07
outer            2.830413e-43 -3.319364e-06
ioratio         -1.591520e-39 -1.263905e-01
comsize          3.821245e-42  5.056810e-05
[1] "Dataset: all_CT Model GBM, run: 3 of 10 2015-06-22 17:30:26"
Iter   TrainDeviance   ValidDeviance   StepSize   Improve
     1        0.0900            -nan     0.0100    0.0009
     2        0.0871            -nan     0.0100    0.0004
     3        0.0848            -nan     0.0100    0.0002
     4        0.0828            -nan     0.0100    0.0003
     5        0.0815            -nan     0.0100    0.0002
     6        0.0803            -nan     0.0100    0.0002
     7        0.0793            -nan     0.0100    0.0002
     8        0.0783            -nan     0.0100    0.0001
     9        0.0775            -nan     0.0100    0.0001
    10        0.0766            -nan     0.0100    0.0002
    20        0.0708            -nan     0.0100    0.0001
    40        0.0637            -nan     0.0100    0.0001
    60        0.0587            -nan     0.0100    0.0000
    80        0.0551            -nan     0.0100    0.0000
   100        0.0525            -nan     0.0100    0.0000
   120        0.0497            -nan     0.0100   -0.0000
   140        0.0470            -nan     0.0100    0.0000
   160        0.0444            -nan     0.0100    0.0000
   180        0.0427            -nan     0.0100   -0.0000
   200        0.0401            -nan     0.0100   -0.0000
   220        0.0382            -nan     0.0100   -0.0000
   240        0.0362            -nan     0.0100   -0.0000
   260        0.0347            -nan     0.0100    0.0000
   280        0.0330            -nan     0.0100   -0.0000
   300        0.0319            -nan     0.0100   -0.0000
   320        0.0303            -nan     0.0100   -0.0000
   340        0.0287            -nan     0.0100   -0.0000
   357        0.0277            -nan     0.0100   -0.0000

[1] "GBM variable coefficients"
                            var     rel.inf
bigcom171             bigcom171 4.515846096
orbit65                 orbit65 4.178590966
ratio5                   ratio5 3.934472014
orbit70                 orbit70 3.224160472
V2                           V2 3.222616140
orbit62                 orbit62 2.984448855
walktrap_vertex walktrap_vertex 2.805403921
comsize                 comsize 2.768050458
ratio4                   ratio4 2.656175824
orbit54                 orbit54 2.423213208
outer                     outer 2.337175250
spin_vertex         spin_vertex 2.207207681
orbit68                 orbit68 2.117145981
knn                         knn 1.826262750
V1                           V1 1.749741174
trans                     trans 1.674670866
bigcom412             bigcom412 1.650483325
adhesion               adhesion 1.596042349
orbit56                 orbit56 1.552909288
inner                     inner 1.512108983
graph20                 graph20 1.486136738
ioratio                 ioratio 1.368313453
orbit49                 orbit49 1.335729438
orbit18                 orbit18 1.241162662
third                     third 1.213406508
graph22                 graph22 1.179658118
bigcom28               bigcom28 1.162310903
selfinter             selfinter 1.151177213
graph14                 graph14 1.114901347
orbit39                 orbit39 1.060510206
graph11                 graph11 1.004973690
cohesion               cohesion 0.961345085
bet                         bet 0.960671972
sixth                     sixth 0.954259685
graph0                   graph0 0.929460199
graph2                   graph2 0.845170994
graph26                 graph26 0.728904842
orbit50                 orbit50 0.705485881
bigcom196             bigcom196 0.695985375
ratio1                   ratio1 0.691450782
bigcom180             bigcom180 0.687546359
graph29                 graph29 0.679108764
graph27                 graph27 0.673252860
orbit45                 orbit45 0.651770188
graph23                 graph23 0.623249080
orbit63                 orbit63 0.600599310
graph4                   graph4 0.586137285
orbit35                 orbit35 0.576647704
graph10                 graph10 0.574335072
pagerank               pagerank 0.550290848
graph1                   graph1 0.540218249
ratio6                   ratio6 0.536598464
fourth                   fourth 0.519493803
orbit46                 orbit46 0.513698566
graph6                   graph6 0.509021214
orbit24                 orbit24 0.503402942
fifth                     fifth 0.503184192
orbit69                 orbit69 0.469114377
ratio2                   ratio2 0.465222251
constraint           constraint 0.453248532
orbit12                 orbit12 0.446139178
graph24                 graph24 0.440603971
graph5                   graph5 0.420866869
graph17                 graph17 0.418780066
orbit66                 orbit66 0.413004574
orbit59                 orbit59 0.409634408
upto_fifth           upto_fifth 0.405760443
graph25                 graph25 0.392613295
graph8                   graph8 0.392474427
graph7                   graph7 0.391779684
orbit25                 orbit25 0.391407158
orbit38                 orbit38 0.384580860
orbit6                   orbit6 0.373377784
orbit31                 orbit31 0.355395932
bigcom408             bigcom408 0.351401406
graph16                 graph16 0.349877550
orbit22                 orbit22 0.348478947
orbit40                 orbit40 0.344941630
upto_fourth         upto_fourth 0.337881350
orbit19                 orbit19 0.332506194
orbit41                 orbit41 0.331774146
orbit64                 orbit64 0.330086410
orbit58                 orbit58 0.319271403
orbit27                 orbit27 0.317219543
graph28                 graph28 0.306032412
bigcom3                 bigcom3 0.301859711
graph15                 graph15 0.300801107
orbit44                 orbit44 0.283026182
orbit9                   orbit9 0.274408091
orbit47                 orbit47 0.265397690
orbit30                 orbit30 0.241613722
orbit20                 orbit20 0.233960418
orbit13                 orbit13 0.225401255
graph19                 graph19 0.223531016
orbit15                 orbit15 0.214894923
graph13                 graph13 0.211258970
bigcom71               bigcom71 0.208303551
orbit37                 orbit37 0.205968395
bigcom32               bigcom32 0.200699792
orbit11                 orbit11 0.194654264
graph3                   graph3 0.184974369
graph12                 graph12 0.179023784
orbit32                 orbit32 0.175843429
graph9                   graph9 0.170284483
ratio3                   ratio3 0.163280955
AP                           AP 0.150949942
orbit57                 orbit57 0.149559481
orbit71                 orbit71 0.149184369
graph18                 graph18 0.142839203
graph21                 graph21 0.139027644
orbit36                 orbit36 0.134767111
orbit55                 orbit55 0.129832381
orbit2                   orbit2 0.129159050
orbit1                   orbit1 0.127256869
membership_s4     membership_s4 0.124825460
upto_sixth           upto_sixth 0.122002257
orbit28                 orbit28 0.121500231
orbit17                 orbit17 0.120151230
close                     close 0.107606010
orbit21                 orbit21 0.100069771
membership_s32   membership_s32 0.098729357
orbit51                 orbit51 0.092298014
orbit52                 orbit52 0.092120640
orbit4                   orbit4 0.087973645
orbit7                   orbit7 0.085672059
orbit33                 orbit33 0.076873935
orbit67                 orbit67 0.075041329
ecc                         ecc 0.065298474
orbit61                 orbit61 0.059222732
orbit42                 orbit42 0.058851366
orbit5                   orbit5 0.058139803
second                   second 0.057364829
bigcom1                 bigcom1 0.054304440
orbit29                 orbit29 0.049032481
upto_second         upto_second 0.029662778
orbit53                 orbit53 0.027293032
bigcom21               bigcom21 0.026461589
hubscore               hubscore 0.026058687
orbit23                 orbit23 0.025182643
orbit60                 orbit60 0.024309757
orbit43                 orbit43 0.021890409
bigcom40               bigcom40 0.021640819
orbit16                 orbit16 0.021470822
orbit10                 orbit10 0.021408315
pdi                         pdi 0.019587529
upto_third           upto_third 0.014499988
membership_s30   membership_s30 0.014370215
membership_s6     membership_s6 0.013824423
coreness               coreness 0.011439451
membership_s1     membership_s1 0.008601237
orbit26                 orbit26 0.003687692
orbit0                   orbit0 0.000000000
orbit3                   orbit3 0.000000000
orbit8                   orbit8 0.000000000
orbit14                 orbit14 0.000000000
orbit34                 orbit34 0.000000000
orbit48                 orbit48 0.000000000
orbit72                 orbit72 0.000000000
eccrad                   eccrad 0.000000000
evcent                   evcent 0.000000000
first                     first 0.000000000
bigcom2                 bigcom2 0.000000000
bigcom4                 bigcom4 0.000000000
bigcom6                 bigcom6 0.000000000
bigcom8                 bigcom8 0.000000000
bigcom9                 bigcom9 0.000000000
bigcom11               bigcom11 0.000000000
bigcom13               bigcom13 0.000000000
bigcom15               bigcom15 0.000000000
bigcom16               bigcom16 0.000000000
bigcom22               bigcom22 0.000000000
bigcom24               bigcom24 0.000000000
bigcom26               bigcom26 0.000000000
bigcom30               bigcom30 0.000000000
bigcom31               bigcom31 0.000000000
bigcom33               bigcom33 0.000000000
bigcom34               bigcom34 0.000000000
bigcom36               bigcom36 0.000000000
bigcom37               bigcom37 0.000000000
bigcom38               bigcom38 0.000000000
bigcom39               bigcom39 0.000000000
bigcom43               bigcom43 0.000000000
bigcom44               bigcom44 0.000000000
bigcom46               bigcom46 0.000000000
bigcom47               bigcom47 0.000000000
bigcom49               bigcom49 0.000000000
bigcom50               bigcom50 0.000000000
bigcom51               bigcom51 0.000000000
bigcom52               bigcom52 0.000000000
bigcom54               bigcom54 0.000000000
bigcom56               bigcom56 0.000000000
bigcom62               bigcom62 0.000000000
bigcom66               bigcom66 0.000000000
bigcom68               bigcom68 0.000000000
bigcom69               bigcom69 0.000000000
bigcom72               bigcom72 0.000000000
bigcom73               bigcom73 0.000000000
bigcom74               bigcom74 0.000000000
bigcom75               bigcom75 0.000000000
bigcom76               bigcom76 0.000000000
bigcom77               bigcom77 0.000000000
bigcom79               bigcom79 0.000000000
bigcom80               bigcom80 0.000000000
bigcom82               bigcom82 0.000000000
bigcom83               bigcom83 0.000000000
bigcom84               bigcom84 0.000000000
bigcom85               bigcom85 0.000000000
bigcom87               bigcom87 0.000000000
bigcom89               bigcom89 0.000000000
bigcom91               bigcom91 0.000000000
bigcom92               bigcom92 0.000000000
bigcom93               bigcom93 0.000000000
bigcom96               bigcom96 0.000000000
bigcom97               bigcom97 0.000000000
bigcom98               bigcom98 0.000000000
bigcom99               bigcom99 0.000000000
bigcom101             bigcom101 0.000000000
bigcom104             bigcom104 0.000000000
bigcom106             bigcom106 0.000000000
bigcom109             bigcom109 0.000000000
bigcom113             bigcom113 0.000000000
bigcom116             bigcom116 0.000000000
bigcom120             bigcom120 0.000000000
bigcom123             bigcom123 0.000000000
bigcom126             bigcom126 0.000000000
bigcom127             bigcom127 0.000000000
bigcom137             bigcom137 0.000000000
bigcom139             bigcom139 0.000000000
bigcom140             bigcom140 0.000000000
bigcom143             bigcom143 0.000000000
bigcom145             bigcom145 0.000000000
bigcom146             bigcom146 0.000000000
bigcom147             bigcom147 0.000000000
bigcom149             bigcom149 0.000000000
bigcom153             bigcom153 0.000000000
bigcom154             bigcom154 0.000000000
bigcom156             bigcom156 0.000000000
bigcom157             bigcom157 0.000000000
bigcom158             bigcom158 0.000000000
bigcom160             bigcom160 0.000000000
bigcom161             bigcom161 0.000000000
bigcom162             bigcom162 0.000000000
bigcom164             bigcom164 0.000000000
bigcom166             bigcom166 0.000000000
bigcom167             bigcom167 0.000000000
bigcom173             bigcom173 0.000000000
bigcom175             bigcom175 0.000000000
bigcom176             bigcom176 0.000000000
bigcom177             bigcom177 0.000000000
bigcom178             bigcom178 0.000000000
bigcom181             bigcom181 0.000000000
bigcom184             bigcom184 0.000000000
bigcom186             bigcom186 0.000000000
bigcom187             bigcom187 0.000000000
bigcom189             bigcom189 0.000000000
bigcom194             bigcom194 0.000000000
bigcom195             bigcom195 0.000000000
bigcom204             bigcom204 0.000000000
bigcom205             bigcom205 0.000000000
bigcom212             bigcom212 0.000000000
bigcom214             bigcom214 0.000000000
bigcom222             bigcom222 0.000000000
bigcom223             bigcom223 0.000000000
bigcom226             bigcom226 0.000000000
bigcom227             bigcom227 0.000000000
bigcom229             bigcom229 0.000000000
bigcom233             bigcom233 0.000000000
bigcom236             bigcom236 0.000000000
bigcom237             bigcom237 0.000000000
bigcom246             bigcom246 0.000000000
bigcom248             bigcom248 0.000000000
bigcom249             bigcom249 0.000000000
bigcom250             bigcom250 0.000000000
bigcom254             bigcom254 0.000000000
bigcom266             bigcom266 0.000000000
bigcom269             bigcom269 0.000000000
bigcom272             bigcom272 0.000000000
bigcom274             bigcom274 0.000000000
bigcom281             bigcom281 0.000000000
bigcom291             bigcom291 0.000000000
bigcom292             bigcom292 0.000000000
bigcom295             bigcom295 0.000000000
bigcom299             bigcom299 0.000000000
bigcom301             bigcom301 0.000000000
bigcom306             bigcom306 0.000000000
bigcom309             bigcom309 0.000000000
bigcom314             bigcom314 0.000000000
bigcom321             bigcom321 0.000000000
bigcom341             bigcom341 0.000000000
bigcom350             bigcom350 0.000000000
bigcom353             bigcom353 0.000000000
bigcom359             bigcom359 0.000000000
bigcom363             bigcom363 0.000000000
bigcom365             bigcom365 0.000000000
bigcom385             bigcom385 0.000000000
bigcom386             bigcom386 0.000000000
bigcom480             bigcom480 0.000000000
membership_s3     membership_s3 0.000000000
membership_s5     membership_s5 0.000000000
membership_s7     membership_s7 0.000000000
membership_s8     membership_s8 0.000000000
membership_s9     membership_s9 0.000000000
membership_s11   membership_s11 0.000000000
membership_s12   membership_s12 0.000000000
membership_s14   membership_s14 0.000000000
membership_s15   membership_s15 0.000000000
membership_s16   membership_s16 0.000000000
membership_s17   membership_s17 0.000000000
membership_s18   membership_s18 0.000000000
membership_s20   membership_s20 0.000000000
membership_s21   membership_s21 0.000000000
membership_s22   membership_s22 0.000000000
membership_s24   membership_s24 0.000000000
membership_s25   membership_s25 0.000000000
membership_s26   membership_s26 0.000000000
membership_s27   membership_s27 0.000000000
membership_s28   membership_s28 0.000000000
membership_s31   membership_s31 0.000000000
membership_s33   membership_s33 0.000000000
membership_s36   membership_s36 0.000000000
membership_s37   membership_s37 0.000000000
[1] "Dataset: all_CT Model RF, run: 3 of 10 2015-06-22 17:36:03"
     |      Out-of-bag   |
Tree |      MSE  %Var(y) |
   1 |  0.01424   176.91 |
   2 |  0.01226   152.26 |
   3 |  0.01178   146.33 |
   4 |  0.01154   143.37 |
   5 |  0.01198   148.76 |
   6 |   0.0112   139.03 |
   7 |  0.01103   136.94 |
   8 |  0.01071   133.05 |
   9 |  0.01056   131.17 |
  10 |  0.01001   124.30 |
  11 | 0.009773   121.37 |
  12 | 0.009688   120.31 |
  13 | 0.009396   116.69 |
  14 | 0.009331   115.88 |
  15 | 0.009279   115.24 |
  16 |  0.00917   113.89 |
  17 |  0.00906   112.52 |
  18 | 0.008906   110.61 |
  19 | 0.008758   108.77 |
  20 |  0.00868   107.80 |
  21 | 0.008603   106.84 |
  22 |  0.00851   105.69 |
  23 | 0.008474   105.23 |
  24 | 0.008454   104.99 |
  25 | 0.008418   104.55 |
  26 | 0.008387   104.16 |
  27 | 0.008382   104.09 |
  28 | 0.008337   103.53 |
  29 | 0.008315   103.27 |
  30 | 0.008322   103.35 |
  31 |   0.0083   103.08 |
  32 | 0.008298   103.05 |
  33 |  0.00831   103.20 |
  34 | 0.008278   102.81 |
  35 | 0.008288   102.93 |
  36 | 0.008296   103.03 |
  37 | 0.008269   102.70 |
  38 | 0.008283   102.86 |
  39 | 0.008263   102.62 |
  40 | 0.008251   102.47 |
  41 | 0.008286   102.91 |
  42 | 0.008249   102.44 |
  43 | 0.008233   102.24 |
  44 | 0.008213   102.00 |
  45 | 0.008201   101.85 |
  46 | 0.008203   101.88 |
  47 | 0.008176   101.53 |
  48 | 0.008169   101.45 |
  49 | 0.008174   101.51 |
  50 | 0.008159   101.33 |
  51 | 0.008147   101.17 |
  52 | 0.008124   100.89 |
  53 | 0.008106   100.66 |
  54 | 0.008094   100.52 |
  55 | 0.008083   100.39 |
  56 | 0.008078   100.32 |
  57 | 0.008067   100.19 |
  58 | 0.008073   100.26 |
  59 | 0.008065   100.16 |
  60 | 0.008054   100.03 |
  61 | 0.008047    99.94 |
  62 | 0.008034    99.78 |
  63 | 0.008035    99.79 |
  64 |  0.00803    99.72 |
  65 | 0.008039    99.84 |
  66 | 0.008033    99.77 |
  67 | 0.008009    99.47 |
  68 | 0.008001    99.37 |
  69 | 0.008006    99.43 |
  70 | 0.008014    99.53 |
  71 | 0.008005    99.41 |
  72 | 0.007992    99.25 |
  73 | 0.007994    99.28 |
  74 | 0.008017    99.56 |
  75 | 0.008007    99.45 |
  76 | 0.008023    99.64 |
  77 | 0.008023    99.64 |
  78 | 0.008005    99.41 |
  79 | 0.008017    99.56 |
  80 | 0.008011    99.49 |
  81 | 0.008001    99.37 |
  82 | 0.008007    99.44 |
  83 |  0.00801    99.48 |
  84 | 0.008024    99.66 |
  85 | 0.008021    99.62 |
  86 | 0.008011    99.49 |
  87 |  0.00801    99.48 |
  88 | 0.007997    99.31 |
  89 | 0.007991    99.24 |
  90 |  0.00798    99.10 |
  91 | 0.007976    99.06 |
  92 | 0.007973    99.02 |
  93 | 0.007971    98.99 |
  94 | 0.007975    99.05 |
  95 | 0.007985    99.16 |
  96 | 0.007984    99.15 |
  97 | 0.007985    99.17 |
  98 | 0.007987    99.20 |
  99 | 0.007982    99.13 |
 100 |  0.00798    99.11 |
[1] "Random Forest variable coefficients"
                      %IncMSE IncNodePurity
graph0           1.145494e-04  1.651399e-01
graph1           2.030833e-03  2.011480e-01
graph2           3.970084e-04  2.885912e-01
graph3           8.259312e-04  2.019269e-01
graph4           5.865380e-03  5.368975e-01
graph5           3.312046e-03  4.788437e-01
graph6           1.854891e-03  1.871316e-01
graph7           1.216909e-03  3.144371e-01
graph8           6.864502e-04  4.024387e-01
graph9           8.378152e-04  1.859153e-01
graph10          5.400478e-03  3.473929e-01
graph11          3.389508e-03  7.563717e-01
graph12          4.580446e-03  2.599437e-01
graph13          1.012436e-03  3.224356e-01
graph14          3.615263e-03  5.921115e-01
graph15          2.438414e-04  2.398071e-01
graph16          1.361050e-03  2.841811e-01
graph17          3.121507e-03  7.588616e-01
graph18          1.315448e-03  2.223157e-01
graph19          2.260873e-03  2.150389e-01
graph20          1.022565e-02  1.035927e+00
graph21          1.510091e-03  2.694496e-01
graph22          1.645424e-03  6.154659e-01
graph23          1.284291e-02  8.835306e-01
graph24          6.690590e-04  3.259204e-01
graph25          3.490322e-03  5.089179e-01
graph26          2.450505e-03  3.912883e-01
graph27          2.209842e-03  9.330426e-01
graph28          5.089545e-04  5.080937e-01
graph29          8.260070e-04  1.718319e-01
orbit0           1.757741e-04  2.239138e-01
orbit1           7.341458e-04  2.954222e-01
orbit2           1.656372e-04  2.986393e-01
orbit3           1.169842e-04  1.570139e-01
orbit4           2.070173e-03  3.714010e-01
orbit5           1.136123e-03  2.459402e-01
orbit6           4.125178e-03  5.816655e-01
orbit7           1.139092e-03  1.406807e-01
orbit8           2.912719e-03  3.178448e-01
orbit9           2.805148e-03  4.487548e-01
orbit10          2.932391e-04  1.558587e-01
orbit11          5.060836e-05  1.626414e-01
orbit12          2.872245e-03  5.402582e-01
orbit13          3.894099e-04  2.489050e-01
orbit14          8.648365e-04  2.695036e-01
orbit15          1.760274e-03  4.397064e-01
orbit16          6.518678e-03  1.649228e-01
orbit17          4.167706e-03  2.617710e-01
orbit18          2.360751e-03  1.002132e+00
orbit19          4.757331e-03  5.924181e-01
orbit20          2.693520e-03  3.470468e-01
orbit21          6.094594e-03  3.450054e-01
orbit22          2.362958e-03  9.942882e-01
orbit23          1.145863e-03  2.024662e-01
orbit24          3.638805e-03  5.256591e-01
orbit25          1.531338e-03  4.727530e-01
orbit26          8.941807e-05  2.085293e-01
orbit27          3.255612e-03  4.847055e-01
orbit28          4.031264e-03  2.303356e-01
orbit29          1.194708e-03  2.384387e-01
orbit30          1.447712e-04  2.524364e-01
orbit31          2.316996e-03  5.653574e-01
orbit32          3.092379e-03  4.285051e-01
orbit33          4.438465e-04  2.193490e-01
orbit34          1.003635e-03  3.592308e-01
orbit35          4.421672e-03  5.809147e-01
orbit36          1.936957e-03  4.656887e-01
orbit37          2.137436e-03  2.403706e-01
orbit38          9.854825e-03  2.992458e-01
orbit39          3.185003e-03  6.663366e-01
orbit40          1.388421e-03  4.632047e-01
orbit41          1.841796e-04  3.667973e-01
orbit42          1.887120e-04  3.168909e-01
orbit43          1.496533e-03  3.054751e-01
orbit44          7.190759e-05  1.152120e-01
orbit45          8.306035e-03  7.860394e-01
orbit46          2.285098e-03  6.314840e-01
orbit47          1.666950e-03  3.910530e-01
orbit48          4.752951e-04  1.531099e-01
orbit49          1.254779e-02  8.868779e-01
orbit50          2.744881e-03  7.526628e-01
orbit51          1.721913e-03  4.142762e-01
orbit52          3.844286e-04  3.501925e-01
orbit53          1.028461e-04  2.307783e-01
orbit54          2.305160e-03  1.374365e+00
orbit55          1.265399e-03  2.365762e-01
orbit56          2.142846e-02  1.508470e+00
orbit57          1.198628e-03  2.445603e-01
orbit58          2.747197e-04  2.617246e-01
orbit59          2.681822e-03  7.061338e-01
orbit60          4.091697e-04  1.225496e-01
orbit61          4.548077e-04  1.854175e-01
orbit62          1.058551e-02  1.591480e+00
orbit63          3.901573e-04  6.516600e-01
orbit64          1.419988e-03  4.101853e-01
orbit65          8.209406e-03  1.874101e+00
orbit66          5.092606e-04  6.281562e-01
orbit67          2.896073e-03  2.851511e-01
orbit68          1.865087e-03  1.488443e+00
orbit69          9.488689e-04  4.549889e-01
orbit70          9.163085e-04  1.533563e+00
orbit71          1.430120e-04  2.098664e-01
orbit72          1.077802e-03  3.278042e-01
AP               9.720242e-06  3.804963e-02
bet              8.094442e-04  7.285767e-01
ecc              3.340434e-04  7.609479e-02
eccrad           9.994902e-05  9.668901e-02
close            7.006139e-04  1.961351e-01
constraint       2.778061e-03  6.144861e-01
coreness         4.105500e-03  1.707894e-01
knn              1.858460e-03  1.164236e+00
hubscore         3.175528e-04  2.344877e-01
pagerank         2.432911e-03  6.540359e-01
trans            2.848377e-04  5.887601e-01
evcent           2.482851e-03  1.744809e-01
first            6.515341e-04  1.267072e-01
upto_second      5.164244e-04  2.935840e-01
upto_third       3.964292e-04  2.168158e-01
upto_fourth      1.257077e-03  4.641575e-01
upto_fifth       1.690644e-03  3.617218e-01
upto_sixth       1.273059e-03  3.976033e-01
second           2.801998e-03  2.544494e-01
third            3.219479e-03  6.333414e-01
fourth           1.220306e-03  6.680937e-01
fifth            9.072306e-04  8.527668e-01
sixth            2.005708e-03  5.619856e-01
ratio1           1.014586e-03  6.488923e-01
ratio2           4.666771e-03  6.398575e-01
ratio3           2.305273e-03  6.898833e-01
ratio4           9.911501e-04  1.612544e+00
ratio5           7.235603e-04  3.163125e+00
ratio6           2.852461e-03  1.044567e+00
selfinter        2.155218e-03  3.920785e-01
walktrap_vertex  1.618527e-03  1.664517e+00
bigcom1          3.413031e-04  1.689334e-01
bigcom2          0.000000e+00  0.000000e+00
bigcom3          1.539298e-04  5.216908e-01
bigcom4          7.355700e-04  1.170580e-01
bigcom6          0.000000e+00  0.000000e+00
bigcom8          0.000000e+00  4.119968e-20
bigcom9          4.536176e-06  1.428571e-02
bigcom11         0.000000e+00  1.734723e-20
bigcom13         0.000000e+00  1.084202e-21
bigcom15         0.000000e+00  2.602085e-20
bigcom16         0.000000e+00  0.000000e+00
bigcom21         1.862547e-05  5.054666e-02
bigcom22         0.000000e+00  1.951564e-20
bigcom24         0.000000e+00  1.734723e-20
bigcom26         0.000000e+00  0.000000e+00
bigcom28         8.513011e-05  6.567669e-01
bigcom30         0.000000e+00  0.000000e+00
bigcom31         0.000000e+00  0.000000e+00
bigcom32         6.447330e-06  1.033652e-01
bigcom33         0.000000e+00  0.000000e+00
bigcom34         0.000000e+00  0.000000e+00
bigcom36         0.000000e+00  0.000000e+00
bigcom37         0.000000e+00  0.000000e+00
bigcom38         0.000000e+00  0.000000e+00
bigcom39         0.000000e+00  5.258381e-20
bigcom40         5.556644e-04  1.306332e-01
bigcom43         0.000000e+00  0.000000e+00
bigcom44         0.000000e+00  0.000000e+00
bigcom46         0.000000e+00  8.673617e-21
bigcom47         0.000000e+00  0.000000e+00
bigcom49         0.000000e+00  8.673617e-21
bigcom50         0.000000e+00  5.551115e-19
bigcom51         0.000000e+00  0.000000e+00
bigcom52         0.000000e+00  1.734723e-20
bigcom54         0.000000e+00  4.336809e-21
bigcom56         0.000000e+00  2.775558e-19
bigcom62         0.000000e+00  0.000000e+00
bigcom66         0.000000e+00  1.734723e-20
bigcom68         0.000000e+00  0.000000e+00
bigcom69         0.000000e+00  0.000000e+00
bigcom71         4.370119e-05  2.292499e-01
bigcom72         0.000000e+00  8.326673e-19
bigcom73         0.000000e+00  6.993104e-20
bigcom74         0.000000e+00  1.734723e-20
bigcom75         0.000000e+00  5.551115e-19
bigcom76         0.000000e+00  0.000000e+00
bigcom77         0.000000e+00  2.775558e-19
bigcom79         0.000000e+00  8.326673e-19
bigcom80         0.000000e+00  0.000000e+00
bigcom82         0.000000e+00  2.775558e-19
bigcom83         0.000000e+00  0.000000e+00
bigcom84         0.000000e+00  2.775558e-19
bigcom85         0.000000e+00  0.000000e+00
bigcom87         0.000000e+00  0.000000e+00
bigcom89         0.000000e+00  1.734723e-20
bigcom91         0.000000e+00  0.000000e+00
bigcom92         0.000000e+00  0.000000e+00
bigcom93         0.000000e+00  0.000000e+00
bigcom96         0.000000e+00  0.000000e+00
bigcom97         0.000000e+00  0.000000e+00
bigcom98         0.000000e+00  2.775558e-19
bigcom99         0.000000e+00  0.000000e+00
bigcom101        0.000000e+00  0.000000e+00
bigcom104        0.000000e+00  0.000000e+00
bigcom106        0.000000e+00  0.000000e+00
bigcom109        0.000000e+00  0.000000e+00
bigcom113        0.000000e+00  4.878910e-21
bigcom116        0.000000e+00  0.000000e+00
bigcom120        0.000000e+00  0.000000e+00
bigcom123        0.000000e+00  4.336809e-21
bigcom126        0.000000e+00  0.000000e+00
bigcom127        0.000000e+00  2.775558e-19
bigcom137        0.000000e+00  0.000000e+00
bigcom139        0.000000e+00  2.775558e-19
bigcom140        0.000000e+00  2.775558e-19
bigcom143        0.000000e+00  0.000000e+00
bigcom145        0.000000e+00  0.000000e+00
bigcom146        0.000000e+00  3.469447e-20
bigcom147        0.000000e+00  0.000000e+00
bigcom149        0.000000e+00  0.000000e+00
bigcom153        0.000000e+00  0.000000e+00
bigcom154        0.000000e+00  2.775558e-19
bigcom156        0.000000e+00  0.000000e+00
bigcom157        0.000000e+00  5.551115e-19
bigcom158        0.000000e+00  0.000000e+00
bigcom160        0.000000e+00  5.551115e-19
bigcom161        0.000000e+00  0.000000e+00
bigcom162        0.000000e+00  0.000000e+00
bigcom164        0.000000e+00  0.000000e+00
bigcom166        0.000000e+00  0.000000e+00
bigcom167        0.000000e+00  1.734723e-20
bigcom171        2.781838e-04  2.556645e+00
bigcom173        0.000000e+00  0.000000e+00
bigcom175        0.000000e+00  2.775558e-19
bigcom176        0.000000e+00  0.000000e+00
bigcom177        0.000000e+00  0.000000e+00
bigcom178        0.000000e+00  0.000000e+00
bigcom180       -1.033342e-05  4.042925e-01
bigcom181        0.000000e+00  0.000000e+00
bigcom184        0.000000e+00  0.000000e+00
bigcom186        0.000000e+00  0.000000e+00
bigcom187        0.000000e+00  0.000000e+00
bigcom189        0.000000e+00  0.000000e+00
bigcom194        0.000000e+00  0.000000e+00
bigcom195        0.000000e+00  0.000000e+00
bigcom196       -1.211662e-05  4.379529e-01
bigcom204        0.000000e+00  0.000000e+00
bigcom205        0.000000e+00  8.673617e-21
bigcom212        0.000000e+00  0.000000e+00
bigcom214        0.000000e+00  2.775558e-19
bigcom222        0.000000e+00  0.000000e+00
bigcom223        0.000000e+00  0.000000e+00
bigcom226        0.000000e+00  2.775558e-19
bigcom227        0.000000e+00  5.551115e-19
bigcom229        0.000000e+00  0.000000e+00
bigcom233        0.000000e+00  0.000000e+00
bigcom236        0.000000e+00  0.000000e+00
bigcom237        0.000000e+00  0.000000e+00
bigcom246        0.000000e+00  4.336809e-21
bigcom248        0.000000e+00  8.673617e-21
bigcom249        0.000000e+00  0.000000e+00
bigcom250        0.000000e+00  0.000000e+00
bigcom254        0.000000e+00  0.000000e+00
bigcom266        0.000000e+00  0.000000e+00
bigcom269        0.000000e+00  0.000000e+00
bigcom272        0.000000e+00  0.000000e+00
bigcom274        0.000000e+00  4.878910e-21
bigcom281        0.000000e+00  1.084202e-21
bigcom291        0.000000e+00  0.000000e+00
bigcom292        0.000000e+00  2.775558e-19
bigcom295        0.000000e+00  2.818926e-19
bigcom299        0.000000e+00  0.000000e+00
bigcom301        0.000000e+00  0.000000e+00
bigcom306        0.000000e+00  0.000000e+00
bigcom309        0.000000e+00  0.000000e+00
bigcom314        0.000000e+00  0.000000e+00
bigcom321        0.000000e+00  4.336809e-21
bigcom341        0.000000e+00  0.000000e+00
bigcom350        0.000000e+00  2.775558e-19
bigcom353        0.000000e+00  4.336809e-21
bigcom359        0.000000e+00  5.551115e-19
bigcom363        0.000000e+00  0.000000e+00
bigcom365        0.000000e+00  0.000000e+00
bigcom385        0.000000e+00  2.775558e-19
bigcom386        0.000000e+00  2.775558e-19
bigcom408        3.174425e-05  5.208208e-01
bigcom412        7.574413e-05  8.888091e-01
bigcom480        0.000000e+00  2.775558e-19
spin_vertex      7.214803e-04  1.676089e+00
membership_s1    1.222308e-04  1.549259e-01
membership_s3    0.000000e+00  1.084202e-21
membership_s4    4.608158e-05  7.739450e-02
membership_s5    1.082073e-04  5.112675e-02
membership_s6    2.264493e-06  1.756410e-02
membership_s7    1.283009e-05  1.683152e-02
membership_s8    0.000000e+00  2.775558e-19
membership_s9    0.000000e+00  0.000000e+00
membership_s11   0.000000e+00  0.000000e+00
membership_s12   0.000000e+00  0.000000e+00
membership_s14   0.000000e+00  0.000000e+00
membership_s15   2.150708e-05  4.012045e-02
membership_s16   0.000000e+00  0.000000e+00
membership_s17   0.000000e+00  1.734723e-20
membership_s18   0.000000e+00  4.878910e-21
membership_s20   0.000000e+00  0.000000e+00
membership_s21   0.000000e+00  4.336809e-21
membership_s22   0.000000e+00  0.000000e+00
membership_s24   0.000000e+00  0.000000e+00
membership_s25   0.000000e+00  1.084202e-21
membership_s26   0.000000e+00  0.000000e+00
membership_s27  -2.256827e-06  2.650922e-02
membership_s28   0.000000e+00  0.000000e+00
membership_s30  -1.541966e-05  1.212919e-01
membership_s31   0.000000e+00  6.505213e-20
membership_s32   5.539737e-05  1.091120e-01
membership_s33   0.000000e+00  4.336809e-21
membership_s36   7.652225e-05  1.329391e-01
membership_s37   0.000000e+00  9.757820e-21
V1               1.377740e-03  1.400558e+00
V2               4.860843e-04  1.724933e+00
pdi             -1.028929e-05  1.177058e-01
adhesion         1.300685e-02  1.335511e+00
cohesion         1.350648e-02  1.312799e+00
inner            9.963879e-04  1.148700e+00
outer            1.233525e-03  1.747380e+00
ioratio          1.872408e-03  1.127638e+00
comsize          1.607654e-03  2.298234e+00
[1] "Dataset: all_CT Model GLM, run: 3 of 10 2015-06-22 17:39:38"
[1] "glmnet variable coefficients"
                         [,1]          [,2]
(Intercept)     -4.805525e+00 -6.307964e+00
graph0           4.491874e-40 -1.710168e-04
graph1           2.587559e-42 -2.776102e-06
graph2           1.960252e-40 -2.385576e-05
graph3           4.113472e-44 -2.512207e-08
graph4           4.205431e-45 -4.653511e-09
graph5           5.360603e-42  1.770355e-06
graph6           3.486598e-43 -5.603855e-08
graph7           8.216978e-42  4.048653e-06
graph8           1.422820e-40 -3.960977e-05
graph9           6.782214e-46 -7.650377e-10
graph10          1.241385e-46 -1.743789e-11
graph11          1.022632e-48 -1.915942e-12
graph12          2.272416e-45 -1.779360e-10
graph13          8.473087e-45 -1.498509e-09
graph14          7.547642e-46  4.031516e-11
graph15          2.164493e-43 -2.541106e-07
graph16          8.117806e-45 -2.635151e-09
graph17          1.560715e-44  3.075541e-09
graph18          2.520792e-43  7.298331e-08
graph19          4.015028e-44  1.569946e-08
graph20          2.771780e-43 -5.613323e-07
graph21          1.822178e-43  2.412121e-08
graph22          6.081362e-43  2.441144e-07
graph23          2.473109e-43 -2.552638e-08
graph24          3.952683e-43  1.816139e-07
graph25          1.819071e-42  1.885792e-06
graph26          1.718361e-42  6.880783e-07
graph27          1.041160e-41  1.463095e-05
graph28          1.370247e-41  3.878916e-06
graph29          1.347783e-40 -8.368983e-05
orbit0           4.491874e-40 -1.646532e-04
orbit1           7.795095e-42 -1.334001e-06
orbit2           2.640385e-42 -4.930952e-06
orbit3           1.960252e-40 -2.033049e-05
orbit4           2.056638e-43  9.142873e-08
orbit5           4.475623e-44 -4.530498e-08
orbit6           2.925655e-45  5.424725e-10
orbit7           1.467661e-44 -4.073364e-08
orbit8           5.360603e-42  1.918556e-06
orbit9           4.213656e-42  6.066967e-06
orbit10          7.287032e-43 -1.964936e-07
orbit11          5.367363e-43 -1.639455e-07
orbit12          2.919683e-41  1.448286e-05
orbit13          9.986394e-42  5.331567e-06
orbit14          1.422820e-40 -3.660524e-05
orbit15          4.854173e-45  2.480787e-09
orbit16          9.111253e-46 -1.663816e-09
orbit17          2.658660e-45 -2.417103e-09
orbit18          1.074370e-45  1.851875e-09
orbit19          2.773308e-46  6.022660e-11
orbit20          2.402734e-46 -1.007574e-10
orbit21          1.874654e-46 -2.806843e-10
orbit22          7.594008e-49 -6.025001e-13
orbit23          9.369723e-47 -4.567629e-10
orbit24          2.156331e-44  3.441662e-08
orbit25          1.441309e-44  5.456419e-09
orbit26          2.287217e-45 -1.513199e-09
orbit27          1.211939e-43  1.838341e-07
orbit28          3.030666e-44 -3.991368e-08
orbit29          2.596857e-44 -7.567036e-09
orbit30          1.750176e-44  5.109818e-09
orbit31          1.280406e-45  1.029672e-09
orbit32          1.006134e-45  4.515880e-10
orbit33          1.984902e-45 -3.192865e-09
orbit34          2.164493e-43 -2.492361e-07
orbit35          1.198986e-43  2.730619e-08
orbit36          2.866720e-44  2.042090e-08
orbit37          2.355902e-44 -1.416669e-08
orbit38          1.389629e-44 -1.429747e-08
orbit39          2.339718e-43  2.861916e-07
orbit40          5.808611e-44  3.134188e-08
orbit41          3.671247e-44  3.321210e-09
orbit42          2.665542e-44 -7.127999e-09
orbit43          4.331974e-43  2.130864e-07
orbit44          3.650376e-43 -4.457068e-08
orbit45          7.614367e-43  2.256106e-06
orbit46          3.546159e-43 -1.703969e-08
orbit47          1.123581e-43  2.111935e-08
orbit48          6.680396e-44  2.831705e-08
orbit49          1.206200e-42 -1.994603e-07
orbit50          2.193614e-43 -8.007955e-07
orbit51          6.374738e-43  4.564412e-07
orbit52          1.479189e-42 -8.149622e-07
orbit53          2.668578e-43  1.014134e-08
orbit54          2.182622e-42 -7.964757e-07
orbit55          5.720201e-43  5.479875e-07
orbit56          4.946355e-42  1.777187e-05
orbit57          3.889723e-43 -3.491973e-07
orbit58          5.218909e-43  8.285473e-07
orbit59          2.006210e-42  8.821855e-07
orbit60          8.479715e-43  4.945652e-07
orbit61          8.142991e-43  2.705544e-07
orbit62          1.796795e-41  4.924472e-05
orbit63          3.348991e-42  5.595948e-06
orbit64          4.032648e-42 -5.670723e-07
orbit65          2.281946e-41  3.538947e-05
orbit66          5.053914e-42 -3.698165e-06
orbit67          2.426450e-42  2.508248e-06
orbit68          1.510576e-41  2.437190e-05
orbit69          2.653481e-41  2.015153e-05
orbit70          5.902496e-41  7.381700e-05
orbit71          1.589769e-41 -3.936402e-06
orbit72          1.347783e-40 -8.552934e-05
AP               9.581953e-39 -3.251233e-02
bet              1.069345e-43 -8.517143e-08
ecc             -3.468960e-39  1.714906e-02
eccrad          -2.081376e-38  1.027307e-01
close            2.235088e-37  4.075359e-01
constraint      -1.786898e-38 -1.058413e-01
coreness         1.742840e-39  5.517155e-03
knn             -5.633266e-42 -5.260992e-05
hubscore         5.522795e-37  3.826444e-01
pagerank        -2.093195e-38 -4.238961e-01
trans           -1.695950e-39 -1.125503e-01
evcent           5.520455e-37  3.571449e-01
first            4.491874e-40 -1.720135e-04
upto_second      8.426436e-42 -3.339978e-07
upto_third       2.126169e-42  6.142438e-06
upto_fourth      1.758356e-42  3.243638e-06
upto_fifth       1.874823e-42  3.413355e-06
upto_sixth       1.968243e-42  1.281647e-05
second           8.395123e-42 -1.953096e-07
third            2.263757e-42  9.989476e-06
fourth          -3.274908e-42 -1.080471e-05
fifth           -2.411239e-42 -4.452959e-06
sixth           -2.627573e-42 -2.535317e-06
ratio1          -6.773499e-42 -5.414480e-05
ratio2          -3.265928e-41 -1.275367e-04
ratio3          -3.390534e-41 -9.263440e-05
ratio4          -1.744144e-41 -9.934713e-05
ratio5          -8.260346e-42 -8.406086e-05
ratio6          -2.511664e-42  6.362281e-07
selfinter        2.147367e-38  2.031742e-01
walktrap_vertex  4.528068e-39 -5.020611e-03
bigcom1         -5.534623e-39 -2.274340e-02
bigcom2         -8.207437e-39 -9.815558e-02
bigcom3          1.406716e-38  3.379994e-01
bigcom4         -2.851284e-39 -2.341911e-02
bigcom6         -8.204716e-39 -1.232129e-01
bigcom8         -8.397514e-39 -1.596329e-01
bigcom9         -8.236803e-39 -9.609185e-02
bigcom11        -8.214929e-39 -1.216227e-01
bigcom13        -8.221070e-39 -9.982935e-02
bigcom15        -8.225852e-39 -9.911824e-02
bigcom16        -8.208798e-39 -1.103101e-01
bigcom21         3.997417e-39  1.575936e-01
bigcom22        -8.341611e-39 -2.208488e-01
bigcom24        -8.204036e-39 -1.114910e-01
bigcom26        -8.262240e-39 -1.732501e-01
bigcom28         7.803411e-38  5.175854e-01
bigcom30        -8.280902e-39 -1.879270e-01
bigcom31        -8.201997e-39 -8.673735e-02
bigcom32         4.798832e-38  9.471147e-01
bigcom33        -8.201997e-39 -7.286593e-02
bigcom34        -8.202676e-39 -9.675192e-02
bigcom36        -8.210841e-39 -1.239032e-01
bigcom37        -8.202676e-39 -7.867778e-02
bigcom38        -8.209479e-39 -9.706377e-02
bigcom39        -8.221070e-39 -1.199763e-01
bigcom40         8.337163e-39  9.024603e-02
bigcom43        -8.207437e-39 -1.030853e-01
bigcom44        -8.324075e-39 -1.031319e-01
bigcom46        -8.215611e-39 -1.125985e-01
bigcom47        -8.210160e-39 -1.084729e-01
bigcom49        -8.209479e-39 -1.184243e-01
bigcom50        -8.207437e-39 -1.311029e-01
bigcom51        -8.203356e-39 -1.096525e-01
bigcom52        -8.204036e-39 -1.500832e-01
bigcom54        -8.203356e-39 -7.922957e-02
bigcom56        -8.212203e-39 -1.790287e-01
bigcom62        -8.204036e-39 -1.153955e-01
bigcom66        -8.203356e-39 -1.003257e-01
bigcom68        -8.204036e-39 -7.729585e-02
bigcom69        -8.210841e-39 -1.059608e-01
bigcom71         6.402436e-38  1.138204e+00
bigcom72        -8.204716e-39 -7.796637e-02
bigcom73        -8.214248e-39 -1.402572e-01
bigcom74        -8.210841e-39 -1.336762e-01
bigcom75        -8.203356e-39 -1.125460e-01
bigcom76        -8.206757e-39 -9.862958e-02
bigcom77        -8.207437e-39 -1.794015e-01
bigcom79        -8.203356e-39 -1.233256e-01
bigcom80        -8.206757e-39 -1.059748e-01
bigcom82        -8.206757e-39 -1.453910e-01
bigcom83        -8.203356e-39 -6.254677e-02
bigcom84        -8.205396e-39 -1.449632e-01
bigcom85        -8.204716e-39 -1.243678e-01
bigcom87        -8.208118e-39 -1.139693e-01
bigcom89        -8.203356e-39 -8.099145e-02
bigcom91        -8.208118e-39 -1.488664e-01
bigcom92        -8.223802e-39 -8.399063e-02
bigcom93        -8.203356e-39 -7.759504e-02
bigcom96        -8.202676e-39 -1.462658e-01
bigcom97        -8.210841e-39 -1.682440e-01
bigcom98        -8.204036e-39 -9.921848e-02
bigcom99        -8.203356e-39 -5.350321e-02
bigcom101       -8.214248e-39 -1.213511e-01
bigcom104       -8.208798e-39 -1.315121e-01
bigcom106       -8.205396e-39 -9.305939e-02
bigcom109       -8.204036e-39 -1.215324e-01
bigcom113       -8.205396e-39 -9.938686e-02
bigcom116       -8.230639e-39 -1.245759e-01
bigcom120       -8.204036e-39 -1.000644e-01
bigcom123       -8.204716e-39 -1.081834e-01
bigcom126       -8.202676e-39 -5.587764e-02
bigcom127       -8.205396e-39 -9.971565e-02
bigcom137       -8.207437e-39 -1.477857e-01
bigcom139       -8.204036e-39 -1.311916e-01
bigcom140       -8.204716e-39 -1.195619e-01
bigcom143       -8.204036e-39 -8.249865e-02
bigcom145       -8.204036e-39 -8.693429e-02
bigcom146       -8.204716e-39 -8.634733e-02
bigcom147       -8.214248e-39 -1.312570e-01
bigcom149       -8.203356e-39 -1.002792e-01
bigcom153       -8.209479e-39 -9.878664e-02
bigcom154       -8.209479e-39 -9.209777e-02
bigcom156       -8.205396e-39 -1.004975e-01
bigcom157       -8.210160e-39 -7.881228e-02
bigcom158       -8.202676e-39 -7.392511e-02
bigcom160       -8.203356e-39 -1.022292e-01
bigcom161       -8.203356e-39 -1.203672e-01
bigcom162       -8.203356e-39 -9.011862e-02
bigcom164       -8.203356e-39 -1.232682e-01
bigcom166       -8.209479e-39 -9.689823e-02
bigcom167       -8.214929e-39 -1.396890e-01
bigcom171        4.972625e-37  2.357670e+00
bigcom173       -8.204036e-39 -8.556681e-02
bigcom175       -8.203356e-39 -8.201226e-02
bigcom176       -8.203356e-39 -1.032073e-01
bigcom177       -8.203356e-39 -1.173912e-01
bigcom178       -8.204716e-39 -1.373131e-01
bigcom180        1.939006e-37  1.752981e+00
bigcom181       -8.211522e-39 -1.052473e-01
bigcom184       -8.202676e-39 -1.437081e-01
bigcom186       -8.203356e-39 -1.636840e-01
bigcom187       -8.203356e-39 -1.604750e-01
bigcom189       -8.207437e-39 -8.829273e-02
bigcom194       -8.204716e-39 -1.104427e-01
bigcom195       -8.202676e-39 -7.877689e-02
bigcom196        2.444063e-37  1.798326e+00
bigcom204       -8.206076e-39 -9.728309e-02
bigcom205       -8.204036e-39 -7.958017e-02
bigcom212       -8.203356e-39 -1.009434e-01
bigcom214       -8.204716e-39 -8.998715e-02
bigcom222       -8.203356e-39 -8.782232e-02
bigcom223       -8.202676e-39 -1.399670e-01
bigcom226       -8.204036e-39 -9.827216e-02
bigcom227       -8.203356e-39 -9.301506e-02
bigcom229       -8.203356e-39 -6.412227e-02
bigcom233       -8.202676e-39 -9.851906e-02
bigcom236       -8.203356e-39 -8.294720e-02
bigcom237       -8.202676e-39 -1.209883e-01
bigcom246       -8.208118e-39 -1.157408e-01
bigcom248       -8.212203e-39 -1.925827e-01
bigcom249       -8.202676e-39 -9.126244e-02
bigcom250       -8.210160e-39 -1.163078e-01
bigcom254       -8.204716e-39 -9.927416e-02
bigcom266       -8.202676e-39 -1.503849e-01
bigcom269       -8.204716e-39 -9.359412e-02
bigcom272       -8.202676e-39 -7.562236e-02
bigcom274       -8.232693e-39 -9.386631e-02
bigcom281       -8.205396e-39 -9.851662e-02
bigcom291       -8.203356e-39 -1.216958e-01
bigcom292       -8.202676e-39 -1.415705e-01
bigcom295       -8.204036e-39 -9.924807e-02
bigcom299       -8.203356e-39 -1.491865e-01
bigcom301       -8.208798e-39 -9.161907e-02
bigcom306       -8.201997e-39 -6.987352e-02
bigcom309       -8.205396e-39 -9.904449e-02
bigcom314       -8.203356e-39 -9.785712e-02
bigcom321       -8.206757e-39 -7.998081e-02
bigcom341       -8.203356e-39 -9.522371e-02
bigcom350       -8.203356e-39 -1.161279e-01
bigcom353       -8.203356e-39 -8.401713e-02
bigcom359       -8.203356e-39 -1.643612e-01
bigcom363       -8.203356e-39 -7.577171e-02
bigcom365       -8.204036e-39 -1.467046e-01
bigcom385       -8.204716e-39 -1.163486e-01
bigcom386       -8.203356e-39 -6.998552e-02
bigcom408        1.181410e-37  1.291862e+00
bigcom412        3.286637e-37  2.134428e+00
bigcom480       -8.204036e-39 -7.977270e-02
spin_vertex     -1.162460e-38 -8.762728e-02
membership_s1   -2.041515e-39  1.872030e-02
membership_s3   -8.212885e-39 -1.005512e-01
membership_s4    3.903674e-39  2.221331e-02
membership_s5   -4.515913e-39 -6.594827e-02
membership_s6   -7.715415e-39 -7.018321e-02
membership_s7   -5.430868e-39 -3.262430e-02
membership_s8   -8.208118e-39 -1.034589e-01
membership_s9   -8.210160e-39 -8.681316e-02
membership_s11  -8.207437e-39 -7.724195e-02
membership_s12  -8.208798e-39 -9.814612e-02
membership_s14  -8.206757e-39 -1.050000e-01
membership_s15  -2.068912e-39  1.092114e-01
membership_s16  -8.210160e-39 -8.837547e-02
membership_s17  -8.206757e-39 -9.388617e-02
membership_s18  -8.264999e-39 -1.255089e-01
membership_s20  -8.204716e-39 -8.471056e-02
membership_s21  -8.310099e-39 -1.386034e-01
membership_s22  -8.221070e-39 -8.006135e-02
membership_s24  -8.224485e-39 -9.344503e-02
membership_s25  -8.218339e-39 -8.914669e-02
membership_s26  -8.212203e-39 -8.097611e-02
membership_s27  -7.494034e-39 -9.809715e-02
membership_s28  -8.212885e-39 -8.909419e-02
membership_s30   2.221091e-38  1.458945e-01
membership_s31  -8.619810e-39 -1.067805e-01
membership_s32   2.171563e-39  1.484655e-01
membership_s33  -8.204716e-39 -7.165166e-02
membership_s36  -6.757111e-39 -3.696239e-02
membership_s37  -8.268451e-39 -1.000234e-01
V1               1.034509e-38  6.910835e-02
V2               4.474749e-39  3.769857e-02
pdi              1.747245e-35 -4.231896e+01
adhesion        -5.458586e-43 -4.279402e-06
cohesion         1.091852e-42  8.551533e-06
inner            3.137268e-43 -1.415669e-07
outer            2.637904e-43 -3.104692e-06
ioratio          4.437981e-41 -7.131200e-02
comsize          3.742964e-42  4.977075e-05
[1] "Dataset: all_CT Model GBM, run: 4 of 10 2015-06-22 17:41:15"
Iter   TrainDeviance   ValidDeviance   StepSize   Improve
     1        0.0975            -nan     0.0100    0.0013
     2        0.0950            -nan     0.0100    0.0002
     3        0.0921            -nan     0.0100    0.0005
     4        0.0900            -nan     0.0100    0.0005
     5        0.0884            -nan     0.0100    0.0002
     6        0.0871            -nan     0.0100    0.0002
     7        0.0859            -nan     0.0100    0.0002
     8        0.0848            -nan     0.0100    0.0001
     9        0.0834            -nan     0.0100    0.0004
    10        0.0827            -nan     0.0100    0.0001
    20        0.0768            -nan     0.0100    0.0001
    40        0.0695            -nan     0.0100    0.0000
    60        0.0649            -nan     0.0100    0.0000
    80        0.0619            -nan     0.0100    0.0000
   100        0.0590            -nan     0.0100    0.0000
   120        0.0550            -nan     0.0100    0.0001
   140        0.0525            -nan     0.0100   -0.0000
   160        0.0499            -nan     0.0100    0.0000
   180        0.0470            -nan     0.0100   -0.0000
   200        0.0443            -nan     0.0100   -0.0000
   220        0.0422            -nan     0.0100   -0.0000
   240        0.0405            -nan     0.0100   -0.0000
   260        0.0389            -nan     0.0100   -0.0000
   280        0.0366            -nan     0.0100    0.0000
   300        0.0349            -nan     0.0100   -0.0000
   320        0.0335            -nan     0.0100   -0.0000
   340        0.0318            -nan     0.0100    0.0000
   357        0.0301            -nan     0.0100   -0.0000

[1] "GBM variable coefficients"
                            var     rel.inf
bigcom171             bigcom171 4.890060968
orbit65                 orbit65 4.819685682
ratio5                   ratio5 3.755534859
orbit54                 orbit54 2.871789727
orbit62                 orbit62 2.858440120
orbit70                 orbit70 2.810126601
spin_vertex         spin_vertex 2.583638871
walktrap_vertex walktrap_vertex 2.577881401
outer                     outer 2.315271769
ratio4                   ratio4 2.298299246
comsize                 comsize 2.259434164
V2                           V2 2.229663732
V1                           V1 1.943901513
trans                     trans 1.902753556
graph20                 graph20 1.853024081
bigcom28               bigcom28 1.811713290
third                     third 1.711331554
orbit56                 orbit56 1.657364400
bigcom412             bigcom412 1.585086257
bet                         bet 1.574057911
inner                     inner 1.569112388
graph22                 graph22 1.407013329
knn                         knn 1.204818767
cohesion               cohesion 1.142340388
ioratio                 ioratio 1.080996349
orbit50                 orbit50 1.060160245
orbit63                 orbit63 1.024440712
adhesion               adhesion 1.022516575
selfinter             selfinter 1.007673695
graph0                   graph0 0.956070156
orbit49                 orbit49 0.953058489
orbit18                 orbit18 0.889979271
graph25                 graph25 0.885147325
graph4                   graph4 0.880170054
graph27                 graph27 0.852392408
graph8                   graph8 0.829976991
constraint           constraint 0.825260892
graph10                 graph10 0.802271891
graph14                 graph14 0.757863912
ratio2                   ratio2 0.750386931
graph11                 graph11 0.748887481
graph5                   graph5 0.722105268
orbit39                 orbit39 0.702110469
orbit45                 orbit45 0.683839842
bigcom196             bigcom196 0.660718075
ratio1                   ratio1 0.659000799
graph29                 graph29 0.656651742
graph23                 graph23 0.655004276
orbit66                 orbit66 0.650262578
graph1                   graph1 0.615152773
fourth                   fourth 0.591799346
orbit37                 orbit37 0.563208873
orbit36                 orbit36 0.529378862
orbit46                 orbit46 0.494037698
orbit35                 orbit35 0.493845579
sixth                     sixth 0.485323902
graph7                   graph7 0.465479489
pagerank               pagerank 0.465228022
orbit9                   orbit9 0.461931345
orbit31                 orbit31 0.450858168
orbit68                 orbit68 0.450356509
fifth                     fifth 0.448294811
orbit19                 orbit19 0.440895240
orbit32                 orbit32 0.430787936
upto_fifth           upto_fifth 0.420717279
graph2                   graph2 0.419499212
orbit22                 orbit22 0.411092534
graph26                 graph26 0.404641537
graph3                   graph3 0.396207791
orbit64                 orbit64 0.385810351
orbit57                 orbit57 0.374065504
bigcom180             bigcom180 0.373850070
graph6                   graph6 0.351046883
orbit44                 orbit44 0.349463475
orbit13                 orbit13 0.344505051
orbit25                 orbit25 0.344419937
graph15                 graph15 0.337535450
ratio6                   ratio6 0.319511315
upto_fourth         upto_fourth 0.318931180
orbit1                   orbit1 0.312188392
graph16                 graph16 0.305810769
ratio3                   ratio3 0.295013433
graph17                 graph17 0.287300376
orbit6                   orbit6 0.286201503
orbit27                 orbit27 0.285488096
orbit12                 orbit12 0.285348594
graph12                 graph12 0.281382204
graph28                 graph28 0.275573011
orbit24                 orbit24 0.270764099
orbit67                 orbit67 0.266943992
orbit17                 orbit17 0.250602312
orbit59                 orbit59 0.239754288
graph18                 graph18 0.237005730
orbit52                 orbit52 0.235980800
bigcom408             bigcom408 0.230914649
bigcom3                 bigcom3 0.229135641
orbit28                 orbit28 0.228574626
orbit20                 orbit20 0.221112080
orbit69                 orbit69 0.220670080
orbit47                 orbit47 0.219957710
graph9                   graph9 0.203635065
orbit55                 orbit55 0.197971955
upto_sixth           upto_sixth 0.196420542
orbit51                 orbit51 0.193966842
orbit29                 orbit29 0.189494981
orbit53                 orbit53 0.180464537
bigcom32               bigcom32 0.177588946
graph24                 graph24 0.170140351
orbit71                 orbit71 0.169758544
orbit21                 orbit21 0.168278876
orbit40                 orbit40 0.162856130
orbit41                 orbit41 0.160364778
graph19                 graph19 0.160073183
orbit38                 orbit38 0.151533710
bigcom71               bigcom71 0.137425540
orbit16                 orbit16 0.130539781
membership_s32   membership_s32 0.130511392
graph21                 graph21 0.125768590
upto_second         upto_second 0.125683391
orbit10                 orbit10 0.122028484
AP                           AP 0.118529377
orbit33                 orbit33 0.116965507
close                     close 0.115978316
orbit43                 orbit43 0.101875866
upto_third           upto_third 0.097244118
orbit58                 orbit58 0.096732410
orbit7                   orbit7 0.095279781
orbit60                 orbit60 0.094189740
orbit5                   orbit5 0.094013613
membership_s30   membership_s30 0.085587638
orbit2                   orbit2 0.085357586
orbit30                 orbit30 0.084032388
bigcom4                 bigcom4 0.076352476
graph13                 graph13 0.072208034
orbit11                 orbit11 0.065116204
pdi                         pdi 0.063691198
membership_s1     membership_s1 0.046863266
orbit26                 orbit26 0.044947978
membership_s5     membership_s5 0.043880033
orbit42                 orbit42 0.042943230
orbit15                 orbit15 0.039224052
ecc                         ecc 0.038057864
orbit23                 orbit23 0.037985065
membership_s4     membership_s4 0.037564244
bigcom40               bigcom40 0.030704448
evcent                   evcent 0.024454574
bigcom21               bigcom21 0.023605592
hubscore               hubscore 0.022565662
coreness               coreness 0.021121604
orbit48                 orbit48 0.020426241
membership_s15   membership_s15 0.016717322
membership_s36   membership_s36 0.014873506
bigcom1                 bigcom1 0.011586562
membership_s27   membership_s27 0.008884552
second                   second 0.003044827
orbit0                   orbit0 0.000000000
orbit3                   orbit3 0.000000000
orbit4                   orbit4 0.000000000
orbit8                   orbit8 0.000000000
orbit14                 orbit14 0.000000000
orbit34                 orbit34 0.000000000
orbit61                 orbit61 0.000000000
orbit72                 orbit72 0.000000000
eccrad                   eccrad 0.000000000
first                     first 0.000000000
bigcom2                 bigcom2 0.000000000
bigcom6                 bigcom6 0.000000000
bigcom8                 bigcom8 0.000000000
bigcom9                 bigcom9 0.000000000
bigcom11               bigcom11 0.000000000
bigcom13               bigcom13 0.000000000
bigcom15               bigcom15 0.000000000
bigcom16               bigcom16 0.000000000
bigcom22               bigcom22 0.000000000
bigcom24               bigcom24 0.000000000
bigcom26               bigcom26 0.000000000
bigcom30               bigcom30 0.000000000
bigcom31               bigcom31 0.000000000
bigcom33               bigcom33 0.000000000
bigcom34               bigcom34 0.000000000
bigcom36               bigcom36 0.000000000
bigcom37               bigcom37 0.000000000
bigcom38               bigcom38 0.000000000
bigcom39               bigcom39 0.000000000
bigcom43               bigcom43 0.000000000
bigcom44               bigcom44 0.000000000
bigcom46               bigcom46 0.000000000
bigcom47               bigcom47 0.000000000
bigcom49               bigcom49 0.000000000
bigcom50               bigcom50 0.000000000
bigcom51               bigcom51 0.000000000
bigcom52               bigcom52 0.000000000
bigcom54               bigcom54 0.000000000
bigcom56               bigcom56 0.000000000
bigcom62               bigcom62 0.000000000
bigcom66               bigcom66 0.000000000
bigcom68               bigcom68 0.000000000
bigcom69               bigcom69 0.000000000
bigcom72               bigcom72 0.000000000
bigcom73               bigcom73 0.000000000
bigcom74               bigcom74 0.000000000
bigcom75               bigcom75 0.000000000
bigcom76               bigcom76 0.000000000
bigcom77               bigcom77 0.000000000
bigcom79               bigcom79 0.000000000
bigcom80               bigcom80 0.000000000
bigcom82               bigcom82 0.000000000
bigcom83               bigcom83 0.000000000
bigcom84               bigcom84 0.000000000
bigcom85               bigcom85 0.000000000
bigcom87               bigcom87 0.000000000
bigcom89               bigcom89 0.000000000
bigcom91               bigcom91 0.000000000
bigcom92               bigcom92 0.000000000
bigcom93               bigcom93 0.000000000
bigcom96               bigcom96 0.000000000
bigcom97               bigcom97 0.000000000
bigcom98               bigcom98 0.000000000
bigcom99               bigcom99 0.000000000
bigcom101             bigcom101 0.000000000
bigcom104             bigcom104 0.000000000
bigcom106             bigcom106 0.000000000
bigcom109             bigcom109 0.000000000
bigcom113             bigcom113 0.000000000
bigcom116             bigcom116 0.000000000
bigcom120             bigcom120 0.000000000
bigcom123             bigcom123 0.000000000
bigcom126             bigcom126 0.000000000
bigcom127             bigcom127 0.000000000
bigcom137             bigcom137 0.000000000
bigcom139             bigcom139 0.000000000
bigcom140             bigcom140 0.000000000
bigcom143             bigcom143 0.000000000
bigcom145             bigcom145 0.000000000
bigcom146             bigcom146 0.000000000
bigcom147             bigcom147 0.000000000
bigcom149             bigcom149 0.000000000
bigcom153             bigcom153 0.000000000
bigcom154             bigcom154 0.000000000
bigcom156             bigcom156 0.000000000
bigcom157             bigcom157 0.000000000
bigcom158             bigcom158 0.000000000
bigcom160             bigcom160 0.000000000
bigcom161             bigcom161 0.000000000
bigcom162             bigcom162 0.000000000
bigcom164             bigcom164 0.000000000
bigcom166             bigcom166 0.000000000
bigcom167             bigcom167 0.000000000
bigcom173             bigcom173 0.000000000
bigcom175             bigcom175 0.000000000
bigcom176             bigcom176 0.000000000
bigcom177             bigcom177 0.000000000
bigcom178             bigcom178 0.000000000
bigcom181             bigcom181 0.000000000
bigcom184             bigcom184 0.000000000
bigcom186             bigcom186 0.000000000
bigcom187             bigcom187 0.000000000
bigcom189             bigcom189 0.000000000
bigcom194             bigcom194 0.000000000
bigcom195             bigcom195 0.000000000
bigcom204             bigcom204 0.000000000
bigcom205             bigcom205 0.000000000
bigcom212             bigcom212 0.000000000
bigcom214             bigcom214 0.000000000
bigcom222             bigcom222 0.000000000
bigcom223             bigcom223 0.000000000
bigcom226             bigcom226 0.000000000
bigcom227             bigcom227 0.000000000
bigcom229             bigcom229 0.000000000
bigcom233             bigcom233 0.000000000
bigcom236             bigcom236 0.000000000
bigcom237             bigcom237 0.000000000
bigcom246             bigcom246 0.000000000
bigcom248             bigcom248 0.000000000
bigcom249             bigcom249 0.000000000
bigcom250             bigcom250 0.000000000
bigcom254             bigcom254 0.000000000
bigcom266             bigcom266 0.000000000
bigcom269             bigcom269 0.000000000
bigcom272             bigcom272 0.000000000
bigcom274             bigcom274 0.000000000
bigcom281             bigcom281 0.000000000
bigcom291             bigcom291 0.000000000
bigcom292             bigcom292 0.000000000
bigcom295             bigcom295 0.000000000
bigcom299             bigcom299 0.000000000
bigcom301             bigcom301 0.000000000
bigcom306             bigcom306 0.000000000
bigcom309             bigcom309 0.000000000
bigcom314             bigcom314 0.000000000
bigcom321             bigcom321 0.000000000
bigcom341             bigcom341 0.000000000
bigcom350             bigcom350 0.000000000
bigcom353             bigcom353 0.000000000
bigcom359             bigcom359 0.000000000
bigcom363             bigcom363 0.000000000
bigcom365             bigcom365 0.000000000
bigcom385             bigcom385 0.000000000
bigcom386             bigcom386 0.000000000
bigcom480             bigcom480 0.000000000
membership_s3     membership_s3 0.000000000
membership_s6     membership_s6 0.000000000
membership_s7     membership_s7 0.000000000
membership_s8     membership_s8 0.000000000
membership_s9     membership_s9 0.000000000
membership_s11   membership_s11 0.000000000
membership_s12   membership_s12 0.000000000
membership_s14   membership_s14 0.000000000
membership_s16   membership_s16 0.000000000
membership_s17   membership_s17 0.000000000
membership_s18   membership_s18 0.000000000
membership_s20   membership_s20 0.000000000
membership_s21   membership_s21 0.000000000
membership_s22   membership_s22 0.000000000
membership_s24   membership_s24 0.000000000
membership_s25   membership_s25 0.000000000
membership_s26   membership_s26 0.000000000
membership_s28   membership_s28 0.000000000
membership_s31   membership_s31 0.000000000
membership_s33   membership_s33 0.000000000
membership_s37   membership_s37 0.000000000
[1] "Dataset: all_CT Model RF, run: 4 of 10 2015-06-22 17:46:37"
     |      Out-of-bag   |
Tree |      MSE  %Var(y) |
   1 |  0.01645   188.30 |
   2 |   0.0159   182.03 |
   3 |  0.01542   176.57 |
   4 |  0.01426   163.20 |
   5 |  0.01359   155.57 |
   6 |  0.01254   143.58 |
   7 |  0.01214   138.97 |
   8 |   0.0116   132.83 |
   9 |  0.01119   128.07 |
  10 |  0.01094   125.25 |
  11 |  0.01065   121.96 |
  12 |  0.01062   121.58 |
  13 |  0.01056   120.91 |
  14 |  0.01044   119.49 |
  15 |  0.01037   118.73 |
  16 |   0.0103   117.91 |
  17 |  0.01018   116.51 |
  18 |  0.01003   114.80 |
  19 | 0.009889   113.21 |
  20 | 0.009827   112.50 |
  21 | 0.009687   110.90 |
  22 | 0.009626   110.20 |
  23 | 0.009572   109.58 |
  24 | 0.009556   109.40 |
  25 | 0.009496   108.71 |
  26 | 0.009408   107.70 |
  27 | 0.009368   107.25 |
  28 | 0.009335   106.86 |
  29 |   0.0093   106.46 |
  30 | 0.009298   106.44 |
  31 | 0.009282   106.26 |
  32 | 0.009249   105.88 |
  33 | 0.009214   105.48 |
  34 | 0.009183   105.13 |
  35 | 0.009151   104.76 |
  36 |  0.00913   104.52 |
  37 | 0.009113   104.33 |
  38 | 0.009103   104.22 |
  39 | 0.009055   103.66 |
  40 | 0.009031   103.39 |
  41 | 0.009013   103.18 |
  42 | 0.008991   102.92 |
  43 | 0.008941   102.35 |
  44 | 0.008901   101.90 |
  45 |  0.00884   101.20 |
  46 |  0.00884   101.20 |
  47 | 0.008808   100.84 |
  48 | 0.008803   100.78 |
  49 | 0.008773   100.44 |
  50 | 0.008764   100.33 |
  51 |  0.00875   100.17 |
  52 |  0.00873    99.94 |
  53 | 0.008729    99.93 |
  54 | 0.008722    99.85 |
  55 | 0.008717    99.79 |
  56 | 0.008723    99.86 |
  57 | 0.008732    99.96 |
  58 | 0.008724    99.88 |
  59 | 0.008699    99.58 |
  60 | 0.008688    99.46 |
  61 | 0.008669    99.24 |
  62 | 0.008664    99.19 |
  63 | 0.008642    98.93 |
  64 | 0.008641    98.92 |
  65 | 0.008626    98.76 |
  66 | 0.008606    98.52 |
  67 | 0.008607    98.53 |
  68 | 0.008614    98.61 |
  69 | 0.008623    98.72 |
  70 | 0.008629    98.78 |
  71 | 0.008615    98.63 |
  72 |  0.00861    98.57 |
  73 |  0.00861    98.57 |
  74 |  0.00863    98.80 |
  75 | 0.008631    98.81 |
  76 | 0.008619    98.67 |
  77 | 0.008608    98.55 |
  78 | 0.008619    98.67 |
  79 | 0.008621    98.70 |
  80 | 0.008613    98.61 |
  81 | 0.008613    98.60 |
  82 | 0.008604    98.50 |
  83 | 0.008604    98.50 |
  84 | 0.008612    98.59 |
  85 | 0.008605    98.51 |
  86 | 0.008602    98.48 |
  87 | 0.008591    98.35 |
  88 | 0.008599    98.44 |
  89 | 0.008602    98.48 |
  90 |  0.00859    98.33 |
  91 | 0.008582    98.24 |
  92 | 0.008579    98.21 |
  93 |  0.00856    98.00 |
  94 | 0.008553    97.92 |
  95 | 0.008536    97.72 |
  96 | 0.008517    97.50 |
  97 |  0.00851    97.42 |
  98 | 0.008505    97.37 |
  99 | 0.008506    97.38 |
 100 | 0.008512    97.45 |
[1] "Random Forest variable coefficients"
                      %IncMSE IncNodePurity
graph0           3.706913e-04  1.788460e-01
graph1           1.763971e-03  3.466453e-01
graph2           1.243343e-03  1.932488e-01
graph3           4.791754e-04  2.487798e-01
graph4           3.557648e-03  8.593773e-01
graph5           3.808110e-03  6.392544e-01
graph6           3.356074e-03  3.300055e-01
graph7           4.476938e-03  6.127195e-01
graph8           1.603580e-03  4.464552e-01
graph9           1.944856e-04  1.885171e-01
graph10          3.748244e-03  7.096279e-01
graph11          7.615728e-03  6.513758e-01
graph12          1.081497e-03  3.007627e-01
graph13          1.605838e-03  3.362101e-01
graph14          2.670621e-03  5.586060e-01
graph15          2.236847e-03  3.791200e-01
graph16          1.478463e-03  2.747288e-01
graph17          2.093574e-03  3.825816e-01
graph18          1.711367e-03  3.970847e-01
graph19          2.815549e-03  4.050721e-01
graph20          9.480561e-03  1.306765e+00
graph21          1.730545e-03  4.086651e-01
graph22          3.204656e-03  8.376677e-01
graph23          4.216919e-03  5.951747e-01
graph24          2.041374e-03  3.050682e-01
graph25          5.448649e-03  5.819709e-01
graph26          1.301507e-03  5.929344e-01
graph27          1.033983e-03  6.244278e-01
graph28          2.986785e-03  5.734571e-01
graph29          4.595847e-04  2.798942e-01
orbit0           6.218621e-05  1.571567e-01
orbit1           1.842159e-03  2.444335e-01
orbit2           5.937790e-04  1.668762e-01
orbit3           5.246130e-04  1.552105e-01
orbit4           8.726404e-04  3.299863e-01
orbit5           4.023617e-03  2.687848e-01
orbit6           3.642896e-03  3.938793e-01
orbit7           9.295867e-04  2.970087e-01
orbit8           4.456927e-03  3.610011e-01
orbit9           3.015143e-03  4.006848e-01
orbit10          1.821681e-03  2.521387e-01
orbit11          7.525972e-04  1.624176e-01
orbit12          1.650328e-03  5.063560e-01
orbit13          3.413423e-04  1.226562e-01
orbit14          2.262225e-04  1.754796e-01
orbit15          4.771561e-04  3.560526e-01
orbit16          6.027406e-04  2.717024e-01
orbit17          2.559323e-03  3.701463e-01
orbit18          3.730499e-03  7.094103e-01
orbit19          2.077554e-03  3.473293e-01
orbit20          3.837858e-03  4.448770e-01
orbit21          7.868011e-04  3.023827e-01
orbit22          5.701561e-03  7.676304e-01
orbit23          6.254489e-04  2.964615e-01
orbit24          5.029275e-03  8.914326e-01
orbit25          1.472612e-03  4.587994e-01
orbit26          3.644001e-04  1.750211e-01
orbit27          5.228550e-03  5.410540e-01
orbit28          1.137671e-03  4.357680e-01
orbit29          2.287293e-03  5.660626e-01
orbit30          1.067398e-03  2.804982e-01
orbit31          1.308730e-03  4.677271e-01
orbit32          5.251584e-03  5.226221e-01
orbit33          3.947582e-04  1.627487e-01
orbit34          3.332581e-04  3.480479e-01
orbit35          3.675873e-03  6.180364e-01
orbit36          1.975332e-03  5.071088e-01
orbit37          1.649083e-03  5.170305e-01
orbit38          4.539405e-03  4.822728e-01
orbit39          2.144723e-03  9.114391e-01
orbit40          2.939339e-03  4.899461e-01
orbit41          9.216570e-04  4.502823e-01
orbit42          3.153725e-04  3.142247e-01
orbit43          1.622454e-04  2.172824e-01
orbit44          4.202565e-04  2.172298e-01
orbit45          1.267136e-02  4.772698e-01
orbit46          3.439324e-03  5.256997e-01
orbit47          2.318006e-03  3.422488e-01
orbit48          9.865506e-04  1.759559e-01
orbit49          1.594974e-02  1.054806e+00
orbit50          1.780141e-03  7.210120e-01
orbit51          3.179485e-03  6.840751e-01
orbit52          1.869938e-03  4.803094e-01
orbit53          4.639365e-04  2.674996e-01
orbit54          4.067884e-03  1.860650e+00
orbit55          8.679036e-04  2.625923e-01
orbit56          2.002328e-02  1.422023e+00
orbit57          6.873783e-04  3.999528e-01
orbit58          7.285346e-04  2.121645e-01
orbit59          5.950737e-03  6.730828e-01
orbit60          1.954856e-03  1.676951e-01
orbit61          1.342382e-04  2.266141e-01
orbit62          8.265793e-03  1.475159e+00
orbit63          8.326905e-04  7.895081e-01
orbit64          7.043273e-04  3.463473e-01
orbit65          8.528465e-03  2.320135e+00
orbit66          1.940822e-03  7.746395e-01
orbit67          7.681712e-04  1.798521e-01
orbit68          1.294747e-03  1.102832e+00
orbit69          3.310560e-04  4.373263e-01
orbit70          3.908961e-03  2.841604e+00
orbit71          2.758380e-04  2.438261e-01
orbit72          8.337417e-04  4.906137e-01
AP              -2.042294e-06  7.417670e-02
bet              1.397027e-03  7.740569e-01
ecc              6.553118e-05  1.080921e-02
eccrad           1.733983e-05  4.733291e-02
close            2.854207e-03  3.573679e-01
constraint       1.642982e-03  5.401304e-01
coreness         2.155164e-03  8.655248e-02
knn              1.740148e-03  7.985092e-01
hubscore         1.472743e-04  2.326970e-01
pagerank         2.075805e-03  8.634842e-01
trans            7.558131e-04  8.808755e-01
evcent           2.322541e-03  4.030704e-01
first            3.721363e-04  1.378430e-01
upto_second      1.647751e-03  2.732789e-01
upto_third       1.054753e-03  3.282126e-01
upto_fourth      8.274000e-04  4.649030e-01
upto_fifth       1.772227e-03  3.442920e-01
upto_sixth       1.184368e-03  3.112792e-01
second           2.612309e-03  2.974195e-01
third            1.003935e-03  1.070917e+00
fourth           2.541950e-03  5.589389e-01
fifth            2.428478e-04  5.898705e-01
sixth            4.174345e-03  6.189630e-01
ratio1           3.710862e-04  7.321437e-01
ratio2           6.100663e-03  7.705047e-01
ratio3           1.837441e-03  6.356652e-01
ratio4           1.355937e-03  1.396121e+00
ratio5           6.613938e-04  2.865834e+00
ratio6           1.725789e-03  6.384253e-01
selfinter        1.323588e-03  3.969843e-01
walktrap_vertex  1.479310e-03  1.397970e+00
bigcom1          3.213459e-04  1.449466e-01
bigcom2          0.000000e+00  1.084202e-21
bigcom3          2.031052e-04  8.065449e-01
bigcom4          5.195375e-04  9.220241e-02
bigcom6          0.000000e+00  0.000000e+00
bigcom8         -1.123091e-06  4.322830e-05
bigcom9          0.000000e+00  0.000000e+00
bigcom11         0.000000e+00  2.775558e-19
bigcom13         0.000000e+00  0.000000e+00
bigcom15         0.000000e+00  0.000000e+00
bigcom16         0.000000e+00  2.797242e-19
bigcom21         1.454334e-05  3.007535e-02
bigcom22         0.000000e+00  3.098626e-04
bigcom24         0.000000e+00  0.000000e+00
bigcom26         0.000000e+00  0.000000e+00
bigcom28         1.657173e-04  8.560530e-01
bigcom30         0.000000e+00  8.348357e-20
bigcom31         0.000000e+00  2.775558e-19
bigcom32         7.353140e-06  1.126081e-01
bigcom33         0.000000e+00  0.000000e+00
bigcom34         0.000000e+00  0.000000e+00
bigcom36         0.000000e+00  5.551115e-19
bigcom37         0.000000e+00  0.000000e+00
bigcom38         0.000000e+00  0.000000e+00
bigcom39         0.000000e+00  0.000000e+00
bigcom40         3.643019e-04  1.361045e-01
bigcom43         0.000000e+00  0.000000e+00
bigcom44         0.000000e+00  3.035766e-20
bigcom46         0.000000e+00  0.000000e+00
bigcom47         0.000000e+00  0.000000e+00
bigcom49         0.000000e+00  0.000000e+00
bigcom50         0.000000e+00  0.000000e+00
bigcom51         0.000000e+00  0.000000e+00
bigcom52         0.000000e+00  0.000000e+00
bigcom54         0.000000e+00  0.000000e+00
bigcom56         0.000000e+00  0.000000e+00
bigcom62         0.000000e+00  0.000000e+00
bigcom66         0.000000e+00  0.000000e+00
bigcom68         0.000000e+00  0.000000e+00
bigcom69         0.000000e+00  0.000000e+00
bigcom71         3.694878e-05  2.467627e-01
bigcom72         0.000000e+00  0.000000e+00
bigcom73         0.000000e+00  0.000000e+00
bigcom74         0.000000e+00  0.000000e+00
bigcom75         0.000000e+00  0.000000e+00
bigcom76         0.000000e+00  0.000000e+00
bigcom77         0.000000e+00  0.000000e+00
bigcom79         0.000000e+00  0.000000e+00
bigcom80         0.000000e+00  0.000000e+00
bigcom82         0.000000e+00  0.000000e+00
bigcom83         0.000000e+00  0.000000e+00
bigcom84         0.000000e+00  0.000000e+00
bigcom85         0.000000e+00  0.000000e+00
bigcom87         0.000000e+00  0.000000e+00
bigcom89         0.000000e+00  0.000000e+00
bigcom91         0.000000e+00  0.000000e+00
bigcom92         0.000000e+00  0.000000e+00
bigcom93         0.000000e+00  0.000000e+00
bigcom96         0.000000e+00  0.000000e+00
bigcom97         0.000000e+00  0.000000e+00
bigcom98         0.000000e+00  0.000000e+00
bigcom99         0.000000e+00  0.000000e+00
bigcom101        0.000000e+00  0.000000e+00
bigcom104        0.000000e+00  5.551115e-19
bigcom106        0.000000e+00  0.000000e+00
bigcom109        0.000000e+00  2.775558e-19
bigcom113        0.000000e+00  0.000000e+00
bigcom116        0.000000e+00  0.000000e+00
bigcom120        0.000000e+00  0.000000e+00
bigcom123        0.000000e+00  0.000000e+00
bigcom126        0.000000e+00  0.000000e+00
bigcom127        0.000000e+00  2.775558e-19
bigcom137        0.000000e+00  0.000000e+00
bigcom139        0.000000e+00  0.000000e+00
bigcom140        0.000000e+00  0.000000e+00
bigcom143        0.000000e+00  0.000000e+00
bigcom145        0.000000e+00  0.000000e+00
bigcom146        0.000000e+00  0.000000e+00
bigcom147        0.000000e+00  8.673617e-21
bigcom149        0.000000e+00  0.000000e+00
bigcom153        0.000000e+00  0.000000e+00
bigcom154        0.000000e+00  0.000000e+00
bigcom156        0.000000e+00  2.775558e-19
bigcom157        0.000000e+00  5.551115e-19
bigcom158        0.000000e+00  0.000000e+00
bigcom160        0.000000e+00  0.000000e+00
bigcom161        0.000000e+00  0.000000e+00
bigcom162        0.000000e+00  0.000000e+00
bigcom164        0.000000e+00  0.000000e+00
bigcom166        0.000000e+00  0.000000e+00
bigcom167        0.000000e+00  0.000000e+00
bigcom171        4.010375e-04  3.578552e+00
bigcom173        0.000000e+00  0.000000e+00
bigcom175        0.000000e+00  0.000000e+00
bigcom176        0.000000e+00  0.000000e+00
bigcom177        0.000000e+00  0.000000e+00
bigcom178        0.000000e+00  0.000000e+00
bigcom180       -1.688078e-05  6.417131e-01
bigcom181        0.000000e+00  0.000000e+00
bigcom184        0.000000e+00  1.387779e-19
bigcom186        0.000000e+00  0.000000e+00
bigcom187        0.000000e+00  0.000000e+00
bigcom189        0.000000e+00  0.000000e+00
bigcom194        0.000000e+00  0.000000e+00
bigcom195        0.000000e+00  0.000000e+00
bigcom196       -3.910696e-06  4.150529e-01
bigcom204        0.000000e+00  0.000000e+00
bigcom205        0.000000e+00  0.000000e+00
bigcom212        0.000000e+00  0.000000e+00
bigcom214        0.000000e+00  0.000000e+00
bigcom222        0.000000e+00  1.387779e-19
bigcom223        0.000000e+00  0.000000e+00
bigcom226        0.000000e+00  0.000000e+00
bigcom227        0.000000e+00  0.000000e+00
bigcom229        0.000000e+00  1.387779e-19
bigcom233        0.000000e+00  0.000000e+00
bigcom236        0.000000e+00  0.000000e+00
bigcom237        0.000000e+00  0.000000e+00
bigcom246        0.000000e+00  0.000000e+00
bigcom248        0.000000e+00  1.084202e-20
bigcom249        0.000000e+00  6.938894e-20
bigcom250        0.000000e+00  0.000000e+00
bigcom254        0.000000e+00  0.000000e+00
bigcom266        0.000000e+00  0.000000e+00
bigcom269        0.000000e+00  0.000000e+00
bigcom272        0.000000e+00  0.000000e+00
bigcom274        0.000000e+00  0.000000e+00
bigcom281        0.000000e+00  0.000000e+00
bigcom291        0.000000e+00  0.000000e+00
bigcom292        0.000000e+00  2.775558e-19
bigcom295        0.000000e+00  0.000000e+00
bigcom299        0.000000e+00  0.000000e+00
bigcom301        0.000000e+00  1.084202e-21
bigcom306        0.000000e+00  1.387779e-19
bigcom309        0.000000e+00  2.775558e-19
bigcom314        0.000000e+00  0.000000e+00
bigcom321        0.000000e+00  0.000000e+00
bigcom341        0.000000e+00  0.000000e+00
bigcom350        0.000000e+00  0.000000e+00
bigcom353        0.000000e+00  2.775558e-19
bigcom359        0.000000e+00  0.000000e+00
bigcom363        0.000000e+00  0.000000e+00
bigcom365        0.000000e+00  0.000000e+00
bigcom385        0.000000e+00  0.000000e+00
bigcom386        0.000000e+00  0.000000e+00
bigcom408        3.953512e-05  4.969898e-01
bigcom412        7.531218e-05  1.155155e+00
bigcom480        0.000000e+00  0.000000e+00
spin_vertex      5.931441e-04  1.934642e+00
membership_s1    1.647054e-04  1.791064e-01
membership_s3    0.000000e+00  0.000000e+00
membership_s4    1.850349e-06  7.543179e-02
membership_s5    6.590310e-05  4.130451e-02
membership_s6    4.505519e-06  5.290698e-02
membership_s7    1.572367e-05  2.747942e-02
membership_s8    0.000000e+00  0.000000e+00
membership_s9    0.000000e+00  0.000000e+00
membership_s11   0.000000e+00  2.775558e-19
membership_s12   0.000000e+00  8.673617e-21
membership_s14   0.000000e+00  0.000000e+00
membership_s15   8.624786e-06  1.281837e-01
membership_s16   0.000000e+00  8.673617e-21
membership_s17   0.000000e+00  0.000000e+00
membership_s18   0.000000e+00  0.000000e+00
membership_s20   0.000000e+00  0.000000e+00
membership_s21   0.000000e+00  0.000000e+00
membership_s22   0.000000e+00  0.000000e+00
membership_s24   0.000000e+00  0.000000e+00
membership_s25   0.000000e+00  0.000000e+00
membership_s26   0.000000e+00  0.000000e+00
membership_s27   1.532711e-05  2.200759e-02
membership_s28   0.000000e+00  0.000000e+00
membership_s30  -5.179234e-05  1.867815e-01
membership_s31   0.000000e+00  4.119968e-20
membership_s32   1.254603e-04  1.512722e-01
membership_s33   0.000000e+00  0.000000e+00
membership_s36   1.825609e-04  1.131108e-01
membership_s37   0.000000e+00  0.000000e+00
V1               1.206465e-03  1.573417e+00
V2               5.755605e-04  1.522943e+00
pdi              2.660853e-05  1.278612e-01
adhesion         8.268550e-03  1.588620e+00
cohesion         8.738354e-03  1.336632e+00
inner            1.820320e-03  1.330642e+00
outer            6.781031e-04  1.496364e+00
ioratio          2.940305e-03  1.355569e+00
comsize          1.752463e-03  1.857605e+00
[1] "Dataset: all_CT Model GLM, run: 4 of 10 2015-06-22 17:50:11"
[1] "glmnet variable coefficients"
                         [,1]          [,2]
(Intercept)     -4.722702e+00 -6.189535e+00
graph0           2.834663e-40 -4.386558e-04
graph1           1.089305e-43 -2.706845e-07
graph2           1.528143e-40 -7.104684e-05
graph3           1.009668e-44 -1.673280e-08
graph4           1.438687e-47 -9.142301e-11
graph5           4.014663e-42 -1.414399e-06
graph6           8.148844e-44 -4.567015e-08
graph7           6.355984e-42  2.622682e-06
graph8           1.313815e-40 -1.725244e-05
graph9           2.317907e-46 -4.754996e-10
graph10          2.985575e-48 -4.668127e-12
graph11         -9.220667e-51 -9.139547e-14
graph12          4.930018e-46 -3.382968e-10
graph13          4.485115e-45 -2.412748e-09
graph14          1.943588e-47 -1.643082e-11
graph15          1.471758e-43 -2.472165e-07
graph16          1.790596e-45 -1.913234e-09
graph17          3.882530e-45 -4.915405e-10
graph18          1.097777e-43  3.793449e-08
graph19          2.488991e-44  1.103125e-08
graph20          2.257265e-43 -5.647901e-07
graph21          1.303020e-43 -1.375908e-08
graph22          4.251722e-43 -1.431140e-08
graph23          1.778681e-43  3.912924e-08
graph24          3.013888e-43  1.785979e-07
graph25          1.562130e-42  1.448282e-06
graph26          1.540632e-42  8.532541e-07
graph27          9.014138e-42  1.273107e-05
graph28          1.297242e-41  4.825436e-06
graph29          1.337952e-40 -6.982769e-05
orbit0           2.834663e-40 -4.332256e-04
orbit1           7.491030e-42 -3.245389e-06
orbit2           6.230901e-44 -2.570604e-07
orbit3           1.528143e-40 -6.716554e-05
orbit4           1.978363e-43  3.680355e-08
orbit5           8.268908e-45 -1.905884e-08
orbit6           2.595244e-45 -3.748057e-09
orbit7           5.142560e-48 -7.743446e-11
orbit8           4.014663e-42 -1.272476e-06
orbit9           4.210915e-42  6.990269e-06
orbit10          6.431947e-43 -1.609503e-07
orbit11          4.594436e-44 -6.286201e-08
orbit12          2.749625e-41  1.303570e-05
orbit13          7.159442e-42  3.062266e-06
orbit14          1.313815e-40 -1.401588e-05
orbit15          4.721494e-45  1.439968e-09
orbit16          1.981286e-46 -6.160463e-10
orbit17          1.797225e-45 -2.706445e-09
orbit18          1.043762e-45  1.256195e-09
orbit19          2.687814e-46 -1.273823e-10
orbit20          1.551032e-46 -1.599589e-10
orbit21          9.464650e-49 -4.530540e-12
orbit22          1.723102e-49 -6.210446e-12
orbit23         -1.032661e-50 -5.371833e-14
orbit24          2.155812e-44  3.824144e-08
orbit25          1.401380e-44  8.847772e-09
orbit26          3.592913e-46 -5.947935e-10
orbit27          1.170359e-43  1.262756e-07
orbit28          9.027259e-45 -2.016312e-08
orbit29          2.337111e-44 -9.036100e-09
orbit30          7.130993e-45 -1.241426e-09
orbit31          1.198974e-45 -7.477076e-10
orbit32          9.275407e-46  5.317316e-10
orbit33          5.090919e-48 -2.373559e-11
orbit34          1.471758e-43 -2.461874e-07
orbit35          1.185163e-43  1.579124e-08
orbit36          2.535757e-44  6.477330e-09
orbit37          2.097917e-44 -1.931612e-08
orbit38          7.540523e-46 -2.131632e-09
orbit39          2.380948e-43  3.949390e-07
orbit40          5.704634e-44  2.843613e-08
orbit41          2.314695e-44  9.970514e-10
orbit42          2.251649e-45 -2.628412e-09
orbit43          3.971936e-43  2.831012e-07
orbit44          8.172198e-44 -2.894936e-08
orbit45          7.597771e-43  2.229669e-06
orbit46          3.343966e-43 -3.981897e-08
orbit47          2.760708e-44 -1.764169e-08
orbit48          5.494433e-44  4.532026e-08
orbit49          1.105706e-42 -1.374224e-06
orbit50          1.771901e-43 -6.364322e-07
orbit51          5.470542e-43  3.663938e-07
orbit52          1.392585e-42 -5.762993e-07
orbit53          1.656878e-43 -7.401248e-08
orbit54          2.161663e-42 -1.168015e-06
orbit55          3.807738e-43  9.367636e-08
orbit56          5.108937e-42  2.115687e-05
orbit57          3.672142e-43 -9.113548e-08
orbit58          1.990361e-43  1.613851e-07
orbit59          1.925716e-42  1.327268e-06
orbit60          7.136623e-43  4.618383e-07
orbit61          4.975515e-43  2.278743e-07
orbit62          1.670123e-41  4.718968e-05
orbit63          2.809381e-42  4.210511e-06
orbit64          3.542208e-42 -8.058100e-07
orbit65          2.247916e-41  4.385808e-05
orbit66          4.771059e-42 -3.161144e-06
orbit67          2.122433e-42  2.326179e-06
orbit68          1.369552e-41  2.121162e-05
orbit69          2.059209e-41  2.020253e-05
orbit70          5.608083e-41  6.519844e-05
orbit71          1.528748e-41 -7.222995e-07
orbit72          1.337952e-40 -7.350210e-05
AP               8.748361e-39 -5.642257e-02
bet              1.300405e-44 -4.106671e-08
ecc             -3.545704e-39  1.609390e-02
eccrad          -2.127423e-38  9.641731e-02
close            2.284047e-37  4.050026e-01
constraint      -1.885725e-38 -1.116910e-01
coreness         1.771446e-39  5.112948e-03
knn             -6.062456e-42 -4.760745e-05
hubscore         4.859452e-37  2.577407e-01
pagerank        -2.021663e-38 -5.294983e-01
trans           -2.809985e-40 -1.111915e-01
evcent           4.856119e-37  2.371163e-01
first            2.834663e-40 -4.391051e-04
upto_second      8.314721e-42 -2.071676e-06
upto_third       2.199561e-42  6.517337e-06
upto_fourth      1.823079e-42  2.351441e-06
upto_fifth       2.023570e-42  3.881404e-06
upto_sixth       2.587107e-42  1.605010e-05
second           8.305186e-42 -1.653008e-06
third            2.384908e-42  1.087800e-05
fourth          -3.383297e-42 -1.225034e-05
fifth           -2.489687e-42 -2.970647e-06
sixth           -2.736604e-42 -3.256886e-06
ratio1          -7.347510e-42 -5.250352e-05
ratio2          -3.423413e-41 -1.795953e-04
ratio3          -3.961304e-41 -6.156228e-05
ratio4          -1.906266e-41 -1.052081e-04
ratio5          -8.980789e-42 -7.948196e-05
ratio6          -2.646744e-42 -1.467108e-06
selfinter        2.179599e-38  1.950269e-01
walktrap_vertex  5.186452e-39  6.661147e-03
bigcom1         -6.368383e-39 -3.356722e-02
bigcom2         -8.911420e-39 -1.007773e-01
bigcom3          1.376609e-38  3.420565e-01
bigcom4         -3.698490e-39 -4.132793e-02
bigcom6         -8.905490e-39 -1.340803e-01
bigcom8         -5.487601e-39 -5.517689e-02
bigcom9         -8.939693e-39 -1.034599e-01
bigcom11        -8.918100e-39 -1.255295e-01
bigcom13        -8.927022e-39 -1.134893e-01
bigcom15        -8.925534e-39 -1.107144e-01
bigcom16        -8.911420e-39 -1.267929e-01
bigcom21         3.145189e-39  1.350747e-01
bigcom22        -4.140719e-39 -9.775641e-02
bigcom24        -8.907713e-39 -1.209074e-01
bigcom26        -8.974913e-39 -1.819468e-01
bigcom28         8.505670e-38  5.501155e-01
bigcom30        -8.987720e-39 -2.091208e-01
bigcom31        -8.904749e-39 -8.691921e-02
bigcom32         4.728570e-38  9.251165e-01
bigcom33        -8.905490e-39 -1.206405e-01
bigcom34        -8.906231e-39 -1.120679e-01
bigcom36        -8.912903e-39 -1.404059e-01
bigcom37        -8.904749e-39 -1.008906e-01
bigcom38        -8.912903e-39 -1.004092e-01
bigcom39        -8.927022e-39 -1.255234e-01
bigcom40         8.407760e-39  1.093572e-01
bigcom43        -8.910678e-39 -1.157874e-01
bigcom44        -9.033216e-39 -1.075424e-01
bigcom46        -8.918843e-39 -1.122900e-01
bigcom47        -8.913645e-39 -1.024598e-01
bigcom49        -8.912903e-39 -1.258345e-01
bigcom50        -8.909937e-39 -1.610258e-01
bigcom51        -8.906231e-39 -1.213285e-01
bigcom52        -8.906231e-39 -1.448446e-01
bigcom54        -8.905490e-39 -8.668277e-02
bigcom56        -8.915130e-39 -1.790318e-01
bigcom62        -8.905490e-39 -1.098597e-01
bigcom66        -8.905490e-39 -1.154151e-01
bigcom68        -8.906231e-39 -8.808778e-02
bigcom69        -8.914387e-39 -1.208881e-01
bigcom71         5.058742e-38  1.004054e+00
bigcom72        -8.906231e-39 -8.654857e-02
bigcom73        -8.916615e-39 -1.378248e-01
bigcom74        -8.912903e-39 -1.522579e-01
bigcom75        -8.905490e-39 -1.119854e-01
bigcom76        -8.909937e-39 -1.146978e-01
bigcom77        -8.908454e-39 -1.916634e-01
bigcom79        -8.906231e-39 -1.404947e-01
bigcom80        -8.908454e-39 -1.040171e-01
bigcom82        -8.908454e-39 -1.664433e-01
bigcom83        -8.904009e-39 -7.943270e-02
bigcom84        -8.908454e-39 -1.612982e-01
bigcom85        -8.907713e-39 -1.368703e-01
bigcom87        -8.910678e-39 -1.156589e-01
bigcom89        -8.905490e-39 -9.197802e-02
bigcom91        -8.909937e-39 -1.677556e-01
bigcom92        -8.927767e-39 -8.861446e-02
bigcom93        -8.905490e-39 -8.690147e-02
bigcom96        -8.904749e-39 -1.438526e-01
bigcom97        -8.912903e-39 -1.721095e-01
bigcom98        -8.906231e-39 -1.144336e-01
bigcom99        -8.904749e-39 -5.784210e-02
bigcom101       -8.918843e-39 -1.315111e-01
bigcom104       -8.912161e-39 -1.452251e-01
bigcom106       -8.907713e-39 -9.807331e-02
bigcom109       -8.906972e-39 -1.418667e-01
bigcom113       -8.908454e-39 -1.120048e-01
bigcom116       -8.938201e-39 -1.233268e-01
bigcom120       -8.905490e-39 -1.043605e-01
bigcom123       -8.905490e-39 -1.079230e-01
bigcom126       -8.905490e-39 -6.261868e-02
bigcom127       -8.907713e-39 -1.107352e-01
bigcom137       -8.907713e-39 -2.123283e-01
bigcom139       -8.906231e-39 -1.309800e-01
bigcom140       -8.905490e-39 -1.298168e-01
bigcom143       -8.905490e-39 -8.522403e-02
bigcom145       -8.906972e-39 -9.455528e-02
bigcom146       -8.906231e-39 -9.875693e-02
bigcom147       -8.918100e-39 -1.473434e-01
bigcom149       -8.905490e-39 -1.224068e-01
bigcom153       -8.911420e-39 -1.022749e-01
bigcom154       -8.910678e-39 -9.460610e-02
bigcom156       -8.906231e-39 -1.068797e-01
bigcom157       -8.914387e-39 -8.435904e-02
bigcom158       -8.904749e-39 -8.512573e-02
bigcom160       -8.904749e-39 -1.269730e-01
bigcom161       -8.905490e-39 -1.405102e-01
bigcom162       -8.905490e-39 -9.784192e-02
bigcom164       -8.905490e-39 -1.309299e-01
bigcom166       -8.911420e-39 -1.051552e-01
bigcom167       -8.919586e-39 -1.424381e-01
bigcom171        5.425586e-37  2.462664e+00
bigcom173       -8.906231e-39 -1.005135e-01
bigcom175       -8.904749e-39 -9.309741e-02
bigcom176       -8.904749e-39 -1.009594e-01
bigcom177       -8.905490e-39 -1.362204e-01
bigcom178       -8.905490e-39 -1.186515e-01
bigcom180        3.278803e-37  2.157253e+00
bigcom181       -8.912161e-39 -1.117471e-01
bigcom184       -8.906231e-39 -1.487706e-01
bigcom186       -8.904749e-39 -1.777742e-01
bigcom187       -8.905490e-39 -1.752911e-01
bigcom189       -8.910678e-39 -9.624330e-02
bigcom194       -8.907713e-39 -1.162777e-01
bigcom195       -8.904749e-39 -8.032523e-02
bigcom196        1.931987e-37  1.575924e+00
bigcom204       -8.907713e-39 -1.058001e-01
bigcom205       -8.906231e-39 -9.211836e-02
bigcom212       -8.906231e-39 -1.180991e-01
bigcom214       -8.905490e-39 -9.690581e-02
bigcom222       -8.904749e-39 -1.083784e-01
bigcom223       -8.905490e-39 -1.881582e-01
bigcom226       -8.906231e-39 -1.074294e-01
bigcom227       -8.906231e-39 -1.067967e-01
bigcom229       -8.904749e-39 -7.265640e-02
bigcom233       -8.904749e-39 -8.546800e-02
bigcom236       -8.904749e-39 -8.756170e-02
bigcom237       -8.905490e-39 -1.483779e-01
bigcom246       -8.911420e-39 -1.239135e-01
bigcom248       -8.915130e-39 -2.035092e-01
bigcom249       -8.906231e-39 -1.075384e-01
bigcom250       -8.912903e-39 -1.212938e-01
bigcom254       -8.906972e-39 -1.090949e-01
bigcom266       -8.905490e-39 -1.624427e-01
bigcom269       -8.907713e-39 -9.532631e-02
bigcom272       -8.905490e-39 -8.360787e-02
bigcom274       -8.936709e-39 -9.842354e-02
bigcom281       -8.906972e-39 -1.117835e-01
bigcom291       -8.905490e-39 -1.386307e-01
bigcom292       -8.905490e-39 -1.515612e-01
bigcom295       -8.906231e-39 -9.938763e-02
bigcom299       -8.904749e-39 -1.635856e-01
bigcom301       -8.910678e-39 -1.096090e-01
bigcom306       -8.904749e-39 -7.729242e-02
bigcom309       -8.907713e-39 -1.100931e-01
bigcom314       -8.906231e-39 -1.009275e-01
bigcom321       -8.910678e-39 -8.986217e-02
bigcom341       -8.904749e-39 -1.108317e-01
bigcom350       -8.905490e-39 -1.276980e-01
bigcom353       -8.905490e-39 -9.173120e-02
bigcom359       -8.905490e-39 -1.812726e-01
bigcom363       -8.905490e-39 -8.113360e-02
bigcom365       -8.906231e-39 -1.458456e-01
bigcom385       -8.905490e-39 -1.285406e-01
bigcom386       -8.905490e-39 -7.714115e-02
bigcom408        8.300148e-38  1.103056e+00
bigcom412        3.279621e-37  2.089073e+00
bigcom480       -8.904749e-39 -8.102758e-02
spin_vertex     -1.277434e-38 -1.249153e-01
membership_s1   -3.550970e-39 -1.638722e-02
membership_s3   -8.915872e-39 -1.079042e-01
membership_s4    3.010941e-39  4.576849e-03
membership_s5   -3.022280e-39 -2.245092e-02
membership_s6   -8.437830e-39 -7.589329e-02
membership_s7   -6.233805e-39 -4.634970e-02
membership_s8   -8.910678e-39 -1.168235e-01
membership_s9   -8.915872e-39 -1.011295e-01
membership_s11  -8.909195e-39 -8.516027e-02
membership_s12  -8.912161e-39 -1.122359e-01
membership_s14  -8.909195e-39 -1.149588e-01
membership_s15  -2.930210e-39  9.575282e-02
membership_s16  -8.912903e-39 -1.015777e-01
membership_s17  -8.907713e-39 -1.089840e-01
membership_s18  -8.974913e-39 -1.343114e-01
membership_s20  -8.906231e-39 -9.800522e-02
membership_s21  -9.028646e-39 -1.475046e-01
membership_s22  -8.923303e-39 -8.893342e-02
membership_s24  -8.929256e-39 -1.038381e-01
membership_s25  -8.921815e-39 -9.498188e-02
membership_s26  -8.911420e-39 -8.710253e-02
membership_s27  -6.916821e-39 -6.395383e-02
membership_s28  -8.913645e-39 -1.004726e-01
membership_s30   2.467027e-38  1.597911e-01
membership_s31  -9.360146e-39 -1.162505e-01
membership_s32   2.927499e-39  1.658278e-01
membership_s33  -8.906972e-39 -7.967019e-02
membership_s36  -7.594384e-39 -4.227793e-02
membership_s37  -8.968147e-39 -1.107905e-01
V1               1.160445e-38  7.246220e-02
V2               5.941230e-39  1.369991e-01
pdi              1.115647e-36 -9.662353e+00
adhesion        -5.960200e-43 -4.324168e-06
cohesion         1.192153e-42  8.638360e-06
inner            3.700473e-43  1.658467e-07
outer            3.076299e-43 -2.656098e-06
ioratio         -8.199193e-40 -7.182202e-02
comsize          3.913828e-42  4.623327e-05
[1] "Dataset: all_CT Model GBM, run: 5 of 10 2015-06-22 17:51:57"
Iter   TrainDeviance   ValidDeviance   StepSize   Improve
     1        0.0920            -nan     0.0100    0.0007
     2        0.0893            -nan     0.0100    0.0005
     3        0.0866            -nan     0.0100    0.0006
     4        0.0844            -nan     0.0100    0.0002
     5        0.0830            -nan     0.0100    0.0002
     6        0.0814            -nan     0.0100    0.0003
     7        0.0802            -nan     0.0100    0.0002
     8        0.0792            -nan     0.0100    0.0003
     9        0.0781            -nan     0.0100    0.0002
    10        0.0774            -nan     0.0100   -0.0000
    20        0.0717            -nan     0.0100    0.0000
    40        0.0650            -nan     0.0100    0.0001
    60        0.0602            -nan     0.0100    0.0000
    80        0.0563            -nan     0.0100    0.0000
   100        0.0536            -nan     0.0100    0.0000
   120        0.0507            -nan     0.0100    0.0000
   140        0.0482            -nan     0.0100    0.0000
   160        0.0456            -nan     0.0100   -0.0000
   180        0.0434            -nan     0.0100   -0.0000
   200        0.0407            -nan     0.0100   -0.0000
   220        0.0389            -nan     0.0100   -0.0000
   240        0.0370            -nan     0.0100   -0.0000
   260        0.0353            -nan     0.0100   -0.0000
   280        0.0337            -nan     0.0100   -0.0000
   300        0.0314            -nan     0.0100   -0.0000
   320        0.0299            -nan     0.0100   -0.0000
   340        0.0286            -nan     0.0100    0.0000
   357        0.0273            -nan     0.0100   -0.0000

[1] "GBM variable coefficients"
                            var     rel.inf
orbit65                 orbit65 5.523806674
orbit70                 orbit70 5.387679089
bigcom171             bigcom171 4.558198561
ratio5                   ratio5 3.611178802
orbit62                 orbit62 3.217951793
V2                           V2 3.115390841
walktrap_vertex walktrap_vertex 2.478773708
ratio4                   ratio4 2.427485683
orbit54                 orbit54 2.406450964
V1                           V1 2.148368861
graph20                 graph20 2.113121148
comsize                 comsize 1.967527454
spin_vertex         spin_vertex 1.961789297
orbit56                 orbit56 1.880624724
outer                     outer 1.804664463
adhesion               adhesion 1.693935078
trans                     trans 1.607219939
third                     third 1.564335854
graph22                 graph22 1.559903088
orbit49                 orbit49 1.405355466
ioratio                 ioratio 1.379886807
ratio1                   ratio1 1.345768713
bigcom28               bigcom28 1.344872643
inner                     inner 1.343236969
cohesion               cohesion 1.212850120
orbit18                 orbit18 1.211374770
orbit68                 orbit68 1.058492030
orbit50                 orbit50 0.979156192
knn                         knn 0.938173390
graph23                 graph23 0.920833469
graph1                   graph1 0.890373147
graph4                   graph4 0.882207594
graph29                 graph29 0.880322929
graph2                   graph2 0.843483430
pagerank               pagerank 0.830443883
orbit69                 orbit69 0.775737605
graph0                   graph0 0.766162717
ratio6                   ratio6 0.759221963
orbit25                 orbit25 0.741685417
graph5                   graph5 0.660780310
graph11                 graph11 0.643579794
bet                         bet 0.637564752
bigcom180             bigcom180 0.614672351
sixth                     sixth 0.609418516
orbit12                 orbit12 0.608799948
graph25                 graph25 0.601634745
graph27                 graph27 0.598416738
orbit52                 orbit52 0.579664333
graph26                 graph26 0.571067669
constraint           constraint 0.559788878
orbit40                 orbit40 0.558344687
orbit39                 orbit39 0.557932678
graph28                 graph28 0.543488453
orbit63                 orbit63 0.542663859
orbit46                 orbit46 0.503884388
orbit31                 orbit31 0.493724792
bigcom196             bigcom196 0.488781939
graph7                   graph7 0.484673074
orbit24                 orbit24 0.484317313
orbit45                 orbit45 0.470248965
orbit66                 orbit66 0.458088617
orbit35                 orbit35 0.442915747
graph16                 graph16 0.404700917
orbit27                 orbit27 0.401934678
graph10                 graph10 0.396960783
orbit4                   orbit4 0.394784264
fourth                   fourth 0.391793798
selfinter             selfinter 0.390859995
graph6                   graph6 0.382804153
graph15                 graph15 0.382459179
fifth                     fifth 0.379402251
bigcom412             bigcom412 0.368184973
orbit64                 orbit64 0.367865681
graph18                 graph18 0.360768718
graph17                 graph17 0.360254958
orbit19                 orbit19 0.357789128
orbit41                 orbit41 0.346034451
orbit22                 orbit22 0.341734523
ratio2                   ratio2 0.336539085
graph8                   graph8 0.332995450
close                     close 0.327280287
orbit71                 orbit71 0.321272801
orbit9                   orbit9 0.309152615
bigcom3                 bigcom3 0.290551001
graph14                 graph14 0.286438055
graph3                   graph3 0.276933456
orbit6                   orbit6 0.276684217
orbit57                 orbit57 0.254267440
graph24                 graph24 0.246616995
upto_sixth           upto_sixth 0.242180435
orbit60                 orbit60 0.242029123
upto_fourth         upto_fourth 0.212534289
orbit51                 orbit51 0.204894185
orbit20                 orbit20 0.202489553
orbit38                 orbit38 0.195248370
orbit29                 orbit29 0.184958544
orbit17                 orbit17 0.184819542
orbit44                 orbit44 0.183960052
orbit67                 orbit67 0.183942378
bigcom32               bigcom32 0.182933120
upto_fifth           upto_fifth 0.164380411
graph19                 graph19 0.161473606
orbit11                 orbit11 0.159612962
orbit55                 orbit55 0.158894907
graph9                   graph9 0.153853444
orbit47                 orbit47 0.153380677
graph21                 graph21 0.153264540
orbit30                 orbit30 0.151566512
orbit15                 orbit15 0.148905841
hubscore               hubscore 0.147024614
orbit58                 orbit58 0.140526832
orbit32                 orbit32 0.132788295
membership_s32   membership_s32 0.131700447
membership_s30   membership_s30 0.115808612
orbit33                 orbit33 0.114752846
pdi                         pdi 0.114552037
orbit59                 orbit59 0.109795910
orbit61                 orbit61 0.107143491
orbit28                 orbit28 0.100600139
ratio3                   ratio3 0.095983512
orbit2                   orbit2 0.094129514
orbit10                 orbit10 0.092595379
orbit26                 orbit26 0.092063641
orbit5                   orbit5 0.087444382
orbit36                 orbit36 0.077906992
orbit53                 orbit53 0.077859792
upto_second         upto_second 0.074599217
AP                           AP 0.074504611
bigcom4                 bigcom4 0.072806110
orbit1                   orbit1 0.068842405
orbit37                 orbit37 0.066233779
second                   second 0.064893922
graph12                 graph12 0.064415881
bigcom1                 bigcom1 0.064235127
upto_third           upto_third 0.060507070
orbit43                 orbit43 0.057574379
orbit13                 orbit13 0.053201005
orbit16                 orbit16 0.050173957
membership_s36   membership_s36 0.037021545
ecc                         ecc 0.034807295
orbit21                 orbit21 0.032387049
orbit42                 orbit42 0.023720303
orbit48                 orbit48 0.023604445
bigcom40               bigcom40 0.023202737
graph13                 graph13 0.015448772
bigcom21               bigcom21 0.013048474
membership_s5     membership_s5 0.012973419
coreness               coreness 0.006257606
orbit7                   orbit7 0.003064387
membership_s27   membership_s27 0.002770280
membership_s15   membership_s15 0.002145628
orbit0                   orbit0 0.000000000
orbit3                   orbit3 0.000000000
orbit8                   orbit8 0.000000000
orbit14                 orbit14 0.000000000
orbit23                 orbit23 0.000000000
orbit34                 orbit34 0.000000000
orbit72                 orbit72 0.000000000
eccrad                   eccrad 0.000000000
evcent                   evcent 0.000000000
first                     first 0.000000000
bigcom2                 bigcom2 0.000000000
bigcom6                 bigcom6 0.000000000
bigcom8                 bigcom8 0.000000000
bigcom9                 bigcom9 0.000000000
bigcom11               bigcom11 0.000000000
bigcom13               bigcom13 0.000000000
bigcom15               bigcom15 0.000000000
bigcom16               bigcom16 0.000000000
bigcom22               bigcom22 0.000000000
bigcom24               bigcom24 0.000000000
bigcom26               bigcom26 0.000000000
bigcom30               bigcom30 0.000000000
bigcom31               bigcom31 0.000000000
bigcom33               bigcom33 0.000000000
bigcom34               bigcom34 0.000000000
bigcom36               bigcom36 0.000000000
bigcom37               bigcom37 0.000000000
bigcom38               bigcom38 0.000000000
bigcom39               bigcom39 0.000000000
bigcom43               bigcom43 0.000000000
bigcom44               bigcom44 0.000000000
bigcom46               bigcom46 0.000000000
bigcom47               bigcom47 0.000000000
bigcom49               bigcom49 0.000000000
bigcom50               bigcom50 0.000000000
bigcom51               bigcom51 0.000000000
bigcom52               bigcom52 0.000000000
bigcom54               bigcom54 0.000000000
bigcom56               bigcom56 0.000000000
bigcom62               bigcom62 0.000000000
bigcom66               bigcom66 0.000000000
bigcom68               bigcom68 0.000000000
bigcom69               bigcom69 0.000000000
bigcom71               bigcom71 0.000000000
bigcom72               bigcom72 0.000000000
bigcom73               bigcom73 0.000000000
bigcom74               bigcom74 0.000000000
bigcom75               bigcom75 0.000000000
bigcom76               bigcom76 0.000000000
bigcom77               bigcom77 0.000000000
bigcom79               bigcom79 0.000000000
bigcom80               bigcom80 0.000000000
bigcom82               bigcom82 0.000000000
bigcom83               bigcom83 0.000000000
bigcom84               bigcom84 0.000000000
bigcom85               bigcom85 0.000000000
bigcom87               bigcom87 0.000000000
bigcom89               bigcom89 0.000000000
bigcom91               bigcom91 0.000000000
bigcom92               bigcom92 0.000000000
bigcom93               bigcom93 0.000000000
bigcom96               bigcom96 0.000000000
bigcom97               bigcom97 0.000000000
bigcom98               bigcom98 0.000000000
bigcom99               bigcom99 0.000000000
bigcom101             bigcom101 0.000000000
bigcom104             bigcom104 0.000000000
bigcom106             bigcom106 0.000000000
bigcom109             bigcom109 0.000000000
bigcom113             bigcom113 0.000000000
bigcom116             bigcom116 0.000000000
bigcom120             bigcom120 0.000000000
bigcom123             bigcom123 0.000000000
bigcom126             bigcom126 0.000000000
bigcom127             bigcom127 0.000000000
bigcom137             bigcom137 0.000000000
bigcom139             bigcom139 0.000000000
bigcom140             bigcom140 0.000000000
bigcom143             bigcom143 0.000000000
bigcom145             bigcom145 0.000000000
bigcom146             bigcom146 0.000000000
bigcom147             bigcom147 0.000000000
bigcom149             bigcom149 0.000000000
bigcom153             bigcom153 0.000000000
bigcom154             bigcom154 0.000000000
bigcom156             bigcom156 0.000000000
bigcom157             bigcom157 0.000000000
bigcom158             bigcom158 0.000000000
bigcom160             bigcom160 0.000000000
bigcom161             bigcom161 0.000000000
bigcom162             bigcom162 0.000000000
bigcom164             bigcom164 0.000000000
bigcom166             bigcom166 0.000000000
bigcom167             bigcom167 0.000000000
bigcom173             bigcom173 0.000000000
bigcom175             bigcom175 0.000000000
bigcom176             bigcom176 0.000000000
bigcom177             bigcom177 0.000000000
bigcom178             bigcom178 0.000000000
bigcom181             bigcom181 0.000000000
bigcom184             bigcom184 0.000000000
bigcom186             bigcom186 0.000000000
bigcom187             bigcom187 0.000000000
bigcom189             bigcom189 0.000000000
bigcom194             bigcom194 0.000000000
bigcom195             bigcom195 0.000000000
bigcom204             bigcom204 0.000000000
bigcom205             bigcom205 0.000000000
bigcom212             bigcom212 0.000000000
bigcom214             bigcom214 0.000000000
bigcom222             bigcom222 0.000000000
bigcom223             bigcom223 0.000000000
bigcom226             bigcom226 0.000000000
bigcom227             bigcom227 0.000000000
bigcom229             bigcom229 0.000000000
bigcom233             bigcom233 0.000000000
bigcom236             bigcom236 0.000000000
bigcom237             bigcom237 0.000000000
bigcom246             bigcom246 0.000000000
bigcom248             bigcom248 0.000000000
bigcom249             bigcom249 0.000000000
bigcom250             bigcom250 0.000000000
bigcom254             bigcom254 0.000000000
bigcom266             bigcom266 0.000000000
bigcom269             bigcom269 0.000000000
bigcom272             bigcom272 0.000000000
bigcom274             bigcom274 0.000000000
bigcom281             bigcom281 0.000000000
bigcom291             bigcom291 0.000000000
bigcom292             bigcom292 0.000000000
bigcom295             bigcom295 0.000000000
bigcom299             bigcom299 0.000000000
bigcom301             bigcom301 0.000000000
bigcom306             bigcom306 0.000000000
bigcom309             bigcom309 0.000000000
bigcom314             bigcom314 0.000000000
bigcom321             bigcom321 0.000000000
bigcom341             bigcom341 0.000000000
bigcom350             bigcom350 0.000000000
bigcom353             bigcom353 0.000000000
bigcom359             bigcom359 0.000000000
bigcom363             bigcom363 0.000000000
bigcom365             bigcom365 0.000000000
bigcom385             bigcom385 0.000000000
bigcom386             bigcom386 0.000000000
bigcom408             bigcom408 0.000000000
bigcom480             bigcom480 0.000000000
membership_s1     membership_s1 0.000000000
membership_s3     membership_s3 0.000000000
membership_s4     membership_s4 0.000000000
membership_s6     membership_s6 0.000000000
membership_s7     membership_s7 0.000000000
membership_s8     membership_s8 0.000000000
membership_s9     membership_s9 0.000000000
membership_s11   membership_s11 0.000000000
membership_s12   membership_s12 0.000000000
membership_s14   membership_s14 0.000000000
membership_s16   membership_s16 0.000000000
membership_s17   membership_s17 0.000000000
membership_s18   membership_s18 0.000000000
membership_s20   membership_s20 0.000000000
membership_s21   membership_s21 0.000000000
membership_s22   membership_s22 0.000000000
membership_s24   membership_s24 0.000000000
membership_s25   membership_s25 0.000000000
membership_s26   membership_s26 0.000000000
membership_s28   membership_s28 0.000000000
membership_s31   membership_s31 0.000000000
membership_s33   membership_s33 0.000000000
membership_s37   membership_s37 0.000000000
[1] "Dataset: all_CT Model RF, run: 5 of 10 2015-06-22 17:57:14"
     |      Out-of-bag   |
Tree |      MSE  %Var(y) |
   1 |  0.01655   202.18 |
   2 |  0.01443   176.24 |
   3 |  0.01424   173.99 |
   4 |  0.01342   163.91 |
   5 |  0.01272   155.38 |
   6 |    0.012   146.63 |
   7 |  0.01115   136.20 |
   8 |  0.01064   129.92 |
   9 |  0.01024   125.12 |
  10 |  0.01021   124.69 |
  11 |  0.01007   123.02 |
  12 | 0.009938   121.40 |
  13 | 0.009637   117.72 |
  14 | 0.009579   117.01 |
  15 | 0.009367   114.42 |
  16 | 0.009235   112.81 |
  17 | 0.009154   111.81 |
  18 | 0.009067   110.75 |
  19 | 0.008983   109.72 |
  20 |  0.00894   109.20 |
  21 | 0.008913   108.88 |
  22 | 0.008847   108.07 |
  23 | 0.008774   107.17 |
  24 | 0.008733   106.67 |
  25 | 0.008674   105.95 |
  26 | 0.008619   105.28 |
  27 |  0.00855   104.44 |
  28 |  0.00845   103.22 |
  29 | 0.008391   102.49 |
  30 | 0.008351   102.01 |
  31 | 0.008371   102.26 |
  32 |  0.00837   102.24 |
  33 | 0.008335   101.81 |
  34 | 0.008351   102.01 |
  35 | 0.008307   101.47 |
  36 | 0.008303   101.42 |
  37 | 0.008292   101.28 |
  38 | 0.008285   101.20 |
  39 |  0.00827   101.02 |
  40 | 0.008273   101.05 |
  41 | 0.008257   100.86 |
  42 | 0.008269   101.01 |
  43 | 0.008237   100.62 |
  44 | 0.008235   100.59 |
  45 | 0.008254   100.82 |
  46 | 0.008251   100.78 |
  47 | 0.008255   100.84 |
  48 | 0.008242   100.67 |
  49 | 0.008244   100.70 |
  50 | 0.008247   100.74 |
  51 | 0.008224   100.46 |
  52 |  0.00821   100.29 |
  53 | 0.008193   100.08 |
  54 | 0.008199   100.15 |
  55 | 0.008181    99.93 |
  56 |  0.00817    99.79 |
  57 |  0.00817    99.79 |
  58 | 0.008163    99.71 |
  59 |  0.00815    99.55 |
  60 | 0.008128    99.29 |
  61 | 0.008132    99.33 |
  62 | 0.008118    99.16 |
  63 | 0.008135    99.37 |
  64 | 0.008136    99.38 |
  65 |  0.00815    99.55 |
  66 | 0.008126    99.26 |
  67 | 0.008121    99.20 |
  68 | 0.008118    99.16 |
  69 | 0.008102    98.96 |
  70 | 0.008103    98.98 |
  71 | 0.008108    99.04 |
  72 | 0.008091    98.83 |
  73 | 0.008085    98.76 |
  74 | 0.008075    98.64 |
  75 | 0.008053    98.37 |
  76 | 0.008053    98.37 |
  77 | 0.008046    98.28 |
  78 | 0.008047    98.29 |
  79 | 0.008048    98.30 |
  80 | 0.008038    98.19 |
  81 | 0.008033    98.12 |
  82 | 0.008045    98.26 |
  83 | 0.008053    98.37 |
  84 |  0.00803    98.09 |
  85 | 0.008026    98.04 |
  86 | 0.008017    97.92 |
  87 | 0.008016    97.91 |
  88 | 0.008011    97.86 |
  89 | 0.008008    97.82 |
  90 | 0.008008    97.82 |
  91 | 0.007997    97.69 |
  92 | 0.008009    97.82 |
  93 | 0.007995    97.65 |
  94 | 0.007988    97.57 |
  95 | 0.007973    97.38 |
  96 | 0.007969    97.34 |
  97 | 0.007954    97.16 |
  98 | 0.007955    97.17 |
  99 | 0.007959    97.22 |
 100 | 0.007965    97.29 |
[1] "Random Forest variable coefficients"
                      %IncMSE IncNodePurity
graph0           1.093483e-03  7.428249e-02
graph1           2.113295e-03  2.811545e-01
graph2           1.258763e-03  1.954681e-01
graph3           5.569491e-04  3.245251e-01
graph4           6.819251e-03  4.841646e-01
graph5           5.078720e-03  3.166505e-01
graph6           2.180689e-03  4.003422e-01
graph7           2.287677e-03  5.249751e-01
graph8           6.712171e-04  4.627580e-01
graph9           2.894619e-03  2.716026e-01
graph10          4.704069e-03  5.434636e-01
graph11          4.333683e-03  8.674483e-01
graph12          1.150872e-03  3.920556e-01
graph13          2.291256e-03  2.381162e-01
graph14          3.934982e-03  8.028817e-01
graph15          5.407992e-04  1.847958e-01
graph16          1.174634e-03  4.321166e-01
graph17          2.486492e-03  8.112980e-01
graph18          1.366679e-03  4.439818e-01
graph19          7.462853e-04  2.163257e-01
graph20          8.965104e-03  9.959087e-01
graph21          6.887059e-04  2.929422e-01
graph22          4.246357e-03  7.639105e-01
graph23          7.715237e-03  6.972863e-01
graph24          2.580999e-03  3.820212e-01
graph25          4.023491e-03  5.618881e-01
graph26          2.602587e-03  6.964943e-01
graph27          1.296762e-03  1.195549e+00
graph28          3.864514e-03  6.934529e-01
graph29          1.128088e-03  4.401379e-01
orbit0           2.341062e-04  1.661012e-01
orbit1           2.914576e-03  3.232621e-01
orbit2           3.637652e-04  1.691916e-01
orbit3           9.673831e-04  3.151279e-01
orbit4           1.318805e-03  2.230491e-01
orbit5           1.844180e-03  2.603286e-01
orbit6           1.898018e-03  4.198380e-01
orbit7           5.905068e-04  1.465823e-01
orbit8           2.271636e-03  2.701142e-01
orbit9           1.642861e-03  3.268346e-01
orbit10          1.557103e-03  2.408258e-01
orbit11          8.493535e-04  1.602746e-01
orbit12          2.294959e-03  4.388879e-01
orbit13          5.339348e-04  1.298333e-01
orbit14          6.405206e-04  3.136852e-01
orbit15          2.489581e-03  4.285302e-01
orbit16          1.014264e-03  3.333122e-01
orbit17          2.524129e-03  2.138569e-01
orbit18          2.696238e-03  7.141530e-01
orbit19          2.701265e-03  5.574862e-01
orbit20          1.352326e-03  2.610732e-01
orbit21          8.471587e-04  2.391800e-01
orbit22          4.240074e-03  9.795235e-01
orbit23          1.651483e-03  1.850455e-01
orbit24          4.708706e-03  5.747155e-01
orbit25          8.800736e-04  4.776138e-01
orbit26          2.092453e-03  1.957913e-01
orbit27          2.831264e-03  6.004075e-01
orbit28          3.271852e-04  3.917951e-01
orbit29          2.288719e-03  4.202268e-01
orbit30          5.273330e-04  1.944624e-01
orbit31          1.893397e-03  4.531831e-01
orbit32          2.022182e-03  3.664446e-01
orbit33          1.288378e-04  1.162027e-01
orbit34          1.739208e-03  3.440347e-01
orbit35          3.371534e-03  4.455641e-01
orbit36          1.501089e-03  5.572248e-01
orbit37          2.468068e-03  2.625936e-01
orbit38          5.495030e-03  3.491124e-01
orbit39          3.026841e-03  5.786074e-01
orbit40          2.889963e-03  5.725861e-01
orbit41          6.218517e-04  2.917606e-01
orbit42          7.763458e-05  3.616631e-01
orbit43          1.334075e-03  1.990210e-01
orbit44          1.473510e-04  1.015140e-01
orbit45          1.878136e-03  5.077560e-01
orbit46          1.821234e-03  6.137338e-01
orbit47          3.332051e-03  2.377274e-01
orbit48          2.764368e-04  1.527191e-01
orbit49          1.405247e-02  1.058658e+00
orbit50          6.162123e-04  5.782117e-01
orbit51          2.785344e-03  4.848420e-01
orbit52          5.348924e-04  5.390124e-01
orbit53          8.601203e-05  1.428422e-01
orbit54          4.161017e-03  1.161470e+00
orbit55          1.880731e-04  3.675886e-01
orbit56          1.894261e-02  1.127615e+00
orbit57          6.211753e-04  3.154287e-01
orbit58          3.690802e-04  1.549258e-01
orbit59          3.596070e-03  6.563786e-01
orbit60          1.723798e-04  2.101521e-01
orbit61          3.150726e-04  2.088058e-01
orbit62          3.879879e-03  1.634344e+00
orbit63          4.197706e-04  8.385741e-01
orbit64          5.917682e-04  3.497147e-01
orbit65          8.611287e-03  2.394637e+00
orbit66          8.123547e-04  9.542012e-01
orbit67          7.767325e-04  3.621755e-01
orbit68          2.021584e-03  1.055460e+00
orbit69          4.011850e-04  4.935984e-01
orbit70          5.221615e-03  2.040569e+00
orbit71          8.938908e-04  3.307699e-01
orbit72          8.443022e-04  3.801922e-01
AP              -2.177912e-06  2.587955e-02
bet              1.020412e-03  6.343456e-01
ecc              7.799125e-06  8.492540e-02
eccrad           1.424155e-05  3.310151e-02
close            2.334119e-03  4.038873e-01
constraint       2.403926e-03  5.112086e-01
coreness         5.130413e-03  1.339709e-01
knn              1.268725e-03  8.167463e-01
hubscore         8.344199e-04  3.792635e-01
pagerank         4.324242e-03  7.662719e-01
trans            5.511833e-04  9.542545e-01
evcent           7.652206e-05  2.575566e-01
first            9.242860e-04  7.466561e-02
upto_second      1.116569e-03  3.717420e-01
upto_third       6.190935e-04  3.324060e-01
upto_fourth      7.750893e-04  3.544653e-01
upto_fifth       1.375000e-03  4.318546e-01
upto_sixth       1.135408e-03  2.849848e-01
second           1.212137e-03  2.483122e-01
third            3.765729e-03  1.071098e+00
fourth           3.125097e-03  7.904171e-01
fifth            6.391138e-04  5.103776e-01
sixth            3.421271e-03  6.679247e-01
ratio1           1.054679e-03  6.059217e-01
ratio2           6.230685e-03  8.533209e-01
ratio3           1.396517e-03  6.503344e-01
ratio4           6.421108e-04  1.524929e+00
ratio5           6.970384e-04  2.796129e+00
ratio6           2.896100e-03  9.253004e-01
selfinter        7.199885e-04  3.087402e-01
walktrap_vertex  1.308072e-03  1.077552e+00
bigcom1          3.764107e-04  1.541630e-01
bigcom2          0.000000e+00  0.000000e+00
bigcom3          2.651024e-04  7.692771e-01
bigcom4          4.273529e-04  2.006389e-01
bigcom6          0.000000e+00  0.000000e+00
bigcom8         -2.265519e-06  5.226481e-03
bigcom9          0.000000e+00  0.000000e+00
bigcom11         0.000000e+00  0.000000e+00
bigcom13         0.000000e+00  8.673617e-21
bigcom15         0.000000e+00  0.000000e+00
bigcom16         0.000000e+00  0.000000e+00
bigcom21         1.622643e-05  1.143101e-01
bigcom22        -1.426289e-07  2.236842e-03
bigcom24         0.000000e+00  0.000000e+00
bigcom26         0.000000e+00  3.469447e-20
bigcom28         3.551761e-05  6.658388e-01
bigcom30         0.000000e+00  5.204170e-20
bigcom31         0.000000e+00  0.000000e+00
bigcom32         1.513712e-05  1.535659e-01
bigcom33         0.000000e+00  0.000000e+00
bigcom34         0.000000e+00  0.000000e+00
bigcom36         0.000000e+00  0.000000e+00
bigcom37         0.000000e+00  0.000000e+00
bigcom38         0.000000e+00  0.000000e+00
bigcom39         0.000000e+00  0.000000e+00
bigcom40         1.961143e-04  9.774679e-02
bigcom43         0.000000e+00  0.000000e+00
bigcom44         0.000000e+00  0.000000e+00
bigcom46         0.000000e+00  0.000000e+00
bigcom47         0.000000e+00  0.000000e+00
bigcom49         0.000000e+00  0.000000e+00
bigcom50         0.000000e+00  0.000000e+00
bigcom51         0.000000e+00  0.000000e+00
bigcom52         0.000000e+00  0.000000e+00
bigcom54         0.000000e+00  0.000000e+00
bigcom56         0.000000e+00  0.000000e+00
bigcom62         0.000000e+00  0.000000e+00
bigcom66         0.000000e+00  0.000000e+00
bigcom68         0.000000e+00  0.000000e+00
bigcom69         0.000000e+00  0.000000e+00
bigcom71         0.000000e+00  0.000000e+00
bigcom72         0.000000e+00  5.551115e-19
bigcom73         0.000000e+00  0.000000e+00
bigcom74         0.000000e+00  0.000000e+00
bigcom75         0.000000e+00  0.000000e+00
bigcom76         0.000000e+00  0.000000e+00
bigcom77         0.000000e+00  0.000000e+00
bigcom79         0.000000e+00  0.000000e+00
bigcom80         0.000000e+00  0.000000e+00
bigcom82         0.000000e+00  0.000000e+00
bigcom83         0.000000e+00  0.000000e+00
bigcom84         0.000000e+00  0.000000e+00
bigcom85         0.000000e+00  0.000000e+00
bigcom87         0.000000e+00  0.000000e+00
bigcom89         0.000000e+00  0.000000e+00
bigcom91         0.000000e+00  0.000000e+00
bigcom92         0.000000e+00  0.000000e+00
bigcom93         0.000000e+00  0.000000e+00
bigcom96         0.000000e+00  0.000000e+00
bigcom97         0.000000e+00  1.387779e-19
bigcom98         0.000000e+00  0.000000e+00
bigcom99         0.000000e+00  0.000000e+00
bigcom101        0.000000e+00  0.000000e+00
bigcom104        0.000000e+00  0.000000e+00
bigcom106        0.000000e+00  0.000000e+00
bigcom109        0.000000e+00  0.000000e+00
bigcom113        0.000000e+00  0.000000e+00
bigcom116        0.000000e+00  0.000000e+00
bigcom120        0.000000e+00  0.000000e+00
bigcom123        0.000000e+00  0.000000e+00
bigcom126        0.000000e+00  0.000000e+00
bigcom127        0.000000e+00  0.000000e+00
bigcom137        0.000000e+00  0.000000e+00
bigcom139        0.000000e+00  0.000000e+00
bigcom140        0.000000e+00  0.000000e+00
bigcom143        0.000000e+00  0.000000e+00
bigcom145        0.000000e+00  0.000000e+00
bigcom146        0.000000e+00  0.000000e+00
bigcom147        0.000000e+00  0.000000e+00
bigcom149        0.000000e+00  0.000000e+00
bigcom153        0.000000e+00  0.000000e+00
bigcom154        0.000000e+00  0.000000e+00
bigcom156        0.000000e+00  0.000000e+00
bigcom157        0.000000e+00  0.000000e+00
bigcom158        0.000000e+00  1.734723e-20
bigcom160        0.000000e+00  0.000000e+00
bigcom161        0.000000e+00  0.000000e+00
bigcom162        0.000000e+00  0.000000e+00
bigcom164        0.000000e+00  0.000000e+00
bigcom166        0.000000e+00  0.000000e+00
bigcom167        0.000000e+00  0.000000e+00
bigcom171        2.785573e-04  2.993875e+00
bigcom173        0.000000e+00  0.000000e+00
bigcom175        0.000000e+00  0.000000e+00
bigcom176        0.000000e+00  0.000000e+00
bigcom177        0.000000e+00  0.000000e+00
bigcom178        0.000000e+00  0.000000e+00
bigcom180       -1.357052e-05  4.217318e-01
bigcom181        0.000000e+00  0.000000e+00
bigcom184        0.000000e+00  0.000000e+00
bigcom186        0.000000e+00  0.000000e+00
bigcom187        0.000000e+00  0.000000e+00
bigcom189        0.000000e+00  0.000000e+00
bigcom194        0.000000e+00  0.000000e+00
bigcom195        0.000000e+00  0.000000e+00
bigcom196       -9.221099e-06  4.765094e-01
bigcom204        0.000000e+00  1.387779e-19
bigcom205        0.000000e+00  0.000000e+00
bigcom212        0.000000e+00  0.000000e+00
bigcom214        0.000000e+00  0.000000e+00
bigcom222        0.000000e+00  0.000000e+00
bigcom223        0.000000e+00  0.000000e+00
bigcom226        0.000000e+00  0.000000e+00
bigcom227        0.000000e+00  0.000000e+00
bigcom229        0.000000e+00  0.000000e+00
bigcom233        0.000000e+00  0.000000e+00
bigcom236        0.000000e+00  0.000000e+00
bigcom237        0.000000e+00  1.387779e-19
bigcom246        0.000000e+00  0.000000e+00
bigcom248        0.000000e+00  0.000000e+00
bigcom249        0.000000e+00  0.000000e+00
bigcom250        0.000000e+00  0.000000e+00
bigcom254        0.000000e+00  0.000000e+00
bigcom266        0.000000e+00  0.000000e+00
bigcom269        0.000000e+00  0.000000e+00
bigcom272        0.000000e+00  0.000000e+00
bigcom274        0.000000e+00  0.000000e+00
bigcom281        0.000000e+00  0.000000e+00
bigcom291        0.000000e+00  0.000000e+00
bigcom292        0.000000e+00  0.000000e+00
bigcom295        0.000000e+00  0.000000e+00
bigcom299        0.000000e+00  0.000000e+00
bigcom301        0.000000e+00  0.000000e+00
bigcom306        0.000000e+00  0.000000e+00
bigcom309        0.000000e+00  0.000000e+00
bigcom314        0.000000e+00  0.000000e+00
bigcom321        0.000000e+00  0.000000e+00
bigcom341        0.000000e+00  0.000000e+00
bigcom350        0.000000e+00  0.000000e+00
bigcom353        0.000000e+00  0.000000e+00
bigcom359        0.000000e+00  1.734723e-20
bigcom363        0.000000e+00  0.000000e+00
bigcom365        0.000000e+00  0.000000e+00
bigcom385        0.000000e+00  0.000000e+00
bigcom386        0.000000e+00  5.551115e-19
bigcom408        0.000000e+00  0.000000e+00
bigcom412        7.974998e-06  4.993587e-01
bigcom480        0.000000e+00  0.000000e+00
spin_vertex      3.907687e-04  1.317056e+00
membership_s1    3.001635e-05  1.160380e-01
membership_s3    0.000000e+00  0.000000e+00
membership_s4    1.601180e-06  7.009016e-04
membership_s5    8.894988e-05  7.421298e-02
membership_s6    0.000000e+00  0.000000e+00
membership_s7    1.471842e-05  6.344226e-02
membership_s8    0.000000e+00  0.000000e+00
membership_s9    0.000000e+00  0.000000e+00
membership_s11   0.000000e+00  0.000000e+00
membership_s12   0.000000e+00  0.000000e+00
membership_s14   0.000000e+00  0.000000e+00
membership_s15   3.229037e-05  7.666053e-02
membership_s16   0.000000e+00  0.000000e+00
membership_s17   0.000000e+00  0.000000e+00
membership_s18   0.000000e+00  0.000000e+00
membership_s20   0.000000e+00  0.000000e+00
membership_s21   0.000000e+00  0.000000e+00
membership_s22   0.000000e+00  0.000000e+00
membership_s24   0.000000e+00  0.000000e+00
membership_s25   0.000000e+00  0.000000e+00
membership_s26   0.000000e+00  0.000000e+00
membership_s27   7.166382e-06  4.492686e-02
membership_s28   0.000000e+00  0.000000e+00
membership_s30  -3.127802e-05  2.554961e-01
membership_s31   0.000000e+00  1.734723e-20
membership_s32   9.765278e-05  2.860143e-01
membership_s33   0.000000e+00  0.000000e+00
membership_s36   2.029557e-04  8.028956e-02
membership_s37   0.000000e+00  1.734723e-20
V1               1.395545e-03  1.346933e+00
V2               5.081352e-04  1.456246e+00
pdi             -2.538292e-06  7.856417e-02
adhesion         1.773602e-02  1.729747e+00
cohesion         1.765177e-02  1.269725e+00
inner            1.394888e-03  1.274285e+00
outer            8.509060e-04  1.164996e+00
ioratio          1.848831e-03  1.139807e+00
comsize          1.701636e-03  2.054373e+00
[1] "Dataset: all_CT Model GLM, run: 5 of 10 2015-06-22 17:59:41"
[1] "glmnet variable coefficients"
                         [,1]          [,2]
(Intercept)     -4.788670e+00 -6.136138e+00
graph0           2.961617e-40 -3.867177e-04
graph1           1.162372e-43 -2.614301e-07
graph2           1.651999e-40  1.569414e-05
graph3           1.076686e-44 -1.512957e-08
graph4           1.391106e-47 -1.237378e-10
graph5           4.433699e-42 -5.225048e-08
graph6           8.714989e-44 -4.088273e-08
graph7           6.794955e-42  3.326934e-06
graph8           1.422723e-40  1.476147e-05
graph9           2.474260e-46 -4.186719e-10
graph10          3.119910e-48 -6.162706e-12
graph11         -1.364498e-50 -1.840205e-13
graph12          5.220369e-46 -4.284129e-10
graph13          4.792890e-45 -1.727843e-09
graph14          1.990388e-47 -2.017074e-11
graph15          1.572092e-43 -1.891257e-07
graph16          1.942329e-45 -2.179017e-09
graph17          4.109914e-45 -9.786253e-10
graph18          1.167751e-43  2.966492e-08
graph19          2.651223e-44  5.825478e-09
graph20          2.536375e-43 -6.118965e-07
graph21          1.398832e-43 -6.087890e-09
graph22          4.457905e-43  1.710774e-08
graph23          1.881740e-43 -1.754647e-08
graph24          3.200477e-43  1.247860e-07
graph25          1.688660e-42  1.528065e-06
graph26          1.626625e-42  5.178393e-07
graph27          9.741746e-42  1.303472e-05
graph28          1.394934e-41  4.823564e-06
graph29          1.450740e-40 -5.880636e-05
orbit0           2.961617e-40 -3.852724e-04
orbit1           7.773758e-42 -2.495113e-06
orbit2           6.775145e-44 -2.549913e-07
orbit3           1.651999e-40  1.697776e-05
orbit4           2.043663e-43  4.322888e-08
orbit5           8.924539e-45 -1.761249e-08
orbit6           2.197026e-45 -1.259602e-08
orbit7           6.139296e-48 -7.890816e-11
orbit8           4.433699e-42  2.167652e-08
orbit9           4.255052e-42  6.218005e-06
orbit10          6.936140e-43 -9.139491e-08
orbit11          4.927970e-44 -6.335482e-08
orbit12          2.948001e-41  2.402796e-05
orbit13          7.635453e-42  2.461686e-06
orbit14          1.422723e-40  1.524001e-05
orbit15          4.871599e-45  2.084089e-09
orbit16          2.137575e-46 -5.854007e-10
orbit17          1.940041e-45 -2.036461e-09
orbit18          1.092298e-45  8.504961e-10
orbit19          2.648791e-46 -3.474363e-10
orbit20          1.577727e-46 -2.687670e-10
orbit21          1.021373e-48 -4.721400e-12
orbit22         -7.115405e-49 -2.171175e-11
orbit23         -9.397472e-51 -5.287881e-14
orbit24          2.186683e-44  3.629201e-08
orbit25          1.489158e-44  2.778394e-09
orbit26          3.831276e-46 -6.418434e-10
orbit27          1.194483e-43  1.186857e-07
orbit28          9.685198e-45 -1.838358e-08
orbit29          2.501748e-44 -3.623130e-09
orbit30          7.666084e-45 -8.352127e-10
orbit31          1.098438e-45 -2.757071e-09
orbit32          9.934502e-46  5.188112e-10
orbit33          5.416374e-48 -2.392214e-11
orbit34          1.572092e-43 -1.894457e-07
orbit35          1.202162e-43  1.262266e-08
orbit36          2.736347e-44 -5.291252e-09
orbit37          2.246515e-44 -1.806540e-08
orbit38          8.236100e-46 -2.263642e-09
orbit39          2.362793e-43  3.423473e-07
orbit40          6.099949e-44  2.660173e-08
orbit41          2.489510e-44 -4.401891e-09
orbit42          2.358643e-45 -2.853745e-09
orbit43          4.219102e-43  2.730157e-07
orbit44          8.630333e-44 -4.165509e-08
orbit45          7.548095e-43  1.999422e-06
orbit46          3.575879e-43  4.389008e-08
orbit47          2.980578e-44 -1.867012e-08
orbit48          5.849446e-44  2.400174e-08
orbit49          1.209644e-42 -1.056733e-06
orbit50          2.058009e-43 -7.500329e-07
orbit51          5.782097e-43  4.338873e-07
orbit52          1.485170e-42 -5.110230e-07
orbit53          1.793816e-43 -6.980195e-08
orbit54          2.322397e-42  4.988806e-07
orbit55          3.933333e-43 -1.570274e-08
orbit56          4.963540e-42  1.868919e-05
orbit57          3.928681e-43 -2.183029e-07
orbit58          2.089520e-43  1.158009e-07
orbit59          2.033265e-42  1.532058e-06
orbit60          7.618579e-43  2.356411e-07
orbit61          5.246176e-43  1.438611e-07
orbit62          1.753678e-41  4.641977e-05
orbit63          3.046134e-42  4.328446e-06
orbit64          3.843595e-42 -5.503558e-07
orbit65          2.347588e-41  4.587508e-05
orbit66          5.112775e-42 -3.819508e-06
orbit67          2.223989e-42  1.698183e-06
orbit68          1.477545e-41  2.214488e-05
orbit69          2.193327e-41  1.915821e-05
orbit70          6.125900e-41  8.180349e-05
orbit71          1.629016e-41 -2.695112e-06
orbit72          1.450740e-40 -6.104247e-05
AP               9.404793e-39 -5.990432e-02
bet              1.332004e-44 -5.490213e-08
ecc             -3.330752e-39  7.364226e-03
eccrad          -1.998451e-38  4.413982e-02
close            2.263181e-37  3.962799e-01
constraint      -1.823816e-38 -1.065160e-01
coreness         1.719348e-39  3.970801e-03
knn             -5.713214e-42 -3.272143e-05
hubscore         5.047370e-37  2.488210e-01
pagerank        -2.118689e-38 -3.208611e-01
trans           -3.896029e-40 -9.964090e-02
evcent           5.041975e-37  2.231580e-01
first            2.961617e-40 -3.882354e-04
upto_second      8.340245e-42 -4.642369e-06
upto_third       2.132510e-42  5.739351e-06
upto_fourth      1.906049e-42  7.191029e-06
upto_fifth       2.248419e-42  9.405484e-06
upto_sixth       2.289128e-42  9.430183e-06
second           8.317094e-42 -4.360674e-06
third            2.271857e-42  9.987853e-06
fourth          -3.184169e-42 -7.075664e-06
fifth           -2.574750e-42 -9.550409e-06
sixth           -3.101724e-42 -1.300804e-05
ratio1          -6.971697e-42 -3.668455e-05
ratio2          -3.390832e-41 -1.995756e-04
ratio3          -6.952492e-41 -1.948021e-04
ratio4          -1.901516e-41 -7.294296e-05
ratio5          -7.881588e-42 -4.514789e-05
ratio6          -3.140371e-42 -1.597936e-05
selfinter        2.128660e-38  1.831037e-01
walktrap_vertex  5.649122e-39  1.554431e-02
bigcom1         -5.760843e-39 -2.024128e-02
bigcom2         -8.346549e-39 -8.233848e-02
bigcom3          1.721981e-38  3.849978e-01
bigcom4         -3.343963e-39 -3.418381e-02
bigcom6         -8.341675e-39 -1.022110e-01
bigcom8         -4.857341e-39 -4.214513e-02
bigcom9         -8.376612e-39 -9.390503e-02
bigcom11        -8.351428e-39 -1.104354e-01
bigcom13        -8.362602e-39 -1.006113e-01
bigcom15        -8.361204e-39 -9.768659e-02
bigcom16        -8.346549e-39 -1.119678e-01
bigcom21         4.007508e-39  1.416549e-01
bigcom22        -3.637877e-39 -9.315098e-02
bigcom24        -8.343067e-39 -1.135932e-01
bigcom26        -8.406187e-39 -1.667258e-01
bigcom28         8.150554e-38  4.967560e-01
bigcom30        -8.422471e-39 -1.872113e-01
bigcom31        -8.341675e-39 -7.897170e-02
bigcom32         4.489614e-38  8.746089e-01
bigcom33        -8.340979e-39 -1.150740e-01
bigcom34        -8.341675e-39 -9.611128e-02
bigcom36        -8.349336e-39 -1.266120e-01
bigcom37        -8.341675e-39 -8.927970e-02
bigcom38        -8.347245e-39 -1.006621e-01
bigcom39        -8.360505e-39 -1.108021e-01
bigcom40         9.024357e-39  9.998155e-02
bigcom43        -8.343763e-39 -9.333451e-02
bigcom44        -8.467401e-39 -1.015752e-01
bigcom46        -8.352823e-39 -9.907348e-02
bigcom47        -8.350033e-39 -9.379332e-02
bigcom49        -8.347942e-39 -1.124215e-01
bigcom50        -8.345852e-39 -1.413557e-01
bigcom51        -8.341675e-39 -1.145386e-01
bigcom52        -8.343067e-39 -1.422621e-01
bigcom54        -8.341675e-39 -7.786761e-02
bigcom56        -8.350033e-39 -1.771133e-01
bigcom62        -8.342371e-39 -1.055626e-01
bigcom66        -8.342371e-39 -9.974990e-02
bigcom68        -8.343067e-39 -7.654978e-02
bigcom69        -8.349336e-39 -1.120171e-01
bigcom71        -8.350033e-39 -7.044336e-02
bigcom72        -8.343067e-39 -7.739206e-02
bigcom73        -8.352126e-39 -1.272746e-01
bigcom74        -8.346549e-39 -1.367716e-01
bigcom75        -8.340979e-39 -9.830725e-02
bigcom76        -8.345156e-39 -9.431000e-02
bigcom77        -8.343763e-39 -1.731818e-01
bigcom79        -8.341675e-39 -1.291980e-01
bigcom80        -8.344459e-39 -9.172832e-02
bigcom82        -8.343067e-39 -1.360568e-01
bigcom83        -8.340979e-39 -6.243061e-02
bigcom84        -8.344459e-39 -1.471978e-01
bigcom85        -8.343067e-39 -1.359201e-01
bigcom87        -8.345156e-39 -9.837561e-02
bigcom89        -8.340979e-39 -6.684213e-02
bigcom91        -8.345156e-39 -1.562033e-01
bigcom92        -8.361204e-39 -8.176358e-02
bigcom93        -8.340979e-39 -6.819431e-02
bigcom96        -8.339588e-39 -1.693160e-01
bigcom97        -8.348639e-39 -1.544803e-01
bigcom98        -8.341675e-39 -1.000429e-01
bigcom99        -8.340979e-39 -5.777609e-02
bigcom101       -8.353521e-39 -1.041645e-01
bigcom104       -8.344459e-39 -1.317682e-01
bigcom106       -8.343067e-39 -8.316927e-02
bigcom109       -8.342371e-39 -1.164542e-01
bigcom113       -8.343763e-39 -9.385811e-02
bigcom116       -8.371003e-39 -1.076438e-01
bigcom120       -8.341675e-39 -8.403645e-02
bigcom123       -8.342371e-39 -9.984204e-02
bigcom126       -8.341675e-39 -5.743853e-02
bigcom127       -8.343763e-39 -1.020701e-01
bigcom137       -8.346549e-39 -1.745437e-01
bigcom139       -8.342371e-39 -1.151428e-01
bigcom140       -8.343067e-39 -1.184946e-01
bigcom143       -8.342371e-39 -7.116490e-02
bigcom145       -8.343067e-39 -7.911287e-02
bigcom146       -8.343067e-39 -8.066390e-02
bigcom147       -8.350731e-39 -1.260027e-01
bigcom149       -8.340979e-39 -1.149656e-01
bigcom153       -8.347245e-39 -9.380022e-02
bigcom154       -8.347245e-39 -8.689921e-02
bigcom156       -8.343067e-39 -9.637582e-02
bigcom157       -8.350033e-39 -7.700655e-02
bigcom158       -8.341675e-39 -7.863526e-02
bigcom160       -8.340979e-39 -1.007427e-01
bigcom161       -8.342371e-39 -1.206481e-01
bigcom162       -8.340284e-39 -8.608652e-02
bigcom164       -8.341675e-39 -1.154536e-01
bigcom166       -8.345156e-39 -9.304353e-02
bigcom167       -8.353521e-39 -1.260940e-01
bigcom171        5.532442e-37  2.505522e+00
bigcom173       -8.343067e-39 -8.415917e-02
bigcom175       -8.340979e-39 -8.504285e-02
bigcom176       -8.341675e-39 -1.004485e-01
bigcom177       -8.341675e-39 -1.071209e-01
bigcom178       -8.342371e-39 -1.404529e-01
bigcom180        2.442685e-37  1.836220e+00
bigcom181       -8.350731e-39 -9.744852e-02
bigcom184       -8.342371e-39 -1.234464e-01
bigcom186       -8.340979e-39 -1.782084e-01
bigcom187       -8.340284e-39 -1.524318e-01
bigcom189       -8.345852e-39 -9.324407e-02
bigcom194       -8.343763e-39 -1.044081e-01
bigcom195       -8.341675e-39 -7.778089e-02
bigcom196        3.284443e-37  2.008433e+00
bigcom204       -8.343067e-39 -9.556330e-02
bigcom205       -8.340284e-39 -6.211472e-02
bigcom212       -8.341675e-39 -1.128885e-01
bigcom214       -8.343067e-39 -9.285909e-02
bigcom222       -8.341675e-39 -8.947852e-02
bigcom223       -8.341675e-39 -1.568820e-01
bigcom226       -8.341675e-39 -9.871958e-02
bigcom227       -8.341675e-39 -9.423211e-02
bigcom229       -8.340284e-39 -5.926975e-02
bigcom233       -8.341675e-39 -8.181164e-02
bigcom236       -8.341675e-39 -7.979110e-02
bigcom237       -8.341675e-39 -1.331322e-01
bigcom246       -8.347942e-39 -1.066935e-01
bigcom248       -8.350033e-39 -1.863528e-01
bigcom249       -8.342371e-39 -9.364577e-02
bigcom250       -8.349336e-39 -1.113245e-01
bigcom254       -8.342371e-39 -9.894502e-02
bigcom266       -8.340284e-39 -1.686989e-01
bigcom269       -8.343763e-39 -8.670616e-02
bigcom272       -8.341675e-39 -7.560469e-02
bigcom274       -8.369602e-39 -8.708413e-02
bigcom281       -8.342371e-39 -1.037620e-01
bigcom291       -8.341675e-39 -1.194737e-01
bigcom292       -8.341675e-39 -1.409350e-01
bigcom295       -8.342371e-39 -9.333143e-02
bigcom299       -8.341675e-39 -1.479295e-01
bigcom301       -8.345156e-39 -9.917627e-02
bigcom306       -8.340979e-39 -6.847926e-02
bigcom309       -8.342371e-39 -1.004152e-01
bigcom314       -8.341675e-39 -8.580384e-02
bigcom321       -8.345852e-39 -8.241315e-02
bigcom341       -8.340979e-39 -1.017303e-01
bigcom350       -8.339588e-39 -1.356750e-01
bigcom353       -8.340979e-39 -8.416473e-02
bigcom359       -8.341675e-39 -1.678452e-01
bigcom363       -8.340284e-39 -8.029255e-02
bigcom365       -8.342371e-39 -1.289964e-01
bigcom385       -8.343067e-39 -1.229515e-01
bigcom386       -8.341675e-39 -6.661598e-02
bigcom408       -8.343763e-39 -1.069832e-01
bigcom412        1.600921e-37  1.489999e+00
bigcom480       -8.341675e-39 -8.364826e-02
spin_vertex     -1.188336e-38 -1.121195e-01
membership_s1   -3.800671e-39 -1.819022e-02
membership_s3   -8.351428e-39 -8.195972e-02
membership_s4    3.731484e-39  4.615356e-03
membership_s5   -2.387855e-39 -9.396028e-03
membership_s6   -9.020386e-39 -8.805288e-02
membership_s7   -5.658891e-39 -3.186057e-02
membership_s8   -8.347245e-39 -9.792608e-02
membership_s9   -8.350731e-39 -7.225579e-02
membership_s11  -8.346549e-39 -6.874855e-02
membership_s12  -8.347245e-39 -9.462269e-02
membership_s14  -8.344459e-39 -1.001604e-01
membership_s15  -2.284877e-39  1.007261e-01
membership_s16  -8.347942e-39 -8.774802e-02
membership_s17  -8.344459e-39 -7.621190e-02
membership_s18  -8.402655e-39 -1.091617e-01
membership_s20  -8.342371e-39 -7.234621e-02
membership_s21  -8.455945e-39 -1.099750e-01
membership_s22  -8.359107e-39 -7.481236e-02
membership_s24  -8.362602e-39 -8.923950e-02
membership_s25  -8.357710e-39 -8.613764e-02
membership_s26  -8.350033e-39 -5.811773e-02
membership_s27  -7.625615e-39 -8.958648e-02
membership_s28  -8.350731e-39 -8.362176e-02
membership_s30   2.380663e-38  1.639332e-01
membership_s31  -8.776549e-39 -1.001088e-01
membership_s32   3.526176e-39  1.638582e-01
membership_s33  -8.343067e-39 -4.834376e-02
membership_s36  -7.626603e-39 -5.400321e-02
membership_s37  -8.405480e-39 -9.411109e-02
V1               1.134265e-38  4.536580e-02
V2               4.745645e-39  9.337475e-02
pdi              8.263206e-37 -2.893347e+01
adhesion        -5.560459e-43 -3.750361e-06
cohesion         1.112241e-42  7.499050e-06
inner            3.540035e-43  3.140380e-08
outer            3.068844e-43 -1.849946e-06
ioratio         -7.355204e-40 -5.100407e-02
comsize          3.636397e-42  4.262610e-05
[1] "Dataset: all_CT Model GBM, run: 6 of 10 2015-06-22 18:01:29"
Iter   TrainDeviance   ValidDeviance   StepSize   Improve
     1        0.0938            -nan     0.0100    0.0007
     2        0.0910            -nan     0.0100    0.0003
     3        0.0886            -nan     0.0100    0.0001
     4        0.0869            -nan     0.0100    0.0002
     5        0.0854            -nan     0.0100    0.0000
     6        0.0841            -nan     0.0100    0.0002
     7        0.0829            -nan     0.0100    0.0002
     8        0.0822            -nan     0.0100    0.0000
     9        0.0814            -nan     0.0100    0.0000
    10        0.0805            -nan     0.0100    0.0001
    20        0.0741            -nan     0.0100    0.0000
    40        0.0670            -nan     0.0100    0.0000
    60        0.0615            -nan     0.0100    0.0000
    80        0.0580            -nan     0.0100    0.0000
   100        0.0555            -nan     0.0100    0.0000
   120        0.0525            -nan     0.0100    0.0000
   140        0.0505            -nan     0.0100   -0.0000
   160        0.0486            -nan     0.0100   -0.0000
   180        0.0464            -nan     0.0100    0.0000
   200        0.0430            -nan     0.0100    0.0000
   220        0.0412            -nan     0.0100    0.0000
   240        0.0387            -nan     0.0100    0.0000
   260        0.0365            -nan     0.0100   -0.0000
   280        0.0347            -nan     0.0100   -0.0000
   300        0.0331            -nan     0.0100   -0.0000
   320        0.0319            -nan     0.0100    0.0000
   340        0.0308            -nan     0.0100   -0.0000
   357        0.0293            -nan     0.0100   -0.0000

[1] "GBM variable coefficients"
                            var     rel.inf
orbit65                 orbit65 4.273010690
orbit70                 orbit70 4.083041851
bigcom171             bigcom171 4.021222820
ratio5                   ratio5 4.000920664
walktrap_vertex walktrap_vertex 2.826467190
outer                     outer 2.779806064
orbit62                 orbit62 2.717928982
graph20                 graph20 2.464386267
orbit56                 orbit56 2.391170506
V1                           V1 2.290767825
spin_vertex         spin_vertex 2.274620457
comsize                 comsize 2.251206673
third                     third 2.134441409
V2                           V2 2.088728529
adhesion               adhesion 2.031577400
orbit49                 orbit49 1.865750254
trans                     trans 1.769782920
orbit54                 orbit54 1.725113908
ratio4                   ratio4 1.644273796
bigcom28               bigcom28 1.639127112
orbit18                 orbit18 1.596388799
cohesion               cohesion 1.492478767
graph22                 graph22 1.389766496
bigcom412             bigcom412 1.383274809
knn                         knn 1.231463775
inner                     inner 1.230572057
ioratio                 ioratio 1.143608011
graph29                 graph29 1.071794557
constraint           constraint 0.958264164
ratio1                   ratio1 0.931954574
graph1                   graph1 0.861540414
bet                         bet 0.844374519
orbit39                 orbit39 0.821704307
orbit46                 orbit46 0.821263494
graph14                 graph14 0.779843481
graph10                 graph10 0.771162418
orbit24                 orbit24 0.759420408
selfinter             selfinter 0.695825012
orbit68                 orbit68 0.672202829
upto_fifth           upto_fifth 0.671199894
graph0                   graph0 0.652375433
bigcom180             bigcom180 0.638592460
graph27                 graph27 0.637486942
upto_fourth         upto_fourth 0.611042657
ratio2                   ratio2 0.610279959
graph25                 graph25 0.609444985
graph28                 graph28 0.599307630
graph17                 graph17 0.589834748
graph5                   graph5 0.585803293
orbit66                 orbit66 0.579517976
graph4                   graph4 0.571655915
pagerank               pagerank 0.541953019
graph2                   graph2 0.539455588
orbit63                 orbit63 0.535030507
orbit50                 orbit50 0.514174357
orbit11                 orbit11 0.498005325
graph6                   graph6 0.496181222
graph11                 graph11 0.487979212
orbit64                 orbit64 0.482326160
orbit45                 orbit45 0.453716502
ratio3                   ratio3 0.444225019
fifth                     fifth 0.439544585
graph3                   graph3 0.424355708
orbit59                 orbit59 0.408847725
graph26                 graph26 0.402766453
graph23                 graph23 0.402559942
orbit38                 orbit38 0.390966972
orbit12                 orbit12 0.389863481
orbit47                 orbit47 0.389133721
orbit51                 orbit51 0.382917454
graph7                   graph7 0.377729826
fourth                   fourth 0.371188392
orbit25                 orbit25 0.364656088
orbit30                 orbit30 0.362851028
orbit40                 orbit40 0.361921523
graph18                 graph18 0.358418201
sixth                     sixth 0.350686946
orbit27                 orbit27 0.350339322
graph8                   graph8 0.340487992
orbit22                 orbit22 0.317367687
orbit41                 orbit41 0.306929948
orbit35                 orbit35 0.305647738
orbit69                 orbit69 0.293146631
orbit31                 orbit31 0.284365481
graph15                 graph15 0.283631562
orbit71                 orbit71 0.273993315
orbit44                 orbit44 0.269355540
ratio6                   ratio6 0.258147920
bigcom408             bigcom408 0.247056535
orbit61                 orbit61 0.240796031
orbit19                 orbit19 0.233295459
orbit9                   orbit9 0.228640367
orbit6                   orbit6 0.222086689
orbit57                 orbit57 0.217665688
orbit52                 orbit52 0.216474321
orbit13                 orbit13 0.215223594
orbit36                 orbit36 0.215200310
orbit67                 orbit67 0.204489242
orbit29                 orbit29 0.204053440
bigcom3                 bigcom3 0.197155885
close                     close 0.191179634
orbit55                 orbit55 0.182507665
graph9                   graph9 0.174802098
graph19                 graph19 0.168283044
orbit28                 orbit28 0.166665607
orbit58                 orbit58 0.165981606
orbit53                 orbit53 0.165342385
graph12                 graph12 0.155267215
orbit33                 orbit33 0.152312540
orbit15                 orbit15 0.150267901
upto_sixth           upto_sixth 0.148656817
orbit2                   orbit2 0.145289073
orbit1                   orbit1 0.143668664
orbit4                   orbit4 0.142258320
bigcom71               bigcom71 0.141533691
orbit21                 orbit21 0.140313000
upto_second         upto_second 0.128968196
orbit42                 orbit42 0.128851474
orbit26                 orbit26 0.128450136
graph24                 graph24 0.122136818
orbit32                 orbit32 0.117828985
orbit10                 orbit10 0.111375368
pdi                         pdi 0.109365159
orbit60                 orbit60 0.106915785
membership_s4     membership_s4 0.103771859
orbit48                 orbit48 0.085787949
orbit17                 orbit17 0.084985402
upto_third           upto_third 0.075245237
graph21                 graph21 0.074144359
graph13                 graph13 0.072847195
AP                           AP 0.069305968
second                   second 0.068903478
graph16                 graph16 0.061391433
membership_s30   membership_s30 0.061354400
orbit23                 orbit23 0.061043619
membership_s1     membership_s1 0.059574542
orbit16                 orbit16 0.056898322
hubscore               hubscore 0.053306282
ecc                         ecc 0.044078398
orbit20                 orbit20 0.034252204
orbit37                 orbit37 0.031492267
evcent                   evcent 0.030559796
bigcom1                 bigcom1 0.028215333
membership_s27   membership_s27 0.026232399
membership_s32   membership_s32 0.025715112
coreness               coreness 0.024806200
membership_s36   membership_s36 0.019946000
bigcom40               bigcom40 0.017249058
orbit7                   orbit7 0.016163805
orbit43                 orbit43 0.015507629
orbit5                   orbit5 0.012277688
membership_s6     membership_s6 0.007570088
membership_s15   membership_s15 0.003854785
bigcom4                 bigcom4 0.001502260
orbit0                   orbit0 0.000000000
orbit3                   orbit3 0.000000000
orbit8                   orbit8 0.000000000
orbit14                 orbit14 0.000000000
orbit34                 orbit34 0.000000000
orbit72                 orbit72 0.000000000
eccrad                   eccrad 0.000000000
first                     first 0.000000000
bigcom2                 bigcom2 0.000000000
bigcom6                 bigcom6 0.000000000
bigcom8                 bigcom8 0.000000000
bigcom9                 bigcom9 0.000000000
bigcom11               bigcom11 0.000000000
bigcom13               bigcom13 0.000000000
bigcom15               bigcom15 0.000000000
bigcom16               bigcom16 0.000000000
bigcom21               bigcom21 0.000000000
bigcom22               bigcom22 0.000000000
bigcom24               bigcom24 0.000000000
bigcom26               bigcom26 0.000000000
bigcom30               bigcom30 0.000000000
bigcom31               bigcom31 0.000000000
bigcom32               bigcom32 0.000000000
bigcom33               bigcom33 0.000000000
bigcom34               bigcom34 0.000000000
bigcom36               bigcom36 0.000000000
bigcom37               bigcom37 0.000000000
bigcom38               bigcom38 0.000000000
bigcom39               bigcom39 0.000000000
bigcom43               bigcom43 0.000000000
bigcom44               bigcom44 0.000000000
bigcom46               bigcom46 0.000000000
bigcom47               bigcom47 0.000000000
bigcom49               bigcom49 0.000000000
bigcom50               bigcom50 0.000000000
bigcom51               bigcom51 0.000000000
bigcom52               bigcom52 0.000000000
bigcom54               bigcom54 0.000000000
bigcom56               bigcom56 0.000000000
bigcom62               bigcom62 0.000000000
bigcom66               bigcom66 0.000000000
bigcom68               bigcom68 0.000000000
bigcom69               bigcom69 0.000000000
bigcom72               bigcom72 0.000000000
bigcom73               bigcom73 0.000000000
bigcom74               bigcom74 0.000000000
bigcom75               bigcom75 0.000000000
bigcom76               bigcom76 0.000000000
bigcom77               bigcom77 0.000000000
bigcom79               bigcom79 0.000000000
bigcom80               bigcom80 0.000000000
bigcom82               bigcom82 0.000000000
bigcom83               bigcom83 0.000000000
bigcom84               bigcom84 0.000000000
bigcom85               bigcom85 0.000000000
bigcom87               bigcom87 0.000000000
bigcom89               bigcom89 0.000000000
bigcom91               bigcom91 0.000000000
bigcom92               bigcom92 0.000000000
bigcom93               bigcom93 0.000000000
bigcom96               bigcom96 0.000000000
bigcom97               bigcom97 0.000000000
bigcom98               bigcom98 0.000000000
bigcom99               bigcom99 0.000000000
bigcom101             bigcom101 0.000000000
bigcom104             bigcom104 0.000000000
bigcom106             bigcom106 0.000000000
bigcom109             bigcom109 0.000000000
bigcom113             bigcom113 0.000000000
bigcom116             bigcom116 0.000000000
bigcom120             bigcom120 0.000000000
bigcom123             bigcom123 0.000000000
bigcom126             bigcom126 0.000000000
bigcom127             bigcom127 0.000000000
bigcom137             bigcom137 0.000000000
bigcom139             bigcom139 0.000000000
bigcom140             bigcom140 0.000000000
bigcom143             bigcom143 0.000000000
bigcom145             bigcom145 0.000000000
bigcom146             bigcom146 0.000000000
bigcom147             bigcom147 0.000000000
bigcom149             bigcom149 0.000000000
bigcom153             bigcom153 0.000000000
bigcom154             bigcom154 0.000000000
bigcom156             bigcom156 0.000000000
bigcom157             bigcom157 0.000000000
bigcom158             bigcom158 0.000000000
bigcom160             bigcom160 0.000000000
bigcom161             bigcom161 0.000000000
bigcom162             bigcom162 0.000000000
bigcom164             bigcom164 0.000000000
bigcom166             bigcom166 0.000000000
bigcom167             bigcom167 0.000000000
bigcom173             bigcom173 0.000000000
bigcom175             bigcom175 0.000000000
bigcom176             bigcom176 0.000000000
bigcom177             bigcom177 0.000000000
bigcom178             bigcom178 0.000000000
bigcom181             bigcom181 0.000000000
bigcom184             bigcom184 0.000000000
bigcom186             bigcom186 0.000000000
bigcom187             bigcom187 0.000000000
bigcom189             bigcom189 0.000000000
bigcom194             bigcom194 0.000000000
bigcom195             bigcom195 0.000000000
bigcom196             bigcom196 0.000000000
bigcom204             bigcom204 0.000000000
bigcom205             bigcom205 0.000000000
bigcom212             bigcom212 0.000000000
bigcom214             bigcom214 0.000000000
bigcom222             bigcom222 0.000000000
bigcom223             bigcom223 0.000000000
bigcom226             bigcom226 0.000000000
bigcom227             bigcom227 0.000000000
bigcom229             bigcom229 0.000000000
bigcom233             bigcom233 0.000000000
bigcom236             bigcom236 0.000000000
bigcom237             bigcom237 0.000000000
bigcom246             bigcom246 0.000000000
bigcom248             bigcom248 0.000000000
bigcom249             bigcom249 0.000000000
bigcom250             bigcom250 0.000000000
bigcom254             bigcom254 0.000000000
bigcom266             bigcom266 0.000000000
bigcom269             bigcom269 0.000000000
bigcom272             bigcom272 0.000000000
bigcom274             bigcom274 0.000000000
bigcom281             bigcom281 0.000000000
bigcom291             bigcom291 0.000000000
bigcom292             bigcom292 0.000000000
bigcom295             bigcom295 0.000000000
bigcom299             bigcom299 0.000000000
bigcom301             bigcom301 0.000000000
bigcom306             bigcom306 0.000000000
bigcom309             bigcom309 0.000000000
bigcom314             bigcom314 0.000000000
bigcom321             bigcom321 0.000000000
bigcom341             bigcom341 0.000000000
bigcom350             bigcom350 0.000000000
bigcom353             bigcom353 0.000000000
bigcom359             bigcom359 0.000000000
bigcom363             bigcom363 0.000000000
bigcom365             bigcom365 0.000000000
bigcom385             bigcom385 0.000000000
bigcom386             bigcom386 0.000000000
bigcom480             bigcom480 0.000000000
membership_s3     membership_s3 0.000000000
membership_s5     membership_s5 0.000000000
membership_s7     membership_s7 0.000000000
membership_s8     membership_s8 0.000000000
membership_s9     membership_s9 0.000000000
membership_s11   membership_s11 0.000000000
membership_s12   membership_s12 0.000000000
membership_s14   membership_s14 0.000000000
membership_s16   membership_s16 0.000000000
membership_s17   membership_s17 0.000000000
membership_s18   membership_s18 0.000000000
membership_s20   membership_s20 0.000000000
membership_s21   membership_s21 0.000000000
membership_s22   membership_s22 0.000000000
membership_s24   membership_s24 0.000000000
membership_s25   membership_s25 0.000000000
membership_s26   membership_s26 0.000000000
membership_s28   membership_s28 0.000000000
membership_s31   membership_s31 0.000000000
membership_s33   membership_s33 0.000000000
membership_s37   membership_s37 0.000000000
[1] "Dataset: all_CT Model RF, run: 6 of 10 2015-06-22 18:06:45"
     |      Out-of-bag   |
Tree |      MSE  %Var(y) |
   1 |   0.0164   194.69 |
   2 |  0.01463   173.67 |
   3 |  0.01308   155.27 |
   4 |  0.01423   168.97 |
   5 |  0.01386   164.54 |
   6 |   0.0131   155.60 |
   7 |  0.01264   150.04 |
   8 |  0.01247   148.07 |
   9 |  0.01156   137.31 |
  10 |  0.01111   131.96 |
  11 |  0.01078   127.99 |
  12 |  0.01038   123.21 |
  13 |   0.0102   121.09 |
  14 | 0.009953   118.18 |
  15 | 0.009802   116.39 |
  16 |  0.00972   115.42 |
  17 | 0.009606   114.06 |
  18 |  0.00951   112.93 |
  19 | 0.009392   111.52 |
  20 | 0.009255   109.89 |
  21 | 0.009198   109.22 |
  22 | 0.009171   108.91 |
  23 | 0.009066   107.66 |
  24 | 0.009017   107.07 |
  25 | 0.008941   106.17 |
  26 | 0.008911   105.81 |
  27 | 0.008907   105.76 |
  28 | 0.008892   105.59 |
  29 | 0.008868   105.30 |
  30 | 0.008826   104.80 |
  31 |  0.00878   104.26 |
  32 | 0.008747   103.86 |
  33 | 0.008725   103.60 |
  34 |  0.00872   103.54 |
  35 | 0.008672   102.97 |
  36 |  0.00865   102.71 |
  37 | 0.008635   102.53 |
  38 | 0.008659   102.83 |
  39 |  0.00865   102.72 |
  40 | 0.008643   102.63 |
  41 | 0.008643   102.63 |
  42 | 0.008635   102.53 |
  43 | 0.008617   102.32 |
  44 | 0.008617   102.32 |
  45 | 0.008589   101.99 |
  46 | 0.008588   101.98 |
  47 | 0.008578   101.85 |
  48 | 0.008545   101.46 |
  49 | 0.008537   101.38 |
  50 | 0.008521   101.18 |
  51 | 0.008516   101.12 |
  52 | 0.008511   101.06 |
  53 | 0.008488   100.79 |
  54 | 0.008495   100.87 |
  55 | 0.008487   100.78 |
  56 | 0.008502   100.95 |
  57 |  0.00849   100.81 |
  58 | 0.008483   100.73 |
  59 |  0.00848   100.69 |
  60 | 0.008481   100.71 |
  61 | 0.008481   100.71 |
  62 | 0.008481   100.71 |
  63 | 0.008482   100.72 |
  64 | 0.008469   100.56 |
  65 | 0.008459   100.45 |
  66 |  0.00845   100.34 |
  67 | 0.008449   100.33 |
  68 | 0.008458   100.44 |
  69 | 0.008457   100.43 |
  70 | 0.008446   100.29 |
  71 | 0.008448   100.31 |
  72 | 0.008447   100.30 |
  73 | 0.008444   100.27 |
  74 | 0.008442   100.24 |
  75 | 0.008444   100.27 |
  76 |  0.00845   100.34 |
  77 | 0.008451   100.35 |
  78 | 0.008441   100.23 |
  79 | 0.008443   100.25 |
  80 | 0.008427   100.07 |
  81 | 0.008423   100.02 |
  82 | 0.008421   100.00 |
  83 | 0.008423   100.02 |
  84 |  0.00843   100.10 |
  85 | 0.008415    99.93 |
  86 | 0.008413    99.90 |
  87 | 0.008415    99.92 |
  88 | 0.008412    99.89 |
  89 | 0.008414    99.91 |
  90 | 0.008406    99.82 |
  91 | 0.008396    99.70 |
  92 | 0.008391    99.64 |
  93 | 0.008392    99.65 |
  94 | 0.008399    99.73 |
  95 | 0.008397    99.70 |
  96 | 0.008401    99.75 |
  97 |   0.0084    99.74 |
  98 | 0.008412    99.89 |
  99 | 0.008407    99.83 |
 100 | 0.008397    99.70 |
[1] "Random Forest variable coefficients"
                      %IncMSE IncNodePurity
graph0           1.302556e-03  1.449598e-01
graph1           2.916418e-03  2.002804e-01
graph2           8.184919e-04  2.631790e-01
graph3           8.672599e-04  4.106327e-01
graph4           2.358219e-03  4.395009e-01
graph5           1.100001e-02  4.467925e-01
graph6           1.849420e-03  4.075210e-01
graph7           3.249559e-03  4.934494e-01
graph8           1.362483e-04  1.779877e-01
graph9           4.573010e-04  4.248507e-01
graph10          6.777688e-03  5.762172e-01
graph11          2.886240e-03  8.425805e-01
graph12          1.417796e-03  3.458621e-01
graph13          1.010608e-03  2.538866e-01
graph14          1.636195e-03  4.471374e-01
graph15          1.805580e-03  4.636876e-01
graph16          2.744766e-03  2.794254e-01
graph17          1.988762e-03  3.838125e-01
graph18          3.109569e-03  2.039986e-01
graph19          2.150398e-03  2.368562e-01
graph20          1.142897e-02  8.094520e-01
graph21          2.189969e-03  2.741486e-01
graph22          3.756767e-03  9.593015e-01
graph23          1.059583e-02  9.066228e-01
graph24          2.215984e-03  3.578638e-01
graph25          5.946054e-03  7.670194e-01
graph26          3.119331e-03  6.127645e-01
graph27          4.190381e-03  9.184362e-01
graph28          8.250110e-04  6.750771e-01
graph29          1.230899e-04  3.629321e-01
orbit0           4.508934e-04  6.653062e-02
orbit1           4.235705e-03  3.199196e-01
orbit2           3.589518e-04  2.970730e-01
orbit3           1.057112e-03  3.540663e-01
orbit4           1.331965e-03  2.815833e-01
orbit5           3.374173e-03  3.151553e-01
orbit6           2.131788e-03  3.672608e-01
orbit7           1.442146e-03  2.511523e-01
orbit8           2.185620e-03  3.736443e-01
orbit9           2.480008e-03  4.309417e-01
orbit10          2.149262e-03  3.930005e-01
orbit11          5.315666e-04  1.941049e-01
orbit12          4.417600e-03  5.988172e-01
orbit13          1.595416e-04  2.051134e-01
orbit14          1.643152e-04  4.366363e-01
orbit15          6.682144e-04  3.624359e-01
orbit16          4.507432e-03  4.403255e-01
orbit17          6.786126e-04  3.151524e-01
orbit18          2.632782e-03  7.832991e-01
orbit19          1.018217e-03  4.065673e-01
orbit20          3.234694e-03  4.429992e-01
orbit21          4.566112e-03  2.846548e-01
orbit22          2.567262e-03  9.620575e-01
orbit23          4.576862e-04  2.526137e-01
orbit24          1.030899e-03  3.168026e-01
orbit25          4.776666e-04  3.957208e-01
orbit26          3.374074e-03  3.541487e-01
orbit27          1.275365e-03  5.011978e-01
orbit28          2.033345e-03  3.732763e-01
orbit29          1.543625e-03  3.518928e-01
orbit30          2.252984e-04  2.470269e-01
orbit31          2.483171e-03  5.087504e-01
orbit32          3.077993e-03  5.552679e-01
orbit33          2.393081e-04  1.897031e-01
orbit34          5.480860e-04  2.571998e-01
orbit35          3.278363e-03  5.777724e-01
orbit36          3.378096e-03  5.552563e-01
orbit37          3.393431e-03  2.927915e-01
orbit38          5.067018e-03  4.840727e-01
orbit39          2.018295e-03  3.862385e-01
orbit40          4.152706e-03  6.395393e-01
orbit41          1.008714e-03  3.512811e-01
orbit42          1.129982e-04  2.555800e-01
orbit43          3.429930e-03  2.473583e-01
orbit44          1.547937e-04  2.918689e-01
orbit45          4.393460e-03  7.314327e-01
orbit46          2.944572e-03  5.759267e-01
orbit47          1.853190e-03  2.838839e-01
orbit48          6.868405e-04  3.634981e-01
orbit49          9.396300e-03  1.079516e+00
orbit50          1.843717e-03  5.284758e-01
orbit51          2.074309e-03  5.023270e-01
orbit52          1.913072e-04  3.347364e-01
orbit53          9.747748e-04  2.174645e-01
orbit54          2.676017e-03  1.375433e+00
orbit55          1.414703e-04  1.981696e-01
orbit56          2.531938e-02  1.192269e+00
orbit57          9.621713e-04  4.622804e-01
orbit58          9.180652e-04  3.948323e-01
orbit59          7.002971e-03  7.938040e-01
orbit60          1.023453e-03  1.361137e-01
orbit61          1.261034e-04  1.043796e-01
orbit62          1.082785e-02  1.420734e+00
orbit63          9.050962e-04  7.973294e-01
orbit64          7.992484e-04  6.559919e-01
orbit65          7.994648e-03  2.236584e+00
orbit66          1.168226e-03  5.746010e-01
orbit67          2.229834e-04  1.833984e-01
orbit68          1.545081e-03  8.723804e-01
orbit69          3.911607e-04  1.825281e-01
orbit70          5.043621e-03  1.849644e+00
orbit71          9.348061e-05  2.965469e-01
orbit72          9.165105e-05  3.122450e-01
AP               3.283179e-06  4.228130e-02
bet              1.304614e-03  6.901336e-01
ecc              1.333974e-04  4.860076e-02
eccrad           2.723065e-04  1.118846e-01
close            6.622079e-04  2.473181e-01
constraint       3.217151e-03  4.690989e-01
coreness         8.251790e-04  1.841159e-01
knn              1.097971e-03  7.286108e-01
hubscore         3.711751e-04  2.157398e-01
pagerank         2.707730e-03  5.420887e-01
trans            5.080577e-04  6.755777e-01
evcent           1.027992e-04  1.163704e-01
first            2.520280e-04  7.379227e-02
upto_second      1.136845e-03  2.836818e-01
upto_third       3.697917e-04  2.233627e-01
upto_fourth      1.127899e-03  4.530723e-01
upto_fifth       8.107874e-04  3.732468e-01
upto_sixth       1.179697e-03  3.804488e-01
second           1.899945e-03  5.105987e-01
third            1.380377e-03  1.251545e+00
fourth           2.036938e-03  6.641538e-01
fifth            9.295226e-04  9.809841e-01
sixth            1.083669e-03  7.464071e-01
ratio1           1.081078e-03  8.723396e-01
ratio2           6.410499e-03  9.019618e-01
ratio3           2.201634e-03  4.478616e-01
ratio4           7.117250e-04  1.645244e+00
ratio5           5.327760e-04  2.716812e+00
ratio6           3.719049e-03  7.673574e-01
selfinter        1.783782e-03  3.744422e-01
walktrap_vertex  1.794773e-03  1.502400e+00
bigcom1          2.184007e-04  1.784276e-01
bigcom2          0.000000e+00  0.000000e+00
bigcom3          2.236048e-04  5.266675e-01
bigcom4          5.663240e-04  8.821745e-02
bigcom6          0.000000e+00  0.000000e+00
bigcom8          1.692238e-06  6.972997e-05
bigcom9          0.000000e+00  0.000000e+00
bigcom11         0.000000e+00  0.000000e+00
bigcom13         0.000000e+00  0.000000e+00
bigcom15         0.000000e+00  2.081668e-19
bigcom16         0.000000e+00  0.000000e+00
bigcom21        -5.728552e-06  1.014957e-01
bigcom22         0.000000e+00  0.000000e+00
bigcom24         0.000000e+00  0.000000e+00
bigcom26         0.000000e+00  0.000000e+00
bigcom28         1.610478e-04  7.811962e-01
bigcom30         0.000000e+00  1.387779e-19
bigcom31         0.000000e+00  0.000000e+00
bigcom32         0.000000e+00  0.000000e+00
bigcom33         0.000000e+00  0.000000e+00
bigcom34         0.000000e+00  4.336809e-21
bigcom36         0.000000e+00  0.000000e+00
bigcom37         0.000000e+00  0.000000e+00
bigcom38         0.000000e+00  6.938894e-20
bigcom39         0.000000e+00  0.000000e+00
bigcom40         7.001517e-04  1.509806e-01
bigcom43         0.000000e+00  4.336809e-21
bigcom44         0.000000e+00  4.336809e-21
bigcom46         0.000000e+00  1.387779e-19
bigcom47         0.000000e+00  0.000000e+00
bigcom49         0.000000e+00  1.431147e-19
bigcom50         0.000000e+00  0.000000e+00
bigcom51         0.000000e+00  0.000000e+00
bigcom52         0.000000e+00  0.000000e+00
bigcom54         0.000000e+00  0.000000e+00
bigcom56         0.000000e+00  0.000000e+00
bigcom62         0.000000e+00  0.000000e+00
bigcom66         0.000000e+00  0.000000e+00
bigcom68         0.000000e+00  0.000000e+00
bigcom69         0.000000e+00  0.000000e+00
bigcom71         3.634691e-05  1.816479e-01
bigcom72         0.000000e+00  0.000000e+00
bigcom73         0.000000e+00  0.000000e+00
bigcom74         0.000000e+00  0.000000e+00
bigcom75         0.000000e+00  0.000000e+00
bigcom76         0.000000e+00  0.000000e+00
bigcom77         0.000000e+00  0.000000e+00
bigcom79         0.000000e+00  0.000000e+00
bigcom80         0.000000e+00  0.000000e+00
bigcom82         0.000000e+00  0.000000e+00
bigcom83         0.000000e+00  0.000000e+00
bigcom84         0.000000e+00  0.000000e+00
bigcom85         0.000000e+00  0.000000e+00
bigcom87         0.000000e+00  0.000000e+00
bigcom89         0.000000e+00  0.000000e+00
bigcom91         0.000000e+00  0.000000e+00
bigcom92         0.000000e+00  0.000000e+00
bigcom93         0.000000e+00  0.000000e+00
bigcom96         0.000000e+00  0.000000e+00
bigcom97         0.000000e+00  0.000000e+00
bigcom98         0.000000e+00  0.000000e+00
bigcom99         0.000000e+00  0.000000e+00
bigcom101        0.000000e+00  6.938894e-20
bigcom104        0.000000e+00  0.000000e+00
bigcom106        0.000000e+00  0.000000e+00
bigcom109        0.000000e+00  0.000000e+00
bigcom113        0.000000e+00  0.000000e+00
bigcom116        0.000000e+00  0.000000e+00
bigcom120        0.000000e+00  0.000000e+00
bigcom123        0.000000e+00  0.000000e+00
bigcom126        0.000000e+00  0.000000e+00
bigcom127        0.000000e+00  0.000000e+00
bigcom137        0.000000e+00  0.000000e+00
bigcom139        0.000000e+00  0.000000e+00
bigcom140        0.000000e+00  0.000000e+00
bigcom143        0.000000e+00  0.000000e+00
bigcom145        0.000000e+00  0.000000e+00
bigcom146        0.000000e+00  0.000000e+00
bigcom147        0.000000e+00  0.000000e+00
bigcom149        0.000000e+00  0.000000e+00
bigcom153        0.000000e+00  0.000000e+00
bigcom154        0.000000e+00  0.000000e+00
bigcom156        0.000000e+00  0.000000e+00
bigcom157        0.000000e+00  1.387779e-19
bigcom158        0.000000e+00  0.000000e+00
bigcom160        0.000000e+00  1.734723e-20
bigcom161        0.000000e+00  0.000000e+00
bigcom162        0.000000e+00  0.000000e+00
bigcom164        0.000000e+00  0.000000e+00
bigcom166        0.000000e+00  0.000000e+00
bigcom167        0.000000e+00  0.000000e+00
bigcom171        3.284254e-04  2.581267e+00
bigcom173        0.000000e+00  1.387779e-19
bigcom175        0.000000e+00  0.000000e+00
bigcom176        0.000000e+00  0.000000e+00
bigcom177        0.000000e+00  0.000000e+00
bigcom178        0.000000e+00  0.000000e+00
bigcom180       -1.276860e-05  3.771216e-01
bigcom181        0.000000e+00  0.000000e+00
bigcom184        0.000000e+00  0.000000e+00
bigcom186        0.000000e+00  0.000000e+00
bigcom187        0.000000e+00  0.000000e+00
bigcom189        0.000000e+00  0.000000e+00
bigcom194        0.000000e+00  0.000000e+00
bigcom195        0.000000e+00  0.000000e+00
bigcom196        0.000000e+00  0.000000e+00
bigcom204        0.000000e+00  0.000000e+00
bigcom205        0.000000e+00  0.000000e+00
bigcom212        0.000000e+00  0.000000e+00
bigcom214        0.000000e+00  0.000000e+00
bigcom222        0.000000e+00  0.000000e+00
bigcom223        0.000000e+00  0.000000e+00
bigcom226        0.000000e+00  0.000000e+00
bigcom227        0.000000e+00  0.000000e+00
bigcom229        0.000000e+00  0.000000e+00
bigcom233        0.000000e+00  0.000000e+00
bigcom236        0.000000e+00  0.000000e+00
bigcom237        0.000000e+00  0.000000e+00
bigcom246        0.000000e+00  0.000000e+00
bigcom248        0.000000e+00  0.000000e+00
bigcom249        0.000000e+00  0.000000e+00
bigcom250        0.000000e+00  0.000000e+00
bigcom254        0.000000e+00  0.000000e+00
bigcom266        0.000000e+00  0.000000e+00
bigcom269        0.000000e+00  0.000000e+00
bigcom272        0.000000e+00  0.000000e+00
bigcom274        0.000000e+00  0.000000e+00
bigcom281        0.000000e+00  0.000000e+00
bigcom291        0.000000e+00  0.000000e+00
bigcom292        0.000000e+00  6.938894e-20
bigcom295        0.000000e+00  0.000000e+00
bigcom299        0.000000e+00  0.000000e+00
bigcom301        0.000000e+00  0.000000e+00
bigcom306        0.000000e+00  0.000000e+00
bigcom309        0.000000e+00  0.000000e+00
bigcom314        0.000000e+00  0.000000e+00
bigcom321        0.000000e+00  0.000000e+00
bigcom341        0.000000e+00  0.000000e+00
bigcom350        0.000000e+00  0.000000e+00
bigcom353        0.000000e+00  0.000000e+00
bigcom359        0.000000e+00  0.000000e+00
bigcom363        0.000000e+00  0.000000e+00
bigcom365        0.000000e+00  0.000000e+00
bigcom385        0.000000e+00  0.000000e+00
bigcom386        0.000000e+00  0.000000e+00
bigcom408        4.109530e-05  4.853676e-01
bigcom412        4.935960e-05  9.729129e-01
bigcom480        0.000000e+00  0.000000e+00
spin_vertex      4.278013e-04  1.490305e+00
membership_s1    8.263286e-05  1.024079e-01
membership_s3    0.000000e+00  0.000000e+00
membership_s4    4.254595e-05  7.670085e-02
membership_s5    6.197974e-05  7.701976e-02
membership_s6    0.000000e+00  4.336809e-21
membership_s7    9.077609e-06  4.652053e-02
membership_s8    0.000000e+00  0.000000e+00
membership_s9    0.000000e+00  0.000000e+00
membership_s11   0.000000e+00  0.000000e+00
membership_s12   0.000000e+00  0.000000e+00
membership_s14   0.000000e+00  6.938894e-20
membership_s15  -1.146551e-05  6.021606e-02
membership_s16   0.000000e+00  0.000000e+00
membership_s17   0.000000e+00  0.000000e+00
membership_s18   0.000000e+00  1.734723e-20
membership_s20   0.000000e+00  0.000000e+00
membership_s21   0.000000e+00  4.336809e-21
membership_s22   0.000000e+00  0.000000e+00
membership_s24   0.000000e+00  0.000000e+00
membership_s25   0.000000e+00  0.000000e+00
membership_s26   0.000000e+00  0.000000e+00
membership_s27   2.492470e-06  4.485069e-02
membership_s28   0.000000e+00  0.000000e+00
membership_s30   6.307340e-06  1.193401e-01
membership_s31   0.000000e+00  4.336809e-21
membership_s32   4.856926e-05  8.195239e-02
membership_s33   0.000000e+00  4.336809e-21
membership_s36   1.895966e-04  2.393778e-01
membership_s37   0.000000e+00  0.000000e+00
V1               1.133343e-03  1.592465e+00
V2               9.523690e-04  1.597458e+00
pdi              5.679957e-06  1.802144e-01
adhesion         1.442988e-02  1.817894e+00
cohesion         1.519421e-02  1.495960e+00
inner            8.252829e-04  1.446934e+00
outer            9.313689e-04  1.244604e+00
ioratio          1.369752e-03  1.177050e+00
comsize          1.193155e-03  2.122243e+00
[1] "Dataset: all_CT Model GLM, run: 6 of 10 2015-06-22 18:09:22"
[1] "glmnet variable coefficients"
                         [,1]          [,2]
(Intercept)     -4.759909e+00 -6.166443e+00
graph0           2.704585e-40 -4.061819e-04
graph1           1.063818e-43 -2.640664e-07
graph2           1.456062e-40 -6.898415e-05
graph3           9.810337e-45 -1.496682e-08
graph4           1.400361e-47 -9.970254e-11
graph5           3.819215e-42 -7.725772e-07
graph6           7.926555e-44 -4.036177e-08
graph7           6.083889e-42  2.575277e-06
graph8           1.249235e-40 -1.769266e-05
graph9           2.239822e-46 -4.078539e-10
graph10          2.919414e-48 -5.649283e-12
graph11         -9.874817e-51 -1.113155e-13
graph12          4.837088e-46 -3.137967e-10
graph13          4.312075e-45 -2.219452e-09
graph14          1.903636e-47 -2.291812e-11
graph15          1.397848e-43 -2.004454e-07
graph16          1.751015e-45 -2.062202e-09
graph17          3.791402e-45 -3.703486e-10
graph18          1.065614e-43  2.514905e-08
graph19          2.395553e-44  1.048223e-08
graph20          2.098921e-43 -4.955191e-07
graph21          1.247231e-43 -1.824293e-08
graph22          4.099904e-43  1.526530e-07
graph23          1.703304e-43  2.184198e-08
graph24          2.895970e-43  1.442105e-07
graph25          1.488776e-42  1.541540e-06
graph26          1.469024e-42  7.152436e-07
graph27          8.600937e-42  1.131498e-05
graph28          1.235309e-41  5.173446e-06
graph29          1.259801e-40 -8.210809e-05
orbit0           2.704585e-40 -4.033543e-04
orbit1           7.267256e-42 -2.728494e-06
orbit2           6.110484e-44 -2.551880e-07
orbit3           1.456062e-40 -6.662576e-05
orbit4           1.906932e-43  3.576790e-08
orbit5           8.102323e-45 -1.718931e-08
orbit6           2.439488e-45 -5.231673e-09
orbit7           5.318126e-48 -8.068364e-11
orbit8           3.819215e-42 -6.760627e-07
orbit9           4.062411e-42  6.174175e-06
orbit10          6.198727e-43 -1.284561e-07
orbit11          4.538145e-44 -5.766547e-08
orbit12          2.665362e-41  2.340993e-05
orbit13          6.816264e-42  1.311051e-06
orbit14          1.249235e-40 -1.652225e-05
orbit15          4.569339e-45  1.872854e-09
orbit16          1.909566e-46 -5.822469e-10
orbit17          1.760388e-45 -1.685919e-09
orbit18          1.018269e-45  1.131001e-09
orbit19          2.582035e-46 -1.691131e-10
orbit20          1.446937e-46 -2.627375e-10
orbit21          9.539556e-49 -4.676573e-12
orbit22         -1.440287e-50 -8.780989e-12
orbit23         -9.843716e-51 -5.832305e-14
orbit24          2.078078e-44  3.337737e-08
orbit25          1.359116e-44  9.538236e-09
orbit26          3.558204e-46 -5.643667e-10
orbit27          1.125592e-43  1.346121e-07
orbit28          8.697170e-45 -1.932899e-08
orbit29          2.227953e-44 -1.275245e-08
orbit30          7.046222e-45  2.622291e-10
orbit31          1.136380e-45 -9.892467e-10
orbit32          9.183557e-46  2.139556e-10
orbit33          5.149268e-48 -2.586064e-11
orbit34          1.397848e-43 -2.013843e-07
orbit35          1.144777e-43 -1.378483e-09
orbit36          2.389058e-44 -3.015445e-09
orbit37          2.004201e-44 -1.838102e-08
orbit38          7.552692e-46 -2.111603e-09
orbit39          2.278176e-43  2.751446e-07
orbit40          5.558439e-44  4.238903e-08
orbit41          2.254348e-44 -6.143605e-09
orbit42          2.227349e-45 -2.181894e-09
orbit43          3.789993e-43  1.979245e-07
orbit44          8.220745e-44 -2.420157e-08
orbit45          7.332831e-43  2.281679e-06
orbit46          3.206935e-43 -7.274402e-08
orbit47          2.728069e-44 -5.738351e-09
orbit48          5.274709e-44  3.514167e-08
orbit49          1.112763e-42 -6.937259e-07
orbit50          1.609954e-43 -6.251904e-07
orbit51          5.082010e-43  1.526455e-07
orbit52          1.343509e-42 -5.850729e-07
orbit53          1.615548e-43 -4.801705e-08
orbit54          2.156689e-42  8.116381e-07
orbit55          3.595427e-43  1.411798e-07
orbit56          4.907956e-42  1.952130e-05
orbit57          3.504920e-43 -1.877067e-07
orbit58          1.946637e-43  2.280170e-07
orbit59          1.846862e-42  9.822825e-07
orbit60          6.829856e-43  3.365766e-07
orbit61          4.859156e-43  2.542008e-07
orbit62          1.572922e-41  4.175655e-05
orbit63          2.621620e-42  3.762940e-06
orbit64          3.467579e-42  5.493970e-07
orbit65          2.190747e-41  4.290289e-05
orbit66          4.572270e-42 -3.977348e-06
orbit67          2.017875e-42  2.294077e-06
orbit68          1.294321e-41  1.882560e-05
orbit69          1.994061e-41  1.860636e-05
orbit70          5.457689e-41  7.542622e-05
orbit71          1.445469e-41 -1.046041e-06
orbit72          1.259801e-40 -8.437279e-05
AP               9.059781e-39 -4.332641e-02
bet              1.255403e-44 -4.366930e-08
ecc             -3.454526e-39  1.409758e-02
eccrad          -2.072716e-38  8.445329e-02
close            2.220787e-37  4.114440e-01
constraint      -1.847717e-38 -1.158799e-01
coreness         1.744251e-39  5.736316e-03
knn             -5.876014e-42 -5.017878e-05
hubscore         4.659299e-37  2.437993e-01
pagerank        -2.226917e-38 -4.635000e-01
trans           -1.483884e-39 -1.333173e-01
evcent           4.655654e-37  2.228330e-01
first            2.704585e-40 -4.070646e-04
upto_second      8.002157e-42 -4.743724e-06
upto_third       2.156629e-42  7.056127e-06
upto_fourth      1.768851e-42  2.061228e-06
upto_fifth       1.912830e-42  3.898411e-06
upto_sixth       2.051514e-42  1.383601e-05
second           7.993667e-42 -4.428303e-06
third            2.360706e-42  1.213020e-05
fourth          -3.324285e-42 -1.361208e-05
fifth           -2.419562e-42 -2.499335e-06
sixth           -2.676715e-42 -3.120233e-06
ratio1          -7.125879e-42 -5.489062e-05
ratio2          -3.146098e-41 -1.484719e-04
ratio3          -3.381600e-41 -6.451988e-05
ratio4          -1.836155e-41 -1.091731e-04
ratio5          -8.768012e-42 -8.884225e-05
ratio6          -2.565141e-42 -1.022672e-06
selfinter        2.083168e-38  1.927434e-01
walktrap_vertex  5.254720e-39  1.351889e-02
bigcom1         -5.985492e-39 -3.345556e-02
bigcom2         -8.588006e-39 -1.019580e-01
bigcom3          1.643249e-38  3.734617e-01
bigcom4         -2.758318e-39 -3.200593e-02
bigcom6         -8.582998e-39 -1.611678e-01
bigcom8         -5.183794e-39 -6.084794e-02
bigcom9         -8.619619e-39 -1.064853e-01
bigcom11        -8.595887e-39 -1.278659e-01
bigcom13        -8.600910e-39 -1.110394e-01
bigcom15        -8.607377e-39 -1.121024e-01
bigcom16        -8.588721e-39 -1.243355e-01
bigcom21         4.234521e-39  1.600363e-01
bigcom22        -3.883351e-39 -6.249334e-02
bigcom24        -8.584428e-39 -1.198070e-01
bigcom26        -8.652919e-39 -1.999803e-01
bigcom28         8.125244e-38  5.331859e-01
bigcom30        -8.661648e-39 -2.052284e-01
bigcom31        -8.582998e-39 -8.820636e-02
bigcom32        -8.592303e-39 -9.904121e-02
bigcom33        -8.582998e-39 -1.161806e-01
bigcom34        -8.583713e-39 -1.138074e-01
bigcom36        -8.589438e-39 -1.354103e-01
bigcom37        -8.582283e-39 -8.907316e-02
bigcom38        -8.590154e-39 -1.062882e-01
bigcom39        -8.600910e-39 -1.336908e-01
bigcom40         8.069947e-39  1.093849e-01
bigcom43        -8.588006e-39 -1.175076e-01
bigcom44        -8.714396e-39 -1.153077e-01
bigcom46        -8.595887e-39 -1.133876e-01
bigcom47        -8.590870e-39 -1.112287e-01
bigcom49        -8.589438e-39 -1.274298e-01
bigcom50        -8.585859e-39 -1.544120e-01
bigcom51        -8.583713e-39 -1.210103e-01
bigcom52        -8.583713e-39 -1.661026e-01
bigcom54        -8.581568e-39 -9.005021e-02
bigcom56        -8.591586e-39 -1.874707e-01
bigcom62        -8.582998e-39 -1.271898e-01
bigcom66        -8.582998e-39 -1.129122e-01
bigcom68        -8.583713e-39 -9.133691e-02
bigcom69        -8.590870e-39 -1.335869e-01
bigcom71         5.091035e-38  1.018182e+00
bigcom72        -8.584428e-39 -9.027433e-02
bigcom73        -8.593736e-39 -1.447823e-01
bigcom74        -8.589438e-39 -1.520279e-01
bigcom75        -8.582998e-39 -1.168479e-01
bigcom76        -8.587290e-39 -1.166760e-01
bigcom77        -8.587290e-39 -2.061350e-01
bigcom79        -8.583713e-39 -1.375015e-01
bigcom80        -8.587290e-39 -1.079543e-01
bigcom82        -8.585859e-39 -1.610103e-01
bigcom83        -8.582998e-39 -6.950027e-02
bigcom84        -8.583713e-39 -1.416670e-01
bigcom85        -8.585143e-39 -1.358565e-01
bigcom87        -8.588721e-39 -1.194742e-01
bigcom89        -8.582998e-39 -8.985130e-02
bigcom91        -8.587290e-39 -1.579176e-01
bigcom92        -8.604502e-39 -9.350689e-02
bigcom93        -8.582998e-39 -8.701360e-02
bigcom96        -8.582998e-39 -1.682353e-01
bigcom97        -8.589438e-39 -1.979246e-01
bigcom98        -8.582998e-39 -1.110233e-01
bigcom99        -8.582998e-39 -5.987225e-02
bigcom101       -8.595887e-39 -1.344865e-01
bigcom104       -8.589438e-39 -1.423283e-01
bigcom106       -8.584428e-39 -1.025944e-01
bigcom109       -8.583713e-39 -1.479834e-01
bigcom113       -8.584428e-39 -1.124650e-01
bigcom116       -8.612414e-39 -1.336647e-01
bigcom120       -8.583713e-39 -1.044943e-01
bigcom123       -8.584428e-39 -1.143994e-01
bigcom126       -8.582998e-39 -6.391713e-02
bigcom127       -8.584428e-39 -1.169645e-01
bigcom137       -8.587290e-39 -2.059130e-01
bigcom139       -8.582998e-39 -1.456702e-01
bigcom140       -8.582998e-39 -1.319753e-01
bigcom143       -8.582998e-39 -9.069287e-02
bigcom145       -8.584428e-39 -9.274359e-02
bigcom146       -8.585143e-39 -9.181915e-02
bigcom147       -8.595170e-39 -1.513364e-01
bigcom149       -8.581568e-39 -1.226664e-01
bigcom153       -8.588721e-39 -1.068229e-01
bigcom154       -8.588006e-39 -1.002892e-01
bigcom156       -8.583713e-39 -9.075370e-02
bigcom157       -8.589438e-39 -8.703812e-02
bigcom158       -8.582283e-39 -8.191506e-02
bigcom160       -8.583713e-39 -1.176970e-01
bigcom161       -8.582998e-39 -1.284930e-01
bigcom162       -8.582998e-39 -1.001579e-01
bigcom164       -8.582998e-39 -1.299189e-01
bigcom166       -8.585859e-39 -1.147053e-01
bigcom167       -8.595887e-39 -1.462590e-01
bigcom171        4.509705e-37  2.263074e+00
bigcom173       -8.584428e-39 -9.745882e-02
bigcom175       -8.582998e-39 -9.078474e-02
bigcom176       -8.582998e-39 -1.132419e-01
bigcom177       -8.583713e-39 -1.292568e-01
bigcom178       -8.584428e-39 -1.628358e-01
bigcom180        1.935214e-37  1.710840e+00
bigcom181       -8.589438e-39 -1.016091e-01
bigcom184       -8.582998e-39 -1.427535e-01
bigcom186       -8.582998e-39 -1.765567e-01
bigcom187       -8.582998e-39 -1.661501e-01
bigcom189       -8.586574e-39 -9.464298e-02
bigcom194       -8.583713e-39 -1.260000e-01
bigcom195       -8.582998e-39 -8.956337e-02
bigcom196       -8.582283e-39 -1.645447e-01
bigcom204       -8.585859e-39 -1.119784e-01
bigcom205       -8.582283e-39 -9.913937e-02
bigcom212       -8.583713e-39 -1.185659e-01
bigcom214       -8.584428e-39 -1.090075e-01
bigcom222       -8.582998e-39 -1.037410e-01
bigcom223       -8.582998e-39 -1.862033e-01
bigcom226       -8.583713e-39 -1.068726e-01
bigcom227       -8.583713e-39 -1.089576e-01
bigcom229       -8.582998e-39 -7.171498e-02
bigcom233       -8.582998e-39 -9.461050e-02
bigcom236       -8.582998e-39 -9.210662e-02
bigcom237       -8.582998e-39 -1.515427e-01
bigcom246       -8.588006e-39 -1.213195e-01
bigcom248       -8.591586e-39 -2.042341e-01
bigcom249       -8.583713e-39 -1.119829e-01
bigcom250       -8.590870e-39 -1.299878e-01
bigcom254       -8.583713e-39 -1.094172e-01
bigcom266       -8.582283e-39 -1.501473e-01
bigcom269       -8.584428e-39 -1.030946e-01
bigcom272       -8.582998e-39 -8.477161e-02
bigcom274       -8.613854e-39 -1.030132e-01
bigcom281       -8.584428e-39 -1.054826e-01
bigcom291       -8.582998e-39 -1.264668e-01
bigcom292       -8.582283e-39 -1.596413e-01
bigcom295       -8.584428e-39 -1.068489e-01
bigcom299       -8.582283e-39 -1.443596e-01
bigcom301       -8.587290e-39 -1.157485e-01
bigcom306       -8.582998e-39 -7.474731e-02
bigcom309       -8.583713e-39 -1.222096e-01
bigcom314       -8.583713e-39 -1.056366e-01
bigcom321       -8.587290e-39 -9.029318e-02
bigcom341       -8.582283e-39 -1.061717e-01
bigcom350       -8.582998e-39 -1.338403e-01
bigcom353       -8.582998e-39 -9.151561e-02
bigcom359       -8.582283e-39 -2.092492e-01
bigcom363       -8.582283e-39 -9.119458e-02
bigcom365       -8.582998e-39 -1.527186e-01
bigcom385       -8.584428e-39 -1.408140e-01
bigcom386       -8.582998e-39 -7.696467e-02
bigcom408        8.332426e-38  1.106175e+00
bigcom412        3.282849e-37  2.132265e+00
bigcom480       -8.583713e-39 -8.941945e-02
spin_vertex     -1.261373e-38 -1.154383e-01
membership_s1   -3.192231e-39 -8.834285e-03
membership_s3   -8.594453e-39 -1.093442e-01
membership_s4    2.894211e-39 -1.721381e-03
membership_s5   -2.733869e-39 -2.170193e-02
membership_s6   -8.112276e-39 -7.852805e-02
membership_s7   -5.871724e-39 -4.468828e-02
membership_s8   -8.586574e-39 -1.162387e-01
membership_s9   -8.591586e-39 -1.031564e-01
membership_s11  -8.587290e-39 -8.959963e-02
membership_s12  -8.589438e-39 -1.096154e-01
membership_s14  -8.585859e-39 -1.104716e-01
membership_s15  -2.780749e-39  8.946880e-02
membership_s16  -8.589438e-39 -1.028178e-01
membership_s17  -8.585859e-39 -1.038424e-01
membership_s18  -8.648561e-39 -1.313710e-01
membership_s20  -8.582998e-39 -8.136795e-02
membership_s21  -8.699679e-39 -1.528420e-01
membership_s22  -8.602346e-39 -8.914121e-02
membership_s24  -8.605220e-39 -1.067447e-01
membership_s25  -8.597322e-39 -1.008810e-01
membership_s26  -8.590870e-39 -9.194857e-02
membership_s27  -6.517704e-39 -6.629336e-02
membership_s28  -8.593019e-39 -1.023370e-01
membership_s30   2.464594e-38  1.856846e-01
membership_s31  -9.037746e-39 -1.185318e-01
membership_s32   3.255854e-40  1.252976e-01
membership_s33  -8.583713e-39 -8.186489e-02
membership_s36  -7.204546e-39 -4.383753e-02
membership_s37  -8.652919e-39 -1.126409e-01
V1               1.111867e-38  6.592205e-02
V2               6.770421e-39  1.280250e-01
pdi              1.083673e-36 -1.043084e+01
adhesion        -5.682369e-43 -4.369126e-06
cohesion         1.136609e-42  8.731511e-06
inner            3.465761e-43  2.483837e-07
outer            2.954874e-43 -2.729609e-06
ioratio         -3.570931e-40 -7.989958e-02
comsize          3.779587e-42  4.892954e-05
[1] "Dataset: all_CT Model GBM, run: 7 of 10 2015-06-22 18:11:25"
Iter   TrainDeviance   ValidDeviance   StepSize   Improve
     1        0.0937            -nan     0.0100    0.0004
     2        0.0909            -nan     0.0100    0.0006
     3        0.0891            -nan     0.0100    0.0002
     4        0.0871            -nan     0.0100    0.0004
     5        0.0856            -nan     0.0100    0.0001
     6        0.0839            -nan     0.0100    0.0004
     7        0.0825            -nan     0.0100    0.0002
     8        0.0815            -nan     0.0100    0.0001
     9        0.0806            -nan     0.0100    0.0001
    10        0.0798            -nan     0.0100    0.0001
    20        0.0735            -nan     0.0100    0.0001
    40        0.0663            -nan     0.0100    0.0000
    60        0.0613            -nan     0.0100    0.0000
    80        0.0574            -nan     0.0100    0.0000
   100        0.0542            -nan     0.0100    0.0000
   120        0.0500            -nan     0.0100    0.0000
   140        0.0479            -nan     0.0100   -0.0000
   160        0.0450            -nan     0.0100   -0.0000
   180        0.0424            -nan     0.0100   -0.0000
   200        0.0407            -nan     0.0100    0.0000
   220        0.0385            -nan     0.0100   -0.0000
   240        0.0366            -nan     0.0100    0.0000
   260        0.0354            -nan     0.0100   -0.0000
   280        0.0337            -nan     0.0100    0.0000
   300        0.0317            -nan     0.0100   -0.0000
   320        0.0295            -nan     0.0100   -0.0000
   340        0.0279            -nan     0.0100   -0.0000
   357        0.0261            -nan     0.0100   -0.0000

[1] "GBM variable coefficients"
                            var     rel.inf
bigcom171             bigcom171 5.414985377
ratio5                   ratio5 4.477200657
orbit70                 orbit70 4.017595019
orbit62                 orbit62 3.262598967
orbit65                 orbit65 3.241712530
trans                     trans 2.919622302
comsize                 comsize 2.869916454
outer                     outer 2.758347104
V2                           V2 2.599411214
orbit54                 orbit54 2.560522663
walktrap_vertex walktrap_vertex 2.332647249
V1                           V1 2.145628504
graph20                 graph20 2.139059693
spin_vertex         spin_vertex 1.948109889
bigcom28               bigcom28 1.665534482
third                     third 1.641840783
orbit56                 orbit56 1.622423161
adhesion               adhesion 1.560029893
knn                         knn 1.519201835
ratio4                   ratio4 1.498125598
cohesion               cohesion 1.490828942
selfinter             selfinter 1.302950929
inner                     inner 1.239768606
orbit50                 orbit50 1.158934619
orbit68                 orbit68 1.133787249
orbit49                 orbit49 1.130650647
ioratio                 ioratio 1.084718347
graph0                   graph0 1.046507183
ratio1                   ratio1 1.042505585
graph22                 graph22 1.022697142
bet                         bet 0.993678810
graph8                   graph8 0.961344703
orbit18                 orbit18 0.923291065
graph5                   graph5 0.907928062
graph11                 graph11 0.894093150
orbit63                 orbit63 0.866110930
graph4                   graph4 0.848486971
pagerank               pagerank 0.813225530
orbit46                 orbit46 0.785373031
sixth                     sixth 0.775147437
orbit66                 orbit66 0.766553187
graph29                 graph29 0.721857862
constraint           constraint 0.714783288
graph23                 graph23 0.692364512
orbit39                 orbit39 0.681891629
graph1                   graph1 0.681223263
bigcom196             bigcom196 0.671143713
graph27                 graph27 0.640403917
bigcom180             bigcom180 0.633451402
orbit45                 orbit45 0.616790599
graph28                 graph28 0.586909357
orbit25                 orbit25 0.584396475
orbit24                 orbit24 0.574243879
bigcom412             bigcom412 0.537084037
graph10                 graph10 0.536544030
orbit69                 orbit69 0.535120610
fifth                     fifth 0.520208098
graph2                   graph2 0.496270761
orbit36                 orbit36 0.476133642
graph17                 graph17 0.470708895
orbit40                 orbit40 0.450652153
orbit35                 orbit35 0.435287930
ratio2                   ratio2 0.424824097
orbit51                 orbit51 0.421306105
graph25                 graph25 0.418357962
orbit12                 orbit12 0.412606862
orbit64                 orbit64 0.399705625
graph14                 graph14 0.358480803
graph7                   graph7 0.357563705
graph6                   graph6 0.354133923
bigcom3                 bigcom3 0.350159821
graph16                 graph16 0.337605368
graph26                 graph26 0.337013106
fourth                   fourth 0.305193147
orbit57                 orbit57 0.284728892
orbit15                 orbit15 0.283512493
upto_fifth           upto_fifth 0.280828670
orbit13                 orbit13 0.277456990
bigcom408             bigcom408 0.272518706
orbit19                 orbit19 0.271301674
orbit41                 orbit41 0.265814868
ratio6                   ratio6 0.239620705
orbit44                 orbit44 0.237222639
orbit4                   orbit4 0.237014509
graph3                   graph3 0.235687563
orbit52                 orbit52 0.226901240
orbit67                 orbit67 0.221402004
graph13                 graph13 0.219488947
orbit37                 orbit37 0.215945114
orbit20                 orbit20 0.213880667
orbit31                 orbit31 0.202473656
orbit61                 orbit61 0.197744179
orbit9                   orbit9 0.190959638
bigcom32               bigcom32 0.184290731
graph15                 graph15 0.182389349
orbit55                 orbit55 0.173169531
membership_s32   membership_s32 0.171987642
upto_fourth         upto_fourth 0.171291001
orbit59                 orbit59 0.168157584
orbit2                   orbit2 0.162615872
upto_sixth           upto_sixth 0.156952591
orbit27                 orbit27 0.143433786
bigcom71               bigcom71 0.141791654
ecc                         ecc 0.134151002
orbit33                 orbit33 0.132212219
orbit6                   orbit6 0.131623837
bigcom4                 bigcom4 0.129058635
pdi                         pdi 0.128809751
orbit58                 orbit58 0.127320394
orbit53                 orbit53 0.122614159
orbit71                 orbit71 0.120597098
orbit16                 orbit16 0.119978164
ratio3                   ratio3 0.118971117
close                     close 0.114768936
orbit30                 orbit30 0.110780608
orbit11                 orbit11 0.109023445
orbit1                   orbit1 0.107547057
graph18                 graph18 0.097063889
upto_third           upto_third 0.096098742
upto_second         upto_second 0.090939712
graph9                   graph9 0.087876656
graph24                 graph24 0.087148171
orbit47                 orbit47 0.086775225
orbit22                 orbit22 0.086536553
AP                           AP 0.083529180
orbit28                 orbit28 0.079452590
orbit38                 orbit38 0.077047997
graph12                 graph12 0.075517496
graph19                 graph19 0.074911320
orbit21                 orbit21 0.072945443
bigcom40               bigcom40 0.071414764
orbit29                 orbit29 0.070732433
orbit7                   orbit7 0.070167650
coreness               coreness 0.070132994
orbit32                 orbit32 0.061227978
orbit17                 orbit17 0.058026782
membership_s30   membership_s30 0.054416326
orbit5                   orbit5 0.051222947
graph21                 graph21 0.039245908
orbit48                 orbit48 0.038927336
membership_s4     membership_s4 0.037863830
orbit60                 orbit60 0.033810186
bigcom1                 bigcom1 0.033013554
hubscore               hubscore 0.032626152
membership_s1     membership_s1 0.030612439
orbit43                 orbit43 0.027028062
second                   second 0.017521914
membership_s15   membership_s15 0.013687906
orbit42                 orbit42 0.011947055
orbit10                 orbit10 0.009280850
membership_s5     membership_s5 0.007345829
orbit26                 orbit26 0.006054854
membership_s27   membership_s27 0.002293884
orbit0                   orbit0 0.000000000
orbit3                   orbit3 0.000000000
orbit8                   orbit8 0.000000000
orbit14                 orbit14 0.000000000
orbit23                 orbit23 0.000000000
orbit34                 orbit34 0.000000000
orbit72                 orbit72 0.000000000
eccrad                   eccrad 0.000000000
evcent                   evcent 0.000000000
first                     first 0.000000000
bigcom2                 bigcom2 0.000000000
bigcom6                 bigcom6 0.000000000
bigcom8                 bigcom8 0.000000000
bigcom9                 bigcom9 0.000000000
bigcom11               bigcom11 0.000000000
bigcom13               bigcom13 0.000000000
bigcom15               bigcom15 0.000000000
bigcom16               bigcom16 0.000000000
bigcom21               bigcom21 0.000000000
bigcom22               bigcom22 0.000000000
bigcom24               bigcom24 0.000000000
bigcom26               bigcom26 0.000000000
bigcom30               bigcom30 0.000000000
bigcom31               bigcom31 0.000000000
bigcom33               bigcom33 0.000000000
bigcom34               bigcom34 0.000000000
bigcom36               bigcom36 0.000000000
bigcom37               bigcom37 0.000000000
bigcom38               bigcom38 0.000000000
bigcom39               bigcom39 0.000000000
bigcom43               bigcom43 0.000000000
bigcom44               bigcom44 0.000000000
bigcom46               bigcom46 0.000000000
bigcom47               bigcom47 0.000000000
bigcom49               bigcom49 0.000000000
bigcom50               bigcom50 0.000000000
bigcom51               bigcom51 0.000000000
bigcom52               bigcom52 0.000000000
bigcom54               bigcom54 0.000000000
bigcom56               bigcom56 0.000000000
bigcom62               bigcom62 0.000000000
bigcom66               bigcom66 0.000000000
bigcom68               bigcom68 0.000000000
bigcom69               bigcom69 0.000000000
bigcom72               bigcom72 0.000000000
bigcom73               bigcom73 0.000000000
bigcom74               bigcom74 0.000000000
bigcom75               bigcom75 0.000000000
bigcom76               bigcom76 0.000000000
bigcom77               bigcom77 0.000000000
bigcom79               bigcom79 0.000000000
bigcom80               bigcom80 0.000000000
bigcom82               bigcom82 0.000000000
bigcom83               bigcom83 0.000000000
bigcom84               bigcom84 0.000000000
bigcom85               bigcom85 0.000000000
bigcom87               bigcom87 0.000000000
bigcom89               bigcom89 0.000000000
bigcom91               bigcom91 0.000000000
bigcom92               bigcom92 0.000000000
bigcom93               bigcom93 0.000000000
bigcom96               bigcom96 0.000000000
bigcom97               bigcom97 0.000000000
bigcom98               bigcom98 0.000000000
bigcom99               bigcom99 0.000000000
bigcom101             bigcom101 0.000000000
bigcom104             bigcom104 0.000000000
bigcom106             bigcom106 0.000000000
bigcom109             bigcom109 0.000000000
bigcom113             bigcom113 0.000000000
bigcom116             bigcom116 0.000000000
bigcom120             bigcom120 0.000000000
bigcom123             bigcom123 0.000000000
bigcom126             bigcom126 0.000000000
bigcom127             bigcom127 0.000000000
bigcom137             bigcom137 0.000000000
bigcom139             bigcom139 0.000000000
bigcom140             bigcom140 0.000000000
bigcom143             bigcom143 0.000000000
bigcom145             bigcom145 0.000000000
bigcom146             bigcom146 0.000000000
bigcom147             bigcom147 0.000000000
bigcom149             bigcom149 0.000000000
bigcom153             bigcom153 0.000000000
bigcom154             bigcom154 0.000000000
bigcom156             bigcom156 0.000000000
bigcom157             bigcom157 0.000000000
bigcom158             bigcom158 0.000000000
bigcom160             bigcom160 0.000000000
bigcom161             bigcom161 0.000000000
bigcom162             bigcom162 0.000000000
bigcom164             bigcom164 0.000000000
bigcom166             bigcom166 0.000000000
bigcom167             bigcom167 0.000000000
bigcom173             bigcom173 0.000000000
bigcom175             bigcom175 0.000000000
bigcom176             bigcom176 0.000000000
bigcom177             bigcom177 0.000000000
bigcom178             bigcom178 0.000000000
bigcom181             bigcom181 0.000000000
bigcom184             bigcom184 0.000000000
bigcom186             bigcom186 0.000000000
bigcom187             bigcom187 0.000000000
bigcom189             bigcom189 0.000000000
bigcom194             bigcom194 0.000000000
bigcom195             bigcom195 0.000000000
bigcom204             bigcom204 0.000000000
bigcom205             bigcom205 0.000000000
bigcom212             bigcom212 0.000000000
bigcom214             bigcom214 0.000000000
bigcom222             bigcom222 0.000000000
bigcom223             bigcom223 0.000000000
bigcom226             bigcom226 0.000000000
bigcom227             bigcom227 0.000000000
bigcom229             bigcom229 0.000000000
bigcom233             bigcom233 0.000000000
bigcom236             bigcom236 0.000000000
bigcom237             bigcom237 0.000000000
bigcom246             bigcom246 0.000000000
bigcom248             bigcom248 0.000000000
bigcom249             bigcom249 0.000000000
bigcom250             bigcom250 0.000000000
bigcom254             bigcom254 0.000000000
bigcom266             bigcom266 0.000000000
bigcom269             bigcom269 0.000000000
bigcom272             bigcom272 0.000000000
bigcom274             bigcom274 0.000000000
bigcom281             bigcom281 0.000000000
bigcom291             bigcom291 0.000000000
bigcom292             bigcom292 0.000000000
bigcom295             bigcom295 0.000000000
bigcom299             bigcom299 0.000000000
bigcom301             bigcom301 0.000000000
bigcom306             bigcom306 0.000000000
bigcom309             bigcom309 0.000000000
bigcom314             bigcom314 0.000000000
bigcom321             bigcom321 0.000000000
bigcom341             bigcom341 0.000000000
bigcom350             bigcom350 0.000000000
bigcom353             bigcom353 0.000000000
bigcom359             bigcom359 0.000000000
bigcom363             bigcom363 0.000000000
bigcom365             bigcom365 0.000000000
bigcom385             bigcom385 0.000000000
bigcom386             bigcom386 0.000000000
bigcom480             bigcom480 0.000000000
membership_s3     membership_s3 0.000000000
membership_s6     membership_s6 0.000000000
membership_s7     membership_s7 0.000000000
membership_s8     membership_s8 0.000000000
membership_s9     membership_s9 0.000000000
membership_s11   membership_s11 0.000000000
membership_s12   membership_s12 0.000000000
membership_s14   membership_s14 0.000000000
membership_s16   membership_s16 0.000000000
membership_s17   membership_s17 0.000000000
membership_s18   membership_s18 0.000000000
membership_s20   membership_s20 0.000000000
membership_s21   membership_s21 0.000000000
membership_s22   membership_s22 0.000000000
membership_s24   membership_s24 0.000000000
membership_s25   membership_s25 0.000000000
membership_s26   membership_s26 0.000000000
membership_s28   membership_s28 0.000000000
membership_s31   membership_s31 0.000000000
membership_s33   membership_s33 0.000000000
membership_s36   membership_s36 0.000000000
membership_s37   membership_s37 0.000000000
[1] "Dataset: all_CT Model RF, run: 7 of 10 2015-06-22 18:16:51"
     |      Out-of-bag   |
Tree |      MSE  %Var(y) |
   1 |  0.01489   176.46 |
   2 |  0.01404   166.41 |
   3 |   0.0132   156.46 |
   4 |  0.01329   157.55 |
   5 |   0.0126   149.34 |
   6 |   0.0121   143.41 |
   7 |  0.01161   137.64 |
   8 |  0.01109   131.46 |
   9 |   0.0107   126.83 |
  10 |  0.01032   122.36 |
  11 |  0.01012   119.95 |
  12 | 0.009995   118.49 |
  13 | 0.009777   115.90 |
  14 | 0.009613   113.97 |
  15 | 0.009568   113.43 |
  16 | 0.009416   111.62 |
  17 | 0.009457   112.11 |
  18 | 0.009374   111.12 |
  19 | 0.009348   110.82 |
  20 |  0.00924   109.53 |
  21 | 0.009172   108.73 |
  22 | 0.009112   108.03 |
  23 | 0.009081   107.65 |
  24 | 0.009143   108.39 |
  25 | 0.009104   107.92 |
  26 | 0.009046   107.24 |
  27 | 0.009017   106.90 |
  28 |  0.00897   106.33 |
  29 | 0.008933   105.90 |
  30 | 0.008954   106.15 |
  31 | 0.008878   105.24 |
  32 | 0.008803   104.36 |
  33 |  0.00882   104.55 |
  34 | 0.008798   104.30 |
  35 | 0.008745   103.68 |
  36 | 0.008742   103.64 |
  37 | 0.008702   103.16 |
  38 | 0.008664   102.71 |
  39 | 0.008636   102.38 |
  40 | 0.008616   102.14 |
  41 | 0.008578   101.69 |
  42 | 0.008551   101.37 |
  43 | 0.008541   101.26 |
  44 |  0.00855   101.36 |
  45 | 0.008536   101.19 |
  46 | 0.008508   100.86 |
  47 | 0.008476   100.48 |
  48 | 0.008446   100.12 |
  49 | 0.008441   100.07 |
  50 | 0.008431    99.94 |
  51 | 0.008428    99.91 |
  52 | 0.008434    99.99 |
  53 | 0.008427    99.90 |
  54 | 0.008416    99.77 |
  55 | 0.008412    99.72 |
  56 | 0.008385    99.40 |
  57 | 0.008372    99.25 |
  58 |  0.00837    99.22 |
  59 | 0.008366    99.17 |
  60 | 0.008323    98.66 |
  61 |   0.0083    98.40 |
  62 | 0.008298    98.37 |
  63 | 0.008304    98.44 |
  64 | 0.008302    98.42 |
  65 | 0.008302    98.42 |
  66 |  0.00829    98.28 |
  67 | 0.008283    98.19 |
  68 | 0.008284    98.20 |
  69 | 0.008289    98.27 |
  70 | 0.008286    98.23 |
  71 | 0.008281    98.17 |
  72 | 0.008277    98.12 |
  73 |  0.00827    98.04 |
  74 | 0.008272    98.07 |
  75 | 0.008273    98.08 |
  76 | 0.008273    98.08 |
  77 | 0.008268    98.01 |
  78 | 0.008264    97.97 |
  79 | 0.008262    97.94 |
  80 | 0.008255    97.86 |
  81 |  0.00824    97.69 |
  82 |  0.00824    97.69 |
  83 | 0.008246    97.76 |
  84 | 0.008238    97.66 |
  85 | 0.008247    97.76 |
  86 | 0.008245    97.75 |
  87 | 0.008235    97.62 |
  88 | 0.008236    97.63 |
  89 | 0.008234    97.61 |
  90 | 0.008225    97.51 |
  91 | 0.008209    97.32 |
  92 |  0.00821    97.33 |
  93 | 0.008219    97.44 |
  94 | 0.008207    97.29 |
  95 | 0.008202    97.24 |
  96 | 0.008203    97.24 |
  97 | 0.008204    97.25 |
  98 | 0.008204    97.26 |
  99 | 0.008201    97.22 |
 100 | 0.008213    97.37 |
[1] "Random Forest variable coefficients"
                      %IncMSE IncNodePurity
graph0           1.596393e-03  1.380950e-01
graph1           2.807196e-03  1.312697e-01
graph2           1.055350e-03  2.632800e-01
graph3           6.358952e-04  2.648242e-01
graph4           4.333505e-03  5.727389e-01
graph5           5.403870e-03  3.561675e-01
graph6           1.992126e-03  2.926737e-01
graph7           2.395936e-03  3.851539e-01
graph8           2.362640e-04  4.151775e-01
graph9           1.571271e-03  3.304942e-01
graph10          4.286141e-03  7.354706e-01
graph11          2.405805e-03  5.575888e-01
graph12          7.151975e-04  2.826043e-01
graph13          1.006071e-03  2.397321e-01
graph14          3.000550e-03  5.592102e-01
graph15          1.630899e-03  2.651588e-01
graph16          2.089624e-03  2.955836e-01
graph17          2.240732e-03  3.908769e-01
graph18          1.125533e-03  2.766405e-01
graph19          2.204922e-03  2.726033e-01
graph20          1.131756e-02  1.184539e+00
graph21          1.138935e-04  1.803983e-01
graph22          3.246705e-03  1.217601e+00
graph23          9.148060e-03  8.588610e-01
graph24          4.201547e-04  3.768850e-01
graph25          5.683173e-03  4.677059e-01
graph26          1.146074e-03  4.062043e-01
graph27          2.096286e-03  7.011136e-01
graph28          1.986864e-03  5.005638e-01
graph29          1.277134e-04  2.753912e-01
orbit0           1.725381e-03  1.813999e-01
orbit1           2.209633e-03  2.886187e-01
orbit2           7.392332e-04  1.710407e-01
orbit3           1.456486e-03  1.999126e-01
orbit4           1.369275e-03  2.210288e-01
orbit5           2.085213e-03  2.176915e-01
orbit6           5.188962e-03  4.682938e-01
orbit7           2.253453e-03  3.544124e-01
orbit8           5.560036e-03  5.739518e-01
orbit9           1.162727e-03  5.553899e-01
orbit10          9.930209e-04  2.973825e-01
orbit11          4.901518e-04  2.232293e-01
orbit12          1.795373e-03  4.905493e-01
orbit13          1.351390e-03  3.118563e-01
orbit14          3.176255e-04  5.098728e-01
orbit15          8.764944e-04  2.808970e-01
orbit16          7.804756e-03  2.181036e-01
orbit17          2.688612e-03  3.253911e-01
orbit18          2.381718e-03  6.998535e-01
orbit19          2.658119e-03  4.508480e-01
orbit20          1.076418e-03  2.776100e-01
orbit21          3.722341e-03  3.603802e-01
orbit22          1.140020e-03  5.050815e-01
orbit23          1.628017e-03  3.648464e-01
orbit24          2.437287e-03  4.003016e-01
orbit25          8.826233e-04  3.370686e-01
orbit26          9.882594e-05  1.880109e-01
orbit27          1.031274e-03  5.913153e-01
orbit28          9.580311e-05  2.840773e-01
orbit29          2.784664e-03  2.681125e-01
orbit30          1.572013e-03  3.422408e-01
orbit31          1.912052e-03  6.974901e-01
orbit32          2.439362e-03  3.086847e-01
orbit33          2.204536e-04  1.785419e-01
orbit34          1.718786e-03  2.897636e-01
orbit35          2.306466e-03  4.605098e-01
orbit36          1.361959e-03  4.666635e-01
orbit37          2.031026e-03  3.354856e-01
orbit38          3.829695e-03  2.556924e-01
orbit39          1.457041e-03  4.197151e-01
orbit40          2.157058e-03  5.344941e-01
orbit41          4.579833e-04  4.219062e-01
orbit42          9.189604e-05  1.800827e-01
orbit43          6.446664e-04  2.330582e-01
orbit44          5.969548e-04  3.505808e-01
orbit45          4.514008e-03  6.845689e-01
orbit46          3.235680e-03  6.997081e-01
orbit47          1.118508e-03  1.728000e-01
orbit48          6.362645e-04  1.480986e-01
orbit49          9.777184e-03  9.090440e-01
orbit50          6.480470e-04  8.659885e-01
orbit51          4.574533e-03  3.716697e-01
orbit52          3.598216e-04  4.514446e-01
orbit53          4.625624e-04  3.281214e-01
orbit54          4.814473e-03  1.295750e+00
orbit55          8.468901e-05  4.567757e-01
orbit56          2.530024e-02  1.310952e+00
orbit57          6.826627e-04  4.074156e-01
orbit58          2.948957e-04  3.038130e-01
orbit59          4.369091e-03  8.251111e-01
orbit60          9.541238e-04  3.851863e-01
orbit61          2.515530e-04  2.959775e-01
orbit62          9.754611e-03  1.777118e+00
orbit63          1.098302e-03  8.964521e-01
orbit64          1.472205e-03  3.440153e-01
orbit65          7.893877e-03  1.994233e+00
orbit66          2.911620e-04  5.582826e-01
orbit67          8.389323e-04  2.202988e-01
orbit68          2.546184e-03  1.332907e+00
orbit69          5.507834e-04  5.204263e-01
orbit70          3.290211e-03  2.031734e+00
orbit71          7.400489e-05  5.082500e-01
orbit72          2.029603e-03  1.618477e-01
AP               2.228103e-06  7.515781e-02
bet              1.665786e-03  7.925860e-01
ecc              3.129456e-05  4.163167e-02
eccrad           2.635560e-05  2.967030e-02
close            5.718333e-04  3.358687e-01
constraint       4.752550e-03  6.522188e-01
coreness         6.358652e-03  2.274237e-01
knn              1.140902e-03  7.911745e-01
hubscore         2.038975e-04  1.727641e-01
pagerank         2.129089e-03  7.460169e-01
trans            6.734436e-04  8.886850e-01
evcent           4.841201e-04  2.130517e-01
first            1.626656e-04  1.675689e-01
upto_second      2.578458e-03  2.625163e-01
upto_third       6.301857e-04  3.351359e-01
upto_fourth      1.096502e-03  3.588093e-01
upto_fifth       6.677499e-04  4.322031e-01
upto_sixth       1.045247e-03  3.282542e-01
second           3.439752e-03  3.558056e-01
third            3.571873e-03  8.164024e-01
fourth           2.449680e-03  6.378885e-01
fifth            4.717441e-04  9.705017e-01
sixth            8.992648e-04  6.591671e-01
ratio1           9.533852e-04  7.463231e-01
ratio2           8.224577e-03  1.045965e+00
ratio3           2.244718e-03  5.050200e-01
ratio4           4.371740e-04  1.268013e+00
ratio5           8.047225e-04  2.759268e+00
ratio6           1.652456e-03  7.500799e-01
selfinter        7.513441e-04  4.034772e-01
walktrap_vertex  1.440075e-03  1.545436e+00
bigcom1          4.285077e-04  1.222725e-01
bigcom2          0.000000e+00  6.938894e-20
bigcom3          7.206645e-05  7.175502e-01
bigcom4          2.953006e-05  4.376046e-02
bigcom6          0.000000e+00  2.602085e-20
bigcom8         -2.254283e-06  3.518997e-02
bigcom9          0.000000e+00  2.537033e-19
bigcom11         0.000000e+00  1.040834e-19
bigcom13         0.000000e+00  1.745565e-19
bigcom15         0.000000e+00  1.170938e-19
bigcom16         0.000000e+00  1.734723e-20
bigcom21         0.000000e+00  2.840610e-19
bigcom22         0.000000e+00  1.348739e-02
bigcom24         0.000000e+00  4.336809e-20
bigcom26         0.000000e+00  1.604619e-19
bigcom28         2.099235e-04  8.084750e-01
bigcom30         0.000000e+00  4.185020e-19
bigcom31         0.000000e+00  0.000000e+00
bigcom32        -8.480969e-06  1.512780e-01
bigcom33         0.000000e+00  2.602085e-20
bigcom34         0.000000e+00  3.903128e-20
bigcom36         0.000000e+00  5.312591e-20
bigcom37         0.000000e+00  0.000000e+00
bigcom38         0.000000e+00  1.366095e-19
bigcom39         0.000000e+00  6.288373e-20
bigcom40         3.430765e-04  1.399531e-01
bigcom43         0.000000e+00  6.938894e-20
bigcom44         0.000000e+00  1.328148e-19
bigcom46         0.000000e+00  3.469447e-20
bigcom47         0.000000e+00  3.035766e-20
bigcom49         0.000000e+00  6.938894e-20
bigcom50         0.000000e+00  0.000000e+00
bigcom51         0.000000e+00  0.000000e+00
bigcom52         0.000000e+00  1.387779e-19
bigcom54         0.000000e+00  0.000000e+00
bigcom56         0.000000e+00  7.914676e-20
bigcom62         0.000000e+00  3.469447e-20
bigcom66         0.000000e+00  1.734723e-20
bigcom68         0.000000e+00  6.938894e-20
bigcom69         0.000000e+00  0.000000e+00
bigcom71         4.912783e-05  2.687000e-01
bigcom72         0.000000e+00  4.336809e-21
bigcom73         0.000000e+00  5.204170e-20
bigcom74         0.000000e+00  8.890458e-20
bigcom75         0.000000e+00  3.469447e-20
bigcom76         0.000000e+00  1.214306e-19
bigcom77         0.000000e+00  9.107298e-20
bigcom79         0.000000e+00  6.938894e-20
bigcom80         0.000000e+00  3.469447e-20
bigcom82         0.000000e+00  6.938894e-20
bigcom83         0.000000e+00  0.000000e+00
bigcom84         0.000000e+00  2.602085e-20
bigcom85         0.000000e+00  1.214306e-19
bigcom87         0.000000e+00  1.387779e-19
bigcom89         0.000000e+00  3.469447e-20
bigcom91         0.000000e+00  1.214306e-19
bigcom92         0.000000e+00  3.035766e-20
bigcom93         0.000000e+00  0.000000e+00
bigcom96         0.000000e+00  0.000000e+00
bigcom97         0.000000e+00  3.079134e-19
bigcom98         0.000000e+00  3.469447e-20
bigcom99         0.000000e+00  0.000000e+00
bigcom101        0.000000e+00  1.225148e-19
bigcom104        0.000000e+00  0.000000e+00
bigcom106        0.000000e+00  1.734723e-19
bigcom109        0.000000e+00  0.000000e+00
bigcom113        0.000000e+00  9.540979e-20
bigcom116        0.000000e+00  1.203464e-19
bigcom120        0.000000e+00  0.000000e+00
bigcom123        0.000000e+00  6.938894e-20
bigcom126        0.000000e+00  1.040834e-19
bigcom127        0.000000e+00  0.000000e+00
bigcom137        0.000000e+00  6.938894e-20
bigcom139        0.000000e+00  4.011548e-20
bigcom140        0.000000e+00  1.734723e-20
bigcom143        0.000000e+00  0.000000e+00
bigcom145        0.000000e+00  6.938894e-20
bigcom146        0.000000e+00  1.734723e-20
bigcom147        0.000000e+00  3.469447e-20
bigcom149        0.000000e+00  5.204170e-20
bigcom153        0.000000e+00  3.469447e-20
bigcom154        0.000000e+00  5.204170e-20
bigcom156        0.000000e+00  1.040834e-19
bigcom157        0.000000e+00  1.214306e-19
bigcom158        0.000000e+00  4.336809e-20
bigcom160        0.000000e+00  3.469447e-20
bigcom161        0.000000e+00  0.000000e+00
bigcom162        0.000000e+00  6.938894e-20
bigcom164        0.000000e+00  5.204170e-20
bigcom166        0.000000e+00  3.122502e-19
bigcom167        0.000000e+00  9.974660e-20
bigcom171        3.481806e-04  3.942499e+00
bigcom173        0.000000e+00  1.387779e-19
bigcom175        0.000000e+00  3.469447e-20
bigcom176        0.000000e+00  0.000000e+00
bigcom177        0.000000e+00  3.122502e-19
bigcom178        0.000000e+00  0.000000e+00
bigcom180       -7.482143e-06  4.170573e-01
bigcom181        0.000000e+00  3.469447e-20
bigcom184        0.000000e+00  3.469447e-20
bigcom186        0.000000e+00  5.204170e-20
bigcom187        0.000000e+00  0.000000e+00
bigcom189        0.000000e+00  3.382711e-19
bigcom194        0.000000e+00  8.239937e-20
bigcom195        0.000000e+00  1.734723e-20
bigcom196       -7.467555e-06  3.867254e-01
bigcom204        0.000000e+00  3.577867e-20
bigcom205        0.000000e+00  5.204170e-20
bigcom212        0.000000e+00  7.372575e-20
bigcom214        0.000000e+00  3.469447e-20
bigcom222        0.000000e+00  0.000000e+00
bigcom223        0.000000e+00  0.000000e+00
bigcom226        0.000000e+00  0.000000e+00
bigcom227        0.000000e+00  0.000000e+00
bigcom229        0.000000e+00  3.469447e-20
bigcom233        0.000000e+00  1.843144e-20
bigcom236        0.000000e+00  0.000000e+00
bigcom237        0.000000e+00  1.387779e-19
bigcom246        0.000000e+00  1.225148e-19
bigcom248        0.000000e+00  1.040834e-19
bigcom249        0.000000e+00  0.000000e+00
bigcom250        0.000000e+00  1.734723e-19
bigcom254        0.000000e+00  2.775558e-19
bigcom266        0.000000e+00  5.312591e-20
bigcom269        0.000000e+00  6.938894e-20
bigcom272        0.000000e+00  5.421011e-20
bigcom274        0.000000e+00  1.821460e-19
bigcom281        0.000000e+00  4.119968e-20
bigcom291        0.000000e+00  3.469447e-20
bigcom292        0.000000e+00  7.480995e-20
bigcom295        0.000000e+00  0.000000e+00
bigcom299        0.000000e+00  1.734723e-20
bigcom301        0.000000e+00  1.734723e-20
bigcom306        0.000000e+00  0.000000e+00
bigcom309        0.000000e+00  2.775558e-19
bigcom314        0.000000e+00  3.469447e-20
bigcom321        0.000000e+00  3.469447e-20
bigcom341        0.000000e+00  8.673617e-20
bigcom350        0.000000e+00  6.938894e-20
bigcom353        0.000000e+00  6.938894e-20
bigcom359        0.000000e+00  6.938894e-20
bigcom363        0.000000e+00  6.591949e-19
bigcom365        0.000000e+00  0.000000e+00
bigcom385        0.000000e+00  0.000000e+00
bigcom386        0.000000e+00  2.775558e-19
bigcom408        3.885293e-05  4.899178e-01
bigcom412        1.887563e-05  5.685855e-01
bigcom480        0.000000e+00  6.938894e-20
spin_vertex      5.988663e-04  1.569826e+00
membership_s1    1.314843e-04  1.985054e-01
membership_s3    0.000000e+00  0.000000e+00
membership_s4    1.158168e-05  2.859338e-02
membership_s5    6.272441e-05  9.223337e-02
membership_s6    0.000000e+00  3.573333e-02
membership_s7   -3.445182e-06  6.415353e-02
membership_s8    0.000000e+00  0.000000e+00
membership_s9    0.000000e+00  7.968886e-20
membership_s11   0.000000e+00  1.734723e-20
membership_s12   0.000000e+00  6.505213e-20
membership_s14   0.000000e+00  0.000000e+00
membership_s15   1.806024e-05  5.998095e-02
membership_s16   0.000000e+00  4.336809e-20
membership_s17   0.000000e+00  2.168404e-20
membership_s18   0.000000e+00  5.654114e-19
membership_s20   0.000000e+00  3.469447e-20
membership_s21   0.000000e+00  2.103352e-19
membership_s22   0.000000e+00  5.204170e-20
membership_s24   0.000000e+00  1.214306e-19
membership_s25   0.000000e+00  1.387779e-19
membership_s26   0.000000e+00  0.000000e+00
membership_s27   1.372779e-05  6.705160e-02
membership_s28   0.000000e+00  5.421011e-20
membership_s30   3.660880e-05  1.152787e-01
membership_s31   0.000000e+00  5.041540e-20
membership_s32   3.509757e-05  9.313317e-02
membership_s33   0.000000e+00  2.927346e-20
membership_s36   6.748530e-05  2.307914e-01
membership_s37   0.000000e+00  1.994932e-19
V1               1.752193e-03  1.908422e+00
V2               4.118077e-04  1.930125e+00
pdi              1.841074e-05  1.256771e-01
adhesion         1.506433e-02  1.691959e+00
cohesion         1.525387e-02  1.515990e+00
inner            1.454294e-03  1.413508e+00
outer            5.754193e-04  1.393996e+00
ioratio          2.633341e-03  1.442561e+00
comsize          1.357273e-03  2.009063e+00
[1] "Dataset: all_CT Model GLM, run: 7 of 10 2015-06-22 18:21:40"
[1] "glmnet variable coefficients"
                         [,1]          [,2]
(Intercept)     -4.758228e+00 -6.144784e+00
graph0           2.913157e-40 -3.886723e-04
graph1           1.049432e-43 -3.281361e-07
graph2           1.637405e-40 -3.419985e-06
graph3           1.002215e-44 -1.980291e-08
graph4           1.102806e-47 -1.274342e-10
graph5           4.250622e-42 -3.937496e-07
graph6           8.089528e-44 -6.479276e-08
graph7           6.835715e-42  4.050697e-06
graph8           1.426798e-40  6.581890e-06
graph9           2.324729e-46 -5.018916e-10
graph10          2.810341e-48 -7.083013e-12
graph11         -1.427258e-50 -1.282768e-13
graph12          4.817288e-46 -6.215827e-10
graph13          4.625335e-45 -2.240590e-09
graph14          1.757482e-47 -2.943649e-11
graph15          1.533826e-43 -2.083552e-07
graph16          1.791070e-45 -2.807122e-09
graph17          3.800269e-45 -2.198126e-09
graph18          1.108891e-43  2.131022e-08
graph19          2.595134e-44  9.644019e-09
graph20          2.265028e-43 -5.786123e-07
graph21          1.379943e-43 -8.168253e-09
graph22          4.527166e-43  1.420726e-07
graph23          1.840205e-43 -3.637684e-08
graph24          3.209622e-43  2.114762e-07
graph25          1.690439e-42  1.625990e-06
graph26          1.680535e-42  9.637209e-07
graph27          9.819968e-42  1.373281e-05
graph28          1.417146e-41  5.088465e-06
graph29          1.419658e-40 -1.465032e-04
orbit0           2.913157e-40 -3.853033e-04
orbit1           7.532530e-42 -3.407214e-06
orbit2           5.799542e-44 -3.174335e-07
orbit3           1.637405e-40 -6.577473e-07
orbit4           2.048717e-43  8.397636e-08
orbit5           8.059464e-45 -2.342880e-08
orbit6           2.051852e-45 -9.083821e-09
orbit7           3.655263e-48 -9.462277e-11
orbit8           4.250622e-42 -3.003727e-07
orbit9           4.186714e-42  5.211203e-06
orbit10          6.667570e-43 -1.204846e-07
orbit11          4.334244e-44 -9.163639e-08
orbit12          2.881595e-41  2.219848e-05
orbit13          7.680036e-42  3.947186e-06
orbit14          1.426798e-40  8.048119e-06
orbit15          4.887438e-45  2.875658e-09
orbit16          1.943550e-46 -7.089939e-10
orbit17          1.828004e-45 -2.346491e-09
orbit18          1.111876e-45  1.024387e-09
orbit19          2.529608e-46 -3.241913e-10
orbit20          1.474808e-46 -2.560722e-10
orbit21          8.209809e-49 -6.018906e-12
orbit22         -6.381795e-49 -1.189931e-11
orbit23         -1.042127e-50 -5.568206e-14
orbit24          2.194699e-44  3.740212e-08
orbit25          1.360211e-44 -2.672972e-09
orbit26          3.429232e-46 -8.119718e-10
orbit27          1.215454e-43  1.807939e-07
orbit28          8.978066e-45 -2.361697e-08
orbit29          2.497555e-44 -1.660966e-09
orbit30          7.139720e-45 -2.313995e-09
orbit31          1.034838e-45 -2.844341e-09
orbit32          8.959479e-46  1.503297e-10
orbit33          4.339338e-48 -2.833586e-11
orbit34          1.533826e-43 -2.081521e-07
orbit35          1.180021e-43  7.155400e-09
orbit36          2.668733e-44 -1.946738e-08
orbit37          2.112844e-44 -1.806772e-08
orbit38          7.148187e-46 -2.778470e-09
orbit39          2.330037e-43  2.339992e-07
orbit40          5.550281e-44 -1.011718e-08
orbit41          2.436632e-44 -2.175530e-09
orbit42          2.063844e-45 -3.438815e-09
orbit43          4.057647e-43  1.971564e-07
orbit44          7.906035e-44 -2.574677e-08
orbit45          7.680509e-43  2.296150e-06
orbit46          3.606808e-43  6.842412e-08
orbit47          2.739356e-44 -2.961702e-08
orbit48          5.772224e-44  4.728861e-08
orbit49          1.144808e-42 -8.393737e-07
orbit50          1.766831e-43 -7.159320e-07
orbit51          5.754553e-43  4.205083e-07
orbit52          1.460385e-42 -1.479264e-07
orbit53          1.742296e-43 -8.475003e-08
orbit54          2.182197e-42 -5.906756e-07
orbit55          3.995576e-43  2.623545e-07
orbit56          5.033073e-42  1.843527e-05
orbit57          3.849020e-43 -1.253864e-07
orbit58          1.903873e-43 -7.517001e-08
orbit59          1.991690e-42  1.425723e-06
orbit60          7.623464e-43  5.219820e-07
orbit61          5.175182e-43  3.150193e-07
orbit62          1.733932e-41  4.441702e-05
orbit63          3.037659e-42  4.236745e-06
orbit64          3.832255e-42  6.577342e-08
orbit65          2.296305e-41  3.740853e-05
orbit66          5.076174e-42 -2.043644e-06
orbit67          2.335789e-42  2.469595e-06
orbit68          1.478920e-41  2.370691e-05
orbit69          2.202919e-41  1.677298e-05
orbit70          5.997734e-41  7.737471e-05
orbit71          1.665283e-41 -2.464576e-06
orbit72          1.419658e-40 -1.488459e-04
AP               9.169391e-39 -5.140900e-02
bet              1.170797e-44 -5.918204e-08
ecc             -3.372987e-39  1.226487e-02
eccrad          -2.023792e-38  7.346911e-02
close            2.303095e-37  4.617270e-01
constraint      -1.890947e-38 -1.061013e-01
coreness         1.793787e-39  5.078689e-03
knn             -6.013325e-42 -4.000614e-05
hubscore         5.006509e-37  3.081388e-01
pagerank        -2.219252e-38 -4.001595e-01
trans           -6.895030e-40 -8.759936e-02
evcent           4.999713e-37  2.868057e-01
first            2.913157e-40 -3.883340e-04
upto_second      8.133499e-42 -4.808072e-06
upto_third       2.234891e-42  7.716578e-06
upto_fourth      1.898418e-42  4.133224e-06
upto_fifth       1.971981e-42  2.477554e-06
upto_sixth       2.305300e-42  1.265715e-05
second           8.110999e-42 -4.546415e-06
third            2.466122e-42  1.326483e-05
fourth          -3.419969e-42 -1.349339e-05
fifth           -2.604408e-42 -6.000368e-06
sixth           -2.700153e-42 -1.384725e-06
ratio1          -7.258790e-42 -4.380833e-05
ratio2          -3.310314e-41 -1.245527e-04
ratio3          -3.556748e-41 -6.676482e-05
ratio4          -2.457703e-41 -1.178753e-04
ratio5          -4.923136e-41 -2.010935e-03
ratio6          -2.578990e-42  2.479804e-06
selfinter        2.342052e-38  2.123093e-01
walktrap_vertex  5.510471e-39  8.710919e-03
bigcom1         -5.943852e-39 -2.258176e-02
bigcom2         -8.601628e-39 -9.557693e-02
bigcom3          1.597444e-38  3.542273e-01
bigcom4         -3.780512e-39 -4.557603e-02
bigcom6         -8.598757e-39 -1.334489e-01
bigcom8         -5.287686e-39 -4.677335e-02
bigcom9         -8.631895e-39 -9.785234e-02
bigcom11        -8.610974e-39 -1.195561e-01
bigcom13        -8.616735e-39 -1.039556e-01
bigcom15        -8.619619e-39 -1.037475e-01
bigcom16        -8.601628e-39 -1.209582e-01
bigcom21        -8.653645e-39 -1.507579e-01
bigcom22        -3.754851e-39 -6.715956e-02
bigcom24        -8.599474e-39 -1.109075e-01
bigcom26        -8.660920e-39 -1.788546e-01
bigcom28         8.435188e-38  5.204208e-01
bigcom30        -8.681353e-39 -1.801068e-01
bigcom31        -8.597322e-39 -7.853176e-02
bigcom32         4.464022e-38  8.844827e-01
bigcom33        -8.597322e-39 -1.028825e-01
bigcom34        -8.597322e-39 -1.053436e-01
bigcom36        -8.601628e-39 -1.124935e-01
bigcom37        -8.597322e-39 -9.200560e-02
bigcom38        -8.605220e-39 -9.955674e-02
bigcom39        -8.616735e-39 -1.213649e-01
bigcom40         8.910632e-39  1.132379e-01
bigcom43        -8.602346e-39 -1.078250e-01
bigcom44        -8.724727e-39 -9.919696e-02
bigcom46        -8.608815e-39 -1.009959e-01
bigcom47        -8.601628e-39 -1.071694e-01
bigcom49        -8.603783e-39 -1.079731e-01
bigcom50        -8.600910e-39 -1.454216e-01
bigcom51        -8.597322e-39 -1.124970e-01
bigcom52        -8.598039e-39 -1.488153e-01
bigcom54        -8.597322e-39 -7.294845e-02
bigcom56        -8.605939e-39 -2.020918e-01
bigcom62        -8.597322e-39 -1.121391e-01
bigcom66        -8.598039e-39 -1.002175e-01
bigcom68        -8.598039e-39 -7.513952e-02
bigcom69        -8.603783e-39 -1.047687e-01
bigcom71         5.089614e-38  1.004883e+00
bigcom72        -8.598039e-39 -6.749220e-02
bigcom73        -8.608815e-39 -1.364575e-01
bigcom74        -8.604502e-39 -1.431879e-01
bigcom75        -8.596604e-39 -1.133466e-01
bigcom76        -8.600192e-39 -1.116078e-01
bigcom77        -8.601628e-39 -1.929916e-01
bigcom79        -8.598039e-39 -1.159986e-01
bigcom80        -8.600192e-39 -9.467701e-02
bigcom82        -8.599474e-39 -1.428489e-01
bigcom83        -8.597322e-39 -6.130301e-02
bigcom84        -8.600192e-39 -1.312391e-01
bigcom85        -8.600192e-39 -1.203323e-01
bigcom87        -8.602346e-39 -1.105503e-01
bigcom89        -8.596604e-39 -7.808220e-02
bigcom91        -8.600910e-39 -1.416766e-01
bigcom92        -8.616735e-39 -8.747228e-02
bigcom93        -8.596604e-39 -8.131235e-02
bigcom96        -8.597322e-39 -1.590946e-01
bigcom97        -8.604502e-39 -1.841360e-01
bigcom98        -8.598039e-39 -9.081345e-02
bigcom99        -8.597322e-39 -5.659662e-02
bigcom101       -8.609535e-39 -1.257876e-01
bigcom104       -8.601628e-39 -1.344806e-01
bigcom106       -8.598757e-39 -8.745323e-02
bigcom109       -8.598039e-39 -1.316597e-01
bigcom113       -8.600192e-39 -9.820713e-02
bigcom116       -8.626836e-39 -1.177010e-01
bigcom120       -8.597322e-39 -9.434239e-02
bigcom123       -8.597322e-39 -1.061652e-01
bigcom126       -8.597322e-39 -5.616383e-02
bigcom127       -8.597322e-39 -9.822517e-02
bigcom137       -8.601628e-39 -1.826769e-01
bigcom139       -8.598039e-39 -1.296980e-01
bigcom140       -8.598757e-39 -1.219776e-01
bigcom143       -8.597322e-39 -7.598145e-02
bigcom145       -8.597322e-39 -9.832525e-02
bigcom146       -8.599474e-39 -8.359840e-02
bigcom147       -8.607377e-39 -1.362402e-01
bigcom149       -8.597322e-39 -1.080361e-01
bigcom153       -8.603783e-39 -9.651287e-02
bigcom154       -8.604502e-39 -8.628771e-02
bigcom156       -8.599474e-39 -9.669969e-02
bigcom157       -8.603783e-39 -7.749739e-02
bigcom158       -8.597322e-39 -7.860100e-02
bigcom160       -8.598039e-39 -1.074087e-01
bigcom161       -8.597322e-39 -1.141906e-01
bigcom162       -8.595887e-39 -9.247319e-02
bigcom164       -8.597322e-39 -1.146233e-01
bigcom166       -8.603065e-39 -9.476582e-02
bigcom167       -8.608815e-39 -1.367771e-01
bigcom171        5.979656e-37  2.564055e+00
bigcom173       -8.598039e-39 -8.254257e-02
bigcom175       -8.597322e-39 -8.529202e-02
bigcom176       -8.597322e-39 -1.007348e-01
bigcom177       -8.597322e-39 -1.281427e-01
bigcom178       -8.598757e-39 -1.484445e-01
bigcom180        1.935072e-37  1.699111e+00
bigcom181       -8.606658e-39 -1.028567e-01
bigcom184       -8.596604e-39 -1.296308e-01
bigcom186       -8.596604e-39 -1.631453e-01
bigcom187       -8.597322e-39 -1.464334e-01
bigcom189       -8.603065e-39 -9.408583e-02
bigcom194       -8.598757e-39 -9.971794e-02
bigcom195       -8.598039e-39 -7.775596e-02
bigcom196        1.935072e-37  1.634984e+00
bigcom204       -8.600910e-39 -9.909136e-02
bigcom205       -8.598039e-39 -8.419392e-02
bigcom212       -8.598039e-39 -1.047157e-01
bigcom214       -8.598757e-39 -9.935431e-02
bigcom222       -8.597322e-39 -9.312787e-02
bigcom223       -8.598039e-39 -1.686288e-01
bigcom226       -8.595170e-39 -1.036447e-01
bigcom227       -8.597322e-39 -1.077087e-01
bigcom229       -8.597322e-39 -6.380849e-02
bigcom233       -8.596604e-39 -8.709648e-02
bigcom236       -8.596604e-39 -8.058829e-02
bigcom237       -8.597322e-39 -1.404728e-01
bigcom246       -8.602346e-39 -1.076252e-01
bigcom248       -8.604502e-39 -1.456298e-01
bigcom249       -8.597322e-39 -1.098386e-01
bigcom250       -8.605220e-39 -1.128994e-01
bigcom254       -8.598757e-39 -9.282985e-02
bigcom266       -8.597322e-39 -1.428854e-01
bigcom269       -8.600192e-39 -8.571891e-02
bigcom272       -8.597322e-39 -7.394988e-02
bigcom274       -8.626114e-39 -9.391123e-02
bigcom281       -8.598757e-39 -1.026519e-01
bigcom291       -8.598039e-39 -1.240812e-01
bigcom292       -8.596604e-39 -1.432929e-01
bigcom295       -8.597322e-39 -1.015427e-01
bigcom299       -8.597322e-39 -1.580978e-01
bigcom301       -8.601628e-39 -9.587470e-02
bigcom306       -8.596604e-39 -6.141994e-02
bigcom309       -8.598039e-39 -9.852383e-02
bigcom314       -8.598039e-39 -1.016347e-01
bigcom321       -8.600910e-39 -7.089503e-02
bigcom341       -8.597322e-39 -1.071310e-01
bigcom350       -8.597322e-39 -1.229358e-01
bigcom353       -8.596604e-39 -6.911006e-02
bigcom359       -8.597322e-39 -1.826638e-01
bigcom363       -8.596604e-39 -7.447930e-02
bigcom365       -8.597322e-39 -1.543368e-01
bigcom385       -8.597322e-39 -1.275972e-01
bigcom386       -8.595887e-39 -6.937348e-02
bigcom408        1.037176e-37  1.248161e+00
bigcom412        1.598364e-37  1.594670e+00
bigcom480       -8.598039e-39 -7.933581e-02
spin_vertex     -1.251202e-38 -1.375032e-01
membership_s1   -2.370913e-39  8.331999e-03
membership_s3   -8.606658e-39 -9.676556e-02
membership_s4    2.757501e-39 -1.231899e-02
membership_s5   -3.853922e-39 -3.992923e-02
membership_s6   -8.081940e-39 -6.443373e-02
membership_s7   -5.913997e-39 -3.238497e-02
membership_s8   -8.603065e-39 -1.037677e-01
membership_s9   -8.604502e-39 -8.435218e-02
membership_s11  -8.600910e-39 -7.760737e-02
membership_s12  -8.603065e-39 -9.742073e-02
membership_s14  -8.600910e-39 -1.025495e-01
membership_s15  -2.863529e-39  9.869128e-02
membership_s16  -8.602346e-39 -9.077476e-02
membership_s17  -8.600910e-39 -9.042599e-02
membership_s18  -8.661648e-39 -1.254418e-01
membership_s20  -8.598039e-39 -8.465851e-02
membership_s21  -8.721035e-39 -1.202063e-01
membership_s22  -8.616015e-39 -8.029442e-02
membership_s24  -8.619619e-39 -9.534949e-02
membership_s25  -8.609535e-39 -8.850187e-02
membership_s26  -8.605939e-39 -7.660142e-02
membership_s27  -6.545508e-39 -4.949066e-02
membership_s28  -8.605939e-39 -8.924001e-02
membership_s30   2.554924e-38  1.834873e-01
membership_s31  -9.044093e-39 -1.043234e-01
membership_s32   1.476739e-40  1.031974e-01
membership_s33  -8.598757e-39 -6.513653e-02
membership_s36  -7.884403e-39 -6.027692e-02
membership_s37  -8.664562e-39 -1.001465e-01
V1               1.149111e-38  5.562145e-02
V2               7.769536e-39  1.564865e-01
pdi              1.101285e-36 -4.165993e+00
adhesion        -5.732015e-43 -3.868170e-06
cohesion         1.146548e-42  7.733044e-06
inner            3.399860e-43  2.079342e-08
outer            2.834847e-43 -2.330458e-06
ioratio         -3.104486e-40 -5.811227e-02
comsize          3.954855e-42  4.682769e-05
[1] "Dataset: all_CT Model GBM, run: 8 of 10 2015-06-22 18:23:51"
Iter   TrainDeviance   ValidDeviance   StepSize   Improve
     1        0.0933            -nan     0.0100    0.0005
     2        0.0900            -nan     0.0100    0.0005
     3        0.0880            -nan     0.0100    0.0003
     4        0.0865            -nan     0.0100    0.0003
     5        0.0851            -nan     0.0100    0.0003
     6        0.0840            -nan     0.0100    0.0001
     7        0.0828            -nan     0.0100    0.0000
     8        0.0817            -nan     0.0100    0.0002
     9        0.0808            -nan     0.0100    0.0001
    10        0.0796            -nan     0.0100    0.0001
    20        0.0725            -nan     0.0100    0.0001
    40        0.0651            -nan     0.0100    0.0000
    60        0.0590            -nan     0.0100    0.0000
    80        0.0556            -nan     0.0100    0.0000
   100        0.0526            -nan     0.0100    0.0000
   120        0.0502            -nan     0.0100   -0.0000
   140        0.0476            -nan     0.0100   -0.0000
   160        0.0449            -nan     0.0100    0.0000
   180        0.0430            -nan     0.0100   -0.0000
   200        0.0408            -nan     0.0100   -0.0000
   220        0.0391            -nan     0.0100   -0.0000
   240        0.0369            -nan     0.0100   -0.0000
   260        0.0338            -nan     0.0100    0.0000
   280        0.0324            -nan     0.0100   -0.0000
   300        0.0308            -nan     0.0100    0.0000
   320        0.0287            -nan     0.0100   -0.0000
   340        0.0274            -nan     0.0100   -0.0000
   357        0.0265            -nan     0.0100   -0.0000

[1] "GBM variable coefficients"
                            var     rel.inf
orbit70                 orbit70 4.086784570
bigcom171             bigcom171 3.684524931
ratio5                   ratio5 3.487753137
orbit65                 orbit65 3.377643698
orbit62                 orbit62 3.077342118
ratio4                   ratio4 2.900834840
outer                     outer 2.888666936
orbit54                 orbit54 2.750067127
comsize                 comsize 2.738653343
V2                           V2 2.672130907
V1                           V1 2.433872802
trans                     trans 2.395330192
graph20                 graph20 2.228864648
walktrap_vertex walktrap_vertex 1.973548085
spin_vertex         spin_vertex 1.725281387
knn                         knn 1.694607508
orbit56                 orbit56 1.650091748
bigcom28               bigcom28 1.537323779
adhesion               adhesion 1.353976829
orbit49                 orbit49 1.345378034
inner                     inner 1.262322802
third                     third 1.234265806
bigcom412             bigcom412 1.229881275
graph29                 graph29 1.087847550
graph27                 graph27 1.043705470
graph22                 graph22 1.007789239
ratio1                   ratio1 0.951753192
orbit45                 orbit45 0.946671058
orbit18                 orbit18 0.926525506
orbit50                 orbit50 0.913430107
cohesion               cohesion 0.904574168
orbit63                 orbit63 0.864175276
graph5                   graph5 0.857327260
pagerank               pagerank 0.852538264
graph0                   graph0 0.851752598
selfinter             selfinter 0.829144635
graph23                 graph23 0.821516656
constraint           constraint 0.805952776
graph14                 graph14 0.801684050
ioratio                 ioratio 0.796063216
graph2                   graph2 0.755445158
graph6                   graph6 0.684583273
graph8                   graph8 0.668887616
graph10                 graph10 0.668060103
graph4                   graph4 0.659215078
bet                         bet 0.653647637
bigcom196             bigcom196 0.651312917
ratio2                   ratio2 0.650782836
graph11                 graph11 0.650047102
ratio6                   ratio6 0.630517058
orbit44                 orbit44 0.623459760
graph16                 graph16 0.587966494
orbit24                 orbit24 0.583149221
graph17                 graph17 0.560470498
sixth                     sixth 0.554488888
orbit35                 orbit35 0.548927817
orbit68                 orbit68 0.545789360
orbit39                 orbit39 0.543792900
graph25                 graph25 0.536440126
orbit25                 orbit25 0.511994180
graph26                 graph26 0.498188036
orbit52                 orbit52 0.491010784
orbit55                 orbit55 0.480872949
graph7                   graph7 0.476546950
orbit66                 orbit66 0.466348740
orbit15                 orbit15 0.461047500
graph1                   graph1 0.457015325
bigcom3                 bigcom3 0.398887358
orbit37                 orbit37 0.388559760
orbit9                   orbit9 0.387385774
orbit27                 orbit27 0.386964860
orbit36                 orbit36 0.379821840
orbit22                 orbit22 0.373473373
fourth                   fourth 0.369297233
orbit59                 orbit59 0.360271406
orbit28                 orbit28 0.339473390
orbit31                 orbit31 0.332018044
upto_fifth           upto_fifth 0.331130630
orbit69                 orbit69 0.330940362
orbit2                   orbit2 0.330783047
orbit46                 orbit46 0.328266923
graph24                 graph24 0.321021636
graph28                 graph28 0.309399038
orbit12                 orbit12 0.305465745
orbit40                 orbit40 0.300830715
graph3                   graph3 0.296140945
orbit41                 orbit41 0.290913676
graph12                 graph12 0.277633449
orbit29                 orbit29 0.275057747
graph19                 graph19 0.273090419
orbit30                 orbit30 0.268664504
orbit32                 orbit32 0.242892853
graph13                 graph13 0.241856298
fifth                     fifth 0.235168247
graph18                 graph18 0.231599514
bigcom32               bigcom32 0.231405448
orbit6                   orbit6 0.230981065
orbit64                 orbit64 0.226797824
orbit21                 orbit21 0.225311080
ratio3                   ratio3 0.220324845
upto_second         upto_second 0.218740027
orbit16                 orbit16 0.215658117
orbit33                 orbit33 0.214516337
orbit20                 orbit20 0.211459997
orbit57                 orbit57 0.205822288
orbit1                   orbit1 0.199156523
orbit11                 orbit11 0.189320182
orbit13                 orbit13 0.187964318
orbit67                 orbit67 0.187610341
bigcom408             bigcom408 0.184472985
orbit19                 orbit19 0.179305642
graph15                 graph15 0.171524966
orbit5                   orbit5 0.171268413
membership_s30   membership_s30 0.163419393
orbit71                 orbit71 0.158038778
graph9                   graph9 0.156485864
orbit38                 orbit38 0.149111809
upto_fourth         upto_fourth 0.145131038
bigcom71               bigcom71 0.140006923
orbit51                 orbit51 0.136813363
orbit42                 orbit42 0.136572263
orbit48                 orbit48 0.132557780
orbit58                 orbit58 0.115828749
close                     close 0.086870234
orbit10                 orbit10 0.084308127
orbit7                   orbit7 0.082026528
orbit53                 orbit53 0.079834700
orbit4                   orbit4 0.077572032
membership_s32   membership_s32 0.077233295
bigcom4                 bigcom4 0.072027476
orbit47                 orbit47 0.071009607
orbit61                 orbit61 0.068555202
AP                           AP 0.067911690
membership_s36   membership_s36 0.065506847
bigcom40               bigcom40 0.060373150
coreness               coreness 0.057988605
orbit60                 orbit60 0.045508296
orbit17                 orbit17 0.044991092
orbit26                 orbit26 0.044826152
orbit23                 orbit23 0.044169686
ecc                         ecc 0.038657354
evcent                   evcent 0.037780647
graph21                 graph21 0.031687118
pdi                         pdi 0.027267769
upto_third           upto_third 0.026057335
membership_s1     membership_s1 0.020418962
upto_sixth           upto_sixth 0.017723074
orbit43                 orbit43 0.016101943
membership_s15   membership_s15 0.012990154
hubscore               hubscore 0.012748852
membership_s5     membership_s5 0.009707876
membership_s27   membership_s27 0.006694144
bigcom21               bigcom21 0.003893044
bigcom1                 bigcom1 0.003338036
orbit0                   orbit0 0.000000000
orbit3                   orbit3 0.000000000
orbit8                   orbit8 0.000000000
orbit14                 orbit14 0.000000000
orbit34                 orbit34 0.000000000
orbit72                 orbit72 0.000000000
eccrad                   eccrad 0.000000000
first                     first 0.000000000
second                   second 0.000000000
bigcom2                 bigcom2 0.000000000
bigcom6                 bigcom6 0.000000000
bigcom8                 bigcom8 0.000000000
bigcom9                 bigcom9 0.000000000
bigcom11               bigcom11 0.000000000
bigcom13               bigcom13 0.000000000
bigcom15               bigcom15 0.000000000
bigcom16               bigcom16 0.000000000
bigcom22               bigcom22 0.000000000
bigcom24               bigcom24 0.000000000
bigcom26               bigcom26 0.000000000
bigcom30               bigcom30 0.000000000
bigcom31               bigcom31 0.000000000
bigcom33               bigcom33 0.000000000
bigcom34               bigcom34 0.000000000
bigcom36               bigcom36 0.000000000
bigcom37               bigcom37 0.000000000
bigcom38               bigcom38 0.000000000
bigcom39               bigcom39 0.000000000
bigcom43               bigcom43 0.000000000
bigcom44               bigcom44 0.000000000
bigcom46               bigcom46 0.000000000
bigcom47               bigcom47 0.000000000
bigcom49               bigcom49 0.000000000
bigcom50               bigcom50 0.000000000
bigcom51               bigcom51 0.000000000
bigcom52               bigcom52 0.000000000
bigcom54               bigcom54 0.000000000
bigcom56               bigcom56 0.000000000
bigcom62               bigcom62 0.000000000
bigcom66               bigcom66 0.000000000
bigcom68               bigcom68 0.000000000
bigcom69               bigcom69 0.000000000
bigcom72               bigcom72 0.000000000
bigcom73               bigcom73 0.000000000
bigcom74               bigcom74 0.000000000
bigcom75               bigcom75 0.000000000
bigcom76               bigcom76 0.000000000
bigcom77               bigcom77 0.000000000
bigcom79               bigcom79 0.000000000
bigcom80               bigcom80 0.000000000
bigcom82               bigcom82 0.000000000
bigcom83               bigcom83 0.000000000
bigcom84               bigcom84 0.000000000
bigcom85               bigcom85 0.000000000
bigcom87               bigcom87 0.000000000
bigcom89               bigcom89 0.000000000
bigcom91               bigcom91 0.000000000
bigcom92               bigcom92 0.000000000
bigcom93               bigcom93 0.000000000
bigcom96               bigcom96 0.000000000
bigcom97               bigcom97 0.000000000
bigcom98               bigcom98 0.000000000
bigcom99               bigcom99 0.000000000
bigcom101             bigcom101 0.000000000
bigcom104             bigcom104 0.000000000
bigcom106             bigcom106 0.000000000
bigcom109             bigcom109 0.000000000
bigcom113             bigcom113 0.000000000
bigcom116             bigcom116 0.000000000
bigcom120             bigcom120 0.000000000
bigcom123             bigcom123 0.000000000
bigcom126             bigcom126 0.000000000
bigcom127             bigcom127 0.000000000
bigcom137             bigcom137 0.000000000
bigcom139             bigcom139 0.000000000
bigcom140             bigcom140 0.000000000
bigcom143             bigcom143 0.000000000
bigcom145             bigcom145 0.000000000
bigcom146             bigcom146 0.000000000
bigcom147             bigcom147 0.000000000
bigcom149             bigcom149 0.000000000
bigcom153             bigcom153 0.000000000
bigcom154             bigcom154 0.000000000
bigcom156             bigcom156 0.000000000
bigcom157             bigcom157 0.000000000
bigcom158             bigcom158 0.000000000
bigcom160             bigcom160 0.000000000
bigcom161             bigcom161 0.000000000
bigcom162             bigcom162 0.000000000
bigcom164             bigcom164 0.000000000
bigcom166             bigcom166 0.000000000
bigcom167             bigcom167 0.000000000
bigcom173             bigcom173 0.000000000
bigcom175             bigcom175 0.000000000
bigcom176             bigcom176 0.000000000
bigcom177             bigcom177 0.000000000
bigcom178             bigcom178 0.000000000
bigcom180             bigcom180 0.000000000
bigcom181             bigcom181 0.000000000
bigcom184             bigcom184 0.000000000
bigcom186             bigcom186 0.000000000
bigcom187             bigcom187 0.000000000
bigcom189             bigcom189 0.000000000
bigcom194             bigcom194 0.000000000
bigcom195             bigcom195 0.000000000
bigcom204             bigcom204 0.000000000
bigcom205             bigcom205 0.000000000
bigcom212             bigcom212 0.000000000
bigcom214             bigcom214 0.000000000
bigcom222             bigcom222 0.000000000
bigcom223             bigcom223 0.000000000
bigcom226             bigcom226 0.000000000
bigcom227             bigcom227 0.000000000
bigcom229             bigcom229 0.000000000
bigcom233             bigcom233 0.000000000
bigcom236             bigcom236 0.000000000
bigcom237             bigcom237 0.000000000
bigcom246             bigcom246 0.000000000
bigcom248             bigcom248 0.000000000
bigcom249             bigcom249 0.000000000
bigcom250             bigcom250 0.000000000
bigcom254             bigcom254 0.000000000
bigcom266             bigcom266 0.000000000
bigcom269             bigcom269 0.000000000
bigcom272             bigcom272 0.000000000
bigcom274             bigcom274 0.000000000
bigcom281             bigcom281 0.000000000
bigcom291             bigcom291 0.000000000
bigcom292             bigcom292 0.000000000
bigcom295             bigcom295 0.000000000
bigcom299             bigcom299 0.000000000
bigcom301             bigcom301 0.000000000
bigcom306             bigcom306 0.000000000
bigcom309             bigcom309 0.000000000
bigcom314             bigcom314 0.000000000
bigcom321             bigcom321 0.000000000
bigcom341             bigcom341 0.000000000
bigcom350             bigcom350 0.000000000
bigcom353             bigcom353 0.000000000
bigcom359             bigcom359 0.000000000
bigcom363             bigcom363 0.000000000
bigcom365             bigcom365 0.000000000
bigcom385             bigcom385 0.000000000
bigcom386             bigcom386 0.000000000
bigcom480             bigcom480 0.000000000
membership_s3     membership_s3 0.000000000
membership_s4     membership_s4 0.000000000
membership_s6     membership_s6 0.000000000
membership_s7     membership_s7 0.000000000
membership_s8     membership_s8 0.000000000
membership_s9     membership_s9 0.000000000
membership_s11   membership_s11 0.000000000
membership_s12   membership_s12 0.000000000
membership_s14   membership_s14 0.000000000
membership_s16   membership_s16 0.000000000
membership_s17   membership_s17 0.000000000
membership_s18   membership_s18 0.000000000
membership_s20   membership_s20 0.000000000
membership_s21   membership_s21 0.000000000
membership_s22   membership_s22 0.000000000
membership_s24   membership_s24 0.000000000
membership_s25   membership_s25 0.000000000
membership_s26   membership_s26 0.000000000
membership_s28   membership_s28 0.000000000
membership_s31   membership_s31 0.000000000
membership_s33   membership_s33 0.000000000
membership_s37   membership_s37 0.000000000
[1] "Dataset: all_CT Model RF, run: 8 of 10 2015-06-22 18:30:17"
     |      Out-of-bag   |
Tree |      MSE  %Var(y) |
   1 |  0.01582   189.93 |
   2 |  0.01548   185.89 |
   3 |  0.01427   171.35 |
   4 |    0.014   168.10 |
   5 |   0.0131   157.36 |
   6 |  0.01223   146.85 |
   7 |  0.01172   140.78 |
   8 |  0.01134   136.19 |
   9 |  0.01084   130.16 |
  10 |  0.01059   127.12 |
  11 |  0.01044   125.31 |
  12 |   0.0104   124.84 |
  13 |  0.01008   121.01 |
  14 | 0.009936   119.31 |
  15 | 0.009741   116.97 |
  16 | 0.009662   116.02 |
  17 | 0.009548   114.65 |
  18 | 0.009475   113.78 |
  19 | 0.009332   112.05 |
  20 | 0.009292   111.58 |
  21 | 0.009247   111.03 |
  22 | 0.009228   110.80 |
  23 |  0.00915   109.87 |
  24 | 0.009072   108.94 |
  25 | 0.009093   109.19 |
  26 | 0.009065   108.86 |
  27 | 0.009019   108.30 |
  28 | 0.008989   107.93 |
  29 | 0.008954   107.51 |
  30 | 0.008905   106.93 |
  31 |  0.00886   106.39 |
  32 | 0.008826   105.98 |
  33 | 0.008832   106.05 |
  34 | 0.008803   105.71 |
  35 | 0.008809   105.77 |
  36 | 0.008824   105.96 |
  37 | 0.008816   105.86 |
  38 | 0.008802   105.70 |
  39 | 0.008773   105.34 |
  40 | 0.008747   105.03 |
  41 |  0.00872   104.71 |
  42 | 0.008709   104.57 |
  43 |  0.00868   104.23 |
  44 | 0.008632   103.65 |
  45 | 0.008621   103.51 |
  46 | 0.008614   103.43 |
  47 | 0.008596   103.22 |
  48 | 0.008602   103.29 |
  49 | 0.008574   102.96 |
  50 | 0.008585   103.09 |
  51 | 0.008581   103.04 |
  52 | 0.008568   102.89 |
  53 | 0.008565   102.85 |
  54 |  0.00857   102.91 |
  55 | 0.008563   102.82 |
  56 | 0.008567   102.87 |
  57 |  0.00856   102.79 |
  58 | 0.008549   102.66 |
  59 | 0.008523   102.34 |
  60 | 0.008489   101.93 |
  61 | 0.008498   102.04 |
  62 | 0.008491   101.96 |
  63 | 0.008457   101.55 |
  64 | 0.008456   101.54 |
  65 | 0.008444   101.39 |
  66 |  0.00845   101.47 |
  67 | 0.008455   101.53 |
  68 | 0.008453   101.50 |
  69 | 0.008449   101.45 |
  70 | 0.008469   101.70 |
  71 | 0.008462   101.61 |
  72 | 0.008434   101.28 |
  73 | 0.008431   101.24 |
  74 | 0.008411   101.00 |
  75 | 0.008411   100.99 |
  76 |  0.00842   101.11 |
  77 | 0.008421   101.12 |
  78 | 0.008412   101.01 |
  79 | 0.008392   100.77 |
  80 | 0.008385   100.69 |
  81 | 0.008381   100.64 |
  82 |  0.00839   100.75 |
  83 |  0.00838   100.62 |
  84 | 0.008378   100.60 |
  85 | 0.008375   100.57 |
  86 | 0.008379   100.62 |
  87 | 0.008365   100.44 |
  88 | 0.008363   100.42 |
  89 | 0.008357   100.35 |
  90 | 0.008356   100.34 |
  91 |  0.00834   100.14 |
  92 | 0.008341   100.16 |
  93 | 0.008317    99.87 |
  94 | 0.008323    99.94 |
  95 | 0.008319    99.89 |
  96 | 0.008321    99.92 |
  97 | 0.008319    99.89 |
  98 | 0.008319    99.90 |
  99 | 0.008315    99.84 |
 100 | 0.008314    99.83 |
[1] "Random Forest variable coefficients"
                      %IncMSE IncNodePurity
graph0           3.882684e-04  2.294271e-01
graph1           2.228235e-03  2.649757e-01
graph2           2.799758e-03  3.302822e-01
graph3           3.328778e-04  2.532299e-01
graph4           1.986398e-03  4.668414e-01
graph5           3.879823e-03  5.847210e-01
graph6           8.826402e-04  2.175814e-01
graph7           3.007844e-03  5.885718e-01
graph8           1.641554e-04  5.034400e-01
graph9           3.231429e-04  1.749575e-01
graph10          3.750938e-03  5.410459e-01
graph11          2.351936e-03  6.275481e-01
graph12          1.158088e-03  3.125413e-01
graph13          2.430880e-03  2.486846e-01
graph14          2.174945e-03  6.227242e-01
graph15          2.489130e-04  1.818239e-01
graph16          1.373836e-03  3.533758e-01
graph17          3.387578e-03  3.282934e-01
graph18          1.157822e-03  2.333450e-01
graph19          7.262502e-03  3.500714e-01
graph20          4.797081e-03  9.565267e-01
graph21          2.191166e-03  2.472198e-01
graph22          4.066886e-03  9.284501e-01
graph23          6.029829e-03  6.663894e-01
graph24          2.505645e-03  4.023009e-01
graph25          5.220732e-03  5.042460e-01
graph26          3.164175e-03  6.522324e-01
graph27          2.034219e-03  1.204887e+00
graph28          2.991559e-03  5.079532e-01
graph29          2.963630e-04  5.024376e-01
orbit0           9.212185e-04  1.420156e-01
orbit1           1.800842e-03  3.678290e-01
orbit2           2.017858e-04  3.401331e-01
orbit3           9.587195e-04  1.565115e-01
orbit4           1.636962e-03  4.654147e-01
orbit5           2.389565e-03  3.763167e-01
orbit6           1.858889e-03  5.079027e-01
orbit7           1.170011e-03  2.136746e-01
orbit8           4.051801e-03  4.253201e-01
orbit9           1.915185e-03  5.224787e-01
orbit10          1.546789e-03  5.139589e-01
orbit11          1.960285e-03  3.451370e-01
orbit12          2.514561e-03  4.264128e-01
orbit13          9.894821e-04  1.836918e-01
orbit14          5.249153e-04  4.283093e-01
orbit15          1.615155e-03  3.181335e-01
orbit16          2.712275e-03  3.124386e-01
orbit17          3.911007e-03  2.419354e-01
orbit18          2.051954e-03  8.325836e-01
orbit19          2.196387e-03  5.235080e-01
orbit20          1.584131e-03  2.671395e-01
orbit21          3.414092e-04  1.987629e-01
orbit22          2.693327e-03  9.221496e-01
orbit23          1.491449e-03  4.902252e-01
orbit24          1.516666e-03  5.880367e-01
orbit25          1.987511e-03  3.522682e-01
orbit26          1.638305e-03  2.968441e-01
orbit27          1.815684e-03  6.111265e-01
orbit28          1.076788e-03  3.543598e-01
orbit29          2.254625e-03  3.222653e-01
orbit30          8.368676e-04  3.420385e-01
orbit31          6.167875e-04  3.195878e-01
orbit32          1.510630e-03  2.958547e-01
orbit33          1.042648e-03  1.190587e-01
orbit34          9.465192e-04  3.905998e-01
orbit35          4.267555e-03  3.925164e-01
orbit36          8.207668e-04  4.921946e-01
orbit37          2.295757e-03  4.181373e-01
orbit38          7.511390e-03  4.406031e-01
orbit39          2.301543e-03  4.403883e-01
orbit40          2.244566e-03  5.871110e-01
orbit41          1.065904e-04  4.040611e-01
orbit42          5.641474e-04  3.394058e-01
orbit43          1.388939e-03  2.567820e-01
orbit44          3.190076e-04  2.925580e-01
orbit45          1.074234e-02  5.863260e-01
orbit46          3.027882e-03  4.902498e-01
orbit47          1.379530e-03  2.301349e-01
orbit48          1.007871e-03  4.051947e-01
orbit49          9.616976e-03  7.620897e-01
orbit50          1.240717e-03  6.795601e-01
orbit51          3.523236e-03  4.719042e-01
orbit52          1.426672e-03  4.153618e-01
orbit53          2.292714e-04  2.390175e-01
orbit54          3.171637e-03  1.392489e+00
orbit55          6.263434e-05  2.474708e-01
orbit56          1.306964e-02  1.297033e+00
orbit57          7.341644e-04  2.655440e-01
orbit58          5.468445e-04  4.364017e-01
orbit59          5.790194e-03  6.080612e-01
orbit60          3.929913e-04  1.983992e-01
orbit61          4.622337e-04  3.589745e-01
orbit62          3.691969e-03  1.150668e+00
orbit63          1.318726e-03  6.726742e-01
orbit64          1.376751e-03  4.979618e-01
orbit65          9.602191e-03  1.834382e+00
orbit66          1.146767e-03  7.257860e-01
orbit67          7.562334e-04  3.527893e-01
orbit68          1.086882e-03  8.963603e-01
orbit69          2.249949e-04  4.697974e-01
orbit70          3.356430e-03  2.025386e+00
orbit71          1.388301e-04  3.221375e-01
orbit72          5.530996e-04  3.709798e-01
AP              -1.107708e-06  5.742567e-02
bet              1.879502e-03  8.014784e-01
ecc              5.448140e-05  1.062137e-01
eccrad           1.166400e-04  9.213765e-02
close            1.044834e-03  3.196554e-01
constraint       2.259807e-03  6.286874e-01
coreness         4.550383e-03  2.394846e-01
knn              1.077130e-03  8.639643e-01
hubscore         1.307995e-03  1.790912e-01
pagerank         2.956177e-03  7.196692e-01
trans            9.665402e-04  1.098128e+00
evcent           4.550863e-04  2.399599e-01
first            1.893076e-03  7.415385e-02
upto_second      1.515253e-03  4.675235e-01
upto_third       3.158772e-04  1.561790e-01
upto_fourth      2.523955e-03  3.679299e-01
upto_fifth       9.145947e-04  3.348921e-01
upto_sixth       3.958557e-04  3.218139e-01
second           3.543041e-03  3.455599e-01
third            1.508446e-03  8.884454e-01
fourth           1.775592e-03  6.566165e-01
fifth            4.974863e-04  8.378145e-01
sixth            2.177206e-03  6.895299e-01
ratio1           6.837737e-04  7.234871e-01
ratio2           6.486057e-03  8.766953e-01
ratio3           1.362061e-03  6.210395e-01
ratio4           7.607697e-04  1.412523e+00
ratio5           5.694116e-04  2.135579e+00
ratio6           4.213068e-03  1.088274e+00
selfinter        1.839728e-03  3.917053e-01
walktrap_vertex  1.729878e-03  1.486836e+00
bigcom1          4.656563e-05  1.174949e-01
bigcom2          0.000000e+00  0.000000e+00
bigcom3          1.471754e-04  5.580107e-01
bigcom4          1.021481e-03  2.080956e-01
bigcom6          0.000000e+00  0.000000e+00
bigcom8         -2.269117e-06  1.280751e-02
bigcom9          0.000000e+00  0.000000e+00
bigcom11         0.000000e+00  0.000000e+00
bigcom13         0.000000e+00  0.000000e+00
bigcom15         0.000000e+00  0.000000e+00
bigcom16         0.000000e+00  5.724587e-19
bigcom21         1.024065e-06  1.217210e-01
bigcom22        -5.614193e-07  1.978787e-03
bigcom24         0.000000e+00  0.000000e+00
bigcom26         0.000000e+00  0.000000e+00
bigcom28         1.078166e-04  7.020513e-01
bigcom30         0.000000e+00  1.734723e-20
bigcom31         0.000000e+00  0.000000e+00
bigcom32         3.125399e-05  1.470461e-01
bigcom33         0.000000e+00  0.000000e+00
bigcom34         0.000000e+00  0.000000e+00
bigcom36         0.000000e+00  1.387779e-19
bigcom37         0.000000e+00  0.000000e+00
bigcom38         0.000000e+00  0.000000e+00
bigcom39         0.000000e+00  0.000000e+00
bigcom40         3.039220e-04  2.146531e-01
bigcom43         0.000000e+00  0.000000e+00
bigcom44         0.000000e+00  0.000000e+00
bigcom46         0.000000e+00  0.000000e+00
bigcom47         0.000000e+00  0.000000e+00
bigcom49         0.000000e+00  0.000000e+00
bigcom50         0.000000e+00  0.000000e+00
bigcom51         0.000000e+00  0.000000e+00
bigcom52         0.000000e+00  0.000000e+00
bigcom54         0.000000e+00  0.000000e+00
bigcom56         0.000000e+00  1.734723e-20
bigcom62         0.000000e+00  0.000000e+00
bigcom66         0.000000e+00  0.000000e+00
bigcom68         0.000000e+00  0.000000e+00
bigcom69         0.000000e+00  6.938894e-20
bigcom71         7.322063e-05  3.810906e-01
bigcom72         0.000000e+00  0.000000e+00
bigcom73         0.000000e+00  0.000000e+00
bigcom74         0.000000e+00  0.000000e+00
bigcom75         0.000000e+00  0.000000e+00
bigcom76         0.000000e+00  0.000000e+00
bigcom77         0.000000e+00  0.000000e+00
bigcom79         0.000000e+00  0.000000e+00
bigcom80         0.000000e+00  0.000000e+00
bigcom82         0.000000e+00  1.387779e-19
bigcom83         0.000000e+00  0.000000e+00
bigcom84         0.000000e+00  0.000000e+00
bigcom85         0.000000e+00  1.387779e-19
bigcom87         0.000000e+00  0.000000e+00
bigcom89         0.000000e+00  0.000000e+00
bigcom91         0.000000e+00  1.387779e-19
bigcom92         0.000000e+00  3.469447e-20
bigcom93         0.000000e+00  6.938894e-19
bigcom96         0.000000e+00  0.000000e+00
bigcom97         0.000000e+00  0.000000e+00
bigcom98         0.000000e+00  0.000000e+00
bigcom99         0.000000e+00  0.000000e+00
bigcom101        0.000000e+00  0.000000e+00
bigcom104        0.000000e+00  8.326673e-19
bigcom106        0.000000e+00  0.000000e+00
bigcom109        0.000000e+00  0.000000e+00
bigcom113        0.000000e+00  0.000000e+00
bigcom116        0.000000e+00  0.000000e+00
bigcom120        0.000000e+00  0.000000e+00
bigcom123        0.000000e+00  0.000000e+00
bigcom126        0.000000e+00  5.551115e-19
bigcom127        0.000000e+00  0.000000e+00
bigcom137        0.000000e+00  0.000000e+00
bigcom139        0.000000e+00  0.000000e+00
bigcom140        0.000000e+00  0.000000e+00
bigcom143        0.000000e+00  0.000000e+00
bigcom145        0.000000e+00  0.000000e+00
bigcom146        0.000000e+00  0.000000e+00
bigcom147        0.000000e+00  2.775558e-19
bigcom149        0.000000e+00  0.000000e+00
bigcom153        0.000000e+00  1.734723e-20
bigcom154        0.000000e+00  0.000000e+00
bigcom156        0.000000e+00  5.551115e-19
bigcom157        0.000000e+00  0.000000e+00
bigcom158        0.000000e+00  0.000000e+00
bigcom160        0.000000e+00  0.000000e+00
bigcom161        0.000000e+00  0.000000e+00
bigcom162        0.000000e+00  0.000000e+00
bigcom164        0.000000e+00  0.000000e+00
bigcom166        0.000000e+00  0.000000e+00
bigcom167        0.000000e+00  0.000000e+00
bigcom171        3.084902e-04  2.759567e+00
bigcom173        0.000000e+00  0.000000e+00
bigcom175        0.000000e+00  0.000000e+00
bigcom176        0.000000e+00  0.000000e+00
bigcom177        0.000000e+00  0.000000e+00
bigcom178        0.000000e+00  0.000000e+00
bigcom180        0.000000e+00  0.000000e+00
bigcom181        0.000000e+00  0.000000e+00
bigcom184        0.000000e+00  6.938894e-20
bigcom186        0.000000e+00  0.000000e+00
bigcom187        0.000000e+00  3.469447e-20
bigcom189        0.000000e+00  0.000000e+00
bigcom194        0.000000e+00  0.000000e+00
bigcom195        0.000000e+00  0.000000e+00
bigcom196       -1.123290e-05  3.961198e-01
bigcom204        0.000000e+00  0.000000e+00
bigcom205        0.000000e+00  0.000000e+00
bigcom212        0.000000e+00  3.469447e-20
bigcom214        0.000000e+00  0.000000e+00
bigcom222        0.000000e+00  0.000000e+00
bigcom223        0.000000e+00  5.551115e-19
bigcom226        0.000000e+00  0.000000e+00
bigcom227        0.000000e+00  0.000000e+00
bigcom229        0.000000e+00  0.000000e+00
bigcom233        0.000000e+00  0.000000e+00
bigcom236        0.000000e+00  3.469447e-20
bigcom237        0.000000e+00  0.000000e+00
bigcom246        0.000000e+00  0.000000e+00
bigcom248        0.000000e+00  3.469447e-20
bigcom249        0.000000e+00  0.000000e+00
bigcom250        0.000000e+00  0.000000e+00
bigcom254        0.000000e+00  0.000000e+00
bigcom266        0.000000e+00  0.000000e+00
bigcom269        0.000000e+00  0.000000e+00
bigcom272        0.000000e+00  0.000000e+00
bigcom274        0.000000e+00  0.000000e+00
bigcom281        0.000000e+00  0.000000e+00
bigcom291        0.000000e+00  0.000000e+00
bigcom292        0.000000e+00  0.000000e+00
bigcom295        0.000000e+00  0.000000e+00
bigcom299        0.000000e+00  0.000000e+00
bigcom301        0.000000e+00  0.000000e+00
bigcom306        0.000000e+00  0.000000e+00
bigcom309        0.000000e+00  0.000000e+00
bigcom314        0.000000e+00  5.551115e-19
bigcom321        0.000000e+00  0.000000e+00
bigcom341        0.000000e+00  0.000000e+00
bigcom350        0.000000e+00  0.000000e+00
bigcom353        0.000000e+00  0.000000e+00
bigcom359        0.000000e+00  0.000000e+00
bigcom363        0.000000e+00  0.000000e+00
bigcom365        0.000000e+00  0.000000e+00
bigcom385        0.000000e+00  2.775558e-19
bigcom386        0.000000e+00  0.000000e+00
bigcom408        2.784390e-05  4.499772e-01
bigcom412        5.476719e-05  9.173781e-01
bigcom480        0.000000e+00  0.000000e+00
spin_vertex      5.957064e-04  1.802110e+00
membership_s1    1.165136e-04  1.822041e-01
membership_s3    0.000000e+00  0.000000e+00
membership_s4    3.481344e-05  3.334097e-02
membership_s5    9.070419e-05  1.022146e-01
membership_s6    0.000000e+00  0.000000e+00
membership_s7    2.310909e-05  2.483236e-02
membership_s8    0.000000e+00  3.469447e-20
membership_s9    0.000000e+00  0.000000e+00
membership_s11   0.000000e+00  0.000000e+00
membership_s12   0.000000e+00  0.000000e+00
membership_s14   0.000000e+00  0.000000e+00
membership_s15   3.005588e-05  6.591775e-02
membership_s16   0.000000e+00  0.000000e+00
membership_s17   0.000000e+00  0.000000e+00
membership_s18   0.000000e+00  0.000000e+00
membership_s20   0.000000e+00  0.000000e+00
membership_s21   0.000000e+00  0.000000e+00
membership_s22   0.000000e+00  0.000000e+00
membership_s24   0.000000e+00  0.000000e+00
membership_s25   0.000000e+00  3.469447e-20
membership_s26   0.000000e+00  0.000000e+00
membership_s27   2.995324e-05  1.296671e-01
membership_s28   0.000000e+00  0.000000e+00
membership_s30  -8.033870e-08  5.189235e-02
membership_s31   0.000000e+00  0.000000e+00
membership_s32   2.540227e-05  1.714731e-01
membership_s33   0.000000e+00  0.000000e+00
membership_s36   1.741642e-04  1.596832e-01
membership_s37   0.000000e+00  0.000000e+00
V1               1.015342e-03  2.058264e+00
V2               2.522406e-04  1.721249e+00
pdi              5.233292e-05  1.048962e-01
adhesion         1.394120e-02  1.836147e+00
cohesion         1.344473e-02  1.556339e+00
inner            1.578234e-03  1.571428e+00
outer            1.059318e-03  1.721732e+00
ioratio          1.860719e-03  1.311067e+00
comsize          2.311803e-03  2.042845e+00
[1] "Dataset: all_CT Model GLM, run: 8 of 10 2015-06-22 18:33:37"
[1] "glmnet variable coefficients"
                         [,1]          [,2]
(Intercept)     -4.771272e+00 -6.034574e+00
graph0           2.982677e-40 -3.721468e-04
graph1           1.151477e-43 -2.752604e-07
graph2           1.655597e-40 -2.853465e-05
graph3           1.072315e-44 -1.629959e-08
graph4           1.396094e-47 -1.189760e-10
graph5           4.289064e-42 -5.930005e-07
graph6           8.585706e-44 -5.157599e-08
graph7           6.905987e-42  2.541764e-06
graph8           1.489249e-40 -8.948195e-07
graph9           2.472078e-46 -4.229717e-10
graph10          3.110587e-48 -5.935568e-12
graph11         -1.266529e-50 -1.474405e-13
graph12          5.164196e-46 -4.978635e-10
graph13          4.774717e-45 -2.183861e-09
graph14          1.951947e-47 -3.069307e-11
graph15          1.578849e-43 -1.645638e-07
graph16          1.918012e-45 -2.087364e-09
graph17          4.035615e-45 -1.771308e-09
graph18          1.152567e-43  7.845584e-09
graph19          2.640414e-44  6.754552e-09
graph20          2.455873e-43 -4.626962e-07
graph21          1.395499e-43 -7.304672e-09
graph22          4.678415e-43 -1.017665e-07
graph23          1.925692e-43  1.353870e-08
graph24          3.221744e-43  1.230216e-07
graph25          1.725119e-42  1.773035e-06
graph26          1.700599e-42  6.657328e-07
graph27          9.957267e-42  1.332321e-05
graph28          1.500484e-41  5.853361e-06
graph29          1.604562e-40 -6.013845e-05
orbit0           2.982677e-40 -3.684839e-04
orbit1           7.671021e-42 -1.940454e-06
orbit2           6.698845e-44 -2.718742e-07
orbit3           1.655597e-40 -2.579480e-05
orbit4           2.045618e-43  8.116919e-08
orbit5           8.859898e-45 -1.942744e-08
orbit6           2.221770e-45 -8.766750e-09
orbit7           5.991498e-48 -8.711391e-11
orbit8           4.289064e-42 -4.923072e-07
orbit9           4.202212e-42  5.846263e-06
orbit10          6.702653e-43 -1.394466e-07
orbit11          4.892519e-44 -7.196438e-08
orbit12          2.886113e-41  1.965430e-05
orbit13          7.896104e-42  1.771250e-06
orbit14          1.489249e-40  8.425981e-07
orbit15          4.877687e-45  2.958219e-09
orbit16          2.124923e-46 -6.140206e-10
orbit17          1.921338e-45 -1.814495e-09
orbit18          1.110266e-45  1.269274e-09
orbit19          2.604690e-46 -2.417038e-10
orbit20          1.568146e-46 -1.860438e-10
orbit21          1.012791e-48 -5.558080e-12
orbit22         -5.071212e-49 -1.447346e-11
orbit23         -9.613022e-51 -5.898158e-14
orbit24          2.178588e-44  3.625587e-08
orbit25          1.417864e-44  5.965951e-09
orbit26          3.801248e-46 -7.525995e-10
orbit27          1.204915e-43  1.630767e-07
orbit28          9.597817e-45 -2.093869e-08
orbit29          2.478846e-44 -6.069267e-09
orbit30          7.709904e-45 -1.581997e-09
orbit31          1.072893e-45 -2.250852e-09
orbit32          9.113950e-46  3.282913e-11
orbit33          5.381214e-48 -2.924518e-11
orbit34          1.578849e-43 -1.651772e-07
orbit35          1.187052e-43 -1.069586e-09
orbit36          2.740943e-44 -4.922896e-09
orbit37          2.176233e-44 -9.540655e-09
orbit38          8.118909e-46 -2.573942e-09
orbit39          2.317465e-43  2.318527e-07
orbit40          5.731910e-44  1.965634e-08
orbit41          2.421697e-44 -1.078416e-08
orbit42          2.360041e-45 -3.274405e-09
orbit43          4.090128e-43  2.384196e-07
orbit44          8.659534e-44 -7.332715e-08
orbit45          7.609578e-43  2.212839e-06
orbit46          3.548872e-43 -5.313661e-08
orbit47          2.951677e-44 -1.843985e-08
orbit48          5.848958e-44  3.116321e-08
orbit49          1.169791e-42 -4.019869e-07
orbit50          1.957497e-43 -6.216616e-07
orbit51          5.745075e-43  3.776931e-07
orbit52          1.461803e-42 -1.472484e-07
orbit53          1.794830e-43 -7.703547e-08
orbit54          2.229273e-42  1.794670e-09
orbit55          4.264505e-43 -1.381100e-07
orbit56          4.976897e-42  1.827635e-05
orbit57          3.923280e-43 -1.743470e-07
orbit58          2.178075e-43  1.766067e-07
orbit59          1.977862e-42  1.026662e-06
orbit60          7.597864e-43  2.781793e-07
orbit61          5.411897e-43  1.747612e-07
orbit62          1.707947e-41  4.341280e-05
orbit63          3.188635e-42  4.700816e-06
orbit64          3.870409e-42  4.061528e-07
orbit65          2.260502e-41  3.210156e-05
orbit66          5.130230e-42 -3.638390e-06
orbit67          2.415607e-42  2.284464e-06
orbit68          1.489525e-41  2.126246e-05
orbit69          2.330259e-41  2.499617e-05
orbit70          6.024919e-41  5.483983e-05
orbit71          1.829092e-41  2.215488e-06
orbit72          1.604562e-40 -6.245886e-05
AP               8.656601e-39 -7.662655e-02
bet              1.379141e-44 -4.063055e-08
ecc             -3.315096e-39  8.905351e-03
eccrad          -1.989057e-38  5.334883e-02
close            2.241710e-37  3.484925e-01
constraint      -1.842356e-38 -1.133539e-01
coreness         1.773536e-39  6.243275e-03
knn             -6.322464e-42 -5.632645e-05
hubscore         5.027927e-37  3.085628e-01
pagerank        -2.345114e-38 -6.804170e-01
trans           -6.664946e-41 -8.109094e-02
evcent           5.022961e-37  2.857832e-01
first            2.982677e-40 -3.736730e-04
upto_second      8.275353e-42 -4.168712e-06
upto_third       2.137282e-42  5.952635e-06
upto_fourth      1.733582e-42  1.076326e-06
upto_fifth       1.857473e-42  3.003984e-06
upto_sixth       1.993182e-42  1.254853e-05
second           8.251056e-42 -3.874861e-06
third            2.284839e-42  1.029789e-05
fourth          -3.328958e-42 -1.194723e-05
fifth           -2.367463e-42 -1.119338e-06
sixth           -2.614653e-42 -1.900351e-06
ratio1          -7.606151e-42 -6.112276e-05
ratio2          -3.296383e-41 -1.391281e-04
ratio3          -3.384744e-41 -4.666009e-05
ratio4          -1.788655e-41 -1.022013e-04
ratio5          -8.378964e-42 -7.398307e-05
ratio6          -2.514526e-42 -5.016456e-07
selfinter        2.100551e-38  1.864216e-01
walktrap_vertex  5.514838e-39  1.779605e-02
bigcom1         -7.710656e-39 -8.605467e-02
bigcom2         -8.491776e-39 -9.341846e-02
bigcom3          1.027438e-38  2.758221e-01
bigcom4         -2.727375e-39 -2.218853e-02
bigcom6         -8.487538e-39 -1.354277e-01
bigcom8         -5.058980e-39 -6.216370e-02
bigcom9         -8.515877e-39 -9.520073e-02
bigcom11        -8.500267e-39 -1.221250e-01
bigcom13        -8.507355e-39 -1.033285e-01
bigcom15        -8.509484e-39 -1.003684e-01
bigcom16        -8.493190e-39 -1.163706e-01
bigcom21         3.712209e-39  1.464800e-01
bigcom22        -3.690885e-39 -8.611733e-02
bigcom24        -8.488950e-39 -1.143429e-01
bigcom26        -8.553002e-39 -1.714166e-01
bigcom28         8.199014e-38  5.404329e-01
bigcom30        -8.563771e-39 -1.847609e-01
bigcom31        -8.486126e-39 -7.209360e-02
bigcom32         5.472081e-38  9.618032e-01
bigcom33        -8.486832e-39 -1.089604e-01
bigcom34        -8.487538e-39 -1.038868e-01
bigcom36        -8.494605e-39 -1.254822e-01
bigcom37        -8.486832e-39 -9.413358e-02
bigcom38        -8.493190e-39 -9.724833e-02
bigcom39        -8.504518e-39 -1.170462e-01
bigcom40         9.030403e-39  1.094091e-01
bigcom43        -8.491776e-39 -1.074274e-01
bigcom44        -8.607847e-39 -1.091414e-01
bigcom46        -8.498143e-39 -1.110968e-01
bigcom47        -8.495312e-39 -1.037177e-01
bigcom49        -8.491070e-39 -1.089780e-01
bigcom50        -8.491776e-39 -1.426311e-01
bigcom51        -8.486832e-39 -8.884796e-02
bigcom52        -8.488244e-39 -1.428551e-01
bigcom54        -8.486832e-39 -8.170201e-02
bigcom56        -8.495312e-39 -1.706944e-01
bigcom62        -8.487538e-39 -1.129162e-01
bigcom66        -8.487538e-39 -1.047755e-01
bigcom68        -8.488244e-39 -8.287803e-02
bigcom69        -8.495312e-39 -1.151636e-01
bigcom71         5.100651e-38  9.932755e-01
bigcom72        -8.488244e-39 -8.051478e-02
bigcom73        -8.497435e-39 -1.388109e-01
bigcom74        -8.491776e-39 -1.397863e-01
bigcom75        -8.486832e-39 -1.104118e-01
bigcom76        -8.489656e-39 -1.103864e-01
bigcom77        -8.490363e-39 -1.790877e-01
bigcom79        -8.487538e-39 -1.263373e-01
bigcom80        -8.490363e-39 -1.035042e-01
bigcom82        -8.488950e-39 -1.470297e-01
bigcom83        -8.486832e-39 -6.617483e-02
bigcom84        -8.489656e-39 -1.403000e-01
bigcom85        -8.489656e-39 -1.256288e-01
bigcom87        -8.491776e-39 -1.131405e-01
bigcom89        -8.486126e-39 -8.482006e-02
bigcom91        -8.490363e-39 -1.362846e-01
bigcom92        -8.505936e-39 -8.403521e-02
bigcom93        -8.486126e-39 -8.222814e-02
bigcom96        -8.486832e-39 -1.498515e-01
bigcom97        -8.493897e-39 -1.693597e-01
bigcom98        -8.487538e-39 -1.004939e-01
bigcom99        -8.486832e-39 -5.844219e-02
bigcom101       -8.498851e-39 -1.255509e-01
bigcom104       -8.492483e-39 -1.347341e-01
bigcom106       -8.488950e-39 -9.640060e-02
bigcom109       -8.488244e-39 -1.312404e-01
bigcom113       -8.488950e-39 -9.924693e-02
bigcom116       -8.518010e-39 -1.209070e-01
bigcom120       -8.486832e-39 -9.723776e-02
bigcom123       -8.487538e-39 -1.038155e-01
bigcom126       -8.485420e-39 -5.716744e-02
bigcom127       -8.488950e-39 -1.053951e-01
bigcom137       -8.491070e-39 -1.685028e-01
bigcom139       -8.487538e-39 -1.264571e-01
bigcom140       -8.487538e-39 -1.247555e-01
bigcom143       -8.486832e-39 -8.754414e-02
bigcom145       -8.488244e-39 -8.781546e-02
bigcom146       -8.488244e-39 -7.998770e-02
bigcom147       -8.496727e-39 -1.376960e-01
bigcom149       -8.486832e-39 -1.110666e-01
bigcom153       -8.492483e-39 -1.056448e-01
bigcom154       -8.493897e-39 -9.159596e-02
bigcom156       -8.488244e-39 -1.015128e-01
bigcom157       -8.493897e-39 -8.123793e-02
bigcom158       -8.485420e-39 -8.176424e-02
bigcom160       -8.487538e-39 -1.088287e-01
bigcom161       -8.487538e-39 -1.238557e-01
bigcom162       -8.486832e-39 -9.308505e-02
bigcom164       -8.486126e-39 -1.320615e-01
bigcom166       -8.493190e-39 -1.008257e-01
bigcom167       -8.500267e-39 -1.350652e-01
bigcom171        4.510661e-37  2.265606e+00
bigcom173       -8.486832e-39 -8.900479e-02
bigcom175       -8.486832e-39 -8.229130e-02
bigcom176       -8.486832e-39 -1.079023e-01
bigcom177       -8.487538e-39 -1.174077e-01
bigcom178       -8.487538e-39 -1.492623e-01
bigcom180       -8.486126e-39 -1.067213e-01
bigcom181       -8.496019e-39 -1.030189e-01
bigcom184       -8.487538e-39 -1.341336e-01
bigcom186       -8.486832e-39 -1.616444e-01
bigcom187       -8.486832e-39 -1.528798e-01
bigcom189       -8.492483e-39 -9.124424e-02
bigcom194       -8.488950e-39 -1.118541e-01
bigcom195       -8.487538e-39 -8.064208e-02
bigcom196        1.936174e-37  1.599058e+00
bigcom204       -8.489656e-39 -9.744136e-02
bigcom205       -8.487538e-39 -8.917225e-02
bigcom212       -8.486832e-39 -1.097769e-01
bigcom214       -8.488244e-39 -9.929103e-02
bigcom222       -8.486126e-39 -7.793957e-02
bigcom223       -8.487538e-39 -1.662767e-01
bigcom226       -8.487538e-39 -1.005348e-01
bigcom227       -8.487538e-39 -9.900946e-02
bigcom229       -8.486832e-39 -6.917347e-02
bigcom233       -8.486126e-39 -8.780647e-02
bigcom236       -8.486832e-39 -8.641424e-02
bigcom237       -8.486126e-39 -1.494621e-01
bigcom246       -8.491776e-39 -1.076098e-01
bigcom248       -8.495312e-39 -1.905066e-01
bigcom249       -8.487538e-39 -1.037210e-01
bigcom250       -8.495312e-39 -1.214480e-01
bigcom254       -8.488244e-39 -1.009404e-01
bigcom266       -8.486832e-39 -1.492452e-01
bigcom269       -8.489656e-39 -9.193053e-02
bigcom272       -8.486832e-39 -7.817333e-02
bigcom274       -8.513034e-39 -9.510323e-02
bigcom281       -8.488950e-39 -1.017524e-01
bigcom291       -8.487538e-39 -1.192976e-01
bigcom292       -8.486832e-39 -1.416835e-01
bigcom295       -8.487538e-39 -9.978865e-02
bigcom299       -8.485420e-39 -1.684165e-01
bigcom301       -8.491070e-39 -1.055820e-01
bigcom306       -8.486832e-39 -6.940531e-02
bigcom309       -8.488950e-39 -1.032115e-01
bigcom314       -8.486832e-39 -1.091692e-01
bigcom321       -8.490363e-39 -8.162644e-02
bigcom341       -8.486832e-39 -1.075594e-01
bigcom350       -8.486832e-39 -1.215436e-01
bigcom353       -8.486832e-39 -9.080560e-02
bigcom359       -8.486126e-39 -1.508793e-01
bigcom363       -8.486832e-39 -7.759083e-02
bigcom365       -8.486832e-39 -1.360244e-01
bigcom385       -8.486832e-39 -1.247620e-01
bigcom386       -8.486126e-39 -7.221127e-02
bigcom408        8.342036e-38  1.086102e+00
bigcom412        2.802801e-37  1.974349e+00
bigcom480       -8.486832e-39 -8.034543e-02
spin_vertex     -1.198736e-38 -1.103322e-01
membership_s1   -3.143935e-39 -1.944976e-03
membership_s3   -8.496727e-39 -9.652883e-02
membership_s4    3.626308e-39  6.007899e-03
membership_s5   -3.773251e-39 -2.929565e-02
membership_s6   -7.958471e-39 -6.431110e-02
membership_s7   -5.726406e-39 -3.082328e-02
membership_s8   -8.492483e-39 -1.082903e-01
membership_s9   -8.496727e-39 -9.624393e-02
membership_s11  -8.491776e-39 -8.452049e-02
membership_s12  -8.491776e-39 -1.091666e-01
membership_s14  -8.487538e-39 -1.028282e-01
membership_s15  -2.648503e-39  9.082139e-02
membership_s16  -8.494605e-39 -9.557423e-02
membership_s17  -8.489656e-39 -9.576739e-02
membership_s18  -8.548701e-39 -1.318824e-01
membership_s20  -8.487538e-39 -8.908669e-02
membership_s21  -8.606395e-39 -1.356739e-01
membership_s22  -8.505227e-39 -8.265757e-02
membership_s24  -8.507355e-39 -9.543148e-02
membership_s25  -8.502392e-39 -9.384516e-02
membership_s26  -8.494605e-39 -8.209174e-02
membership_s27  -6.556598e-39 -6.428510e-02
membership_s28  -8.497435e-39 -9.439081e-02
membership_s30   2.354397e-38  1.453485e-01
membership_s31  -8.924090e-39 -1.107709e-01
membership_s32   1.949967e-39  1.250393e-01
membership_s33  -8.486126e-39 -7.448887e-02
membership_s36  -7.084031e-39 -3.107482e-02
membership_s37  -8.558024e-39 -1.030182e-01
V1               1.211424e-38  8.035014e-02
V2               5.394840e-39  8.061335e-02
pdi              1.292318e-36 -9.517563e+00
adhesion        -5.810981e-43 -4.332580e-06
cohesion         1.162362e-42  8.662139e-06
inner            3.696228e-43  6.471670e-07
outer            2.898662e-43 -2.784477e-06
ioratio         -1.717132e-39 -1.002536e-01
comsize          3.844517e-42  4.712429e-05
[1] "Dataset: all_CT Model GBM, run: 9 of 10 2015-06-22 18:35:48"
Iter   TrainDeviance   ValidDeviance   StepSize   Improve
     1        0.0913            -nan     0.0100    0.0007
     2        0.0884            -nan     0.0100    0.0006
     3        0.0863            -nan     0.0100    0.0005
     4        0.0841            -nan     0.0100    0.0004
     5        0.0827            -nan     0.0100    0.0001
     6        0.0813            -nan     0.0100    0.0001
     7        0.0799            -nan     0.0100    0.0002
     8        0.0788            -nan     0.0100    0.0003
     9        0.0777            -nan     0.0100    0.0001
    10        0.0767            -nan     0.0100    0.0001
    20        0.0697            -nan     0.0100    0.0001
    40        0.0624            -nan     0.0100    0.0000
    60        0.0572            -nan     0.0100    0.0000
    80        0.0534            -nan     0.0100   -0.0000
   100        0.0502            -nan     0.0100    0.0000
   120        0.0472            -nan     0.0100   -0.0000
   140        0.0444            -nan     0.0100    0.0000
   160        0.0421            -nan     0.0100    0.0000
   180        0.0400            -nan     0.0100   -0.0000
   200        0.0372            -nan     0.0100    0.0000
   220        0.0356            -nan     0.0100   -0.0000
   240        0.0339            -nan     0.0100   -0.0000
   260        0.0321            -nan     0.0100   -0.0000
   280        0.0305            -nan     0.0100   -0.0000
   300        0.0291            -nan     0.0100   -0.0000
   320        0.0273            -nan     0.0100   -0.0000
   340        0.0261            -nan     0.0100    0.0000
   357        0.0252            -nan     0.0100    0.0000

[1] "GBM variable coefficients"
                            var     rel.inf
bigcom171             bigcom171 5.035145163
ratio5                   ratio5 4.286783476
orbit62                 orbit62 3.597994784
orbit65                 orbit65 2.881418249
orbit70                 orbit70 2.808666042
comsize                 comsize 2.399359680
trans                     trans 2.366110149
V1                           V1 2.293334116
graph20                 graph20 2.236688088
orbit54                 orbit54 2.168731598
outer                     outer 1.995347716
V2                           V2 1.939676817
third                     third 1.874978301
bigcom28               bigcom28 1.821849961
graph22                 graph22 1.809754776
orbit56                 orbit56 1.760262816
orbit49                 orbit49 1.668196653
knn                         knn 1.602523661
ratio4                   ratio4 1.562730534
walktrap_vertex walktrap_vertex 1.536868131
bigcom412             bigcom412 1.429251144
inner                     inner 1.406100648
orbit18                 orbit18 1.345961248
spin_vertex         spin_vertex 1.260044633
orbit50                 orbit50 1.194911010
adhesion               adhesion 1.193526142
ratio1                   ratio1 1.093493447
cohesion               cohesion 1.075556980
ioratio                 ioratio 1.057625782
orbit68                 orbit68 1.053599620
graph5                   graph5 1.007154773
orbit63                 orbit63 0.978200576
graph10                 graph10 0.971540773
graph4                   graph4 0.925920632
pagerank               pagerank 0.916639134
graph11                 graph11 0.909973799
orbit46                 orbit46 0.891956259
selfinter             selfinter 0.876308265
ratio2                   ratio2 0.850718946
graph27                 graph27 0.846247230
orbit39                 orbit39 0.824240683
graph23                 graph23 0.811839142
bet                         bet 0.787425326
sixth                     sixth 0.786417461
orbit40                 orbit40 0.740575319
ratio6                   ratio6 0.712494738
graph2                   graph2 0.692715943
graph29                 graph29 0.672675972
bigcom180             bigcom180 0.666782543
graph0                   graph0 0.654440828
graph14                 graph14 0.637119113
graph7                   graph7 0.595975488
graph28                 graph28 0.595893388
bigcom196             bigcom196 0.587391339
constraint           constraint 0.563824736
graph1                   graph1 0.562831558
orbit24                 orbit24 0.555829663
orbit25                 orbit25 0.505349901
graph25                 graph25 0.500129202
orbit27                 orbit27 0.483887378
orbit66                 orbit66 0.470524446
graph8                   graph8 0.449922821
upto_fifth           upto_fifth 0.436057096
orbit51                 orbit51 0.435066885
orbit12                 orbit12 0.427300336
orbit22                 orbit22 0.419609704
orbit64                 orbit64 0.416470050
graph6                   graph6 0.409168090
orbit45                 orbit45 0.404140077
graph26                 graph26 0.350612332
orbit28                 orbit28 0.340286271
graph3                   graph3 0.335784043
orbit71                 orbit71 0.334114407
orbit1                   orbit1 0.330549070
fifth                     fifth 0.328735418
orbit15                 orbit15 0.322712709
orbit4                   orbit4 0.318395519
orbit19                 orbit19 0.316569926
fourth                   fourth 0.312100281
orbit35                 orbit35 0.311583135
orbit57                 orbit57 0.310307270
graph17                 graph17 0.307432855
orbit36                 orbit36 0.305146051
orbit20                 orbit20 0.303646373
orbit2                   orbit2 0.302877729
orbit52                 orbit52 0.299601870
orbit67                 orbit67 0.290694725
orbit30                 orbit30 0.283979261
orbit29                 orbit29 0.282574951
orbit11                 orbit11 0.282340881
orbit44                 orbit44 0.277761150
orbit31                 orbit31 0.268695052
graph15                 graph15 0.258619079
orbit55                 orbit55 0.257920709
orbit69                 orbit69 0.253898892
graph12                 graph12 0.251430220
bigcom408             bigcom408 0.236345073
orbit59                 orbit59 0.232465622
orbit47                 orbit47 0.231628704
graph21                 graph21 0.229123608
upto_sixth           upto_sixth 0.227898902
orbit32                 orbit32 0.226943135
orbit37                 orbit37 0.219627341
graph24                 graph24 0.215919438
bigcom32               bigcom32 0.207179107
ratio3                   ratio3 0.204091628
orbit41                 orbit41 0.201591867
orbit9                   orbit9 0.186308418
orbit10                 orbit10 0.176420655
orbit6                   orbit6 0.165263818
bigcom71               bigcom71 0.156957812
orbit61                 orbit61 0.146855606
upto_fourth         upto_fourth 0.140885271
bigcom3                 bigcom3 0.129107464
orbit17                 orbit17 0.117065147
AP                           AP 0.115249639
membership_s30   membership_s30 0.114691735
orbit48                 orbit48 0.113339543
orbit26                 orbit26 0.112892656
membership_s4     membership_s4 0.111663702
graph18                 graph18 0.107499682
pdi                         pdi 0.105049723
orbit58                 orbit58 0.104789890
close                     close 0.102596192
graph9                   graph9 0.099681779
bigcom40               bigcom40 0.092129567
orbit13                 orbit13 0.087340707
upto_second         upto_second 0.082346670
orbit42                 orbit42 0.080933479
membership_s1     membership_s1 0.074458898
graph19                 graph19 0.074198172
orbit38                 orbit38 0.073951338
orbit21                 orbit21 0.063936314
second                   second 0.059607566
graph13                 graph13 0.058432239
coreness               coreness 0.055920622
membership_s32   membership_s32 0.054161027
ecc                         ecc 0.051926353
orbit33                 orbit33 0.051247118
orbit16                 orbit16 0.051085021
orbit5                   orbit5 0.050903204
orbit60                 orbit60 0.046989196
graph16                 graph16 0.044268044
orbit43                 orbit43 0.042919201
hubscore               hubscore 0.041722306
upto_third           upto_third 0.037616222
bigcom1                 bigcom1 0.025746841
membership_s27   membership_s27 0.016306391
orbit7                   orbit7 0.015565640
orbit23                 orbit23 0.014396898
orbit53                 orbit53 0.009814612
bigcom22               bigcom22 0.009088214
bigcom21               bigcom21 0.007155172
bigcom8                 bigcom8 0.006612445
bigcom4                 bigcom4 0.004466211
orbit0                   orbit0 0.000000000
orbit3                   orbit3 0.000000000
orbit8                   orbit8 0.000000000
orbit14                 orbit14 0.000000000
orbit34                 orbit34 0.000000000
orbit72                 orbit72 0.000000000
eccrad                   eccrad 0.000000000
evcent                   evcent 0.000000000
first                     first 0.000000000
bigcom2                 bigcom2 0.000000000
bigcom6                 bigcom6 0.000000000
bigcom9                 bigcom9 0.000000000
bigcom11               bigcom11 0.000000000
bigcom13               bigcom13 0.000000000
bigcom15               bigcom15 0.000000000
bigcom16               bigcom16 0.000000000
bigcom24               bigcom24 0.000000000
bigcom26               bigcom26 0.000000000
bigcom30               bigcom30 0.000000000
bigcom31               bigcom31 0.000000000
bigcom33               bigcom33 0.000000000
bigcom34               bigcom34 0.000000000
bigcom36               bigcom36 0.000000000
bigcom37               bigcom37 0.000000000
bigcom38               bigcom38 0.000000000
bigcom39               bigcom39 0.000000000
bigcom43               bigcom43 0.000000000
bigcom44               bigcom44 0.000000000
bigcom46               bigcom46 0.000000000
bigcom47               bigcom47 0.000000000
bigcom49               bigcom49 0.000000000
bigcom50               bigcom50 0.000000000
bigcom51               bigcom51 0.000000000
bigcom52               bigcom52 0.000000000
bigcom54               bigcom54 0.000000000
bigcom56               bigcom56 0.000000000
bigcom62               bigcom62 0.000000000
bigcom66               bigcom66 0.000000000
bigcom68               bigcom68 0.000000000
bigcom69               bigcom69 0.000000000
bigcom72               bigcom72 0.000000000
bigcom73               bigcom73 0.000000000
bigcom74               bigcom74 0.000000000
bigcom75               bigcom75 0.000000000
bigcom76               bigcom76 0.000000000
bigcom77               bigcom77 0.000000000
bigcom79               bigcom79 0.000000000
bigcom80               bigcom80 0.000000000
bigcom82               bigcom82 0.000000000
bigcom83               bigcom83 0.000000000
bigcom84               bigcom84 0.000000000
bigcom85               bigcom85 0.000000000
bigcom87               bigcom87 0.000000000
bigcom89               bigcom89 0.000000000
bigcom91               bigcom91 0.000000000
bigcom92               bigcom92 0.000000000
bigcom93               bigcom93 0.000000000
bigcom96               bigcom96 0.000000000
bigcom97               bigcom97 0.000000000
bigcom98               bigcom98 0.000000000
bigcom99               bigcom99 0.000000000
bigcom101             bigcom101 0.000000000
bigcom104             bigcom104 0.000000000
bigcom106             bigcom106 0.000000000
bigcom109             bigcom109 0.000000000
bigcom113             bigcom113 0.000000000
bigcom116             bigcom116 0.000000000
bigcom120             bigcom120 0.000000000
bigcom123             bigcom123 0.000000000
bigcom126             bigcom126 0.000000000
bigcom127             bigcom127 0.000000000
bigcom137             bigcom137 0.000000000
bigcom139             bigcom139 0.000000000
bigcom140             bigcom140 0.000000000
bigcom143             bigcom143 0.000000000
bigcom145             bigcom145 0.000000000
bigcom146             bigcom146 0.000000000
bigcom147             bigcom147 0.000000000
bigcom149             bigcom149 0.000000000
bigcom153             bigcom153 0.000000000
bigcom154             bigcom154 0.000000000
bigcom156             bigcom156 0.000000000
bigcom157             bigcom157 0.000000000
bigcom158             bigcom158 0.000000000
bigcom160             bigcom160 0.000000000
bigcom161             bigcom161 0.000000000
bigcom162             bigcom162 0.000000000
bigcom164             bigcom164 0.000000000
bigcom166             bigcom166 0.000000000
bigcom167             bigcom167 0.000000000
bigcom173             bigcom173 0.000000000
bigcom175             bigcom175 0.000000000
bigcom176             bigcom176 0.000000000
bigcom177             bigcom177 0.000000000
bigcom178             bigcom178 0.000000000
bigcom181             bigcom181 0.000000000
bigcom184             bigcom184 0.000000000
bigcom186             bigcom186 0.000000000
bigcom187             bigcom187 0.000000000
bigcom189             bigcom189 0.000000000
bigcom194             bigcom194 0.000000000
bigcom195             bigcom195 0.000000000
bigcom204             bigcom204 0.000000000
bigcom205             bigcom205 0.000000000
bigcom212             bigcom212 0.000000000
bigcom214             bigcom214 0.000000000
bigcom222             bigcom222 0.000000000
bigcom223             bigcom223 0.000000000
bigcom226             bigcom226 0.000000000
bigcom227             bigcom227 0.000000000
bigcom229             bigcom229 0.000000000
bigcom233             bigcom233 0.000000000
bigcom236             bigcom236 0.000000000
bigcom237             bigcom237 0.000000000
bigcom246             bigcom246 0.000000000
bigcom248             bigcom248 0.000000000
bigcom249             bigcom249 0.000000000
bigcom250             bigcom250 0.000000000
bigcom254             bigcom254 0.000000000
bigcom266             bigcom266 0.000000000
bigcom269             bigcom269 0.000000000
bigcom272             bigcom272 0.000000000
bigcom274             bigcom274 0.000000000
bigcom281             bigcom281 0.000000000
bigcom291             bigcom291 0.000000000
bigcom292             bigcom292 0.000000000
bigcom295             bigcom295 0.000000000
bigcom299             bigcom299 0.000000000
bigcom301             bigcom301 0.000000000
bigcom306             bigcom306 0.000000000
bigcom309             bigcom309 0.000000000
bigcom314             bigcom314 0.000000000
bigcom321             bigcom321 0.000000000
bigcom341             bigcom341 0.000000000
bigcom350             bigcom350 0.000000000
bigcom353             bigcom353 0.000000000
bigcom359             bigcom359 0.000000000
bigcom363             bigcom363 0.000000000
bigcom365             bigcom365 0.000000000
bigcom385             bigcom385 0.000000000
bigcom386             bigcom386 0.000000000
bigcom480             bigcom480 0.000000000
membership_s3     membership_s3 0.000000000
membership_s5     membership_s5 0.000000000
membership_s6     membership_s6 0.000000000
membership_s7     membership_s7 0.000000000
membership_s8     membership_s8 0.000000000
membership_s9     membership_s9 0.000000000
membership_s11   membership_s11 0.000000000
membership_s12   membership_s12 0.000000000
membership_s14   membership_s14 0.000000000
membership_s15   membership_s15 0.000000000
membership_s16   membership_s16 0.000000000
membership_s17   membership_s17 0.000000000
membership_s18   membership_s18 0.000000000
membership_s20   membership_s20 0.000000000
membership_s21   membership_s21 0.000000000
membership_s22   membership_s22 0.000000000
membership_s24   membership_s24 0.000000000
membership_s25   membership_s25 0.000000000
membership_s26   membership_s26 0.000000000
membership_s28   membership_s28 0.000000000
membership_s31   membership_s31 0.000000000
membership_s33   membership_s33 0.000000000
membership_s36   membership_s36 0.000000000
membership_s37   membership_s37 0.000000000
[1] "Dataset: all_CT Model RF, run: 9 of 10 2015-06-22 18:42:24"
     |      Out-of-bag   |
Tree |      MSE  %Var(y) |
   1 |  0.01445   177.92 |
   2 |  0.01543   189.94 |
   3 |  0.01347   165.85 |
   4 |  0.01302   160.32 |
   5 |  0.01248   153.69 |
   6 |  0.01192   146.80 |
   7 |  0.01158   142.56 |
   8 |   0.0109   134.24 |
   9 |   0.0103   126.88 |
  10 |  0.01024   126.05 |
  11 |  0.01013   124.78 |
  12 | 0.009772   120.32 |
  13 | 0.009446   116.30 |
  14 |  0.00921   113.40 |
  15 | 0.009094   111.98 |
  16 | 0.008857   109.05 |
  17 | 0.008643   106.43 |
  18 | 0.008609   106.01 |
  19 | 0.008563   105.44 |
  20 | 0.008613   106.05 |
  21 |  0.00869   107.00 |
  22 | 0.008612   106.04 |
  23 | 0.008585   105.71 |
  24 | 0.008569   105.51 |
  25 | 0.008492   104.57 |
  26 | 0.008468   104.26 |
  27 | 0.008414   103.61 |
  28 | 0.008367   103.02 |
  29 | 0.008369   103.05 |
  30 | 0.008323   102.48 |
  31 |   0.0083   102.19 |
  32 | 0.008267   101.79 |
  33 | 0.008249   101.57 |
  34 | 0.008219   101.20 |
  35 | 0.008214   101.14 |
  36 | 0.008226   101.29 |
  37 | 0.008224   101.27 |
  38 | 0.008253   101.62 |
  39 | 0.008227   101.29 |
  40 | 0.008199   100.95 |
  41 | 0.008212   101.12 |
  42 | 0.008226   101.28 |
  43 | 0.008204   101.02 |
  44 | 0.008173   100.63 |
  45 | 0.008143   100.26 |
  46 |  0.00815   100.35 |
  47 | 0.008123   100.02 |
  48 | 0.008119    99.97 |
  49 | 0.008121    99.99 |
  50 | 0.008114    99.90 |
  51 | 0.008101    99.75 |
  52 | 0.008092    99.64 |
  53 | 0.008052    99.14 |
  54 | 0.008056    99.19 |
  55 | 0.008069    99.35 |
  56 | 0.008074    99.42 |
  57 | 0.008052    99.15 |
  58 | 0.008038    98.97 |
  59 |  0.00804    98.99 |
  60 | 0.008032    98.90 |
  61 | 0.008024    98.80 |
  62 | 0.008016    98.70 |
  63 | 0.008014    98.68 |
  64 | 0.008027    98.84 |
  65 | 0.008024    98.80 |
  66 | 0.008016    98.70 |
  67 | 0.008005    98.56 |
  68 | 0.008002    98.53 |
  69 | 0.007997    98.47 |
  70 | 0.007973    98.17 |
  71 | 0.007973    98.17 |
  72 | 0.007974    98.19 |
  73 |  0.00797    98.14 |
  74 | 0.007954    97.94 |
  75 | 0.007958    97.99 |
  76 | 0.007944    97.81 |
  77 | 0.007945    97.83 |
  78 | 0.007947    97.85 |
  79 | 0.007943    97.81 |
  80 | 0.007948    97.86 |
  81 | 0.007952    97.92 |
  82 | 0.007939    97.75 |
  83 | 0.007938    97.74 |
  84 | 0.007938    97.74 |
  85 | 0.007943    97.80 |
  86 | 0.007936    97.71 |
  87 | 0.007934    97.69 |
  88 | 0.007942    97.80 |
  89 |  0.00795    97.89 |
  90 | 0.007942    97.79 |
  91 | 0.007951    97.90 |
  92 | 0.007932    97.67 |
  93 | 0.007926    97.60 |
  94 |  0.00792    97.52 |
  95 | 0.007909    97.39 |
  96 |  0.00791    97.40 |
  97 | 0.007912    97.42 |
  98 | 0.007916    97.47 |
  99 | 0.007922    97.54 |
 100 | 0.007912    97.42 |
[1] "Random Forest variable coefficients"
                      %IncMSE IncNodePurity
graph0          -4.558058e-06  9.855417e-02
graph1           1.561532e-03  2.202805e-01
graph2           2.633535e-03  2.590576e-01
graph3           4.797625e-04  1.561443e-01
graph4           3.436564e-03  4.914318e-01
graph5           1.127436e-03  5.305672e-01
graph6           2.060012e-03  2.604528e-01
graph7           4.346628e-03  4.249026e-01
graph8           1.133440e-03  4.882666e-01
graph9           5.751731e-04  3.720051e-01
graph10          4.262540e-03  5.829421e-01
graph11          2.970562e-03  5.685906e-01
graph12          4.378457e-04  2.103684e-01
graph13          1.065277e-03  3.145002e-01
graph14          2.457297e-03  7.660415e-01
graph15          3.272249e-04  1.883807e-01
graph16          2.753514e-03  3.049083e-01
graph17          1.447820e-03  6.781646e-01
graph18          1.257698e-03  3.231840e-01
graph19          1.993061e-03  2.392784e-01
graph20          2.378271e-03  1.249412e+00
graph21          4.386767e-04  3.729329e-01
graph22          6.035215e-03  8.281922e-01
graph23          7.890425e-03  7.600000e-01
graph24          1.509118e-03  3.972853e-01
graph25          1.712510e-03  4.571365e-01
graph26          9.085407e-04  4.548289e-01
graph27          2.440028e-03  6.963740e-01
graph28          5.551558e-03  5.862290e-01
graph29          3.548675e-04  3.014577e-01
orbit0           2.067159e-04  1.610442e-01
orbit1           1.816714e-03  1.871514e-01
orbit2           8.426280e-04  2.269912e-01
orbit3           6.937703e-04  3.090749e-01
orbit4           1.317576e-03  4.044533e-01
orbit5           9.273421e-04  2.839300e-01
orbit6           2.588454e-03  4.509724e-01
orbit7           1.130786e-03  2.788161e-01
orbit8           7.917564e-04  5.241001e-01
orbit9           2.667204e-03  2.832428e-01
orbit10          2.593419e-03  2.781361e-01
orbit11          8.047938e-05  3.146355e-01
orbit12          2.724717e-03  6.940397e-01
orbit13          6.555417e-04  2.735293e-01
orbit14          3.791471e-04  7.458452e-01
orbit15          1.658139e-04  3.399289e-01
orbit16          4.707296e-04  2.262112e-01
orbit17          1.010311e-03  2.243709e-01
orbit18          3.083035e-03  8.463480e-01
orbit19          1.053276e-03  2.136632e-01
orbit20          2.793861e-03  3.960794e-01
orbit21          6.869693e-04  3.012677e-01
orbit22          2.900767e-03  8.910155e-01
orbit23          4.718313e-04  1.480525e-01
orbit24          2.662300e-03  3.580903e-01
orbit25          2.138910e-03  4.656019e-01
orbit26          2.444363e-04  2.246879e-01
orbit27          2.462019e-03  4.086879e-01
orbit28          6.555834e-04  3.831414e-01
orbit29          2.588605e-03  4.399134e-01
orbit30          1.754563e-03  2.869798e-01
orbit31          6.968732e-04  4.767176e-01
orbit32          7.359696e-04  2.578546e-01
[truncated: 140,091 more chars]
