# Supplementary material for: Distinctive Behaviors of Druggable Proteins in Cellular Networks
Source: PLoS Comput Biol. 2015 Dec 23;11(12):e1004597. doi: 10.1371/journal.pcbi.1004597 (PMC4689399; doi:10.1371/journal.pcbi.1004597)
Supplement: S1 File — (ZIP) [file pcbi.1004597.s004.zip › S1_File/direct.murcko.20150613_all_predict.ppi.optimised_Target_results_all_targets.txt]

[[1]]
[1] "all_targets"

[1] "Dataset: all_targets Model GBM, run: 1 of 10 2015-06-22 17:03:50"
Iter   TrainDeviance   ValidDeviance   StepSize   Improve
     1        0.1993            -nan     0.0100    0.0003
     2        0.1969            -nan     0.0100    0.0004
     3        0.1949            -nan     0.0100    0.0004
     4        0.1931            -nan     0.0100    0.0004
     5        0.1914            -nan     0.0100    0.0003
     6        0.1897            -nan     0.0100    0.0003
     7        0.1881            -nan     0.0100    0.0004
     8        0.1869            -nan     0.0100    0.0002
     9        0.1858            -nan     0.0100    0.0003
    10        0.1846            -nan     0.0100    0.0003
    20        0.1754            -nan     0.0100    0.0002
    40        0.1639            -nan     0.0100    0.0001
    60        0.1554            -nan     0.0100   -0.0000
    80        0.1482            -nan     0.0100    0.0000
   100        0.1427            -nan     0.0100    0.0000
   120        0.1368            -nan     0.0100    0.0000
   140        0.1322            -nan     0.0100    0.0000
   160        0.1279            -nan     0.0100    0.0000
   180        0.1244            -nan     0.0100   -0.0000
   200        0.1210            -nan     0.0100   -0.0000
   220        0.1174            -nan     0.0100   -0.0000
   240        0.1139            -nan     0.0100    0.0000
   260        0.1105            -nan     0.0100   -0.0000
   280        0.1078            -nan     0.0100   -0.0000
   300        0.1047            -nan     0.0100   -0.0000
   320        0.1018            -nan     0.0100   -0.0000
   340        0.0993            -nan     0.0100    0.0000
   360        0.0969            -nan     0.0100   -0.0000
   376        0.0948            -nan     0.0100   -0.0000

[1] "GBM variable coefficients"
                            var     rel.inf
ratio5                   ratio5 4.134761046
comsize                 comsize 3.909867067
V2                           V2 3.086179660
outer                     outer 2.921488005
walktrap_vertex walktrap_vertex 2.306580781
trans                     trans 2.251915610
pagerank               pagerank 2.162559446
knn                         knn 2.039549508
spin_vertex         spin_vertex 2.028420559
bigcom171             bigcom171 1.991931494
inner                     inner 1.983766261
bigcom30               bigcom30 1.829280907
membership_s32   membership_s32 1.799525767
orbit56                 orbit56 1.795349734
ratio4                   ratio4 1.787814925
ioratio                 ioratio 1.699806396
ratio1                   ratio1 1.693462266
adhesion               adhesion 1.662219193
orbit70                 orbit70 1.654276466
orbit65                 orbit65 1.610430350
bet                         bet 1.578106887
V1                           V1 1.552088047
orbit39                 orbit39 1.313459595
third                     third 1.283874859
cohesion               cohesion 1.226991830
bigcom28               bigcom28 1.207940972
orbit50                 orbit50 1.204597063
orbit62                 orbit62 1.200266296
graph22                 graph22 1.113995126
orbit18                 orbit18 1.095819243
selfinter             selfinter 1.019631997
orbit49                 orbit49 0.989678342
graph10                 graph10 0.946319091
graph20                 graph20 0.909937970
orbit54                 orbit54 0.887980741
graph23                 graph23 0.868302614
orbit63                 orbit63 0.828330358
orbit68                 orbit68 0.815194728
graph4                   graph4 0.683108149
orbit24                 orbit24 0.667925370
ratio2                   ratio2 0.658960066
orbit36                 orbit36 0.645222220
fourth                   fourth 0.638959190
graph11                 graph11 0.636447758
orbit38                 orbit38 0.595994498
orbit20                 orbit20 0.586461090
orbit45                 orbit45 0.585226856
ratio6                   ratio6 0.561869330
upto_sixth           upto_sixth 0.550736789
close                     close 0.545541944
orbit31                 orbit31 0.534796138
graph5                   graph5 0.534475237
graph1                   graph1 0.526093406
orbit51                 orbit51 0.517054974
upto_fifth           upto_fifth 0.510870845
graph19                 graph19 0.504874192
constraint           constraint 0.493550309
sixth                     sixth 0.481997365
graph14                 graph14 0.477671990
orbit9                   orbit9 0.467117210
graph12                 graph12 0.465991962
graph6                   graph6 0.463382052
graph17                 graph17 0.458759749
graph27                 graph27 0.438774658
graph29                 graph29 0.424397380
orbit37                 orbit37 0.424185419
orbit25                 orbit25 0.406894740
graph15                 graph15 0.404984382
orbit40                 orbit40 0.393144231
orbit35                 orbit35 0.392949872
orbit19                 orbit19 0.389203079
graph3                   graph3 0.384506596
orbit46                 orbit46 0.374714165
graph13                 graph13 0.372667782
fifth                     fifth 0.372643573
graph18                 graph18 0.366414180
graph21                 graph21 0.359686095
orbit30                 orbit30 0.355301444
orbit1                   orbit1 0.342611328
orbit61                 orbit61 0.340904092
graph26                 graph26 0.336599776
upto_second         upto_second 0.329146467
graph8                   graph8 0.325890532
graph9                   graph9 0.322782041
orbit21                 orbit21 0.321251622
orbit27                 orbit27 0.317584870
graph25                 graph25 0.316709400
graph16                 graph16 0.313820541
orbit44                 orbit44 0.313660011
bigcom412             bigcom412 0.313180607
coreness               coreness 0.301177414
bigcom46               bigcom46 0.291840162
pdi                         pdi 0.291543866
orbit69                 orbit69 0.286554345
orbit58                 orbit58 0.285130221
orbit59                 orbit59 0.284450265
orbit32                 orbit32 0.279979985
orbit28                 orbit28 0.278413454
orbit66                 orbit66 0.278311293
bigcom178             bigcom178 0.277727151
graph2                   graph2 0.276505476
graph7                   graph7 0.275402418
graph0                   graph0 0.273107425
bigcom26               bigcom26 0.269809866
graph24                 graph24 0.265897473
bigcom3                 bigcom3 0.259775631
orbit17                 orbit17 0.259104426
orbit15                 orbit15 0.257426632
membership_s1     membership_s1 0.249321662
orbit10                 orbit10 0.248837905
graph28                 graph28 0.243573258
bigcom52               bigcom52 0.232038504
orbit41                 orbit41 0.229440635
orbit29                 orbit29 0.227350028
orbit16                 orbit16 0.222804403
membership_s30   membership_s30 0.222523978
orbit47                 orbit47 0.220515296
orbit55                 orbit55 0.215611735
ratio3                   ratio3 0.211521821
upto_third           upto_third 0.207649360
orbit26                 orbit26 0.204210120
orbit5                   orbit5 0.203429191
orbit57                 orbit57 0.194326043
orbit52                 orbit52 0.191241038
orbit22                 orbit22 0.183896764
orbit7                   orbit7 0.181637001
hubscore               hubscore 0.168002228
orbit33                 orbit33 0.163907527
orbit64                 orbit64 0.159672476
orbit6                   orbit6 0.159181400
orbit11                 orbit11 0.154750761
orbit2                   orbit2 0.150960119
ecc                         ecc 0.150763530
orbit48                 orbit48 0.148011659
orbit53                 orbit53 0.146305785
orbit71                 orbit71 0.140846808
orbit23                 orbit23 0.130633504
orbit12                 orbit12 0.129888900
orbit60                 orbit60 0.115894856
bigcom4                 bigcom4 0.115112906
orbit42                 orbit42 0.090659187
second                   second 0.089777507
membership_s27   membership_s27 0.084631261
AP                           AP 0.083697021
orbit4                   orbit4 0.078638908
bigcom196             bigcom196 0.072181989
orbit43                 orbit43 0.056504490
bigcom40               bigcom40 0.055986105
orbit67                 orbit67 0.055708056
membership_s21   membership_s21 0.054735913
bigcom38               bigcom38 0.052916387
membership_s15   membership_s15 0.049835069
orbit13                 orbit13 0.041748977
membership_s14   membership_s14 0.038294360
membership_s36   membership_s36 0.032612409
membership_s5     membership_s5 0.032186761
bigcom101             bigcom101 0.026497854
bigcom109             bigcom109 0.023178502
bigcom22               bigcom22 0.022834129
bigcom180             bigcom180 0.017990025
bigcom385             bigcom385 0.016912045
bigcom62               bigcom62 0.013379987
bigcom204             bigcom204 0.012899992
upto_fourth         upto_fourth 0.012774073
bigcom71               bigcom71 0.009162055
bigcom205             bigcom205 0.008328263
bigcom32               bigcom32 0.006776730
bigcom75               bigcom75 0.003734473
orbit0                   orbit0 0.000000000
orbit3                   orbit3 0.000000000
orbit8                   orbit8 0.000000000
orbit14                 orbit14 0.000000000
orbit34                 orbit34 0.000000000
orbit72                 orbit72 0.000000000
eccrad                   eccrad 0.000000000
evcent                   evcent 0.000000000
first                     first 0.000000000
bigcom1                 bigcom1 0.000000000
bigcom2                 bigcom2 0.000000000
bigcom6                 bigcom6 0.000000000
bigcom8                 bigcom8 0.000000000
bigcom9                 bigcom9 0.000000000
bigcom11               bigcom11 0.000000000
bigcom13               bigcom13 0.000000000
bigcom15               bigcom15 0.000000000
bigcom16               bigcom16 0.000000000
bigcom21               bigcom21 0.000000000
bigcom24               bigcom24 0.000000000
bigcom31               bigcom31 0.000000000
bigcom33               bigcom33 0.000000000
bigcom34               bigcom34 0.000000000
bigcom36               bigcom36 0.000000000
bigcom37               bigcom37 0.000000000
bigcom39               bigcom39 0.000000000
bigcom43               bigcom43 0.000000000
bigcom44               bigcom44 0.000000000
bigcom47               bigcom47 0.000000000
bigcom49               bigcom49 0.000000000
bigcom50               bigcom50 0.000000000
bigcom51               bigcom51 0.000000000
bigcom54               bigcom54 0.000000000
bigcom56               bigcom56 0.000000000
bigcom66               bigcom66 0.000000000
bigcom68               bigcom68 0.000000000
bigcom69               bigcom69 0.000000000
bigcom72               bigcom72 0.000000000
bigcom73               bigcom73 0.000000000
bigcom74               bigcom74 0.000000000
bigcom76               bigcom76 0.000000000
bigcom77               bigcom77 0.000000000
bigcom79               bigcom79 0.000000000
bigcom80               bigcom80 0.000000000
bigcom82               bigcom82 0.000000000
bigcom83               bigcom83 0.000000000
bigcom84               bigcom84 0.000000000
bigcom85               bigcom85 0.000000000
bigcom87               bigcom87 0.000000000
bigcom89               bigcom89 0.000000000
bigcom91               bigcom91 0.000000000
bigcom92               bigcom92 0.000000000
bigcom93               bigcom93 0.000000000
bigcom96               bigcom96 0.000000000
bigcom97               bigcom97 0.000000000
bigcom98               bigcom98 0.000000000
bigcom99               bigcom99 0.000000000
bigcom104             bigcom104 0.000000000
bigcom106             bigcom106 0.000000000
bigcom113             bigcom113 0.000000000
bigcom116             bigcom116 0.000000000
bigcom120             bigcom120 0.000000000
bigcom123             bigcom123 0.000000000
bigcom126             bigcom126 0.000000000
bigcom127             bigcom127 0.000000000
bigcom137             bigcom137 0.000000000
bigcom139             bigcom139 0.000000000
bigcom140             bigcom140 0.000000000
bigcom143             bigcom143 0.000000000
bigcom145             bigcom145 0.000000000
bigcom146             bigcom146 0.000000000
bigcom147             bigcom147 0.000000000
bigcom149             bigcom149 0.000000000
bigcom153             bigcom153 0.000000000
bigcom154             bigcom154 0.000000000
bigcom156             bigcom156 0.000000000
bigcom157             bigcom157 0.000000000
bigcom158             bigcom158 0.000000000
bigcom160             bigcom160 0.000000000
bigcom161             bigcom161 0.000000000
bigcom162             bigcom162 0.000000000
bigcom164             bigcom164 0.000000000
bigcom166             bigcom166 0.000000000
bigcom167             bigcom167 0.000000000
bigcom173             bigcom173 0.000000000
bigcom175             bigcom175 0.000000000
bigcom176             bigcom176 0.000000000
bigcom177             bigcom177 0.000000000
bigcom181             bigcom181 0.000000000
bigcom184             bigcom184 0.000000000
bigcom186             bigcom186 0.000000000
bigcom187             bigcom187 0.000000000
bigcom189             bigcom189 0.000000000
bigcom194             bigcom194 0.000000000
bigcom195             bigcom195 0.000000000
bigcom212             bigcom212 0.000000000
bigcom214             bigcom214 0.000000000
bigcom222             bigcom222 0.000000000
bigcom223             bigcom223 0.000000000
bigcom226             bigcom226 0.000000000
bigcom227             bigcom227 0.000000000
bigcom229             bigcom229 0.000000000
bigcom233             bigcom233 0.000000000
bigcom236             bigcom236 0.000000000
bigcom237             bigcom237 0.000000000
bigcom246             bigcom246 0.000000000
bigcom248             bigcom248 0.000000000
bigcom249             bigcom249 0.000000000
bigcom250             bigcom250 0.000000000
bigcom254             bigcom254 0.000000000
bigcom266             bigcom266 0.000000000
bigcom269             bigcom269 0.000000000
bigcom272             bigcom272 0.000000000
bigcom274             bigcom274 0.000000000
bigcom281             bigcom281 0.000000000
bigcom291             bigcom291 0.000000000
bigcom292             bigcom292 0.000000000
bigcom295             bigcom295 0.000000000
bigcom299             bigcom299 0.000000000
bigcom301             bigcom301 0.000000000
bigcom306             bigcom306 0.000000000
bigcom309             bigcom309 0.000000000
bigcom314             bigcom314 0.000000000
bigcom321             bigcom321 0.000000000
bigcom341             bigcom341 0.000000000
bigcom350             bigcom350 0.000000000
bigcom353             bigcom353 0.000000000
bigcom359             bigcom359 0.000000000
bigcom363             bigcom363 0.000000000
bigcom365             bigcom365 0.000000000
bigcom386             bigcom386 0.000000000
bigcom408             bigcom408 0.000000000
bigcom480             bigcom480 0.000000000
membership_s3     membership_s3 0.000000000
membership_s4     membership_s4 0.000000000
membership_s6     membership_s6 0.000000000
membership_s7     membership_s7 0.000000000
membership_s8     membership_s8 0.000000000
membership_s9     membership_s9 0.000000000
membership_s11   membership_s11 0.000000000
membership_s12   membership_s12 0.000000000
membership_s16   membership_s16 0.000000000
membership_s17   membership_s17 0.000000000
membership_s18   membership_s18 0.000000000
membership_s20   membership_s20 0.000000000
membership_s22   membership_s22 0.000000000
membership_s24   membership_s24 0.000000000
membership_s25   membership_s25 0.000000000
membership_s26   membership_s26 0.000000000
membership_s28   membership_s28 0.000000000
membership_s31   membership_s31 0.000000000
membership_s33   membership_s33 0.000000000
membership_s37   membership_s37 0.000000000
[1] "Dataset: all_targets Model RF, run: 1 of 10 2015-06-22 17:10:17"
     |      Out-of-bag   |
Tree |      MSE  %Var(y) |
   1 |  0.03926   193.77 |
   2 |  0.03601   177.75 |
   3 |  0.03288   162.30 |
   4 |  0.03191   157.50 |
   5 |  0.02983   147.23 |
   6 |  0.02915   143.88 |
   7 |  0.02885   142.38 |
   8 |  0.02741   135.27 |
   9 |  0.02666   131.61 |
  10 |  0.02566   126.64 |
  11 |  0.02515   124.12 |
  12 |  0.02447   120.77 |
  13 |  0.02403   118.61 |
  14 |  0.02353   116.14 |
  15 |  0.02306   113.80 |
  16 |  0.02285   112.79 |
  17 |  0.02272   112.16 |
  18 |  0.02263   111.72 |
  19 |  0.02236   110.37 |
  20 |  0.02212   109.16 |
  21 |  0.02196   108.38 |
  22 |  0.02181   107.63 |
  23 |  0.02168   106.99 |
  24 |  0.02156   106.41 |
  25 |  0.02146   105.94 |
  26 |   0.0213   105.15 |
  27 |  0.02118   104.57 |
  28 |  0.02121   104.70 |
  29 |  0.02122   104.72 |
  30 |  0.02114   104.37 |
  31 |    0.021   103.65 |
  32 |  0.02089   103.10 |
  33 |  0.02088   103.06 |
  34 |  0.02089   103.10 |
  35 |  0.02085   102.90 |
  36 |  0.02084   102.84 |
  37 |   0.0208   102.65 |
  38 |  0.02076   102.47 |
  39 |  0.02072   102.27 |
  40 |  0.02071   102.23 |
  41 |   0.0207   102.17 |
  42 |  0.02067   102.04 |
  43 |  0.02063   101.81 |
  44 |  0.02062   101.77 |
  45 |  0.02062   101.75 |
  46 |  0.02062   101.76 |
  47 |  0.02063   101.85 |
  48 |  0.02059   101.63 |
  49 |  0.02056   101.47 |
  50 |  0.02053   101.33 |
  51 |   0.0205   101.16 |
  52 |  0.02046   101.00 |
  53 |  0.02045   100.94 |
  54 |   0.0204   100.67 |
  55 |  0.02039   100.66 |
  56 |  0.02035   100.46 |
  57 |  0.02033   100.33 |
  58 |  0.02032   100.29 |
  59 |  0.02033   100.36 |
  60 |  0.02034   100.40 |
  61 |  0.02035   100.45 |
  62 |  0.02032   100.31 |
  63 |  0.02032   100.29 |
  64 |  0.02032   100.29 |
  65 |  0.02031   100.27 |
  66 |   0.0203   100.21 |
  67 |  0.02031   100.26 |
  68 |  0.02027   100.07 |
  69 |  0.02025    99.95 |
  70 |  0.02023    99.87 |
  71 |  0.02021    99.76 |
  72 |  0.02021    99.74 |
  73 |  0.02017    99.55 |
  74 |  0.02016    99.48 |
  75 |  0.02017    99.55 |
  76 |  0.02016    99.50 |
  77 |  0.02015    99.46 |
  78 |  0.02015    99.45 |
  79 |  0.02015    99.45 |
  80 |  0.02014    99.40 |
  81 |  0.02013    99.34 |
  82 |  0.02012    99.32 |
  83 |  0.02009    99.18 |
  84 |   0.0201    99.20 |
  85 |  0.02009    99.16 |
  86 |  0.02007    99.07 |
  87 |  0.02006    99.03 |
  88 |  0.02007    99.07 |
  89 |  0.02007    99.06 |
  90 |  0.02006    99.00 |
  91 |  0.02006    99.02 |
  92 |  0.02006    98.99 |
  93 |  0.02007    99.05 |
  94 |  0.02008    99.09 |
  95 |  0.02007    99.05 |
  96 |  0.02006    99.01 |
  97 |  0.02005    98.98 |
  98 |  0.02005    98.95 |
  99 |  0.02003    98.87 |
 100 |  0.02004    98.92 |
[1] "Random Forest variable coefficients"
                      %IncMSE IncNodePurity
graph0           5.557007e-04  5.021052e-01
graph1           3.143795e-03  7.476354e-01
graph2           1.166350e-03  6.212771e-01
graph3           1.381289e-03  7.566869e-01
graph4           3.512758e-03  1.089201e+00
graph5           3.925415e-03  9.587246e-01
graph6           2.278532e-03  1.028764e+00
graph7           2.360595e-03  7.679889e-01
graph8           6.107933e-04  4.108247e-01
graph9           1.687100e-03  9.707733e-01
graph10          3.515817e-03  1.348849e+00
graph11          2.800142e-03  1.420833e+00
graph12          2.891806e-03  9.323974e-01
graph13          1.226685e-03  8.353339e-01
graph14          2.087582e-03  9.425257e-01
graph15          2.753907e-03  6.714244e-01
graph16          1.924091e-03  7.158965e-01
graph17          2.212548e-03  1.000378e+00
graph18          1.031975e-03  7.480001e-01
graph19          1.123667e-03  8.428153e-01
graph20          8.730828e-03  1.648642e+00
graph21          2.667103e-03  6.673138e-01
graph22          3.656637e-03  1.189171e+00
graph23          4.881652e-03  1.328283e+00
graph24          1.138794e-03  7.963297e-01
graph25          3.118620e-03  1.199994e+00
graph26          2.086539e-03  9.112690e-01
graph27          2.895279e-03  1.481982e+00
graph28          1.874565e-03  6.219917e-01
graph29          7.652710e-04  6.206447e-01
orbit0           8.455839e-04  6.541107e-01
orbit1           3.129261e-03  8.234934e-01
orbit2           3.640503e-03  9.030965e-01
orbit3           5.985570e-04  4.647910e-01
orbit4           1.581943e-03  6.696929e-01
orbit5           1.489464e-03  7.211095e-01
orbit6           2.876445e-03  1.192809e+00
orbit7           1.782380e-03  6.182261e-01
orbit8           2.476190e-03  9.444540e-01
orbit9           2.151131e-03  9.403021e-01
orbit10          2.407731e-03  8.308896e-01
orbit11          2.282642e-03  7.029363e-01
orbit12          6.599028e-04  5.750149e-01
orbit13          4.994928e-04  3.483493e-01
orbit14          6.437235e-04  3.994074e-01
orbit15          1.296879e-03  9.170257e-01
orbit16          3.184229e-03  8.032440e-01
orbit17          2.760637e-03  8.517462e-01
orbit18          4.416958e-03  2.452565e+00
orbit19          4.066210e-03  9.981680e-01
orbit20          2.400116e-03  9.021541e-01
orbit21          3.333567e-03  7.829256e-01
orbit22          2.825404e-03  1.394659e+00
orbit23          2.294343e-03  6.041254e-01
orbit24          5.012112e-03  1.719194e+00
orbit25          1.027884e-03  7.027164e-01
orbit26          2.619175e-03  5.360130e-01
orbit27          2.668390e-03  1.063967e+00
orbit28          1.782997e-03  1.045536e+00
orbit29          3.168051e-03  7.160555e-01
orbit30          3.940798e-03  1.166784e+00
orbit31          1.628878e-03  1.275581e+00
orbit32          2.874144e-03  1.000538e+00
orbit33          2.401680e-03  6.576149e-01
orbit34          4.157914e-03  5.182918e-01
orbit35          2.964490e-03  1.166191e+00
orbit36          4.684082e-03  1.145072e+00
orbit37          2.200713e-03  1.108141e+00
orbit38          5.351391e-03  9.132371e-01
orbit39          2.027101e-03  1.909329e+00
orbit40          2.979519e-03  9.177648e-01
orbit41          9.772183e-04  1.038835e+00
orbit42          2.288750e-03  4.836862e-01
orbit43          1.501788e-03  5.414129e-01
orbit44          1.177500e-03  6.452431e-01
orbit45          2.757225e-03  1.706634e+00
orbit46          1.097710e-03  9.810904e-01
orbit47          6.113016e-03  9.295439e-01
orbit48          4.902422e-04  7.734942e-01
orbit49          8.098714e-03  1.782985e+00
orbit50          2.341760e-03  1.457578e+00
orbit51          5.254585e-03  8.331235e-01
orbit52          1.091119e-03  8.490498e-01
orbit53          8.338674e-04  5.473444e-01
orbit54          4.282068e-03  1.688696e+00
orbit55          7.250444e-04  5.668835e-01
orbit56          6.499756e-03  2.259772e+00
orbit57          1.215805e-03  4.680455e-01
orbit58          1.137455e-03  4.760054e-01
orbit59          3.368548e-03  9.011371e-01
orbit60          8.661179e-04  6.975442e-01
orbit61          1.754634e-03  8.077030e-01
orbit62          5.218908e-03  1.747858e+00
orbit63          2.112816e-03  1.219831e+00
orbit64          1.626715e-03  9.692570e-01
orbit65          5.618254e-03  2.796203e+00
orbit66          1.901526e-03  9.294429e-01
orbit67          1.583464e-03  5.425212e-01
orbit68          3.900115e-03  2.030515e+00
orbit69          2.017275e-03  8.686307e-01
orbit70          2.697894e-03  2.945541e+00
orbit71          2.010017e-04  5.437380e-01
orbit72          6.919539e-04  5.743870e-01
AP               3.696140e-05  1.879060e-01
bet              5.543391e-03  2.408530e+00
ecc              2.318654e-04  4.462636e-01
eccrad           2.629101e-04  3.542039e-01
close            2.082078e-03  8.403784e-01
constraint       3.656387e-03  1.691340e+00
coreness         3.355035e-03  7.634199e-01
knn              3.432653e-03  2.022051e+00
hubscore         1.201686e-03  7.173377e-01
pagerank         8.517054e-03  4.742607e+00
trans            2.689819e-03  2.516067e+00
evcent           3.446517e-03  6.600875e-01
first            9.437894e-04  5.636923e-01
upto_second      2.166624e-03  8.400457e-01
upto_third       5.525426e-04  7.619116e-01
upto_fourth      5.773093e-04  5.667929e-01
upto_fifth       2.477237e-03  1.299457e+00
upto_sixth       1.336763e-03  9.766732e-01
second           1.636369e-03  6.043399e-01
third            6.190792e-03  2.433993e+00
fourth           3.066191e-03  2.272203e+00
fifth            2.433000e-03  2.087086e+00
sixth            1.859633e-03  1.783264e+00
ratio1           1.773716e-03  2.245296e+00
ratio2           4.578170e-03  2.100845e+00
ratio3           1.408791e-03  1.590158e+00
ratio4           2.183203e-03  3.133947e+00
ratio5           3.100047e-03  7.429676e+00
ratio6           5.785742e-03  1.930946e+00
selfinter        4.910512e-03  1.182485e+00
walktrap_vertex  1.411956e-03  3.029335e+00
bigcom1          3.139262e-05  1.194500e-01
bigcom2          0.000000e+00  1.110223e-18
bigcom3          1.778852e-04  7.131681e-01
bigcom4          1.684998e-04  1.731473e-01
bigcom6          0.000000e+00  0.000000e+00
bigcom8          0.000000e+00  3.046477e-03
bigcom9          0.000000e+00  6.938894e-20
bigcom11        -9.256063e-06  7.704647e-02
bigcom13         0.000000e+00  2.775558e-19
bigcom15         0.000000e+00  6.938894e-20
bigcom16         0.000000e+00  2.220446e-18
bigcom21         4.309978e-06  4.206848e-02
bigcom22         2.144371e-04  1.633330e-01
bigcom24         0.000000e+00  0.000000e+00
bigcom26         3.441664e-04  7.645114e-01
bigcom28         3.501831e-04  1.284116e+00
bigcom30         1.128533e-03  2.590382e+00
bigcom31         0.000000e+00  6.938894e-20
bigcom32        -6.680196e-06  1.199581e-01
bigcom33         0.000000e+00  0.000000e+00
bigcom34         0.000000e+00  0.000000e+00
bigcom36         0.000000e+00  0.000000e+00
bigcom37         0.000000e+00  0.000000e+00
bigcom38         4.584934e-05  2.685616e-01
bigcom39         0.000000e+00  0.000000e+00
bigcom40        -1.595987e-05  7.702700e-02
bigcom43         0.000000e+00  4.163336e-19
bigcom44         0.000000e+00  0.000000e+00
bigcom46        -3.540182e-05  2.886961e-01
bigcom47         0.000000e+00  0.000000e+00
bigcom49         0.000000e+00  6.938894e-20
bigcom50         0.000000e+00  2.220446e-18
bigcom51         0.000000e+00  2.289835e-18
bigcom52        -8.848245e-06  8.784398e-01
bigcom54         0.000000e+00  0.000000e+00
bigcom56         0.000000e+00  0.000000e+00
bigcom62        -8.292221e-06  5.352608e-01
bigcom66         0.000000e+00  4.163336e-19
bigcom68         0.000000e+00  1.387779e-19
bigcom69         0.000000e+00  0.000000e+00
bigcom71         4.664761e-05  3.056407e-01
bigcom72         0.000000e+00  0.000000e+00
bigcom73         1.008847e-05  1.766009e-01
bigcom74         0.000000e+00  0.000000e+00
bigcom75        -3.586572e-05  4.767362e-01
bigcom76         0.000000e+00  6.938894e-20
bigcom77         0.000000e+00  6.938894e-20
bigcom79         0.000000e+00  0.000000e+00
bigcom80         0.000000e+00  0.000000e+00
bigcom82         0.000000e+00  1.110223e-18
bigcom83         0.000000e+00  0.000000e+00
bigcom84         0.000000e+00  0.000000e+00
bigcom85         0.000000e+00  1.387779e-19
bigcom87         0.000000e+00  4.163336e-19
bigcom89         0.000000e+00  2.220446e-18
bigcom91        -1.042954e-05  1.778306e-01
bigcom92        -1.170157e-05  2.977060e-02
bigcom93         0.000000e+00  0.000000e+00
bigcom96         0.000000e+00  6.938894e-20
bigcom97         0.000000e+00  0.000000e+00
bigcom98         0.000000e+00  0.000000e+00
bigcom99         0.000000e+00  0.000000e+00
bigcom101        7.731614e-06  2.544621e-01
bigcom104        0.000000e+00  2.220446e-18
bigcom106        0.000000e+00  0.000000e+00
bigcom109        2.323596e-05  6.194820e-01
bigcom113        0.000000e+00  6.938894e-20
bigcom116        5.546591e-07  4.131135e-02
bigcom120        0.000000e+00  0.000000e+00
bigcom123        0.000000e+00  0.000000e+00
bigcom126        0.000000e+00  5.551115e-18
bigcom127        0.000000e+00  1.110223e-18
bigcom137        0.000000e+00  0.000000e+00
bigcom139        0.000000e+00  0.000000e+00
bigcom140        0.000000e+00  1.387779e-19
bigcom143       -9.215995e-06  1.977852e-01
bigcom145        0.000000e+00  0.000000e+00
bigcom146        0.000000e+00  0.000000e+00
bigcom147        0.000000e+00  0.000000e+00
bigcom149        0.000000e+00  0.000000e+00
bigcom153        0.000000e+00  2.289835e-18
bigcom154        0.000000e+00  0.000000e+00
bigcom156        0.000000e+00  0.000000e+00
bigcom157        0.000000e+00  0.000000e+00
bigcom158        0.000000e+00  0.000000e+00
bigcom160        0.000000e+00  4.163336e-19
bigcom161        0.000000e+00  2.289835e-18
bigcom162        0.000000e+00  0.000000e+00
bigcom164        0.000000e+00  0.000000e+00
bigcom166        0.000000e+00  0.000000e+00
bigcom167        0.000000e+00  1.318390e-18
bigcom171        1.417847e-04  2.657462e+00
bigcom173        0.000000e+00  0.000000e+00
bigcom175        0.000000e+00  0.000000e+00
bigcom176        0.000000e+00  0.000000e+00
bigcom177        0.000000e+00  0.000000e+00
bigcom178        5.566466e-05  1.071414e+00
bigcom180       -2.893435e-05  4.931456e-01
bigcom181        0.000000e+00  1.387779e-19
bigcom184        0.000000e+00  1.110223e-18
bigcom186        2.302427e-06  4.914662e-01
bigcom187       -8.150030e-06  2.910757e-01
bigcom189        0.000000e+00  2.359224e-18
bigcom194        0.000000e+00  4.163336e-19
bigcom195        0.000000e+00  0.000000e+00
bigcom196       -1.307600e-06  9.783999e-01
bigcom204        3.063256e-05  4.307567e-01
bigcom205       -1.835607e-05  4.446084e-01
bigcom212        0.000000e+00  0.000000e+00
bigcom214        0.000000e+00  1.110223e-18
bigcom222        0.000000e+00  0.000000e+00
bigcom223        0.000000e+00  0.000000e+00
bigcom226        0.000000e+00  0.000000e+00
bigcom227        0.000000e+00  0.000000e+00
bigcom229        0.000000e+00  0.000000e+00
bigcom233        0.000000e+00  0.000000e+00
bigcom236        0.000000e+00  2.220446e-18
bigcom237        0.000000e+00  1.387779e-19
bigcom246        0.000000e+00  0.000000e+00
bigcom248        0.000000e+00  0.000000e+00
bigcom249        0.000000e+00  0.000000e+00
bigcom250        0.000000e+00  4.163336e-19
bigcom254        0.000000e+00  0.000000e+00
bigcom266        0.000000e+00  6.938894e-20
bigcom269        0.000000e+00  0.000000e+00
bigcom272        0.000000e+00  0.000000e+00
bigcom274        0.000000e+00  4.163336e-19
bigcom281        0.000000e+00  2.220446e-18
bigcom291        0.000000e+00  0.000000e+00
bigcom292        0.000000e+00  0.000000e+00
bigcom295        0.000000e+00  6.938894e-20
bigcom299       -4.092285e-05  5.561913e-01
bigcom301        0.000000e+00  0.000000e+00
bigcom306        0.000000e+00  2.220446e-18
bigcom309        0.000000e+00  0.000000e+00
bigcom314        0.000000e+00  0.000000e+00
bigcom321        0.000000e+00  1.387779e-19
bigcom341        0.000000e+00  1.110223e-18
bigcom350        0.000000e+00  0.000000e+00
bigcom353        0.000000e+00  0.000000e+00
bigcom359        0.000000e+00  0.000000e+00
bigcom363        0.000000e+00  0.000000e+00
bigcom365        0.000000e+00  2.081668e-19
bigcom385       -4.171094e-06  4.153082e-01
bigcom386        0.000000e+00  0.000000e+00
bigcom408       -2.299005e-06  3.265844e-01
bigcom412        1.948562e-05  1.053668e+00
bigcom480        0.000000e+00  1.110223e-18
spin_vertex      1.003960e-03  3.012197e+00
membership_s1    3.250389e-04  6.972403e-01
membership_s3    0.000000e+00  0.000000e+00
membership_s4    1.665971e-06  7.539801e-02
membership_s5    2.575806e-05  2.087001e-01
membership_s6    2.184518e-04  2.505415e-01
membership_s7    5.196136e-05  2.180696e-01
membership_s8    0.000000e+00  1.387779e-19
membership_s9    0.000000e+00  0.000000e+00
membership_s11   0.000000e+00  0.000000e+00
membership_s12   0.000000e+00  0.000000e+00
membership_s14  -3.427409e-05  1.547365e-01
membership_s15   6.635889e-05  4.907732e-01
membership_s16   0.000000e+00  2.428613e-18
membership_s17   0.000000e+00  6.938894e-20
membership_s18   0.000000e+00  4.163336e-19
membership_s20   0.000000e+00  1.110223e-18
membership_s21   3.610091e-05  2.147283e-01
membership_s22   0.000000e+00  2.775558e-19
membership_s24   4.513654e-06  8.888889e-03
membership_s25   0.000000e+00  0.000000e+00
membership_s26   0.000000e+00  0.000000e+00
membership_s27   5.034796e-05  2.183530e-01
membership_s28   0.000000e+00  2.220446e-18
membership_s30   1.357881e-04  3.618697e-01
membership_s31   5.127115e-05  2.247474e-01
membership_s32   1.295780e-03  2.326793e+00
membership_s33   0.000000e+00  0.000000e+00
membership_s36   9.904283e-05  1.432991e-01
membership_s37   0.000000e+00  1.387779e-19
V1               3.433938e-03  3.452105e+00
V2               2.116962e-03  4.649363e+00
pdi              2.791005e-04  9.260783e-01
adhesion         2.020001e-02  3.779236e+00
cohesion         1.807001e-02  4.185767e+00
inner            8.967616e-03  4.078089e+00
outer            5.374288e-03  5.866705e+00
ioratio          7.081309e-03  3.602656e+00
comsize          1.192082e-02  6.870346e+00
[1] "Dataset: all_targets Model GLM, run: 1 of 10 2015-06-22 17:15:47"
[1] "glmnet variable coefficients"
                   [,1]          [,2]
(Intercept)     -3.8573 -8.884417e+00
graph0           0.0000 -1.146430e-03
graph1           0.0000  0.000000e+00
graph2           0.0000 -1.876397e-08
graph3           0.0000 -1.024000e-08
graph4           0.0000  0.000000e+00
graph5           0.0000  0.000000e+00
graph6           0.0000  0.000000e+00
graph7           0.0000  5.800753e-07
graph8           0.0000  0.000000e+00
graph9           0.0000 -3.269136e-09
graph10          0.0000  0.000000e+00
graph11          0.0000  0.000000e+00
graph12          0.0000  0.000000e+00
graph13          0.0000  0.000000e+00
graph14          0.0000  0.000000e+00
graph15          0.0000 -2.437750e-07
graph16          0.0000  0.000000e+00
graph17          0.0000  0.000000e+00
graph18          0.0000  0.000000e+00
graph19          0.0000  0.000000e+00
graph20          0.0000 -2.754792e-06
graph21          0.0000  0.000000e+00
graph22          0.0000 -7.421669e-07
graph23          0.0000  0.000000e+00
graph24          0.0000  0.000000e+00
graph25          0.0000  0.000000e+00
graph26          0.0000  0.000000e+00
graph27          0.0000  7.988102e-06
graph28          0.0000  0.000000e+00
graph29          0.0000 -8.213975e-05
orbit0           0.0000 -9.853268e-04
orbit1           0.0000 -3.647050e-05
orbit2           0.0000  0.000000e+00
orbit3           0.0000 -9.555441e-09
orbit4           0.0000 -2.698606e-06
orbit5           0.0000  0.000000e+00
orbit6           0.0000  1.924401e-08
orbit7           0.0000  0.000000e+00
orbit8           0.0000  0.000000e+00
orbit9           0.0000  0.000000e+00
orbit10          0.0000 -3.638790e-06
orbit11          0.0000  0.000000e+00
orbit12          0.0000  0.000000e+00
orbit13          0.0000  5.031814e-06
orbit14          0.0000  0.000000e+00
orbit15          0.0000  0.000000e+00
orbit16          0.0000 -5.843958e-09
orbit17          0.0000  0.000000e+00
orbit18          0.0000  2.371085e-09
orbit19          0.0000  0.000000e+00
orbit20          0.0000 -1.098271e-10
orbit21          0.0000  0.000000e+00
orbit22          0.0000 -4.081224e-11
orbit23          0.0000  0.000000e+00
orbit24          0.0000  0.000000e+00
orbit25          0.0000  8.841394e-08
orbit26          0.0000 -2.379902e-10
orbit27          0.0000  2.386812e-07
orbit28          0.0000 -1.777645e-07
orbit29          0.0000 -1.819598e-08
orbit30          0.0000  1.478681e-08
orbit31          0.0000  1.573149e-12
orbit32          0.0000 -1.031778e-08
orbit33          0.0000  0.000000e+00
orbit34          0.0000 -1.519027e-07
orbit35          0.0000 -1.701584e-07
orbit36          0.0000  9.871128e-08
orbit37          0.0000 -2.358115e-08
orbit38          0.0000  0.000000e+00
orbit39          0.0000 -1.174880e-06
orbit40          0.0000  0.000000e+00
orbit41          0.0000  0.000000e+00
orbit42          0.0000  0.000000e+00
orbit43          0.0000  6.469128e-06
orbit44          0.0000  0.000000e+00
orbit45          0.0000  4.065581e-06
orbit46          0.0000 -1.839069e-06
orbit47          0.0000  0.000000e+00
orbit48          0.0000  5.336718e-07
orbit49          0.0000  0.000000e+00
orbit50          0.0000 -5.818323e-06
orbit51          0.0000  3.568153e-07
orbit52          0.0000  0.000000e+00
orbit53          0.0000  0.000000e+00
orbit54          0.0000 -5.924316e-06
orbit55          0.0000 -8.356976e-08
orbit56          0.0000  7.098296e-05
orbit57          0.0000 -2.721100e-06
orbit58          0.0000  0.000000e+00
orbit59          0.0000  6.286979e-06
orbit60          0.0000  0.000000e+00
orbit61          0.0000 -1.000940e-06
orbit62          0.0000  3.803615e-05
orbit63          0.0000  5.380465e-05
orbit64          0.0000 -3.538757e-06
orbit65          0.0000  3.580580e-05
orbit66          0.0000 -5.899903e-05
orbit67          0.0000  9.288373e-06
orbit68          0.0000  1.045325e-04
orbit69          0.0000  3.661234e-06
orbit70          0.0000  3.472969e-04
orbit71          0.0000  0.000000e+00
orbit72          0.0000 -1.014166e-04
AP               0.0000 -5.310729e-02
bet              0.0000  7.184295e-10
ecc              0.0000  2.676735e-02
eccrad           0.0000  1.452840e-01
close            0.0000  0.000000e+00
constraint       0.0000 -8.010061e-01
coreness         0.0000 -4.476682e-03
knn              0.0000 -7.237265e-05
hubscore         0.0000  1.019275e-01
pagerank         0.0000 -6.928992e-01
trans            0.0000 -8.269292e-02
evcent           0.0000  0.000000e+00
first            0.0000 -1.205372e-03
upto_second      0.0000 -1.743087e-05
upto_third       0.0000  0.000000e+00
upto_fourth      0.0000  0.000000e+00
upto_fifth       0.0000  7.966769e-05
upto_sixth       0.0000  1.013443e-06
second           0.0000 -9.046845e-06
third            0.0000  2.242316e-06
fourth           0.0000 -4.805574e-05
fifth            0.0000  3.352152e-05
sixth            0.0000  0.000000e+00
ratio1           0.0000 -3.844684e-04
ratio2           0.0000  1.935685e-08
ratio3           0.0000  1.846560e-04
ratio4           0.0000  0.000000e+00
ratio5           0.0000  0.000000e+00
ratio6           0.0000 -1.987436e-05
selfinter        0.0000  6.017933e-01
walktrap_vertex  0.0000 -2.908310e-01
bigcom1          0.0000 -1.939089e-01
bigcom2          0.0000 -3.562713e-01
bigcom3          0.0000  5.618161e-01
bigcom4          0.0000  2.172694e-02
bigcom6          0.0000 -3.743593e-01
bigcom8          0.0000 -3.175002e-01
bigcom9          0.0000 -6.091551e-01
bigcom11         0.0000  3.367961e-01
bigcom13         0.0000 -7.047837e-01
bigcom15         0.0000 -2.670953e-01
bigcom16         0.0000 -1.145043e-01
bigcom21         0.0000 -2.940138e-01
bigcom22         0.0000  1.486247e-02
bigcom24         0.0000 -2.691791e-01
bigcom26         0.0000  6.246481e-01
bigcom28         0.0000  8.006580e-01
bigcom30         0.0000  1.211279e+00
bigcom31         0.0000 -2.027210e-01
bigcom32         0.0000  7.612581e-01
bigcom33         0.0000 -6.246556e-01
bigcom34         0.0000 -2.288877e-01
bigcom36         0.0000 -9.340147e-01
bigcom37         0.0000  0.000000e+00
bigcom38         0.0000  1.324572e+00
bigcom39         0.0000 -6.362047e-01
bigcom40         0.0000  1.457516e-01
bigcom43         0.0000 -3.480848e-01
bigcom44         0.0000 -4.491795e-01
bigcom46         0.0000  1.053705e+00
bigcom47         0.0000 -6.845930e-01
bigcom49         0.0000 -3.412115e-01
bigcom50         0.0000 -6.741479e-01
bigcom51         0.0000 -2.552325e-01
bigcom52         0.0000  2.211709e+00
bigcom54         0.0000 -9.212078e-02
bigcom56         0.0000 -9.360087e-01
bigcom62         0.0000  1.696988e+00
bigcom66         0.0000 -4.118627e-01
bigcom68         0.0000 -1.113875e-01
bigcom69         0.0000 -5.735829e-01
bigcom71         0.0000  1.542103e+00
bigcom72         0.0000 -5.958466e-02
bigcom73         0.0000  2.180907e-01
bigcom74         0.0000 -6.613670e-01
bigcom75         0.0000  1.528603e+00
bigcom76         0.0000 -3.514967e-01
bigcom77         0.0000 -8.212205e-01
bigcom79         0.0000 -6.857705e-01
bigcom80         0.0000 -6.654038e-01
bigcom82         0.0000 -8.291259e-01
bigcom83         0.0000  0.000000e+00
bigcom84         0.0000 -7.542789e-01
bigcom85         0.0000 -7.675422e-01
bigcom87         0.0000 -5.902413e-01
bigcom89         0.0000 -3.594569e-01
bigcom91         0.0000  3.453837e-01
bigcom92         0.0000  4.583916e-01
bigcom93         0.0000  0.000000e+00
bigcom96         0.0000 -5.844832e-01
bigcom97         0.0000 -8.399851e-01
bigcom98         0.0000 -3.469566e-01
bigcom99         0.0000 -1.320446e-01
bigcom101        0.0000  1.572365e+00
bigcom104        0.0000 -6.346677e-01
bigcom106        0.0000 -4.884123e-01
bigcom109        0.0000  1.631111e+00
bigcom113        0.0000 -5.307701e-01
bigcom116        0.0000 -9.150971e-03
bigcom120        0.0000 -5.405642e-01
bigcom123        0.0000 -3.072569e-01
bigcom126        0.0000 -1.178876e-01
bigcom127        0.0000 -1.978360e-01
bigcom137        0.0000 -8.495012e-01
bigcom139        0.0000 -2.024811e-01
bigcom140        0.0000 -3.700405e-01
bigcom143        0.0000  1.463251e+00
bigcom145        0.0000 -5.578316e-03
bigcom146        0.0000 -2.131983e-01
bigcom147        0.0000 -4.256805e-01
bigcom149        0.0000 -2.543320e-01
bigcom153        0.0000 -4.177420e-01
bigcom154        0.0000 -1.321673e-01
bigcom156        0.0000 -4.420050e-01
bigcom157        0.0000  0.000000e+00
bigcom158        0.0000 -3.137495e-01
bigcom160        0.0000 -3.164725e-01
bigcom161        0.0000 -2.780862e-01
bigcom162        0.0000 -1.262082e-01
bigcom164        0.0000 -2.179826e-01
bigcom166        0.0000 -1.507556e-01
bigcom167        0.0000 -8.184855e-01
bigcom171        0.0000  2.725859e+00
bigcom173        0.0000 -2.702011e-01
bigcom175        0.0000  0.000000e+00
bigcom176        0.0000 -1.167369e-01
bigcom177        0.0000 -2.462861e-01
bigcom178        0.0000  2.470149e+00
bigcom180        0.0000  2.058805e+00
bigcom181        0.0000 -3.956176e-01
bigcom184        0.0000 -4.309327e-01
bigcom186        0.0000  8.222853e-01
bigcom187        0.0000  8.879972e-01
bigcom189        0.0000 -4.417363e-01
bigcom194        0.0000 -6.866100e-02
bigcom195        0.0000 -3.907434e-01
bigcom196        0.0000  1.858943e+00
bigcom204        0.0000  1.413236e+00
bigcom205        0.0000  1.927372e+00
bigcom212        0.0000 -1.447265e-01
bigcom214        0.0000 -2.152332e-01
bigcom222        0.0000 -1.577280e-01
bigcom223        0.0000 -5.977605e-01
bigcom226        0.0000 -7.409705e-02
bigcom227        0.0000 -2.362057e-01
bigcom229        0.0000 -3.948328e-02
bigcom233        0.0000 -2.342471e-01
bigcom236        0.0000 -1.863090e-01
bigcom237        0.0000 -3.890175e-01
bigcom246        0.0000 -4.505877e-01
bigcom248        0.0000 -8.090548e-01
bigcom249        0.0000 -2.730723e-01
bigcom250        0.0000 -2.695600e-01
bigcom254        0.0000 -1.470016e-01
bigcom266        0.0000 -6.609082e-01
bigcom269        0.0000 -1.075990e-01
bigcom272        0.0000 -2.638211e-01
bigcom274        0.0000  0.000000e+00
bigcom281        0.0000 -8.587637e-02
bigcom291        0.0000 -3.263125e-01
bigcom292        0.0000 -4.864622e-01
bigcom295        0.0000 -3.972657e-01
bigcom299        0.0000  1.588538e+00
bigcom301        0.0000 -2.807638e-01
bigcom306        0.0000 -1.450125e-01
bigcom309        0.0000 -4.978187e-01
bigcom314        0.0000 -4.065558e-01
bigcom321        0.0000 -3.497258e-01
bigcom341        0.0000 -3.148693e-01
bigcom350        0.0000 -2.739906e-01
bigcom353        0.0000 -7.705470e-03
bigcom359        0.0000 -4.896689e-01
bigcom363        0.0000  0.000000e+00
bigcom365        0.0000 -7.216691e-01
bigcom385        0.0000  1.382002e+00
bigcom386        0.0000 -4.107797e-02
bigcom408        0.0000  9.117568e-01
bigcom412        0.0000  2.737432e+00
bigcom480        0.0000 -1.421109e-02
spin_vertex      0.0000 -8.025140e-03
membership_s1    0.0000  2.051107e-01
membership_s3    0.0000 -7.062554e-01
membership_s4    0.0000  0.000000e+00
membership_s5    0.0000 -1.342610e-03
membership_s6    0.0000 -1.117639e-01
membership_s7    0.0000 -2.122017e-01
membership_s8    0.0000 -5.902330e-01
membership_s9    0.0000 -7.341161e-01
membership_s11   0.0000 -4.354239e-01
membership_s12   0.0000 -4.917411e-01
membership_s14   0.0000  1.001935e+00
membership_s15   0.0000  5.326867e-01
membership_s16   0.0000 -4.388901e-01
membership_s17   0.0000 -3.895071e-01
membership_s18   0.0000 -7.143354e-01
membership_s20   0.0000 -3.553197e-01
membership_s21   0.0000  6.336870e-03
membership_s22   0.0000 -4.927522e-01
membership_s24   0.0000 -1.691545e+00
membership_s25   0.0000 -4.760747e-01
membership_s26   0.0000 -6.850919e-01
membership_s27   0.0000  0.000000e+00
membership_s28   0.0000 -6.964799e-01
membership_s30   0.0000  4.339034e-01
membership_s31   0.0000 -2.222445e-02
membership_s32   0.0000  1.121492e+00
membership_s33   0.0000 -2.246616e-01
membership_s36   0.0000 -4.246170e-01
membership_s37   0.0000 -6.533477e-01
V1               0.0000  5.339152e-02
V2               0.0000 -7.185635e-02
pdi              0.0000  3.286380e+02
adhesion         0.0000  3.272813e-11
cohesion         0.0000 -8.249330e-07
inner            0.0000 -5.267505e-06
outer            0.0000  0.000000e+00
ioratio          0.0000  2.771301e-01
comsize          0.0000  6.742563e-04
[1] "Dataset: all_targets Model GBM, run: 2 of 10 2015-06-22 17:17:42"
Iter   TrainDeviance   ValidDeviance   StepSize   Improve
     1        0.2014            -nan     0.0100    0.0007
     2        0.1996            -nan     0.0100    0.0003
     3        0.1970            -nan     0.0100    0.0006
     4        0.1951            -nan     0.0100    0.0004
     5        0.1934            -nan     0.0100    0.0003
     6        0.1917            -nan     0.0100    0.0005
     7        0.1904            -nan     0.0100    0.0004
     8        0.1890            -nan     0.0100    0.0003
     9        0.1876            -nan     0.0100    0.0005
    10        0.1865            -nan     0.0100    0.0001
    20        0.1770            -nan     0.0100    0.0001
    40        0.1643            -nan     0.0100    0.0001
    60        0.1553            -nan     0.0100    0.0001
    80        0.1485            -nan     0.0100    0.0000
   100        0.1428            -nan     0.0100    0.0000
   120        0.1377            -nan     0.0100    0.0000
   140        0.1325            -nan     0.0100   -0.0000
   160        0.1285            -nan     0.0100    0.0000
   180        0.1246            -nan     0.0100    0.0000
   200        0.1204            -nan     0.0100    0.0000
   220        0.1166            -nan     0.0100   -0.0000
   240        0.1135            -nan     0.0100   -0.0000
   260        0.1103            -nan     0.0100   -0.0000
   280        0.1072            -nan     0.0100   -0.0000
   300        0.1040            -nan     0.0100   -0.0000
   320        0.1015            -nan     0.0100   -0.0000
   340        0.0988            -nan     0.0100   -0.0000
   360        0.0962            -nan     0.0100   -0.0000
   376        0.0943            -nan     0.0100   -0.0000

[1] "GBM variable coefficients"
                            var     rel.inf
comsize                 comsize 4.767181027
ratio5                   ratio5 4.429397721
V2                           V2 2.811745781
V1                           V1 2.455017307
membership_s32   membership_s32 2.330649270
orbit65                 orbit65 2.212844784
outer                     outer 2.161138772
ioratio                 ioratio 2.087546063
pagerank               pagerank 2.053400702
trans                     trans 1.955951491
bigcom171             bigcom171 1.944401890
walktrap_vertex walktrap_vertex 1.905901101
spin_vertex         spin_vertex 1.862964085
inner                     inner 1.831362536
orbit56                 orbit56 1.744780976
orbit62                 orbit62 1.628389179
cohesion               cohesion 1.621081488
adhesion               adhesion 1.545268759
bet                         bet 1.477782556
knn                         knn 1.440733507
orbit54                 orbit54 1.426608961
ratio4                   ratio4 1.419178951
graph22                 graph22 1.340185800
orbit68                 orbit68 1.326177072
orbit50                 orbit50 1.318925393
orbit70                 orbit70 1.215195213
selfinter             selfinter 1.126750200
graph20                 graph20 1.062331523
graph10                 graph10 1.036659510
ratio1                   ratio1 0.974602334
bigcom30               bigcom30 0.969843893
bigcom28               bigcom28 0.956146973
orbit63                 orbit63 0.955332796
graph23                 graph23 0.900533082
bigcom46               bigcom46 0.879566511
orbit18                 orbit18 0.854346321
orbit69                 orbit69 0.845374504
third                     third 0.839140542
orbit49                 orbit49 0.812411072
orbit39                 orbit39 0.739442477
graph3                   graph3 0.720897298
ratio2                   ratio2 0.712695386
graph11                 graph11 0.712033073
graph17                 graph17 0.690392467
fourth                   fourth 0.681142617
graph5                   graph5 0.673134687
orbit46                 orbit46 0.637236409
ratio6                   ratio6 0.627614503
orbit19                 orbit19 0.606372701
orbit59                 orbit59 0.590798113
graph6                   graph6 0.546627513
orbit40                 orbit40 0.525196106
orbit24                 orbit24 0.523726677
graph26                 graph26 0.515780930
graph12                 graph12 0.505646179
orbit36                 orbit36 0.502389847
sixth                     sixth 0.493413739
orbit38                 orbit38 0.485178060
graph2                   graph2 0.474013871
orbit28                 orbit28 0.472008692
orbit11                 orbit11 0.461444773
orbit35                 orbit35 0.459500453
orbit20                 orbit20 0.451898751
orbit61                 orbit61 0.450627634
graph7                   graph7 0.438041335
orbit44                 orbit44 0.422869663
orbit52                 orbit52 0.417882410
orbit45                 orbit45 0.416756070
graph24                 graph24 0.414848789
upto_fifth           upto_fifth 0.414776935
orbit37                 orbit37 0.407396597
fifth                     fifth 0.394426564
orbit51                 orbit51 0.394255713
orbit17                 orbit17 0.391309666
graph19                 graph19 0.380357398
orbit1                   orbit1 0.379641029
graph16                 graph16 0.379187137
graph1                   graph1 0.378402986
pdi                         pdi 0.373933592
orbit31                 orbit31 0.371484942
graph18                 graph18 0.361178276
graph28                 graph28 0.358775585
orbit15                 orbit15 0.350594607
close                     close 0.344721633
graph4                   graph4 0.336512984
bigcom26               bigcom26 0.326264026
graph27                 graph27 0.319218175
bigcom52               bigcom52 0.318173774
graph8                   graph8 0.307297236
orbit13                 orbit13 0.306053027
orbit26                 orbit26 0.305624564
orbit57                 orbit57 0.305284312
orbit16                 orbit16 0.303983047
ratio3                   ratio3 0.301578938
orbit32                 orbit32 0.299195187
orbit64                 orbit64 0.293300937
bigcom412             bigcom412 0.287924056
graph14                 graph14 0.285995225
graph25                 graph25 0.283279657
constraint           constraint 0.277341361
orbit21                 orbit21 0.263566483
orbit29                 orbit29 0.261632642
graph21                 graph21 0.248192002
orbit30                 orbit30 0.247636941
orbit9                   orbit9 0.245964141
orbit55                 orbit55 0.245632590
orbit41                 orbit41 0.245479233
graph13                 graph13 0.242439989
upto_third           upto_third 0.241308394
graph0                   graph0 0.238163494
graph9                   graph9 0.229671632
orbit25                 orbit25 0.227307723
orbit22                 orbit22 0.216559113
orbit60                 orbit60 0.206807522
orbit5                   orbit5 0.203772926
orbit7                   orbit7 0.199243036
orbit66                 orbit66 0.196163324
upto_sixth           upto_sixth 0.188243142
upto_fourth         upto_fourth 0.187118691
graph15                 graph15 0.186798522
orbit33                 orbit33 0.185490659
orbit58                 orbit58 0.184781520
upto_second         upto_second 0.183950295
bigcom11               bigcom11 0.182585396
orbit12                 orbit12 0.177832055
bigcom3                 bigcom3 0.167168994
coreness               coreness 0.166589717
orbit42                 orbit42 0.149000899
orbit71                 orbit71 0.148410547
orbit4                   orbit4 0.147676339
orbit53                 orbit53 0.143064987
graph29                 graph29 0.141605517
orbit6                   orbit6 0.136341204
membership_s30   membership_s30 0.127478882
bigcom4                 bigcom4 0.127431634
orbit67                 orbit67 0.123650470
orbit23                 orbit23 0.121989860
AP                           AP 0.115956233
second                   second 0.115217311
orbit27                 orbit27 0.114564711
orbit47                 orbit47 0.103999457
ecc                         ecc 0.092621128
orbit48                 orbit48 0.089405146
orbit2                   orbit2 0.088990862
bigcom40               bigcom40 0.085832539
membership_s1     membership_s1 0.085481938
membership_s27   membership_s27 0.080170873
evcent                   evcent 0.064892413
bigcom196             bigcom196 0.061315265
hubscore               hubscore 0.058480105
membership_s21   membership_s21 0.040613393
bigcom178             bigcom178 0.038884515
orbit10                 orbit10 0.035518212
membership_s15   membership_s15 0.030520497
bigcom38               bigcom38 0.024758722
bigcom32               bigcom32 0.013302378
bigcom180             bigcom180 0.012787614
bigcom62               bigcom62 0.012781713
bigcom22               bigcom22 0.012448381
orbit43                 orbit43 0.011072433
bigcom204             bigcom204 0.008582630
bigcom205             bigcom205 0.006486730
membership_s14   membership_s14 0.005934506
bigcom71               bigcom71 0.005884963
bigcom299             bigcom299 0.003961812
membership_s4     membership_s4 0.003397644
bigcom408             bigcom408 0.002883129
bigcom385             bigcom385 0.002572204
orbit0                   orbit0 0.000000000
orbit3                   orbit3 0.000000000
orbit8                   orbit8 0.000000000
orbit14                 orbit14 0.000000000
orbit34                 orbit34 0.000000000
orbit72                 orbit72 0.000000000
eccrad                   eccrad 0.000000000
first                     first 0.000000000
bigcom1                 bigcom1 0.000000000
bigcom2                 bigcom2 0.000000000
bigcom6                 bigcom6 0.000000000
bigcom8                 bigcom8 0.000000000
bigcom9                 bigcom9 0.000000000
bigcom13               bigcom13 0.000000000
bigcom15               bigcom15 0.000000000
bigcom16               bigcom16 0.000000000
bigcom21               bigcom21 0.000000000
bigcom24               bigcom24 0.000000000
bigcom31               bigcom31 0.000000000
bigcom33               bigcom33 0.000000000
bigcom34               bigcom34 0.000000000
bigcom36               bigcom36 0.000000000
bigcom37               bigcom37 0.000000000
bigcom39               bigcom39 0.000000000
bigcom43               bigcom43 0.000000000
bigcom44               bigcom44 0.000000000
bigcom47               bigcom47 0.000000000
bigcom49               bigcom49 0.000000000
bigcom50               bigcom50 0.000000000
bigcom51               bigcom51 0.000000000
bigcom54               bigcom54 0.000000000
bigcom56               bigcom56 0.000000000
bigcom66               bigcom66 0.000000000
bigcom68               bigcom68 0.000000000
bigcom69               bigcom69 0.000000000
bigcom72               bigcom72 0.000000000
bigcom73               bigcom73 0.000000000
bigcom74               bigcom74 0.000000000
bigcom75               bigcom75 0.000000000
bigcom76               bigcom76 0.000000000
bigcom77               bigcom77 0.000000000
bigcom79               bigcom79 0.000000000
bigcom80               bigcom80 0.000000000
bigcom82               bigcom82 0.000000000
bigcom83               bigcom83 0.000000000
bigcom84               bigcom84 0.000000000
bigcom85               bigcom85 0.000000000
bigcom87               bigcom87 0.000000000
bigcom89               bigcom89 0.000000000
bigcom91               bigcom91 0.000000000
bigcom92               bigcom92 0.000000000
bigcom93               bigcom93 0.000000000
bigcom96               bigcom96 0.000000000
bigcom97               bigcom97 0.000000000
bigcom98               bigcom98 0.000000000
bigcom99               bigcom99 0.000000000
bigcom101             bigcom101 0.000000000
bigcom104             bigcom104 0.000000000
bigcom106             bigcom106 0.000000000
bigcom109             bigcom109 0.000000000
bigcom113             bigcom113 0.000000000
bigcom116             bigcom116 0.000000000
bigcom120             bigcom120 0.000000000
bigcom123             bigcom123 0.000000000
bigcom126             bigcom126 0.000000000
bigcom127             bigcom127 0.000000000
bigcom137             bigcom137 0.000000000
bigcom139             bigcom139 0.000000000
bigcom140             bigcom140 0.000000000
bigcom143             bigcom143 0.000000000
bigcom145             bigcom145 0.000000000
bigcom146             bigcom146 0.000000000
bigcom147             bigcom147 0.000000000
bigcom149             bigcom149 0.000000000
bigcom153             bigcom153 0.000000000
bigcom154             bigcom154 0.000000000
bigcom156             bigcom156 0.000000000
bigcom157             bigcom157 0.000000000
bigcom158             bigcom158 0.000000000
bigcom160             bigcom160 0.000000000
bigcom161             bigcom161 0.000000000
bigcom162             bigcom162 0.000000000
bigcom164             bigcom164 0.000000000
bigcom166             bigcom166 0.000000000
bigcom167             bigcom167 0.000000000
bigcom173             bigcom173 0.000000000
bigcom175             bigcom175 0.000000000
bigcom176             bigcom176 0.000000000
bigcom177             bigcom177 0.000000000
bigcom181             bigcom181 0.000000000
bigcom184             bigcom184 0.000000000
bigcom186             bigcom186 0.000000000
bigcom187             bigcom187 0.000000000
bigcom189             bigcom189 0.000000000
bigcom194             bigcom194 0.000000000
bigcom195             bigcom195 0.000000000
bigcom212             bigcom212 0.000000000
bigcom214             bigcom214 0.000000000
bigcom222             bigcom222 0.000000000
bigcom223             bigcom223 0.000000000
bigcom226             bigcom226 0.000000000
bigcom227             bigcom227 0.000000000
bigcom229             bigcom229 0.000000000
bigcom233             bigcom233 0.000000000
bigcom236             bigcom236 0.000000000
bigcom237             bigcom237 0.000000000
bigcom246             bigcom246 0.000000000
bigcom248             bigcom248 0.000000000
bigcom249             bigcom249 0.000000000
bigcom250             bigcom250 0.000000000
bigcom254             bigcom254 0.000000000
bigcom266             bigcom266 0.000000000
bigcom269             bigcom269 0.000000000
bigcom272             bigcom272 0.000000000
bigcom274             bigcom274 0.000000000
bigcom281             bigcom281 0.000000000
bigcom291             bigcom291 0.000000000
bigcom292             bigcom292 0.000000000
bigcom295             bigcom295 0.000000000
bigcom301             bigcom301 0.000000000
bigcom306             bigcom306 0.000000000
bigcom309             bigcom309 0.000000000
bigcom314             bigcom314 0.000000000
bigcom321             bigcom321 0.000000000
bigcom341             bigcom341 0.000000000
bigcom350             bigcom350 0.000000000
bigcom353             bigcom353 0.000000000
bigcom359             bigcom359 0.000000000
bigcom363             bigcom363 0.000000000
bigcom365             bigcom365 0.000000000
bigcom386             bigcom386 0.000000000
bigcom480             bigcom480 0.000000000
membership_s3     membership_s3 0.000000000
membership_s5     membership_s5 0.000000000
membership_s6     membership_s6 0.000000000
membership_s7     membership_s7 0.000000000
membership_s8     membership_s8 0.000000000
membership_s9     membership_s9 0.000000000
membership_s11   membership_s11 0.000000000
membership_s12   membership_s12 0.000000000
membership_s16   membership_s16 0.000000000
membership_s17   membership_s17 0.000000000
membership_s18   membership_s18 0.000000000
membership_s20   membership_s20 0.000000000
membership_s22   membership_s22 0.000000000
membership_s24   membership_s24 0.000000000
membership_s25   membership_s25 0.000000000
membership_s26   membership_s26 0.000000000
membership_s28   membership_s28 0.000000000
membership_s31   membership_s31 0.000000000
membership_s33   membership_s33 0.000000000
membership_s36   membership_s36 0.000000000
membership_s37   membership_s37 0.000000000
[1] "Dataset: all_targets Model RF, run: 2 of 10 2015-06-22 17:24:11"
     |      Out-of-bag   |
Tree |      MSE  %Var(y) |
   1 |  0.03391   164.43 |
   2 |  0.03281   159.09 |
   3 |  0.03293   159.66 |
   4 |  0.03106   150.62 |
   5 |  0.03012   146.08 |
   6 |  0.02895   140.36 |
   7 |  0.02869   139.14 |
   8 |  0.02799   135.73 |
   9 |  0.02718   131.82 |
  10 |  0.02668   129.36 |
  11 |  0.02591   125.62 |
  12 |  0.02536   122.99 |
  13 |  0.02429   117.81 |
  14 |   0.0239   115.91 |
  15 |  0.02371   114.99 |
  16 |  0.02344   113.67 |
  17 |  0.02303   111.69 |
  18 |  0.02293   111.18 |
  19 |  0.02273   110.23 |
  20 |  0.02245   108.84 |
  21 |  0.02235   108.39 |
  22 |  0.02217   107.51 |
  23 |  0.02203   106.82 |
  24 |  0.02196   106.50 |
  25 |  0.02187   106.06 |
  26 |  0.02183   105.88 |
  27 |  0.02175   105.48 |
  28 |  0.02175   105.45 |
  29 |  0.02168   105.12 |
  30 |  0.02162   104.83 |
  31 |  0.02157   104.59 |
  32 |  0.02146   104.07 |
  33 |  0.02141   103.84 |
  34 |  0.02129   103.22 |
  35 |   0.0212   102.80 |
  36 |   0.0211   102.33 |
  37 |  0.02104   102.05 |
  38 |  0.02102   101.94 |
  39 |    0.021   101.84 |
  40 |  0.02094   101.55 |
  41 |  0.02089   101.31 |
  42 |  0.02082   100.94 |
  43 |  0.02077   100.73 |
  44 |  0.02078   100.78 |
  45 |  0.02075   100.62 |
  46 |  0.02073   100.53 |
  47 |  0.02069   100.32 |
  48 |   0.0207   100.36 |
  49 |  0.02069   100.31 |
  50 |  0.02071   100.42 |
  51 |  0.02071   100.41 |
  52 |  0.02071   100.43 |
  53 |  0.02072   100.46 |
  54 |  0.02067   100.24 |
  55 |  0.02064   100.07 |
  56 |  0.02064   100.07 |
  57 |  0.02061    99.94 |
  58 |  0.02053    99.57 |
  59 |  0.02052    99.50 |
  60 |  0.02049    99.38 |
  61 |  0.02045    99.19 |
  62 |  0.02042    99.04 |
  63 |  0.02039    98.89 |
  64 |  0.02037    98.80 |
  65 |  0.02035    98.68 |
  66 |  0.02035    98.67 |
  67 |  0.02033    98.59 |
  68 |   0.0203    98.42 |
  69 |  0.02027    98.30 |
  70 |  0.02023    98.11 |
  71 |  0.02023    98.08 |
  72 |  0.02021    98.01 |
  73 |   0.0202    97.97 |
  74 |  0.02018    97.87 |
  75 |  0.02016    97.75 |
  76 |  0.02011    97.54 |
  77 |  0.02011    97.51 |
  78 |  0.02011    97.53 |
  79 |   0.0201    97.49 |
  80 |   0.0201    97.45 |
  81 |  0.02008    97.38 |
  82 |  0.02004    97.19 |
  83 |  0.02001    97.01 |
  84 |     0.02    96.98 |
  85 |  0.02001    97.01 |
  86 |     0.02    97.00 |
  87 |     0.02    96.98 |
  88 |  0.02002    97.07 |
  89 |  0.02002    97.09 |
  90 |  0.02001    97.04 |
  91 |  0.01999    96.92 |
  92 |  0.01997    96.85 |
  93 |  0.01996    96.79 |
  94 |  0.01995    96.75 |
  95 |  0.01994    96.71 |
  96 |  0.01992    96.61 |
  97 |  0.01991    96.54 |
  98 |  0.01988    96.41 |
  99 |  0.01988    96.39 |
 100 |  0.01987    96.36 |
[1] "Random Forest variable coefficients"
                      %IncMSE IncNodePurity
graph0           4.618578e-04  3.665679e-01
graph1           1.553370e-03  7.343085e-01
graph2           7.292183e-04  6.426736e-01
graph3           3.058518e-04  7.518853e-01
graph4           3.160906e-03  9.256238e-01
graph5           3.653151e-03  1.124368e+00
graph6           1.332539e-03  5.733496e-01
graph7           1.651026e-03  9.613993e-01
graph8           2.660482e-04  4.897651e-01
graph9           1.090068e-03  9.777609e-01
graph10          2.821825e-03  1.294221e+00
graph11          3.534538e-03  1.353608e+00
graph12          1.610674e-03  1.150224e+00
graph13          9.765362e-04  7.189646e-01
graph14          1.812983e-03  1.119521e+00
graph15          2.250967e-03  7.204068e-01
graph16          3.888152e-03  1.138243e+00
graph17          2.088872e-03  1.180310e+00
graph18          1.934637e-03  7.285565e-01
graph19          9.490258e-04  8.909508e-01
graph20          6.460721e-03  1.415159e+00
graph21          2.098357e-03  9.777237e-01
graph22          1.543012e-03  1.570824e+00
graph23          4.096015e-03  1.620719e+00
graph24          1.054758e-03  6.486545e-01
graph25          2.015790e-03  1.011849e+00
graph26          1.157066e-03  1.045614e+00
graph27          3.188292e-03  1.626038e+00
graph28          1.758862e-03  5.099561e-01
graph29          4.028451e-04  5.459171e-01
orbit0           4.215451e-04  4.178395e-01
orbit1           8.488657e-04  5.343320e-01
orbit2           2.019974e-03  5.833998e-01
orbit3           7.727066e-04  4.213940e-01
orbit4           1.544081e-03  8.654912e-01
orbit5           1.362382e-03  7.458219e-01
orbit6           3.699987e-03  1.254434e+00
orbit7           2.502052e-03  4.851465e-01
orbit8           4.371489e-03  8.573036e-01
orbit9           6.055994e-04  7.018557e-01
orbit10          1.503850e-03  6.603683e-01
orbit11          1.763066e-03  4.060230e-01
orbit12          1.934753e-03  1.289723e+00
orbit13          7.766649e-04  8.775842e-01
orbit14          6.632029e-04  5.124749e-01
orbit15          1.917675e-03  9.627860e-01
orbit16          3.236719e-03  1.161401e+00
orbit17          1.524639e-03  7.373420e-01
orbit18          3.656774e-03  2.634701e+00
orbit19          8.399123e-04  1.194421e+00
orbit20          2.877580e-03  1.200169e+00
orbit21          1.711687e-03  1.123088e+00
orbit22          3.296563e-03  1.356202e+00
orbit23          2.420586e-03  8.144521e-01
orbit24          3.548120e-03  1.754963e+00
orbit25          1.544838e-03  9.514953e-01
orbit26          8.013236e-04  5.294915e-01
orbit27          1.796699e-03  8.114576e-01
orbit28          3.353309e-04  7.585839e-01
orbit29          2.325608e-03  8.450789e-01
orbit30          2.253554e-03  9.377230e-01
orbit31          1.567107e-03  1.243652e+00
orbit32          9.168536e-04  8.490109e-01
orbit33          3.983589e-03  5.506636e-01
orbit34          2.870942e-03  5.911593e-01
orbit35          1.570113e-03  1.063070e+00
orbit36          2.009265e-03  1.273390e+00
orbit37          2.768160e-03  1.156798e+00
orbit38          5.098653e-03  1.047250e+00
orbit39          2.172892e-03  1.629238e+00
orbit40          2.314363e-03  7.926262e-01
orbit41          1.030686e-03  7.759267e-01
orbit42          1.159393e-03  6.695450e-01
orbit43          1.257774e-03  6.142909e-01
orbit44          5.787209e-04  5.156393e-01
orbit45          1.838203e-03  1.318015e+00
orbit46          1.299545e-03  8.758042e-01
orbit47          2.238174e-03  5.504681e-01
orbit48          1.066642e-03  8.395252e-01
orbit49          6.356258e-03  2.098087e+00
orbit50          3.133405e-03  1.413285e+00
orbit51          9.975696e-04  9.795306e-01
orbit52          1.262904e-03  8.656183e-01
orbit53          7.084887e-04  6.748028e-01
orbit54          3.366271e-03  1.847515e+00
orbit55          5.471934e-04  6.208343e-01
orbit56          5.215179e-03  2.107195e+00
orbit57          3.870606e-04  4.781320e-01
orbit58          4.930045e-04  4.015252e-01
orbit59          2.088161e-03  9.735351e-01
orbit60          1.155261e-03  6.656920e-01
orbit61          1.051466e-03  5.584146e-01
orbit62          4.925997e-03  2.782776e+00
orbit63          1.681321e-03  1.574927e+00
orbit64          1.068796e-03  1.022339e+00
orbit65          5.357157e-03  2.994581e+00
orbit66          7.005460e-04  8.911924e-01
orbit67          9.118719e-04  3.371468e-01
orbit68          4.127639e-03  1.811559e+00
orbit69          1.436776e-03  1.414755e+00
orbit70          2.609062e-03  2.215936e+00
orbit71          4.311513e-04  3.221897e-01
orbit72          2.939278e-04  6.947125e-01
AP              -4.393809e-06  2.312886e-01
bet              4.202363e-03  2.214743e+00
ecc              1.335003e-04  2.994996e-01
eccrad           2.415387e-04  2.556479e-01
close            1.415936e-03  8.607685e-01
constraint       2.657404e-03  1.507298e+00
coreness         1.444511e-03  8.202880e-01
knn              3.088295e-03  2.482444e+00
hubscore         2.885689e-03  8.043020e-01
pagerank         4.725912e-03  3.681833e+00
trans            2.014178e-03  2.900692e+00
evcent           5.850126e-04  6.840220e-01
first            2.331897e-03  4.323256e-01
upto_second      1.687954e-03  7.308715e-01
upto_third       1.176668e-03  6.989824e-01
upto_fourth      9.098536e-04  8.371346e-01
upto_fifth       3.105293e-03  1.305270e+00
upto_sixth       2.063056e-03  9.359498e-01
second           2.118353e-03  6.944899e-01
third            3.934801e-03  2.207037e+00
fourth           3.314616e-03  2.474134e+00
fifth            9.040746e-04  2.042212e+00
sixth            1.234808e-03  1.582882e+00
ratio1           3.051666e-03  2.018131e+00
ratio2           4.118851e-03  2.922798e+00
ratio3           1.599414e-03  1.746501e+00
ratio4           2.012496e-03  3.249314e+00
ratio5           3.377420e-03  7.227813e+00
ratio6           2.961196e-03  1.784063e+00
selfinter        1.013227e-03  1.167580e+00
walktrap_vertex  1.318014e-03  3.480328e+00
bigcom1          5.884942e-05  1.169287e-01
bigcom2          0.000000e+00  0.000000e+00
bigcom3          1.343681e-04  6.329610e-01
bigcom4          5.526130e-05  1.858204e-01
bigcom6          0.000000e+00  0.000000e+00
bigcom8         -1.766053e-06  1.871374e-02
bigcom9          0.000000e+00  0.000000e+00
bigcom11        -2.126008e-05  4.387853e-01
bigcom13         0.000000e+00  0.000000e+00
bigcom15         0.000000e+00  0.000000e+00
bigcom16         0.000000e+00  0.000000e+00
bigcom21        -1.568088e-06  4.603169e-02
bigcom22         5.140644e-05  9.952181e-02
bigcom24         0.000000e+00  0.000000e+00
bigcom26         1.347330e-04  7.821531e-01
bigcom28         6.153398e-04  1.509225e+00
bigcom30         8.117197e-04  1.858883e+00
bigcom31         0.000000e+00  0.000000e+00
bigcom32        -3.836994e-06  1.309491e-01
bigcom33         0.000000e+00  6.938894e-20
bigcom34         0.000000e+00  0.000000e+00
bigcom36         0.000000e+00  1.387779e-19
bigcom37         0.000000e+00  0.000000e+00
bigcom38         5.419456e-05  3.431991e-01
bigcom39         0.000000e+00  0.000000e+00
bigcom40         1.540975e-04  1.950671e-01
bigcom43         0.000000e+00  0.000000e+00
bigcom44         0.000000e+00  0.000000e+00
bigcom46        -3.299561e-05  7.559097e-01
bigcom47         0.000000e+00  0.000000e+00
bigcom49         0.000000e+00  0.000000e+00
bigcom50         0.000000e+00  0.000000e+00
bigcom51         0.000000e+00  0.000000e+00
bigcom52        -1.093304e-05  9.185070e-01
bigcom54         0.000000e+00  0.000000e+00
bigcom56         0.000000e+00  0.000000e+00
bigcom62        -2.445861e-05  7.323411e-01
bigcom66         0.000000e+00  0.000000e+00
bigcom68         0.000000e+00  0.000000e+00
bigcom69         0.000000e+00  0.000000e+00
bigcom71         5.218116e-05  2.555710e-01
bigcom72         0.000000e+00  0.000000e+00
bigcom73         0.000000e+00  0.000000e+00
bigcom74         0.000000e+00  0.000000e+00
bigcom75         7.392182e-06  6.032465e-01
bigcom76         0.000000e+00  0.000000e+00
bigcom77         0.000000e+00  0.000000e+00
bigcom79         0.000000e+00  0.000000e+00
bigcom80         0.000000e+00  0.000000e+00
bigcom82         0.000000e+00  0.000000e+00
bigcom83         0.000000e+00  0.000000e+00
bigcom84         0.000000e+00  0.000000e+00
bigcom85         0.000000e+00  0.000000e+00
bigcom87         0.000000e+00  0.000000e+00
bigcom89         0.000000e+00  0.000000e+00
bigcom91        -4.425021e-06  1.364244e-01
bigcom92        -8.961070e-06  3.349533e-02
bigcom93         0.000000e+00  0.000000e+00
bigcom96         0.000000e+00  0.000000e+00
bigcom97         0.000000e+00  0.000000e+00
bigcom98         0.000000e+00  0.000000e+00
bigcom99         0.000000e+00  0.000000e+00
bigcom101        0.000000e+00  6.938894e-20
bigcom104        0.000000e+00  0.000000e+00
bigcom106        0.000000e+00  0.000000e+00
bigcom109       -1.599260e-06  8.222111e-01
bigcom113        0.000000e+00  0.000000e+00
bigcom116        0.000000e+00  0.000000e+00
bigcom120        0.000000e+00  0.000000e+00
bigcom123        0.000000e+00  0.000000e+00
bigcom126        0.000000e+00  0.000000e+00
bigcom127        0.000000e+00  0.000000e+00
bigcom137        0.000000e+00  0.000000e+00
bigcom139        0.000000e+00  0.000000e+00
bigcom140        0.000000e+00  0.000000e+00
bigcom143       -4.133271e-05  3.300709e-01
bigcom145        0.000000e+00  0.000000e+00
bigcom146        0.000000e+00  0.000000e+00
bigcom147        0.000000e+00  0.000000e+00
bigcom149        0.000000e+00  0.000000e+00
bigcom153        0.000000e+00  0.000000e+00
bigcom154        0.000000e+00  0.000000e+00
bigcom156        0.000000e+00  0.000000e+00
bigcom157        0.000000e+00  0.000000e+00
bigcom158        0.000000e+00  0.000000e+00
bigcom160        0.000000e+00  0.000000e+00
bigcom161        0.000000e+00  0.000000e+00
bigcom162        0.000000e+00  0.000000e+00
bigcom164        0.000000e+00  0.000000e+00
bigcom166        0.000000e+00  0.000000e+00
bigcom167        0.000000e+00  0.000000e+00
bigcom171        1.520087e-04  2.587925e+00
bigcom173        0.000000e+00  0.000000e+00
bigcom175        0.000000e+00  0.000000e+00
bigcom176        0.000000e+00  0.000000e+00
bigcom177        0.000000e+00  0.000000e+00
bigcom178       -9.678389e-06  4.351064e-01
bigcom180       -1.720491e-05  3.761833e-01
bigcom181        0.000000e+00  0.000000e+00
bigcom184        0.000000e+00  0.000000e+00
bigcom186       -7.223129e-06  5.855829e-01
bigcom187       -9.068784e-06  8.515132e-02
bigcom189        0.000000e+00  0.000000e+00
bigcom194        0.000000e+00  0.000000e+00
bigcom195        0.000000e+00  0.000000e+00
bigcom196        2.953648e-06  6.417361e-01
bigcom204        3.380746e-05  3.465349e-01
bigcom205       -2.133891e-05  3.598360e-01
bigcom212        0.000000e+00  0.000000e+00
bigcom214        0.000000e+00  0.000000e+00
bigcom222        0.000000e+00  0.000000e+00
bigcom223        0.000000e+00  0.000000e+00
bigcom226        0.000000e+00  0.000000e+00
bigcom227        0.000000e+00  0.000000e+00
bigcom229        0.000000e+00  0.000000e+00
bigcom233        0.000000e+00  0.000000e+00
bigcom236        0.000000e+00  0.000000e+00
bigcom237        0.000000e+00  0.000000e+00
bigcom246        0.000000e+00  0.000000e+00
bigcom248        0.000000e+00  1.387779e-19
bigcom249        0.000000e+00  0.000000e+00
bigcom250        0.000000e+00  0.000000e+00
bigcom254        0.000000e+00  0.000000e+00
bigcom266        0.000000e+00  0.000000e+00
bigcom269        0.000000e+00  0.000000e+00
bigcom272        0.000000e+00  0.000000e+00
bigcom274        0.000000e+00  6.938894e-20
bigcom281        0.000000e+00  0.000000e+00
bigcom291        0.000000e+00  0.000000e+00
bigcom292        0.000000e+00  0.000000e+00
bigcom295        0.000000e+00  0.000000e+00
bigcom299       -3.856691e-05  5.069858e-01
bigcom301        0.000000e+00  0.000000e+00
bigcom306        0.000000e+00  0.000000e+00
bigcom309        0.000000e+00  0.000000e+00
bigcom314        0.000000e+00  0.000000e+00
bigcom321        0.000000e+00  0.000000e+00
bigcom341        0.000000e+00  0.000000e+00
bigcom350        0.000000e+00  2.220446e-18
bigcom353        0.000000e+00  0.000000e+00
bigcom359        0.000000e+00  0.000000e+00
bigcom363        0.000000e+00  0.000000e+00
bigcom365        0.000000e+00  0.000000e+00
bigcom385       -2.819432e-05  5.224068e-01
bigcom386        0.000000e+00  0.000000e+00
bigcom408       -3.759377e-06  3.741242e-01
bigcom412        5.230673e-05  8.921536e-01
bigcom480        0.000000e+00  0.000000e+00
spin_vertex      7.123676e-04  3.232402e+00
membership_s1    4.683567e-04  5.855248e-01
membership_s3    0.000000e+00  0.000000e+00
membership_s4    7.787667e-06  8.343498e-02
membership_s5    5.240192e-05  1.229751e-01
membership_s6    2.218387e-04  1.190048e-01
membership_s7    7.014333e-05  1.588494e-01
membership_s8    0.000000e+00  0.000000e+00
membership_s9    0.000000e+00  0.000000e+00
membership_s11   0.000000e+00  0.000000e+00
membership_s12   0.000000e+00  0.000000e+00
membership_s14  -1.756164e-05  1.474804e-01
membership_s15   1.121389e-04  5.824675e-01
membership_s16   0.000000e+00  0.000000e+00
membership_s17   0.000000e+00  0.000000e+00
membership_s18   0.000000e+00  0.000000e+00
membership_s20   0.000000e+00  0.000000e+00
membership_s21   1.113997e-05  2.040096e-01
membership_s22   0.000000e+00  0.000000e+00
membership_s24   0.000000e+00  0.000000e+00
membership_s25   0.000000e+00  0.000000e+00
membership_s26   0.000000e+00  0.000000e+00
membership_s27   5.925626e-05  3.145967e-01
membership_s28   0.000000e+00  0.000000e+00
membership_s30   3.021706e-04  5.160053e-01
membership_s31  -5.182730e-08  8.413577e-02
membership_s32   1.699051e-03  3.163752e+00
membership_s33   0.000000e+00  0.000000e+00
membership_s36   8.597771e-05  1.356336e-01
membership_s37   0.000000e+00  0.000000e+00
V1               4.001879e-03  4.579892e+00
V2               2.280219e-03  4.634055e+00
pdi              4.295974e-04  8.840862e-01
adhesion         2.558773e-02  4.481903e+00
cohesion         2.008929e-02  4.058627e+00
inner            1.036876e-02  4.346799e+00
outer            4.215111e-03  5.301176e+00
ioratio          7.851025e-03  3.848659e+00
comsize          1.179849e-02  7.435762e+00
[1] "Dataset: all_targets Model GLM, run: 2 of 10 2015-06-22 17:28:52"
[1] "glmnet variable coefficients"
                     [,1]          [,2]
(Intercept)     -3.838815 -9.269765e+00
graph0           0.000000 -2.254900e-03
graph1           0.000000  0.000000e+00
graph2           0.000000 -1.337030e-04
graph3           0.000000 -7.763620e-10
graph4           0.000000  0.000000e+00
graph5           0.000000  0.000000e+00
graph6           0.000000  0.000000e+00
graph7           0.000000  0.000000e+00
graph8           0.000000  0.000000e+00
graph9           0.000000 -5.209793e-09
graph10          0.000000  0.000000e+00
graph11          0.000000  0.000000e+00
graph12          0.000000  0.000000e+00
graph13          0.000000  0.000000e+00
graph14          0.000000  0.000000e+00
graph15          0.000000  0.000000e+00
graph16          0.000000  0.000000e+00
graph17          0.000000  0.000000e+00
graph18          0.000000  0.000000e+00
graph19          0.000000  0.000000e+00
graph20          0.000000 -5.243050e-06
graph21          0.000000  0.000000e+00
graph22          0.000000 -3.456467e-07
graph23          0.000000  0.000000e+00
graph24          0.000000  0.000000e+00
graph25          0.000000  0.000000e+00
graph26          0.000000  0.000000e+00
graph27          0.000000  3.379264e-05
graph28          0.000000  0.000000e+00
graph29          0.000000 -1.080282e-04
orbit0           0.000000 -1.958483e-03
orbit1           0.000000 -1.614047e-05
orbit2           0.000000  0.000000e+00
orbit3           0.000000 -2.812916e-05
orbit4           0.000000 -3.117825e-06
orbit5           0.000000  0.000000e+00
orbit6           0.000000  0.000000e+00
orbit7           0.000000  0.000000e+00
orbit8           0.000000  0.000000e+00
orbit9           0.000000  0.000000e+00
orbit10          0.000000 -2.786881e-06
orbit11          0.000000  0.000000e+00
orbit12          0.000000  0.000000e+00
orbit13          0.000000  0.000000e+00
orbit14          0.000000  0.000000e+00
orbit15          0.000000  0.000000e+00
orbit16          0.000000 -8.440603e-09
orbit17          0.000000 -6.633212e-09
orbit18          0.000000  0.000000e+00
orbit19          0.000000  9.191252e-10
orbit20          0.000000 -1.992039e-09
orbit21          0.000000  0.000000e+00
orbit22          0.000000 -7.130908e-11
orbit23          0.000000  0.000000e+00
orbit24          0.000000  0.000000e+00
orbit25          0.000000  8.505059e-08
orbit26          0.000000  0.000000e+00
orbit27          0.000000  5.159343e-07
orbit28          0.000000 -1.274100e-07
orbit29          0.000000 -1.127043e-08
orbit30          0.000000  0.000000e+00
orbit31          0.000000  7.965158e-10
orbit32          0.000000 -6.350316e-09
orbit33          0.000000  0.000000e+00
orbit34          0.000000 -2.980617e-12
orbit35          0.000000  0.000000e+00
orbit36          0.000000  2.539332e-07
orbit37          0.000000 -9.287329e-08
orbit38          0.000000  0.000000e+00
orbit39          0.000000 -1.582194e-06
orbit40          0.000000  2.662272e-08
orbit41          0.000000 -1.326831e-07
orbit42          0.000000  0.000000e+00
orbit43          0.000000  8.430742e-06
orbit44          0.000000  0.000000e+00
orbit45          0.000000  3.108406e-06
orbit46          0.000000 -1.837873e-06
orbit47          0.000000  0.000000e+00
orbit48          0.000000  5.631600e-07
orbit49          0.000000 -2.182587e-06
orbit50          0.000000 -2.497897e-06
orbit51          0.000000  3.528979e-06
orbit52          0.000000  0.000000e+00
orbit53          0.000000  0.000000e+00
orbit54          0.000000 -4.683250e-06
orbit55          0.000000 -3.316242e-09
orbit56          0.000000  6.101730e-05
orbit57          0.000000 -2.668808e-06
orbit58          0.000000  8.933326e-07
orbit59          0.000000  0.000000e+00
orbit60          0.000000  0.000000e+00
orbit61          0.000000  0.000000e+00
orbit62          0.000000  1.385924e-04
orbit63          0.000000  3.253232e-05
orbit64          0.000000 -8.532623e-06
orbit65          0.000000  5.212437e-05
orbit66          0.000000 -6.218825e-05
orbit67          0.000000  4.187639e-06
orbit68          0.000000  4.265620e-05
orbit69          0.000000  1.058370e-04
orbit70          0.000000  4.710867e-04
orbit71          0.000000 -3.514321e-10
orbit72          0.000000 -1.294329e-04
AP               0.000000 -8.603458e-02
bet              0.000000  0.000000e+00
ecc              0.000000  1.454653e-02
eccrad           0.000000  7.843256e-02
close            0.000000  0.000000e+00
constraint       0.000000 -8.620558e-01
coreness         0.000000 -6.086784e-03
knn              0.000000 -9.578003e-05
hubscore         0.000000  8.581173e-01
pagerank         0.000000 -5.967971e-01
trans            0.000000 -2.176020e-01
evcent           0.000000  0.000000e+00
first            0.000000 -2.203218e-03
upto_second      0.000000  0.000000e+00
upto_third       0.000000  0.000000e+00
upto_fourth      0.000000  0.000000e+00
upto_fifth       0.000000  4.322332e-05
upto_sixth       0.000000  2.830131e-05
second           0.000000  0.000000e+00
third            0.000000  0.000000e+00
fourth           0.000000 -4.168175e-05
fifth            0.000000  2.031549e-05
sixth            0.000000  0.000000e+00
ratio1           0.000000 -4.710715e-04
ratio2           0.000000  8.304622e-05
ratio3           0.000000  2.486346e-04
ratio4           0.000000  0.000000e+00
ratio5           0.000000  0.000000e+00
ratio6           0.000000 -4.876830e-05
selfinter        0.000000  5.497859e-01
walktrap_vertex  0.000000 -1.651972e-01
bigcom1          0.000000 -2.594426e-01
bigcom2          0.000000 -4.297588e-01
bigcom3          0.000000  4.441857e-01
bigcom4          0.000000 -4.680080e-02
bigcom6          0.000000 -4.842585e-01
bigcom8          0.000000 -2.833005e-01
bigcom9          0.000000 -6.725837e-01
bigcom11         0.000000  8.267896e-01
bigcom13         0.000000 -7.622433e-01
bigcom15         0.000000 -3.547542e-01
bigcom16         0.000000 -3.028460e-01
bigcom21         0.000000 -4.746176e-01
bigcom22         0.000000 -1.286382e-01
bigcom24         0.000000 -2.612157e-01
bigcom26         0.000000  7.557737e-01
bigcom28         0.000000  7.063888e-01
bigcom30         0.000000  8.605135e-01
bigcom31         0.000000 -2.394684e-01
bigcom32         0.000000  6.647875e-01
bigcom33         0.000000 -8.123466e-01
bigcom34         0.000000 -2.775358e-01
bigcom36         0.000000 -1.176869e+00
bigcom37         0.000000  0.000000e+00
bigcom38         0.000000  1.227655e+00
bigcom39         0.000000 -7.006766e-01
bigcom40         0.000000  1.631187e-01
bigcom43         0.000000 -4.832177e-01
bigcom44         0.000000 -3.748033e-01
bigcom46         0.000000  1.774626e+00
bigcom47         0.000000 -8.129175e-01
bigcom49         0.000000 -3.515414e-01
bigcom50         0.000000 -7.711943e-01
bigcom51         0.000000 -3.267601e-01
bigcom52         0.000000  1.918786e+00
bigcom54         0.000000 -1.791482e-01
bigcom56         0.000000 -1.053828e+00
bigcom62         0.000000  1.502185e+00
bigcom66         0.000000 -6.582986e-01
bigcom68         0.000000 -1.954746e-01
bigcom69         0.000000 -7.092050e-01
bigcom71         0.000000  1.501207e+00
bigcom72         0.000000 -7.207291e-02
bigcom73         0.000000 -1.007884e+00
bigcom74         0.000000 -7.823094e-01
bigcom75         0.000000  1.824360e+00
bigcom76         0.000000 -4.781514e-01
bigcom77         0.000000 -9.128089e-01
bigcom79         0.000000 -9.513772e-01
bigcom80         0.000000 -7.296348e-01
bigcom82         0.000000 -9.174798e-01
bigcom83         0.000000  0.000000e+00
bigcom84         0.000000 -8.904060e-01
bigcom85         0.000000 -6.492710e-01
bigcom87         0.000000 -7.634612e-01
bigcom89         0.000000 -5.503933e-01
bigcom91         0.000000  2.052523e-01
bigcom92         0.000000  5.037143e-01
bigcom93         0.000000  0.000000e+00
bigcom96         0.000000 -6.520977e-01
bigcom97         0.000000 -9.940949e-01
bigcom98         0.000000 -6.045373e-01
bigcom99         0.000000 -1.000879e-01
bigcom101        0.000000 -3.226052e-01
bigcom104        0.000000 -8.145629e-01
bigcom106        0.000000 -6.148832e-01
bigcom109        0.000000  1.873539e+00
bigcom113        0.000000 -6.112258e-01
bigcom116        0.000000 -1.102646e+00
bigcom120        0.000000 -5.756109e-01
bigcom123        0.000000 -4.245631e-01
bigcom126        0.000000 -1.118453e-01
bigcom127        0.000000 -2.844296e-01
bigcom137        0.000000 -9.379969e-01
bigcom139        0.000000 -4.416516e-01
bigcom140        0.000000 -4.819188e-01
bigcom143        0.000000  1.489975e+00
bigcom145        0.000000 -1.170503e-01
bigcom146        0.000000 -3.363087e-01
bigcom147        0.000000 -3.754440e-01
bigcom149        0.000000 -2.940975e-01
bigcom153        0.000000 -5.354226e-01
bigcom154        0.000000 -5.890881e-02
bigcom156        0.000000 -5.377813e-01
bigcom157        0.000000  0.000000e+00
bigcom158        0.000000 -4.045041e-01
bigcom160        0.000000 -5.045544e-01
bigcom161        0.000000 -2.875545e-01
bigcom162        0.000000 -2.238458e-01
bigcom164        0.000000 -2.981329e-01
bigcom166        0.000000 -2.347430e-01
bigcom167        0.000000 -1.040243e+00
bigcom171        0.000000  2.674824e+00
bigcom173        0.000000 -3.949755e-01
bigcom175        0.000000  0.000000e+00
bigcom176        0.000000 -9.635784e-02
bigcom177        0.000000 -2.165847e-01
bigcom178        0.000000  1.398053e+00
bigcom180        0.000000  2.147359e+00
bigcom181        0.000000 -3.814691e-01
bigcom184        0.000000 -5.285792e-01
bigcom186        0.000000  9.786080e-01
bigcom187        0.000000  4.578018e-01
bigcom189        0.000000 -4.892237e-01
bigcom194        0.000000 -1.162934e-01
bigcom195        0.000000 -4.746421e-01
bigcom196        0.000000  1.531888e+00
bigcom204        0.000000  1.384535e+00
bigcom205        0.000000  1.602737e+00
bigcom212        0.000000 -1.167506e-01
bigcom214        0.000000 -2.897689e-01
bigcom222        0.000000 -1.555497e-01
bigcom223        0.000000 -5.724838e-01
bigcom226        0.000000 -1.664402e-01
bigcom227        0.000000 -2.574218e-01
bigcom229        0.000000 -1.041550e-01
bigcom233        0.000000 -2.590295e-01
bigcom236        0.000000 -2.692011e-01
bigcom237        0.000000 -4.855304e-01
bigcom246        0.000000 -5.493880e-01
bigcom248        0.000000 -8.643259e-01
bigcom249        0.000000 -4.133245e-01
bigcom250        0.000000 -2.243521e-01
bigcom254        0.000000 -1.319540e-01
bigcom266        0.000000 -8.851162e-01
bigcom269        0.000000 -2.925344e-01
bigcom272        0.000000 -3.198678e-01
bigcom274        0.000000  0.000000e+00
bigcom281        0.000000 -1.212258e-01
bigcom291        0.000000 -4.836388e-01
bigcom292        0.000000 -4.685592e-01
bigcom295        0.000000 -5.278683e-01
bigcom299        0.000000  1.272709e+00
bigcom301        0.000000 -3.747499e-01
bigcom306        0.000000 -1.728431e-01
bigcom309        0.000000 -6.448158e-01
bigcom314        0.000000 -4.685677e-01
bigcom321        0.000000 -4.429223e-01
bigcom341        0.000000 -4.389724e-01
bigcom350        0.000000 -3.247290e-01
bigcom353        0.000000 -1.479996e-02
bigcom359        0.000000 -5.250520e-01
bigcom363        0.000000 -2.842179e-03
bigcom365        0.000000 -7.679214e-01
bigcom385        0.000000  1.280042e+00
bigcom386        0.000000 -8.604250e-02
bigcom408        0.000000  6.899120e-01
bigcom412        0.000000  2.530054e+00
bigcom480        0.000000 -4.618149e-02
spin_vertex      0.000000 -1.002912e-01
membership_s1    0.000000  2.150317e-01
membership_s3    0.000000 -7.193126e-01
membership_s4    0.000000  5.177113e-03
membership_s5    0.000000 -1.012566e-02
membership_s6    0.000000 -4.228807e-02
membership_s7    0.000000 -1.617236e-01
membership_s8    0.000000 -6.459100e-01
membership_s9    0.000000 -7.859750e-01
membership_s11   0.000000 -4.365474e-01
membership_s12   0.000000 -4.956590e-01
membership_s14   0.000000  1.051115e+00
membership_s15   0.000000  5.920458e-01
membership_s16   0.000000 -5.376523e-01
membership_s17   0.000000 -4.315821e-01
membership_s18   0.000000 -7.598362e-01
membership_s20   0.000000 -3.998058e-01
membership_s21   0.000000 -1.951467e-02
membership_s22   0.000000 -5.338398e-01
membership_s24   0.000000 -4.835335e-01
membership_s25   0.000000 -5.108695e-01
membership_s26   0.000000 -8.058333e-01
membership_s27   0.000000  6.054577e-02
membership_s28   0.000000 -6.741802e-01
membership_s30   0.000000  4.598714e-01
membership_s31   0.000000 -7.244101e-02
membership_s32   0.000000  1.382547e+00
membership_s33   0.000000 -1.987825e-01
membership_s36   0.000000 -6.442772e-01
membership_s37   0.000000 -6.095436e-01
V1               0.000000  6.836845e-01
V2               0.000000 -1.646850e-01
pdi              0.000000  4.721850e+02
adhesion         0.000000  0.000000e+00
cohesion         0.000000  0.000000e+00
inner            0.000000 -5.467510e-06
outer            0.000000  0.000000e+00
ioratio          0.000000  0.000000e+00
comsize          0.000000  8.585736e-04
[1] "Dataset: all_targets Model GBM, run: 3 of 10 2015-06-22 17:31:21"
Iter   TrainDeviance   ValidDeviance   StepSize   Improve
     1        0.1991            -nan     0.0100    0.0004
     2        0.1970            -nan     0.0100    0.0005
     3        0.1950            -nan     0.0100    0.0006
     4        0.1931            -nan     0.0100    0.0005
     5        0.1914            -nan     0.0100    0.0005
     6        0.1900            -nan     0.0100    0.0003
     7        0.1880            -nan     0.0100    0.0003
     8        0.1866            -nan     0.0100    0.0004
     9        0.1852            -nan     0.0100    0.0002
    10        0.1838            -nan     0.0100    0.0003
    20        0.1739            -nan     0.0100    0.0002
    40        0.1617            -nan     0.0100    0.0000
    60        0.1534            -nan     0.0100    0.0000
    80        0.1472            -nan     0.0100    0.0000
   100        0.1413            -nan     0.0100    0.0000
   120        0.1360            -nan     0.0100    0.0000
   140        0.1318            -nan     0.0100   -0.0000
   160        0.1276            -nan     0.0100    0.0000
   180        0.1232            -nan     0.0100    0.0000
   200        0.1198            -nan     0.0100    0.0000
   220        0.1163            -nan     0.0100   -0.0000
   240        0.1135            -nan     0.0100   -0.0000
   260        0.1102            -nan     0.0100   -0.0000
   280        0.1065            -nan     0.0100    0.0000
   300        0.1036            -nan     0.0100   -0.0000
   320        0.1007            -nan     0.0100    0.0000
   340        0.0979            -nan     0.0100   -0.0000
   360        0.0953            -nan     0.0100    0.0000
   376        0.0937            -nan     0.0100   -0.0000

[1] "GBM variable coefficients"
                            var     rel.inf
comsize                 comsize 4.204426558
ratio5                   ratio5 4.024625989
V2                           V2 2.625095531
walktrap_vertex walktrap_vertex 2.572891709
inner                     inner 2.381955776
outer                     outer 2.286555699
orbit62                 orbit62 2.275486010
bigcom171             bigcom171 2.051688189
orbit65                 orbit65 2.041188276
ioratio                 ioratio 1.991718164
trans                     trans 1.958492002
V1                           V1 1.854067745
membership_s32   membership_s32 1.826811692
bigcom30               bigcom30 1.792548452
orbit56                 orbit56 1.754986854
spin_vertex         spin_vertex 1.724917990
adhesion               adhesion 1.680341766
ratio4                   ratio4 1.540496131
pagerank               pagerank 1.537642048
cohesion               cohesion 1.487363770
knn                         knn 1.429328486
orbit50                 orbit50 1.376846488
ratio1                   ratio1 1.295742226
selfinter             selfinter 1.251537824
orbit70                 orbit70 1.246771577
orbit54                 orbit54 1.220905626
ratio2                   ratio2 1.197273086
orbit68                 orbit68 1.162850539
orbit18                 orbit18 1.094282558
bet                         bet 1.085960633
graph23                 graph23 1.042648541
graph11                 graph11 1.019955629
graph22                 graph22 0.960216542
orbit45                 orbit45 0.939743292
graph20                 graph20 0.929808522
third                     third 0.918889719
bigcom28               bigcom28 0.898662485
orbit39                 orbit39 0.844675088
fourth                   fourth 0.761903095
bigcom46               bigcom46 0.718611961
graph10                 graph10 0.695645557
orbit38                 orbit38 0.679990007
graph5                   graph5 0.669438991
orbit31                 orbit31 0.659932359
orbit69                 orbit69 0.659165437
orbit49                 orbit49 0.637486746
constraint           constraint 0.618974722
graph3                   graph3 0.615883052
orbit63                 orbit63 0.599706574
close                     close 0.593060909
graph6                   graph6 0.574593147
orbit33                 orbit33 0.500090549
ratio6                   ratio6 0.497147182
bigcom178             bigcom178 0.489650799
graph9                   graph9 0.485177062
graph18                 graph18 0.457701845
orbit52                 orbit52 0.456444381
graph25                 graph25 0.452247669
orbit24                 orbit24 0.452160135
orbit51                 orbit51 0.449946304
graph27                 graph27 0.446829782
coreness               coreness 0.443763378
orbit47                 orbit47 0.438234175
graph14                 graph14 0.436143302
orbit32                 orbit32 0.422436018
graph15                 graph15 0.421046908
orbit46                 orbit46 0.416774392
orbit66                 orbit66 0.393664975
orbit35                 orbit35 0.389514549
graph16                 graph16 0.385582162
orbit27                 orbit27 0.381709161
graph4                   graph4 0.378626395
orbit25                 orbit25 0.378267952
sixth                     sixth 0.375256405
fifth                     fifth 0.374586709
orbit17                 orbit17 0.373215403
orbit41                 orbit41 0.373130828
orbit20                 orbit20 0.372146653
ratio3                   ratio3 0.370260050
orbit28                 orbit28 0.360127336
graph19                 graph19 0.355459267
graph12                 graph12 0.354406522
graph2                   graph2 0.354192590
orbit60                 orbit60 0.349779699
upto_sixth           upto_sixth 0.347342942
upto_fifth           upto_fifth 0.333160468
orbit1                   orbit1 0.331845444
orbit11                 orbit11 0.328330130
graph1                   graph1 0.327549745
orbit40                 orbit40 0.317280086
orbit29                 orbit29 0.315382120
graph21                 graph21 0.307612750
pdi                         pdi 0.303144649
membership_s1     membership_s1 0.302959552
orbit9                   orbit9 0.296519778
orbit15                 orbit15 0.291900096
orbit16                 orbit16 0.281908026
graph0                   graph0 0.280519298
bigcom412             bigcom412 0.280114040
orbit10                 orbit10 0.274864247
orbit30                 orbit30 0.272993033
orbit37                 orbit37 0.264961615
graph26                 graph26 0.262388648
bigcom3                 bigcom3 0.261568998
graph28                 graph28 0.260218700
orbit44                 orbit44 0.257304642
orbit13                 orbit13 0.256864776
upto_second         upto_second 0.251038587
graph24                 graph24 0.250765819
orbit48                 orbit48 0.250644228
orbit12                 orbit12 0.246800203
graph8                   graph8 0.244908388
graph17                 graph17 0.244469163
orbit23                 orbit23 0.243798373
orbit36                 orbit36 0.236685234
orbit6                   orbit6 0.235119236
orbit19                 orbit19 0.214061489
orbit59                 orbit59 0.213493066
upto_fourth         upto_fourth 0.212883823
orbit5                   orbit5 0.212602146
orbit61                 orbit61 0.201969569
bigcom11               bigcom11 0.201836532
upto_third           upto_third 0.198768057
graph29                 graph29 0.197991030
graph13                 graph13 0.196265897
graph7                   graph7 0.195458010
bigcom52               bigcom52 0.184038835
ecc                         ecc 0.183832234
orbit21                 orbit21 0.181495959
orbit55                 orbit55 0.177172011
orbit57                 orbit57 0.166572917
orbit22                 orbit22 0.161759661
bigcom40               bigcom40 0.161518639
orbit26                 orbit26 0.154411332
orbit58                 orbit58 0.143089151
orbit53                 orbit53 0.142144692
membership_s30   membership_s30 0.139177858
orbit64                 orbit64 0.134221352
AP                           AP 0.131654242
orbit42                 orbit42 0.130859156
orbit2                   orbit2 0.112801318
bigcom4                 bigcom4 0.110990414
membership_s15   membership_s15 0.095028928
orbit67                 orbit67 0.093374716
orbit4                   orbit4 0.092650881
orbit71                 orbit71 0.085598192
second                   second 0.079893452
hubscore               hubscore 0.076817798
membership_s27   membership_s27 0.065660322
membership_s21   membership_s21 0.058159005
orbit7                   orbit7 0.053017628
bigcom38               bigcom38 0.052530317
bigcom62               bigcom62 0.042886696
membership_s4     membership_s4 0.038355736
bigcom180             bigcom180 0.025551630
bigcom26               bigcom26 0.022128593
membership_s14   membership_s14 0.017996727
bigcom101             bigcom101 0.016692548
membership_s36   membership_s36 0.015464171
membership_s5     membership_s5 0.011778097
bigcom299             bigcom299 0.011214849
bigcom22               bigcom22 0.009772541
bigcom32               bigcom32 0.005409600
bigcom385             bigcom385 0.005259703
bigcom143             bigcom143 0.003213164
orbit0                   orbit0 0.000000000
orbit3                   orbit3 0.000000000
orbit8                   orbit8 0.000000000
orbit14                 orbit14 0.000000000
orbit34                 orbit34 0.000000000
orbit43                 orbit43 0.000000000
orbit72                 orbit72 0.000000000
eccrad                   eccrad 0.000000000
evcent                   evcent 0.000000000
first                     first 0.000000000
bigcom1                 bigcom1 0.000000000
bigcom2                 bigcom2 0.000000000
bigcom6                 bigcom6 0.000000000
bigcom8                 bigcom8 0.000000000
bigcom9                 bigcom9 0.000000000
bigcom13               bigcom13 0.000000000
bigcom15               bigcom15 0.000000000
bigcom16               bigcom16 0.000000000
bigcom21               bigcom21 0.000000000
bigcom24               bigcom24 0.000000000
bigcom31               bigcom31 0.000000000
bigcom33               bigcom33 0.000000000
bigcom34               bigcom34 0.000000000
bigcom36               bigcom36 0.000000000
bigcom37               bigcom37 0.000000000
bigcom39               bigcom39 0.000000000
bigcom43               bigcom43 0.000000000
bigcom44               bigcom44 0.000000000
bigcom47               bigcom47 0.000000000
bigcom49               bigcom49 0.000000000
bigcom50               bigcom50 0.000000000
bigcom51               bigcom51 0.000000000
bigcom54               bigcom54 0.000000000
bigcom56               bigcom56 0.000000000
bigcom66               bigcom66 0.000000000
bigcom68               bigcom68 0.000000000
bigcom69               bigcom69 0.000000000
bigcom71               bigcom71 0.000000000
bigcom72               bigcom72 0.000000000
bigcom73               bigcom73 0.000000000
bigcom74               bigcom74 0.000000000
bigcom75               bigcom75 0.000000000
bigcom76               bigcom76 0.000000000
bigcom77               bigcom77 0.000000000
bigcom79               bigcom79 0.000000000
bigcom80               bigcom80 0.000000000
bigcom82               bigcom82 0.000000000
bigcom83               bigcom83 0.000000000
bigcom84               bigcom84 0.000000000
bigcom85               bigcom85 0.000000000
bigcom87               bigcom87 0.000000000
bigcom89               bigcom89 0.000000000
bigcom91               bigcom91 0.000000000
bigcom92               bigcom92 0.000000000
bigcom93               bigcom93 0.000000000
bigcom96               bigcom96 0.000000000
bigcom97               bigcom97 0.000000000
bigcom98               bigcom98 0.000000000
bigcom99               bigcom99 0.000000000
bigcom104             bigcom104 0.000000000
bigcom106             bigcom106 0.000000000
bigcom109             bigcom109 0.000000000
bigcom113             bigcom113 0.000000000
bigcom116             bigcom116 0.000000000
bigcom120             bigcom120 0.000000000
bigcom123             bigcom123 0.000000000
bigcom126             bigcom126 0.000000000
bigcom127             bigcom127 0.000000000
bigcom137             bigcom137 0.000000000
bigcom139             bigcom139 0.000000000
bigcom140             bigcom140 0.000000000
bigcom145             bigcom145 0.000000000
bigcom146             bigcom146 0.000000000
bigcom147             bigcom147 0.000000000
bigcom149             bigcom149 0.000000000
bigcom153             bigcom153 0.000000000
bigcom154             bigcom154 0.000000000
bigcom156             bigcom156 0.000000000
bigcom157             bigcom157 0.000000000
bigcom158             bigcom158 0.000000000
bigcom160             bigcom160 0.000000000
bigcom161             bigcom161 0.000000000
bigcom162             bigcom162 0.000000000
bigcom164             bigcom164 0.000000000
bigcom166             bigcom166 0.000000000
bigcom167             bigcom167 0.000000000
bigcom173             bigcom173 0.000000000
bigcom175             bigcom175 0.000000000
bigcom176             bigcom176 0.000000000
bigcom177             bigcom177 0.000000000
bigcom181             bigcom181 0.000000000
bigcom184             bigcom184 0.000000000
bigcom186             bigcom186 0.000000000
bigcom187             bigcom187 0.000000000
bigcom189             bigcom189 0.000000000
bigcom194             bigcom194 0.000000000
bigcom195             bigcom195 0.000000000
bigcom196             bigcom196 0.000000000
bigcom204             bigcom204 0.000000000
bigcom205             bigcom205 0.000000000
bigcom212             bigcom212 0.000000000
bigcom214             bigcom214 0.000000000
bigcom222             bigcom222 0.000000000
bigcom223             bigcom223 0.000000000
bigcom226             bigcom226 0.000000000
bigcom227             bigcom227 0.000000000
bigcom229             bigcom229 0.000000000
bigcom233             bigcom233 0.000000000
bigcom236             bigcom236 0.000000000
bigcom237             bigcom237 0.000000000
bigcom246             bigcom246 0.000000000
bigcom248             bigcom248 0.000000000
bigcom249             bigcom249 0.000000000
bigcom250             bigcom250 0.000000000
bigcom254             bigcom254 0.000000000
bigcom266             bigcom266 0.000000000
bigcom269             bigcom269 0.000000000
bigcom272             bigcom272 0.000000000
bigcom274             bigcom274 0.000000000
bigcom281             bigcom281 0.000000000
bigcom291             bigcom291 0.000000000
bigcom292             bigcom292 0.000000000
bigcom295             bigcom295 0.000000000
bigcom301             bigcom301 0.000000000
bigcom306             bigcom306 0.000000000
bigcom309             bigcom309 0.000000000
bigcom314             bigcom314 0.000000000
bigcom321             bigcom321 0.000000000
bigcom341             bigcom341 0.000000000
bigcom350             bigcom350 0.000000000
bigcom353             bigcom353 0.000000000
bigcom359             bigcom359 0.000000000
bigcom363             bigcom363 0.000000000
bigcom365             bigcom365 0.000000000
bigcom386             bigcom386 0.000000000
bigcom408             bigcom408 0.000000000
bigcom480             bigcom480 0.000000000
membership_s3     membership_s3 0.000000000
membership_s6     membership_s6 0.000000000
membership_s7     membership_s7 0.000000000
membership_s8     membership_s8 0.000000000
membership_s9     membership_s9 0.000000000
membership_s11   membership_s11 0.000000000
membership_s12   membership_s12 0.000000000
membership_s16   membership_s16 0.000000000
membership_s17   membership_s17 0.000000000
membership_s18   membership_s18 0.000000000
membership_s20   membership_s20 0.000000000
membership_s22   membership_s22 0.000000000
membership_s24   membership_s24 0.000000000
membership_s25   membership_s25 0.000000000
membership_s26   membership_s26 0.000000000
membership_s28   membership_s28 0.000000000
membership_s31   membership_s31 0.000000000
membership_s33   membership_s33 0.000000000
membership_s37   membership_s37 0.000000000
[1] "Dataset: all_targets Model RF, run: 3 of 10 2015-06-22 17:37:33"
     |      Out-of-bag   |
Tree |      MSE  %Var(y) |
   1 |  0.03709   182.90 |
   2 |  0.03633   179.14 |
   3 |  0.03431   169.19 |
   4 |  0.03326   164.02 |
   5 |   0.0321   158.28 |
   6 |  0.03033   149.57 |
   7 |  0.02868   141.44 |
   8 |  0.02775   136.82 |
   9 |  0.02671   131.70 |
  10 |  0.02589   127.68 |
  11 |  0.02519   124.22 |
  12 |  0.02486   122.60 |
  13 |  0.02432   119.94 |
  14 |  0.02397   118.17 |
  15 |  0.02388   117.76 |
  16 |  0.02344   115.56 |
  17 |  0.02328   114.79 |
  18 |  0.02308   113.82 |
  19 |   0.0229   112.91 |
  20 |  0.02262   111.53 |
  21 |  0.02249   110.89 |
  22 |  0.02232   110.04 |
  23 |  0.02227   109.81 |
  24 |  0.02194   108.18 |
  25 |  0.02178   107.39 |
  26 |  0.02162   106.62 |
  27 |  0.02155   106.25 |
  28 |  0.02151   106.06 |
  29 |  0.02148   105.90 |
  30 |  0.02146   105.84 |
  31 |   0.0214   105.54 |
  32 |  0.02137   105.37 |
  33 |  0.02129   104.98 |
  34 |  0.02134   105.21 |
  35 |  0.02132   105.12 |
  36 |  0.02123   104.68 |
  37 |   0.0212   104.51 |
  38 |  0.02116   104.33 |
  39 |   0.0211   104.04 |
  40 |  0.02103   103.72 |
  41 |  0.02097   103.42 |
  42 |  0.02094   103.26 |
  43 |  0.02092   103.14 |
  44 |  0.02091   103.08 |
  45 |   0.0209   103.06 |
  46 |  0.02086   102.87 |
  47 |  0.02084   102.77 |
  48 |  0.02085   102.80 |
  49 |  0.02084   102.74 |
  50 |  0.02078   102.46 |
  51 |  0.02074   102.27 |
  52 |   0.0207   102.06 |
  53 |  0.02074   102.28 |
  54 |  0.02072   102.19 |
  55 |  0.02069   102.03 |
  56 |  0.02065   101.82 |
  57 |  0.02067   101.93 |
  58 |  0.02065   101.84 |
  59 |   0.0206   101.60 |
  60 |   0.0206   101.57 |
  61 |  0.02059   101.55 |
  62 |  0.02056   101.39 |
  63 |  0.02053   101.22 |
  64 |  0.02049   101.02 |
  65 |  0.02048   101.01 |
  66 |  0.02047   100.94 |
  67 |  0.02044   100.81 |
  68 |  0.02048   100.98 |
  69 |  0.02045   100.82 |
  70 |  0.02045   100.85 |
  71 |  0.02043   100.73 |
  72 |  0.02042   100.68 |
  73 |  0.02038   100.47 |
  74 |  0.02036   100.40 |
  75 |  0.02034   100.31 |
  76 |  0.02033   100.26 |
  77 |  0.02033   100.25 |
  78 |  0.02032   100.22 |
  79 |  0.02031   100.13 |
  80 |  0.02029   100.03 |
  81 |  0.02029   100.06 |
  82 |  0.02027    99.97 |
  83 |  0.02029   100.07 |
  84 |  0.02029   100.02 |
  85 |  0.02029   100.03 |
  86 |  0.02028    99.99 |
  87 |  0.02025    99.85 |
  88 |  0.02022    99.71 |
  89 |  0.02021    99.67 |
  90 |  0.02021    99.65 |
  91 |  0.02018    99.52 |
  92 |  0.02015    99.35 |
  93 |  0.02014    99.33 |
  94 |  0.02015    99.36 |
  95 |  0.02014    99.31 |
  96 |  0.02013    99.26 |
  97 |  0.02012    99.21 |
  98 |  0.02012    99.19 |
  99 |  0.02011    99.15 |
 100 |   0.0201    99.13 |
[1] "Random Forest variable coefficients"
                      %IncMSE IncNodePurity
graph0           1.786796e-03  3.016653e-01
graph1           1.098657e-03  7.780491e-01
graph2           7.985249e-04  5.316344e-01
graph3           1.745052e-03  9.180973e-01
graph4           2.962720e-03  1.226980e+00
graph5           4.111739e-03  9.875468e-01
graph6           2.302883e-03  7.633362e-01
graph7           1.821914e-03  9.675439e-01
graph8           2.607409e-04  3.984888e-01
graph9           2.480414e-03  8.817642e-01
graph10          3.606153e-03  1.352144e+00
graph11          5.062062e-03  1.418628e+00
graph12          3.622886e-03  1.343925e+00
graph13          2.133359e-03  7.004504e-01
graph14          1.425531e-03  8.914058e-01
graph15          3.726634e-03  7.026944e-01
graph16          3.951057e-03  1.132069e+00
graph17          2.496850e-03  9.798297e-01
graph18          5.463127e-04  7.466047e-01
graph19          2.698730e-03  1.131942e+00
graph20          7.366052e-03  1.811365e+00
graph21          7.764888e-04  5.447074e-01
graph22          2.288275e-03  1.382654e+00
graph23          2.630891e-03  1.755940e+00
graph24          1.556700e-03  4.947442e-01
graph25          2.378490e-03  1.232861e+00
graph26          1.629841e-03  9.091892e-01
graph27          2.425978e-03  1.317444e+00
graph28          3.769962e-04  6.078445e-01
graph29          5.715587e-04  4.654200e-01
orbit0           4.418962e-04  3.469094e-01
orbit1           1.788839e-03  7.473167e-01
orbit2           2.321683e-03  5.567345e-01
orbit3           6.531038e-04  5.085600e-01
orbit4           1.132796e-03  9.013461e-01
orbit5           7.308025e-04  6.162362e-01
orbit6           2.352524e-03  1.038047e+00
orbit7           2.985147e-03  8.427240e-01
orbit8           2.716124e-03  8.873008e-01
orbit9           1.405402e-03  1.030233e+00
orbit10          9.501598e-04  6.412818e-01
orbit11          1.495865e-03  7.894127e-01
orbit12          8.381272e-04  7.357572e-01
orbit13          6.351518e-04  6.869703e-01
orbit14          8.845742e-04  4.252203e-01
orbit15          3.177599e-03  1.038557e+00
orbit16          2.112907e-03  9.162596e-01
orbit17          2.553030e-03  8.217603e-01
orbit18          5.114339e-03  2.162511e+00
orbit19          1.143270e-03  1.130116e+00
orbit20          2.158871e-03  8.695014e-01
orbit21          3.957440e-03  7.004088e-01
orbit22          4.987900e-03  2.027030e+00
orbit23          2.933842e-03  6.928597e-01
orbit24          2.553334e-03  1.356650e+00
orbit25          1.030324e-03  1.113372e+00
orbit26          1.910846e-03  5.205822e-01
orbit27          3.197674e-03  9.389971e-01
orbit28          1.047106e-03  9.515629e-01
orbit29          1.675834e-03  7.183360e-01
orbit30          1.740735e-03  8.510116e-01
orbit31          3.552571e-03  1.212966e+00
orbit32          1.392520e-03  9.603977e-01
orbit33          2.865163e-03  6.826739e-01
orbit34          3.411766e-03  7.950181e-01
orbit35          2.739880e-03  1.049841e+00
orbit36          3.264561e-03  1.385468e+00
orbit37          2.349583e-03  8.494167e-01
orbit38          4.355916e-03  1.253196e+00
orbit39          2.470562e-03  1.759996e+00
orbit40          2.222854e-03  1.183112e+00
orbit41          6.093678e-04  4.595014e-01
orbit42          2.183797e-03  6.624884e-01
orbit43          2.122687e-04  5.893971e-01
orbit44          2.155178e-03  8.001654e-01
orbit45          3.428846e-03  1.513912e+00
orbit46          1.112648e-03  7.898413e-01
orbit47          1.179883e-03  7.890329e-01
orbit48          1.597523e-03  7.914090e-01
orbit49          7.479963e-03  1.793146e+00
orbit50          1.780627e-03  1.388987e+00
orbit51          1.231172e-03  7.448199e-01
orbit52          2.993219e-03  1.197531e+00
orbit53          7.162357e-04  3.288186e-01
orbit54          2.003035e-03  1.860766e+00
orbit55          4.233690e-04  3.382287e-01
orbit56          5.883628e-03  2.591540e+00
orbit57          6.113669e-04  7.042701e-01
orbit58          3.741632e-04  2.006308e-01
orbit59          2.153452e-03  1.159994e+00
orbit60          5.865768e-04  6.669801e-01
orbit61          1.633913e-03  6.347289e-01
orbit62          4.231805e-03  2.319301e+00
orbit63          1.328175e-03  1.546015e+00
orbit64          1.753621e-03  8.158797e-01
orbit65          4.623021e-03  2.861456e+00
orbit66          1.146441e-03  5.844236e-01
orbit67          1.445710e-03  3.309705e-01
orbit68          1.713838e-03  1.871471e+00
orbit69          1.916721e-03  1.145397e+00
orbit70          1.324275e-03  1.571951e+00
orbit71          1.454631e-04  3.821957e-01
orbit72          2.710874e-04  3.617044e-01
AP               9.361451e-06  2.716125e-01
bet              6.095017e-03  3.134260e+00
ecc              1.060186e-04  1.697103e-01
eccrad           3.066041e-04  3.704239e-01
close            1.751115e-03  6.823379e-01
constraint       2.506044e-03  1.815606e+00
coreness         2.271570e-03  8.002953e-01
knn              1.983290e-03  2.320787e+00
hubscore         2.124351e-03  9.732636e-01
pagerank         8.329349e-03  4.261084e+00
trans            1.142779e-03  2.002417e+00
evcent           9.063872e-04  7.527748e-01
first            8.969960e-04  4.219757e-01
upto_second      2.682982e-03  7.875581e-01
upto_third       2.867202e-03  8.706618e-01
upto_fourth      2.159377e-03  9.558270e-01
upto_fifth       1.932027e-03  1.245249e+00
upto_sixth       2.200972e-03  8.389501e-01
second           9.170215e-04  7.182556e-01
third            3.629796e-03  1.594936e+00
fourth           3.616824e-03  2.561064e+00
fifth            1.651127e-03  1.689003e+00
sixth            3.907022e-03  2.056048e+00
ratio1           1.416938e-03  2.271910e+00
ratio2           6.397814e-03  2.565224e+00
ratio3           2.018766e-03  1.312143e+00
ratio4           4.352720e-03  2.920919e+00
ratio5           2.092659e-03  7.641741e+00
ratio6           4.692099e-03  1.969102e+00
selfinter        1.596209e-03  8.620845e-01
walktrap_vertex  1.523998e-03  3.399150e+00
bigcom1          1.426035e-04  1.472367e-01
bigcom2          0.000000e+00  2.775558e-19
bigcom3          1.115754e-04  5.568039e-01
bigcom4          7.964097e-05  2.659735e-01
bigcom6          0.000000e+00  0.000000e+00
bigcom8          0.000000e+00  4.163336e-19
bigcom9          0.000000e+00  2.775558e-19
bigcom11        -8.947108e-06  4.423805e-01
bigcom13         0.000000e+00  1.665335e-18
bigcom15         0.000000e+00  1.387779e-19
bigcom16         0.000000e+00  2.775558e-19
bigcom21         5.196666e-06  2.485386e-02
bigcom22         1.409750e-04  1.515712e-01
bigcom24         0.000000e+00  2.775558e-19
bigcom26        -1.040007e-05  2.558500e-01
bigcom28         1.304287e-04  1.111470e+00
bigcom30         7.551554e-04  2.611137e+00
bigcom31         0.000000e+00  0.000000e+00
bigcom32        -1.065979e-05  6.223564e-02
bigcom33         0.000000e+00  0.000000e+00
bigcom34         0.000000e+00  2.775558e-19
bigcom36         0.000000e+00  0.000000e+00
bigcom37         0.000000e+00  0.000000e+00
bigcom38        -3.757389e-05  3.270732e-01
bigcom39         0.000000e+00  1.734723e-20
bigcom40         1.020560e-04  2.737193e-01
bigcom43         0.000000e+00  0.000000e+00
bigcom44         0.000000e+00  0.000000e+00
bigcom46        -5.621690e-05  7.420474e-01
bigcom47         0.000000e+00  2.775558e-19
bigcom49         0.000000e+00  2.775558e-19
bigcom50         0.000000e+00  2.775558e-19
bigcom51         0.000000e+00  2.775558e-19
bigcom52         1.105118e-05  1.198416e+00
bigcom54         0.000000e+00  0.000000e+00
bigcom56         0.000000e+00  8.888889e-03
bigcom62        -2.937856e-05  7.337660e-01
bigcom66         0.000000e+00  2.775558e-19
bigcom68         0.000000e+00  0.000000e+00
bigcom69         0.000000e+00  0.000000e+00
bigcom71         3.458754e-05  2.721763e-01
bigcom72         0.000000e+00  0.000000e+00
bigcom73         2.311124e-06  1.752867e-01
bigcom74         0.000000e+00  0.000000e+00
bigcom75        -1.966755e-05  4.811862e-01
bigcom76         0.000000e+00  5.724587e-19
bigcom77         0.000000e+00  5.724587e-19
bigcom79         0.000000e+00  2.775558e-19
bigcom80         0.000000e+00  0.000000e+00
bigcom82         0.000000e+00  1.387779e-19
bigcom83         0.000000e+00  0.000000e+00
bigcom84         0.000000e+00  0.000000e+00
bigcom85         0.000000e+00  0.000000e+00
bigcom87         0.000000e+00  0.000000e+00
bigcom89         0.000000e+00  0.000000e+00
bigcom91        -5.133533e-06  2.737889e-01
bigcom92        -3.150393e-05  3.811454e-02
bigcom93         0.000000e+00  2.775558e-19
bigcom96         0.000000e+00  0.000000e+00
bigcom97         0.000000e+00  0.000000e+00
bigcom98         0.000000e+00  0.000000e+00
bigcom99         0.000000e+00  0.000000e+00
bigcom101        6.417107e-05  1.727287e-01
bigcom104        0.000000e+00  0.000000e+00
bigcom106        0.000000e+00  2.775558e-19
bigcom109        0.000000e+00  0.000000e+00
bigcom113        0.000000e+00  0.000000e+00
bigcom116       -9.457394e-06  8.106566e-02
bigcom120        0.000000e+00  0.000000e+00
bigcom123        0.000000e+00  2.775558e-19
bigcom126        0.000000e+00  0.000000e+00
bigcom127        0.000000e+00  2.220446e-18
bigcom137        0.000000e+00  0.000000e+00
bigcom139        0.000000e+00  0.000000e+00
bigcom140        0.000000e+00  2.775558e-19
bigcom143       -2.233132e-05  3.496039e-01
bigcom145        0.000000e+00  0.000000e+00
bigcom146        0.000000e+00  5.551115e-19
bigcom147        0.000000e+00  0.000000e+00
bigcom149        0.000000e+00  2.775558e-19
bigcom153        0.000000e+00  0.000000e+00
bigcom154        0.000000e+00  0.000000e+00
bigcom156        0.000000e+00  0.000000e+00
bigcom157        0.000000e+00  0.000000e+00
bigcom158        0.000000e+00  0.000000e+00
bigcom160        0.000000e+00  0.000000e+00
bigcom161        0.000000e+00  0.000000e+00
bigcom162        0.000000e+00  2.220446e-18
bigcom164        0.000000e+00  0.000000e+00
bigcom166        0.000000e+00  2.775558e-19
bigcom167        0.000000e+00  6.938894e-19
bigcom171        1.093255e-04  2.669794e+00
bigcom173        0.000000e+00  0.000000e+00
bigcom175        0.000000e+00  0.000000e+00
bigcom176        0.000000e+00  0.000000e+00
bigcom177        0.000000e+00  0.000000e+00
bigcom178        2.420379e-05  9.013999e-01
bigcom180       -2.461120e-05  3.873760e-01
bigcom181        0.000000e+00  1.734723e-20
bigcom184        0.000000e+00  0.000000e+00
bigcom186       -5.042473e-06  5.477736e-01
bigcom187       -4.363254e-06  3.108048e-01
bigcom189        0.000000e+00  2.775558e-19
bigcom194        0.000000e+00  0.000000e+00
bigcom195        0.000000e+00  0.000000e+00
bigcom196        3.033437e-05  1.030496e+00
bigcom204        4.760483e-05  2.735122e-01
bigcom205       -2.072986e-05  3.536803e-01
bigcom212        0.000000e+00  2.775558e-19
bigcom214        0.000000e+00  0.000000e+00
bigcom222        0.000000e+00  0.000000e+00
bigcom223        0.000000e+00  8.326673e-19
bigcom226        0.000000e+00  2.775558e-19
bigcom227        0.000000e+00  0.000000e+00
bigcom229        0.000000e+00  2.775558e-19
bigcom233        0.000000e+00  0.000000e+00
bigcom236        0.000000e+00  0.000000e+00
bigcom237        0.000000e+00  2.775558e-19
bigcom246        0.000000e+00  0.000000e+00
bigcom248        0.000000e+00  0.000000e+00
bigcom249        0.000000e+00  0.000000e+00
bigcom250        0.000000e+00  0.000000e+00
bigcom254        0.000000e+00  0.000000e+00
bigcom266        0.000000e+00  0.000000e+00
bigcom269        0.000000e+00  0.000000e+00
bigcom272        0.000000e+00  0.000000e+00
bigcom274        0.000000e+00  1.734723e-20
bigcom281        0.000000e+00  0.000000e+00
bigcom291        0.000000e+00  5.551115e-19
bigcom292        0.000000e+00  2.775558e-19
bigcom295        0.000000e+00  5.551115e-19
bigcom299       -1.432111e-05  3.661326e-01
bigcom301        0.000000e+00  0.000000e+00
bigcom306        0.000000e+00  2.220446e-18
bigcom309        0.000000e+00  2.775558e-19
bigcom314        0.000000e+00  0.000000e+00
bigcom321        0.000000e+00  8.326673e-19
bigcom341        0.000000e+00  0.000000e+00
bigcom350        0.000000e+00  0.000000e+00
bigcom353        0.000000e+00  0.000000e+00
bigcom359        0.000000e+00  0.000000e+00
bigcom363        0.000000e+00  2.775558e-19
bigcom365        0.000000e+00  0.000000e+00
bigcom385       -3.748149e-06  4.288457e-01
bigcom386        0.000000e+00  2.775558e-19
bigcom408       -1.353109e-05  3.121080e-01
bigcom412        4.904192e-05  1.242866e+00
bigcom480        0.000000e+00  0.000000e+00
spin_vertex      8.608643e-04  3.059634e+00
membership_s1    7.881161e-04  9.962485e-01
membership_s3    0.000000e+00  5.724587e-19
membership_s4   -4.109094e-06  1.054231e-01
membership_s5    1.139717e-04  1.444843e-01
membership_s6    1.378009e-04  1.148363e-01
membership_s7    3.530762e-05  1.111877e-01
membership_s8    0.000000e+00  5.551115e-19
membership_s9    0.000000e+00  0.000000e+00
membership_s11   0.000000e+00  1.110223e-18
membership_s12   0.000000e+00  0.000000e+00
membership_s14  -3.219873e-05  1.818886e-01
membership_s15   3.678865e-05  4.656012e-01
membership_s16   0.000000e+00  1.387779e-19
membership_s17   0.000000e+00  0.000000e+00
membership_s18   0.000000e+00  8.326673e-19
membership_s20   0.000000e+00  0.000000e+00
membership_s21   2.980667e-05  4.295351e-01
membership_s22   0.000000e+00  8.326673e-19
membership_s24   0.000000e+00  1.387779e-18
membership_s25   0.000000e+00  0.000000e+00
membership_s26   0.000000e+00  1.387779e-18
membership_s27   4.726684e-05  1.683504e-01
membership_s28   0.000000e+00  0.000000e+00
membership_s30   1.190370e-04  3.206794e-01
membership_s31   2.996007e-05  7.077573e-02
membership_s32   1.600149e-03  2.194384e+00
membership_s33   0.000000e+00  8.326673e-19
membership_s36   1.916802e-04  1.524945e-01
membership_s37   0.000000e+00  2.775558e-19
V1               3.661862e-03  4.303175e+00
V2               1.842729e-03  5.181899e+00
pdi              2.122896e-04  7.716922e-01
adhesion         1.817109e-02  4.245614e+00
cohesion         1.889070e-02  4.040619e+00
inner            1.120250e-02  4.151940e+00
outer            4.668075e-03  6.684288e+00
ioratio          6.295854e-03  3.944821e+00
comsize          1.291275e-02  6.835792e+00
[1] "Dataset: all_targets Model GLM, run: 3 of 10 2015-06-22 17:42:45"
[1] "glmnet variable coefficients"
                     [,1]          [,2]
(Intercept)     -3.856257 -8.433710e+00
graph0           0.000000 -3.129740e-04
graph1           0.000000 -3.509181e-05
graph2           0.000000 -1.777051e-04
graph3           0.000000  0.000000e+00
graph4           0.000000 -3.197039e-08
graph5           0.000000  0.000000e+00
graph6           0.000000 -1.550986e-08
graph7           0.000000  0.000000e+00
graph8           0.000000 -5.015565e-05
graph9           0.000000 -7.175938e-09
graph10          0.000000  0.000000e+00
graph11          0.000000 -5.931837e-11
graph12          0.000000  0.000000e+00
graph13          0.000000  0.000000e+00
graph14          0.000000 -5.629697e-11
graph15          0.000000  0.000000e+00
graph16          0.000000  0.000000e+00
graph17          0.000000  0.000000e+00
graph18          0.000000  1.644296e-08
graph19          0.000000  0.000000e+00
graph20          0.000000 -5.613105e-07
graph21          0.000000  0.000000e+00
graph22          0.000000  0.000000e+00
graph23          0.000000  0.000000e+00
graph24          0.000000  0.000000e+00
graph25          0.000000  0.000000e+00
graph26          0.000000  0.000000e+00
graph27          0.000000  3.243630e-05
graph28          0.000000  0.000000e+00
graph29          0.000000 -1.619867e-04
orbit0           0.000000 -8.666803e-05
orbit1           0.000000 -3.971457e-05
orbit2           0.000000 -7.334747e-06
orbit3           0.000000 -1.605233e-04
orbit4           0.000000 -8.398873e-07
orbit5           0.000000  0.000000e+00
orbit6           0.000000  0.000000e+00
orbit7           0.000000 -3.630802e-09
orbit8           0.000000  0.000000e+00
orbit9           0.000000  0.000000e+00
orbit10          0.000000 -5.767703e-06
orbit11          0.000000  0.000000e+00
orbit12          0.000000  0.000000e+00
orbit13          0.000000  1.449497e-05
orbit14          0.000000 -1.018911e-05
orbit15          0.000000  0.000000e+00
orbit16          0.000000 -2.588063e-08
orbit17          0.000000  0.000000e+00
orbit18          0.000000  7.626596e-10
orbit19          0.000000  1.313424e-10
orbit20          0.000000 -1.165972e-10
orbit21          0.000000  0.000000e+00
orbit22          0.000000 -7.601703e-12
orbit23          0.000000 -1.096006e-09
orbit24          0.000000  0.000000e+00
orbit25          0.000000  1.234132e-07
orbit26          0.000000 -3.610950e-11
orbit27          0.000000  3.786672e-07
orbit28          0.000000 -7.112591e-08
orbit29          0.000000  0.000000e+00
orbit30          0.000000  8.108533e-08
orbit31          0.000000  3.644042e-09
orbit32          0.000000 -1.250162e-09
orbit33          0.000000 -1.449702e-08
orbit34          0.000000  0.000000e+00
orbit35          0.000000  0.000000e+00
orbit36          0.000000  2.019341e-07
orbit37          0.000000 -5.522280e-08
orbit38          0.000000  0.000000e+00
orbit39          0.000000 -9.116103e-07
orbit40          0.000000  9.635359e-08
orbit41          0.000000  0.000000e+00
orbit42          0.000000 -6.759136e-08
orbit43          0.000000  6.095493e-06
orbit44          0.000000  0.000000e+00
orbit45          0.000000  3.881321e-06
orbit46          0.000000 -1.675498e-06
orbit47          0.000000  0.000000e+00
orbit48          0.000000  3.819773e-07
orbit49          0.000000  8.120705e-07
orbit50          0.000000 -5.414104e-06
orbit51          0.000000  1.689570e-06
orbit52          0.000000  0.000000e+00
orbit53          0.000000  0.000000e+00
orbit54          0.000000 -1.766373e-05
orbit55          0.000000  6.317057e-07
orbit56          0.000000  4.549476e-05
orbit57          0.000000 -7.406203e-06
orbit58          0.000000  7.122204e-06
orbit59          0.000000  0.000000e+00
orbit60          0.000000  1.706351e-06
orbit61          0.000000  4.574010e-08
orbit62          0.000000  1.313720e-04
orbit63          0.000000  3.618253e-05
orbit64          0.000000 -1.270279e-05
orbit65          0.000000  3.880713e-05
orbit66          0.000000 -7.304423e-09
orbit67          0.000000  9.314370e-06
orbit68          0.000000  4.736385e-05
orbit69          0.000000  5.353562e-05
orbit70          0.000000  4.748240e-04
orbit71          0.000000 -2.215023e-05
orbit72          0.000000 -4.208844e-04
AP               0.000000 -1.136387e-01
bet              0.000000  6.751945e-07
ecc              0.000000  2.533241e-02
eccrad           0.000000  1.423266e-01
close            0.000000  0.000000e+00
constraint       0.000000 -1.064737e+00
coreness         0.000000 -4.910375e-03
knn              0.000000 -5.272457e-05
hubscore         0.000000  1.015579e+00
pagerank         0.000000 -4.998652e-01
trans            0.000000 -1.099750e-01
evcent           0.000000  0.000000e+00
first            0.000000 -1.289673e-04
upto_second      0.000000 -1.602761e-08
upto_third       0.000000  0.000000e+00
upto_fourth      0.000000  0.000000e+00
upto_fifth       0.000000  1.224090e-05
upto_sixth       0.000000  0.000000e+00
second           0.000000 -2.102221e-06
third            0.000000  0.000000e+00
fourth           0.000000 -1.991341e-05
fifth            0.000000  4.716780e-05
sixth            0.000000  0.000000e+00
ratio1           0.000000 -1.535760e-04
ratio2           0.000000  1.156404e-04
ratio3           0.000000 -5.598008e-04
ratio4           0.000000  0.000000e+00
ratio5           0.000000  0.000000e+00
ratio6           0.000000 -1.442081e-04
selfinter        0.000000  5.114697e-01
walktrap_vertex  0.000000 -4.550000e-01
bigcom1          0.000000 -1.671708e-01
bigcom2          0.000000 -3.441897e-01
bigcom3          0.000000  5.523172e-01
bigcom4          0.000000  2.190954e-02
bigcom6          0.000000 -3.551740e-01
bigcom8          0.000000 -9.858938e-01
bigcom9          0.000000 -5.458950e-01
bigcom11         0.000000  8.398601e-01
bigcom13         0.000000 -6.684622e-01
bigcom15         0.000000 -2.490992e-01
bigcom16         0.000000 -2.500680e-01
bigcom21         0.000000 -2.672637e-01
bigcom22         0.000000 -3.961101e-02
bigcom24         0.000000 -2.339015e-01
bigcom26         0.000000  2.383665e-01
bigcom28         0.000000  7.223416e-01
bigcom30         0.000000  1.127561e+00
bigcom31         0.000000 -1.100192e-01
bigcom32         0.000000  6.346843e-01
bigcom33         0.000000 -1.453974e-01
bigcom34         0.000000 -1.776849e-01
bigcom36         0.000000 -1.013922e+00
bigcom37         0.000000  0.000000e+00
bigcom38         0.000000  1.139306e+00
bigcom39         0.000000 -6.791975e-01
bigcom40         0.000000  1.517841e-01
bigcom43         0.000000 -3.564710e-01
bigcom44         0.000000 -3.858934e-01
bigcom46         0.000000  1.581694e+00
bigcom47         0.000000 -7.993621e-01
bigcom49         0.000000 -3.267082e-01
bigcom50         0.000000 -5.953314e-01
bigcom51         0.000000 -2.316641e-01
bigcom52         0.000000  2.171425e+00
bigcom54         0.000000 -1.512485e-01
bigcom56         0.000000 -8.892371e-01
bigcom62         0.000000  1.427671e+00
bigcom66         0.000000 -4.691483e-01
bigcom68         0.000000 -1.396970e-01
bigcom69         0.000000 -5.953349e-01
bigcom71         0.000000  1.517075e+00
bigcom72         0.000000 -5.811277e-02
bigcom73         0.000000  1.310844e-01
bigcom74         0.000000 -6.558998e-01
bigcom75         0.000000  1.346688e+00
bigcom76         0.000000 -3.235516e-01
bigcom77         0.000000 -7.761827e-01
bigcom79         0.000000 -6.310437e-01
bigcom80         0.000000 -7.571588e-01
bigcom82         0.000000 -8.114043e-01
bigcom83         0.000000  0.000000e+00
bigcom84         0.000000 -7.141779e-01
bigcom85         0.000000 -7.096138e-01
bigcom87         0.000000 -6.909758e-01
bigcom89         0.000000 -3.963495e-01
bigcom91         0.000000  3.508713e-01
bigcom92         0.000000  4.817239e-01
bigcom93         0.000000  0.000000e+00
bigcom96         0.000000 -4.734074e-01
bigcom97         0.000000 -8.866665e-01
bigcom98         0.000000 -4.409246e-01
bigcom99         0.000000 -1.022764e-01
bigcom101        0.000000  1.370548e+00
bigcom104        0.000000 -6.490846e-01
bigcom106        0.000000 -5.959379e-01
bigcom109        0.000000 -2.116075e-01
bigcom113        0.000000 -5.952811e-01
bigcom116        0.000000 -1.922906e-02
bigcom120        0.000000 -6.385822e-01
bigcom123        0.000000 -3.732317e-01
bigcom126        0.000000 -6.174783e-02
bigcom127        0.000000 -1.996475e-01
bigcom137        0.000000 -7.058407e-01
bigcom139        0.000000 -4.023048e-01
bigcom140        0.000000 -3.744493e-01
bigcom143        0.000000  1.288948e+00
bigcom145        0.000000 -6.631489e-02
bigcom146        0.000000 -2.451792e-01
bigcom147        0.000000 -3.287947e-01
bigcom149        0.000000 -1.921578e-01
bigcom153        0.000000 -4.969892e-01
bigcom154        0.000000 -1.168167e-01
bigcom156        0.000000 -4.675836e-01
bigcom157        0.000000  0.000000e+00
bigcom158        0.000000 -2.922063e-01
bigcom160        0.000000 -4.214109e-01
bigcom161        0.000000 -2.906511e-01
bigcom162        0.000000 -1.590062e-01
bigcom164        0.000000 -2.722979e-01
bigcom166        0.000000 -1.723207e-01
bigcom167        0.000000 -1.015945e+00
bigcom171        0.000000  2.854595e+00
bigcom173        0.000000 -2.704724e-01
bigcom175        0.000000  0.000000e+00
bigcom176        0.000000 -1.131740e-01
bigcom177        0.000000 -1.824391e-01
bigcom178        0.000000  2.319949e+00
bigcom180        0.000000  2.145148e+00
bigcom181        0.000000 -2.661889e-01
bigcom184        0.000000 -4.294449e-01
bigcom186        0.000000  7.722481e-01
bigcom187        0.000000  7.159600e-01
bigcom189        0.000000 -3.682800e-01
bigcom194        0.000000 -5.920179e-02
bigcom195        0.000000 -4.441194e-01
bigcom196        0.000000  2.082673e+00
bigcom204        0.000000  1.430773e+00
bigcom205        0.000000  1.659991e+00
bigcom212        0.000000 -1.116077e-01
bigcom214        0.000000 -1.910881e-01
bigcom222        0.000000 -1.421470e-01
bigcom223        0.000000 -4.411382e-01
bigcom226        0.000000 -1.352980e-01
bigcom227        0.000000 -2.150225e-01
bigcom229        0.000000 -5.112865e-02
bigcom233        0.000000 -3.213676e-01
bigcom236        0.000000 -2.342323e-01
bigcom237        0.000000 -3.197986e-01
bigcom246        0.000000 -3.962201e-01
bigcom248        0.000000 -8.141274e-01
bigcom249        0.000000 -3.094120e-01
bigcom250        0.000000 -2.248429e-01
bigcom254        0.000000 -1.715588e-01
bigcom266        0.000000 -5.546250e-01
bigcom269        0.000000 -3.289352e-01
bigcom272        0.000000 -2.401275e-01
bigcom274        0.000000  0.000000e+00
bigcom281        0.000000 -1.051851e-01
bigcom291        0.000000 -3.664448e-01
bigcom292        0.000000 -4.836239e-01
bigcom295        0.000000 -4.894014e-01
bigcom299        0.000000  1.297671e+00
bigcom301        0.000000 -2.670462e-01
bigcom306        0.000000 -7.713201e-02
bigcom309        0.000000 -5.594782e-01
bigcom314        0.000000 -4.129299e-01
bigcom321        0.000000 -3.270776e-01
bigcom341        0.000000 -3.002174e-01
bigcom350        0.000000 -2.603067e-01
bigcom353        0.000000 -2.156443e-02
bigcom359        0.000000 -4.705649e-01
bigcom363        0.000000  0.000000e+00
bigcom365        0.000000 -8.206304e-01
bigcom385        0.000000  1.317146e+00
bigcom386        0.000000 -3.169229e-02
bigcom408        0.000000  9.103676e-01
bigcom412        0.000000  2.773697e+00
bigcom480        0.000000 -1.422931e-02
spin_vertex      0.000000 -2.142540e-03
membership_s1    0.000000  3.535140e-01
membership_s3    0.000000 -6.800338e-01
membership_s4    0.000000  8.865831e-02
membership_s5    0.000000 -2.974412e-02
membership_s6    0.000000 -6.905339e-02
membership_s7    0.000000 -1.542613e-01
membership_s8    0.000000 -5.995090e-01
membership_s9    0.000000 -6.794195e-01
membership_s11   0.000000 -4.281591e-01
membership_s12   0.000000 -4.363579e-01
membership_s14   0.000000  8.612464e-01
membership_s15   0.000000  7.444968e-01
membership_s16   0.000000 -4.592022e-01
membership_s17   0.000000 -4.059366e-01
membership_s18   0.000000 -6.605932e-01
membership_s20   0.000000 -3.453798e-01
membership_s21   0.000000  9.288291e-03
membership_s22   0.000000 -4.652113e-01
membership_s24   0.000000 -1.485885e+00
membership_s25   0.000000 -4.713135e-01
membership_s26   0.000000 -6.534517e-01
membership_s27   0.000000 -6.167703e-03
membership_s28   0.000000 -6.532564e-01
membership_s30   0.000000  4.240728e-01
membership_s31   0.000000 -7.904891e-02
membership_s32   0.000000  1.113960e+00
membership_s33   0.000000 -1.881944e-01
membership_s36   0.000000 -3.798625e-01
membership_s37   0.000000 -5.784197e-01
V1               0.000000  2.037095e-01
V2               0.000000 -8.222848e-02
pdi              0.000000  4.190987e+02
adhesion         0.000000  5.870186e-07
cohesion         0.000000 -4.001395e-06
inner            0.000000 -4.639099e-08
outer            0.000000  0.000000e+00
ioratio          0.000000  9.470966e-02
comsize          0.000000  7.568624e-04
[1] "Dataset: all_targets Model GBM, run: 4 of 10 2015-06-22 17:44:33"
Iter   TrainDeviance   ValidDeviance   StepSize   Improve
     1        0.2087            -nan     0.0100    0.0005
     2        0.2063            -nan     0.0100    0.0004
     3        0.2041            -nan     0.0100    0.0005
     4        0.2022            -nan     0.0100    0.0004
     5        0.2006            -nan     0.0100    0.0003
     6        0.1988            -nan     0.0100    0.0004
     7        0.1975            -nan     0.0100    0.0004
     8        0.1961            -nan     0.0100    0.0002
     9        0.1946            -nan     0.0100    0.0003
    10        0.1934            -nan     0.0100    0.0004
    20        0.1829            -nan     0.0100    0.0002
    40        0.1706            -nan     0.0100    0.0001
    60        0.1620            -nan     0.0100    0.0001
    80        0.1553            -nan     0.0100    0.0001
   100        0.1494            -nan     0.0100    0.0000
   120        0.1449            -nan     0.0100   -0.0000
   140        0.1401            -nan     0.0100    0.0000
   160        0.1355            -nan     0.0100    0.0000
   180        0.1316            -nan     0.0100   -0.0000
   200        0.1283            -nan     0.0100    0.0000
   220        0.1248            -nan     0.0100    0.0000
   240        0.1215            -nan     0.0100   -0.0000
   260        0.1177            -nan     0.0100   -0.0000
   280        0.1145            -nan     0.0100   -0.0000
   300        0.1115            -nan     0.0100   -0.0000
   320        0.1085            -nan     0.0100   -0.0000
   340        0.1057            -nan     0.0100   -0.0000
   360        0.1033            -nan     0.0100   -0.0000
   376        0.1015            -nan     0.0100   -0.0000

[1] "GBM variable coefficients"
                            var     rel.inf
ratio5                   ratio5 3.815188432
comsize                 comsize 3.654077912
V2                           V2 3.271556975
orbit65                 orbit65 2.397327938
outer                     outer 2.392117777
inner                     inner 2.340535475
bigcom171             bigcom171 2.309387497
walktrap_vertex walktrap_vertex 2.277121437
pagerank               pagerank 2.203098407
spin_vertex         spin_vertex 2.198314116
membership_s32   membership_s32 2.030359767
orbit56                 orbit56 2.011540314
knn                         knn 1.986693627
ioratio                 ioratio 1.888687032
orbit70                 orbit70 1.821982973
trans                     trans 1.812174453
bet                         bet 1.715693475
V1                           V1 1.699283950
bigcom28               bigcom28 1.606930596
ratio4                   ratio4 1.572457045
bigcom30               bigcom30 1.512016656
cohesion               cohesion 1.511738595
adhesion               adhesion 1.508543478
orbit62                 orbit62 1.414892306
ratio1                   ratio1 1.303208283
selfinter             selfinter 1.272149186
third                     third 1.237544775
orbit50                 orbit50 1.162909173
orbit54                 orbit54 1.119305426
orbit39                 orbit39 1.085609248
fourth                   fourth 0.956959177
graph11                 graph11 0.914074310
graph22                 graph22 0.909526567
orbit18                 orbit18 0.851900235
graph20                 graph20 0.807675461
orbit45                 orbit45 0.784585562
orbit31                 orbit31 0.780024812
orbit69                 orbit69 0.770838470
orbit38                 orbit38 0.761507977
graph10                 graph10 0.718763693
orbit63                 orbit63 0.710132968
orbit24                 orbit24 0.695395619
graph19                 graph19 0.684680481
bigcom46               bigcom46 0.669830013
ratio6                   ratio6 0.637932075
ratio2                   ratio2 0.634172678
graph1                   graph1 0.633523788
graph14                 graph14 0.613347785
orbit68                 orbit68 0.597201610
graph12                 graph12 0.566686945
orbit36                 orbit36 0.555066875
graph23                 graph23 0.548068383
orbit44                 orbit44 0.502238036
graph5                   graph5 0.497442403
orbit49                 orbit49 0.487991638
orbit20                 orbit20 0.480474556
graph4                   graph4 0.477201881
fifth                     fifth 0.454291506
graph27                 graph27 0.452551813
graph17                 graph17 0.449269632
bigcom26               bigcom26 0.433377359
orbit46                 orbit46 0.432278229
orbit37                 orbit37 0.431145878
orbit19                 orbit19 0.429894847
orbit30                 orbit30 0.427917358
ratio3                   ratio3 0.417869874
graph2                   graph2 0.412883271
constraint           constraint 0.412776553
orbit41                 orbit41 0.403052068
orbit22                 orbit22 0.399499668
graph29                 graph29 0.396111007
sixth                     sixth 0.396002975
orbit59                 orbit59 0.390055852
orbit61                 orbit61 0.386317905
graph15                 graph15 0.378533330
orbit35                 orbit35 0.375931553
graph25                 graph25 0.374586153
membership_s30   membership_s30 0.373660621
graph9                   graph9 0.371844562
graph7                   graph7 0.365462649
orbit52                 orbit52 0.358757049
orbit27                 orbit27 0.358010848
orbit16                 orbit16 0.356956700
graph6                   graph6 0.349017305
orbit55                 orbit55 0.337257000
coreness               coreness 0.330323422
orbit64                 orbit64 0.330286374
upto_sixth           upto_sixth 0.322309177
orbit2                   orbit2 0.318368691
orbit28                 orbit28 0.306507755
graph3                   graph3 0.302520173
graph26                 graph26 0.296504799
orbit5                   orbit5 0.294546912
orbit23                 orbit23 0.294406798
orbit66                 orbit66 0.278063537
orbit6                   orbit6 0.277945351
graph13                 graph13 0.269377167
orbit4                   orbit4 0.264887315
orbit32                 orbit32 0.257866246
orbit48                 orbit48 0.253341409
orbit40                 orbit40 0.252889362
orbit26                 orbit26 0.251495528
orbit21                 orbit21 0.248992874
ecc                         ecc 0.243173471
orbit17                 orbit17 0.237974465
bigcom178             bigcom178 0.236198101
orbit47                 orbit47 0.230828222
upto_fifth           upto_fifth 0.221247172
orbit11                 orbit11 0.219861473
orbit25                 orbit25 0.218825399
orbit12                 orbit12 0.217050488
orbit51                 orbit51 0.214123996
orbit9                   orbit9 0.211960970
orbit15                 orbit15 0.206455164
graph24                 graph24 0.205506786
graph0                   graph0 0.205464727
orbit1                   orbit1 0.198331497
orbit13                 orbit13 0.195860045
orbit53                 orbit53 0.194544053
upto_fourth         upto_fourth 0.189141538
graph16                 graph16 0.187021538
bigcom412             bigcom412 0.186639741
graph28                 graph28 0.184848130
close                     close 0.184124460
orbit33                 orbit33 0.181929417
upto_second         upto_second 0.177746981
bigcom11               bigcom11 0.160636014
membership_s1     membership_s1 0.156743277
graph21                 graph21 0.155094860
upto_third           upto_third 0.150793785
orbit29                 orbit29 0.149688648
graph8                   graph8 0.148278810
graph18                 graph18 0.135010483
bigcom4                 bigcom4 0.122703368
orbit10                 orbit10 0.116857087
orbit57                 orbit57 0.108287314
orbit58                 orbit58 0.106756792
orbit42                 orbit42 0.099107170
orbit67                 orbit67 0.094103761
bigcom3                 bigcom3 0.074980651
hubscore               hubscore 0.074425311
orbit7                   orbit7 0.071101635
orbit60                 orbit60 0.069146718
second                   second 0.068949393
orbit71                 orbit71 0.057857860
pdi                         pdi 0.056481008
AP                           AP 0.054950857
bigcom40               bigcom40 0.053686489
bigcom196             bigcom196 0.047996961
membership_s4     membership_s4 0.043050286
membership_s21   membership_s21 0.033231152
orbit43                 orbit43 0.029135582
bigcom38               bigcom38 0.028867522
bigcom109             bigcom109 0.019244153
membership_s15   membership_s15 0.016873573
membership_s14   membership_s14 0.016437276
membership_s27   membership_s27 0.014492417
bigcom75               bigcom75 0.013392013
bigcom62               bigcom62 0.012320303
bigcom101             bigcom101 0.011499511
bigcom71               bigcom71 0.010401764
bigcom32               bigcom32 0.006237604
bigcom205             bigcom205 0.003704464
bigcom385             bigcom385 0.002979516
orbit0                   orbit0 0.000000000
orbit3                   orbit3 0.000000000
orbit8                   orbit8 0.000000000
orbit14                 orbit14 0.000000000
orbit34                 orbit34 0.000000000
orbit72                 orbit72 0.000000000
eccrad                   eccrad 0.000000000
evcent                   evcent 0.000000000
first                     first 0.000000000
bigcom1                 bigcom1 0.000000000
bigcom2                 bigcom2 0.000000000
bigcom6                 bigcom6 0.000000000
bigcom8                 bigcom8 0.000000000
bigcom9                 bigcom9 0.000000000
bigcom13               bigcom13 0.000000000
bigcom15               bigcom15 0.000000000
bigcom16               bigcom16 0.000000000
bigcom21               bigcom21 0.000000000
bigcom22               bigcom22 0.000000000
bigcom24               bigcom24 0.000000000
bigcom31               bigcom31 0.000000000
bigcom33               bigcom33 0.000000000
bigcom34               bigcom34 0.000000000
bigcom36               bigcom36 0.000000000
bigcom37               bigcom37 0.000000000
bigcom39               bigcom39 0.000000000
bigcom43               bigcom43 0.000000000
bigcom44               bigcom44 0.000000000
bigcom47               bigcom47 0.000000000
bigcom49               bigcom49 0.000000000
bigcom50               bigcom50 0.000000000
bigcom51               bigcom51 0.000000000
bigcom52               bigcom52 0.000000000
bigcom54               bigcom54 0.000000000
bigcom56               bigcom56 0.000000000
bigcom66               bigcom66 0.000000000
bigcom68               bigcom68 0.000000000
bigcom69               bigcom69 0.000000000
bigcom72               bigcom72 0.000000000
bigcom73               bigcom73 0.000000000
bigcom74               bigcom74 0.000000000
bigcom76               bigcom76 0.000000000
bigcom77               bigcom77 0.000000000
bigcom79               bigcom79 0.000000000
bigcom80               bigcom80 0.000000000
bigcom82               bigcom82 0.000000000
bigcom83               bigcom83 0.000000000
bigcom84               bigcom84 0.000000000
bigcom85               bigcom85 0.000000000
bigcom87               bigcom87 0.000000000
bigcom89               bigcom89 0.000000000
bigcom91               bigcom91 0.000000000
bigcom92               bigcom92 0.000000000
bigcom93               bigcom93 0.000000000
bigcom96               bigcom96 0.000000000
bigcom97               bigcom97 0.000000000
bigcom98               bigcom98 0.000000000
bigcom99               bigcom99 0.000000000
bigcom104             bigcom104 0.000000000
bigcom106             bigcom106 0.000000000
bigcom113             bigcom113 0.000000000
bigcom116             bigcom116 0.000000000
bigcom120             bigcom120 0.000000000
bigcom123             bigcom123 0.000000000
bigcom126             bigcom126 0.000000000
bigcom127             bigcom127 0.000000000
bigcom137             bigcom137 0.000000000
bigcom139             bigcom139 0.000000000
bigcom140             bigcom140 0.000000000
bigcom143             bigcom143 0.000000000
bigcom145             bigcom145 0.000000000
bigcom146             bigcom146 0.000000000
bigcom147             bigcom147 0.000000000
bigcom149             bigcom149 0.000000000
bigcom153             bigcom153 0.000000000
bigcom154             bigcom154 0.000000000
bigcom156             bigcom156 0.000000000
bigcom157             bigcom157 0.000000000
bigcom158             bigcom158 0.000000000
bigcom160             bigcom160 0.000000000
bigcom161             bigcom161 0.000000000
bigcom162             bigcom162 0.000000000
bigcom164             bigcom164 0.000000000
bigcom166             bigcom166 0.000000000
bigcom167             bigcom167 0.000000000
bigcom173             bigcom173 0.000000000
bigcom175             bigcom175 0.000000000
bigcom176             bigcom176 0.000000000
bigcom177             bigcom177 0.000000000
bigcom180             bigcom180 0.000000000
bigcom181             bigcom181 0.000000000
bigcom184             bigcom184 0.000000000
bigcom186             bigcom186 0.000000000
bigcom187             bigcom187 0.000000000
bigcom189             bigcom189 0.000000000
bigcom194             bigcom194 0.000000000
bigcom195             bigcom195 0.000000000
bigcom204             bigcom204 0.000000000
bigcom212             bigcom212 0.000000000
bigcom214             bigcom214 0.000000000
bigcom222             bigcom222 0.000000000
bigcom223             bigcom223 0.000000000
bigcom226             bigcom226 0.000000000
bigcom227             bigcom227 0.000000000
bigcom229             bigcom229 0.000000000
bigcom233             bigcom233 0.000000000
bigcom236             bigcom236 0.000000000
bigcom237             bigcom237 0.000000000
bigcom246             bigcom246 0.000000000
bigcom248             bigcom248 0.000000000
bigcom249             bigcom249 0.000000000
bigcom250             bigcom250 0.000000000
bigcom254             bigcom254 0.000000000
bigcom266             bigcom266 0.000000000
bigcom269             bigcom269 0.000000000
bigcom272             bigcom272 0.000000000
bigcom274             bigcom274 0.000000000
bigcom281             bigcom281 0.000000000
bigcom291             bigcom291 0.000000000
bigcom292             bigcom292 0.000000000
bigcom295             bigcom295 0.000000000
bigcom299             bigcom299 0.000000000
bigcom301             bigcom301 0.000000000
bigcom306             bigcom306 0.000000000
bigcom309             bigcom309 0.000000000
bigcom314             bigcom314 0.000000000
bigcom321             bigcom321 0.000000000
bigcom341             bigcom341 0.000000000
bigcom350             bigcom350 0.000000000
bigcom353             bigcom353 0.000000000
bigcom359             bigcom359 0.000000000
bigcom363             bigcom363 0.000000000
bigcom365             bigcom365 0.000000000
bigcom386             bigcom386 0.000000000
bigcom408             bigcom408 0.000000000
bigcom480             bigcom480 0.000000000
membership_s3     membership_s3 0.000000000
membership_s5     membership_s5 0.000000000
membership_s6     membership_s6 0.000000000
membership_s7     membership_s7 0.000000000
membership_s8     membership_s8 0.000000000
membership_s9     membership_s9 0.000000000
membership_s11   membership_s11 0.000000000
membership_s12   membership_s12 0.000000000
membership_s16   membership_s16 0.000000000
membership_s17   membership_s17 0.000000000
membership_s18   membership_s18 0.000000000
membership_s20   membership_s20 0.000000000
membership_s22   membership_s22 0.000000000
membership_s24   membership_s24 0.000000000
membership_s25   membership_s25 0.000000000
membership_s26   membership_s26 0.000000000
membership_s28   membership_s28 0.000000000
membership_s31   membership_s31 0.000000000
membership_s33   membership_s33 0.000000000
membership_s36   membership_s36 0.000000000
membership_s37   membership_s37 0.000000000
[1] "Dataset: all_targets Model RF, run: 4 of 10 2015-06-22 17:50:16"
     |      Out-of-bag   |
Tree |      MSE  %Var(y) |
   1 |  0.03851   179.40 |
   2 |  0.03887   181.07 |
   3 |   0.0359   167.25 |
   4 |   0.0353   164.42 |
   5 |   0.0328   152.78 |
   6 |  0.03141   146.30 |
   7 |  0.03111   144.90 |
   8 |  0.02956   137.68 |
   9 |  0.02852   132.85 |
  10 |  0.02771   129.07 |
  11 |  0.02743   127.77 |
  12 |  0.02651   123.47 |
  13 |  0.02601   121.18 |
  14 |  0.02564   119.43 |
  15 |  0.02521   117.42 |
  16 |  0.02483   115.67 |
  17 |  0.02454   114.29 |
  18 |  0.02406   112.09 |
  19 |  0.02384   111.07 |
  20 |   0.0237   110.43 |
  21 |  0.02357   109.82 |
  22 |  0.02332   108.61 |
  23 |  0.02325   108.28 |
  24 |  0.02306   107.42 |
  25 |  0.02293   106.82 |
  26 |  0.02284   106.41 |
  27 |  0.02281   106.24 |
  28 |  0.02268   105.63 |
  29 |  0.02265   105.49 |
  30 |  0.02259   105.22 |
  31 |   0.0225   104.83 |
  32 |  0.02248   104.70 |
  33 |  0.02241   104.39 |
  34 |  0.02234   104.05 |
  35 |  0.02233   104.02 |
  36 |  0.02231   103.93 |
  37 |  0.02228   103.78 |
  38 |   0.0222   103.42 |
  39 |   0.0222   103.39 |
  40 |   0.0221   102.96 |
  41 |  0.02201   102.54 |
  42 |  0.02202   102.59 |
  43 |  0.02195   102.27 |
  44 |  0.02198   102.37 |
  45 |  0.02192   102.13 |
  46 |  0.02186   101.83 |
  47 |  0.02182   101.64 |
  48 |  0.02182   101.63 |
  49 |  0.02181   101.61 |
  50 |  0.02175   101.31 |
  51 |  0.02171   101.15 |
  52 |  0.02171   101.13 |
  53 |  0.02164   100.80 |
  54 |  0.02163   100.77 |
  55 |   0.0216   100.63 |
  56 |  0.02157   100.46 |
  57 |  0.02153   100.29 |
  58 |  0.02154   100.35 |
  59 |  0.02153   100.28 |
  60 |  0.02153   100.29 |
  61 |   0.0215   100.14 |
  62 |  0.02147   100.00 |
  63 |  0.02144    99.86 |
  64 |  0.02144    99.86 |
  65 |  0.02144    99.88 |
  66 |  0.02141    99.75 |
  67 |  0.02143    99.82 |
  68 |  0.02142    99.79 |
  69 |   0.0214    99.70 |
  70 |   0.0214    99.68 |
  71 |  0.02138    99.57 |
  72 |  0.02137    99.54 |
  73 |  0.02137    99.53 |
  74 |  0.02137    99.56 |
  75 |  0.02136    99.51 |
  76 |  0.02136    99.52 |
  77 |  0.02134    99.40 |
  78 |  0.02131    99.26 |
  79 |  0.02131    99.25 |
  80 |  0.02129    99.17 |
  81 |  0.02127    99.06 |
  82 |  0.02124    98.96 |
  83 |  0.02125    98.99 |
  84 |  0.02126    99.02 |
  85 |  0.02125    99.00 |
  86 |  0.02125    98.98 |
  87 |  0.02126    99.03 |
  88 |  0.02124    98.95 |
  89 |  0.02125    98.97 |
  90 |  0.02126    99.02 |
  91 |  0.02124    98.93 |
  92 |  0.02123    98.91 |
  93 |  0.02123    98.88 |
  94 |  0.02123    98.88 |
  95 |  0.02121    98.80 |
  96 |   0.0212    98.77 |
  97 |  0.02121    98.79 |
  98 |  0.02119    98.73 |
  99 |  0.02119    98.70 |
 100 |  0.02118    98.68 |
[1] "Random Forest variable coefficients"
                      %IncMSE IncNodePurity
graph0           4.438506e-04  3.602359e-01
graph1           1.928442e-03  9.785940e-01
graph2           6.937424e-04  4.814996e-01
graph3           6.425095e-04  8.578218e-01
graph4           4.560644e-03  1.367307e+00
graph5           1.661343e-03  1.062529e+00
graph6           3.711790e-03  1.068222e+00
graph7           2.239671e-03  9.656728e-01
graph8           4.190513e-04  5.323976e-01
graph9           3.514018e-03  1.097961e+00
graph10          2.946253e-03  1.361524e+00
graph11          3.564589e-03  1.778939e+00
graph12          1.599775e-03  9.502088e-01
graph13          1.918800e-03  9.054754e-01
graph14          2.965280e-03  1.323958e+00
graph15          3.742865e-03  8.109819e-01
graph16          2.481559e-03  8.092572e-01
graph17          2.991849e-03  1.154713e+00
graph18          9.517468e-04  5.349483e-01
graph19          2.331126e-03  1.635904e+00
graph20          7.340219e-03  1.864468e+00
graph21          1.892245e-03  7.147827e-01
graph22          1.099852e-03  1.557609e+00
graph23          3.640473e-03  1.422169e+00
graph24          2.483845e-03  5.875353e-01
graph25          2.615612e-03  1.076721e+00
graph26          2.507725e-03  7.737128e-01
graph27          1.914214e-03  9.059900e-01
graph28          1.168073e-03  7.067496e-01
graph29          4.451149e-04  5.484325e-01
orbit0           1.758339e-04  4.666755e-01
orbit1           2.446968e-03  8.319449e-01
orbit2           2.313419e-03  6.868814e-01
orbit3           9.094546e-04  4.620120e-01
orbit4           1.675831e-03  8.556955e-01
orbit5           1.956038e-03  7.420978e-01
orbit6           2.431295e-03  1.157111e+00
orbit7           5.668216e-03  1.283888e+00
orbit8           3.452237e-03  1.127975e+00
orbit9           2.331223e-03  1.065107e+00
orbit10          2.287559e-03  7.816551e-01
orbit11          1.768870e-03  7.110533e-01
orbit12          2.770722e-03  1.119131e+00
orbit13          5.567360e-04  7.301929e-01
orbit14          8.484722e-04  3.777944e-01
orbit15          2.287343e-03  1.095796e+00
orbit16          4.203707e-03  9.707601e-01
orbit17          1.705246e-03  9.196792e-01
orbit18          3.844790e-03  2.494270e+00
orbit19          1.714773e-03  1.342662e+00
orbit20          2.374911e-03  9.327582e-01
orbit21          2.524577e-03  6.918994e-01
orbit22          5.339533e-03  2.087929e+00
orbit23          2.161527e-03  6.837299e-01
orbit24          3.164809e-03  1.655689e+00
orbit25          2.165300e-03  1.185311e+00
orbit26          2.068619e-03  7.543551e-01
orbit27          2.158519e-03  1.110784e+00
orbit28          1.367805e-03  1.104581e+00
orbit29          1.273067e-03  6.245426e-01
orbit30          2.726428e-03  9.834233e-01
orbit31          3.147134e-03  1.885545e+00
orbit32          1.986764e-03  6.539270e-01
orbit33          2.485597e-03  6.916426e-01
orbit34          1.731505e-03  6.514178e-01
orbit35          3.699320e-03  1.481394e+00
orbit36          2.907650e-03  1.049045e+00
orbit37          1.866257e-03  9.704865e-01
orbit38          4.171943e-03  1.046548e+00
orbit39          2.758078e-03  1.751721e+00
orbit40          1.890633e-03  1.167776e+00
orbit41          9.030734e-04  5.030124e-01
orbit42          3.414552e-04  4.324853e-01
orbit43          5.627469e-04  8.611444e-01
orbit44          2.564673e-03  6.211059e-01
orbit45          3.610360e-03  1.705131e+00
orbit46          2.543674e-03  1.297884e+00
orbit47          1.362383e-03  5.535745e-01
orbit48          7.568570e-04  6.778261e-01
orbit49          7.840629e-03  2.206662e+00
orbit50          2.356383e-03  1.814387e+00
orbit51          4.395239e-03  1.234508e+00
orbit52          1.616525e-03  1.116178e+00
orbit53          1.656839e-03  6.924643e-01
orbit54          3.634747e-03  1.728010e+00
orbit55          3.138298e-04  5.539514e-01
orbit56          5.113359e-03  2.444985e+00
orbit57          1.571662e-03  5.211891e-01
orbit58          4.069547e-04  4.793086e-01
orbit59          2.460098e-03  1.388498e+00
orbit60          7.212380e-04  5.290415e-01
orbit61          9.172510e-04  9.171749e-01
orbit62          8.384945e-03  2.483574e+00
orbit63          1.305172e-03  1.379366e+00
orbit64          1.302400e-03  9.442614e-01
orbit65          6.721137e-03  3.277098e+00
orbit66          1.327665e-03  7.980096e-01
orbit67          1.349749e-03  3.682997e-01
orbit68          3.722962e-03  1.726219e+00
orbit69          1.365185e-03  1.072836e+00
orbit70          1.638271e-03  2.981903e+00
orbit71          1.677364e-04  4.150640e-01
orbit72          3.469203e-04  6.809190e-01
AP               5.748854e-06  2.511341e-01
bet              3.820548e-03  2.868505e+00
ecc              1.385712e-04  3.204284e-01
eccrad           2.116315e-04  3.100041e-01
close            1.997007e-03  7.518810e-01
constraint       4.841935e-03  1.057507e+00
coreness         2.710990e-03  8.339472e-01
knn              2.765298e-03  3.215567e+00
hubscore         6.487004e-04  7.119011e-01
pagerank         5.547445e-03  4.089037e+00
trans            2.025817e-03  2.341035e+00
evcent           6.561755e-04  9.957015e-01
first            9.857276e-04  5.472755e-01
upto_second      1.562490e-03  9.870886e-01
upto_third       7.543081e-04  8.794940e-01
upto_fourth      2.755854e-03  1.006604e+00
upto_fifth       2.840430e-03  1.158680e+00
upto_sixth       1.728747e-03  1.128042e+00
second           1.287779e-03  9.516782e-01
third            4.460402e-03  2.444483e+00
fourth           4.760969e-03  1.923328e+00
fifth            1.386292e-03  1.325873e+00
sixth            3.093585e-03  1.463986e+00
ratio1           1.854016e-03  2.145057e+00
ratio2           4.684853e-03  1.998414e+00
ratio3           2.112253e-03  1.429324e+00
ratio4           2.931410e-03  3.123385e+00
ratio5           4.035981e-03  6.895116e+00
ratio6           3.646199e-03  1.144485e+00
selfinter        1.528852e-03  1.181273e+00
walktrap_vertex  1.441143e-03  3.122002e+00
bigcom1          1.155874e-04  1.854703e-01
bigcom2          0.000000e+00  0.000000e+00
bigcom3          1.510071e-04  5.511360e-01
bigcom4          3.077994e-04  2.632828e-01
bigcom6          0.000000e+00  2.220446e-18
bigcom8          0.000000e+00  9.707192e-03
bigcom9          0.000000e+00  0.000000e+00
bigcom11        -3.993796e-05  3.976563e-01
bigcom13         0.000000e+00  0.000000e+00
bigcom15         0.000000e+00  0.000000e+00
bigcom16         0.000000e+00  0.000000e+00
bigcom21        -2.204285e-06  3.960380e-02
bigcom22         9.071768e-06  1.307885e-01
bigcom24         0.000000e+00  0.000000e+00
bigcom26         1.985707e-04  7.712380e-01
bigcom28         5.515795e-04  1.790560e+00
bigcom30         8.182632e-04  2.494668e+00
bigcom31         0.000000e+00  0.000000e+00
bigcom32        -1.460529e-05  9.778316e-02
bigcom33         0.000000e+00  8.333333e-03
bigcom34         0.000000e+00  0.000000e+00
bigcom36         0.000000e+00  0.000000e+00
bigcom37         0.000000e+00  0.000000e+00
bigcom38         2.372653e-05  3.823500e-01
bigcom39         0.000000e+00  0.000000e+00
bigcom40         6.200784e-05  2.380311e-01
bigcom43         0.000000e+00  0.000000e+00
bigcom44         0.000000e+00  0.000000e+00
bigcom46        -1.054026e-04  8.363398e-01
bigcom47         0.000000e+00  8.571429e-03
bigcom49         0.000000e+00  0.000000e+00
bigcom50         0.000000e+00  0.000000e+00
bigcom51         0.000000e+00  0.000000e+00
bigcom52        -8.052149e-06  3.075220e-01
bigcom54         0.000000e+00  0.000000e+00
bigcom56         0.000000e+00  0.000000e+00
bigcom62        -2.759560e-05  6.251463e-01
bigcom66         0.000000e+00  0.000000e+00
bigcom68         0.000000e+00  1.110223e-18
bigcom69         0.000000e+00  2.220446e-18
bigcom71         4.306298e-05  3.704403e-01
bigcom72         0.000000e+00  0.000000e+00
bigcom73        -5.933512e-06  1.454447e-01
bigcom74         0.000000e+00  0.000000e+00
bigcom75        -3.292569e-05  4.823721e-01
bigcom76         0.000000e+00  0.000000e+00
bigcom77         0.000000e+00  0.000000e+00
bigcom79         0.000000e+00  0.000000e+00
bigcom80         0.000000e+00  0.000000e+00
bigcom82         0.000000e+00  0.000000e+00
bigcom83         0.000000e+00  0.000000e+00
bigcom84         0.000000e+00  0.000000e+00
bigcom85         0.000000e+00  0.000000e+00
bigcom87         0.000000e+00  0.000000e+00
bigcom89         0.000000e+00  0.000000e+00
bigcom91        -7.618730e-06  2.095036e-01
bigcom92        -1.210772e-05  1.923199e-02
bigcom93         0.000000e+00  0.000000e+00
bigcom96         0.000000e+00  0.000000e+00
bigcom97         0.000000e+00  0.000000e+00
bigcom98         0.000000e+00  0.000000e+00
bigcom99         0.000000e+00  1.110223e-18
bigcom101        3.668766e-05  2.171810e-01
bigcom104        0.000000e+00  0.000000e+00
bigcom106        0.000000e+00  0.000000e+00
bigcom109        1.211602e-05  8.645184e-01
bigcom113        0.000000e+00  0.000000e+00
bigcom116       -6.406672e-06  4.504165e-02
bigcom120        0.000000e+00  0.000000e+00
bigcom123        0.000000e+00  0.000000e+00
bigcom126        0.000000e+00  0.000000e+00
bigcom127        0.000000e+00  0.000000e+00
bigcom137        0.000000e+00  0.000000e+00
bigcom139        0.000000e+00  0.000000e+00
bigcom140        0.000000e+00  0.000000e+00
bigcom143       -3.152567e-05  3.342773e-01
bigcom145        0.000000e+00  0.000000e+00
bigcom146        0.000000e+00  0.000000e+00
bigcom147        0.000000e+00  0.000000e+00
bigcom149        0.000000e+00  0.000000e+00
bigcom153        0.000000e+00  0.000000e+00
bigcom154        0.000000e+00  0.000000e+00
bigcom156        0.000000e+00  0.000000e+00
bigcom157        0.000000e+00  0.000000e+00
bigcom158        0.000000e+00  0.000000e+00
bigcom160        0.000000e+00  0.000000e+00
bigcom161        0.000000e+00  0.000000e+00
bigcom162        0.000000e+00  2.220446e-18
bigcom164        0.000000e+00  0.000000e+00
bigcom166        0.000000e+00  0.000000e+00
bigcom167        0.000000e+00  0.000000e+00
bigcom171        2.131890e-04  3.609381e+00
bigcom173        0.000000e+00  0.000000e+00
bigcom175        0.000000e+00  0.000000e+00
bigcom176        0.000000e+00  2.220446e-18
bigcom177        0.000000e+00  2.220446e-18
bigcom178        1.250582e-05  1.100216e+00
bigcom180       -1.257541e-05  4.103765e-01
bigcom181        0.000000e+00  0.000000e+00
bigcom184        0.000000e+00  0.000000e+00
bigcom186       -2.144349e-05  8.211827e-01
bigcom187       -6.693804e-06  2.126403e-01
bigcom189        0.000000e+00  0.000000e+00
bigcom194        0.000000e+00  0.000000e+00
bigcom195        0.000000e+00  0.000000e+00
bigcom196        7.582264e-06  6.579980e-01
bigcom204        0.000000e+00  0.000000e+00
bigcom205       -3.079606e-05  3.233799e-01
bigcom212        0.000000e+00  0.000000e+00
bigcom214        0.000000e+00  0.000000e+00
bigcom222        0.000000e+00  0.000000e+00
bigcom223        0.000000e+00  0.000000e+00
bigcom226        0.000000e+00  0.000000e+00
bigcom227        0.000000e+00  0.000000e+00
bigcom229        0.000000e+00  0.000000e+00
bigcom233        0.000000e+00  0.000000e+00
bigcom236        0.000000e+00  0.000000e+00
bigcom237        0.000000e+00  0.000000e+00
bigcom246        0.000000e+00  0.000000e+00
bigcom248        0.000000e+00  0.000000e+00
bigcom249        0.000000e+00  0.000000e+00
bigcom250        0.000000e+00  0.000000e+00
bigcom254        0.000000e+00  0.000000e+00
bigcom266        0.000000e+00  0.000000e+00
bigcom269        0.000000e+00  0.000000e+00
bigcom272        0.000000e+00  0.000000e+00
bigcom274        0.000000e+00  0.000000e+00
bigcom281        0.000000e+00  1.110223e-18
bigcom291        0.000000e+00  0.000000e+00
bigcom292        0.000000e+00  0.000000e+00
bigcom295        0.000000e+00  0.000000e+00
bigcom299       -2.377496e-05  3.890118e-01
bigcom301        0.000000e+00  0.000000e+00
bigcom306        0.000000e+00  4.440892e-18
bigcom309        0.000000e+00  0.000000e+00
bigcom314        0.000000e+00  1.110223e-18
bigcom321        0.000000e+00  0.000000e+00
bigcom341        0.000000e+00  0.000000e+00
bigcom350        0.000000e+00  0.000000e+00
bigcom353        0.000000e+00  0.000000e+00
bigcom359        0.000000e+00  0.000000e+00
bigcom363        0.000000e+00  0.000000e+00
bigcom365        0.000000e+00  0.000000e+00
bigcom385       -2.603677e-05  5.775923e-01
bigcom386        0.000000e+00  0.000000e+00
bigcom408       -6.932522e-06  2.582886e-01
bigcom412        3.052857e-05  1.002381e+00
bigcom480        0.000000e+00  0.000000e+00
spin_vertex      1.037567e-03  3.327961e+00
membership_s1    7.242323e-04  4.254896e-01
membership_s3    0.000000e+00  0.000000e+00
membership_s4    5.215738e-06  6.418082e-02
membership_s5    8.701025e-05  2.097765e-01
membership_s6    1.088574e-04  1.187651e-01
membership_s7    3.334352e-05  6.199519e-02
membership_s8    0.000000e+00  0.000000e+00
membership_s9    0.000000e+00  0.000000e+00
membership_s11   0.000000e+00  0.000000e+00
membership_s12   0.000000e+00  0.000000e+00
membership_s14  -2.115974e-05  1.219053e-01
membership_s15   4.695533e-05  3.433591e-01
membership_s16   0.000000e+00  0.000000e+00
membership_s17   0.000000e+00  0.000000e+00
membership_s18   0.000000e+00  0.000000e+00
membership_s20   0.000000e+00  0.000000e+00
membership_s21   7.523350e-06  2.875012e-01
membership_s22   0.000000e+00  0.000000e+00
membership_s24   0.000000e+00  0.000000e+00
membership_s25   0.000000e+00  0.000000e+00
membership_s26   0.000000e+00  2.220446e-18
membership_s27   9.909459e-05  1.510835e-01
membership_s28   0.000000e+00  0.000000e+00
membership_s30   2.273603e-04  4.669990e-01
membership_s31   3.546925e-05  7.507234e-02
membership_s32   2.053623e-03  3.075887e+00
membership_s33   0.000000e+00  0.000000e+00
membership_s36   1.322520e-04  1.268743e-01
membership_s37   0.000000e+00  0.000000e+00
V1               4.111901e-03  4.050282e+00
V2               1.801425e-03  5.212728e+00
pdi              9.922461e-05  9.117561e-01
adhesion         2.455725e-02  4.737859e+00
cohesion         2.096532e-02  4.417907e+00
inner            8.422369e-03  4.937366e+00
outer            6.078796e-03  6.120120e+00
ioratio          9.749026e-03  3.833058e+00
comsize          1.131525e-02  7.138185e+00
[1] "Dataset: all_targets Model GLM, run: 4 of 10 2015-06-22 17:54:37"
[1] "glmnet variable coefficients"
                    [,1]          [,2]
(Intercept)     -3.79685 -8.784656e+00
graph0           0.00000 -6.075190e-04
graph1           0.00000  0.000000e+00
graph2           0.00000 -7.277455e-04
graph3           0.00000 -4.914582e-09
graph4           0.00000  0.000000e+00
graph5           0.00000 -4.149155e-06
graph6           0.00000  0.000000e+00
graph7           0.00000  0.000000e+00
graph8           0.00000  0.000000e+00
graph9           0.00000 -3.242146e-09
graph10          0.00000  0.000000e+00
graph11          0.00000  0.000000e+00
graph12          0.00000  0.000000e+00
graph13          0.00000  0.000000e+00
graph14          0.00000  0.000000e+00
graph15          0.00000 -3.240800e-07
graph16          0.00000  0.000000e+00
graph17          0.00000  0.000000e+00
graph18          0.00000  0.000000e+00
graph19          0.00000  0.000000e+00
graph20          0.00000 -3.010918e-06
graph21          0.00000  0.000000e+00
graph22          0.00000 -3.694657e-07
graph23          0.00000  0.000000e+00
graph24          0.00000  0.000000e+00
graph25          0.00000  0.000000e+00
graph26          0.00000  0.000000e+00
graph27          0.00000  2.766590e-05
graph28          0.00000  0.000000e+00
graph29          0.00000 -1.598888e-04
orbit0           0.00000 -5.400371e-04
orbit1           0.00000 -7.543552e-05
orbit2           0.00000  0.000000e+00
orbit3           0.00000 -1.826546e-04
orbit4           0.00000 -1.832582e-06
orbit5           0.00000  0.000000e+00
orbit6           0.00000 -1.740058e-09
orbit7           0.00000  0.000000e+00
orbit8           0.00000  0.000000e+00
orbit9           0.00000  0.000000e+00
orbit10          0.00000 -6.099091e-06
orbit11          0.00000  0.000000e+00
orbit12          0.00000  0.000000e+00
orbit13          0.00000  2.943446e-06
orbit14          0.00000  0.000000e+00
orbit15          0.00000  0.000000e+00
orbit16          0.00000 -3.639850e-09
orbit17          0.00000 -1.216443e-08
orbit18          0.00000 -1.680586e-10
orbit19          0.00000  0.000000e+00
orbit20          0.00000 -1.477658e-10
orbit21          0.00000  0.000000e+00
orbit22          0.00000 -4.653242e-11
orbit23          0.00000  0.000000e+00
orbit24          0.00000  0.000000e+00
orbit25          0.00000  1.582051e-07
orbit26          0.00000  0.000000e+00
orbit27          0.00000  3.770572e-07
orbit28          0.00000 -1.408128e-07
orbit29          0.00000 -1.596113e-07
orbit30          0.00000  0.000000e+00
orbit31          0.00000  0.000000e+00
orbit32          0.00000 -5.906717e-09
orbit33          0.00000  0.000000e+00
orbit34          0.00000 -2.610453e-07
orbit35          0.00000 -3.510164e-07
orbit36          0.00000  1.377802e-07
orbit37          0.00000 -1.782447e-08
orbit38          0.00000  0.000000e+00
orbit39          0.00000 -1.367207e-06
orbit40          0.00000  0.000000e+00
orbit41          0.00000  0.000000e+00
orbit42          0.00000  0.000000e+00
orbit43          0.00000  7.980124e-06
orbit44          0.00000  0.000000e+00
orbit45          0.00000  2.213842e-06
orbit46          0.00000 -3.765016e-07
orbit47          0.00000  0.000000e+00
orbit48          0.00000  7.371744e-07
orbit49          0.00000 -9.015344e-07
orbit50          0.00000 -3.689685e-06
orbit51          0.00000  8.895908e-07
orbit52          0.00000  0.000000e+00
orbit53          0.00000  0.000000e+00
orbit54          0.00000 -1.501656e-05
orbit55          0.00000 -4.322154e-07
orbit56          0.00000  8.641028e-05
orbit57          0.00000 -2.325672e-06
orbit58          0.00000  1.101169e-07
orbit59          0.00000  3.233889e-09
orbit60          0.00000  0.000000e+00
orbit61          0.00000 -2.893308e-08
orbit62          0.00000  9.853927e-05
orbit63          0.00000  3.622668e-05
orbit64          0.00000 -2.879449e-05
orbit65          0.00000  6.325201e-05
orbit66          0.00000 -2.868405e-05
orbit67          0.00000  8.088006e-06
orbit68          0.00000  5.931317e-05
orbit69          0.00000  7.690029e-05
orbit70          0.00000  4.574469e-04
orbit71          0.00000  0.000000e+00
orbit72          0.00000 -1.791619e-04
AP               0.00000 -6.229811e-02
bet              0.00000  1.249457e-07
ecc              0.00000  1.517613e-02
eccrad           0.00000  8.478770e-02
close            0.00000  0.000000e+00
constraint       0.00000 -8.437118e-01
coreness         0.00000 -3.935464e-03
knn              0.00000  0.000000e+00
hubscore         0.00000  1.284116e-01
pagerank         0.00000 -2.509669e-01
trans            0.00000 -3.468776e-01
evcent           0.00000  0.000000e+00
first            0.00000 -7.564641e-04
upto_second      0.00000 -2.700026e-06
upto_third       0.00000  0.000000e+00
upto_fourth      0.00000  0.000000e+00
upto_fifth       0.00000  4.241507e-05
upto_sixth       0.00000  2.034246e-05
second           0.00000  0.000000e+00
third            0.00000  0.000000e+00
fourth           0.00000 -2.661523e-05
fifth            0.00000  2.529934e-05
sixth            0.00000  0.000000e+00
ratio1           0.00000 -2.031648e-04
ratio2           0.00000  0.000000e+00
ratio3           0.00000  6.428228e-04
ratio4           0.00000  0.000000e+00
ratio5           0.00000  0.000000e+00
ratio6           0.00000 -2.824828e-05
selfinter        0.00000  5.513007e-01
walktrap_vertex  0.00000 -2.641061e-01
bigcom1          0.00000 -1.920896e-01
bigcom2          0.00000 -3.840937e-01
bigcom3          0.00000  3.184106e-01
bigcom4          0.00000 -2.272306e-02
bigcom6          0.00000 -4.043884e-01
bigcom8          0.00000 -2.485133e-01
bigcom9          0.00000 -5.893984e-01
bigcom11         0.00000  8.076933e-01
bigcom13         0.00000 -7.162194e-01
bigcom15         0.00000 -3.267481e-01
bigcom16         0.00000 -3.005171e-01
bigcom21         0.00000 -4.030649e-01
bigcom22         0.00000 -5.206257e-02
bigcom24         0.00000 -2.598285e-01
bigcom26         0.00000  6.824611e-01
bigcom28         0.00000  7.363620e-01
bigcom30         0.00000  9.961101e-01
bigcom31         0.00000 -1.009604e-01
bigcom32         0.00000  6.902170e-01
bigcom33         0.00000 -6.936733e-01
bigcom34         0.00000 -2.435540e-01
bigcom36         0.00000 -8.179890e-01
bigcom37         0.00000  0.000000e+00
bigcom38         0.00000  1.073989e+00
bigcom39         0.00000 -6.670009e-01
bigcom40         0.00000  1.770650e-01
bigcom43         0.00000 -3.962880e-01
bigcom44         0.00000 -3.685242e-01
bigcom46         0.00000  1.669457e+00
bigcom47         0.00000 -7.192980e-01
bigcom49         0.00000 -3.562650e-01
bigcom50         0.00000 -7.546893e-01
bigcom51         0.00000 -2.773839e-01
bigcom52         0.00000  1.243460e+00
bigcom54         0.00000 -1.438220e-01
bigcom56         0.00000 -8.597997e-01
bigcom62         0.00000  1.637000e+00
bigcom66         0.00000 -5.832847e-01
bigcom68         0.00000 -1.593967e-01
bigcom69         0.00000 -6.821542e-01
bigcom71         0.00000  1.409562e+00
bigcom72         0.00000 -5.902956e-02
bigcom73         0.00000  1.715772e-01
bigcom74         0.00000 -7.163029e-01
bigcom75         0.00000  1.380859e+00
bigcom76         0.00000 -4.001230e-01
bigcom77         0.00000 -7.955606e-01
bigcom79         0.00000 -8.417422e-01
bigcom80         0.00000 -6.720563e-01
bigcom82         0.00000 -9.110372e-01
bigcom83         0.00000  0.000000e+00
bigcom84         0.00000 -8.692075e-01
bigcom85         0.00000 -7.925790e-01
bigcom87         0.00000 -6.831142e-01
bigcom89         0.00000 -4.584508e-01
bigcom91         0.00000  2.904462e-01
bigcom92         0.00000  4.767671e-01
bigcom93         0.00000  0.000000e+00
bigcom96         0.00000 -5.155234e-01
bigcom97         0.00000 -8.686784e-01
bigcom98         0.00000 -5.205934e-01
bigcom99         0.00000 -6.710710e-02
bigcom101        0.00000  1.302185e+00
bigcom104        0.00000 -6.935953e-01
bigcom106        0.00000 -5.762084e-01
bigcom109        0.00000  1.539743e+00
bigcom113        0.00000 -5.457190e-01
bigcom116        0.00000 -3.599184e-02
bigcom120        0.00000 -5.682647e-01
bigcom123        0.00000 -2.482569e-01
bigcom126        0.00000 -8.107912e-02
bigcom127        0.00000 -2.201656e-01
bigcom137        0.00000 -9.160900e-01
bigcom139        0.00000 -4.055752e-01
bigcom140        0.00000 -2.836409e-01
bigcom143        0.00000  1.516958e+00
bigcom145        0.00000 -7.962544e-02
bigcom146        0.00000 -2.372326e-01
bigcom147        0.00000 -3.794629e-01
bigcom149        0.00000 -2.696966e-01
bigcom153        0.00000 -4.810396e-01
bigcom154        0.00000 -1.059559e-01
bigcom156        0.00000 -3.881022e-01
bigcom157        0.00000  0.000000e+00
bigcom158        0.00000 -3.086315e-01
bigcom160        0.00000 -3.851357e-01
bigcom161        0.00000 -3.383616e-01
bigcom162        0.00000 -1.282377e-01
bigcom164        0.00000 -2.640560e-01
bigcom166        0.00000 -1.042584e-01
bigcom167        0.00000 -8.950411e-01
bigcom171        0.00000  2.943174e+00
bigcom173        0.00000 -3.431486e-01
bigcom175        0.00000  0.000000e+00
bigcom176        0.00000 -7.204602e-02
bigcom177        0.00000 -2.076300e-01
bigcom178        0.00000  3.071699e+00
bigcom180        0.00000  2.596720e+00
bigcom181        0.00000 -3.011788e-01
bigcom184        0.00000 -4.270704e-01
bigcom186        0.00000  9.534457e-01
bigcom187        0.00000  5.370410e-01
bigcom189        0.00000 -4.545563e-01
bigcom194        0.00000 -5.086082e-02
bigcom195        0.00000 -2.708769e-01
bigcom196        0.00000  1.583951e+00
bigcom204        0.00000 -2.299878e-01
bigcom205        0.00000  1.668078e+00
bigcom212        0.00000 -1.241393e-01
bigcom214        0.00000 -1.415986e-01
bigcom222        0.00000 -1.511999e-01
bigcom223        0.00000 -5.832066e-01
bigcom226        0.00000 -1.251853e-01
bigcom227        0.00000 -2.754116e-01
bigcom229        0.00000 -3.665424e-02
bigcom233        0.00000 -1.623111e-01
bigcom236        0.00000 -1.569597e-01
bigcom237        0.00000 -3.998548e-01
bigcom246        0.00000 -4.458403e-01
bigcom248        0.00000 -8.111770e-01
bigcom249        0.00000 -3.143537e-01
bigcom250        0.00000 -2.097175e-01
bigcom254        0.00000 -1.577630e-01
bigcom266        0.00000 -7.899724e-01
bigcom269        0.00000 -1.289726e-01
bigcom272        0.00000 -2.616265e-01
bigcom274        0.00000  0.000000e+00
bigcom281        0.00000 -1.182020e-01
bigcom291        0.00000 -4.301896e-01
bigcom292        0.00000 -5.959648e-01
bigcom295        0.00000 -4.371171e-01
bigcom299        0.00000  1.407458e+00
bigcom301        0.00000 -3.299557e-01
bigcom306        0.00000 -1.014599e-01
bigcom309        0.00000 -5.594861e-01
bigcom314        0.00000 -3.684755e-01
bigcom321        0.00000 -3.706251e-01
bigcom341        0.00000 -3.105751e-01
bigcom350        0.00000 -2.518692e-01
bigcom353        0.00000 -1.491530e-02
bigcom359        0.00000 -5.415791e-01
bigcom363        0.00000  0.000000e+00
bigcom365        0.00000 -7.798411e-01
bigcom385        0.00000  1.520588e+00
bigcom386        0.00000 -3.634225e-02
bigcom408        0.00000  6.344731e-01
bigcom412        0.00000  2.524275e+00
bigcom480        0.00000  0.000000e+00
spin_vertex      0.00000 -1.025842e-01
membership_s1    0.00000  2.596346e-01
membership_s3    0.00000 -6.442090e-01
membership_s4    0.00000  5.845655e-03
membership_s5    0.00000  0.000000e+00
membership_s6    0.00000 -9.997883e-02
membership_s7    0.00000 -3.595269e-01
membership_s8    0.00000 -6.399411e-01
membership_s9    0.00000 -7.048215e-01
membership_s11   0.00000 -2.997877e-01
membership_s12   0.00000 -4.743252e-01
membership_s14   0.00000  9.168668e-01
membership_s15   0.00000  5.428477e-01
membership_s16   0.00000 -5.132390e-01
membership_s17   0.00000 -3.938267e-01
membership_s18   0.00000 -7.251227e-01
membership_s20   0.00000 -3.293482e-01
membership_s21   0.00000 -3.878842e-03
membership_s22   0.00000 -4.848036e-01
membership_s24   0.00000 -1.573047e+00
membership_s25   0.00000 -4.638509e-01
membership_s26   0.00000 -7.317380e-01
membership_s27   0.00000 -2.822239e-03
membership_s28   0.00000 -5.803110e-01
membership_s30   0.00000  5.385591e-01
membership_s31   0.00000 -9.081130e-02
membership_s32   0.00000  1.297948e+00
membership_s33   0.00000 -1.588820e-01
membership_s36   0.00000 -4.149417e-01
membership_s37   0.00000 -5.771343e-01
V1               0.00000  1.381445e-01
V2               0.00000  8.192621e-03
pdi              0.00000  1.117303e+02
adhesion         0.00000  0.000000e+00
cohesion         0.00000  0.000000e+00
inner            0.00000 -1.730071e-06
outer            0.00000  0.000000e+00
ioratio          0.00000  1.102959e-01
comsize          0.00000  7.473546e-04
[1] "Dataset: all_targets Model GBM, run: 5 of 10 2015-06-22 17:56:18"
Iter   TrainDeviance   ValidDeviance   StepSize   Improve
     1        0.2029            -nan     0.0100    0.0007
     2        0.2002            -nan     0.0100    0.0006
     3        0.1980            -nan     0.0100    0.0006
     4        0.1963            -nan     0.0100    0.0004
     5        0.1945            -nan     0.0100    0.0005
     6        0.1926            -nan     0.0100    0.0004
     7        0.1908            -nan     0.0100    0.0003
     8        0.1895            -nan     0.0100    0.0003
     9        0.1884            -nan     0.0100    0.0002
    10        0.1874            -nan     0.0100    0.0001
    20        0.1772            -nan     0.0100    0.0002
    40        0.1650            -nan     0.0100    0.0001
    60        0.1560            -nan     0.0100    0.0001
    80        0.1484            -nan     0.0100    0.0000
   100        0.1426            -nan     0.0100    0.0000
   120        0.1376            -nan     0.0100    0.0000
   140        0.1332            -nan     0.0100    0.0000
   160        0.1289            -nan     0.0100    0.0000
   180        0.1248            -nan     0.0100    0.0000
   200        0.1213            -nan     0.0100   -0.0000
   220        0.1175            -nan     0.0100    0.0000
   240        0.1146            -nan     0.0100    0.0000
   260        0.1117            -nan     0.0100    0.0000
   280        0.1084            -nan     0.0100   -0.0000
   300        0.1057            -nan     0.0100   -0.0000
   320        0.1026            -nan     0.0100   -0.0000
   340        0.1000            -nan     0.0100   -0.0000
   360        0.0975            -nan     0.0100   -0.0000
   376        0.0954            -nan     0.0100    0.0000

[1] "GBM variable coefficients"
                            var     rel.inf
comsize                 comsize 4.319112020
ratio5                   ratio5 3.692627644
V2                           V2 2.931451972
orbit65                 orbit65 2.811114392
trans                     trans 2.384475813
walktrap_vertex walktrap_vertex 2.345085105
membership_s32   membership_s32 2.180665794
spin_vertex         spin_vertex 2.172325702
bigcom171             bigcom171 2.085356529
outer                     outer 2.059023586
pagerank               pagerank 2.026536922
ratio4                   ratio4 2.022094243
orbit62                 orbit62 1.990730277
inner                     inner 1.883611690
V1                           V1 1.795024720
knn                         knn 1.698670134
orbit70                 orbit70 1.626574581
orbit56                 orbit56 1.529587018
adhesion               adhesion 1.481962186
bigcom30               bigcom30 1.473898337
bet                         bet 1.449396723
orbit18                 orbit18 1.437013113
cohesion               cohesion 1.395142623
ioratio                 ioratio 1.293240869
graph20                 graph20 1.278240847
third                     third 1.256422434
ratio1                   ratio1 1.171010232
orbit54                 orbit54 1.152707897
graph11                 graph11 1.094425066
graph23                 graph23 1.054125945
selfinter             selfinter 0.999824376
orbit50                 orbit50 0.983091789
orbit68                 orbit68 0.934298255
orbit63                 orbit63 0.909682341
bigcom28               bigcom28 0.901943171
orbit39                 orbit39 0.890200179
orbit49                 orbit49 0.845936386
graph22                 graph22 0.840179507
ratio2                   ratio2 0.835842151
graph12                 graph12 0.794276346
ratio6                   ratio6 0.767733312
graph10                 graph10 0.739151416
orbit24                 orbit24 0.670723316
graph4                   graph4 0.656279891
graph1                   graph1 0.646467747
graph14                 graph14 0.639680387
graph5                   graph5 0.620505065
orbit20                 orbit20 0.614413129
orbit52                 orbit52 0.603065792
fourth                   fourth 0.602380732
graph7                   graph7 0.597157675
orbit31                 orbit31 0.594945669
orbit45                 orbit45 0.568980309
upto_fifth           upto_fifth 0.535607330
orbit17                 orbit17 0.535432011
graph27                 graph27 0.515486625
constraint           constraint 0.513707585
graph19                 graph19 0.502442132
orbit38                 orbit38 0.491250637
orbit35                 orbit35 0.489745082
bigcom46               bigcom46 0.472660838
orbit36                 orbit36 0.470279081
orbit16                 orbit16 0.457155321
graph25                 graph25 0.452511607
orbit19                 orbit19 0.441033384
sixth                     sixth 0.438025901
orbit30                 orbit30 0.437153305
graph24                 graph24 0.420853587
fifth                     fifth 0.390998491
close                     close 0.387888078
graph2                   graph2 0.384728921
graph16                 graph16 0.382036822
orbit32                 orbit32 0.363566301
orbit25                 orbit25 0.363544127
orbit47                 orbit47 0.357874559
orbit28                 orbit28 0.355503400
membership_s30   membership_s30 0.354757335
bigcom178             bigcom178 0.339805821
graph28                 graph28 0.334485767
graph29                 graph29 0.333696318
orbit51                 orbit51 0.325307318
coreness               coreness 0.321088359
graph13                 graph13 0.316805995
orbit40                 orbit40 0.315238050
orbit66                 orbit66 0.314212116
ratio3                   ratio3 0.311050949
orbit46                 orbit46 0.310331478
orbit10                 orbit10 0.304649371
orbit27                 orbit27 0.302272630
bigcom52               bigcom52 0.297534187
graph21                 graph21 0.296100917
bigcom26               bigcom26 0.293528117
orbit5                   orbit5 0.287706875
orbit67                 orbit67 0.285806679
orbit59                 orbit59 0.284737827
graph9                   graph9 0.281383750
graph15                 graph15 0.273520646
orbit64                 orbit64 0.269767363
graph8                   graph8 0.265836165
orbit48                 orbit48 0.264862879
upto_third           upto_third 0.261229658
bigcom3                 bigcom3 0.259645867
upto_sixth           upto_sixth 0.258344409
orbit15                 orbit15 0.257318743
graph26                 graph26 0.257271703
orbit29                 orbit29 0.251455389
orbit44                 orbit44 0.244171707
orbit37                 orbit37 0.239617754
graph6                   graph6 0.234134594
upto_second         upto_second 0.231614026
orbit9                   orbit9 0.227432512
orbit69                 orbit69 0.224981299
graph3                   graph3 0.219751740
orbit55                 orbit55 0.216101138
orbit4                   orbit4 0.215881159
orbit57                 orbit57 0.214884085
orbit26                 orbit26 0.214109617
orbit21                 orbit21 0.205262605
graph17                 graph17 0.191230115
orbit33                 orbit33 0.188780767
orbit1                   orbit1 0.184017528
orbit22                 orbit22 0.182642731
orbit23                 orbit23 0.179581797
orbit61                 orbit61 0.178120156
graph18                 graph18 0.175554678
orbit11                 orbit11 0.170558891
orbit6                   orbit6 0.153559871
orbit58                 orbit58 0.151532736
hubscore               hubscore 0.135272561
orbit12                 orbit12 0.131685023
orbit2                   orbit2 0.117580731
orbit53                 orbit53 0.116162214
graph0                   graph0 0.115435421
orbit71                 orbit71 0.108848174
AP                           AP 0.100989090
orbit13                 orbit13 0.094855848
second                   second 0.092556986
evcent                   evcent 0.091454591
upto_fourth         upto_fourth 0.090891604
orbit41                 orbit41 0.090704926
bigcom4                 bigcom4 0.087676253
pdi                         pdi 0.082875358
membership_s1     membership_s1 0.080452958
orbit7                   orbit7 0.070232649
orbit60                 orbit60 0.059889957
orbit43                 orbit43 0.055051040
membership_s27   membership_s27 0.052821355
bigcom38               bigcom38 0.052818893
membership_s5     membership_s5 0.048167196
orbit42                 orbit42 0.048136225
bigcom40               bigcom40 0.047458422
bigcom22               bigcom22 0.043211308
membership_s21   membership_s21 0.035141394
bigcom62               bigcom62 0.032824095
bigcom204             bigcom204 0.030591922
membership_s14   membership_s14 0.028108483
membership_s15   membership_s15 0.020274646
bigcom109             bigcom109 0.013108657
bigcom32               bigcom32 0.011559135
bigcom11               bigcom11 0.009699745
bigcom299             bigcom299 0.007067134
bigcom385             bigcom385 0.005837563
membership_s6     membership_s6 0.004704968
bigcom143             bigcom143 0.002654730
bigcom101             bigcom101 0.002026083
orbit0                   orbit0 0.000000000
orbit3                   orbit3 0.000000000
orbit8                   orbit8 0.000000000
orbit14                 orbit14 0.000000000
orbit34                 orbit34 0.000000000
orbit72                 orbit72 0.000000000
ecc                         ecc 0.000000000
eccrad                   eccrad 0.000000000
first                     first 0.000000000
bigcom1                 bigcom1 0.000000000
bigcom2                 bigcom2 0.000000000
bigcom6                 bigcom6 0.000000000
bigcom8                 bigcom8 0.000000000
bigcom9                 bigcom9 0.000000000
bigcom13               bigcom13 0.000000000
bigcom15               bigcom15 0.000000000
bigcom16               bigcom16 0.000000000
bigcom21               bigcom21 0.000000000
bigcom24               bigcom24 0.000000000
bigcom31               bigcom31 0.000000000
bigcom33               bigcom33 0.000000000
bigcom34               bigcom34 0.000000000
bigcom36               bigcom36 0.000000000
bigcom37               bigcom37 0.000000000
bigcom39               bigcom39 0.000000000
bigcom43               bigcom43 0.000000000
bigcom44               bigcom44 0.000000000
bigcom47               bigcom47 0.000000000
bigcom49               bigcom49 0.000000000
bigcom50               bigcom50 0.000000000
bigcom51               bigcom51 0.000000000
bigcom54               bigcom54 0.000000000
bigcom56               bigcom56 0.000000000
bigcom66               bigcom66 0.000000000
bigcom68               bigcom68 0.000000000
bigcom69               bigcom69 0.000000000
bigcom71               bigcom71 0.000000000
bigcom72               bigcom72 0.000000000
bigcom73               bigcom73 0.000000000
bigcom74               bigcom74 0.000000000
bigcom75               bigcom75 0.000000000
bigcom76               bigcom76 0.000000000
bigcom77               bigcom77 0.000000000
bigcom79               bigcom79 0.000000000
bigcom80               bigcom80 0.000000000
bigcom82               bigcom82 0.000000000
bigcom83               bigcom83 0.000000000
bigcom84               bigcom84 0.000000000
bigcom85               bigcom85 0.000000000
bigcom87               bigcom87 0.000000000
bigcom89               bigcom89 0.000000000
bigcom91               bigcom91 0.000000000
bigcom92               bigcom92 0.000000000
bigcom93               bigcom93 0.000000000
bigcom96               bigcom96 0.000000000
bigcom97               bigcom97 0.000000000
bigcom98               bigcom98 0.000000000
bigcom99               bigcom99 0.000000000
bigcom104             bigcom104 0.000000000
bigcom106             bigcom106 0.000000000
bigcom113             bigcom113 0.000000000
bigcom116             bigcom116 0.000000000
bigcom120             bigcom120 0.000000000
bigcom123             bigcom123 0.000000000
bigcom126             bigcom126 0.000000000
bigcom127             bigcom127 0.000000000
bigcom137             bigcom137 0.000000000
bigcom139             bigcom139 0.000000000
bigcom140             bigcom140 0.000000000
bigcom145             bigcom145 0.000000000
bigcom146             bigcom146 0.000000000
bigcom147             bigcom147 0.000000000
bigcom149             bigcom149 0.000000000
bigcom153             bigcom153 0.000000000
bigcom154             bigcom154 0.000000000
bigcom156             bigcom156 0.000000000
bigcom157             bigcom157 0.000000000
bigcom158             bigcom158 0.000000000
bigcom160             bigcom160 0.000000000
bigcom161             bigcom161 0.000000000
bigcom162             bigcom162 0.000000000
bigcom164             bigcom164 0.000000000
bigcom166             bigcom166 0.000000000
bigcom167             bigcom167 0.000000000
bigcom173             bigcom173 0.000000000
bigcom175             bigcom175 0.000000000
bigcom176             bigcom176 0.000000000
bigcom177             bigcom177 0.000000000
bigcom180             bigcom180 0.000000000
bigcom181             bigcom181 0.000000000
bigcom184             bigcom184 0.000000000
bigcom186             bigcom186 0.000000000
bigcom187             bigcom187 0.000000000
bigcom189             bigcom189 0.000000000
bigcom194             bigcom194 0.000000000
bigcom195             bigcom195 0.000000000
bigcom196             bigcom196 0.000000000
bigcom205             bigcom205 0.000000000
bigcom212             bigcom212 0.000000000
bigcom214             bigcom214 0.000000000
bigcom222             bigcom222 0.000000000
bigcom223             bigcom223 0.000000000
bigcom226             bigcom226 0.000000000
bigcom227             bigcom227 0.000000000
bigcom229             bigcom229 0.000000000
bigcom233             bigcom233 0.000000000
bigcom236             bigcom236 0.000000000
bigcom237             bigcom237 0.000000000
bigcom246             bigcom246 0.000000000
bigcom248             bigcom248 0.000000000
bigcom249             bigcom249 0.000000000
bigcom250             bigcom250 0.000000000
bigcom254             bigcom254 0.000000000
bigcom266             bigcom266 0.000000000
bigcom269             bigcom269 0.000000000
bigcom272             bigcom272 0.000000000
bigcom274             bigcom274 0.000000000
bigcom281             bigcom281 0.000000000
bigcom291             bigcom291 0.000000000
bigcom292             bigcom292 0.000000000
bigcom295             bigcom295 0.000000000
bigcom301             bigcom301 0.000000000
bigcom306             bigcom306 0.000000000
bigcom309             bigcom309 0.000000000
bigcom314             bigcom314 0.000000000
bigcom321             bigcom321 0.000000000
bigcom341             bigcom341 0.000000000
bigcom350             bigcom350 0.000000000
bigcom353             bigcom353 0.000000000
bigcom359             bigcom359 0.000000000
bigcom363             bigcom363 0.000000000
bigcom365             bigcom365 0.000000000
bigcom386             bigcom386 0.000000000
bigcom408             bigcom408 0.000000000
bigcom412             bigcom412 0.000000000
bigcom480             bigcom480 0.000000000
membership_s3     membership_s3 0.000000000
membership_s4     membership_s4 0.000000000
membership_s7     membership_s7 0.000000000
membership_s8     membership_s8 0.000000000
membership_s9     membership_s9 0.000000000
membership_s11   membership_s11 0.000000000
membership_s12   membership_s12 0.000000000
membership_s16   membership_s16 0.000000000
membership_s17   membership_s17 0.000000000
membership_s18   membership_s18 0.000000000
membership_s20   membership_s20 0.000000000
membership_s22   membership_s22 0.000000000
membership_s24   membership_s24 0.000000000
membership_s25   membership_s25 0.000000000
membership_s26   membership_s26 0.000000000
membership_s28   membership_s28 0.000000000
membership_s31   membership_s31 0.000000000
membership_s33   membership_s33 0.000000000
membership_s36   membership_s36 0.000000000
membership_s37   membership_s37 0.000000000
[1] "Dataset: all_targets Model RF, run: 5 of 10 2015-06-22 18:02:07"
     |      Out-of-bag   |
Tree |      MSE  %Var(y) |
   1 |  0.03824   183.73 |
   2 |  0.03791   182.18 |
   3 |  0.03492   167.82 |
   4 |  0.03304   158.75 |
   5 |  0.03156   151.66 |
   6 |  0.03008   144.55 |
   7 |  0.02837   136.32 |
   8 |  0.02746   131.94 |
   9 |  0.02707   130.10 |
  10 |  0.02626   126.17 |
  11 |  0.02582   124.08 |
  12 |   0.0249   119.67 |
  13 |  0.02466   118.50 |
  14 |  0.02442   117.35 |
  15 |  0.02394   115.04 |
  16 |  0.02371   113.94 |
  17 |  0.02356   113.21 |
  18 |  0.02313   111.14 |
  19 |  0.02294   110.25 |
  20 |  0.02255   108.34 |
  21 |  0.02239   107.57 |
  22 |  0.02219   106.65 |
  23 |  0.02214   106.37 |
  24 |  0.02208   106.08 |
  25 |  0.02193   105.40 |
  26 |  0.02187   105.07 |
  27 |  0.02188   105.13 |
  28 |   0.0218   104.76 |
  29 |  0.02176   104.54 |
  30 |   0.0217   104.30 |
  31 |  0.02154   103.53 |
  32 |  0.02151   103.38 |
  33 |   0.0215   103.31 |
  34 |  0.02141   102.87 |
  35 |  0.02136   102.62 |
  36 |  0.02124   102.05 |
  37 |  0.02123   101.99 |
  38 |  0.02126   102.18 |
  39 |  0.02122   101.96 |
  40 |   0.0212   101.88 |
  41 |  0.02119   101.85 |
  42 |  0.02111   101.44 |
  43 |  0.02105   101.16 |
  44 |  0.02107   101.23 |
  45 |   0.0211   101.39 |
  46 |  0.02105   101.13 |
  47 |    0.021   100.89 |
  48 |  0.02091   100.49 |
  49 |  0.02087   100.28 |
  50 |  0.02088   100.34 |
  51 |  0.02078    99.87 |
  52 |  0.02076    99.75 |
  53 |  0.02076    99.77 |
  54 |  0.02074    99.66 |
  55 |  0.02073    99.60 |
  56 |   0.0207    99.45 |
  57 |   0.0207    99.48 |
  58 |  0.02065    99.25 |
  59 |  0.02066    99.28 |
  60 |  0.02065    99.23 |
  61 |  0.02066    99.30 |
  62 |  0.02069    99.41 |
  63 |  0.02067    99.32 |
  64 |  0.02064    99.21 |
  65 |  0.02065    99.25 |
  66 |  0.02065    99.23 |
  67 |  0.02063    99.16 |
  68 |  0.02064    99.17 |
  69 |  0.02063    99.14 |
  70 |   0.0206    98.98 |
  71 |  0.02061    99.03 |
  72 |  0.02063    99.14 |
  73 |  0.02063    99.15 |
  74 |  0.02062    99.09 |
  75 |   0.0206    98.97 |
  76 |  0.02058    98.91 |
  77 |  0.02059    98.94 |
  78 |  0.02058    98.88 |
  79 |  0.02058    98.91 |
  80 |  0.02057    98.85 |
  81 |  0.02055    98.76 |
  82 |  0.02051    98.54 |
  83 |  0.02051    98.57 |
  84 |  0.02049    98.46 |
  85 |  0.02049    98.45 |
  86 |   0.0205    98.53 |
  87 |  0.02048    98.43 |
  88 |  0.02048    98.43 |
  89 |  0.02049    98.44 |
  90 |   0.0205    98.49 |
  91 |   0.0205    98.49 |
  92 |  0.02049    98.46 |
  93 |  0.02049    98.47 |
  94 |  0.02048    98.42 |
  95 |  0.02049    98.45 |
  96 |  0.02047    98.35 |
  97 |  0.02046    98.34 |
  98 |  0.02045    98.25 |
  99 |  0.02045    98.27 |
 100 |  0.02042    98.14 |
[1] "Random Forest variable coefficients"
                      %IncMSE IncNodePurity
graph0           2.069209e-04  3.325801e-01
graph1           1.147233e-03  7.301938e-01
graph2           1.079146e-03  3.690759e-01
graph3           1.618424e-03  5.315928e-01
graph4           2.265173e-03  1.208110e+00
graph5           3.340723e-03  9.041331e-01
graph6           1.642456e-03  1.023878e+00
graph7           1.424424e-03  8.638871e-01
graph8           6.763902e-04  6.571970e-01
graph9           9.584893e-04  7.500224e-01
graph10          3.532149e-03  1.316136e+00
graph11          3.546268e-03  1.675501e+00
graph12          1.909753e-03  9.059317e-01
graph13          1.161072e-03  8.644506e-01
graph14          2.056407e-03  1.294600e+00
graph15          5.293062e-03  8.251691e-01
graph16          1.968978e-03  1.045985e+00
graph17          2.938848e-03  1.016379e+00
graph18          1.166972e-03  5.726052e-01
graph19          1.664196e-03  1.214844e+00
graph20          7.484499e-03  1.975749e+00
graph21          2.153226e-03  5.677701e-01
graph22          2.973681e-03  1.132366e+00
graph23          2.479510e-03  1.696737e+00
graph24          1.552455e-03  6.440363e-01
graph25          1.299521e-03  9.103052e-01
graph26          1.270716e-03  8.897954e-01
graph27          1.484054e-03  1.577257e+00
graph28          1.062139e-03  7.126831e-01
graph29          9.335208e-04  5.342279e-01
orbit0           1.125511e-03  3.868706e-01
orbit1           1.197624e-03  7.567365e-01
orbit2           1.562130e-03  4.303284e-01
orbit3           7.926397e-04  4.931843e-01
orbit4           4.490293e-03  7.868054e-01
orbit5           2.976520e-03  8.095803e-01
orbit6           3.445959e-03  9.986694e-01
orbit7           3.033726e-03  8.063325e-01
orbit8           2.767612e-03  8.130756e-01
orbit9           1.644441e-03  1.334630e+00
orbit10          2.069356e-03  1.134358e+00
orbit11          1.382637e-03  7.160791e-01
orbit12          1.709226e-03  8.754728e-01
orbit13          7.400285e-04  5.573001e-01
orbit14          2.765979e-04  5.524892e-01
orbit15          2.463078e-03  1.146679e+00
orbit16          2.917190e-03  8.893039e-01
orbit17          3.702402e-03  9.374769e-01
orbit18          4.472964e-03  2.083594e+00
orbit19          1.486151e-03  1.327989e+00
orbit20          4.257582e-03  1.053745e+00
orbit21          2.361448e-03  8.078890e-01
orbit22          2.807205e-03  1.813586e+00
orbit23          2.256459e-03  8.589024e-01
orbit24          2.860764e-03  1.800932e+00
orbit25          2.082459e-03  1.282757e+00
orbit26          1.939877e-03  5.509662e-01
orbit27          2.406101e-03  1.275410e+00
orbit28          1.960950e-03  8.028060e-01
orbit29          2.622452e-03  9.041426e-01
orbit30          2.415123e-03  8.600924e-01
orbit31          2.858187e-03  1.425426e+00
orbit32          1.603843e-03  9.932205e-01
orbit33          3.553234e-03  8.135287e-01
orbit34          4.009145e-03  6.722968e-01
orbit35          2.099935e-03  1.430817e+00
orbit36          2.088702e-03  1.132462e+00
orbit37          3.322042e-03  1.065294e+00
orbit38          4.384217e-03  9.805910e-01
orbit39          2.898821e-03  2.128017e+00
orbit40          3.586419e-03  1.397150e+00
orbit41          1.016502e-03  5.535206e-01
orbit42          7.870993e-04  6.290352e-01
orbit43          1.182428e-03  5.672252e-01
orbit44          3.139952e-03  6.700814e-01
orbit45          1.830900e-03  1.614444e+00
orbit46          1.475900e-03  9.514838e-01
orbit47          1.125391e-03  6.588823e-01
orbit48          1.189297e-03  7.945546e-01
orbit49          6.653470e-03  2.225603e+00
orbit50          1.947455e-03  1.661108e+00
orbit51          2.655122e-03  9.507295e-01
orbit52          2.199348e-03  1.254847e+00
orbit53          1.077163e-03  3.708307e-01
orbit54          3.335018e-03  1.636975e+00
orbit55          2.163485e-04  3.897755e-01
orbit56          4.700909e-03  2.292702e+00
orbit57          4.533051e-04  4.732641e-01
orbit58          5.556327e-04  3.811327e-01
orbit59          3.232878e-03  1.181066e+00
orbit60          1.460784e-03  6.086055e-01
orbit61          6.052510e-04  7.119908e-01
orbit62          3.712094e-03  2.625184e+00
orbit63          2.235602e-03  1.464550e+00
orbit64          1.409658e-03  9.064697e-01
orbit65          5.776849e-03  3.208683e+00
orbit66          7.469821e-04  9.967497e-01
orbit67          9.427950e-04  4.794948e-01
orbit68          3.756960e-03  2.321978e+00
orbit69          8.020432e-04  9.038251e-01
orbit70          1.894413e-03  2.466426e+00
orbit71          2.308050e-04  4.347460e-01
orbit72          3.158038e-04  5.203303e-01
AP               3.172948e-06  1.665425e-01
bet              4.837622e-03  2.635048e+00
ecc              7.449412e-05  1.945889e-01
eccrad           3.807994e-04  2.879440e-01
close            1.923191e-03  7.619241e-01
constraint       6.373295e-03  1.651911e+00
coreness         3.700703e-03  8.422666e-01
knn              2.357972e-03  1.969348e+00
hubscore         8.072629e-04  6.538549e-01
pagerank         5.430322e-03  3.862565e+00
trans            2.023483e-03  2.791434e+00
evcent           8.362409e-04  6.296353e-01
first            8.435711e-04  3.230770e-01
upto_second      1.331860e-03  8.583319e-01
upto_third       1.227800e-03  9.151431e-01
upto_fourth      1.268426e-03  8.411979e-01
upto_fifth       1.549537e-03  1.272889e+00
upto_sixth       1.645285e-03  1.162117e+00
second           3.167722e-03  7.670350e-01
third            3.837908e-03  2.313910e+00
fourth           3.053480e-03  2.545829e+00
fifth            2.538628e-03  2.071273e+00
sixth            2.371481e-03  1.477059e+00
ratio1           1.323883e-03  2.299632e+00
ratio2           3.496867e-03  2.501248e+00
ratio3           2.012224e-03  1.732303e+00
ratio4           2.500181e-03  3.214029e+00
ratio5           3.220239e-03  7.789223e+00
ratio6           2.179346e-03  1.625526e+00
selfinter        2.483134e-03  8.582739e-01
walktrap_vertex  1.762714e-03  3.438921e+00
bigcom1          5.882770e-05  1.961560e-01
bigcom2          0.000000e+00  5.551115e-19
bigcom3         -6.425566e-06  8.620337e-01
bigcom4          1.063596e-04  2.377643e-01
bigcom6          0.000000e+00  0.000000e+00
bigcom8         -3.633886e-07  1.866667e-03
bigcom9          0.000000e+00  2.775558e-19
bigcom11         1.737710e-05  2.422032e-01
bigcom13         0.000000e+00  4.163336e-19
bigcom15         0.000000e+00  0.000000e+00
bigcom16         0.000000e+00  0.000000e+00
bigcom21         7.886766e-06  1.731847e-02
bigcom22         1.038575e-04  1.018515e-01
bigcom24         0.000000e+00  8.326673e-19
bigcom26         7.616031e-05  4.598006e-01
bigcom28         2.917114e-04  1.165307e+00
bigcom30         8.542137e-04  2.517402e+00
bigcom31         0.000000e+00  5.551115e-19
bigcom32        -2.216665e-05  9.514113e-02
bigcom33         0.000000e+00  0.000000e+00
bigcom34         0.000000e+00  0.000000e+00
bigcom36         0.000000e+00  2.775558e-19
bigcom37         0.000000e+00  0.000000e+00
bigcom38         2.257424e-05  3.011468e-01
bigcom39         0.000000e+00  8.326673e-19
bigcom40         2.248893e-04  2.061480e-01
bigcom43         0.000000e+00  0.000000e+00
bigcom44         0.000000e+00  0.000000e+00
bigcom46         8.925182e-07  3.662908e-01
bigcom47         0.000000e+00  0.000000e+00
bigcom49         0.000000e+00  0.000000e+00
bigcom50         0.000000e+00  0.000000e+00
bigcom51         0.000000e+00  0.000000e+00
bigcom52         4.506192e-06  7.895455e-01
bigcom54         0.000000e+00  1.387779e-19
bigcom56         0.000000e+00  1.665335e-18
bigcom62        -1.161546e-05  7.470070e-01
bigcom66         0.000000e+00  1.110223e-18
bigcom68         0.000000e+00  1.387779e-19
bigcom69         0.000000e+00  2.775558e-19
bigcom71         0.000000e+00  0.000000e+00
bigcom72         0.000000e+00  5.551115e-19
bigcom73         5.899037e-06  1.018608e-01
bigcom74         0.000000e+00  2.775558e-19
bigcom75         0.000000e+00  0.000000e+00
bigcom76         0.000000e+00  2.775558e-19
bigcom77         0.000000e+00  8.326673e-19
bigcom79         0.000000e+00  0.000000e+00
bigcom80         0.000000e+00  2.775558e-19
bigcom82         0.000000e+00  0.000000e+00
bigcom83         0.000000e+00  0.000000e+00
bigcom84         0.000000e+00  0.000000e+00
bigcom85         0.000000e+00  0.000000e+00
bigcom87         0.000000e+00  0.000000e+00
bigcom89         0.000000e+00  0.000000e+00
bigcom91        -1.664404e-07  1.629658e-01
bigcom92         0.000000e+00  0.000000e+00
bigcom93         0.000000e+00  0.000000e+00
bigcom96         0.000000e+00  0.000000e+00
bigcom97         0.000000e+00  0.000000e+00
bigcom98         0.000000e+00  0.000000e+00
bigcom99         0.000000e+00  0.000000e+00
bigcom101        5.278540e-05  1.338705e-01
bigcom104        0.000000e+00  8.326673e-19
bigcom106        0.000000e+00  0.000000e+00
bigcom109        2.840215e-05  8.499420e-01
bigcom113        0.000000e+00  2.775558e-19
bigcom116       -6.388609e-06  5.408509e-02
bigcom120        0.000000e+00  0.000000e+00
bigcom123        0.000000e+00  0.000000e+00
bigcom126        0.000000e+00  0.000000e+00
bigcom127        0.000000e+00  0.000000e+00
bigcom137        0.000000e+00  0.000000e+00
bigcom139        0.000000e+00  0.000000e+00
bigcom140        0.000000e+00  0.000000e+00
bigcom143       -1.915963e-05  2.364719e-01
bigcom145        0.000000e+00  0.000000e+00
bigcom146        0.000000e+00  2.775558e-19
bigcom147        0.000000e+00  0.000000e+00
bigcom149        0.000000e+00  2.775558e-19
bigcom153        0.000000e+00  0.000000e+00
bigcom154        0.000000e+00  0.000000e+00
bigcom156        0.000000e+00  2.775558e-19
bigcom157        0.000000e+00  0.000000e+00
bigcom158        0.000000e+00  2.775558e-19
bigcom160        0.000000e+00  0.000000e+00
bigcom161        0.000000e+00  0.000000e+00
bigcom162        0.000000e+00  0.000000e+00
bigcom164        0.000000e+00  2.775558e-19
bigcom166        0.000000e+00  2.775558e-19
bigcom167        0.000000e+00  2.775558e-19
bigcom171        1.627464e-04  3.096584e+00
bigcom173        0.000000e+00  0.000000e+00
bigcom175        0.000000e+00  2.775558e-19
bigcom176        0.000000e+00  0.000000e+00
bigcom177        0.000000e+00  0.000000e+00
bigcom178        2.441349e-05  1.116951e+00
bigcom180       -7.686077e-06  4.754446e-01
bigcom181        0.000000e+00  2.775558e-19
bigcom184        0.000000e+00  0.000000e+00
bigcom186        4.054921e-05  7.294771e-01
bigcom187        0.000000e+00  0.000000e+00
bigcom189        0.000000e+00  0.000000e+00
bigcom194        0.000000e+00  1.387779e-19
bigcom195        0.000000e+00  0.000000e+00
bigcom196        5.883659e-05  1.347107e+00
bigcom204        1.962106e-05  5.034617e-01
bigcom205       -2.741970e-05  5.890394e-01
bigcom212        0.000000e+00  0.000000e+00
bigcom214        0.000000e+00  0.000000e+00
bigcom222        0.000000e+00  0.000000e+00
bigcom223        0.000000e+00  5.551115e-19
bigcom226        0.000000e+00  0.000000e+00
bigcom227        0.000000e+00  0.000000e+00
bigcom229        0.000000e+00  0.000000e+00
bigcom233        0.000000e+00  0.000000e+00
bigcom236        0.000000e+00  0.000000e+00
bigcom237        0.000000e+00  0.000000e+00
bigcom246        0.000000e+00  8.326673e-19
bigcom248        0.000000e+00  1.387779e-19
bigcom249        0.000000e+00  2.775558e-19
bigcom250        0.000000e+00  2.775558e-19
bigcom254        0.000000e+00  0.000000e+00
bigcom266        0.000000e+00  0.000000e+00
bigcom269        0.000000e+00  1.110223e-18
bigcom272        0.000000e+00  5.551115e-19
bigcom274        0.000000e+00  2.775558e-19
bigcom281        0.000000e+00  0.000000e+00
bigcom291        0.000000e+00  2.775558e-19
bigcom292        0.000000e+00  0.000000e+00
bigcom295        0.000000e+00  0.000000e+00
bigcom299       -2.512481e-05  4.007216e-01
bigcom301        0.000000e+00  1.249001e-18
bigcom306        0.000000e+00  0.000000e+00
bigcom309        0.000000e+00  0.000000e+00
bigcom314        0.000000e+00  0.000000e+00
bigcom321        0.000000e+00  0.000000e+00
bigcom341        0.000000e+00  0.000000e+00
bigcom350        0.000000e+00  0.000000e+00
bigcom353        0.000000e+00  0.000000e+00
bigcom359        0.000000e+00  0.000000e+00
bigcom363        0.000000e+00  0.000000e+00
bigcom365        0.000000e+00  0.000000e+00
bigcom385       -2.141756e-05  4.334019e-01
bigcom386        0.000000e+00  0.000000e+00
bigcom408        0.000000e+00  0.000000e+00
bigcom412        1.130048e-05  2.986797e-01
bigcom480        0.000000e+00  0.000000e+00
spin_vertex      8.470267e-04  3.100045e+00
membership_s1    3.445472e-04  4.779310e-01
membership_s3    0.000000e+00  2.775558e-19
membership_s4    1.379506e-05  1.524315e-01
membership_s5    1.091465e-04  2.342251e-01
membership_s6    1.329199e-04  8.269034e-02
membership_s7    5.712336e-05  8.858186e-02
membership_s8    0.000000e+00  5.551115e-19
membership_s9    0.000000e+00  2.775558e-19
membership_s11   0.000000e+00  0.000000e+00
membership_s12   0.000000e+00  0.000000e+00
membership_s14  -2.132038e-05  1.274203e-01
membership_s15   4.315005e-05  3.456565e-01
membership_s16   0.000000e+00  5.551115e-19
membership_s17   0.000000e+00  0.000000e+00
membership_s18   0.000000e+00  0.000000e+00
membership_s20   0.000000e+00  0.000000e+00
membership_s21   2.794627e-05  2.209806e-01
membership_s22   0.000000e+00  2.775558e-19
membership_s24   0.000000e+00  0.000000e+00
membership_s25   0.000000e+00  6.938894e-19
membership_s26   0.000000e+00  0.000000e+00
membership_s27   3.653937e-05  1.546476e-01
membership_s28   0.000000e+00  8.326673e-19
membership_s30   4.928918e-04  7.229716e-01
membership_s31   5.488017e-05  1.199042e-01
membership_s32   1.912487e-03  3.062035e+00
membership_s33   0.000000e+00  0.000000e+00
membership_s36   1.232685e-04  9.746468e-02
membership_s37   0.000000e+00  6.938894e-19
V1               4.075044e-03  3.708817e+00
V2               1.939425e-03  5.148895e+00
pdi              1.617498e-04  9.875936e-01
adhesion         2.053452e-02  3.809160e+00
cohesion         1.767249e-02  4.226465e+00
inner            1.135696e-02  4.326480e+00
outer            4.917858e-03  5.574242e+00
ioratio          7.091589e-03  3.718965e+00
comsize          1.393835e-02  7.772679e+00
[1] "Dataset: all_targets Model GLM, run: 5 of 10 2015-06-22 18:06:16"
[1] "glmnet variable coefficients"
                     [,1]          [,2]
(Intercept)     -3.829323 -8.758749e+00
graph0           0.000000 -1.260614e-03
graph1           0.000000  0.000000e+00
graph2           0.000000 -5.304145e-07
graph3           0.000000 -2.901333e-09
graph4           0.000000  0.000000e+00
graph5           0.000000  0.000000e+00
graph6           0.000000 -3.553478e-09
graph7           0.000000  0.000000e+00
graph8           0.000000  0.000000e+00
graph9           0.000000 -2.601302e-09
graph10          0.000000  0.000000e+00
graph11          0.000000  0.000000e+00
graph12          0.000000  0.000000e+00
graph13          0.000000  0.000000e+00
graph14          0.000000  0.000000e+00
graph15          0.000000 -2.307919e-07
graph16          0.000000  0.000000e+00
graph17          0.000000  0.000000e+00
graph18          0.000000  0.000000e+00
graph19          0.000000  0.000000e+00
graph20          0.000000 -5.420079e-06
graph21          0.000000  0.000000e+00
graph22          0.000000 -6.083199e-07
graph23          0.000000  0.000000e+00
graph24          0.000000  0.000000e+00
graph25          0.000000  0.000000e+00
graph26          0.000000  0.000000e+00
graph27          0.000000  3.000960e-05
graph28          0.000000  0.000000e+00
graph29          0.000000 -1.051417e-04
orbit0           0.000000 -1.039988e-03
orbit1           0.000000 -1.731431e-05
orbit2           0.000000  0.000000e+00
orbit3           0.000000 -1.246333e-06
orbit4           0.000000 -2.223832e-06
orbit5           0.000000  0.000000e+00
orbit6           0.000000  0.000000e+00
orbit7           0.000000  0.000000e+00
orbit8           0.000000  0.000000e+00
orbit9           0.000000  0.000000e+00
orbit10          0.000000 -4.715860e-06
orbit11          0.000000  0.000000e+00
orbit12          0.000000  0.000000e+00
orbit13          0.000000  0.000000e+00
orbit14          0.000000  0.000000e+00
orbit15          0.000000  0.000000e+00
orbit16          0.000000 -4.544362e-09
orbit17          0.000000 -2.050356e-10
orbit18          0.000000  0.000000e+00
orbit19          0.000000  0.000000e+00
orbit20          0.000000 -1.109719e-09
orbit21          0.000000  0.000000e+00
orbit22          0.000000 -1.778525e-10
orbit23          0.000000  0.000000e+00
orbit24          0.000000  0.000000e+00
orbit25          0.000000  8.583682e-08
orbit26          0.000000 -1.374544e-15
orbit27          0.000000  1.751130e-07
orbit28          0.000000 -2.592989e-07
orbit29          0.000000 -1.166192e-07
orbit30          0.000000  1.688783e-09
orbit31          0.000000  0.000000e+00
orbit32          0.000000 -1.970331e-09
orbit33          0.000000  0.000000e+00
orbit34          0.000000 -1.462756e-07
orbit35          0.000000  0.000000e+00
orbit36          0.000000  7.788468e-08
orbit37          0.000000 -1.106315e-07
orbit38          0.000000  0.000000e+00
orbit39          0.000000 -1.121219e-06
orbit40          0.000000  0.000000e+00
orbit41          0.000000  0.000000e+00
orbit42          0.000000  0.000000e+00
orbit43          0.000000  7.815634e-06
orbit44          0.000000  0.000000e+00
orbit45          0.000000  1.098218e-06
orbit46          0.000000 -1.746632e-06
orbit47          0.000000  0.000000e+00
orbit48          0.000000  6.666813e-07
orbit49          0.000000 -4.705382e-06
orbit50          0.000000 -1.832767e-06
orbit51          0.000000  3.535319e-06
orbit52          0.000000  0.000000e+00
orbit53          0.000000  0.000000e+00
orbit54          0.000000 -4.350358e-06
orbit55          0.000000 -2.124210e-07
orbit56          0.000000  7.417783e-05
orbit57          0.000000 -2.581950e-06
orbit58          0.000000  0.000000e+00
orbit59          0.000000  0.000000e+00
orbit60          0.000000  0.000000e+00
orbit61          0.000000 -5.548971e-08
orbit62          0.000000  1.430509e-04
orbit63          0.000000  3.207838e-05
orbit64          0.000000 -8.271353e-06
orbit65          0.000000  5.664728e-05
orbit66          0.000000 -5.531762e-05
orbit67          0.000000  9.475283e-06
orbit68          0.000000  6.406164e-05
orbit69          0.000000  2.126752e-05
orbit70          0.000000  5.251925e-04
orbit71          0.000000  0.000000e+00
orbit72          0.000000 -1.438153e-04
AP               0.000000 -2.505075e-02
bet              0.000000  5.851763e-08
ecc              0.000000  2.851507e-03
eccrad           0.000000  1.352319e-02
close            0.000000  0.000000e+00
constraint       0.000000 -8.546726e-01
coreness         0.000000 -5.099615e-03
knn              0.000000 -7.713783e-05
hubscore         0.000000  2.586935e-01
pagerank         0.000000 -5.227526e-01
trans            0.000000 -1.901915e-01
evcent           0.000000  0.000000e+00
first            0.000000 -1.175719e-03
upto_second      0.000000  0.000000e+00
upto_third       0.000000  0.000000e+00
upto_fourth      0.000000  0.000000e+00
upto_fifth       0.000000  3.173311e-05
upto_sixth       0.000000  0.000000e+00
second           0.000000  0.000000e+00
third            0.000000  0.000000e+00
fourth           0.000000 -2.847237e-05
fifth            0.000000  1.838739e-05
sixth            0.000000 -2.421980e-05
ratio1           0.000000 -1.859177e-04
ratio2           0.000000 -6.420134e-05
ratio3           0.000000  4.184362e-04
ratio4           0.000000  0.000000e+00
ratio5           0.000000  0.000000e+00
ratio6           0.000000 -5.932242e-05
selfinter        0.000000  5.696968e-01
walktrap_vertex  0.000000 -4.413267e-01
bigcom1          0.000000 -1.401921e-01
bigcom2          0.000000 -3.037782e-01
bigcom3          0.000000  6.355383e-01
bigcom4          0.000000  8.084648e-03
bigcom6          0.000000 -1.421233e-01
bigcom8          0.000000 -2.083572e-01
bigcom9          0.000000 -5.605423e-01
bigcom11         0.000000  4.196496e-01
bigcom13         0.000000 -6.749914e-01
bigcom15         0.000000 -2.380805e-01
bigcom16         0.000000 -2.886764e-01
bigcom21         0.000000 -4.089614e-01
bigcom22         0.000000 -4.936614e-02
bigcom24         0.000000 -2.807304e-01
bigcom26         0.000000  5.802123e-01
bigcom28         0.000000  6.048220e-01
bigcom30         0.000000  9.242293e-01
bigcom31         0.000000 -1.710935e-01
bigcom32         0.000000  7.443069e-01
bigcom33         0.000000 -7.558795e-01
bigcom34         0.000000 -2.056836e-01
bigcom36         0.000000 -9.130424e-01
bigcom37         0.000000  0.000000e+00
bigcom38         0.000000  1.207142e+00
bigcom39         0.000000 -6.245951e-01
bigcom40         0.000000  2.105682e-01
bigcom43         0.000000 -3.249487e-01
bigcom44         0.000000 -4.114038e-01
bigcom46         0.000000  1.500156e+00
bigcom47         0.000000 -7.415846e-01
bigcom49         0.000000 -3.547241e-01
bigcom50         0.000000 -7.393684e-01
bigcom51         0.000000 -2.636315e-01
bigcom52         0.000000  1.885731e+00
bigcom54         0.000000 -1.418322e-01
bigcom56         0.000000 -1.002166e+00
bigcom62         0.000000  1.526749e+00
bigcom66         0.000000 -5.307091e-01
bigcom68         0.000000 -1.276512e-01
bigcom69         0.000000 -6.406309e-01
bigcom71         0.000000 -7.022790e-02
bigcom72         0.000000 -5.749650e-02
bigcom73         0.000000  2.230715e-01
bigcom74         0.000000 -6.594545e-01
bigcom75         0.000000 -4.881776e-01
bigcom76         0.000000 -3.385888e-01
bigcom77         0.000000 -7.284191e-01
bigcom79         0.000000 -7.763854e-01
bigcom80         0.000000 -6.595002e-01
bigcom82         0.000000 -7.566757e-01
bigcom83         0.000000  0.000000e+00
bigcom84         0.000000 -8.827207e-01
bigcom85         0.000000 -8.777339e-01
bigcom87         0.000000 -5.472233e-01
bigcom89         0.000000 -4.419418e-02
bigcom91         0.000000  3.010084e-01
bigcom92         0.000000 -4.303759e-01
bigcom93         0.000000  0.000000e+00
bigcom96         0.000000 -4.532576e-01
bigcom97         0.000000 -9.034933e-01
bigcom98         0.000000 -3.809285e-01
bigcom99         0.000000 -1.358052e-01
bigcom101        0.000000  1.648708e+00
bigcom104        0.000000 -5.977397e-01
bigcom106        0.000000 -4.482140e-01
bigcom109        0.000000  1.821371e+00
bigcom113        0.000000 -4.958951e-01
bigcom116        0.000000 -1.372252e-02
bigcom120        0.000000 -4.876797e-01
bigcom123        0.000000 -3.109544e-01
bigcom126        0.000000 -7.298329e-02
bigcom127        0.000000 -2.233166e-01
bigcom137        0.000000 -9.310096e-01
bigcom139        0.000000 -3.554482e-01
bigcom140        0.000000 -4.095135e-01
bigcom143        0.000000  1.497290e+00
bigcom145        0.000000 -6.049379e-02
bigcom146        0.000000 -2.216111e-01
bigcom147        0.000000 -3.453267e-01
bigcom149        0.000000 -3.057766e-01
bigcom153        0.000000 -4.321403e-01
bigcom154        0.000000 -9.767955e-02
bigcom156        0.000000 -4.618425e-01
bigcom157        0.000000  0.000000e+00
bigcom158        0.000000 -3.630872e-01
bigcom160        0.000000 -3.937367e-01
bigcom161        0.000000 -3.024660e-01
bigcom162        0.000000 -8.830466e-02
bigcom164        0.000000 -2.683336e-01
bigcom166        0.000000 -1.169677e-01
bigcom167        0.000000 -8.851861e-01
bigcom171        0.000000  3.070654e+00
bigcom173        0.000000 -3.374491e-01
bigcom175        0.000000  0.000000e+00
bigcom176        0.000000 -1.029698e-01
bigcom177        0.000000 -1.875576e-01
bigcom178        0.000000  2.396983e+00
bigcom180        0.000000  2.251289e+00
bigcom181        0.000000 -2.821370e-01
bigcom184        0.000000 -4.025518e-01
bigcom186        0.000000  6.970338e-01
bigcom187        0.000000 -1.018522e+00
bigcom189        0.000000 -5.009143e-01
bigcom194        0.000000 -7.033772e-02
bigcom195        0.000000 -1.207525e-01
bigcom196        0.000000  2.613844e+00
bigcom204        0.000000  1.788375e+00
bigcom205        0.000000  2.690594e+00
bigcom212        0.000000 -1.842530e-01
bigcom214        0.000000 -2.085160e-01
bigcom222        0.000000 -1.509951e-01
bigcom223        0.000000 -6.187505e-01
bigcom226        0.000000 -1.120618e-01
bigcom227        0.000000 -2.529971e-01
bigcom229        0.000000 -4.825664e-03
bigcom233        0.000000 -2.081819e-01
bigcom236        0.000000 -2.257414e-01
bigcom237        0.000000 -3.919033e-01
bigcom246        0.000000 -4.039997e-01
bigcom248        0.000000 -8.128016e-01
bigcom249        0.000000 -3.014731e-01
bigcom250        0.000000 -2.293686e-01
bigcom254        0.000000 -1.388843e-01
bigcom266        0.000000 -8.564285e-01
bigcom269        0.000000 -1.932663e-01
bigcom272        0.000000 -2.365285e-01
bigcom274        0.000000  0.000000e+00
bigcom281        0.000000 -8.071219e-02
bigcom291        0.000000 -4.123265e-01
bigcom292        0.000000 -5.746857e-01
bigcom295        0.000000 -3.788997e-01
bigcom299        0.000000  1.270711e+00
bigcom301        0.000000 -2.519546e-01
bigcom306        0.000000 -4.703757e-02
bigcom309        0.000000 -5.276470e-01
bigcom314        0.000000 -2.099008e-01
bigcom321        0.000000 -3.531594e-01
bigcom341        0.000000 -3.304759e-01
bigcom350        0.000000 -3.157099e-01
bigcom353        0.000000 -1.069875e-03
bigcom359        0.000000 -5.730171e-01
bigcom363        0.000000  0.000000e+00
bigcom365        0.000000 -7.353386e-01
bigcom385        0.000000  1.248464e+00
bigcom386        0.000000 -3.105794e-02
bigcom408        0.000000 -5.914726e-01
bigcom412        0.000000  1.671100e+00
bigcom480        0.000000 -2.080827e-02
spin_vertex      0.000000 -1.188347e-03
membership_s1    0.000000  1.422489e-01
membership_s3    0.000000 -6.237521e-01
membership_s4    0.000000  8.376549e-03
membership_s5    0.000000  0.000000e+00
membership_s6    0.000000 -1.751251e-01
membership_s7    0.000000 -1.901353e-01
membership_s8    0.000000 -6.889568e-01
membership_s9    0.000000 -7.373383e-01
membership_s11   0.000000 -4.473448e-01
membership_s12   0.000000 -4.962513e-01
membership_s14   0.000000  8.960369e-01
membership_s15   0.000000  5.703449e-01
membership_s16   0.000000 -5.452078e-01
membership_s17   0.000000 -4.333814e-01
membership_s18   0.000000 -6.425630e-01
membership_s20   0.000000 -3.697154e-01
membership_s21   0.000000  2.775071e-02
membership_s22   0.000000 -4.904316e-01
membership_s24   0.000000 -1.838239e+00
membership_s25   0.000000 -5.044313e-01
membership_s26   0.000000 -7.106914e-01
membership_s27   0.000000 -4.647830e-02
membership_s28   0.000000 -6.878299e-01
membership_s30   0.000000  5.197377e-01
membership_s31   0.000000 -1.594730e-01
membership_s32   0.000000  1.342876e+00
membership_s33   0.000000 -1.585044e-01
membership_s36   0.000000 -5.150117e-01
membership_s37   0.000000 -6.021101e-01
V1               0.000000 -4.019629e-03
V2               0.000000 -1.415937e-01
pdi              0.000000  1.493088e+02
adhesion         0.000000  8.002656e-09
cohesion         0.000000 -3.159141e-06
inner            0.000000 -1.480731e-06
outer            0.000000  2.037579e-06
ioratio          0.000000  3.126273e-01
comsize          0.000000  8.312340e-04
[1] "Dataset: all_targets Model GBM, run: 6 of 10 2015-06-22 18:08:00"
Iter   TrainDeviance   ValidDeviance   StepSize   Improve
     1        0.2042            -nan     0.0100    0.0005
     2        0.2021            -nan     0.0100    0.0002
     3        0.2001            -nan     0.0100    0.0003
     4        0.1983            -nan     0.0100    0.0003
     5        0.1963            -nan     0.0100    0.0004
     6        0.1948            -nan     0.0100    0.0003
     7        0.1931            -nan     0.0100    0.0002
     8        0.1918            -nan     0.0100    0.0003
     9        0.1902            -nan     0.0100    0.0003
    10        0.1889            -nan     0.0100    0.0003
    20        0.1787            -nan     0.0100    0.0002
    40        0.1662            -nan     0.0100    0.0001
    60        0.1582            -nan     0.0100    0.0000
    80        0.1518            -nan     0.0100    0.0000
   100        0.1463            -nan     0.0100    0.0000
   120        0.1412            -nan     0.0100    0.0000
   140        0.1364            -nan     0.0100   -0.0000
   160        0.1319            -nan     0.0100   -0.0000
   180        0.1277            -nan     0.0100    0.0000
   200        0.1242            -nan     0.0100   -0.0000
   220        0.1211            -nan     0.0100   -0.0000
   240        0.1175            -nan     0.0100   -0.0000
   260        0.1148            -nan     0.0100   -0.0000
   280        0.1116            -nan     0.0100   -0.0000
   300        0.1088            -nan     0.0100   -0.0000
   320        0.1062            -nan     0.0100   -0.0000
   340        0.1037            -nan     0.0100   -0.0000
   360        0.1012            -nan     0.0100    0.0000
   376        0.0991            -nan     0.0100   -0.0000

[1] "GBM variable coefficients"
                            var     rel.inf
comsize                 comsize 4.520488148
ratio5                   ratio5 4.227687424
walktrap_vertex walktrap_vertex 2.950738543
outer                     outer 2.928716255
V2                           V2 2.798257592
inner                     inner 2.688930053
orbit65                 orbit65 2.508171926
orbit56                 orbit56 2.395864462
V1                           V1 2.180688767
membership_s32   membership_s32 1.964553429
knn                         knn 1.937919515
trans                     trans 1.897168857
bigcom171             bigcom171 1.823366702
pagerank               pagerank 1.815729158
spin_vertex         spin_vertex 1.800561674
adhesion               adhesion 1.711951636
ioratio                 ioratio 1.678952766
bigcom30               bigcom30 1.631932906
orbit70                 orbit70 1.444869587
orbit62                 orbit62 1.438411308
ratio1                   ratio1 1.417857896
cohesion               cohesion 1.404505547
orbit50                 orbit50 1.346347428
ratio4                   ratio4 1.328711658
orbit54                 orbit54 1.309621955
bigcom28               bigcom28 1.113071092
graph20                 graph20 1.093579182
bet                         bet 1.091470577
selfinter             selfinter 1.085559168
third                     third 1.064252443
orbit18                 orbit18 0.969108013
orbit68                 orbit68 0.923952368
bigcom46               bigcom46 0.847186593
graph22                 graph22 0.820382105
fourth                   fourth 0.802733520
orbit69                 orbit69 0.802625502
orbit39                 orbit39 0.793966785
ratio2                   ratio2 0.772109174
orbit36                 orbit36 0.699300621
graph5                   graph5 0.680042806
orbit31                 orbit31 0.674926449
orbit45                 orbit45 0.666783819
orbit49                 orbit49 0.630664943
graph23                 graph23 0.629627994
graph11                 graph11 0.605697319
constraint           constraint 0.585425238
graph7                   graph7 0.558114088
bigcom178             bigcom178 0.551207093
graph14                 graph14 0.541485871
graph12                 graph12 0.515731476
orbit46                 orbit46 0.501490488
coreness               coreness 0.500154177
graph10                 graph10 0.491252568
orbit20                 orbit20 0.474305146
orbit63                 orbit63 0.458682018
orbit52                 orbit52 0.446185547
orbit24                 orbit24 0.425292769
graph16                 graph16 0.419993671
sixth                     sixth 0.415589105
orbit40                 orbit40 0.414796644
graph25                 graph25 0.409608985
graph4                   graph4 0.406801505
orbit35                 orbit35 0.404982869
graph19                 graph19 0.401893741
orbit66                 orbit66 0.400789897
ratio3                   ratio3 0.400073998
orbit27                 orbit27 0.393793855
orbit47                 orbit47 0.386038571
orbit30                 orbit30 0.384105397
upto_fifth           upto_fifth 0.381980877
orbit19                 orbit19 0.379424574
graph26                 graph26 0.367688914
graph15                 graph15 0.365523573
graph3                   graph3 0.364284300
orbit37                 orbit37 0.354475557
graph2                   graph2 0.351976304
orbit17                 orbit17 0.347912264
orbit61                 orbit61 0.345724828
graph17                 graph17 0.345668615
graph21                 graph21 0.342546640
orbit41                 orbit41 0.337986568
graph29                 graph29 0.334355156
orbit51                 orbit51 0.333275313
fifth                     fifth 0.326293634
graph8                   graph8 0.323509253
graph28                 graph28 0.323162692
pdi                         pdi 0.318067926
orbit9                   orbit9 0.308551703
graph6                   graph6 0.308528980
orbit59                 orbit59 0.308427411
graph27                 graph27 0.306733535
orbit26                 orbit26 0.302879474
orbit25                 orbit25 0.296984371
orbit64                 orbit64 0.295367165
orbit12                 orbit12 0.295150328
ratio6                   ratio6 0.292908717
orbit38                 orbit38 0.283929316
graph18                 graph18 0.272511071
graph1                   graph1 0.272352402
graph9                   graph9 0.263436127
bigcom26               bigcom26 0.263199539
bigcom4                 bigcom4 0.262561682
upto_second         upto_second 0.252980705
orbit32                 orbit32 0.252067848
bigcom3                 bigcom3 0.244015828
bigcom412             bigcom412 0.244015660
orbit15                 orbit15 0.243461375
graph24                 graph24 0.240283179
orbit5                   orbit5 0.234069249
orbit6                   orbit6 0.229244353
orbit58                 orbit58 0.226993600
orbit57                 orbit57 0.224641090
orbit16                 orbit16 0.222846552
orbit10                 orbit10 0.213317699
orbit29                 orbit29 0.212299402
orbit4                   orbit4 0.211397053
membership_s30   membership_s30 0.211023877
orbit28                 orbit28 0.207512307
orbit7                   orbit7 0.207478421
orbit71                 orbit71 0.204261598
close                     close 0.203773477
upto_sixth           upto_sixth 0.201040724
orbit22                 orbit22 0.200888149
orbit23                 orbit23 0.200533036
orbit21                 orbit21 0.193993617
graph0                   graph0 0.182329043
orbit2                   orbit2 0.180595416
membership_s1     membership_s1 0.178754046
graph13                 graph13 0.170682082
upto_third           upto_third 0.169114418
upto_fourth         upto_fourth 0.169061279
ecc                         ecc 0.160468109
orbit55                 orbit55 0.159868642
bigcom11               bigcom11 0.156536391
orbit44                 orbit44 0.152094992
orbit60                 orbit60 0.151856576
orbit11                 orbit11 0.147831879
hubscore               hubscore 0.146285423
orbit53                 orbit53 0.141149990
orbit43                 orbit43 0.114209063
orbit67                 orbit67 0.109865692
orbit13                 orbit13 0.108316072
orbit33                 orbit33 0.108286898
second                   second 0.106429348
orbit1                   orbit1 0.105302794
bigcom40               bigcom40 0.094317877
orbit48                 orbit48 0.089052938
bigcom22               bigcom22 0.082570307
orbit42                 orbit42 0.074208150
membership_s21   membership_s21 0.066122312
membership_s15   membership_s15 0.041729003
membership_s27   membership_s27 0.030714613
AP                           AP 0.029710619
membership_s5     membership_s5 0.018323521
membership_s14   membership_s14 0.016444590
bigcom109             bigcom109 0.014972668
bigcom180             bigcom180 0.012882924
bigcom204             bigcom204 0.012749683
bigcom101             bigcom101 0.008752941
bigcom71               bigcom71 0.008691817
bigcom385             bigcom385 0.005133849
bigcom408             bigcom408 0.004465719
bigcom75               bigcom75 0.003760326
orbit0                   orbit0 0.000000000
orbit3                   orbit3 0.000000000
orbit8                   orbit8 0.000000000
orbit14                 orbit14 0.000000000
orbit34                 orbit34 0.000000000
orbit72                 orbit72 0.000000000
eccrad                   eccrad 0.000000000
evcent                   evcent 0.000000000
first                     first 0.000000000
bigcom1                 bigcom1 0.000000000
bigcom2                 bigcom2 0.000000000
bigcom6                 bigcom6 0.000000000
bigcom8                 bigcom8 0.000000000
bigcom9                 bigcom9 0.000000000
bigcom13               bigcom13 0.000000000
bigcom15               bigcom15 0.000000000
bigcom16               bigcom16 0.000000000
bigcom21               bigcom21 0.000000000
bigcom24               bigcom24 0.000000000
bigcom31               bigcom31 0.000000000
bigcom32               bigcom32 0.000000000
bigcom33               bigcom33 0.000000000
bigcom34               bigcom34 0.000000000
bigcom36               bigcom36 0.000000000
bigcom37               bigcom37 0.000000000
bigcom38               bigcom38 0.000000000
bigcom39               bigcom39 0.000000000
bigcom43               bigcom43 0.000000000
bigcom44               bigcom44 0.000000000
bigcom47               bigcom47 0.000000000
bigcom49               bigcom49 0.000000000
bigcom50               bigcom50 0.000000000
bigcom51               bigcom51 0.000000000
bigcom52               bigcom52 0.000000000
bigcom54               bigcom54 0.000000000
bigcom56               bigcom56 0.000000000
bigcom62               bigcom62 0.000000000
bigcom66               bigcom66 0.000000000
bigcom68               bigcom68 0.000000000
bigcom69               bigcom69 0.000000000
bigcom72               bigcom72 0.000000000
bigcom73               bigcom73 0.000000000
bigcom74               bigcom74 0.000000000
bigcom76               bigcom76 0.000000000
bigcom77               bigcom77 0.000000000
bigcom79               bigcom79 0.000000000
bigcom80               bigcom80 0.000000000
bigcom82               bigcom82 0.000000000
bigcom83               bigcom83 0.000000000
bigcom84               bigcom84 0.000000000
bigcom85               bigcom85 0.000000000
bigcom87               bigcom87 0.000000000
bigcom89               bigcom89 0.000000000
bigcom91               bigcom91 0.000000000
bigcom92               bigcom92 0.000000000
bigcom93               bigcom93 0.000000000
bigcom96               bigcom96 0.000000000
bigcom97               bigcom97 0.000000000
bigcom98               bigcom98 0.000000000
bigcom99               bigcom99 0.000000000
bigcom104             bigcom104 0.000000000
bigcom106             bigcom106 0.000000000
bigcom113             bigcom113 0.000000000
bigcom116             bigcom116 0.000000000
bigcom120             bigcom120 0.000000000
bigcom123             bigcom123 0.000000000
bigcom126             bigcom126 0.000000000
bigcom127             bigcom127 0.000000000
bigcom137             bigcom137 0.000000000
bigcom139             bigcom139 0.000000000
bigcom140             bigcom140 0.000000000
bigcom143             bigcom143 0.000000000
bigcom145             bigcom145 0.000000000
bigcom146             bigcom146 0.000000000
bigcom147             bigcom147 0.000000000
bigcom149             bigcom149 0.000000000
bigcom153             bigcom153 0.000000000
bigcom154             bigcom154 0.000000000
bigcom156             bigcom156 0.000000000
bigcom157             bigcom157 0.000000000
bigcom158             bigcom158 0.000000000
bigcom160             bigcom160 0.000000000
bigcom161             bigcom161 0.000000000
bigcom162             bigcom162 0.000000000
bigcom164             bigcom164 0.000000000
bigcom166             bigcom166 0.000000000
bigcom167             bigcom167 0.000000000
bigcom173             bigcom173 0.000000000
bigcom175             bigcom175 0.000000000
bigcom176             bigcom176 0.000000000
bigcom177             bigcom177 0.000000000
bigcom181             bigcom181 0.000000000
bigcom184             bigcom184 0.000000000
bigcom186             bigcom186 0.000000000
bigcom187             bigcom187 0.000000000
bigcom189             bigcom189 0.000000000
bigcom194             bigcom194 0.000000000
bigcom195             bigcom195 0.000000000
bigcom196             bigcom196 0.000000000
bigcom205             bigcom205 0.000000000
bigcom212             bigcom212 0.000000000
bigcom214             bigcom214 0.000000000
bigcom222             bigcom222 0.000000000
bigcom223             bigcom223 0.000000000
bigcom226             bigcom226 0.000000000
bigcom227             bigcom227 0.000000000
bigcom229             bigcom229 0.000000000
bigcom233             bigcom233 0.000000000
bigcom236             bigcom236 0.000000000
bigcom237             bigcom237 0.000000000
bigcom246             bigcom246 0.000000000
bigcom248             bigcom248 0.000000000
bigcom249             bigcom249 0.000000000
bigcom250             bigcom250 0.000000000
bigcom254             bigcom254 0.000000000
bigcom266             bigcom266 0.000000000
bigcom269             bigcom269 0.000000000
bigcom272             bigcom272 0.000000000
bigcom274             bigcom274 0.000000000
bigcom281             bigcom281 0.000000000
bigcom291             bigcom291 0.000000000
bigcom292             bigcom292 0.000000000
bigcom295             bigcom295 0.000000000
bigcom299             bigcom299 0.000000000
bigcom301             bigcom301 0.000000000
bigcom306             bigcom306 0.000000000
bigcom309             bigcom309 0.000000000
bigcom314             bigcom314 0.000000000
bigcom321             bigcom321 0.000000000
bigcom341             bigcom341 0.000000000
bigcom350             bigcom350 0.000000000
bigcom353             bigcom353 0.000000000
bigcom359             bigcom359 0.000000000
bigcom363             bigcom363 0.000000000
bigcom365             bigcom365 0.000000000
bigcom386             bigcom386 0.000000000
bigcom480             bigcom480 0.000000000
membership_s3     membership_s3 0.000000000
membership_s4     membership_s4 0.000000000
membership_s6     membership_s6 0.000000000
membership_s7     membership_s7 0.000000000
membership_s8     membership_s8 0.000000000
membership_s9     membership_s9 0.000000000
membership_s11   membership_s11 0.000000000
membership_s12   membership_s12 0.000000000
membership_s16   membership_s16 0.000000000
membership_s17   membership_s17 0.000000000
membership_s18   membership_s18 0.000000000
membership_s20   membership_s20 0.000000000
membership_s22   membership_s22 0.000000000
membership_s24   membership_s24 0.000000000
membership_s25   membership_s25 0.000000000
membership_s26   membership_s26 0.000000000
membership_s28   membership_s28 0.000000000
membership_s31   membership_s31 0.000000000
membership_s33   membership_s33 0.000000000
membership_s36   membership_s36 0.000000000
membership_s37   membership_s37 0.000000000
[1] "Dataset: all_targets Model RF, run: 6 of 10 2015-06-22 18:13:47"
     |      Out-of-bag   |
Tree |      MSE  %Var(y) |
   1 |  0.03675   175.49 |
   2 |  0.03636   173.62 |
   3 |  0.03434   163.95 |
   4 |  0.03205   153.02 |
   5 |  0.03084   147.25 |
   6 |  0.03033   144.84 |
   7 |  0.02957   141.21 |
   8 |  0.02859   136.53 |
   9 |  0.02781   132.80 |
  10 |  0.02666   127.29 |
  11 |  0.02618   125.01 |
  12 |  0.02563   122.37 |
  13 |  0.02497   119.24 |
  14 |  0.02464   117.65 |
  15 |  0.02428   115.92 |
  16 |  0.02383   113.80 |
  17 |  0.02347   112.07 |
  18 |  0.02322   110.86 |
  19 |  0.02306   110.13 |
  20 |  0.02282   108.97 |
  21 |  0.02266   108.18 |
  22 |  0.02246   107.25 |
  23 |  0.02232   106.57 |
  24 |  0.02221   106.05 |
  25 |   0.0221   105.54 |
  26 |  0.02202   105.15 |
  27 |  0.02201   105.12 |
  28 |   0.0219   104.58 |
  29 |  0.02184   104.30 |
  30 |  0.02185   104.34 |
  31 |   0.0218   104.09 |
  32 |  0.02178   103.99 |
  33 |  0.02181   104.13 |
  34 |  0.02172   103.73 |
  35 |  0.02176   103.92 |
  36 |  0.02176   103.88 |
  37 |  0.02172   103.71 |
  38 |  0.02167   103.46 |
  39 |  0.02162   103.23 |
  40 |  0.02156   102.94 |
  41 |  0.02148   102.58 |
  42 |  0.02145   102.40 |
  43 |   0.0214   102.18 |
  44 |  0.02132   101.82 |
  45 |  0.02127   101.59 |
  46 |  0.02127   101.55 |
  47 |  0.02125   101.48 |
  48 |  0.02122   101.34 |
  49 |  0.02122   101.32 |
  50 |  0.02116   101.05 |
  51 |  0.02115   100.97 |
  52 |  0.02112   100.85 |
  53 |  0.02108   100.67 |
  54 |   0.0211   100.74 |
  55 |  0.02111   100.80 |
  56 |   0.0211   100.73 |
  57 |  0.02109   100.72 |
  58 |  0.02104   100.45 |
  59 |    0.021   100.29 |
  60 |  0.02099   100.24 |
  61 |  0.02097   100.15 |
  62 |  0.02096   100.08 |
  63 |  0.02096   100.09 |
  64 |  0.02098   100.16 |
  65 |  0.02096   100.06 |
  66 |  0.02092    99.88 |
  67 |  0.02091    99.86 |
  68 |  0.02088    99.69 |
  69 |  0.02087    99.66 |
  70 |  0.02085    99.54 |
  71 |  0.02082    99.43 |
  72 |  0.02081    99.39 |
  73 |  0.02079    99.25 |
  74 |  0.02076    99.13 |
  75 |  0.02076    99.11 |
  76 |  0.02073    99.00 |
  77 |  0.02071    98.88 |
  78 |  0.02072    98.94 |
  79 |  0.02068    98.75 |
  80 |  0.02064    98.55 |
  81 |  0.02062    98.45 |
  82 |  0.02063    98.49 |
  83 |  0.02062    98.45 |
  84 |  0.02062    98.47 |
  85 |   0.0206    98.39 |
  86 |  0.02061    98.39 |
  87 |   0.0206    98.35 |
  88 |  0.02061    98.39 |
  89 |  0.02061    98.42 |
  90 |  0.02061    98.40 |
  91 |  0.02059    98.31 |
  92 |  0.02058    98.28 |
  93 |  0.02056    98.18 |
  94 |  0.02056    98.15 |
  95 |  0.02056    98.16 |
  96 |  0.02056    98.17 |
  97 |  0.02055    98.13 |
  98 |  0.02055    98.12 |
  99 |  0.02054    98.08 |
 100 |  0.02052    98.00 |
[1] "Random Forest variable coefficients"
                      %IncMSE IncNodePurity
graph0           2.905499e-04  3.700608e-01
graph1           2.310655e-03  7.756995e-01
graph2           5.987606e-04  6.497428e-01
graph3           1.138483e-03  7.977826e-01
graph4           3.442480e-03  1.306885e+00
graph5           2.832432e-03  8.315511e-01
graph6           1.911676e-03  7.389411e-01
graph7           1.097462e-03  1.017557e+00
graph8           3.673625e-04  4.649480e-01
graph9           1.498386e-03  1.073330e+00
graph10          4.119927e-03  1.228598e+00
graph11          5.088715e-03  1.423473e+00
graph12          3.248320e-03  1.188382e+00
graph13          1.874465e-03  1.020455e+00
graph14          2.533186e-03  1.485215e+00
graph15          5.377942e-03  9.643959e-01
graph16          2.633150e-03  7.488272e-01
graph17          3.326237e-03  1.338480e+00
graph18          1.188740e-03  4.978386e-01
graph19          1.879092e-03  9.895810e-01
graph20          9.495148e-03  2.037734e+00
graph21          3.307730e-03  7.101866e-01
graph22          2.418580e-03  1.389754e+00
graph23          3.789034e-03  1.576480e+00
graph24          2.331091e-03  8.319340e-01
graph25          1.908546e-03  9.185769e-01
graph26          2.284713e-03  1.116469e+00
graph27          2.213900e-03  1.131213e+00
graph28          1.684705e-03  7.599941e-01
graph29          3.980857e-04  3.690538e-01
orbit0           6.099686e-04  3.705473e-01
orbit1           1.746312e-03  7.987206e-01
orbit2           8.057286e-04  7.258335e-01
orbit3           9.000868e-04  5.379180e-01
orbit4           1.324754e-03  7.080457e-01
orbit5           1.861011e-03  6.128487e-01
orbit6           1.981092e-03  1.050845e+00
orbit7           5.338989e-03  9.559118e-01
orbit8           2.505538e-03  9.640482e-01
orbit9           1.477557e-03  1.144547e+00
orbit10          1.237644e-03  7.911514e-01
orbit11          1.356926e-03  5.441519e-01
orbit12          1.086583e-03  1.093628e+00
orbit13          5.824410e-04  7.742010e-01
orbit14          1.519526e-04  4.759403e-01
orbit15          1.968893e-03  8.929589e-01
orbit16          3.071765e-03  8.399188e-01
orbit17          2.864953e-03  9.700739e-01
orbit18          3.615954e-03  2.113229e+00
orbit19          1.646945e-03  1.035993e+00
orbit20          2.839474e-03  7.556449e-01
orbit21          2.016052e-03  5.220784e-01
orbit22          3.865037e-03  1.985005e+00
orbit23          1.948822e-03  7.359633e-01
orbit24          3.184627e-03  1.821411e+00
orbit25          1.049677e-03  8.218844e-01
orbit26          1.182249e-03  5.273995e-01
orbit27          3.131916e-03  1.219422e+00
orbit28          2.826179e-03  1.218932e+00
orbit29          1.429244e-03  5.847974e-01
orbit30          6.088775e-03  1.031632e+00
orbit31          2.350867e-03  1.455968e+00
orbit32          2.599492e-03  1.249816e+00
orbit33          2.643830e-03  7.598688e-01
orbit34          3.669886e-03  8.062345e-01
orbit35          2.293941e-03  1.206774e+00
orbit36          2.636855e-03  1.202627e+00
orbit37          3.937424e-03  9.241184e-01
orbit38          4.015432e-03  1.074443e+00
orbit39          1.974980e-03  1.557496e+00
orbit40          2.345156e-03  7.905799e-01
orbit41          1.517314e-03  6.692050e-01
orbit42          1.167153e-03  6.060762e-01
orbit43          1.233037e-03  7.572253e-01
orbit44          1.072668e-03  9.931598e-01
orbit45          2.572989e-03  1.866932e+00
orbit46          8.901257e-04  1.084863e+00
orbit47          3.872149e-03  8.522373e-01
orbit48          1.173000e-03  7.029188e-01
orbit49          5.977047e-03  1.650217e+00
orbit50          3.532340e-03  2.029256e+00
orbit51          2.309767e-03  1.084709e+00
orbit52          1.331333e-03  9.572028e-01
orbit53          1.346887e-03  5.017067e-01
orbit54          2.231242e-03  1.681615e+00
orbit55          1.091579e-03  6.568138e-01
orbit56          5.475154e-03  3.283644e+00
orbit57          4.764682e-04  7.541318e-01
orbit58          7.273015e-04  4.331604e-01
orbit59          4.210786e-03  1.111940e+00
orbit60          1.096914e-03  4.476774e-01
orbit61          1.186211e-03  1.004268e+00
orbit62          3.787886e-03  1.940081e+00
orbit63          2.762313e-03  1.460389e+00
orbit64          2.480356e-03  7.857515e-01
orbit65          6.016683e-03  3.564064e+00
orbit66          1.141677e-03  7.163652e-01
orbit67          8.201768e-04  3.186806e-01
orbit68          3.928131e-03  1.466022e+00
orbit69          1.279623e-03  1.127351e+00
orbit70          3.322545e-03  2.889540e+00
orbit71          3.124413e-04  6.765276e-01
orbit72          1.739901e-04  5.002292e-01
AP               1.023333e-05  9.866666e-02
bet              4.421204e-03  2.993625e+00
ecc              1.831422e-04  3.117618e-01
eccrad           1.933673e-04  1.898799e-01
close            1.203171e-03  8.434816e-01
constraint       3.812855e-03  1.623154e+00
coreness         5.088967e-03  8.619886e-01
knn              3.777538e-03  2.504643e+00
hubscore         5.685735e-04  7.097512e-01
pagerank         4.741096e-03  4.091547e+00
trans            2.936049e-03  2.355538e+00
evcent           1.813680e-03  1.180390e+00
first            1.681342e-03  3.891461e-01
upto_second      2.755038e-03  9.302708e-01
upto_third       5.508392e-03  1.026529e+00
upto_fourth      1.474059e-03  5.432614e-01
upto_fifth       2.252595e-03  1.160465e+00
upto_sixth       1.634130e-03  1.267495e+00
second           1.108047e-03  8.506952e-01
third            4.605226e-03  2.140768e+00
fourth           3.493096e-03  2.405750e+00
fifth            1.073725e-03  1.727277e+00
sixth            3.585393e-03  1.631282e+00
ratio1           2.044633e-03  2.117946e+00
ratio2           4.113898e-03  2.757021e+00
ratio3           1.915019e-03  1.676492e+00
ratio4           4.208753e-03  3.259628e+00
ratio5           3.119173e-03  7.929970e+00
ratio6           2.578379e-03  1.615640e+00
selfinter        2.813670e-03  1.144330e+00
walktrap_vertex  2.054193e-03  3.470402e+00
bigcom1          5.252814e-05  1.086561e-01
bigcom2          0.000000e+00  2.602085e-19
bigcom3          8.183128e-05  1.005428e+00
bigcom4          1.361646e-04  4.924092e-01
bigcom6          0.000000e+00  0.000000e+00
bigcom8          6.585113e-06  1.144629e-02
bigcom9          0.000000e+00  1.305379e-18
bigcom11        -2.383378e-05  2.890394e-01
bigcom13         0.000000e+00  8.333333e-03
bigcom15         0.000000e+00  4.119968e-19
bigcom16         0.000000e+00  7.415943e-19
bigcom21         1.668786e-05  3.667703e-02
bigcom22         1.297417e-04  5.166574e-02
bigcom24         0.000000e+00  1.908196e-19
bigcom26         1.093477e-04  7.624526e-01
bigcom28         4.070559e-04  1.672527e+00
bigcom30         1.014591e-03  2.406479e+00
bigcom31         0.000000e+00  2.775558e-19
bigcom32         0.000000e+00  2.428613e-19
bigcom33         0.000000e+00  3.252607e-19
bigcom34         0.000000e+00  5.551115e-19
bigcom36         0.000000e+00  3.426079e-19
bigcom37         0.000000e+00  1.387779e-19
bigcom38         0.000000e+00  5.637851e-19
bigcom39         0.000000e+00  5.464379e-19
bigcom40         2.023942e-04  2.724834e-01
bigcom43         0.000000e+00  4.119968e-19
bigcom44         0.000000e+00  8.543513e-19
bigcom46        -6.944664e-06  7.706660e-01
bigcom47         0.000000e+00  6.505213e-20
bigcom49         0.000000e+00  7.502679e-19
bigcom50         0.000000e+00  6.461845e-19
bigcom51         0.000000e+00  6.938894e-20
bigcom52        -2.712762e-05  4.771181e-01
bigcom54         0.000000e+00  0.000000e+00
bigcom56         0.000000e+00  4.900594e-19
bigcom62         0.000000e+00  2.428613e-19
bigcom66         0.000000e+00  3.295975e-19
bigcom68         0.000000e+00  0.000000e+00
bigcom69         0.000000e+00  3.729655e-19
bigcom71         2.598451e-05  2.231134e-01
bigcom72         0.000000e+00  3.295975e-19
bigcom73        -1.308733e-05  1.297461e-01
bigcom74         0.000000e+00  1.912533e-18
bigcom75        -3.048941e-05  4.391827e-01
bigcom76         0.000000e+00  3.816392e-19
bigcom77         0.000000e+00  2.775558e-19
bigcom79         0.000000e+00  3.035766e-19
bigcom80         0.000000e+00  3.122502e-19
bigcom82         0.000000e+00  6.505213e-20
bigcom83         0.000000e+00  3.469447e-20
bigcom84         0.000000e+00  3.903128e-20
bigcom85         0.000000e+00  7.068998e-19
bigcom87         0.000000e+00  8.716985e-19
bigcom89         0.000000e+00  2.515349e-19
bigcom91         0.000000e+00  7.589415e-19
bigcom92        -1.383383e-05  4.382390e-02
bigcom93         0.000000e+00  2.775558e-19
bigcom96         0.000000e+00  7.762888e-19
bigcom97         0.000000e+00  1.288032e-18
bigcom98         0.000000e+00  4.857226e-19
bigcom99         0.000000e+00  4.293441e-19
bigcom101        6.424726e-05  1.873757e-01
bigcom104        0.000000e+00  2.341877e-19
bigcom106        0.000000e+00  8.239937e-20
bigcom109        2.266820e-05  8.201710e-01
bigcom113        0.000000e+00  2.905662e-19
bigcom116       -1.347957e-05  9.827234e-02
bigcom120        0.000000e+00  7.372575e-20
bigcom123        0.000000e+00  2.168404e-19
bigcom126        0.000000e+00  2.775558e-19
bigcom127        0.000000e+00  3.859760e-19
bigcom137        0.000000e+00  8.153200e-19
bigcom139        0.000000e+00  1.387779e-19
bigcom140        0.000000e+00  2.081668e-19
bigcom143        0.000000e+00  9.974660e-20
bigcom145        0.000000e+00  1.539567e-18
bigcom146        0.000000e+00  4.943962e-19
bigcom147        0.000000e+00  6.938894e-20
bigcom149        0.000000e+00  3.469447e-19
bigcom153        0.000000e+00  3.816392e-19
bigcom154        0.000000e+00  9.324139e-19
bigcom156        0.000000e+00  2.428613e-19
bigcom157        0.000000e+00  3.469447e-19
bigcom158        0.000000e+00  1.908196e-19
bigcom160        0.000000e+00  3.122502e-19
bigcom161        0.000000e+00  4.206704e-19
bigcom162        0.000000e+00  6.938894e-19
bigcom164        0.000000e+00  2.168404e-19
bigcom166        0.000000e+00  5.724587e-19
bigcom167        0.000000e+00  6.201636e-19
bigcom171        1.173865e-04  2.659414e+00
bigcom173        0.000000e+00  1.387779e-19
bigcom175        0.000000e+00  1.387779e-19
bigcom176        0.000000e+00  1.734723e-19
bigcom177        0.000000e+00  2.211772e-19
bigcom178        1.461639e-05  9.301003e-01
bigcom180       -3.661198e-05  5.094499e-01
bigcom181        0.000000e+00  3.122502e-19
bigcom184        0.000000e+00  3.642919e-19
bigcom186       -2.116866e-05  5.278582e-01
bigcom187       -1.975116e-06  2.084650e-01
bigcom189        0.000000e+00  3.382711e-19
bigcom194        0.000000e+00  0.000000e+00
bigcom195        0.000000e+00  4.770490e-19
bigcom196       -5.272881e-07  2.324342e-01
bigcom204        1.902447e-05  2.965551e-01
bigcom205        0.000000e+00  1.734723e-19
bigcom212        0.000000e+00  2.949030e-19
bigcom214        0.000000e+00  3.469447e-20
bigcom222        0.000000e+00  4.336809e-21
bigcom223        0.000000e+00  0.000000e+00
bigcom226        0.000000e+00  0.000000e+00
bigcom227        0.000000e+00  3.122502e-19
bigcom229        0.000000e+00  3.469447e-19
bigcom233        0.000000e+00  4.163336e-19
bigcom236        0.000000e+00  5.898060e-19
bigcom237        0.000000e+00  8.673617e-21
bigcom246        0.000000e+00  9.931292e-19
bigcom248        0.000000e+00  1.084202e-18
bigcom249        0.000000e+00  9.540979e-20
bigcom250        0.000000e+00  5.204170e-20
bigcom254        0.000000e+00  1.517883e-19
bigcom266        0.000000e+00  9.375000e-03
bigcom269        0.000000e+00  2.081668e-19
bigcom272        0.000000e+00  5.377643e-19
bigcom274        0.000000e+00  4.987330e-19
bigcom281        0.000000e+00  1.387779e-19
bigcom291        0.000000e+00  0.000000e+00
bigcom292        0.000000e+00  1.474515e-19
bigcom295        0.000000e+00  4.076600e-19
bigcom299       -2.572896e-05  6.430396e-01
bigcom301        0.000000e+00  8.370041e-19
bigcom306        0.000000e+00  4.857226e-19
bigcom309        0.000000e+00  1.778092e-19
bigcom314        0.000000e+00  2.298509e-19
bigcom321        0.000000e+00  3.989864e-19
bigcom341        0.000000e+00  2.905662e-19
bigcom350        0.000000e+00  0.000000e+00
bigcom353        0.000000e+00  1.387779e-19
bigcom359        0.000000e+00  2.775558e-19
bigcom363        0.000000e+00  2.428613e-19
bigcom365        0.000000e+00  0.000000e+00
bigcom385       -8.633363e-06  4.332886e-01
bigcom386        0.000000e+00  8.673617e-21
bigcom408       -7.473378e-06  2.444174e-01
bigcom412        4.371969e-05  9.909081e-01
bigcom480        0.000000e+00  6.938894e-20
spin_vertex      5.681170e-04  2.845248e+00
membership_s1    6.897555e-04  7.010628e-01
membership_s3    0.000000e+00  8.716985e-19
membership_s4    1.392014e-05  1.062805e-01
membership_s5    4.654481e-05  1.476903e-01
membership_s6    1.582922e-04  9.949264e-02
membership_s7    3.139550e-05  1.659976e-01
membership_s8    0.000000e+00  9.194034e-19
membership_s9    0.000000e+00  4.163336e-19
membership_s11   0.000000e+00  1.604619e-19
membership_s12   0.000000e+00  8.673617e-19
membership_s14  -4.604056e-05  1.624621e-01
membership_s15   9.009722e-05  4.453329e-01
membership_s16   0.000000e+00  6.028164e-19
membership_s17   0.000000e+00  1.084202e-19
membership_s18   0.000000e+00  1.543904e-18
membership_s20   0.000000e+00  5.941428e-19
membership_s21  -1.597801e-05  2.590239e-01
membership_s22   0.000000e+00  8.543513e-19
membership_s24   6.743088e-06  1.428571e-02
membership_s25   0.000000e+00  6.765422e-19
membership_s26   0.000000e+00  5.204170e-19
membership_s27   6.618236e-05  2.247493e-01
membership_s28   0.000000e+00  2.602085e-19
membership_s30   2.897422e-04  4.181441e-01
membership_s31   1.129354e-05  1.646510e-01
membership_s32   1.980094e-03  2.898015e+00
membership_s33   0.000000e+00  1.604619e-19
membership_s36   1.585114e-04  1.794834e-01
membership_s37   0.000000e+00  2.502339e-18
V1               2.928527e-03  4.101033e+00
V2               1.671508e-03  4.646395e+00
pdi              2.786544e-04  6.688632e-01
adhesion         1.900202e-02  4.332691e+00
cohesion         1.602342e-02  4.296004e+00
inner            1.010691e-02  4.889967e+00
outer            5.810919e-03  6.399211e+00
ioratio          1.014660e-02  4.363828e+00
comsize          1.003254e-02  7.205879e+00
[1] "Dataset: all_targets Model GLM, run: 6 of 10 2015-06-22 18:21:45"
[1] "glmnet variable coefficients"
                     [,1]          [,2]
(Intercept)     -3.822703 -9.464641e+00
graph0           0.000000 -6.276481e-04
graph1           0.000000  0.000000e+00
graph2           0.000000 -3.610654e-04
graph3           0.000000 -3.264708e-09
graph4           0.000000  0.000000e+00
graph5           0.000000  0.000000e+00
graph6           0.000000  0.000000e+00
graph7           0.000000  0.000000e+00
graph8           0.000000  0.000000e+00
graph9           0.000000 -2.864348e-09
graph10          0.000000  0.000000e+00
graph11          0.000000  0.000000e+00
graph12          0.000000  0.000000e+00
graph13          0.000000  0.000000e+00
graph14          0.000000  0.000000e+00
graph15          0.000000 -7.912147e-08
graph16          0.000000  0.000000e+00
graph17          0.000000  0.000000e+00
graph18          0.000000  0.000000e+00
graph19          0.000000  0.000000e+00
graph20          0.000000 -3.297009e-06
graph21          0.000000  0.000000e+00
graph22          0.000000 -2.559342e-07
graph23          0.000000  0.000000e+00
graph24          0.000000  0.000000e+00
graph25          0.000000  0.000000e+00
graph26          0.000000  0.000000e+00
graph27          0.000000  2.796066e-05
graph28          0.000000  0.000000e+00
graph29          0.000000 -1.087824e-04
orbit0           0.000000 -4.944727e-04
orbit1           0.000000 -3.842185e-05
orbit2           0.000000  0.000000e+00
orbit3           0.000000 -1.888188e-04
orbit4           0.000000 -2.403458e-06
orbit5           0.000000  0.000000e+00
orbit6           0.000000  0.000000e+00
orbit7           0.000000  0.000000e+00
orbit8           0.000000  0.000000e+00
orbit9           0.000000  0.000000e+00
orbit10          0.000000 -1.311445e-06
orbit11          0.000000  0.000000e+00
orbit12          0.000000  0.000000e+00
orbit13          0.000000  0.000000e+00
orbit14          0.000000  0.000000e+00
orbit15          0.000000  0.000000e+00
orbit16          0.000000 -7.492744e-09
orbit17          0.000000  0.000000e+00
orbit18          0.000000  6.039447e-10
orbit19          0.000000  5.089067e-13
orbit20          0.000000 -4.505829e-10
orbit21          0.000000  0.000000e+00
orbit22          0.000000 -5.213950e-11
orbit23          0.000000  0.000000e+00
orbit24          0.000000  0.000000e+00
orbit25          0.000000  1.230268e-07
orbit26          0.000000  0.000000e+00
orbit27          0.000000  3.097311e-07
orbit28          0.000000 -1.599156e-07
orbit29          0.000000 -1.669685e-07
orbit30          0.000000  2.384865e-09
orbit31          0.000000  9.212820e-09
orbit32          0.000000 -9.445460e-09
orbit33          0.000000  0.000000e+00
orbit34          0.000000 -6.374578e-08
orbit35          0.000000 -4.054051e-07
orbit36          0.000000  1.203012e-07
orbit37          0.000000 -6.922343e-08
orbit38          0.000000  0.000000e+00
orbit39          0.000000 -1.363609e-06
orbit40          0.000000  0.000000e+00
orbit41          0.000000 -1.211838e-12
orbit42          0.000000  0.000000e+00
orbit43          0.000000  5.735651e-06
orbit44          0.000000 -5.522487e-08
orbit45          0.000000  5.348347e-06
orbit46          0.000000 -1.593205e-06
orbit47          0.000000  0.000000e+00
orbit48          0.000000  5.950490e-07
orbit49          0.000000 -2.285750e-06
orbit50          0.000000 -1.342675e-06
orbit51          0.000000  2.490280e-06
orbit52          0.000000  0.000000e+00
orbit53          0.000000  0.000000e+00
orbit54          0.000000 -3.650052e-06
orbit55          0.000000 -1.183772e-12
orbit56          0.000000  6.092463e-05
orbit57          0.000000 -2.263251e-06
orbit58          0.000000  1.247621e-10
orbit59          0.000000  2.491770e-06
orbit60          0.000000  0.000000e+00
orbit61          0.000000 -6.567726e-07
orbit62          0.000000  1.060275e-04
orbit63          0.000000  1.751286e-05
orbit64          0.000000  0.000000e+00
orbit65          0.000000  6.979283e-05
orbit66          0.000000 -6.397527e-05
orbit67          0.000000  1.659678e-05
orbit68          0.000000  2.833816e-05
orbit69          0.000000  1.180632e-05
orbit70          0.000000  5.866421e-04
orbit71          0.000000  0.000000e+00
orbit72          0.000000 -1.295231e-04
AP               0.000000 -8.913587e-02
bet              0.000000  7.418044e-08
ecc              0.000000  3.601186e-02
eccrad           0.000000  2.002644e-01
close            0.000000  0.000000e+00
constraint       0.000000 -8.886218e-01
coreness         0.000000 -6.110014e-03
knn              0.000000 -6.713704e-05
hubscore         0.000000  2.216706e-02
pagerank         0.000000 -5.431789e-01
trans            0.000000 -2.960796e-01
evcent           0.000000  0.000000e+00
first            0.000000 -8.696051e-04
upto_second      0.000000 -8.258018e-06
upto_third       0.000000  0.000000e+00
upto_fourth      0.000000  0.000000e+00
upto_fifth       0.000000  7.547079e-05
upto_sixth       0.000000  1.679182e-06
second           0.000000 -1.184837e-07
third            0.000000  8.080155e-07
fourth           0.000000 -3.679461e-05
fifth            0.000000  2.121708e-05
sixth            0.000000  0.000000e+00
ratio1           0.000000 -3.188086e-04
ratio2           0.000000  0.000000e+00
ratio3           0.000000  4.104940e-04
ratio4           0.000000  0.000000e+00
ratio5           0.000000  0.000000e+00
ratio6           0.000000 -2.331035e-05
selfinter        0.000000  5.672585e-01
walktrap_vertex  0.000000 -3.163500e-01
bigcom1          0.000000 -2.051809e-01
bigcom2          0.000000 -3.950222e-01
bigcom3          0.000000  6.082863e-01
bigcom4          0.000000 -7.962848e-03
bigcom6          0.000000 -4.770703e-01
bigcom8          0.000000 -2.701162e-01
bigcom9          0.000000 -7.144469e-01
bigcom11         0.000000  8.252174e-01
bigcom13         0.000000 -7.492397e-01
bigcom15         0.000000 -3.552491e-01
bigcom16         0.000000 -3.355555e-01
bigcom21         0.000000 -4.221394e-01
bigcom22         0.000000 -1.143005e-01
bigcom24         0.000000 -2.585050e-01
bigcom26         0.000000  6.171771e-01
bigcom28         0.000000  6.631586e-01
bigcom30         0.000000  9.581694e-01
bigcom31         0.000000 -2.298979e-01
bigcom32         0.000000 -5.937190e-01
bigcom33         0.000000 -7.061820e-01
bigcom34         0.000000 -2.634931e-01
bigcom36         0.000000 -9.879486e-01
bigcom37         0.000000  0.000000e+00
bigcom38         0.000000 -4.479109e-01
bigcom39         0.000000 -7.219237e-01
bigcom40         0.000000  1.933039e-01
bigcom43         0.000000 -4.540581e-01
bigcom44         0.000000 -5.320324e-01
bigcom46         0.000000  1.749705e+00
bigcom47         0.000000 -8.179611e-01
bigcom49         0.000000 -3.758805e-01
bigcom50         0.000000 -6.900102e-01
bigcom51         0.000000 -3.034289e-01
bigcom52         0.000000  1.115131e+00
bigcom54         0.000000 -7.676256e-02
bigcom56         0.000000 -9.566340e-01
bigcom62         0.000000 -4.553946e-01
bigcom66         0.000000 -5.789080e-01
bigcom68         0.000000 -1.560844e-01
bigcom69         0.000000 -7.677589e-01
bigcom71         0.000000  1.587952e+00
bigcom72         0.000000 -1.123066e-01
bigcom73         0.000000  1.780781e-01
bigcom74         0.000000 -7.213267e-01
bigcom75         0.000000  1.459447e+00
bigcom76         0.000000 -4.614650e-01
bigcom77         0.000000 -9.460042e-01
bigcom79         0.000000 -8.576254e-01
bigcom80         0.000000 -7.932817e-01
bigcom82         0.000000 -9.774153e-01
bigcom83         0.000000  0.000000e+00
bigcom84         0.000000 -7.476316e-01
bigcom85         0.000000 -9.248604e-01
bigcom87         0.000000 -7.431129e-01
bigcom89         0.000000 -4.700230e-01
bigcom91         0.000000 -1.017883e+00
bigcom92         0.000000  4.066450e-01
bigcom93         0.000000  0.000000e+00
bigcom96         0.000000 -6.334718e-01
bigcom97         0.000000 -1.013522e+00
bigcom98         0.000000 -6.065754e-01
bigcom99         0.000000 -2.034480e-01
bigcom101        0.000000  1.268506e+00
bigcom104        0.000000 -7.206455e-01
bigcom106        0.000000 -5.985366e-01
bigcom109        0.000000  1.740350e+00
bigcom113        0.000000 -5.872502e-01
bigcom116        0.000000 -5.087497e-02
bigcom120        0.000000 -6.479516e-01
bigcom123        0.000000 -3.981082e-01
bigcom126        0.000000 -1.302177e-01
bigcom127        0.000000 -2.628530e-01
bigcom137        0.000000 -9.888864e-01
bigcom139        0.000000 -4.547325e-01
bigcom140        0.000000 -3.745142e-01
bigcom143        0.000000 -5.525191e-01
bigcom145        0.000000 -3.418983e-02
bigcom146        0.000000 -1.555794e-01
bigcom147        0.000000 -4.289842e-01
bigcom149        0.000000 -1.261044e-01
bigcom153        0.000000 -5.031095e-01
bigcom154        0.000000 -1.669556e-01
bigcom156        0.000000 -3.507834e-01
bigcom157        0.000000  0.000000e+00
bigcom158        0.000000 -3.649623e-01
bigcom160        0.000000 -5.054112e-01
bigcom161        0.000000 -3.670261e-01
bigcom162        0.000000 -1.934408e-01
bigcom164        0.000000 -2.689978e-01
bigcom166        0.000000 -1.594237e-01
bigcom167        0.000000 -9.731464e-01
bigcom171        0.000000  2.655901e+00
bigcom173        0.000000 -3.131604e-01
bigcom175        0.000000  0.000000e+00
bigcom176        0.000000 -1.131366e-01
bigcom177        0.000000 -2.450270e-01
bigcom178        0.000000  2.213725e+00
bigcom180        0.000000  2.118919e+00
bigcom181        0.000000 -3.327712e-01
bigcom184        0.000000 -4.258303e-01
bigcom186        0.000000  6.535334e-01
bigcom187        0.000000  5.903334e-01
bigcom189        0.000000 -5.367276e-01
bigcom194        0.000000 -1.067694e-01
bigcom195        0.000000 -3.914221e-01
bigcom196        0.000000  8.847376e-01
bigcom204        0.000000  1.463279e+00
bigcom205        0.000000 -3.880190e-01
bigcom212        0.000000 -1.889240e-01
bigcom214        0.000000 -2.830983e-01
bigcom222        0.000000 -2.248336e-01
bigcom223        0.000000 -6.922024e-01
bigcom226        0.000000 -1.488148e-01
bigcom227        0.000000 -2.632682e-01
bigcom229        0.000000 -2.428907e-02
bigcom233        0.000000 -2.953515e-01
bigcom236        0.000000 -2.614702e-01
bigcom237        0.000000 -4.275924e-01
bigcom246        0.000000 -4.287187e-01
bigcom248        0.000000 -9.339063e-01
bigcom249        0.000000 -3.731112e-01
bigcom250        0.000000 -3.013302e-01
bigcom254        0.000000 -1.621154e-01
bigcom266        0.000000 -7.558480e-01
bigcom269        0.000000 -2.880016e-01
bigcom272        0.000000 -3.249968e-01
bigcom274        0.000000  0.000000e+00
bigcom281        0.000000 -1.178258e-01
bigcom291        0.000000 -4.277899e-01
bigcom292        0.000000 -5.894190e-01
bigcom295        0.000000 -5.143988e-01
bigcom299        0.000000  1.698795e+00
bigcom301        0.000000 -3.605158e-01
bigcom306        0.000000 -1.842282e-01
bigcom309        0.000000 -6.206712e-01
bigcom314        0.000000 -4.195807e-01
bigcom321        0.000000 -4.186796e-01
bigcom341        0.000000 -2.374864e-01
bigcom350        0.000000 -3.376764e-01
bigcom353        0.000000 -2.489405e-02
bigcom359        0.000000 -6.348275e-01
bigcom363        0.000000  0.000000e+00
bigcom365        0.000000 -8.191534e-01
bigcom385        0.000000  1.213561e+00
bigcom386        0.000000 -1.305782e-02
bigcom408        0.000000  6.994655e-01
bigcom412        0.000000  2.642679e+00
bigcom480        0.000000 -3.816383e-02
spin_vertex      0.000000 -3.081010e-02
membership_s1    0.000000  2.447064e-01
membership_s3    0.000000 -7.391466e-01
membership_s4    0.000000 -1.454828e-02
membership_s5    0.000000 -2.624702e-03
membership_s6    0.000000 -2.979377e-01
membership_s7    0.000000 -2.130035e-01
membership_s8    0.000000 -6.593139e-01
membership_s9    0.000000 -7.548138e-01
membership_s11   0.000000 -4.684776e-01
membership_s12   0.000000 -5.214985e-01
membership_s14   0.000000  1.092682e+00
membership_s15   0.000000  6.971065e-01
membership_s16   0.000000 -5.635074e-01
membership_s17   0.000000 -4.534157e-01
membership_s18   0.000000 -7.642247e-01
membership_s20   0.000000 -2.992735e-01
membership_s21   0.000000  5.596471e-02
membership_s22   0.000000 -5.157030e-01
membership_s24   0.000000 -1.556842e+00
membership_s25   0.000000 -5.352958e-01
membership_s26   0.000000 -6.905568e-01
membership_s27   0.000000  9.982199e-03
membership_s28   0.000000 -7.440730e-01
membership_s30   0.000000  5.636903e-01
membership_s31   0.000000 -5.167033e-02
membership_s32   0.000000  1.270398e+00
membership_s33   0.000000 -1.632199e-01
membership_s36   0.000000 -4.615105e-01
membership_s37   0.000000 -6.706448e-01
V1               0.000000  5.436651e-02
V2               0.000000 -1.259799e-01
pdi              0.000000  2.300033e+02
adhesion         0.000000  2.475227e-06
cohesion         0.000000 -3.442550e-06
inner            0.000000 -4.304416e-06
outer            0.000000  1.482291e-07
ioratio          0.000000  4.394521e-01
comsize          0.000000  7.709176e-04
[1] "Dataset: all_targets Model GBM, run: 7 of 10 2015-06-22 18:25:53"
Iter   TrainDeviance   ValidDeviance   StepSize   Improve
     1        0.2064            -nan     0.0100    0.0006
     2        0.2039            -nan     0.0100    0.0005
     3        0.2017            -nan     0.0100    0.0006
     4        0.1997            -nan     0.0100    0.0004
     5        0.1980            -nan     0.0100    0.0004
     6        0.1966            -nan     0.0100    0.0001
     7        0.1950            -nan     0.0100    0.0002
     8        0.1933            -nan     0.0100    0.0005
     9        0.1918            -nan     0.0100    0.0004
    10        0.1908            -nan     0.0100    0.0003
    20        0.1805            -nan     0.0100    0.0002
    40        0.1679            -nan     0.0100    0.0001
    60        0.1588            -nan     0.0100    0.0000
    80        0.1522            -nan     0.0100    0.0001
   100        0.1466            -nan     0.0100    0.0000
   120        0.1421            -nan     0.0100    0.0000
   140        0.1374            -nan     0.0100   -0.0000
   160        0.1333            -nan     0.0100    0.0000
   180        0.1291            -nan     0.0100    0.0000
   200        0.1252            -nan     0.0100    0.0000
   220        0.1220            -nan     0.0100    0.0000
   240        0.1186            -nan     0.0100   -0.0000
   260        0.1155            -nan     0.0100    0.0000
   280        0.1124            -nan     0.0100   -0.0000
   300        0.1094            -nan     0.0100   -0.0000
   320        0.1063            -nan     0.0100   -0.0000
   340        0.1028            -nan     0.0100   -0.0000
   360        0.0999            -nan     0.0100   -0.0000
   376        0.0982            -nan     0.0100   -0.0000

[1] "GBM variable coefficients"
                            var     rel.inf
comsize                 comsize 4.115954432
ratio5                   ratio5 3.405862072
outer                     outer 2.995400857
walktrap_vertex walktrap_vertex 2.766275843
V2                           V2 2.728035813
bigcom171             bigcom171 2.528873925
trans                     trans 2.472027168
orbit62                 orbit62 2.205571902
inner                     inner 2.201019190
orbit65                 orbit65 2.191708740
V1                           V1 2.150428408
membership_s32   membership_s32 1.939124883
spin_vertex         spin_vertex 1.922740214
pagerank               pagerank 1.907969666
ratio4                   ratio4 1.890536519
bigcom30               bigcom30 1.793129154
knn                         knn 1.787748478
orbit56                 orbit56 1.633925812
adhesion               adhesion 1.624755468
cohesion               cohesion 1.539050542
orbit70                 orbit70 1.513732279
ioratio                 ioratio 1.495052991
orbit50                 orbit50 1.489309655
orbit54                 orbit54 1.310890774
bet                         bet 1.303892783
ratio1                   ratio1 1.194489765
selfinter             selfinter 1.190072359
bigcom28               bigcom28 1.125346325
graph20                 graph20 1.107987004
third                     third 1.094677905
orbit68                 orbit68 0.970474778
orbit18                 orbit18 0.865366421
orbit49                 orbit49 0.865003902
graph22                 graph22 0.833541153
ratio2                   ratio2 0.804554951
orbit39                 orbit39 0.782637596
orbit63                 orbit63 0.705723740
graph27                 graph27 0.628116416
graph15                 graph15 0.625526891
orbit69                 orbit69 0.615493109
graph7                   graph7 0.610168132
graph11                 graph11 0.604217234
orbit38                 orbit38 0.587479761
coreness               coreness 0.582514529
graph10                 graph10 0.576154686
orbit24                 orbit24 0.569058994
graph1                   graph1 0.563649212
graph5                   graph5 0.538849693
ratio6                   ratio6 0.534416030
graph12                 graph12 0.533704181
bigcom46               bigcom46 0.529417092
orbit37                 orbit37 0.526454955
graph4                   graph4 0.521565247
graph25                 graph25 0.508621109
orbit45                 orbit45 0.502025719
orbit46                 orbit46 0.490445451
graph23                 graph23 0.488701204
fourth                   fourth 0.478383826
orbit9                   orbit9 0.477502280
orbit27                 orbit27 0.466259266
graph3                   graph3 0.454745385
upto_fifth           upto_fifth 0.439925808
constraint           constraint 0.436246558
orbit35                 orbit35 0.434345791
orbit36                 orbit36 0.432808956
bigcom178             bigcom178 0.429578666
graph2                   graph2 0.415971541
graph29                 graph29 0.414858072
orbit52                 orbit52 0.413636047
bigcom3                 bigcom3 0.408265958
graph17                 graph17 0.406465556
graph9                   graph9 0.401858733
orbit30                 orbit30 0.386794846
orbit20                 orbit20 0.378964791
orbit25                 orbit25 0.377479378
orbit51                 orbit51 0.376441058
graph6                   graph6 0.372281051
orbit32                 orbit32 0.370486066
orbit5                   orbit5 0.367190061
graph14                 graph14 0.365253051
orbit40                 orbit40 0.362767772
orbit61                 orbit61 0.359863693
graph18                 graph18 0.355138002
sixth                     sixth 0.354216473
graph8                   graph8 0.348346676
orbit31                 orbit31 0.347717959
graph13                 graph13 0.330712707
orbit17                 orbit17 0.329961444
graph28                 graph28 0.308791465
graph16                 graph16 0.308056802
fifth                     fifth 0.307773711
upto_second         upto_second 0.303330521
membership_s30   membership_s30 0.303157729
orbit28                 orbit28 0.303063353
orbit11                 orbit11 0.300059666
orbit1                   orbit1 0.296267982
ratio3                   ratio3 0.291677243
orbit29                 orbit29 0.286923779
graph19                 graph19 0.281817927
pdi                         pdi 0.280901487
orbit41                 orbit41 0.276603159
graph24                 graph24 0.272802731
orbit55                 orbit55 0.262740750
graph26                 graph26 0.260019464
orbit16                 orbit16 0.259258946
orbit33                 orbit33 0.256848301
orbit19                 orbit19 0.251695831
close                     close 0.251176115
orbit58                 orbit58 0.246121345
orbit21                 orbit21 0.243175365
bigcom52               bigcom52 0.238697877
orbit59                 orbit59 0.236403100
graph0                   graph0 0.227401867
orbit6                   orbit6 0.223176315
orbit48                 orbit48 0.206392926
orbit4                   orbit4 0.196370171
orbit66                 orbit66 0.192825865
bigcom26               bigcom26 0.190171569
orbit10                 orbit10 0.190133961
orbit44                 orbit44 0.187741145
ecc                         ecc 0.184259684
orbit71                 orbit71 0.175826910
orbit12                 orbit12 0.175758858
upto_sixth           upto_sixth 0.173934524
orbit7                   orbit7 0.168918024
orbit15                 orbit15 0.165663877
graph21                 graph21 0.159980032
upto_third           upto_third 0.159574273
orbit67                 orbit67 0.155927156
orbit57                 orbit57 0.154105304
orbit64                 orbit64 0.153090124
membership_s1     membership_s1 0.142547358
bigcom11               bigcom11 0.137159500
second                   second 0.127961292
bigcom4                 bigcom4 0.126740681
bigcom40               bigcom40 0.122185077
orbit2                   orbit2 0.120819543
orbit42                 orbit42 0.112193160
orbit26                 orbit26 0.106339150
orbit13                 orbit13 0.104263346
hubscore               hubscore 0.097684530
orbit53                 orbit53 0.093695922
orbit47                 orbit47 0.091852397
orbit23                 orbit23 0.090164874
orbit60                 orbit60 0.081897341
AP                           AP 0.079563410
upto_fourth         upto_fourth 0.075936810
orbit22                 orbit22 0.071456477
bigcom196             bigcom196 0.041564078
membership_s15   membership_s15 0.037833281
membership_s27   membership_s27 0.036342645
bigcom62               bigcom62 0.027470165
membership_s14   membership_s14 0.022335471
orbit43                 orbit43 0.015404770
bigcom38               bigcom38 0.014300804
bigcom109             bigcom109 0.010108865
bigcom22               bigcom22 0.009471357
bigcom180             bigcom180 0.008553606
membership_s4     membership_s4 0.008154585
bigcom412             bigcom412 0.007301821
bigcom205             bigcom205 0.005899734
bigcom204             bigcom204 0.004670825
bigcom101             bigcom101 0.004557112
bigcom32               bigcom32 0.003522191
bigcom408             bigcom408 0.002728969
bigcom385             bigcom385 0.002556656
bigcom71               bigcom71 0.002204378
orbit0                   orbit0 0.000000000
orbit3                   orbit3 0.000000000
orbit8                   orbit8 0.000000000
orbit14                 orbit14 0.000000000
orbit34                 orbit34 0.000000000
orbit72                 orbit72 0.000000000
eccrad                   eccrad 0.000000000
evcent                   evcent 0.000000000
first                     first 0.000000000
bigcom1                 bigcom1 0.000000000
bigcom2                 bigcom2 0.000000000
bigcom6                 bigcom6 0.000000000
bigcom8                 bigcom8 0.000000000
bigcom9                 bigcom9 0.000000000
bigcom13               bigcom13 0.000000000
bigcom15               bigcom15 0.000000000
bigcom16               bigcom16 0.000000000
bigcom21               bigcom21 0.000000000
bigcom24               bigcom24 0.000000000
bigcom31               bigcom31 0.000000000
bigcom33               bigcom33 0.000000000
bigcom34               bigcom34 0.000000000
bigcom36               bigcom36 0.000000000
bigcom37               bigcom37 0.000000000
bigcom39               bigcom39 0.000000000
bigcom43               bigcom43 0.000000000
bigcom44               bigcom44 0.000000000
bigcom47               bigcom47 0.000000000
bigcom49               bigcom49 0.000000000
bigcom50               bigcom50 0.000000000
bigcom51               bigcom51 0.000000000
bigcom54               bigcom54 0.000000000
bigcom56               bigcom56 0.000000000
bigcom66               bigcom66 0.000000000
bigcom68               bigcom68 0.000000000
bigcom69               bigcom69 0.000000000
bigcom72               bigcom72 0.000000000
bigcom73               bigcom73 0.000000000
bigcom74               bigcom74 0.000000000
bigcom75               bigcom75 0.000000000
bigcom76               bigcom76 0.000000000
bigcom77               bigcom77 0.000000000
bigcom79               bigcom79 0.000000000
bigcom80               bigcom80 0.000000000
bigcom82               bigcom82 0.000000000
bigcom83               bigcom83 0.000000000
bigcom84               bigcom84 0.000000000
bigcom85               bigcom85 0.000000000
bigcom87               bigcom87 0.000000000
bigcom89               bigcom89 0.000000000
bigcom91               bigcom91 0.000000000
bigcom92               bigcom92 0.000000000
bigcom93               bigcom93 0.000000000
bigcom96               bigcom96 0.000000000
bigcom97               bigcom97 0.000000000
bigcom98               bigcom98 0.000000000
bigcom99               bigcom99 0.000000000
bigcom104             bigcom104 0.000000000
bigcom106             bigcom106 0.000000000
bigcom113             bigcom113 0.000000000
bigcom116             bigcom116 0.000000000
bigcom120             bigcom120 0.000000000
bigcom123             bigcom123 0.000000000
bigcom126             bigcom126 0.000000000
bigcom127             bigcom127 0.000000000
bigcom137             bigcom137 0.000000000
bigcom139             bigcom139 0.000000000
bigcom140             bigcom140 0.000000000
bigcom143             bigcom143 0.000000000
bigcom145             bigcom145 0.000000000
bigcom146             bigcom146 0.000000000
bigcom147             bigcom147 0.000000000
bigcom149             bigcom149 0.000000000
bigcom153             bigcom153 0.000000000
bigcom154             bigcom154 0.000000000
bigcom156             bigcom156 0.000000000
bigcom157             bigcom157 0.000000000
bigcom158             bigcom158 0.000000000
bigcom160             bigcom160 0.000000000
bigcom161             bigcom161 0.000000000
bigcom162             bigcom162 0.000000000
bigcom164             bigcom164 0.000000000
bigcom166             bigcom166 0.000000000
bigcom167             bigcom167 0.000000000
bigcom173             bigcom173 0.000000000
bigcom175             bigcom175 0.000000000
bigcom176             bigcom176 0.000000000
bigcom177             bigcom177 0.000000000
bigcom181             bigcom181 0.000000000
bigcom184             bigcom184 0.000000000
bigcom186             bigcom186 0.000000000
bigcom187             bigcom187 0.000000000
bigcom189             bigcom189 0.000000000
bigcom194             bigcom194 0.000000000
bigcom195             bigcom195 0.000000000
bigcom212             bigcom212 0.000000000
bigcom214             bigcom214 0.000000000
bigcom222             bigcom222 0.000000000
bigcom223             bigcom223 0.000000000
bigcom226             bigcom226 0.000000000
bigcom227             bigcom227 0.000000000
bigcom229             bigcom229 0.000000000
bigcom233             bigcom233 0.000000000
bigcom236             bigcom236 0.000000000
bigcom237             bigcom237 0.000000000
bigcom246             bigcom246 0.000000000
bigcom248             bigcom248 0.000000000
bigcom249             bigcom249 0.000000000
bigcom250             bigcom250 0.000000000
bigcom254             bigcom254 0.000000000
bigcom266             bigcom266 0.000000000
bigcom269             bigcom269 0.000000000
bigcom272             bigcom272 0.000000000
bigcom274             bigcom274 0.000000000
bigcom281             bigcom281 0.000000000
bigcom291             bigcom291 0.000000000
bigcom292             bigcom292 0.000000000
bigcom295             bigcom295 0.000000000
bigcom299             bigcom299 0.000000000
bigcom301             bigcom301 0.000000000
bigcom306             bigcom306 0.000000000
bigcom309             bigcom309 0.000000000
bigcom314             bigcom314 0.000000000
bigcom321             bigcom321 0.000000000
bigcom341             bigcom341 0.000000000
bigcom350             bigcom350 0.000000000
bigcom353             bigcom353 0.000000000
bigcom359             bigcom359 0.000000000
bigcom363             bigcom363 0.000000000
bigcom365             bigcom365 0.000000000
bigcom386             bigcom386 0.000000000
bigcom480             bigcom480 0.000000000
membership_s3     membership_s3 0.000000000
membership_s5     membership_s5 0.000000000
membership_s6     membership_s6 0.000000000
membership_s7     membership_s7 0.000000000
membership_s8     membership_s8 0.000000000
membership_s9     membership_s9 0.000000000
membership_s11   membership_s11 0.000000000
membership_s12   membership_s12 0.000000000
membership_s16   membership_s16 0.000000000
membership_s17   membership_s17 0.000000000
membership_s18   membership_s18 0.000000000
membership_s20   membership_s20 0.000000000
membership_s21   membership_s21 0.000000000
membership_s22   membership_s22 0.000000000
membership_s24   membership_s24 0.000000000
membership_s25   membership_s25 0.000000000
membership_s26   membership_s26 0.000000000
membership_s28   membership_s28 0.000000000
membership_s31   membership_s31 0.000000000
membership_s33   membership_s33 0.000000000
membership_s36   membership_s36 0.000000000
membership_s37   membership_s37 0.000000000
[1] "Dataset: all_targets Model RF, run: 7 of 10 2015-06-22 18:34:20"
     |      Out-of-bag   |
Tree |      MSE  %Var(y) |
   1 |  0.03687   173.79 |
   2 |  0.03487   164.36 |
   3 |  0.03561   167.82 |
   4 |  0.03355   158.14 |
   5 |  0.03133   147.67 |
   6 |  0.03064   144.43 |
   7 |  0.02955   139.29 |
   8 |  0.02823   133.05 |
   9 |  0.02755   129.88 |
  10 |  0.02675   126.07 |
  11 |  0.02624   123.69 |
  12 |  0.02588   121.99 |
  13 |  0.02532   119.33 |
  14 |  0.02472   116.50 |
  15 |  0.02444   115.20 |
  16 |  0.02395   112.90 |
  17 |   0.0239   112.65 |
  18 |  0.02364   111.40 |
  19 |  0.02337   110.15 |
  20 |  0.02331   109.85 |
  21 |  0.02309   108.84 |
  22 |  0.02293   108.06 |
  23 |  0.02281   107.50 |
  24 |  0.02267   106.87 |
  25 |  0.02269   106.93 |
  26 |   0.0226   106.53 |
  27 |  0.02251   106.08 |
  28 |  0.02229   105.08 |
  29 |  0.02216   104.47 |
  30 |  0.02208   104.06 |
  31 |  0.02205   103.91 |
  32 |  0.02196   103.50 |
  33 |  0.02188   103.13 |
  34 |  0.02183   102.90 |
  35 |  0.02187   103.09 |
  36 |  0.02182   102.86 |
  37 |  0.02182   102.85 |
  38 |  0.02177   102.62 |
  39 |  0.02175   102.52 |
  40 |  0.02172   102.39 |
  41 |  0.02168   102.19 |
  42 |  0.02168   102.20 |
  43 |  0.02163   101.97 |
  44 |  0.02158   101.73 |
  45 |  0.02159   101.76 |
  46 |   0.0216   101.80 |
  47 |  0.02156   101.62 |
  48 |  0.02151   101.41 |
  49 |  0.02149   101.28 |
  50 |  0.02148   101.24 |
  51 |  0.02144   101.05 |
  52 |   0.0214   100.85 |
  53 |  0.02133   100.55 |
  54 |  0.02135   100.63 |
  55 |   0.0213   100.41 |
  56 |   0.0213   100.42 |
  57 |  0.02124   100.10 |
  58 |  0.02123   100.07 |
  59 |   0.0212    99.92 |
  60 |  0.02119    99.89 |
  61 |  0.02119    99.85 |
  62 |  0.02117    99.79 |
  63 |  0.02112    99.53 |
  64 |  0.02111    99.49 |
  65 |   0.0211    99.47 |
  66 |  0.02109    99.42 |
  67 |  0.02106    99.27 |
  68 |  0.02106    99.25 |
  69 |  0.02103    99.12 |
  70 |  0.02105    99.22 |
  71 |  0.02102    99.10 |
  72 |  0.02098    98.90 |
  73 |  0.02095    98.76 |
  74 |  0.02091    98.57 |
  75 |   0.0209    98.49 |
  76 |  0.02089    98.44 |
  77 |  0.02088    98.44 |
  78 |  0.02088    98.42 |
  79 |  0.02088    98.42 |
  80 |  0.02085    98.28 |
  81 |  0.02081    98.10 |
  82 |  0.02079    97.99 |
  83 |  0.02078    97.94 |
  84 |  0.02079    97.97 |
  85 |  0.02077    97.88 |
  86 |  0.02074    97.77 |
  87 |  0.02072    97.67 |
  88 |  0.02072    97.68 |
  89 |  0.02072    97.65 |
  90 |  0.02072    97.68 |
  91 |  0.02071    97.63 |
  92 |  0.02069    97.54 |
  93 |  0.02068    97.49 |
  94 |  0.02069    97.52 |
  95 |  0.02069    97.53 |
  96 |   0.0207    97.55 |
  97 |   0.0207    97.55 |
  98 |  0.02067    97.44 |
  99 |  0.02067    97.44 |
 100 |  0.02067    97.42 |
[1] "Random Forest variable coefficients"
                      %IncMSE IncNodePurity
graph0           7.336545e-04  4.330837e-01
graph1           4.527126e-03  7.775383e-01
graph2           6.185259e-04  4.968013e-01
graph3           1.207543e-03  8.360380e-01
graph4           3.043068e-03  1.148296e+00
graph5           5.452427e-03  9.465645e-01
graph6           2.352650e-03  6.161377e-01
graph7           2.275116e-03  7.444436e-01
graph8           5.353120e-04  5.150053e-01
graph9           2.819601e-03  9.485085e-01
graph10          3.560372e-03  1.541348e+00
graph11          6.475936e-03  1.107315e+00
graph12          3.569129e-03  1.193866e+00
graph13          1.200923e-03  8.767181e-01
graph14          1.316031e-03  1.001752e+00
graph15          2.838657e-03  5.873951e-01
graph16          3.522851e-03  1.031923e+00
graph17          2.478341e-03  1.264629e+00
graph18          6.686550e-04  6.353922e-01
graph19          2.143935e-03  1.081639e+00
graph20          7.308373e-03  1.547222e+00
graph21          1.940354e-03  7.047191e-01
graph22          1.964875e-03  1.547822e+00
graph23          2.758214e-03  1.539363e+00
graph24          1.251123e-03  7.977465e-01
graph25          2.298987e-03  1.016803e+00
graph26          1.510397e-03  8.783587e-01
graph27          2.622519e-03  1.299566e+00
graph28          1.214520e-03  7.825028e-01
graph29          2.393601e-04  6.897065e-01
orbit0           3.597589e-04  4.053190e-01
orbit1           1.965568e-03  8.230808e-01
orbit2           1.847545e-03  7.281457e-01
orbit3           1.154358e-03  5.635642e-01
orbit4           1.893950e-03  1.010449e+00
orbit5           3.517774e-03  8.741415e-01
orbit6           3.038089e-03  9.862013e-01
orbit7           3.181576e-03  9.900024e-01
orbit8           2.467033e-03  7.910663e-01
orbit9           2.616054e-03  8.772851e-01
orbit10          8.543146e-04  7.380522e-01
orbit11          1.476501e-03  6.431123e-01
orbit12          9.078270e-04  7.779939e-01
orbit13          3.202303e-04  3.034057e-01
orbit14          1.020485e-03  6.692329e-01
orbit15          1.136774e-03  8.343561e-01
orbit16          2.401327e-03  1.030225e+00
orbit17          2.489239e-03  1.259577e+00
orbit18          3.996213e-03  2.042632e+00
orbit19          1.123425e-03  1.189628e+00
orbit20          1.984517e-03  1.094066e+00
orbit21          4.141798e-03  9.924174e-01
orbit22          4.918034e-03  1.593227e+00
orbit23          1.798578e-03  1.016234e+00
orbit24          1.984890e-03  1.337732e+00
orbit25          1.550940e-03  8.578063e-01
orbit26          1.362330e-03  3.654577e-01
orbit27          3.186261e-03  1.395181e+00
orbit28          3.621682e-03  7.855598e-01
orbit29          1.444649e-03  7.414829e-01
orbit30          2.896624e-03  1.087832e+00
orbit31          2.703106e-03  1.119106e+00
orbit32          1.523342e-03  8.708947e-01
orbit33          4.797292e-03  7.072078e-01
orbit34          6.230327e-03  9.102990e-01
orbit35          2.369169e-03  1.120185e+00
orbit36          2.230295e-03  1.175806e+00
orbit37          2.762925e-03  8.606627e-01
orbit38          2.955241e-03  1.035791e+00
orbit39          1.971440e-03  1.765542e+00
orbit40          1.759348e-03  9.486127e-01
orbit41          8.469552e-04  8.237935e-01
orbit42          9.746189e-04  5.487021e-01
orbit43          7.312209e-04  5.039103e-01
orbit44          7.434197e-04  6.371950e-01
orbit45          3.026798e-03  1.700140e+00
orbit46          1.237371e-03  1.104388e+00
orbit47          1.141318e-03  6.630661e-01
orbit48          8.592236e-04  5.865944e-01
orbit49          5.895408e-03  1.864781e+00
orbit50          4.125687e-03  1.398535e+00
orbit51          1.698489e-03  7.416298e-01
orbit52          2.132819e-03  9.207798e-01
orbit53          8.459238e-04  5.376436e-01
orbit54          4.406389e-03  1.492546e+00
orbit55          1.796116e-04  4.435930e-01
orbit56          4.295096e-03  1.938231e+00
orbit57          1.212310e-03  6.782700e-01
orbit58          9.314577e-04  3.720522e-01
orbit59          1.826079e-03  1.034881e+00
orbit60          2.604633e-04  5.005006e-01
orbit61          2.671237e-03  6.651378e-01
orbit62          5.495914e-03  3.055013e+00
orbit63          1.817113e-03  1.790388e+00
orbit64          1.359407e-03  8.208998e-01
orbit65          4.121746e-03  2.754052e+00
orbit66          1.606920e-03  1.119033e+00
orbit67          8.858393e-04  4.291997e-01
orbit68          1.533430e-03  1.430887e+00
orbit69          9.702026e-04  1.326808e+00
orbit70          2.478005e-03  2.825693e+00
orbit71          6.803896e-04  4.737355e-01
orbit72          3.803711e-04  4.772980e-01
AP               1.094602e-05  2.365045e-01
bet              8.334589e-03  3.371756e+00
ecc              1.220266e-04  2.336346e-01
eccrad           3.151396e-04  2.721310e-01
close            8.744918e-04  7.246677e-01
constraint       3.735725e-03  1.583399e+00
coreness         2.503848e-03  1.010328e+00
knn              2.868627e-03  2.430351e+00
hubscore         1.009623e-03  5.684408e-01
pagerank         7.334449e-03  4.372264e+00
trans            9.210147e-04  2.511258e+00
evcent           7.635493e-04  7.921908e-01
first            2.773882e-04  4.482945e-01
upto_second      2.864105e-03  9.586329e-01
upto_third       2.545911e-03  1.123248e+00
upto_fourth      1.318958e-03  7.843829e-01
upto_fifth       2.760556e-03  1.053264e+00
upto_sixth       2.851510e-03  1.114897e+00
second           2.906203e-03  1.017702e+00
third            7.920819e-03  2.261626e+00
fourth           3.899528e-03  2.201473e+00
fifth            2.387675e-03  1.742152e+00
sixth            3.583316e-03  1.859291e+00
ratio1           1.103451e-03  2.603465e+00
ratio2           7.017137e-03  2.555719e+00
ratio3           2.415542e-03  1.540644e+00
ratio4           3.237298e-03  3.215528e+00
ratio5           5.341070e-03  7.607518e+00
ratio6           3.016279e-03  1.693476e+00
selfinter        3.708732e-03  1.161956e+00
walktrap_vertex  2.131117e-03  3.599018e+00
bigcom1          1.621726e-04  1.993808e-01
bigcom2          0.000000e+00  2.775558e-19
bigcom3          7.684184e-05  7.337415e-01
bigcom4          1.274530e-04  2.244756e-01
bigcom6          0.000000e+00  0.000000e+00
bigcom8          6.279422e-06  3.830650e-02
bigcom9          0.000000e+00  0.000000e+00
bigcom11        -3.357269e-05  2.942238e-01
bigcom13         0.000000e+00  0.000000e+00
bigcom15         0.000000e+00  0.000000e+00
bigcom16         0.000000e+00  0.000000e+00
bigcom21         0.000000e+00  0.000000e+00
bigcom22         1.029226e-04  1.555626e-01
bigcom24         0.000000e+00  0.000000e+00
bigcom26         1.336096e-04  4.476712e-01
bigcom28         3.974281e-04  1.480239e+00
bigcom30         1.161873e-03  2.728213e+00
bigcom31         0.000000e+00  0.000000e+00
bigcom32        -2.776298e-05  1.262483e-01
bigcom33         0.000000e+00  0.000000e+00
bigcom34         0.000000e+00  0.000000e+00
bigcom36         0.000000e+00  0.000000e+00
bigcom37         0.000000e+00  0.000000e+00
bigcom38         4.859266e-05  3.734631e-01
bigcom39         0.000000e+00  0.000000e+00
bigcom40         1.591973e-04  2.198367e-01
bigcom43         0.000000e+00  0.000000e+00
bigcom44         0.000000e+00  0.000000e+00
bigcom46        -1.153010e-04  6.481043e-01
bigcom47         0.000000e+00  0.000000e+00
bigcom49         0.000000e+00  0.000000e+00
bigcom50         0.000000e+00  0.000000e+00
bigcom51         0.000000e+00  0.000000e+00
bigcom52        -4.450400e-06  1.329888e+00
bigcom54         0.000000e+00  0.000000e+00
bigcom56         0.000000e+00  0.000000e+00
bigcom62        -2.316567e-05  6.231968e-01
bigcom66         0.000000e+00  0.000000e+00
bigcom68         0.000000e+00  0.000000e+00
bigcom69         0.000000e+00  0.000000e+00
bigcom71         4.643812e-05  2.893189e-01
bigcom72         0.000000e+00  0.000000e+00
bigcom73        -3.268368e-06  1.177207e-01
bigcom74         0.000000e+00  0.000000e+00
bigcom75        -1.948328e-05  4.086299e-01
bigcom76         0.000000e+00  0.000000e+00
bigcom77         0.000000e+00  0.000000e+00
bigcom79         0.000000e+00  0.000000e+00
bigcom80         0.000000e+00  0.000000e+00
bigcom82         0.000000e+00  0.000000e+00
bigcom83         0.000000e+00  0.000000e+00
bigcom84         0.000000e+00  0.000000e+00
bigcom85         0.000000e+00  0.000000e+00
bigcom87         0.000000e+00  0.000000e+00
bigcom89         0.000000e+00  0.000000e+00
bigcom91        -1.045909e-05  2.280671e-01
bigcom92        -2.098544e-05  5.360595e-02
bigcom93         0.000000e+00  0.000000e+00
bigcom96         0.000000e+00  0.000000e+00
bigcom97         0.000000e+00  0.000000e+00
bigcom98         0.000000e+00  0.000000e+00
bigcom99         0.000000e+00  0.000000e+00
bigcom101        3.347659e-05  2.644921e-01
bigcom104        0.000000e+00  2.775558e-19
bigcom106        0.000000e+00  0.000000e+00
bigcom109        2.819294e-05  7.424892e-01
bigcom113        0.000000e+00  1.500000e-02
bigcom116       -1.473757e-05  5.374679e-02
bigcom120        0.000000e+00  0.000000e+00
bigcom123        0.000000e+00  0.000000e+00
bigcom126        0.000000e+00  0.000000e+00
bigcom127        0.000000e+00  0.000000e+00
bigcom137        0.000000e+00  0.000000e+00
bigcom139        0.000000e+00  0.000000e+00
bigcom140        0.000000e+00  0.000000e+00
bigcom143       -1.518305e-05  3.450235e-01
bigcom145        0.000000e+00  0.000000e+00
bigcom146        0.000000e+00  0.000000e+00
bigcom147        0.000000e+00  0.000000e+00
bigcom149        0.000000e+00  0.000000e+00
bigcom153        0.000000e+00  0.000000e+00
bigcom154        0.000000e+00  0.000000e+00
bigcom156        0.000000e+00  0.000000e+00
bigcom157        0.000000e+00  0.000000e+00
bigcom158        0.000000e+00  0.000000e+00
bigcom160        0.000000e+00  0.000000e+00
bigcom161        0.000000e+00  0.000000e+00
bigcom162        0.000000e+00  0.000000e+00
bigcom164        0.000000e+00  0.000000e+00
bigcom166        0.000000e+00  0.000000e+00
bigcom167        0.000000e+00  0.000000e+00
bigcom171        2.609998e-04  3.909833e+00
bigcom173        0.000000e+00  0.000000e+00
bigcom175        0.000000e+00  0.000000e+00
bigcom176        0.000000e+00  0.000000e+00
bigcom177        0.000000e+00  0.000000e+00
bigcom178        3.233798e-05  9.608471e-01
bigcom180       -9.367649e-06  4.261885e-01
bigcom181        0.000000e+00  0.000000e+00
bigcom184        0.000000e+00  0.000000e+00
bigcom186       -3.477447e-05  6.806668e-01
bigcom187        8.401394e-07  2.004461e-01
bigcom189        0.000000e+00  0.000000e+00
bigcom194        0.000000e+00  0.000000e+00
bigcom195        0.000000e+00  2.775558e-19
bigcom196       -3.990948e-06  7.487999e-01
bigcom204        3.252363e-05  2.949653e-01
bigcom205       -3.134024e-05  3.427947e-01
bigcom212        0.000000e+00  0.000000e+00
bigcom214        0.000000e+00  0.000000e+00
bigcom222        0.000000e+00  0.000000e+00
bigcom223        0.000000e+00  0.000000e+00
bigcom226        0.000000e+00  0.000000e+00
bigcom227        0.000000e+00  0.000000e+00
bigcom229        0.000000e+00  0.000000e+00
bigcom233        0.000000e+00  0.000000e+00
bigcom236        0.000000e+00  0.000000e+00
bigcom237        0.000000e+00  2.775558e-19
bigcom246        0.000000e+00  2.775558e-19
bigcom248        0.000000e+00  0.000000e+00
bigcom249        0.000000e+00  0.000000e+00
bigcom250        0.000000e+00  0.000000e+00
bigcom254        0.000000e+00  0.000000e+00
bigcom266        0.000000e+00  0.000000e+00
bigcom269        0.000000e+00  0.000000e+00
bigcom272        0.000000e+00  0.000000e+00
bigcom274        0.000000e+00  2.775558e-19
bigcom281        0.000000e+00  0.000000e+00
bigcom291        0.000000e+00  0.000000e+00
bigcom292        0.000000e+00  0.000000e+00
bigcom295        0.000000e+00  0.000000e+00
bigcom299       -1.428861e-05  4.686360e-01
bigcom301        0.000000e+00  0.000000e+00
bigcom306        0.000000e+00  0.000000e+00
bigcom309        0.000000e+00  0.000000e+00
bigcom314        0.000000e+00  0.000000e+00
bigcom321        0.000000e+00  0.000000e+00
bigcom341        0.000000e+00  0.000000e+00
bigcom350        0.000000e+00  0.000000e+00
bigcom353        0.000000e+00  0.000000e+00
bigcom359        0.000000e+00  2.498002e-18
bigcom363        0.000000e+00  5.551115e-19
bigcom365        0.000000e+00  0.000000e+00
bigcom385        5.374590e-06  4.987225e-01
bigcom386        0.000000e+00  0.000000e+00
bigcom408       -1.027910e-06  3.852677e-01
bigcom412       -3.520411e-07  5.683784e-01
bigcom480        0.000000e+00  0.000000e+00
spin_vertex      5.720324e-04  2.584268e+00
membership_s1    5.851263e-04  7.006407e-01
membership_s3    0.000000e+00  0.000000e+00
membership_s4   -1.307682e-07  5.923872e-02
membership_s5    8.416015e-05  1.310489e-01
membership_s6    2.246318e-04  1.047455e-01
membership_s7    5.842674e-05  7.317672e-02
membership_s8    0.000000e+00  0.000000e+00
membership_s9    0.000000e+00  0.000000e+00
membership_s11   0.000000e+00  0.000000e+00
membership_s12   0.000000e+00  0.000000e+00
membership_s14  -3.144781e-05  1.346104e-01
membership_s15   6.939454e-05  5.608629e-01
membership_s16   0.000000e+00  0.000000e+00
membership_s17   0.000000e+00  0.000000e+00
membership_s18   0.000000e+00  0.000000e+00
membership_s20   0.000000e+00  0.000000e+00
membership_s21   9.674894e-06  1.716753e-01
membership_s22   0.000000e+00  2.220446e-18
membership_s24   0.000000e+00  0.000000e+00
membership_s25   0.000000e+00  0.000000e+00
membership_s26   0.000000e+00  2.775558e-19
membership_s27   7.446251e-05  2.576693e-01
membership_s28   0.000000e+00  0.000000e+00
membership_s30   5.124616e-04  3.331828e-01
membership_s31   4.230547e-05  4.124119e-02
membership_s32   1.677130e-03  2.927420e+00
membership_s33   0.000000e+00  0.000000e+00
membership_s36   1.890226e-06  1.015878e-01
membership_s37   0.000000e+00  0.000000e+00
V1               4.052565e-03  4.294024e+00
V2               2.273575e-03  5.497858e+00
pdi              2.903566e-04  8.721879e-01
adhesion         1.894733e-02  4.216425e+00
cohesion         1.875582e-02  4.282771e+00
inner            8.035767e-03  4.387258e+00
outer            5.389375e-03  6.595927e+00
ioratio          6.167787e-03  4.028915e+00
comsize          1.269827e-02  7.938395e+00
[1] "Dataset: all_targets Model GLM, run: 7 of 10 2015-06-22 18:40:26"
[1] "glmnet variable coefficients"
                     [,1]          [,2]
(Intercept)     -3.809138 -8.661811e+00
graph0           0.000000 -5.814510e-04
graph1           0.000000  0.000000e+00
graph2           0.000000 -2.518329e-05
graph3           0.000000 -8.916349e-08
graph4           0.000000  0.000000e+00
graph5           0.000000  0.000000e+00
graph6           0.000000  0.000000e+00
graph7           0.000000  0.000000e+00
graph8           0.000000  0.000000e+00
graph9           0.000000 -6.203033e-09
graph10          0.000000  0.000000e+00
graph11          0.000000  0.000000e+00
graph12          0.000000  0.000000e+00
graph13          0.000000  0.000000e+00
graph14          0.000000  0.000000e+00
graph15          0.000000 -8.072468e-08
graph16          0.000000  0.000000e+00
graph17          0.000000  0.000000e+00
graph18          0.000000  6.501528e-08
graph19          0.000000  0.000000e+00
graph20          0.000000 -2.426443e-06
graph21          0.000000  0.000000e+00
graph22          0.000000 -1.110319e-07
graph23          0.000000  0.000000e+00
graph24          0.000000  0.000000e+00
graph25          0.000000  0.000000e+00
graph26          0.000000  0.000000e+00
graph27          0.000000  2.700066e-05
graph28          0.000000  0.000000e+00
graph29          0.000000 -3.000501e-04
orbit0           0.000000 -5.570753e-04
orbit1           0.000000 -4.358583e-05
orbit2           0.000000  0.000000e+00
orbit3           0.000000 -8.273011e-06
orbit4           0.000000 -1.371668e-06
orbit5           0.000000 -4.353372e-09
orbit6           0.000000 -2.089494e-09
orbit7           0.000000  0.000000e+00
orbit8           0.000000  0.000000e+00
orbit9           0.000000  0.000000e+00
orbit10          0.000000 -3.314083e-06
orbit11          0.000000  0.000000e+00
orbit12          0.000000  0.000000e+00
orbit13          0.000000  4.082293e-10
orbit14          0.000000  0.000000e+00
orbit15          0.000000 -6.229080e-10
orbit16          0.000000 -1.109077e-08
orbit17          0.000000 -2.223296e-09
orbit18          0.000000  0.000000e+00
orbit19          0.000000  2.304143e-11
orbit20          0.000000 -7.013987e-10
orbit21          0.000000  0.000000e+00
orbit22          0.000000 -1.224873e-10
orbit23          0.000000  0.000000e+00
orbit24          0.000000  0.000000e+00
orbit25          0.000000  5.819181e-08
orbit26          0.000000 -5.627130e-11
orbit27          0.000000  6.247784e-07
orbit28          0.000000 -2.861452e-07
orbit29          0.000000 -2.126379e-08
orbit30          0.000000  1.680311e-09
orbit31          0.000000  2.744805e-10
orbit32          0.000000 -5.334004e-09
orbit33          0.000000  0.000000e+00
orbit34          0.000000 -1.162759e-07
orbit35          0.000000  0.000000e+00
orbit36          0.000000  2.520509e-08
orbit37          0.000000 -1.781672e-08
orbit38          0.000000  0.000000e+00
orbit39          0.000000 -1.044536e-06
orbit40          0.000000  0.000000e+00
orbit41          0.000000  0.000000e+00
orbit42          0.000000  0.000000e+00
orbit43          0.000000  5.677025e-06
orbit44          0.000000  0.000000e+00
orbit45          0.000000  3.509468e-06
orbit46          0.000000 -1.419144e-06
orbit47          0.000000  0.000000e+00
orbit48          0.000000  9.624250e-07
orbit49          0.000000  1.085451e-07
orbit50          0.000000 -3.154916e-06
orbit51          0.000000  4.195172e-06
orbit52          0.000000  0.000000e+00
orbit53          0.000000  0.000000e+00
orbit54          0.000000 -1.583665e-05
orbit55          0.000000 -9.873975e-08
orbit56          0.000000  5.332406e-05
orbit57          0.000000 -3.453561e-06
orbit58          0.000000  0.000000e+00
orbit59          0.000000  6.229332e-07
orbit60          0.000000  0.000000e+00
orbit61          0.000000  0.000000e+00
orbit62          0.000000  1.183965e-04
orbit63          0.000000  2.428291e-05
orbit64          0.000000 -1.817197e-05
orbit65          0.000000  4.517653e-05
orbit66          0.000000 -2.156756e-05
orbit67          0.000000  1.560388e-05
orbit68          0.000000  4.750631e-05
orbit69          0.000000  2.864327e-05
orbit70          0.000000  5.830837e-04
orbit71          0.000000  0.000000e+00
orbit72          0.000000 -7.210647e-04
AP               0.000000 -6.515328e-02
bet              0.000000  0.000000e+00
ecc              0.000000  1.189740e-02
eccrad           0.000000  6.579388e-02
close            0.000000  0.000000e+00
constraint       0.000000 -9.161869e-01
coreness         0.000000 -5.291888e-03
knn              0.000000 -1.302019e-06
hubscore         0.000000  0.000000e+00
pagerank         0.000000 -5.182775e-01
trans            0.000000 -2.612336e-01
evcent           0.000000  0.000000e+00
first            0.000000 -9.525295e-04
upto_second      0.000000 -1.964525e-05
upto_third       0.000000  0.000000e+00
upto_fourth      0.000000  0.000000e+00
upto_fifth       0.000000  5.771456e-05
upto_sixth       0.000000  6.132190e-07
second           0.000000 -2.374476e-07
third            0.000000  4.209247e-10
fourth           0.000000 -2.137165e-05
fifth            0.000000  2.187481e-05
sixth            0.000000  0.000000e+00
ratio1           0.000000 -2.174583e-04
ratio2           0.000000 -1.529687e-04
ratio3           0.000000  3.637468e-04
ratio4           0.000000  0.000000e+00
ratio5           0.000000  0.000000e+00
ratio6           0.000000  0.000000e+00
selfinter        0.000000  5.372483e-01
walktrap_vertex  0.000000 -3.770711e-01
bigcom1          0.000000 -1.120040e-01
bigcom2          0.000000 -4.087523e-01
bigcom3          0.000000  5.537237e-01
bigcom4          0.000000 -1.257584e-02
bigcom6          0.000000 -4.245449e-01
bigcom8          0.000000 -2.092598e-01
bigcom9          0.000000 -6.361597e-01
bigcom11         0.000000  7.438818e-01
bigcom13         0.000000 -7.379897e-01
bigcom15         0.000000 -3.057549e-01
bigcom16         0.000000 -2.675965e-01
bigcom21         0.000000 -1.363344e+00
bigcom22         0.000000 -9.940544e-02
bigcom24         0.000000 -2.761481e-01
bigcom26         0.000000  6.105079e-01
bigcom28         0.000000  7.089359e-01
bigcom30         0.000000  1.051008e+00
bigcom31         0.000000 -1.926361e-01
bigcom32         0.000000  6.444522e-01
bigcom33         0.000000 -6.648677e-01
bigcom34         0.000000 -1.849788e-01
bigcom36         0.000000 -9.825332e-01
bigcom37         0.000000  0.000000e+00
bigcom38         0.000000  1.134529e+00
bigcom39         0.000000 -7.147465e-01
bigcom40         0.000000  2.229225e-01
bigcom43         0.000000 -4.409513e-01
bigcom44         0.000000 -3.808729e-01
bigcom46         0.000000  1.403347e+00
bigcom47         0.000000 -7.861372e-01
bigcom49         0.000000 -3.012698e-01
bigcom50         0.000000 -7.180177e-01
bigcom51         0.000000 -2.476358e-01
bigcom52         0.000000  2.069998e+00
bigcom54         0.000000 -1.072181e-01
bigcom56         0.000000 -1.013812e+00
bigcom62         0.000000  1.553153e+00
bigcom66         0.000000 -5.766701e-01
bigcom68         0.000000 -1.527182e-01
bigcom69         0.000000 -6.564883e-01
bigcom71         0.000000  1.455013e+00
bigcom72         0.000000 -5.288302e-02
bigcom73         0.000000  1.431683e-01
bigcom74         0.000000 -7.549013e-01
bigcom75         0.000000  1.494931e+00
bigcom76         0.000000 -4.310978e-01
bigcom77         0.000000 -8.924003e-01
bigcom79         0.000000 -7.929497e-01
bigcom80         0.000000 -7.086133e-01
bigcom82         0.000000 -9.019081e-01
bigcom83         0.000000  0.000000e+00
bigcom84         0.000000 -8.443744e-01
bigcom85         0.000000 -8.227184e-01
bigcom87         0.000000 -7.254412e-01
bigcom89         0.000000 -4.544992e-01
bigcom91         0.000000  4.252668e-01
bigcom92         0.000000  4.794844e-01
bigcom93         0.000000  0.000000e+00
bigcom96         0.000000 -6.350010e-01
bigcom97         0.000000 -9.960812e-01
bigcom98         0.000000 -5.086710e-01
bigcom99         0.000000 -3.576652e-02
bigcom101        0.000000  1.369831e+00
bigcom104        0.000000 -6.789197e-01
bigcom106        0.000000 -5.578988e-01
bigcom109        0.000000  1.751695e+00
bigcom113        0.000000 -6.423368e-01
bigcom116        0.000000 -3.062683e-02
bigcom120        0.000000 -5.939845e-01
bigcom123        0.000000 -3.051217e-01
bigcom126        0.000000 -1.292375e-01
bigcom127        0.000000  0.000000e+00
bigcom137        0.000000 -8.616989e-01
bigcom139        0.000000 -4.441991e-01
bigcom140        0.000000 -4.158145e-01
bigcom143        0.000000  1.559002e+00
bigcom145        0.000000 -9.321225e-02
bigcom146        0.000000 -2.366486e-01
bigcom147        0.000000 -3.082078e-01
bigcom149        0.000000 -2.091689e-01
bigcom153        0.000000 -5.319779e-01
bigcom154        0.000000 -1.203142e-01
bigcom156        0.000000 -4.976662e-01
bigcom157        0.000000  0.000000e+00
bigcom158        0.000000 -2.239974e-01
bigcom160        0.000000 -4.843850e-01
bigcom161        0.000000 -1.694586e-01
bigcom162        0.000000 -1.396874e-01
bigcom164        0.000000 -2.186164e-01
bigcom166        0.000000 -1.740159e-01
bigcom167        0.000000 -9.890758e-01
bigcom171        0.000000  3.203583e+00
bigcom173        0.000000 -3.125544e-01
bigcom175        0.000000  0.000000e+00
bigcom176        0.000000 -8.502308e-02
bigcom177        0.000000 -2.106440e-01
bigcom178        0.000000  2.180455e+00
bigcom180        0.000000  2.187495e+00
bigcom181        0.000000 -3.453121e-01
bigcom184        0.000000 -2.041748e-01
bigcom186        0.000000  9.381158e-01
bigcom187        0.000000  6.486388e-01
bigcom189        0.000000 -2.847249e-01
bigcom194        0.000000 -4.686154e-02
bigcom195        0.000000 -4.425324e-01
bigcom196        0.000000  1.729109e+00
bigcom204        0.000000  1.355276e+00
bigcom205        0.000000  1.669749e+00
bigcom212        0.000000 -1.317229e-01
bigcom214        0.000000 -2.710335e-01
bigcom222        0.000000 -2.004874e-01
bigcom223        0.000000 -6.865948e-01
bigcom226        0.000000 -8.279334e-02
bigcom227        0.000000 -3.359957e-01
bigcom229        0.000000 -6.307061e-02
bigcom233        0.000000 -2.884883e-01
bigcom236        0.000000 -2.794605e-01
bigcom237        0.000000 -3.771940e-01
bigcom246        0.000000 -3.808585e-01
bigcom248        0.000000 -7.738008e-01
bigcom249        0.000000 -3.402761e-01
bigcom250        0.000000 -2.299721e-01
bigcom254        0.000000 -1.264038e-01
bigcom266        0.000000 -7.333379e-01
bigcom269        0.000000 -2.924448e-01
bigcom272        0.000000 -2.923754e-01
bigcom274        0.000000  0.000000e+00
bigcom281        0.000000 -7.401250e-02
bigcom291        0.000000 -4.656847e-01
bigcom292        0.000000 -5.373363e-01
bigcom295        0.000000 -4.246356e-01
bigcom299        0.000000  1.226453e+00
bigcom301        0.000000 -2.587649e-01
bigcom306        0.000000 -1.675573e-01
bigcom309        0.000000 -4.720720e-01
bigcom314        0.000000 -4.427741e-01
bigcom321        0.000000 -2.342720e-01
bigcom341        0.000000 -3.853446e-01
bigcom350        0.000000 -3.138122e-01
bigcom353        0.000000 -2.727175e-04
bigcom359        0.000000 -5.775731e-01
bigcom363        0.000000  0.000000e+00
bigcom365        0.000000 -8.124221e-01
bigcom385        0.000000  1.509087e+00
bigcom386        0.000000 -4.597807e-02
bigcom408        0.000000  9.154915e-01
bigcom412        0.000000  1.920293e+00
bigcom480        0.000000 -3.293977e-02
spin_vertex      0.000000 -2.168835e-04
membership_s1    0.000000  4.048655e-01
membership_s3    0.000000 -6.073858e-01
membership_s4    0.000000  2.717419e-02
membership_s5    0.000000  3.044589e-04
membership_s6    0.000000 -2.808913e-02
membership_s7    0.000000 -1.053055e-01
membership_s8    0.000000 -5.783064e-01
membership_s9    0.000000 -6.166149e-01
membership_s11   0.000000 -3.705941e-01
membership_s12   0.000000 -3.661301e-01
membership_s14   0.000000  1.023891e+00
membership_s15   0.000000  8.007890e-01
membership_s16   0.000000 -4.565359e-01
membership_s17   0.000000 -3.677469e-01
membership_s18   0.000000 -6.355731e-01
membership_s20   0.000000 -2.837331e-01
membership_s21   0.000000 -1.224797e-01
membership_s22   0.000000 -4.316678e-01
membership_s24   0.000000 -1.501643e+00
membership_s25   0.000000 -3.513190e-01
membership_s26   0.000000 -6.571645e-01
membership_s27   0.000000  1.390122e-01
membership_s28   0.000000 -6.135919e-01
membership_s30   0.000000  6.577180e-01
membership_s31   0.000000  1.083167e-02
membership_s32   0.000000  1.277561e+00
membership_s33   0.000000 -1.628641e-01
membership_s36   0.000000 -4.886274e-01
membership_s37   0.000000 -5.332012e-01
V1               0.000000  4.988575e-02
V2               0.000000 -8.145944e-02
pdi              0.000000  3.798524e+02
adhesion         0.000000  2.149840e-06
cohesion         0.000000 -9.074920e-06
inner            0.000000 -3.686707e-06
outer            0.000000  0.000000e+00
ioratio          0.000000  4.100751e-01
comsize          0.000000  7.090252e-04
[1] "Dataset: all_targets Model GBM, run: 8 of 10 2015-06-22 18:44:02"
Iter   TrainDeviance   ValidDeviance   StepSize   Improve
     1        0.2028            -nan     0.0100    0.0006
     2        0.2002            -nan     0.0100    0.0006
     3        0.1980            -nan     0.0100    0.0004
     4        0.1963            -nan     0.0100    0.0004
     5        0.1944            -nan     0.0100    0.0004
     6        0.1925            -nan     0.0100    0.0005
     7        0.1910            -nan     0.0100    0.0005
     8        0.1898            -nan     0.0100    0.0003
     9        0.1887            -nan     0.0100    0.0003
    10        0.1874            -nan     0.0100    0.0003
    20        0.1780            -nan     0.0100    0.0002
    40        0.1663            -nan     0.0100    0.0001
    60        0.1581            -nan     0.0100    0.0001
    80        0.1518            -nan     0.0100    0.0000
   100        0.1466            -nan     0.0100    0.0000
   120        0.1417            -nan     0.0100    0.0000
   140        0.1369            -nan     0.0100    0.0000
   160        0.1324            -nan     0.0100    0.0000
   180        0.1281            -nan     0.0100    0.0000
   200        0.1251            -nan     0.0100    0.0000
   220        0.1211            -nan     0.0100    0.0000
   240        0.1177            -nan     0.0100   -0.0000
   260        0.1143            -nan     0.0100    0.0000
   280        0.1109            -nan     0.0100   -0.0000
   300        0.1077            -nan     0.0100   -0.0000
   320        0.1048            -nan     0.0100   -0.0000
   340        0.1022            -nan     0.0100   -0.0000
   360        0.0999            -nan     0.0100   -0.0000
   376        0.0977            -nan     0.0100    0.0000

[1] "GBM variable coefficients"
                            var     rel.inf
comsize                 comsize 3.764175964
ratio5                   ratio5 3.277830320
V2                           V2 2.965195381
outer                     outer 2.836784764
walktrap_vertex walktrap_vertex 2.766812916
orbit65                 orbit65 2.674940145
spin_vertex         spin_vertex 2.375302136
orbit56                 orbit56 2.212342173
inner                     inner 2.163039374
pagerank               pagerank 2.138861488
orbit70                 orbit70 2.016398107
bigcom171             bigcom171 2.011339369
membership_s32   membership_s32 1.995190458
V1                           V1 1.830706432
knn                         knn 1.821149203
trans                     trans 1.802023623
bet                         bet 1.739669536
adhesion               adhesion 1.675429982
orbit62                 orbit62 1.663695359
ratio4                   ratio4 1.601445489
ioratio                 ioratio 1.330266457
selfinter             selfinter 1.299438817
cohesion               cohesion 1.242982603
graph11                 graph11 1.209923719
ratio1                   ratio1 1.166826048
bigcom30               bigcom30 1.156481972
graph22                 graph22 1.047335329
orbit68                 orbit68 0.999145048
third                     third 0.992729554
graph20                 graph20 0.974774807
orbit18                 orbit18 0.968515587
bigcom28               bigcom28 0.942692480
orbit50                 orbit50 0.940485444
orbit54                 orbit54 0.924868855
graph23                 graph23 0.867164646
graph4                   graph4 0.865900813
orbit45                 orbit45 0.828983903
graph10                 graph10 0.815844568
orbit63                 orbit63 0.805027596
orbit49                 orbit49 0.715084008
bigcom46               bigcom46 0.710185701
graph3                   graph3 0.703493581
graph25                 graph25 0.683177803
ratio2                   ratio2 0.665118292
constraint           constraint 0.622252648
sixth                     sixth 0.597798196
graph5                   graph5 0.597769898
fourth                   fourth 0.585931387
graph7                   graph7 0.577957398
orbit39                 orbit39 0.576590499
orbit36                 orbit36 0.575504914
orbit69                 orbit69 0.555409984
orbit24                 orbit24 0.551856928
orbit37                 orbit37 0.540998626
orbit20                 orbit20 0.502861574
graph19                 graph19 0.481335510
orbit46                 orbit46 0.474706195
orbit35                 orbit35 0.465931420
orbit27                 orbit27 0.458647085
orbit51                 orbit51 0.456854800
graph12                 graph12 0.454154292
graph29                 graph29 0.438198045
orbit16                 orbit16 0.433436765
graph28                 graph28 0.419284223
orbit31                 orbit31 0.413981330
orbit5                   orbit5 0.404778454
orbit40                 orbit40 0.402589821
graph17                 graph17 0.399003081
graph1                   graph1 0.395516120
orbit19                 orbit19 0.386400014
graph6                   graph6 0.385607145
orbit11                 orbit11 0.380982505
orbit41                 orbit41 0.371748750
bigcom178             bigcom178 0.371348985
graph9                   graph9 0.370446855
graph15                 graph15 0.365277174
orbit26                 orbit26 0.363691518
orbit30                 orbit30 0.354547676
bigcom52               bigcom52 0.354059513
bigcom26               bigcom26 0.343824944
orbit9                   orbit9 0.336826007
upto_fifth           upto_fifth 0.335385375
fifth                     fifth 0.334867393
graph18                 graph18 0.325061487
graph27                 graph27 0.320772141
orbit52                 orbit52 0.318660518
orbit32                 orbit32 0.318282325
upto_sixth           upto_sixth 0.317230850
orbit61                 orbit61 0.315590594
orbit66                 orbit66 0.315302289
orbit21                 orbit21 0.313901707
bigcom3                 bigcom3 0.309344158
graph14                 graph14 0.298215325
ratio3                   ratio3 0.294509745
orbit38                 orbit38 0.290951712
graph2                   graph2 0.289425214
orbit10                 orbit10 0.286241814
orbit44                 orbit44 0.282070322
orbit6                   orbit6 0.277396438
pdi                         pdi 0.276852371
graph26                 graph26 0.272430891
membership_s1     membership_s1 0.269276818
bigcom412             bigcom412 0.268292817
orbit29                 orbit29 0.266905719
orbit59                 orbit59 0.266863237
orbit71                 orbit71 0.266799363
coreness               coreness 0.266715498
orbit7                   orbit7 0.265834040
graph8                   graph8 0.252230949
orbit17                 orbit17 0.242262754
orbit28                 orbit28 0.242127254
orbit64                 orbit64 0.233944332
orbit2                   orbit2 0.232239663
orbit25                 orbit25 0.222211915
ecc                         ecc 0.217985028
orbit15                 orbit15 0.214450626
orbit57                 orbit57 0.213226037
graph0                   graph0 0.209740851
orbit58                 orbit58 0.206493911
graph24                 graph24 0.204287035
graph13                 graph13 0.202820171
ratio6                   ratio6 0.202422419
orbit55                 orbit55 0.199687742
close                     close 0.196574306
orbit22                 orbit22 0.187317559
orbit23                 orbit23 0.181188653
bigcom4                 bigcom4 0.179298396
upto_fourth         upto_fourth 0.177744034
graph16                 graph16 0.174669993
orbit60                 orbit60 0.174591657
orbit4                   orbit4 0.174433548
orbit53                 orbit53 0.168337580
orbit48                 orbit48 0.158920579
graph21                 graph21 0.152534595
orbit1                   orbit1 0.150237600
membership_s30   membership_s30 0.149059546
bigcom11               bigcom11 0.142563357
orbit13                 orbit13 0.133429548
orbit47                 orbit47 0.115150759
orbit33                 orbit33 0.107677147
orbit12                 orbit12 0.105628681
orbit42                 orbit42 0.097589719
upto_third           upto_third 0.096912677
hubscore               hubscore 0.093022240
orbit67                 orbit67 0.079085777
second                   second 0.072449864
membership_s15   membership_s15 0.061960542
upto_second         upto_second 0.054960980
membership_s27   membership_s27 0.054118850
membership_s4     membership_s4 0.045718192
bigcom22               bigcom22 0.040253039
bigcom38               bigcom38 0.038811806
bigcom196             bigcom196 0.034618926
orbit43                 orbit43 0.033576218
bigcom40               bigcom40 0.026812170
bigcom62               bigcom62 0.024872965
AP                           AP 0.021828493
bigcom205             bigcom205 0.019686110
bigcom109             bigcom109 0.017641176
bigcom101             bigcom101 0.016962054
bigcom32               bigcom32 0.005949108
bigcom204             bigcom204 0.005666598
bigcom75               bigcom75 0.003446267
bigcom71               bigcom71 0.003301177
bigcom385             bigcom385 0.002699868
membership_s36   membership_s36 0.002496671
orbit0                   orbit0 0.000000000
orbit3                   orbit3 0.000000000
orbit8                   orbit8 0.000000000
orbit14                 orbit14 0.000000000
orbit34                 orbit34 0.000000000
orbit72                 orbit72 0.000000000
eccrad                   eccrad 0.000000000
evcent                   evcent 0.000000000
first                     first 0.000000000
bigcom1                 bigcom1 0.000000000
bigcom2                 bigcom2 0.000000000
bigcom6                 bigcom6 0.000000000
bigcom8                 bigcom8 0.000000000
bigcom9                 bigcom9 0.000000000
bigcom13               bigcom13 0.000000000
bigcom15               bigcom15 0.000000000
bigcom16               bigcom16 0.000000000
bigcom21               bigcom21 0.000000000
bigcom24               bigcom24 0.000000000
bigcom31               bigcom31 0.000000000
bigcom33               bigcom33 0.000000000
bigcom34               bigcom34 0.000000000
bigcom36               bigcom36 0.000000000
bigcom37               bigcom37 0.000000000
bigcom39               bigcom39 0.000000000
bigcom43               bigcom43 0.000000000
bigcom44               bigcom44 0.000000000
bigcom47               bigcom47 0.000000000
bigcom49               bigcom49 0.000000000
bigcom50               bigcom50 0.000000000
bigcom51               bigcom51 0.000000000
bigcom54               bigcom54 0.000000000
bigcom56               bigcom56 0.000000000
bigcom66               bigcom66 0.000000000
bigcom68               bigcom68 0.000000000
bigcom69               bigcom69 0.000000000
bigcom72               bigcom72 0.000000000
bigcom73               bigcom73 0.000000000
bigcom74               bigcom74 0.000000000
bigcom76               bigcom76 0.000000000
bigcom77               bigcom77 0.000000000
bigcom79               bigcom79 0.000000000
bigcom80               bigcom80 0.000000000
bigcom82               bigcom82 0.000000000
bigcom83               bigcom83 0.000000000
bigcom84               bigcom84 0.000000000
bigcom85               bigcom85 0.000000000
bigcom87               bigcom87 0.000000000
bigcom89               bigcom89 0.000000000
bigcom91               bigcom91 0.000000000
bigcom92               bigcom92 0.000000000
bigcom93               bigcom93 0.000000000
bigcom96               bigcom96 0.000000000
bigcom97               bigcom97 0.000000000
bigcom98               bigcom98 0.000000000
bigcom99               bigcom99 0.000000000
bigcom104             bigcom104 0.000000000
bigcom106             bigcom106 0.000000000
bigcom113             bigcom113 0.000000000
bigcom116             bigcom116 0.000000000
bigcom120             bigcom120 0.000000000
bigcom123             bigcom123 0.000000000
bigcom126             bigcom126 0.000000000
bigcom127             bigcom127 0.000000000
bigcom137             bigcom137 0.000000000
bigcom139             bigcom139 0.000000000
bigcom140             bigcom140 0.000000000
bigcom143             bigcom143 0.000000000
bigcom145             bigcom145 0.000000000
bigcom146             bigcom146 0.000000000
bigcom147             bigcom147 0.000000000
bigcom149             bigcom149 0.000000000
bigcom153             bigcom153 0.000000000
bigcom154             bigcom154 0.000000000
bigcom156             bigcom156 0.000000000
bigcom157             bigcom157 0.000000000
bigcom158             bigcom158 0.000000000
bigcom160             bigcom160 0.000000000
bigcom161             bigcom161 0.000000000
bigcom162             bigcom162 0.000000000
bigcom164             bigcom164 0.000000000
bigcom166             bigcom166 0.000000000
bigcom167             bigcom167 0.000000000
bigcom173             bigcom173 0.000000000
bigcom175             bigcom175 0.000000000
bigcom176             bigcom176 0.000000000
bigcom177             bigcom177 0.000000000
bigcom180             bigcom180 0.000000000
bigcom181             bigcom181 0.000000000
bigcom184             bigcom184 0.000000000
bigcom186             bigcom186 0.000000000
bigcom187             bigcom187 0.000000000
bigcom189             bigcom189 0.000000000
bigcom194             bigcom194 0.000000000
bigcom195             bigcom195 0.000000000
bigcom212             bigcom212 0.000000000
bigcom214             bigcom214 0.000000000
bigcom222             bigcom222 0.000000000
bigcom223             bigcom223 0.000000000
bigcom226             bigcom226 0.000000000
bigcom227             bigcom227 0.000000000
bigcom229             bigcom229 0.000000000
bigcom233             bigcom233 0.000000000
bigcom236             bigcom236 0.000000000
bigcom237             bigcom237 0.000000000
bigcom246             bigcom246 0.000000000
bigcom248             bigcom248 0.000000000
bigcom249             bigcom249 0.000000000
bigcom250             bigcom250 0.000000000
bigcom254             bigcom254 0.000000000
bigcom266             bigcom266 0.000000000
bigcom269             bigcom269 0.000000000
bigcom272             bigcom272 0.000000000
bigcom274             bigcom274 0.000000000
bigcom281             bigcom281 0.000000000
bigcom291             bigcom291 0.000000000
bigcom292             bigcom292 0.000000000
bigcom295             bigcom295 0.000000000
bigcom299             bigcom299 0.000000000
bigcom301             bigcom301 0.000000000
bigcom306             bigcom306 0.000000000
bigcom309             bigcom309 0.000000000
bigcom314             bigcom314 0.000000000
bigcom321             bigcom321 0.000000000
bigcom341             bigcom341 0.000000000
bigcom350             bigcom350 0.000000000
bigcom353             bigcom353 0.000000000
bigcom359             bigcom359 0.000000000
bigcom363             bigcom363 0.000000000
bigcom365             bigcom365 0.000000000
bigcom386             bigcom386 0.000000000
bigcom408             bigcom408 0.000000000
bigcom480             bigcom480 0.000000000
membership_s3     membership_s3 0.000000000
membership_s5     membership_s5 0.000000000
membership_s6     membership_s6 0.000000000
membership_s7     membership_s7 0.000000000
membership_s8     membership_s8 0.000000000
membership_s9     membership_s9 0.000000000
membership_s11   membership_s11 0.000000000
membership_s12   membership_s12 0.000000000
membership_s14   membership_s14 0.000000000
membership_s16   membership_s16 0.000000000
membership_s17   membership_s17 0.000000000
membership_s18   membership_s18 0.000000000
membership_s20   membership_s20 0.000000000
membership_s21   membership_s21 0.000000000
membership_s22   membership_s22 0.000000000
membership_s24   membership_s24 0.000000000
membership_s25   membership_s25 0.000000000
membership_s26   membership_s26 0.000000000
membership_s28   membership_s28 0.000000000
membership_s31   membership_s31 0.000000000
membership_s33   membership_s33 0.000000000
membership_s37   membership_s37 0.000000000
[1] "Dataset: all_targets Model RF, run: 8 of 10 2015-06-22 18:51:22"
     |      Out-of-bag   |
Tree |      MSE  %Var(y) |
   1 |  0.04003   192.89 |
   2 |  0.03574   172.21 |
   3 |  0.03404   164.01 |
   4 |  0.03273   157.71 |
   5 |  0.03113   150.00 |
   6 |  0.02985   143.84 |
   7 |  0.02892   139.34 |
   8 |  0.02864   138.01 |
   9 |  0.02772   133.56 |
  10 |  0.02708   130.47 |
  11 |  0.02592   124.87 |
  12 |  0.02523   121.58 |
  13 |  0.02483   119.64 |
  14 |  0.02429   117.04 |
  15 |   0.0239   115.17 |
  16 |  0.02365   113.97 |
  17 |   0.0234   112.75 |
  18 |  0.02321   111.84 |
  19 |  0.02285   110.11 |
  20 |  0.02256   108.69 |
  21 |  0.02237   107.77 |
  22 |  0.02224   107.14 |
  23 |  0.02208   106.38 |
  24 |  0.02195   105.77 |
  25 |  0.02193   105.68 |
  26 |  0.02178   104.95 |
  27 |  0.02166   104.37 |
  28 |  0.02161   104.10 |
  29 |  0.02152   103.67 |
  30 |   0.0215   103.57 |
  31 |  0.02142   103.20 |
  32 |  0.02136   102.94 |
  33 |  0.02133   102.76 |
  34 |  0.02127   102.47 |
  35 |  0.02122   102.26 |
  36 |  0.02121   102.19 |
  37 |  0.02112   101.78 |
  38 |  0.02107   101.52 |
  39 |  0.02095   100.96 |
  40 |  0.02091   100.74 |
  41 |  0.02089   100.67 |
  42 |  0.02087   100.57 |
  43 |  0.02084   100.41 |
  44 |  0.02082   100.32 |
  45 |  0.02082   100.30 |
  46 |  0.02074    99.92 |
  47 |  0.02072    99.86 |
  48 |  0.02069    99.69 |
  49 |  0.02068    99.65 |
  50 |  0.02069    99.69 |
  51 |  0.02066    99.56 |
  52 |  0.02066    99.54 |
  53 |  0.02064    99.46 |
  54 |   0.0206    99.24 |
  55 |   0.0206    99.27 |
  56 |  0.02057    99.13 |
  57 |  0.02055    99.02 |
  58 |  0.02055    99.02 |
  59 |  0.02055    99.01 |
  60 |  0.02052    98.89 |
  61 |  0.02054    98.97 |
  62 |  0.02054    98.99 |
  63 |  0.02049    98.72 |
  64 |  0.02051    98.81 |
  65 |  0.02049    98.74 |
  66 |   0.0205    98.78 |
  67 |  0.02049    98.73 |
  68 |  0.02052    98.86 |
  69 |   0.0205    98.75 |
  70 |   0.0205    98.78 |
  71 |  0.02047    98.63 |
  72 |  0.02048    98.66 |
  73 |  0.02045    98.52 |
  74 |  0.02046    98.57 |
  75 |  0.02046    98.58 |
  76 |  0.02046    98.57 |
  77 |  0.02044    98.51 |
  78 |  0.02044    98.48 |
  79 |  0.02045    98.52 |
  80 |  0.02044    98.48 |
  81 |  0.02043    98.46 |
  82 |  0.02041    98.36 |
  83 |  0.02041    98.34 |
  84 |  0.02039    98.22 |
  85 |  0.02034    97.99 |
  86 |  0.02034    97.98 |
  87 |  0.02033    97.94 |
  88 |  0.02031    97.86 |
  89 |   0.0203    97.80 |
  90 |  0.02032    97.93 |
  91 |  0.02031    97.85 |
  92 |  0.02031    97.88 |
  93 |  0.02031    97.85 |
  94 |  0.02029    97.78 |
  95 |  0.02027    97.67 |
  96 |  0.02027    97.67 |
  97 |  0.02026    97.61 |
  98 |  0.02026    97.64 |
  99 |  0.02024    97.53 |
 100 |  0.02024    97.52 |
[1] "Random Forest variable coefficients"
                      %IncMSE IncNodePurity
graph0           4.762461e-04  3.333287e-01
graph1           1.556753e-03  7.752114e-01
graph2           6.705255e-04  6.268557e-01
graph3           9.466444e-04  7.317546e-01
graph4           3.174268e-03  8.881388e-01
graph5           1.525138e-03  8.688767e-01
graph6           2.266695e-03  9.739884e-01
graph7           1.629947e-03  1.136332e+00
graph8           2.023731e-04  4.668488e-01
graph9           1.042353e-03  6.859612e-01
graph10          3.665244e-03  1.347339e+00
graph11          2.875475e-03  1.338242e+00
graph12          3.296868e-03  1.250636e+00
graph13          9.445961e-04  7.967206e-01
graph14          2.321847e-03  1.125536e+00
graph15          1.858755e-03  8.369473e-01
graph16          2.654791e-03  7.762181e-01
graph17          4.300262e-03  1.469147e+00
graph18          9.468467e-04  5.548712e-01
graph19          1.204081e-03  1.029730e+00
graph20          6.102916e-03  1.741807e+00
graph21          1.402452e-03  7.279908e-01
graph22          2.339180e-03  1.467834e+00
graph23          3.314294e-03  1.795854e+00
graph24          2.829949e-03  9.397528e-01
graph25          2.384097e-03  1.067099e+00
graph26          2.263122e-03  1.247552e+00
graph27          3.110913e-03  1.254027e+00
graph28          1.605834e-03  9.894249e-01
graph29          6.972460e-04  6.933097e-01
orbit0           2.334009e-03  4.453706e-01
orbit1           1.217058e-03  8.583086e-01
orbit2           4.637285e-03  8.559143e-01
orbit3           3.331359e-04  4.540682e-01
orbit4           1.716743e-03  7.751275e-01
orbit5           2.182068e-03  6.644909e-01
orbit6           2.625406e-03  1.091711e+00
orbit7           3.785964e-03  6.969387e-01
orbit8           4.962865e-03  1.216273e+00
orbit9           1.706155e-03  1.372497e+00
orbit10          1.785725e-03  8.042435e-01
orbit11          1.769055e-03  6.288193e-01
orbit12          1.921675e-03  7.387755e-01
orbit13          4.886864e-04  5.077528e-01
orbit14          3.246149e-04  5.324589e-01
orbit15          1.694492e-03  1.095037e+00
orbit16          1.818130e-03  8.484550e-01
orbit17          2.174949e-03  9.739056e-01
orbit18          6.846282e-03  2.365576e+00
orbit19          3.434836e-03  1.428817e+00
orbit20          3.922698e-03  1.193166e+00
orbit21          2.180432e-03  8.295001e-01
orbit22          2.813225e-03  1.488758e+00
orbit23          1.711197e-03  7.467952e-01
orbit24          4.170629e-03  1.359746e+00
orbit25          2.299005e-03  9.071335e-01
orbit26          1.300948e-03  5.356431e-01
orbit27          2.959053e-03  1.086990e+00
orbit28          2.335163e-03  1.133720e+00
orbit29          1.794202e-03  5.247705e-01
orbit30          2.100120e-03  9.731034e-01
orbit31          2.053067e-03  1.251259e+00
orbit32          8.973237e-04  1.067246e+00
orbit33          2.703201e-03  7.015084e-01
orbit34          2.420519e-03  6.674869e-01
orbit35          1.545934e-03  9.396092e-01
orbit36          2.885388e-03  1.067670e+00
orbit37          2.637924e-03  1.118172e+00
orbit38          3.306295e-03  1.000478e+00
orbit39          4.237895e-03  1.666489e+00
orbit40          2.880952e-03  1.280341e+00
orbit41          5.518893e-04  6.219868e-01
orbit42          5.106465e-04  4.047642e-01
orbit43          9.818333e-04  5.178482e-01
orbit44          1.475789e-03  6.631020e-01
orbit45          2.867412e-03  1.962035e+00
orbit46          2.627899e-03  1.218718e+00
orbit47          3.404958e-03  5.815250e-01
orbit48          7.273161e-04  4.822216e-01
orbit49          6.173888e-03  1.685424e+00
orbit50          2.030787e-03  1.433983e+00
orbit51          1.986721e-03  1.040779e+00
orbit52          1.468940e-03  9.034793e-01
orbit53          2.874742e-03  7.739621e-01
orbit54          2.663297e-03  2.104334e+00
orbit55          1.745961e-04  5.515098e-01
orbit56          6.264546e-03  2.695826e+00
orbit57          6.982719e-04  4.777260e-01
orbit58          5.964133e-04  5.913623e-01
orbit59          1.959582e-03  5.240982e-01
orbit60          9.236564e-04  6.521582e-01
orbit61          2.468355e-03  6.854067e-01
orbit62          6.035652e-03  2.225418e+00
orbit63          1.427952e-03  1.366108e+00
orbit64          1.401842e-03  9.123680e-01
orbit65          6.121211e-03  3.078776e+00
orbit66          7.461263e-04  7.127602e-01
orbit67          5.334247e-04  4.500220e-01
orbit68          2.963705e-03  1.692660e+00
orbit69          1.548437e-03  1.253091e+00
orbit70          2.299479e-03  2.111697e+00
orbit71          1.575187e-04  5.351551e-01
orbit72          5.952470e-04  6.476270e-01
AP               2.820923e-05  3.160916e-01
bet              4.166724e-03  2.737612e+00
ecc              2.775142e-04  5.125971e-01
eccrad           1.473820e-04  2.727362e-01
close            2.505970e-03  8.541096e-01
constraint       3.030898e-03  1.796356e+00
coreness         4.431469e-03  6.506142e-01
knn              3.353386e-03  2.164371e+00
hubscore         1.991170e-03  1.083432e+00
pagerank         5.547546e-03  3.641891e+00
trans            2.674208e-03  2.485368e+00
evcent           1.179662e-03  7.623007e-01
first            4.132877e-04  3.314635e-01
upto_second      9.273627e-04  6.137235e-01
upto_third       2.069567e-03  8.207601e-01
upto_fourth      9.630987e-04  7.149359e-01
upto_fifth       1.935236e-03  1.102017e+00
upto_sixth       1.982608e-03  8.208960e-01
second           2.432198e-03  6.034771e-01
third            6.058666e-03  2.040988e+00
fourth           4.402775e-03  1.925260e+00
fifth            2.255517e-03  1.807546e+00
sixth            2.620085e-03  1.936668e+00
ratio1           3.779933e-03  2.460275e+00
ratio2           3.847332e-03  2.900945e+00
ratio3           1.854805e-03  1.522053e+00
ratio4           2.897384e-03  3.337055e+00
ratio5           4.678563e-03  7.042380e+00
ratio6           3.808684e-03  1.638536e+00
selfinter        2.709348e-03  1.273745e+00
walktrap_vertex  1.851519e-03  3.794287e+00
bigcom1          6.615615e-05  1.098781e-01
bigcom2          0.000000e+00  2.844947e-18
bigcom3          7.809090e-05  7.794357e-01
bigcom4          6.141054e-05  3.187967e-01
bigcom6          0.000000e+00  2.775558e-19
bigcom8         -1.355320e-05  6.509634e-05
bigcom9          0.000000e+00  1.942890e-18
bigcom11        -4.001000e-06  2.757267e-01
bigcom13         0.000000e+00  0.000000e+00
bigcom15         0.000000e+00  1.179612e-18
bigcom16         0.000000e+00  6.245005e-19
bigcom21         1.115152e-05  2.876925e-02
bigcom22         1.585591e-04  1.007884e-01
bigcom24         0.000000e+00  0.000000e+00
bigcom26         1.359316e-04  7.815787e-01
bigcom28         1.939578e-04  1.689022e+00
bigcom30         5.720968e-04  1.558673e+00
bigcom31         0.000000e+00  6.938894e-20
bigcom32        -1.329835e-05  9.633604e-02
bigcom33         0.000000e+00  1.942890e-18
bigcom34         0.000000e+00  3.469447e-19
bigcom36         0.000000e+00  8.326673e-19
bigcom37         0.000000e+00  1.110223e-18
bigcom38         6.873570e-05  3.619369e-01
bigcom39         0.000000e+00  1.457168e-18
bigcom40         2.032402e-04  2.578468e-01
bigcom43         0.000000e+00  1.387779e-19
bigcom44         0.000000e+00  0.000000e+00
bigcom46        -5.040305e-05  8.570733e-01
bigcom47         0.000000e+00  0.000000e+00
bigcom49         0.000000e+00  1.387779e-19
bigcom50         0.000000e+00  1.665335e-18
bigcom51         0.000000e+00  0.000000e+00
bigcom52         1.530858e-06  1.043154e+00
bigcom54         0.000000e+00  2.775558e-19
bigcom56         0.000000e+00  1.110223e-18
bigcom62        -8.227538e-07  6.936310e-01
bigcom66         0.000000e+00  1.387779e-18
bigcom68         0.000000e+00  2.775558e-19
bigcom69         0.000000e+00  6.938894e-20
bigcom71         5.478410e-05  2.870287e-01
bigcom72         0.000000e+00  0.000000e+00
bigcom73         2.382384e-06  1.058204e-01
bigcom74         0.000000e+00  1.110223e-18
bigcom75        -3.260319e-05  4.745031e-01
bigcom76         0.000000e+00  1.110223e-18
bigcom77         0.000000e+00  2.775558e-19
bigcom79         0.000000e+00  4.510281e-19
bigcom80         0.000000e+00  8.571429e-03
bigcom82         0.000000e+00  7.285839e-19
bigcom83         0.000000e+00  4.996004e-18
bigcom84         0.000000e+00  2.220446e-18
bigcom85         0.000000e+00  2.220446e-18
bigcom87         0.000000e+00  6.245005e-19
bigcom89         0.000000e+00  5.551115e-19
bigcom91        -5.354558e-06  2.140842e-01
bigcom92        -5.160799e-06  3.640426e-02
bigcom93         0.000000e+00  2.428613e-18
bigcom96         0.000000e+00  0.000000e+00
bigcom97         0.000000e+00  1.942890e-18
bigcom98         0.000000e+00  0.000000e+00
bigcom99         0.000000e+00  6.938894e-20
bigcom101        7.311645e-05  2.191874e-01
bigcom104        0.000000e+00  2.775558e-19
bigcom106        0.000000e+00  2.775558e-19
bigcom109        2.809676e-05  7.210291e-01
bigcom113        0.000000e+00  1.110223e-18
bigcom116       -3.896063e-06  8.029120e-02
bigcom120        0.000000e+00  2.775558e-19
bigcom123        0.000000e+00  2.775558e-19
bigcom126        0.000000e+00  1.665335e-18
bigcom127        0.000000e+00  1.110223e-18
bigcom137        0.000000e+00  1.318390e-18
bigcom139        0.000000e+00  6.245005e-19
bigcom140        0.000000e+00  6.245005e-19
bigcom143       -2.408610e-06  2.110147e-01
bigcom145        0.000000e+00  1.110223e-18
bigcom146        0.000000e+00  3.330669e-18
bigcom147        0.000000e+00  4.163336e-19
bigcom149        0.000000e+00  2.775558e-19
bigcom153        0.000000e+00  0.000000e+00
bigcom154        0.000000e+00  3.469447e-19
bigcom156        0.000000e+00  2.775558e-19
bigcom157        0.000000e+00  5.551115e-19
bigcom158        0.000000e+00  5.551115e-19
bigcom160        0.000000e+00  5.551115e-19
bigcom161        0.000000e+00  0.000000e+00
bigcom162        0.000000e+00  9.020562e-19
bigcom164        0.000000e+00  5.551115e-19
bigcom166        0.000000e+00  1.387779e-18
bigcom167        0.000000e+00  9.714451e-19
bigcom171        1.408284e-04  2.354304e+00
bigcom173        0.000000e+00  1.387779e-18
bigcom175        0.000000e+00  3.608225e-18
bigcom176        0.000000e+00  0.000000e+00
bigcom177        0.000000e+00  0.000000e+00
bigcom178        4.541287e-05  1.111524e+00
bigcom180        0.000000e+00  0.000000e+00
bigcom181        0.000000e+00  8.750000e-03
bigcom184        0.000000e+00  2.775558e-19
bigcom186       -2.026841e-07  6.056429e-01
bigcom187       -2.217237e-06  1.261288e-01
bigcom189        0.000000e+00  1.526557e-18
bigcom194        0.000000e+00  6.245005e-19
bigcom195        0.000000e+00  0.000000e+00
bigcom196        7.875179e-06  7.863501e-01
bigcom204        2.136113e-05  2.656449e-01
bigcom205       -1.419654e-05  2.773587e-01
bigcom212        0.000000e+00  2.775558e-19
bigcom214        0.000000e+00  5.551115e-19
bigcom222        0.000000e+00  1.110223e-18
bigcom223        0.000000e+00  0.000000e+00
bigcom226        0.000000e+00  5.551115e-19
bigcom227        0.000000e+00  2.498002e-18
bigcom229        0.000000e+00  2.220446e-18
bigcom233        0.000000e+00  1.665335e-18
bigcom236        0.000000e+00  0.000000e+00
bigcom237        0.000000e+00  2.775558e-19
bigcom246        0.000000e+00  2.289835e-18
bigcom248        0.000000e+00  1.526557e-18
bigcom249        0.000000e+00  4.857226e-19
bigcom250        0.000000e+00  5.551115e-19
bigcom254        0.000000e+00  2.775558e-18
bigcom266        0.000000e+00  2.775558e-19
bigcom269        0.000000e+00  1.179612e-18
bigcom272        0.000000e+00  9.020562e-19
bigcom274        0.000000e+00  6.938894e-19
bigcom281        0.000000e+00  4.440892e-18
bigcom291        0.000000e+00  2.498002e-18
bigcom292        0.000000e+00  2.775558e-19
bigcom295        0.000000e+00  5.551115e-19
bigcom299        0.000000e+00  1.665335e-18
bigcom301        0.000000e+00  6.245005e-19
bigcom306        0.000000e+00  0.000000e+00
bigcom309        0.000000e+00  1.665335e-18
bigcom314        0.000000e+00  2.775558e-19
bigcom321        0.000000e+00  1.110223e-18
bigcom341        0.000000e+00  3.469447e-19
bigcom350        0.000000e+00  0.000000e+00
bigcom353        0.000000e+00  2.220446e-18
bigcom359        0.000000e+00  1.110223e-18
bigcom363        0.000000e+00  4.510281e-19
bigcom365        0.000000e+00  1.387779e-18
bigcom385       -1.271267e-05  4.883573e-01
bigcom386        0.000000e+00  8.326673e-19
bigcom408       -1.358858e-05  3.904494e-01
bigcom412        3.764156e-05  8.699174e-01
bigcom480        0.000000e+00  4.163336e-19
spin_vertex      1.000427e-03  3.088953e+00
membership_s1    7.488992e-04  5.313713e-01
membership_s3    0.000000e+00  6.245005e-19
membership_s4   -2.514860e-05  1.079440e-01
membership_s5    1.154360e-04  1.883257e-01
membership_s6    1.655547e-04  7.426423e-02
membership_s7    2.966003e-05  1.116869e-01
membership_s8    0.000000e+00  5.551115e-19
membership_s9    0.000000e+00  1.110223e-18
membership_s11   0.000000e+00  2.775558e-19
membership_s12   0.000000e+00  1.665335e-18
membership_s14   0.000000e+00  0.000000e+00
membership_s15   4.529222e-05  5.405637e-01
membership_s16   0.000000e+00  1.040834e-18
membership_s17   0.000000e+00  2.775558e-19
membership_s18   0.000000e+00  1.110223e-18
membership_s20   0.000000e+00  6.938894e-19
membership_s21   5.780641e-06  1.174503e-01
membership_s22   0.000000e+00  3.053113e-18
membership_s24   0.000000e+00  1.387779e-18
membership_s25   0.000000e+00  5.551115e-19
membership_s26   0.000000e+00  9.540979e-19
membership_s27   9.044926e-05  2.182797e-01
membership_s28   0.000000e+00  9.020562e-19
membership_s30   1.416858e-04  2.856298e-01
membership_s31   1.040314e-05  1.007659e-01
membership_s32   1.833613e-03  2.835875e+00
membership_s33   0.000000e+00  0.000000e+00
membership_s36   9.430072e-05  2.076116e-01
membership_s37   0.000000e+00  5.204170e-19
V1               3.497116e-03  3.996413e+00
V2               1.864165e-03  4.678502e+00
pdi              1.927327e-04  5.705858e-01
adhesion         2.024236e-02  3.798265e+00
cohesion         1.291115e-02  4.075071e+00
inner            8.684237e-03  4.892258e+00
outer            4.936282e-03  6.262312e+00
ioratio          8.834339e-03  4.312121e+00
comsize          1.128678e-02  7.688099e+00
[1] "Dataset: all_targets Model GLM, run: 8 of 10 2015-06-22 18:56:58"
[1] "glmnet variable coefficients"
                     [,1]          [,2]
(Intercept)     -3.832131 -8.239208e+00
graph0           0.000000 -1.817998e-03
graph1           0.000000  0.000000e+00
graph2           0.000000 -3.052649e-04
graph3           0.000000 -3.386933e-08
graph4           0.000000  0.000000e+00
graph5           0.000000  0.000000e+00
graph6           0.000000  0.000000e+00
graph7           0.000000  0.000000e+00
graph8           0.000000  0.000000e+00
graph9           0.000000 -2.846731e-09
graph10          0.000000  0.000000e+00
graph11          0.000000  0.000000e+00
graph12          0.000000  0.000000e+00
graph13          0.000000  0.000000e+00
graph14          0.000000  0.000000e+00
graph15          0.000000 -1.373390e-08
graph16          0.000000  0.000000e+00
graph17          0.000000  0.000000e+00
graph18          0.000000  0.000000e+00
graph19          0.000000  0.000000e+00
graph20          0.000000 -3.929870e-06
graph21          0.000000  0.000000e+00
graph22          0.000000 -2.122077e-06
graph23          0.000000  0.000000e+00
graph24          0.000000  0.000000e+00
graph25          0.000000  0.000000e+00
graph26          0.000000  0.000000e+00
graph27          0.000000  2.934399e-05
graph28          0.000000  0.000000e+00
graph29          0.000000 -8.599156e-05
orbit0           0.000000 -1.079318e-03
orbit1           0.000000 -2.005123e-05
orbit2           0.000000  0.000000e+00
orbit3           0.000000 -1.274137e-06
orbit4           0.000000 -1.081779e-06
orbit5           0.000000  0.000000e+00
orbit6           0.000000  3.696441e-09
orbit7           0.000000  0.000000e+00
orbit8           0.000000  0.000000e+00
orbit9           0.000000  0.000000e+00
orbit10          0.000000 -1.545542e-06
orbit11          0.000000  0.000000e+00
orbit12          0.000000  0.000000e+00
orbit13          0.000000  0.000000e+00
orbit14          0.000000  0.000000e+00
orbit15          0.000000  0.000000e+00
orbit16          0.000000 -5.661325e-09
orbit17          0.000000 -4.019806e-10
orbit18          0.000000  0.000000e+00
orbit19          0.000000  6.443861e-10
orbit20          0.000000 -1.367762e-09
orbit21          0.000000  0.000000e+00
orbit22          0.000000 -8.237521e-11
orbit23          0.000000  0.000000e+00
orbit24          0.000000  8.890850e-09
orbit25          0.000000  1.055518e-07
orbit26          0.000000 -1.231573e-10
orbit27          0.000000  4.187924e-07
orbit28          0.000000 -3.342459e-07
orbit29          0.000000 -3.369121e-08
orbit30          0.000000  0.000000e+00
orbit31          0.000000  1.068295e-09
orbit32          0.000000 -6.007354e-09
orbit33          0.000000  0.000000e+00
orbit34          0.000000 -1.550988e-08
orbit35          0.000000 -7.499565e-07
orbit36          0.000000  6.019664e-08
orbit37          0.000000 -1.073397e-07
orbit38          0.000000  0.000000e+00
orbit39          0.000000 -1.758342e-06
orbit40          0.000000  0.000000e+00
orbit41          0.000000  0.000000e+00
orbit42          0.000000 -5.779941e-11
orbit43          0.000000  6.781717e-06
orbit44          0.000000 -2.643476e-07
orbit45          0.000000  3.023687e-06
orbit46          0.000000 -2.603434e-06
orbit47          0.000000  0.000000e+00
orbit48          0.000000  6.169578e-07
orbit49          0.000000 -1.419759e-07
orbit50          0.000000 -3.075154e-06
orbit51          0.000000  2.788626e-06
orbit52          0.000000  1.160036e-08
orbit53          0.000000 -2.855278e-08
orbit54          0.000000 -6.916097e-06
orbit55          0.000000 -2.310754e-07
orbit56          0.000000  8.933357e-05
orbit57          0.000000 -2.760190e-06
orbit58          0.000000  0.000000e+00
orbit59          0.000000  1.573471e-06
orbit60          0.000000  0.000000e+00
orbit61          0.000000  0.000000e+00
orbit62          0.000000  1.112650e-04
orbit63          0.000000  3.853100e-05
orbit64          0.000000 -2.472499e-06
orbit65          0.000000  4.029035e-05
orbit66          0.000000 -6.201016e-05
orbit67          0.000000  1.516159e-05
orbit68          0.000000  4.517907e-05
orbit69          0.000000  4.838377e-05
orbit70          0.000000  4.997088e-04
orbit71          0.000000 -1.749820e-09
orbit72          0.000000 -6.950113e-05
AP               0.000000 -1.253225e-01
bet              0.000000  2.905721e-07
ecc              0.000000  7.873080e-03
eccrad           0.000000  3.952223e-02
close            0.000000  0.000000e+00
constraint       0.000000 -9.684089e-01
coreness         0.000000 -6.189800e-03
knn              0.000000 -1.730854e-05
hubscore         0.000000  1.408978e-01
pagerank         0.000000 -1.022947e+00
trans            0.000000 -3.021516e-01
evcent           0.000000  0.000000e+00
first            0.000000 -1.850348e-03
upto_second      0.000000 -1.914526e-05
upto_third       0.000000  0.000000e+00
upto_fourth      0.000000  0.000000e+00
upto_fifth       0.000000  4.833309e-05
upto_sixth       0.000000  0.000000e+00
second           0.000000 -1.015001e-05
third            0.000000  1.090684e-08
fourth           0.000000 -2.069846e-05
fifth            0.000000  3.223408e-05
sixth            0.000000  0.000000e+00
ratio1           0.000000 -4.351914e-04
ratio2           0.000000  1.960221e-05
ratio3           0.000000  2.065811e-04
ratio4           0.000000  0.000000e+00
ratio5           0.000000  0.000000e+00
ratio6           0.000000 -2.491949e-06
selfinter        0.000000  5.596599e-01
walktrap_vertex  0.000000 -3.501885e-01
bigcom1          0.000000 -4.855269e-01
bigcom2          0.000000 -4.325876e-01
bigcom3          0.000000  4.397942e-01
bigcom4          0.000000 -1.315397e-02
bigcom6          0.000000 -4.877683e-01
bigcom8          0.000000 -2.715630e-01
bigcom9          0.000000 -6.632712e-01
bigcom11         0.000000  6.856360e-01
bigcom13         0.000000 -7.655146e-01
bigcom15         0.000000 -2.404466e-01
bigcom16         0.000000 -3.360250e-01
bigcom21         0.000000 -4.299857e-01
bigcom22         0.000000 -7.612794e-02
bigcom24         0.000000 -3.232082e-01
bigcom26         0.000000  8.137795e-01
bigcom28         0.000000  7.896636e-01
bigcom30         0.000000  8.325375e-01
bigcom31         0.000000 -2.001436e-01
bigcom32         0.000000  7.178584e-01
bigcom33         0.000000 -7.515981e-01
bigcom34         0.000000 -2.526125e-01
bigcom36         0.000000 -1.097206e+00
bigcom37         0.000000  0.000000e+00
bigcom38         0.000000  1.271094e+00
bigcom39         0.000000 -7.261590e-01
bigcom40         0.000000  1.664582e-01
bigcom43         0.000000 -4.720429e-01
bigcom44         0.000000 -5.420296e-01
bigcom46         0.000000  1.653438e+00
bigcom47         0.000000 -8.836248e-01
bigcom49         0.000000 -3.009651e-01
bigcom50         0.000000 -7.420581e-01
bigcom51         0.000000 -2.263940e-01
bigcom52         0.000000  2.046435e+00
bigcom54         0.000000 -1.882551e-01
bigcom56         0.000000 -9.327915e-01
bigcom62         0.000000  1.424785e+00
bigcom66         0.000000 -6.503179e-01
bigcom68         0.000000 -2.115018e-01
bigcom69         0.000000 -6.930574e-01
bigcom71         0.000000  1.415812e+00
bigcom72         0.000000 -1.036324e-01
bigcom73         0.000000  8.378407e-02
bigcom74         0.000000 -6.146265e-01
bigcom75         0.000000  1.293659e+00
bigcom76         0.000000 -4.230609e-01
bigcom77         0.000000 -8.006205e-01
bigcom79         0.000000 -8.701387e-01
bigcom80         0.000000 -8.231122e-01
bigcom82         0.000000 -9.397448e-01
bigcom83         0.000000  0.000000e+00
bigcom84         0.000000 -9.220305e-01
bigcom85         0.000000 -9.080708e-01
bigcom87         0.000000 -8.138443e-01
bigcom89         0.000000 -5.379515e-01
bigcom91         0.000000  5.044279e-01
bigcom92         0.000000  5.264832e-01
bigcom93         0.000000  0.000000e+00
bigcom96         0.000000 -5.454191e-01
bigcom97         0.000000 -9.031763e-01
bigcom98         0.000000 -5.802988e-01
bigcom99         0.000000 -4.103295e-02
bigcom101        0.000000  1.268214e+00
bigcom104        0.000000 -7.671980e-01
bigcom106        0.000000 -6.702667e-01
bigcom109        0.000000  1.570470e+00
bigcom113        0.000000 -5.868033e-01
bigcom116        0.000000 -8.012241e-02
bigcom120        0.000000 -6.307234e-01
bigcom123        0.000000 -4.334736e-01
bigcom126        0.000000 -8.283222e-02
bigcom127        0.000000 -2.046245e-01
bigcom137        0.000000 -9.171745e-01
bigcom139        0.000000 -4.979745e-01
bigcom140        0.000000 -4.280209e-01
bigcom143        0.000000  1.481375e+00
bigcom145        0.000000 -1.096187e-01
bigcom146        0.000000 -2.436424e-01
bigcom147        0.000000 -3.773774e-01
bigcom149        0.000000 -2.560973e-01
bigcom153        0.000000 -5.972420e-01
bigcom154        0.000000 -2.087329e-01
bigcom156        0.000000 -5.695020e-01
bigcom157        0.000000  0.000000e+00
bigcom158        0.000000 -1.405258e-01
bigcom160        0.000000 -5.434637e-01
bigcom161        0.000000 -3.235254e-01
bigcom162        0.000000 -2.318265e-01
bigcom164        0.000000 -3.167966e-01
bigcom166        0.000000 -2.399823e-01
bigcom167        0.000000 -1.054715e+00
bigcom171        0.000000  2.801051e+00
bigcom173        0.000000 -3.278275e-01
bigcom175        0.000000  0.000000e+00
bigcom176        0.000000 -1.447122e-01
bigcom177        0.000000 -2.353766e-01
bigcom178        0.000000  2.475362e+00
bigcom180        0.000000 -1.185060e-01
bigcom181        0.000000 -3.938090e-01
bigcom184        0.000000 -4.868145e-01
bigcom186        0.000000  6.748961e-01
bigcom187        0.000000  5.797122e-01
bigcom189        0.000000 -2.906197e-01
bigcom194        0.000000 -1.367690e-01
bigcom195        0.000000 -4.398298e-01
bigcom196        0.000000  1.614557e+00
bigcom204        0.000000  1.426658e+00
bigcom205        0.000000  1.661513e+00
bigcom212        0.000000 -1.490978e-01
bigcom214        0.000000 -2.748957e-01
bigcom222        0.000000 -1.742557e-01
bigcom223        0.000000 -7.264635e-01
bigcom226        0.000000 -1.477547e-01
bigcom227        0.000000 -3.345092e-01
bigcom229        0.000000 -1.019719e-01
bigcom233        0.000000 -2.747198e-01
bigcom236        0.000000 -3.279862e-01
bigcom237        0.000000 -4.334805e-01
bigcom246        0.000000 -4.523983e-01
bigcom248        0.000000 -9.499577e-01
bigcom249        0.000000 -3.963212e-01
bigcom250        0.000000 -3.598955e-01
bigcom254        0.000000 -1.891749e-01
bigcom266        0.000000 -8.153988e-01
bigcom269        0.000000 -3.597868e-01
bigcom272        0.000000 -3.381938e-01
bigcom274        0.000000  0.000000e+00
bigcom281        0.000000 -1.494938e-01
bigcom291        0.000000 -4.915262e-01
bigcom292        0.000000 -5.749525e-01
bigcom295        0.000000 -5.074152e-01
bigcom299        0.000000 -6.916987e-01
bigcom301        0.000000 -3.242515e-01
bigcom306        0.000000 -1.884171e-01
bigcom309        0.000000 -5.652510e-01
bigcom314        0.000000 -4.750771e-01
bigcom321        0.000000 -3.879958e-01
bigcom341        0.000000 -4.113129e-01
bigcom350        0.000000 -2.595126e-01
bigcom353        0.000000 -4.331246e-02
bigcom359        0.000000 -2.815388e-01
bigcom363        0.000000  0.000000e+00
bigcom365        0.000000 -8.331988e-01
bigcom385        0.000000  1.628098e+00
bigcom386        0.000000 -5.735549e-02
bigcom408        0.000000  5.982088e-01
bigcom412        0.000000  2.609809e+00
bigcom480        0.000000 -2.629207e-02
spin_vertex      0.000000 -1.997027e-02
membership_s1    0.000000  3.791319e-01
membership_s3    0.000000 -7.148360e-01
membership_s4    0.000000  1.538888e-02
membership_s5    0.000000 -2.661381e-02
membership_s6    0.000000 -6.013539e-02
membership_s7    0.000000 -1.206972e-01
membership_s8    0.000000 -6.935082e-01
membership_s9    0.000000 -8.044877e-01
membership_s11   0.000000 -4.678918e-01
membership_s12   0.000000 -5.221947e-01
membership_s14   0.000000 -5.757707e-01
membership_s15   0.000000  7.270655e-01
membership_s16   0.000000 -5.817765e-01
membership_s17   0.000000 -4.516140e-01
membership_s18   0.000000 -7.553480e-01
membership_s20   0.000000 -3.868533e-01
membership_s21   0.000000 -2.200812e-01
membership_s22   0.000000 -4.847635e-01
membership_s24   0.000000 -1.536492e+00
membership_s25   0.000000 -5.195985e-01
membership_s26   0.000000 -7.307892e-01
membership_s27   0.000000  4.184546e-02
membership_s28   0.000000 -7.272815e-01
membership_s30   0.000000  3.889865e-01
membership_s31   0.000000 -3.265974e-02
membership_s32   0.000000  1.305091e+00
membership_s33   0.000000 -2.091963e-01
membership_s36   0.000000 -3.231943e-01
membership_s37   0.000000 -6.579220e-01
V1               0.000000  1.142292e-02
V2               0.000000 -1.608432e-01
pdi              0.000000  3.668606e+02
adhesion         0.000000  5.850320e-06
cohesion         0.000000 -2.032968e-05
inner            0.000000 -9.209310e-07
outer            0.000000  0.000000e+00
ioratio          0.000000  2.513866e-01
comsize          0.000000  7.368378e-04
[1] "Dataset: all_targets Model GBM, run: 9 of 10 2015-06-22 18:59:22"
Iter   TrainDeviance   ValidDeviance   StepSize   Improve
     1        0.1999            -nan     0.0100    0.0007
     2        0.1978            -nan     0.0100    0.0004
     3        0.1959            -nan     0.0100    0.0003
     4        0.1936            -nan     0.0100    0.0005
     5        0.1921            -nan     0.0100    0.0003
     6        0.1904            -nan     0.0100    0.0004
     7        0.1887            -nan     0.0100    0.0003
     8        0.1876            -nan     0.0100    0.0003
     9        0.1862            -nan     0.0100    0.0004
    10        0.1849            -nan     0.0100    0.0004
    20        0.1746            -nan     0.0100    0.0003
    40        0.1621            -nan     0.0100    0.0001
    60        0.1531            -nan     0.0100    0.0001
    80        0.1461            -nan     0.0100    0.0000
   100        0.1405            -nan     0.0100    0.0000
   120        0.1354            -nan     0.0100    0.0000
   140        0.1306            -nan     0.0100    0.0000
   160        0.1262            -nan     0.0100   -0.0000
   180        0.1220            -nan     0.0100   -0.0000
   200        0.1180            -nan     0.0100    0.0000
   220        0.1142            -nan     0.0100   -0.0000
   240        0.1109            -nan     0.0100    0.0000
   260        0.1078            -nan     0.0100   -0.0000
   280        0.1050            -nan     0.0100    0.0000
   300        0.1022            -nan     0.0100    0.0000
   320        0.0996            -nan     0.0100   -0.0000
   340        0.0972            -nan     0.0100   -0.0000
   360        0.0943            -nan     0.0100   -0.0000
   376        0.0926            -nan     0.0100    0.0000

[1] "GBM variable coefficients"
                            var     rel.inf
ratio5                   ratio5 4.218290921
comsize                 comsize 3.966920476
V2                           V2 3.575145011
outer                     outer 2.647858367
trans                     trans 2.396757223
inner                     inner 2.394572656
bigcom171             bigcom171 2.356324555
orbit62                 orbit62 2.220281994
orbit65                 orbit65 2.179988923
membership_s32   membership_s32 2.163195673
spin_vertex         spin_vertex 2.128639978
walktrap_vertex walktrap_vertex 1.965109070
adhesion               adhesion 1.877690191
orbit56                 orbit56 1.827700609
pagerank               pagerank 1.728221823
bigcom30               bigcom30 1.679111645
knn                         knn 1.611949025
V1                           V1 1.583689210
ratio4                   ratio4 1.564974022
ioratio                 ioratio 1.508485409
graph22                 graph22 1.449855056
selfinter             selfinter 1.426007244
orbit54                 orbit54 1.398092818
orbit50                 orbit50 1.372445786
ratio1                   ratio1 1.347847424
bet                         bet 1.291577359
cohesion               cohesion 1.257203975
bigcom28               bigcom28 1.150192853
graph20                 graph20 1.121067005
orbit70                 orbit70 1.001738490
third                     third 0.985341710
graph23                 graph23 0.929963982
orbit18                 orbit18 0.885478257
orbit68                 orbit68 0.851183319
ratio2                   ratio2 0.746543842
bigcom46               bigcom46 0.721005161
orbit63                 orbit63 0.676272813
graph10                 graph10 0.666720348
orbit24                 orbit24 0.664408559
graph7                   graph7 0.651755541
orbit69                 orbit69 0.650849594
orbit49                 orbit49 0.647534605
orbit46                 orbit46 0.642496272
fourth                   fourth 0.640121725
orbit31                 orbit31 0.613680384
graph25                 graph25 0.607148719
graph11                 graph11 0.597899847
orbit39                 orbit39 0.596786720
constraint           constraint 0.567912704
graph17                 graph17 0.557645546
graph4                   graph4 0.554683003
orbit30                 orbit30 0.544834513
orbit17                 orbit17 0.528426605
orbit35                 orbit35 0.521108990
orbit16                 orbit16 0.506154909
graph14                 graph14 0.497547688
graph3                   graph3 0.495502619
orbit36                 orbit36 0.492812511
orbit25                 orbit25 0.481010202
orbit38                 orbit38 0.472002528
graph28                 graph28 0.457229703
graph1                   graph1 0.448719147
ratio3                   ratio3 0.439784626
orbit27                 orbit27 0.438097052
ratio6                   ratio6 0.437375747
graph26                 graph26 0.430835847
orbit40                 orbit40 0.425687000
graph12                 graph12 0.425102475
orbit37                 orbit37 0.421513905
bigcom178             bigcom178 0.415764397
graph9                   graph9 0.413862556
graph6                   graph6 0.403246353
orbit29                 orbit29 0.402154717
orbit28                 orbit28 0.398312873
upto_fifth           upto_fifth 0.376189708
orbit45                 orbit45 0.373236239
graph5                   graph5 0.367805222
orbit66                 orbit66 0.367678446
graph27                 graph27 0.365555211
orbit20                 orbit20 0.359743560
graph8                   graph8 0.344016306
upto_sixth           upto_sixth 0.343051988
graph18                 graph18 0.338258387
orbit53                 orbit53 0.321528405
orbit2                   orbit2 0.308635690
close                     close 0.304656463
orbit9                   orbit9 0.303825630
orbit52                 orbit52 0.295750059
orbit15                 orbit15 0.294285737
bigcom52               bigcom52 0.292543144
sixth                     sixth 0.292001287
orbit33                 orbit33 0.290086975
orbit32                 orbit32 0.286643853
graph29                 graph29 0.284316016
orbit19                 orbit19 0.275722014
coreness               coreness 0.271569545
orbit41                 orbit41 0.269650585
upto_fourth         upto_fourth 0.263875374
orbit21                 orbit21 0.258925281
orbit22                 orbit22 0.258777584
orbit4                   orbit4 0.250542240
membership_s30   membership_s30 0.250007872
membership_s1     membership_s1 0.247082142
orbit59                 orbit59 0.242494530
fifth                     fifth 0.236324937
graph19                 graph19 0.228093031
bigcom26               bigcom26 0.222045867
graph24                 graph24 0.220550041
orbit23                 orbit23 0.217411095
orbit64                 orbit64 0.216305466
bigcom412             bigcom412 0.215055028
orbit5                   orbit5 0.213198265
orbit48                 orbit48 0.211756625
bigcom3                 bigcom3 0.203080650
graph0                   graph0 0.202111273
orbit51                 orbit51 0.201661202
orbit44                 orbit44 0.181851881
graph21                 graph21 0.179357457
orbit1                   orbit1 0.177255435
graph16                 graph16 0.175258143
upto_second         upto_second 0.172612853
pdi                         pdi 0.169287011
orbit57                 orbit57 0.168871127
orbit71                 orbit71 0.168426883
graph15                 graph15 0.164190748
bigcom11               bigcom11 0.164073611
bigcom4                 bigcom4 0.163229977
upto_third           upto_third 0.162916373
orbit12                 orbit12 0.161980404
hubscore               hubscore 0.161921889
graph2                   graph2 0.160517633
orbit58                 orbit58 0.159751596
orbit61                 orbit61 0.158375682
orbit67                 orbit67 0.154278339
orbit7                   orbit7 0.153557216
orbit6                   orbit6 0.153092066
orbit47                 orbit47 0.150286153
orbit60                 orbit60 0.147353580
graph13                 graph13 0.140136746
orbit11                 orbit11 0.132621279
ecc                         ecc 0.128516148
AP                           AP 0.110411942
orbit13                 orbit13 0.097634396
bigcom40               bigcom40 0.063382096
orbit26                 orbit26 0.059810035
second                   second 0.055690172
membership_s27   membership_s27 0.044744206
orbit10                 orbit10 0.041853745
orbit42                 orbit42 0.041022460
orbit55                 orbit55 0.037498327
bigcom22               bigcom22 0.036846338
bigcom38               bigcom38 0.032921790
bigcom196             bigcom196 0.032662815
bigcom109             bigcom109 0.030530283
bigcom62               bigcom62 0.027901546
membership_s21   membership_s21 0.027279197
membership_s4     membership_s4 0.026052068
bigcom205             bigcom205 0.025889744
membership_s5     membership_s5 0.025494026
bigcom180             bigcom180 0.025274077
membership_s14   membership_s14 0.024249745
bigcom385             bigcom385 0.020305881
bigcom71               bigcom71 0.014852199
membership_s15   membership_s15 0.013829658
bigcom101             bigcom101 0.012809506
bigcom32               bigcom32 0.008839124
bigcom204             bigcom204 0.002991020
orbit0                   orbit0 0.000000000
orbit3                   orbit3 0.000000000
orbit8                   orbit8 0.000000000
orbit14                 orbit14 0.000000000
orbit34                 orbit34 0.000000000
orbit43                 orbit43 0.000000000
orbit72                 orbit72 0.000000000
eccrad                   eccrad 0.000000000
evcent                   evcent 0.000000000
first                     first 0.000000000
bigcom1                 bigcom1 0.000000000
bigcom2                 bigcom2 0.000000000
bigcom6                 bigcom6 0.000000000
bigcom8                 bigcom8 0.000000000
bigcom9                 bigcom9 0.000000000
bigcom13               bigcom13 0.000000000
bigcom15               bigcom15 0.000000000
bigcom16               bigcom16 0.000000000
bigcom21               bigcom21 0.000000000
bigcom24               bigcom24 0.000000000
bigcom31               bigcom31 0.000000000
bigcom33               bigcom33 0.000000000
bigcom34               bigcom34 0.000000000
bigcom36               bigcom36 0.000000000
bigcom37               bigcom37 0.000000000
bigcom39               bigcom39 0.000000000
bigcom43               bigcom43 0.000000000
bigcom44               bigcom44 0.000000000
bigcom47               bigcom47 0.000000000
bigcom49               bigcom49 0.000000000
bigcom50               bigcom50 0.000000000
bigcom51               bigcom51 0.000000000
bigcom54               bigcom54 0.000000000
bigcom56               bigcom56 0.000000000
bigcom66               bigcom66 0.000000000
bigcom68               bigcom68 0.000000000
bigcom69               bigcom69 0.000000000
bigcom72               bigcom72 0.000000000
bigcom73               bigcom73 0.000000000
bigcom74               bigcom74 0.000000000
bigcom75               bigcom75 0.000000000
bigcom76               bigcom76 0.000000000
bigcom77               bigcom77 0.000000000
bigcom79               bigcom79 0.000000000
bigcom80               bigcom80 0.000000000
bigcom82               bigcom82 0.000000000
bigcom83               bigcom83 0.000000000
bigcom84               bigcom84 0.000000000
bigcom85               bigcom85 0.000000000
bigcom87               bigcom87 0.000000000
bigcom89               bigcom89 0.000000000
bigcom91               bigcom91 0.000000000
bigcom92               bigcom92 0.000000000
bigcom93               bigcom93 0.000000000
bigcom96               bigcom96 0.000000000
bigcom97               bigcom97 0.000000000
bigcom98               bigcom98 0.000000000
bigcom99               bigcom99 0.000000000
bigcom104             bigcom104 0.000000000
bigcom106             bigcom106 0.000000000
bigcom113             bigcom113 0.000000000
bigcom116             bigcom116 0.000000000
bigcom120             bigcom120 0.000000000
bigcom123             bigcom123 0.000000000
bigcom126             bigcom126 0.000000000
bigcom127             bigcom127 0.000000000
bigcom137             bigcom137 0.000000000
bigcom139             bigcom139 0.000000000
bigcom140             bigcom140 0.000000000
bigcom143             bigcom143 0.000000000
bigcom145             bigcom145 0.000000000
bigcom146             bigcom146 0.000000000
bigcom147             bigcom147 0.000000000
bigcom149             bigcom149 0.000000000
bigcom153             bigcom153 0.000000000
bigcom154             bigcom154 0.000000000
bigcom156             bigcom156 0.000000000
bigcom157             bigcom157 0.000000000
bigcom158             bigcom158 0.000000000
bigcom160             bigcom160 0.000000000
bigcom161             bigcom161 0.000000000
bigcom162             bigcom162 0.000000000
bigcom164             bigcom164 0.000000000
bigcom166             bigcom166 0.000000000
bigcom167             bigcom167 0.000000000
bigcom173             bigcom173 0.000000000
bigcom175             bigcom175 0.000000000
bigcom176             bigcom176 0.000000000
bigcom177             bigcom177 0.000000000
bigcom181             bigcom181 0.000000000
bigcom184             bigcom184 0.000000000
bigcom186             bigcom186 0.000000000
bigcom187             bigcom187 0.000000000
bigcom189             bigcom189 0.000000000
bigcom194             bigcom194 0.000000000
bigcom195             bigcom195 0.000000000
bigcom212             bigcom212 0.000000000
bigcom214             bigcom214 0.000000000
bigcom222             bigcom222 0.000000000
bigcom223             bigcom223 0.000000000
bigcom226             bigcom226 0.000000000
bigcom227             bigcom227 0.000000000
bigcom229             bigcom229 0.000000000
bigcom233             bigcom233 0.000000000
bigcom236             bigcom236 0.000000000
bigcom237             bigcom237 0.000000000
bigcom246             bigcom246 0.000000000
bigcom248             bigcom248 0.000000000
bigcom249             bigcom249 0.000000000
bigcom250             bigcom250 0.000000000
bigcom254             bigcom254 0.000000000
bigcom266             bigcom266 0.000000000
bigcom269             bigcom269 0.000000000
bigcom272             bigcom272 0.000000000
bigcom274             bigcom274 0.000000000
bigcom281             bigcom281 0.000000000
bigcom291             bigcom291 0.000000000
bigcom292             bigcom292 0.000000000
bigcom295             bigcom295 0.000000000
bigcom299             bigcom299 0.000000000
bigcom301             bigcom301 0.000000000
bigcom306             bigcom306 0.000000000
bigcom309             bigcom309 0.000000000
bigcom314             bigcom314 0.000000000
bigcom321             bigcom321 0.000000000
bigcom341             bigcom341 0.000000000
bigcom350             bigcom350 0.000000000
bigcom353             bigcom353 0.000000000
bigcom359             bigcom359 0.000000000
bigcom363             bigcom363 0.000000000
bigcom365             bigcom365 0.000000000
bigcom386             bigcom386 0.000000000
bigcom408             bigcom408 0.000000000
bigcom480             bigcom480 0.000000000
membership_s3     membership_s3 0.000000000
membership_s6     membership_s6 0.000000000
membership_s7     membership_s7 0.000000000
membership_s8     membership_s8 0.000000000
membership_s9     membership_s9 0.000000000
membership_s11   membership_s11 0.000000000
membership_s12   membership_s12 0.000000000
membership_s16   membership_s16 0.000000000
membership_s17   membership_s17 0.000000000
membership_s18   membership_s18 0.000000000
membership_s20   membership_s20 0.000000000
membership_s22   membership_s22 0.000000000
membership_s24   membership_s24 0.000000000
membership_s25   membership_s25 0.000000000
membership_s26   membership_s26 0.000000000
membership_s28   membership_s28 0.000000000
membership_s31   membership_s31 0.000000000
membership_s33   membership_s33 0.000000000
membership_s36   membership_s36 0.000000000
membership_s37   membership_s37 0.000000000
[1] "Dataset: all_targets Model RF, run: 9 of 10 2015-06-22 19:05:17"
     |      Out-of-bag   |
Tree |      MSE  %Var(y) |
   1 |  0.03918   191.55 |
   2 |  0.03749   183.31 |
   3 |  0.03487   170.48 |
   4 |  0.03285   160.64 |
   5 |  0.03059   149.57 |
   6 |  0.02968   145.13 |
   7 |  0.02856   139.64 |
   8 |  0.02795   136.66 |
   9 |  0.02676   130.83 |
  10 |  0.02582   126.24 |
  11 |  0.02527   123.54 |
  12 |  0.02465   120.52 |
  13 |  0.02405   117.60 |
  14 |  0.02376   116.19 |
  15 |  0.02368   115.78 |
  16 |  0.02347   114.74 |
  17 |   0.0232   113.41 |
  18 |  0.02285   111.70 |
  19 |   0.0227   111.01 |
  20 |  0.02256   110.32 |
  21 |  0.02232   109.14 |
  22 |  0.02215   108.28 |
  23 |  0.02194   107.29 |
  24 |  0.02171   106.13 |
  25 |  0.02167   105.94 |
  26 |  0.02148   105.04 |
  27 |  0.02146   104.95 |
  28 |  0.02136   104.44 |
  29 |  0.02131   104.18 |
  30 |  0.02122   103.76 |
  31 |   0.0212   103.63 |
  32 |  0.02115   103.40 |
  33 |  0.02112   103.27 |
  34 |  0.02107   103.02 |
  35 |  0.02102   102.78 |
  36 |  0.02096   102.49 |
  37 |  0.02089   102.15 |
  38 |  0.02078   101.60 |
  39 |  0.02076   101.48 |
  40 |  0.02074   101.38 |
  41 |   0.0207   101.19 |
  42 |   0.0207   101.21 |
  43 |  0.02074   101.41 |
  44 |  0.02067   101.07 |
  45 |  0.02066   101.00 |
  46 |  0.02061   100.75 |
  47 |   0.0206   100.70 |
  48 |  0.02058   100.64 |
  49 |  0.02058   100.64 |
  50 |  0.02054   100.40 |
  51 |  0.02052   100.31 |
  52 |  0.02044    99.91 |
  53 |  0.02041    99.81 |
  54 |  0.02037    99.60 |
  55 |  0.02036    99.54 |
  56 |  0.02033    99.39 |
  57 |  0.02032    99.35 |
  58 |  0.02033    99.38 |
  59 |  0.02033    99.41 |
  60 |  0.02033    99.41 |
  61 |   0.0203    99.27 |
  62 |  0.02025    98.99 |
  63 |  0.02021    98.80 |
  64 |   0.0202    98.75 |
  65 |  0.02017    98.63 |
  66 |  0.02015    98.54 |
  67 |  0.02014    98.46 |
  68 |  0.02012    98.37 |
  69 |  0.02011    98.33 |
  70 |  0.02012    98.39 |
  71 |  0.02014    98.47 |
  72 |  0.02012    98.37 |
  73 |   0.0201    98.29 |
  74 |  0.02008    98.19 |
  75 |  0.02009    98.21 |
  76 |  0.02008    98.19 |
  77 |  0.02005    98.03 |
  78 |  0.02005    98.05 |
  79 |     0.02    97.81 |
  80 |     0.02    97.78 |
  81 |  0.01998    97.70 |
  82 |  0.01998    97.68 |
  83 |  0.01996    97.58 |
  84 |  0.01994    97.50 |
  85 |  0.01993    97.46 |
  86 |   0.0199    97.29 |
  87 |  0.01987    97.17 |
  88 |  0.01987    97.15 |
  89 |  0.01986    97.12 |
  90 |  0.01983    96.98 |
  91 |  0.01984    97.02 |
  92 |  0.01985    97.07 |
  93 |  0.01985    97.05 |
  94 |  0.01985    97.05 |
  95 |  0.01982    96.91 |
  96 |  0.01981    96.87 |
  97 |  0.01983    96.95 |
  98 |  0.01983    96.97 |
  99 |  0.01982    96.88 |
 100 |  0.01981    96.84 |
[1] "Random Forest variable coefficients"
                      %IncMSE IncNodePurity
graph0           1.352386e-03  4.192781e-01
graph1           3.647609e-03  8.223884e-01
graph2           1.482239e-03  5.600339e-01
graph3           1.822044e-03  7.478837e-01
graph4           2.492526e-03  9.548366e-01
graph5           1.735663e-03  9.907212e-01
graph6           1.565461e-03  7.425599e-01
graph7           1.946413e-03  1.000861e+00
graph8           8.682497e-04  6.099394e-01
graph9           2.192365e-03  7.507716e-01
graph10          3.198649e-03  1.336114e+00
graph11          2.516905e-03  1.511904e+00
graph12          3.780933e-03  9.170340e-01
graph13          2.492084e-03  7.068564e-01
graph14          8.992599e-04  1.057832e+00
graph15          4.381776e-03  3.867038e-01
graph16          2.170204e-03  7.679118e-01
graph17          7.842949e-04  1.053285e+00
graph18          1.269092e-03  5.354925e-01
graph19          1.386708e-03  1.224337e+00
graph20          5.104982e-03  1.955300e+00
graph21          5.923072e-04  5.390915e-01
graph22          3.515028e-03  1.118407e+00
graph23          3.998197e-03  1.650420e+00
graph24          1.085384e-03  6.125413e-01
graph25          1.901646e-03  8.899250e-01
graph26          2.065122e-03  1.086921e+00
graph27          2.085109e-03  1.484890e+00
graph28          1.504329e-03  7.160608e-01
graph29          2.323941e-04  5.807130e-01
orbit0           3.531619e-04  3.837612e-01
orbit1           8.829195e-04  7.457588e-01
orbit2           2.614945e-03  7.276218e-01
orbit3           9.331161e-04  6.863491e-01
orbit4           1.814884e-03  7.489163e-01
orbit5           7.979766e-04  8.623301e-01
orbit6           2.488686e-03  8.931678e-01
orbit7           2.565275e-03  6.006434e-01
orbit8           1.260688e-03  7.987592e-01
orbit9           3.746951e-03  9.529071e-01
orbit10          1.067966e-03  7.520448e-01
orbit11          9.723219e-04  7.276818e-01
orbit12          1.282307e-03  7.236394e-01
orbit13          1.504414e-03  7.368966e-01
orbit14          1.079114e-03  7.298890e-01
orbit15          1.768446e-03  1.135812e+00
orbit16          1.165816e-03  9.192692e-01
orbit17          1.701178e-03  8.672677e-01
orbit18          4.478455e-03  2.025825e+00
orbit19          1.667114e-03  1.181345e+00
orbit20          2.648257e-03  7.369870e-01
orbit21          1.951045e-03  7.139688e-01
orbit22          2.319758e-03  1.682661e+00
orbit23          3.383084e-03  6.894506e-01
orbit24          4.398836e-03  1.700523e+00
orbit25          9.772744e-04  6.927783e-01
orbit26          1.734765e-03  3.092892e-01
orbit27          3.549758e-03  9.832354e-01
orbit28          1.520130e-03  8.727619e-01
orbit29          2.064453e-03  8.761724e-01
orbit30          1.590757e-03  1.065388e+00
orbit31          3.293320e-03  1.207401e+00
orbit32          1.140196e-03  1.115963e+00
orbit33          1.096289e-03  5.473008e-01
orbit34          4.985209e-03  7.144813e-01
orbit35          4.164804e-03  1.334448e+00
orbit36          2.431346e-03  1.102206e+00
orbit37          7.355837e-04  8.343728e-01
orbit38          2.020171e-03  6.375200e-01
orbit39          2.489039e-03  1.260438e+00
orbit40          1.534226e-03  1.250211e+00
orbit41          6.904917e-04  6.944193e-01
orbit42          2.253945e-03  5.409998e-01
orbit43          9.825830e-04  5.020881e-01
orbit44          1.397038e-03  7.727440e-01
orbit45          1.911455e-03  1.539242e+00
orbit46          9.825759e-04  9.363337e-01
orbit47          1.397852e-03  6.304394e-01
orbit48          1.884987e-03  8.964405e-01
orbit49          3.948404e-03  1.588654e+00
orbit50          2.908512e-03  1.547258e+00
orbit51          1.378416e-03  9.115638e-01
orbit52          9.763405e-04  1.174846e+00
orbit53          1.973494e-03  5.881987e-01
orbit54          1.580240e-03  1.426714e+00
orbit55          2.331128e-04  8.504937e-01
orbit56          4.503366e-03  2.710539e+00
orbit57          3.362744e-03  5.744419e-01
orbit58          1.146824e-03  4.900816e-01
orbit59          9.403767e-04  1.039629e+00
orbit60          9.704744e-04  7.025921e-01
orbit61          3.322549e-03  7.237273e-01
orbit62          4.792562e-03  2.728749e+00
orbit63          1.966707e-03  1.737507e+00
orbit64          2.491749e-03  9.016748e-01
orbit65          5.056861e-03  2.653151e+00
orbit66          4.991835e-04  5.170168e-01
orbit67          1.207903e-03  4.166038e-01
orbit68          3.984767e-03  1.497623e+00
orbit69          2.574893e-03  1.378193e+00
orbit70          3.496815e-03  2.167592e+00
orbit71          3.345719e-04  3.894789e-01
orbit72          3.539690e-04  4.253179e-01
AP              -1.242506e-05  1.749815e-01
bet              4.256610e-03  2.260331e+00
ecc              1.498732e-04  1.237078e-01
eccrad           1.276154e-04  3.106693e-01
close            2.246116e-03  1.066420e+00
constraint       2.545616e-03  1.643531e+00
coreness         2.820953e-03  9.921301e-01
knn              2.271941e-03  2.018429e+00
hubscore         1.458019e-03  6.059158e-01
pagerank         5.240281e-03  3.515128e+00
trans            1.911694e-03  2.497441e+00
evcent           4.934032e-04  8.064531e-01
first            5.734394e-04  3.231499e-01
upto_second      1.021729e-03  8.021116e-01
upto_third       2.512021e-03  7.961202e-01
upto_fourth      2.407556e-03  8.054267e-01
upto_fifth       2.318152e-03  1.473381e+00
upto_sixth       3.318333e-03  1.201177e+00
second           2.911354e-03  9.795586e-01
third            3.728515e-03  1.981695e+00
fourth           3.512896e-03  2.319074e+00
fifth            2.167843e-03  1.994467e+00
sixth            1.112346e-03  1.618298e+00
ratio1           2.234369e-03  2.461245e+00
ratio2           4.751942e-03  3.242093e+00
ratio3           3.256348e-03  1.815401e+00
ratio4           4.886881e-03  3.740706e+00
ratio5           4.598701e-03  7.981355e+00
ratio6           3.757199e-03  1.611462e+00
selfinter        1.863310e-03  1.228104e+00
walktrap_vertex  1.294472e-03  3.171775e+00
bigcom1          1.087013e-05  1.017565e-01
bigcom2          0.000000e+00  0.000000e+00
bigcom3          1.396874e-04  7.460765e-01
bigcom4          2.633630e-04  3.555115e-01
bigcom6          0.000000e+00  0.000000e+00
bigcom8          2.743283e-08  1.581550e-02
bigcom9          0.000000e+00  1.561251e-19
bigcom11        -1.465059e-05  2.991548e-01
bigcom13         0.000000e+00  1.908196e-19
bigcom15         0.000000e+00  6.938894e-20
bigcom16         0.000000e+00  0.000000e+00
bigcom21        -1.147422e-05  5.690069e-02
bigcom22         8.503205e-05  7.814369e-02
bigcom24         0.000000e+00  0.000000e+00
bigcom26         1.526212e-04  5.399852e-01
bigcom28         2.494611e-04  1.094432e+00
bigcom30         1.141523e-03  2.757770e+00
bigcom31         0.000000e+00  0.000000e+00
bigcom32        -1.859261e-05  6.649797e-02
bigcom33         0.000000e+00  0.000000e+00
bigcom34         0.000000e+00  8.673617e-21
bigcom36         0.000000e+00  3.469447e-20
bigcom37         0.000000e+00  0.000000e+00
bigcom38         1.333464e-05  2.710988e-01
bigcom39         0.000000e+00  1.387779e-19
bigcom40         9.886052e-05  2.433492e-01
bigcom43         0.000000e+00  0.000000e+00
bigcom44         0.000000e+00  1.734723e-20
bigcom46        -5.153833e-05  8.871769e-01
bigcom47         0.000000e+00  1.561251e-19
bigcom49         0.000000e+00  6.938894e-19
bigcom50         0.000000e+00  1.734723e-20
bigcom51         0.000000e+00  6.938894e-20
bigcom52         7.056812e-06  9.380185e-01
bigcom54         0.000000e+00  0.000000e+00
bigcom56         0.000000e+00  9.540979e-20
bigcom62        -2.015541e-05  5.346469e-01
bigcom66         0.000000e+00  3.469447e-20
bigcom68         0.000000e+00  0.000000e+00
bigcom69         0.000000e+00  0.000000e+00
bigcom71         2.605171e-05  1.719918e-01
bigcom72         0.000000e+00  1.387779e-19
bigcom73        -3.664974e-07  1.357963e-01
bigcom74         0.000000e+00  6.938894e-20
bigcom75        -2.475624e-05  5.901396e-01
bigcom76         0.000000e+00  0.000000e+00
bigcom77         0.000000e+00  0.000000e+00
bigcom79         0.000000e+00  1.734723e-20
bigcom80         0.000000e+00  2.602085e-20
bigcom82         0.000000e+00  6.938894e-20
bigcom83         0.000000e+00  0.000000e+00
bigcom84         0.000000e+00  1.561251e-19
bigcom85         0.000000e+00  7.806256e-20
bigcom87         0.000000e+00  2.602085e-20
bigcom89         0.000000e+00  0.000000e+00
bigcom91        -5.130493e-06  1.359928e-01
bigcom92        -1.950926e-05  2.034812e-02
bigcom93         0.000000e+00  8.673617e-21
bigcom96         0.000000e+00  0.000000e+00
bigcom97         0.000000e+00  2.602085e-20
bigcom98         0.000000e+00  8.673617e-21
bigcom99         0.000000e+00  0.000000e+00
bigcom101        3.143586e-05  1.779710e-01
bigcom104        0.000000e+00  0.000000e+00
bigcom106        0.000000e+00  6.938894e-20
bigcom109        4.791289e-05  8.314170e-01
bigcom113        0.000000e+00  1.734723e-20
bigcom116       -1.857790e-05  1.041843e-01
bigcom120        0.000000e+00  7.806256e-20
bigcom123        0.000000e+00  0.000000e+00
bigcom126        0.000000e+00  8.673617e-21
bigcom127        0.000000e+00  6.938894e-20
bigcom137        0.000000e+00  1.734723e-20
bigcom139        0.000000e+00  2.775558e-18
bigcom140        0.000000e+00  0.000000e+00
bigcom143       -2.432572e-05  3.776217e-01
bigcom145        0.000000e+00  0.000000e+00
bigcom146        0.000000e+00  8.673617e-21
bigcom147        0.000000e+00  8.673617e-21
bigcom149        0.000000e+00  0.000000e+00
bigcom153        0.000000e+00  8.673617e-21
bigcom154        0.000000e+00  0.000000e+00
bigcom156        0.000000e+00  0.000000e+00
bigcom157        0.000000e+00  1.734723e-20
bigcom158        0.000000e+00  2.602085e-20
bigcom160        0.000000e+00  0.000000e+00
bigcom161        0.000000e+00  5.551115e-19
bigcom162        0.000000e+00  0.000000e+00
bigcom164        0.000000e+00  0.000000e+00
bigcom166        0.000000e+00  8.673617e-21
bigcom167        0.000000e+00  7.459311e-19
bigcom171        1.744278e-04  2.829541e+00
bigcom173        0.000000e+00  0.000000e+00
bigcom175        0.000000e+00  0.000000e+00
bigcom176        0.000000e+00  0.000000e+00
bigcom177        0.000000e+00  1.474515e-19
bigcom178        3.283074e-05  8.749009e-01
bigcom180       -1.433921e-05  3.166185e-01
bigcom181        0.000000e+00  0.000000e+00
bigcom184        0.000000e+00  2.602085e-20
bigcom186        0.000000e+00  0.000000e+00
bigcom187       -1.367321e-05  2.132350e-01
bigcom189        0.000000e+00  6.071532e-20
bigcom194        0.000000e+00  0.000000e+00
bigcom195        0.000000e+00  8.673617e-21
bigcom196       -8.616033e-06  7.777383e-01
bigcom204        2.840495e-05  1.812245e-01
bigcom205       -3.511644e-05  4.043453e-01
bigcom212        0.000000e+00  0.000000e+00
bigcom214        0.000000e+00  0.000000e+00
bigcom222        0.000000e+00  0.000000e+00
bigcom223        0.000000e+00  0.000000e+00
bigcom226        0.000000e+00  0.000000e+00
bigcom227        0.000000e+00  0.000000e+00
bigcom229        0.000000e+00  0.000000e+00
bigcom233        0.000000e+00  8.673617e-21
bigcom236        0.000000e+00  8.673617e-21
bigcom237        0.000000e+00  5.551115e-19
bigcom246        0.000000e+00  0.000000e+00
bigcom248        0.000000e+00  0.000000e+00
bigcom249        0.000000e+00  1.387779e-19
bigcom250        0.000000e+00  0.000000e+00
bigcom254        0.000000e+00  0.000000e+00
bigcom266        0.000000e+00  1.734723e-20
bigcom269        0.000000e+00  8.673617e-21
bigcom272        0.000000e+00  0.000000e+00
bigcom274        0.000000e+00  8.673617e-21
bigcom281        0.000000e+00  0.000000e+00
bigcom291        0.000000e+00  0.000000e+00
bigcom292        0.000000e+00  0.000000e+00
bigcom295        0.000000e+00  0.000000e+00
bigcom299       -3.231485e-05  4.988484e-01
bigcom301        0.000000e+00  0.000000e+00
bigcom306        0.000000e+00  0.000000e+00
bigcom309        0.000000e+00  0.000000e+00
bigcom314        0.000000e+00  6.938894e-20
bigcom321        0.000000e+00  5.551115e-19
bigcom341        0.000000e+00  0.000000e+00
bigcom350        0.000000e+00  5.637851e-19
bigcom353        0.000000e+00  1.110223e-18
bigcom359        0.000000e+00  1.734723e-20
bigcom363        0.000000e+00  4.336809e-20
bigcom365        0.000000e+00  8.673617e-21
bigcom385       -6.647364e-06  4.488456e-01
bigcom386        0.000000e+00  0.000000e+00
bigcom408        3.970244e-06  2.974211e-01
bigcom412        2.897201e-05  7.772461e-01
bigcom480        0.000000e+00  0.000000e+00
spin_vertex      5.690288e-04  2.819381e+00
membership_s1    7.937397e-04  5.060878e-01
membership_s3    0.000000e+00  2.949030e-19
membership_s4    1.315052e-05  1.373001e-01
membership_s5    1.068150e-04  1.698655e-01
membership_s6    1.651511e-04  9.049723e-02
membership_s7    3.645003e-05  1.160578e-01
membership_s8    0.000000e+00  8.673617e-20
membership_s9    0.000000e+00  1.734723e-20
membership_s11   0.000000e+00  1.682682e-18
membership_s12   0.000000e+00  0.000000e+00
membership_s14  -3.580671e-05  2.069225e-01
membership_s15   5.583360e-05  4.638200e-01
membership_s16   0.000000e+00  0.000000e+00
membership_s17   0.000000e+00  0.000000e+00
membership_s18   0.000000e+00  4.423545e-19
membership_s20   0.000000e+00  0.000000e+00
membership_s21  -2.246863e-06  2.537310e-01
membership_s22   0.000000e+00  2.081668e-19
membership_s24   0.000000e+00  3.556183e-19
membership_s25   0.000000e+00  0.000000e+00
membership_s26   0.000000e+00  6.938894e-20
membership_s27   7.053784e-05  2.259596e-01
[truncated: 127,642 more chars]
