# Supplementary material for: Distinctive Behaviors of Druggable Proteins in Cellular Networks
Source: PLoS Comput Biol. 2015 Dec 23;11(12):e1004597. doi: 10.1371/journal.pcbi.1004597 (PMC4689399; doi:10.1371/journal.pcbi.1004597)
Supplement: S1 File — (ZIP) [file pcbi.1004597.s004.zip › S1_File/direct.murcko.20150613_all_predict.ppi.optimised_Target_results_all_TnotC.txt]

[[1]]
[1] "all_TnotC"

[1] "Dataset: all_TnotC Model GBM, run: 1 of 10 2015-06-22 17:03:51"
Iter   TrainDeviance   ValidDeviance   StepSize   Improve
     1        0.1308            -nan     0.0100    0.0007
     2        0.1293            -nan     0.0100    0.0003
     3        0.1280            -nan     0.0100    0.0003
     4        0.1262            -nan     0.0100    0.0005
     5        0.1246            -nan     0.0100    0.0003
     6        0.1233            -nan     0.0100    0.0001
     7        0.1225            -nan     0.0100    0.0000
     8        0.1216            -nan     0.0100    0.0002
     9        0.1207            -nan     0.0100    0.0002
    10        0.1198            -nan     0.0100    0.0002
    20        0.1123            -nan     0.0100    0.0001
    40        0.1022            -nan     0.0100    0.0000
    60        0.0956            -nan     0.0100    0.0000
    80        0.0897            -nan     0.0100   -0.0000
   100        0.0848            -nan     0.0100   -0.0000
   120        0.0805            -nan     0.0100   -0.0000
   140        0.0765            -nan     0.0100   -0.0000
   160        0.0731            -nan     0.0100   -0.0000
   180        0.0698            -nan     0.0100   -0.0000
   200        0.0669            -nan     0.0100    0.0000
   204        0.0664            -nan     0.0100   -0.0000

[1] "GBM variable coefficients"
                            var     rel.inf
ratio5                   ratio5 5.492720346
bigcom30               bigcom30 5.454345321
comsize                 comsize 4.469660603
inner                     inner 3.953528055
outer                     outer 3.566975175
membership_s32   membership_s32 3.201883530
spin_vertex         spin_vertex 3.198090165
pagerank               pagerank 3.061541878
V2                           V2 2.831845085
knn                         knn 2.437489727
walktrap_vertex walktrap_vertex 2.274934546
V1                           V1 2.217991002
ioratio                 ioratio 2.054247778
adhesion               adhesion 1.980853556
trans                     trans 1.732040751
orbit18                 orbit18 1.656504329
cohesion               cohesion 1.501531853
bet                         bet 1.482247741
ratio1                   ratio1 1.458009750
ratio4                   ratio4 1.195441328
fourth                   fourth 1.086914752
orbit50                 orbit50 0.996545749
graph14                 graph14 0.967898298
graph19                 graph19 0.877903654
orbit38                 orbit38 0.865793733
third                     third 0.849676310
orbit31                 orbit31 0.805776452
graph11                 graph11 0.795727410
selfinter             selfinter 0.767618085
graph23                 graph23 0.766326926
ratio2                   ratio2 0.753436191
orbit36                 orbit36 0.733009042
bigcom26               bigcom26 0.720979538
graph18                 graph18 0.718468696
coreness               coreness 0.717081936
graph4                   graph4 0.714242386
graph20                 graph20 0.709152237
graph5                   graph5 0.706376844
graph17                 graph17 0.696242435
constraint           constraint 0.645347369
graph25                 graph25 0.631006957
orbit33                 orbit33 0.620816134
graph10                 graph10 0.600753537
orbit39                 orbit39 0.587107354
orbit56                 orbit56 0.561365483
graph7                   graph7 0.560312123
orbit61                 orbit61 0.549097282
graph27                 graph27 0.547232032
orbit65                 orbit65 0.517804158
orbit9                   orbit9 0.509382207
orbit24                 orbit24 0.505086388
orbit49                 orbit49 0.502891344
orbit45                 orbit45 0.499759485
orbit35                 orbit35 0.496729361
graph2                   graph2 0.495397030
upto_sixth           upto_sixth 0.492966516
sixth                     sixth 0.486549926
orbit28                 orbit28 0.475780229
graph21                 graph21 0.473023469
graph22                 graph22 0.470424751
graph26                 graph26 0.460219998
orbit19                 orbit19 0.439941141
orbit59                 orbit59 0.437431711
orbit37                 orbit37 0.436087661
orbit32                 orbit32 0.428568603
orbit27                 orbit27 0.420137481
graph6                   graph6 0.417521039
orbit41                 orbit41 0.409049446
orbit62                 orbit62 0.397239523
graph12                 graph12 0.387451824
ratio3                   ratio3 0.385218819
upto_fifth           upto_fifth 0.376006124
orbit40                 orbit40 0.364098666
orbit25                 orbit25 0.360193926
bigcom46               bigcom46 0.357520945
close                     close 0.356057411
orbit16                 orbit16 0.355758679
orbit52                 orbit52 0.354510200
graph16                 graph16 0.349107961
orbit1                   orbit1 0.346908677
ratio6                   ratio6 0.340142397
graph15                 graph15 0.331139056
orbit44                 orbit44 0.329826460
orbit46                 orbit46 0.319669998
graph24                 graph24 0.308636481
orbit21                 orbit21 0.302472279
orbit17                 orbit17 0.296609498
membership_s30   membership_s30 0.288953159
graph1                   graph1 0.265411083
pdi                         pdi 0.254625071
orbit26                 orbit26 0.237398857
orbit60                 orbit60 0.236336981
membership_s1     membership_s1 0.229553136
orbit63                 orbit63 0.224887770
fifth                     fifth 0.222555561
orbit51                 orbit51 0.220105877
orbit68                 orbit68 0.210838630
orbit22                 orbit22 0.209038656
evcent                   evcent 0.205659440
graph13                 graph13 0.205006522
orbit64                 orbit64 0.198993379
orbit54                 orbit54 0.192506995
upto_third           upto_third 0.190118134
orbit70                 orbit70 0.184599241
orbit5                   orbit5 0.182827257
second                   second 0.182024046
orbit29                 orbit29 0.181989088
orbit7                   orbit7 0.177211589
orbit10                 orbit10 0.167946089
orbit57                 orbit57 0.157332963
orbit47                 orbit47 0.157258569
ecc                         ecc 0.155747082
orbit2                   orbit2 0.155166142
upto_second         upto_second 0.145366522
orbit15                 orbit15 0.145309443
graph8                   graph8 0.140763864
graph9                   graph9 0.136943020
orbit11                 orbit11 0.134977103
orbit12                 orbit12 0.133694181
hubscore               hubscore 0.125483711
orbit53                 orbit53 0.124393143
graph28                 graph28 0.117432572
orbit69                 orbit69 0.096123780
orbit6                   orbit6 0.095466873
membership_s15   membership_s15 0.094904114
graph3                   graph3 0.089156317
orbit13                 orbit13 0.086402189
orbit42                 orbit42 0.085273952
bigcom3                 bigcom3 0.084447770
AP                           AP 0.082819550
orbit23                 orbit23 0.077917916
bigcom4                 bigcom4 0.076276218
bigcom22               bigcom22 0.075639685
membership_s27   membership_s27 0.072197498
orbit20                 orbit20 0.066073036
orbit67                 orbit67 0.063675940
orbit66                 orbit66 0.063672471
bigcom28               bigcom28 0.061101125
orbit55                 orbit55 0.060728381
membership_s21   membership_s21 0.060563621
orbit71                 orbit71 0.056599928
graph0                   graph0 0.050581439
orbit48                 orbit48 0.046958655
orbit4                   orbit4 0.045592540
orbit30                 orbit30 0.043775885
upto_fourth         upto_fourth 0.043383970
orbit58                 orbit58 0.029263713
bigcom101             bigcom101 0.017957109
bigcom73               bigcom73 0.007579116
graph29                 graph29 0.000000000
orbit0                   orbit0 0.000000000
orbit3                   orbit3 0.000000000
orbit8                   orbit8 0.000000000
orbit14                 orbit14 0.000000000
orbit34                 orbit34 0.000000000
orbit43                 orbit43 0.000000000
orbit72                 orbit72 0.000000000
eccrad                   eccrad 0.000000000
first                     first 0.000000000
bigcom1                 bigcom1 0.000000000
bigcom2                 bigcom2 0.000000000
bigcom6                 bigcom6 0.000000000
bigcom8                 bigcom8 0.000000000
bigcom9                 bigcom9 0.000000000
bigcom11               bigcom11 0.000000000
bigcom13               bigcom13 0.000000000
bigcom15               bigcom15 0.000000000
bigcom16               bigcom16 0.000000000
bigcom21               bigcom21 0.000000000
bigcom24               bigcom24 0.000000000
bigcom31               bigcom31 0.000000000
bigcom32               bigcom32 0.000000000
bigcom33               bigcom33 0.000000000
bigcom34               bigcom34 0.000000000
bigcom36               bigcom36 0.000000000
bigcom37               bigcom37 0.000000000
bigcom38               bigcom38 0.000000000
bigcom39               bigcom39 0.000000000
bigcom40               bigcom40 0.000000000
bigcom43               bigcom43 0.000000000
bigcom44               bigcom44 0.000000000
bigcom47               bigcom47 0.000000000
bigcom49               bigcom49 0.000000000
bigcom50               bigcom50 0.000000000
bigcom51               bigcom51 0.000000000
bigcom52               bigcom52 0.000000000
bigcom54               bigcom54 0.000000000
bigcom56               bigcom56 0.000000000
bigcom62               bigcom62 0.000000000
bigcom66               bigcom66 0.000000000
bigcom68               bigcom68 0.000000000
bigcom69               bigcom69 0.000000000
bigcom71               bigcom71 0.000000000
bigcom72               bigcom72 0.000000000
bigcom74               bigcom74 0.000000000
bigcom75               bigcom75 0.000000000
bigcom76               bigcom76 0.000000000
bigcom77               bigcom77 0.000000000
bigcom79               bigcom79 0.000000000
bigcom80               bigcom80 0.000000000
bigcom82               bigcom82 0.000000000
bigcom83               bigcom83 0.000000000
bigcom84               bigcom84 0.000000000
bigcom85               bigcom85 0.000000000
bigcom87               bigcom87 0.000000000
bigcom89               bigcom89 0.000000000
bigcom91               bigcom91 0.000000000
bigcom92               bigcom92 0.000000000
bigcom93               bigcom93 0.000000000
bigcom96               bigcom96 0.000000000
bigcom97               bigcom97 0.000000000
bigcom98               bigcom98 0.000000000
bigcom99               bigcom99 0.000000000
bigcom104             bigcom104 0.000000000
bigcom106             bigcom106 0.000000000
bigcom109             bigcom109 0.000000000
bigcom113             bigcom113 0.000000000
bigcom116             bigcom116 0.000000000
bigcom120             bigcom120 0.000000000
bigcom123             bigcom123 0.000000000
bigcom126             bigcom126 0.000000000
bigcom127             bigcom127 0.000000000
bigcom137             bigcom137 0.000000000
bigcom139             bigcom139 0.000000000
bigcom140             bigcom140 0.000000000
bigcom143             bigcom143 0.000000000
bigcom145             bigcom145 0.000000000
bigcom146             bigcom146 0.000000000
bigcom147             bigcom147 0.000000000
bigcom149             bigcom149 0.000000000
bigcom153             bigcom153 0.000000000
bigcom154             bigcom154 0.000000000
bigcom156             bigcom156 0.000000000
bigcom157             bigcom157 0.000000000
bigcom158             bigcom158 0.000000000
bigcom160             bigcom160 0.000000000
bigcom161             bigcom161 0.000000000
bigcom162             bigcom162 0.000000000
bigcom164             bigcom164 0.000000000
bigcom166             bigcom166 0.000000000
bigcom167             bigcom167 0.000000000
bigcom171             bigcom171 0.000000000
bigcom173             bigcom173 0.000000000
bigcom175             bigcom175 0.000000000
bigcom176             bigcom176 0.000000000
bigcom177             bigcom177 0.000000000
bigcom178             bigcom178 0.000000000
bigcom180             bigcom180 0.000000000
bigcom181             bigcom181 0.000000000
bigcom184             bigcom184 0.000000000
bigcom186             bigcom186 0.000000000
bigcom187             bigcom187 0.000000000
bigcom189             bigcom189 0.000000000
bigcom194             bigcom194 0.000000000
bigcom195             bigcom195 0.000000000
bigcom196             bigcom196 0.000000000
bigcom204             bigcom204 0.000000000
bigcom205             bigcom205 0.000000000
bigcom212             bigcom212 0.000000000
bigcom214             bigcom214 0.000000000
bigcom222             bigcom222 0.000000000
bigcom223             bigcom223 0.000000000
bigcom226             bigcom226 0.000000000
bigcom227             bigcom227 0.000000000
bigcom229             bigcom229 0.000000000
bigcom233             bigcom233 0.000000000
bigcom236             bigcom236 0.000000000
bigcom237             bigcom237 0.000000000
bigcom246             bigcom246 0.000000000
bigcom248             bigcom248 0.000000000
bigcom249             bigcom249 0.000000000
bigcom250             bigcom250 0.000000000
bigcom254             bigcom254 0.000000000
bigcom266             bigcom266 0.000000000
bigcom269             bigcom269 0.000000000
bigcom272             bigcom272 0.000000000
bigcom274             bigcom274 0.000000000
bigcom281             bigcom281 0.000000000
bigcom291             bigcom291 0.000000000
bigcom292             bigcom292 0.000000000
bigcom295             bigcom295 0.000000000
bigcom299             bigcom299 0.000000000
bigcom301             bigcom301 0.000000000
bigcom306             bigcom306 0.000000000
bigcom309             bigcom309 0.000000000
bigcom314             bigcom314 0.000000000
bigcom321             bigcom321 0.000000000
bigcom341             bigcom341 0.000000000
bigcom350             bigcom350 0.000000000
bigcom353             bigcom353 0.000000000
bigcom359             bigcom359 0.000000000
bigcom363             bigcom363 0.000000000
bigcom365             bigcom365 0.000000000
bigcom385             bigcom385 0.000000000
bigcom386             bigcom386 0.000000000
bigcom408             bigcom408 0.000000000
bigcom412             bigcom412 0.000000000
bigcom480             bigcom480 0.000000000
membership_s3     membership_s3 0.000000000
membership_s4     membership_s4 0.000000000
membership_s5     membership_s5 0.000000000
membership_s6     membership_s6 0.000000000
membership_s7     membership_s7 0.000000000
membership_s8     membership_s8 0.000000000
membership_s9     membership_s9 0.000000000
membership_s11   membership_s11 0.000000000
membership_s12   membership_s12 0.000000000
membership_s14   membership_s14 0.000000000
membership_s16   membership_s16 0.000000000
membership_s17   membership_s17 0.000000000
membership_s18   membership_s18 0.000000000
membership_s20   membership_s20 0.000000000
membership_s22   membership_s22 0.000000000
membership_s24   membership_s24 0.000000000
membership_s25   membership_s25 0.000000000
membership_s26   membership_s26 0.000000000
membership_s28   membership_s28 0.000000000
membership_s31   membership_s31 0.000000000
membership_s33   membership_s33 0.000000000
membership_s36   membership_s36 0.000000000
membership_s37   membership_s37 0.000000000
[1] "Dataset: all_TnotC Model RF, run: 1 of 10 2015-06-22 17:07:29"
     |      Out-of-bag   |
Tree |      MSE  %Var(y) |
   1 |  0.01684   137.76 |
   2 |  0.01992   162.93 |
   3 |  0.01949   159.43 |
   4 |  0.01898   155.27 |
   5 |  0.01862   152.29 |
   6 |  0.01767   144.54 |
   7 |  0.01706   139.52 |
   8 |  0.01638   134.01 |
   9 |  0.01616   132.16 |
  10 |  0.01576   128.94 |
  11 |   0.0154   125.92 |
  12 |  0.01513   123.72 |
  13 |  0.01493   122.15 |
  14 |  0.01459   119.30 |
  15 |  0.01453   118.86 |
  16 |  0.01438   117.62 |
  17 |  0.01431   117.02 |
  18 |  0.01417   115.90 |
  19 |  0.01414   115.68 |
  20 |  0.01404   114.87 |
  21 |  0.01392   113.87 |
  22 |  0.01382   113.02 |
  23 |  0.01375   112.43 |
  24 |  0.01372   112.19 |
  25 |  0.01364   111.60 |
  26 |  0.01356   110.93 |
  27 |   0.0135   110.39 |
  28 |  0.01341   109.69 |
  29 |  0.01339   109.51 |
  30 |  0.01334   109.14 |
  31 |  0.01333   109.03 |
  32 |  0.01326   108.46 |
  33 |  0.01323   108.17 |
  34 |  0.01321   108.04 |
  35 |  0.01318   107.77 |
  36 |  0.01313   107.37 |
  37 |  0.01309   107.04 |
  38 |  0.01301   106.41 |
  39 |  0.01296   106.03 |
  40 |  0.01297   106.10 |
  41 |  0.01296   106.01 |
  42 |  0.01294   105.82 |
  43 |  0.01293   105.77 |
  44 |  0.01293   105.75 |
  45 |  0.01289   105.43 |
  46 |  0.01286   105.15 |
  47 |  0.01285   105.10 |
  48 |  0.01281   104.74 |
  49 |   0.0128   104.69 |
  50 |  0.01279   104.58 |
  51 |  0.01279   104.62 |
  52 |  0.01275   104.27 |
  53 |  0.01274   104.21 |
  54 |  0.01271   103.93 |
  55 |  0.01271   103.92 |
  56 |  0.01269   103.80 |
  57 |  0.01266   103.55 |
  58 |  0.01265   103.44 |
  59 |  0.01265   103.43 |
  60 |  0.01263   103.33 |
  61 |  0.01263   103.31 |
  62 |  0.01263   103.27 |
  63 |  0.01262   103.25 |
  64 |  0.01264   103.34 |
  65 |  0.01262   103.23 |
  66 |  0.01262   103.24 |
  67 |  0.01262   103.20 |
  68 |  0.01262   103.21 |
  69 |  0.01259   103.01 |
  70 |  0.01258   102.89 |
  71 |  0.01259   102.96 |
  72 |  0.01256   102.75 |
  73 |  0.01256   102.76 |
  74 |  0.01257   102.83 |
  75 |  0.01255   102.66 |
  76 |  0.01257   102.78 |
  77 |  0.01255   102.67 |
  78 |  0.01255   102.65 |
  79 |  0.01254   102.54 |
  80 |  0.01253   102.46 |
  81 |  0.01254   102.53 |
  82 |  0.01252   102.44 |
  83 |  0.01252   102.40 |
  84 |  0.01252   102.36 |
  85 |  0.01252   102.40 |
  86 |  0.01253   102.47 |
  87 |  0.01253   102.47 |
  88 |  0.01253   102.48 |
  89 |  0.01253   102.49 |
  90 |  0.01252   102.42 |
  91 |  0.01253   102.48 |
  92 |  0.01252   102.40 |
  93 |  0.01251   102.36 |
  94 |  0.01251   102.30 |
  95 |   0.0125   102.23 |
  96 |  0.01249   102.13 |
  97 |  0.01249   102.18 |
  98 |  0.01249   102.13 |
  99 |  0.01248   102.11 |
 100 |  0.01248   102.06 |
[1] "Random Forest variable coefficients"
                      %IncMSE IncNodePurity
graph0           2.055947e-04  2.707723e-01
graph1           1.205416e-03  3.735667e-01
graph2           2.734700e-04  2.834760e-01
graph3           1.464899e-03  5.424771e-01
graph4           2.887820e-03  6.080281e-01
graph5           1.870156e-03  7.446218e-01
graph6           3.148261e-04  4.120340e-01
graph7           3.227855e-03  4.315550e-01
graph8           1.062836e-04  1.922241e-01
graph9           1.276318e-03  5.834973e-01
graph10          2.676504e-03  8.402572e-01
graph11          2.862487e-03  1.105006e+00
graph12          1.084578e-03  8.553386e-01
graph13          1.273710e-03  4.498143e-01
graph14          1.838918e-03  6.111535e-01
graph15          1.600281e-03  5.281438e-01
graph16          1.053741e-03  4.949833e-01
graph17          1.871902e-03  7.885109e-01
graph18          1.258670e-03  3.516214e-01
graph19          1.133142e-03  8.275689e-01
graph20          3.249127e-03  9.335810e-01
graph21          3.314340e-03  3.495589e-01
graph22          3.594781e-03  8.182191e-01
graph23          1.868341e-03  1.004516e+00
graph24          1.337221e-03  3.474389e-01
graph25          2.511045e-03  5.295482e-01
graph26          1.284338e-03  3.517331e-01
graph27          1.281608e-03  3.872659e-01
graph28          3.120180e-04  1.938626e-01
graph29          2.698985e-05  3.756664e-02
orbit0           5.826638e-04  2.292498e-01
orbit1           2.377982e-03  2.590182e-01
orbit2           5.911501e-04  4.833430e-01
orbit3           4.750763e-04  2.405071e-01
orbit4           1.086840e-03  4.860450e-01
orbit5           1.064363e-03  3.717066e-01
orbit6           1.257222e-03  7.567906e-01
orbit7           1.124083e-03  4.105097e-01
orbit8           1.909387e-03  3.301615e-01
orbit9           1.547210e-03  6.690478e-01
orbit10          3.847959e-04  3.394826e-01
orbit11          4.283437e-04  1.630673e-01
orbit12          6.908986e-04  3.120828e-01
orbit13          4.948959e-04  4.427261e-01
orbit14          2.064576e-04  1.179839e-01
orbit15          1.070401e-03  5.235234e-01
orbit16          5.331050e-04  3.143033e-01
orbit17          9.691229e-04  6.394046e-01
orbit18          5.048555e-03  1.520000e+00
orbit19          1.965301e-03  6.063118e-01
orbit20          7.516050e-04  3.832247e-01
orbit21          1.678811e-03  6.037278e-01
orbit22          2.073515e-03  1.011175e+00
orbit23          1.965337e-03  4.453084e-01
orbit24          4.570106e-03  1.073021e+00
orbit25          1.678010e-03  7.552992e-01
orbit26          7.658473e-04  2.994740e-01
orbit27          1.441016e-03  5.882002e-01
orbit28          6.467346e-04  6.578641e-01
orbit29          6.387112e-04  4.241302e-01
orbit30          2.107125e-03  4.987021e-01
orbit31          2.004413e-03  1.020956e+00
orbit32          1.495861e-03  4.928937e-01
orbit33          1.364924e-03  2.219737e-01
orbit34          2.795643e-03  3.824663e-01
orbit35          1.686197e-03  6.909821e-01
orbit36          1.747526e-03  5.749477e-01
orbit37          1.906684e-03  6.718987e-01
orbit38          2.612117e-03  5.890301e-01
orbit39          1.553775e-03  1.014037e+00
orbit40          1.792567e-03  4.997589e-01
orbit41          6.354284e-04  2.860198e-01
orbit42          4.487335e-04  2.239630e-01
orbit43          2.268426e-04  2.105817e-01
orbit44          1.399127e-03  2.982453e-01
orbit45          2.432840e-03  8.786431e-01
orbit46          8.616086e-04  5.894295e-01
orbit47          9.759013e-04  3.616680e-01
orbit48          1.834583e-03  3.219731e-01
orbit49          1.968250e-03  7.439380e-01
orbit50          2.075559e-03  4.721154e-01
orbit51          3.781425e-04  3.868450e-01
orbit52          7.842743e-04  4.153598e-01
orbit53          1.418120e-03  4.116711e-01
orbit54          1.453174e-03  4.673115e-01
orbit55          3.789427e-04  2.353371e-01
orbit56          1.688100e-03  1.124134e+00
orbit57          2.600278e-04  2.238069e-01
orbit58          2.120742e-04  1.655364e-01
orbit59          2.861578e-03  4.011590e-01
orbit60          1.181462e-03  4.338787e-01
orbit61          1.801346e-03  4.290545e-01
orbit62          1.025710e-03  5.075030e-01
orbit63          2.217577e-03  6.972102e-01
orbit64          1.050004e-03  4.141369e-01
orbit65          2.680074e-03  4.432982e-01
orbit66          6.601474e-04  2.403868e-01
orbit67          5.048571e-04  1.575936e-01
orbit68          1.052988e-03  3.452935e-01
orbit69          1.347852e-03  4.925739e-01
orbit70          1.269933e-03  3.017635e-01
orbit71          3.519990e-04  1.055487e-01
orbit72          1.171603e-04  9.938623e-02
AP               2.344773e-05  1.444680e-01
bet              2.499191e-03  1.242366e+00
ecc              4.660791e-04  2.302959e-01
eccrad           2.304626e-04  1.176189e-01
close            5.627450e-04  5.221058e-01
constraint       2.447925e-03  1.260590e+00
coreness         1.710893e-03  5.295512e-01
knn              2.422976e-03  1.652524e+00
hubscore         4.335914e-04  2.020196e-01
pagerank         5.356102e-03  3.166123e+00
trans            4.266538e-04  1.274658e+00
evcent           1.344579e-04  4.041400e-01
first            1.748833e-04  2.669924e-01
upto_second      9.404550e-04  4.155018e-01
upto_third       1.061599e-03  4.835225e-01
upto_fourth      1.353538e-03  5.716438e-01
upto_fifth       1.764993e-03  6.768310e-01
upto_sixth       2.645086e-03  7.474741e-01
second           7.246023e-04  4.891132e-01
third            4.409341e-03  1.324765e+00
fourth           3.546305e-03  1.707551e+00
fifth            8.259422e-04  1.129900e+00
sixth            3.704508e-03  1.303512e+00
ratio1           1.854370e-03  1.480059e+00
ratio2           2.222401e-03  2.047139e+00
ratio3           1.931834e-03  1.606768e+00
ratio4           3.528540e-03  1.919207e+00
ratio5           3.512032e-03  4.757608e+00
ratio6           3.074805e-03  1.272711e+00
selfinter        2.192375e-03  4.855629e-01
walktrap_vertex  8.329563e-04  1.753552e+00
bigcom1          0.000000e+00  1.951564e-20
bigcom2          0.000000e+00  0.000000e+00
bigcom3          1.590409e-04  4.163393e-01
bigcom4          1.808778e-05  6.688325e-02
bigcom6          0.000000e+00  0.000000e+00
bigcom8          0.000000e+00  0.000000e+00
bigcom9          0.000000e+00  0.000000e+00
bigcom11        -1.237739e-05  1.191862e-01
bigcom13         0.000000e+00  2.428613e-19
bigcom15         0.000000e+00  2.775558e-19
bigcom16         0.000000e+00  0.000000e+00
bigcom21         0.000000e+00  2.168404e-21
bigcom22         6.297445e-05  1.517335e-01
bigcom24         0.000000e+00  0.000000e+00
bigcom26         7.608044e-05  7.619820e-01
bigcom28         2.574923e-04  3.608811e-01
bigcom30         1.318809e-03  2.925395e+00
bigcom31         0.000000e+00  0.000000e+00
bigcom32         0.000000e+00  4.336809e-21
bigcom33         0.000000e+00  0.000000e+00
bigcom34         0.000000e+00  0.000000e+00
bigcom36         0.000000e+00  0.000000e+00
bigcom37         0.000000e+00  0.000000e+00
bigcom38         4.870562e-05  3.297382e-01
bigcom39         0.000000e+00  2.602085e-20
bigcom40        -6.833062e-06  6.409202e-02
bigcom43         0.000000e+00  0.000000e+00
bigcom44         0.000000e+00  2.168404e-21
bigcom46        -4.935162e-05  2.003544e-01
bigcom47         0.000000e+00  0.000000e+00
bigcom49         0.000000e+00  0.000000e+00
bigcom50         0.000000e+00  0.000000e+00
bigcom51         0.000000e+00  0.000000e+00
bigcom52         5.175413e-05  1.007732e+00
bigcom54         0.000000e+00  0.000000e+00
bigcom56         0.000000e+00  0.000000e+00
bigcom62        -3.068132e-05  6.028428e-01
bigcom66         0.000000e+00  0.000000e+00
bigcom68         0.000000e+00  0.000000e+00
bigcom69         0.000000e+00  0.000000e+00
bigcom71         0.000000e+00  0.000000e+00
bigcom72         0.000000e+00  0.000000e+00
bigcom73         1.543734e-05  2.649126e-01
bigcom74         0.000000e+00  0.000000e+00
bigcom75        -3.710550e-05  5.199031e-01
bigcom76         0.000000e+00  0.000000e+00
bigcom77         0.000000e+00  0.000000e+00
bigcom79         0.000000e+00  0.000000e+00
bigcom80         0.000000e+00  0.000000e+00
bigcom82         0.000000e+00  0.000000e+00
bigcom83         0.000000e+00  0.000000e+00
bigcom84         0.000000e+00  0.000000e+00
bigcom85         0.000000e+00  0.000000e+00
bigcom87         0.000000e+00  0.000000e+00
bigcom89         0.000000e+00  0.000000e+00
bigcom91        -7.056815e-06  2.855745e-01
bigcom92        -1.009182e-05  3.209890e-02
bigcom93         0.000000e+00  2.775558e-19
bigcom96         0.000000e+00  0.000000e+00
bigcom97         0.000000e+00  0.000000e+00
bigcom98         0.000000e+00  0.000000e+00
bigcom99         0.000000e+00  0.000000e+00
bigcom101        3.238415e-05  2.148572e-01
bigcom104        0.000000e+00  1.301043e-20
bigcom106        0.000000e+00  0.000000e+00
bigcom109        3.685612e-05  8.112548e-01
bigcom113        0.000000e+00  0.000000e+00
bigcom116        7.216957e-07  7.456088e-02
bigcom120        0.000000e+00  0.000000e+00
bigcom123        0.000000e+00  0.000000e+00
bigcom126        0.000000e+00  0.000000e+00
bigcom127        0.000000e+00  0.000000e+00
bigcom137        0.000000e+00  0.000000e+00
bigcom139        0.000000e+00  0.000000e+00
bigcom140        0.000000e+00  0.000000e+00
bigcom143       -1.200412e-05  1.652379e-01
bigcom145        0.000000e+00  0.000000e+00
bigcom146        0.000000e+00  0.000000e+00
bigcom147        0.000000e+00  0.000000e+00
bigcom149        0.000000e+00  0.000000e+00
bigcom153        0.000000e+00  0.000000e+00
bigcom154        0.000000e+00  0.000000e+00
bigcom156        0.000000e+00  0.000000e+00
bigcom157        0.000000e+00  0.000000e+00
bigcom158        0.000000e+00  0.000000e+00
bigcom160        0.000000e+00  0.000000e+00
bigcom161        0.000000e+00  0.000000e+00
bigcom162        0.000000e+00  0.000000e+00
bigcom164        0.000000e+00  0.000000e+00
bigcom166        0.000000e+00  0.000000e+00
bigcom167        0.000000e+00  0.000000e+00
bigcom171        0.000000e+00  0.000000e+00
bigcom173        0.000000e+00  0.000000e+00
bigcom175        0.000000e+00  0.000000e+00
bigcom176        0.000000e+00  0.000000e+00
bigcom177        0.000000e+00  0.000000e+00
bigcom178        8.615749e-05  1.035538e+00
bigcom180        0.000000e+00  0.000000e+00
bigcom181        0.000000e+00  0.000000e+00
bigcom184        0.000000e+00  0.000000e+00
bigcom186       -2.718842e-07  5.795633e-01
bigcom187       -2.497904e-06  2.744609e-01
bigcom189        0.000000e+00  0.000000e+00
bigcom194        0.000000e+00  0.000000e+00
bigcom195        0.000000e+00  0.000000e+00
bigcom196       -1.387279e-05  2.602278e-01
bigcom204        4.920655e-05  2.561700e-01
bigcom205       -1.665584e-05  5.124822e-01
bigcom212        0.000000e+00  0.000000e+00
bigcom214        0.000000e+00  0.000000e+00
bigcom222        0.000000e+00  0.000000e+00
bigcom223        0.000000e+00  0.000000e+00
bigcom226        0.000000e+00  0.000000e+00
bigcom227        0.000000e+00  0.000000e+00
bigcom229        0.000000e+00  0.000000e+00
bigcom233        0.000000e+00  0.000000e+00
bigcom236        0.000000e+00  8.673617e-21
bigcom237        0.000000e+00  0.000000e+00
bigcom246        0.000000e+00  0.000000e+00
bigcom248        0.000000e+00  8.673617e-21
bigcom249        0.000000e+00  0.000000e+00
bigcom250        0.000000e+00  0.000000e+00
bigcom254        0.000000e+00  0.000000e+00
bigcom266        0.000000e+00  8.673617e-21
bigcom269        0.000000e+00  0.000000e+00
bigcom272        0.000000e+00  0.000000e+00
bigcom274        0.000000e+00  0.000000e+00
bigcom281        0.000000e+00  0.000000e+00
bigcom291        0.000000e+00  0.000000e+00
bigcom292        0.000000e+00  0.000000e+00
bigcom295        0.000000e+00  0.000000e+00
bigcom299       -4.145191e-06  6.993417e-01
bigcom301        0.000000e+00  0.000000e+00
bigcom306        0.000000e+00  0.000000e+00
bigcom309        0.000000e+00  0.000000e+00
bigcom314        0.000000e+00  0.000000e+00
bigcom321        0.000000e+00  2.168404e-21
bigcom341        0.000000e+00  0.000000e+00
bigcom350        0.000000e+00  0.000000e+00
bigcom353        0.000000e+00  0.000000e+00
bigcom359        0.000000e+00  0.000000e+00
bigcom363        0.000000e+00  0.000000e+00
bigcom365        0.000000e+00  0.000000e+00
bigcom385       -1.051166e-05  4.808865e-01
bigcom386        0.000000e+00  0.000000e+00
bigcom408        0.000000e+00  0.000000e+00
bigcom412        0.000000e+00  0.000000e+00
bigcom480        0.000000e+00  0.000000e+00
spin_vertex      5.843683e-04  1.663326e+00
membership_s1    4.964645e-04  5.101922e-01
membership_s3    0.000000e+00  0.000000e+00
membership_s4    9.781819e-06  9.376001e-03
membership_s5    4.247086e-05  8.979930e-02
membership_s6    2.127175e-04  7.520672e-02
membership_s7    1.680520e-05  2.657233e-02
membership_s8    0.000000e+00  0.000000e+00
membership_s9    0.000000e+00  0.000000e+00
membership_s11   0.000000e+00  8.673617e-21
membership_s12   0.000000e+00  0.000000e+00
membership_s14  -3.083220e-05  2.148720e-01
membership_s15   8.028164e-05  5.307654e-01
membership_s16   0.000000e+00  0.000000e+00
membership_s17   0.000000e+00  0.000000e+00
membership_s18   0.000000e+00  6.938894e-20
membership_s20   0.000000e+00  0.000000e+00
membership_s21  -1.068820e-05  3.039921e-01
membership_s22   0.000000e+00  0.000000e+00
membership_s24   0.000000e+00  0.000000e+00
membership_s25   0.000000e+00  0.000000e+00
membership_s26   0.000000e+00  0.000000e+00
membership_s27   1.114571e-05  9.625482e-02
membership_s28   0.000000e+00  0.000000e+00
membership_s30   4.380697e-04  2.807248e-01
membership_s31   1.231862e-04  2.121876e-01
membership_s32   1.803691e-03  1.624853e+00
membership_s33   0.000000e+00  0.000000e+00
membership_s36   0.000000e+00  5.204170e-20
membership_s37   0.000000e+00  2.168404e-20
V1               3.167315e-03  2.309580e+00
V2               1.201717e-03  2.711531e+00
pdi              1.182548e-04  7.675095e-01
adhesion         2.134920e-02  3.040884e+00
cohesion         1.770558e-02  3.337032e+00
inner            8.366715e-03  3.203409e+00
outer            6.162986e-03  5.109897e+00
ioratio          8.411801e-03  2.892353e+00
comsize          1.016669e-02  3.529479e+00
[1] "Dataset: all_TnotC Model GLM, run: 1 of 10 2015-06-22 17:11:46"
[1] "glmnet variable coefficients"
                         [,1]          [,2]
(Intercept)     -4.379254e+00 -5.536559e+00
graph0           2.426119e-41  6.904731e-05
graph1          -1.379603e-44 -1.640969e-07
graph2           7.492529e-43 -8.098866e-05
graph3          -4.804819e-46 -1.243470e-08
graph4          -2.505205e-47 -1.104002e-10
graph5          -9.108490e-44 -3.331832e-06
graph6          -3.746472e-45 -6.197341e-08
graph7          -1.860550e-44 -1.628104e-06
graph8           9.413390e-43 -2.580733e-05
graph9          -1.129892e-47 -3.322871e-10
graph10         -5.559868e-49 -3.130597e-12
graph11         -5.917212e-50 -2.936779e-13
graph12         -2.924071e-47 -3.328949e-10
graph13         -9.294960e-47 -3.083980e-09
graph14         -5.489565e-48 -2.822720e-11
graph15         -4.963926e-45 -1.371590e-07
graph16         -1.196023e-46 -1.256648e-09
graph17         -2.039755e-46 -2.053186e-09
graph18         -2.456335e-45 -2.635948e-08
graph19         -4.071553e-46 -4.046092e-09
graph20         -1.563206e-44 -3.276906e-07
graph21         -1.443050e-45 -9.108745e-09
graph22         -1.471079e-44 -4.241700e-07
graph23         -2.685224e-45 -6.183803e-08
graph24         -2.778958e-46  2.871762e-08
graph25          2.376448e-44  7.530608e-07
graph26          3.658080e-45 -2.582864e-07
graph27          3.078769e-43  9.841975e-06
graph28          1.872345e-43  6.081695e-07
graph29         -1.016794e-44 -7.338233e-05
orbit0           2.426119e-41  7.079283e-05
orbit1          -4.970343e-43 -9.490985e-06
orbit2          -1.100834e-44 -1.054943e-07
orbit3           7.492529e-43 -8.005580e-05
orbit4           7.223607e-45 -1.527070e-07
orbit5          -6.596359e-46 -1.150475e-08
orbit6          -3.903828e-45 -2.487044e-08
orbit7          -1.107051e-47 -2.088669e-11
orbit8          -9.108490e-44 -3.293997e-06
orbit9           1.276740e-43  2.794709e-06
orbit10         -1.412092e-44 -4.907638e-07
orbit11         -4.335799e-45 -4.757624e-08
orbit12          1.309404e-42  1.034493e-05
orbit13         -2.342695e-43 -4.375112e-06
orbit14          9.413390e-43 -2.486425e-05
orbit15          2.124440e-46 -3.563530e-09
orbit16         -1.579281e-47 -3.517272e-10
orbit17         -9.901795e-47 -2.198799e-09
orbit18          8.773529e-47 -7.952651e-10
orbit19         -1.078186e-46 -6.569113e-10
orbit20         -1.403861e-47 -3.519944e-12
orbit21         -3.663421e-49 -1.622270e-12
orbit22         -6.504604e-48 -4.678480e-11
orbit23         -1.949296e-50 -7.335099e-15
orbit24          1.005880e-45 -5.558561e-09
orbit25         -2.368226e-46  9.749942e-10
orbit26         -3.462322e-47 -3.560597e-10
orbit27          9.250629e-45 -2.706772e-08
orbit28         -4.078572e-46 -8.855986e-09
orbit29          1.130176e-46 -1.212220e-08
orbit30         -4.097473e-46 -5.545578e-09
orbit31         -9.754892e-46 -3.384383e-09
orbit32         -1.112607e-46 -1.243507e-09
orbit33         -2.517233e-48 -5.645603e-12
orbit34         -4.963926e-45 -1.345690e-07
orbit35         -6.898034e-45 -6.761794e-08
orbit36         -9.300118e-46 -2.488107e-08
orbit37         -7.175276e-46 -7.739781e-10
orbit38         -1.101118e-46 -1.078922e-09
orbit39          8.114538e-45  4.636648e-07
orbit40          9.230527e-48  8.531421e-11
orbit41         -1.636800e-45 -2.752589e-08
orbit42         -2.235431e-46 -1.759711e-09
orbit43          2.788765e-45  5.981626e-08
orbit44         -5.904474e-45 -7.197466e-08
orbit45          6.387015e-44  2.476064e-07
orbit46          1.647675e-44  1.961532e-07
orbit47         -1.459099e-45 -1.756318e-08
orbit48         -1.553811e-45 -1.087424e-08
orbit49         -2.129307e-44 -3.855448e-07
orbit50         -1.958075e-44 -4.148209e-07
orbit51          1.299772e-44  3.801923e-07
orbit52          3.148703e-44  3.321887e-07
orbit53         -7.019477e-45 -1.017399e-07
orbit54          5.927758e-44 -2.199441e-06
orbit55         -2.574631e-44 -3.540027e-07
orbit56          6.897834e-43  1.099908e-05
orbit57         -2.377054e-45 -1.125630e-07
orbit58         -1.086470e-44 -1.488626e-07
orbit59          1.352114e-43  2.741468e-06
orbit60         -7.961324e-45 -8.713674e-08
orbit61         -2.317990e-44 -3.565884e-07
orbit62          1.220307e-42  2.218368e-05
orbit63          3.532584e-44  1.795386e-06
orbit64          2.060152e-46  1.779914e-07
orbit65          2.128311e-42  1.739125e-05
orbit66          1.022284e-43  5.551196e-07
orbit67         -6.442725e-44 -1.181650e-06
orbit68          7.146203e-43  2.224224e-05
orbit69         -5.367436e-43 -1.435047e-05
orbit70          3.816284e-42  5.699427e-05
orbit71         -1.986950e-43 -6.885057e-06
orbit72         -1.016794e-44 -7.372718e-05
AP               1.047305e-38  1.133177e-01
bet              1.712816e-46  2.480172e-08
ecc              1.000156e-39  5.498435e-04
eccrad           6.000938e-39  3.323650e-03
close            9.166053e-39 -2.299042e-02
constraint      -1.332465e-38 -1.837323e-01
coreness         5.277404e-40  4.033817e-03
knn             -1.081608e-41 -8.903488e-05
hubscore         8.912830e-39 -1.126465e-02
pagerank        -3.722282e-38 -8.768892e-01
trans            1.525442e-39  4.634605e-02
evcent           8.143437e-39 -2.532875e-02
first            2.426119e-41  6.963130e-05
upto_second     -1.308327e-42 -1.498151e-05
upto_third       2.314721e-43  2.034715e-06
upto_fourth      2.552372e-43 -5.737916e-06
upto_fifth       1.113217e-42  1.311677e-05
upto_sixth       2.207101e-42  3.909117e-05
second          -1.379175e-42 -1.555533e-05
third            5.648274e-43  5.470008e-06
fourth          -3.120244e-43 -8.424358e-06
fifth           -1.981471e-43  1.128914e-05
sixth           -1.341353e-42 -1.317847e-05
ratio1          -1.078045e-41 -8.634107e-05
ratio2          -2.859678e-42  1.371010e-05
ratio3          -5.245162e-42  2.183920e-04
ratio4          -2.230666e-41 -2.974311e-04
ratio5          -1.409170e-41 -1.463292e-04
ratio6          -2.260191e-42 -3.491466e-05
selfinter        1.408257e-38  1.716433e-01
walktrap_vertex -2.553567e-39 -1.326647e-01
bigcom1         -1.311152e-38 -1.920029e-01
bigcom2         -1.251705e-38 -2.851041e-01
bigcom3          1.938359e-38  2.444181e-01
bigcom4         -3.374433e-39  7.568792e-03
bigcom6         -1.251185e-38 -3.090551e-01
bigcom8         -1.281767e-38 -2.391426e-01
bigcom9         -1.256093e-38 -2.787724e-01
bigcom11         3.147300e-38  3.886459e-01
bigcom13        -1.253791e-38 -3.171592e-01
bigcom15        -1.254313e-38 -2.137760e-01
bigcom16        -1.251601e-38 -2.059867e-01
bigcom21        -1.258824e-38 -4.132491e-01
bigcom22         1.258706e-38  9.511801e-02
bigcom24        -1.251289e-38 -2.673286e-01
bigcom26         5.730169e-38  5.932691e-01
bigcom28         2.077493e-38  1.822007e-01
bigcom30         1.429804e-37  9.344294e-01
bigcom31        -1.250977e-38 -2.677555e-01
bigcom32        -1.252226e-38 -3.449074e-01
bigcom33        -1.250873e-38 -3.451698e-01
bigcom34        -1.251081e-38 -2.342285e-01
bigcom36        -1.252122e-38 -3.938067e-01
bigcom37        -1.250873e-38 -1.972576e-01
bigcom38         7.174204e-38  8.960427e-01
bigcom39        -1.253686e-38 -3.440273e-01
bigcom40        -8.268656e-39 -7.476889e-02
bigcom43        -1.251497e-38 -2.412175e-01
bigcom44        -1.269228e-38 -1.846155e-01
bigcom46         8.865284e-38  8.568241e-01
bigcom47        -1.252018e-38 -3.729368e-01
bigcom49        -1.251809e-38 -2.628446e-01
bigcom50        -1.251601e-38 -3.672973e-01
bigcom51        -1.251081e-38 -2.514687e-01
bigcom52         3.243575e-37  1.773236e+00
bigcom54        -1.250873e-38 -1.967758e-01
bigcom56        -1.252226e-38 -3.566381e-01
bigcom62         1.895944e-37  1.290316e+00
bigcom66        -1.250977e-38 -3.705330e-01
bigcom68        -1.251081e-38 -2.279424e-01
bigcom69        -1.252122e-38 -3.284563e-01
bigcom71        -1.252122e-38 -1.825273e-01
bigcom72        -1.250977e-38 -2.164650e-01
bigcom73         3.565769e-38  3.802072e-01
bigcom74        -1.252018e-38 -3.395171e-01
bigcom75         1.895944e-37  1.260611e+00
bigcom76        -1.251497e-38 -2.917543e-01
bigcom77        -1.251497e-38 -4.001881e-01
bigcom79        -1.250977e-38 -4.371574e-01
bigcom80        -1.251497e-38 -3.860166e-01
bigcom82        -1.251497e-38 -4.465815e-01
bigcom83        -1.250977e-38 -1.519227e-01
bigcom84        -1.251393e-38 -4.351510e-01
bigcom85        -1.251289e-38 -3.897623e-01
bigcom87        -1.251601e-38 -3.712855e-01
bigcom89        -1.250977e-38 -3.016867e-01
bigcom91         7.174204e-38  5.327025e-01
bigcom92         1.815432e-38  3.502580e-01
bigcom93        -1.250977e-38 -1.769802e-01
bigcom96        -1.250977e-38 -4.238321e-01
bigcom97        -1.251809e-38 -3.793990e-01
bigcom98        -1.250977e-38 -3.354293e-01
bigcom99        -1.250977e-38 -2.667421e-01
bigcom101        4.367747e-38  1.020285e+00
bigcom104       -1.251914e-38 -3.192187e-01
bigcom106       -1.251289e-38 -3.405847e-01
bigcom109        1.318723e-37  1.302385e+00
bigcom113       -1.251393e-38 -3.530823e-01
bigcom116        9.979426e-39  1.199331e-01
bigcom120       -1.251081e-38 -3.857943e-01
bigcom123       -1.251185e-38 -3.074305e-01
bigcom126       -1.250873e-38 -2.904437e-01
bigcom127       -1.251185e-38 -2.262437e-01
bigcom137       -1.251497e-38 -4.011167e-01
bigcom139       -1.250665e-38 -3.976270e-01
bigcom140       -1.251185e-38 -2.851935e-01
bigcom143        1.559233e-37  1.199754e+00
bigcom145       -1.250873e-38 -1.825137e-01
bigcom146       -1.251185e-38 -2.229110e-01
bigcom147       -1.252851e-38 -2.418254e-01
bigcom149       -1.250977e-38 -2.423341e-01
bigcom153       -1.251914e-38 -3.306410e-01
bigcom154       -1.251914e-38 -1.969562e-01
bigcom156       -1.251289e-38 -3.272342e-01
bigcom157       -1.252018e-38 -1.745628e-01
bigcom158       -1.250977e-38 -3.167645e-01
bigcom160       -1.250977e-38 -3.252568e-01
bigcom161       -1.250977e-38 -2.677365e-01
bigcom162       -1.250977e-38 -2.241217e-01
bigcom164       -1.250769e-38 -2.445677e-01
bigcom166       -1.251809e-38 -1.834214e-01
bigcom167       -1.252747e-38 -3.851386e-01
bigcom171       -1.251601e-38 -4.123746e-01
bigcom173       -1.251185e-38 -2.654921e-01
bigcom175       -1.250873e-38 -1.504076e-01
bigcom176       -1.250873e-38 -2.437095e-01
bigcom177       -1.251081e-38 -2.674396e-01
bigcom178        3.243575e-37  1.837769e+00
bigcom180       -1.250977e-38 -2.277900e-01
bigcom181       -1.252226e-38 -2.943738e-01
bigcom184       -1.250977e-38 -2.786375e-01
bigcom186        1.895944e-37  1.118710e+00
bigcom187        2.401005e-37  1.207492e+00
bigcom189       -1.251705e-38 -3.179770e-01
bigcom194       -1.251185e-38 -1.841851e-01
bigcom195       -1.251081e-38 -2.939924e-01
bigcom196        1.895944e-37  1.083807e+00
bigcom204        8.857912e-38  9.922787e-01
bigcom205        1.895944e-37  1.497182e+00
bigcom212       -1.251081e-38 -2.219507e-01
bigcom214       -1.251185e-38 -2.569710e-01
bigcom222       -1.250873e-38 -2.540683e-01
bigcom223       -1.251081e-38 -3.803506e-01
bigcom226       -1.250977e-38 -2.036713e-01
bigcom227       -1.250977e-38 -2.620287e-01
bigcom229       -1.250769e-38 -2.281044e-01
bigcom233       -1.250977e-38 -3.503102e-01
bigcom236       -1.250873e-38 -2.742229e-01
bigcom237       -1.250873e-38 -3.147661e-01
bigcom246       -1.251914e-38 -2.771202e-01
bigcom248       -1.252122e-38 -3.671415e-01
bigcom249       -1.250977e-38 -3.374789e-01
bigcom250       -1.252122e-38 -2.240175e-01
bigcom254       -1.251185e-38 -2.009012e-01
bigcom266       -1.250977e-38 -4.022357e-01
bigcom269       -1.251081e-38 -2.273345e-01
bigcom272       -1.250873e-38 -3.138316e-01
bigcom274       -1.255045e-38 -1.719671e-01
bigcom281       -1.251289e-38 -2.349048e-01
bigcom291       -1.250977e-38 -3.070577e-01
bigcom292       -1.250977e-38 -3.612903e-01
bigcom295       -1.251185e-38 -3.441951e-01
bigcom299        2.401005e-37  1.468142e+00
bigcom301       -1.251705e-38 -2.124810e-01
bigcom306       -1.250977e-38 -2.485935e-01
bigcom309       -1.251289e-38 -3.434009e-01
bigcom314       -1.250977e-38 -4.115427e-01
bigcom321       -1.251601e-38 -2.822011e-01
bigcom341       -1.250873e-38 -2.822690e-01
bigcom350       -1.250977e-38 -3.473782e-01
bigcom353       -1.250873e-38 -1.820755e-01
bigcom359       -1.250977e-38 -3.652985e-01
bigcom363       -1.250977e-38 -9.456730e-02
bigcom365       -1.251081e-38 -4.294103e-01
bigcom385        1.318723e-37  1.134049e+00
bigcom386       -1.250873e-38 -2.283030e-01
bigcom408       -1.251393e-38 -3.833966e-01
bigcom412       -1.251081e-38 -3.029982e-01
bigcom480       -1.251081e-38 -1.756383e-01
spin_vertex     -6.662650e-39 -3.459879e-02
membership_s1    1.247644e-38  1.755597e-01
membership_s3   -1.252539e-38 -3.145605e-01
membership_s4   -9.156635e-39 -1.078369e-01
membership_s5   -9.283170e-39 -1.133071e-01
membership_s6   -1.119753e-38 -6.961650e-02
membership_s7   -1.167896e-38 -1.892087e-01
membership_s8   -1.251497e-38 -3.061680e-01
membership_s9   -1.252122e-38 -3.190285e-01
membership_s11  -1.251601e-38 -3.001334e-01
membership_s12  -1.251914e-38 -3.047142e-01
membership_s14   9.980350e-38  9.625246e-01
membership_s15   5.291677e-39  2.311484e-01
membership_s16  -1.251809e-38 -2.591710e-01
membership_s17  -1.251393e-38 -2.951622e-01
membership_s18  -1.259878e-38 -2.365331e-01
membership_s20  -1.251185e-38 -2.904951e-01
membership_s21  -6.299298e-40  6.972918e-02
membership_s22  -1.253895e-38 -2.388661e-01
membership_s24  -1.254000e-38 -6.757578e-01
membership_s25  -1.253060e-38 -2.405837e-01
membership_s26  -1.252226e-38 -3.087877e-01
membership_s27  -5.343010e-39 -3.948635e-02
membership_s28  -1.252122e-38 -3.242197e-01
membership_s30   1.650158e-38  1.879405e-01
membership_s31  -2.583237e-39  2.763791e-02
membership_s32   4.342474e-38  4.769113e-01
membership_s33  -1.251185e-38 -2.675297e-01
membership_s36  -1.385185e-38 -2.270892e-01
membership_s37  -1.260934e-38 -2.511572e-01
V1               1.790098e-38  1.220500e-01
V2               3.653395e-39 -9.333629e-02
pdi              1.442157e-36  6.114514e+01
adhesion        -7.912648e-43 -4.515582e-06
cohesion         1.581116e-42  8.920963e-06
inner            3.040811e-43 -3.048599e-06
outer            2.152898e-43 -8.628008e-06
ioratio          4.512113e-39 -9.102766e-03
comsize          6.458564e-42  1.021559e-04
[1] "Dataset: all_TnotC Model GBM, run: 2 of 10 2015-06-22 17:13:50"
Iter   TrainDeviance   ValidDeviance   StepSize   Improve
     1        0.1301            -nan     0.0100    0.0003
     2        0.1284            -nan     0.0100    0.0002
     3        0.1270            -nan     0.0100    0.0004
     4        0.1254            -nan     0.0100    0.0004
     5        0.1242            -nan     0.0100    0.0002
     6        0.1228            -nan     0.0100    0.0003
     7        0.1214            -nan     0.0100    0.0003
     8        0.1200            -nan     0.0100    0.0002
     9        0.1190            -nan     0.0100    0.0002
    10        0.1182            -nan     0.0100    0.0001
    20        0.1108            -nan     0.0100    0.0001
    40        0.1007            -nan     0.0100    0.0000
    60        0.0942            -nan     0.0100    0.0000
    80        0.0884            -nan     0.0100    0.0000
   100        0.0839            -nan     0.0100   -0.0000
   120        0.0799            -nan     0.0100    0.0000
   140        0.0758            -nan     0.0100   -0.0000
   160        0.0724            -nan     0.0100    0.0000
   180        0.0690            -nan     0.0100    0.0000
   200        0.0663            -nan     0.0100   -0.0000
   204        0.0659            -nan     0.0100    0.0000

[1] "GBM variable coefficients"
                            var     rel.inf
comsize                 comsize 4.775835858
ratio5                   ratio5 4.249252667
membership_s32   membership_s32 4.127247281
V2                           V2 4.104769577
bigcom30               bigcom30 3.974177516
knn                         knn 3.712641101
inner                     inner 3.494256457
outer                     outer 3.292138984
pagerank               pagerank 2.996009446
spin_vertex         spin_vertex 2.920811495
V1                           V1 2.883874491
ratio1                   ratio1 2.578479311
walktrap_vertex walktrap_vertex 2.413793813
ioratio                 ioratio 2.333968589
trans                     trans 1.952619462
bigcom46               bigcom46 1.759622198
adhesion               adhesion 1.663966398
orbit18                 orbit18 1.495231917
ratio4                   ratio4 1.369063931
orbit39                 orbit39 1.206564456
cohesion               cohesion 1.107687711
orbit50                 orbit50 1.087749529
bigcom26               bigcom26 1.018399321
bet                         bet 0.995067657
orbit56                 orbit56 0.955639695
ratio2                   ratio2 0.938695053
orbit40                 orbit40 0.917544883
coreness               coreness 0.916920007
graph17                 graph17 0.890628010
graph12                 graph12 0.848481905
orbit38                 orbit38 0.811644546
graph23                 graph23 0.811034330
selfinter             selfinter 0.783317072
graph4                   graph4 0.733709027
graph19                 graph19 0.730490348
graph10                 graph10 0.704277270
orbit36                 orbit36 0.685349701
graph20                 graph20 0.663735020
graph22                 graph22 0.652974159
graph5                   graph5 0.642669455
fourth                   fourth 0.621714364
orbit62                 orbit62 0.587578126
graph3                   graph3 0.578828282
graph0                   graph0 0.536219963
orbit65                 orbit65 0.517118220
graph11                 graph11 0.506000842
orbit19                 orbit19 0.503645012
orbit31                 orbit31 0.497977068
orbit54                 orbit54 0.496124161
graph14                 graph14 0.490904866
upto_third           upto_third 0.483328136
third                     third 0.482425776
graph18                 graph18 0.462408487
orbit49                 orbit49 0.455602302
orbit28                 orbit28 0.453467589
graph27                 graph27 0.443328098
orbit46                 orbit46 0.392413636
orbit63                 orbit63 0.390817031
hubscore               hubscore 0.389442781
orbit64                 orbit64 0.386256539
graph16                 graph16 0.374844843
orbit20                 orbit20 0.372092704
graph6                   graph6 0.353510568
graph25                 graph25 0.345133881
orbit30                 orbit30 0.344688606
orbit16                 orbit16 0.342372241
ratio6                   ratio6 0.341992004
bigcom11               bigcom11 0.340362602
orbit4                   orbit4 0.336666261
orbit6                   orbit6 0.325606122
orbit59                 orbit59 0.321496639
orbit41                 orbit41 0.314188271
pdi                         pdi 0.310946063
upto_second         upto_second 0.306626529
orbit29                 orbit29 0.299943371
orbit15                 orbit15 0.298808797
orbit23                 orbit23 0.289194054
graph24                 graph24 0.285923582
orbit68                 orbit68 0.285819883
orbit21                 orbit21 0.284657756
ratio3                   ratio3 0.282670984
orbit32                 orbit32 0.274395422
orbit35                 orbit35 0.270726120
graph21                 graph21 0.269538715
bigcom28               bigcom28 0.269201466
orbit25                 orbit25 0.268018658
orbit70                 orbit70 0.266349468
membership_s15   membership_s15 0.265362040
sixth                     sixth 0.264247933
graph9                   graph9 0.246674622
orbit53                 orbit53 0.236312486
orbit45                 orbit45 0.235648592
orbit69                 orbit69 0.234208100
orbit51                 orbit51 0.206922466
orbit61                 orbit61 0.204867007
orbit2                   orbit2 0.202176012
orbit1                   orbit1 0.200227176
orbit9                   orbit9 0.198459943
close                     close 0.191448543
upto_fifth           upto_fifth 0.185556332
orbit33                 orbit33 0.183867208
graph2                   graph2 0.176600833
constraint           constraint 0.176102241
orbit47                 orbit47 0.170682974
membership_s27   membership_s27 0.170231851
orbit27                 orbit27 0.168548400
orbit13                 orbit13 0.166266664
orbit10                 orbit10 0.165651623
orbit24                 orbit24 0.164205764
orbit55                 orbit55 0.161831098
orbit5                   orbit5 0.153674304
orbit37                 orbit37 0.151898461
membership_s30   membership_s30 0.146132732
upto_sixth           upto_sixth 0.145322652
upto_fourth         upto_fourth 0.144024947
AP                           AP 0.142184576
orbit17                 orbit17 0.137995480
graph1                   graph1 0.134367788
graph15                 graph15 0.130668638
bigcom4                 bigcom4 0.122890839
fifth                     fifth 0.114556033
orbit12                 orbit12 0.108256562
orbit7                   orbit7 0.105789545
orbit11                 orbit11 0.104392341
second                   second 0.097921820
graph26                 graph26 0.090596163
graph8                   graph8 0.087598159
orbit48                 orbit48 0.087186290
bigcom22               bigcom22 0.083856942
bigcom3                 bigcom3 0.073901867
orbit57                 orbit57 0.073619756
membership_s21   membership_s21 0.071370027
membership_s1     membership_s1 0.071149052
orbit58                 orbit58 0.069326161
orbit71                 orbit71 0.064203741
ecc                         ecc 0.062698790
graph28                 graph28 0.061113570
orbit26                 orbit26 0.051318695
orbit52                 orbit52 0.047446595
orbit67                 orbit67 0.045722895
graph7                   graph7 0.043784195
orbit42                 orbit42 0.028834024
orbit22                 orbit22 0.021283196
orbit44                 orbit44 0.020606242
orbit60                 orbit60 0.015993316
bigcom38               bigcom38 0.013208671
membership_s5     membership_s5 0.011667964
bigcom40               bigcom40 0.010259212
bigcom92               bigcom92 0.007569825
orbit66                 orbit66 0.006354156
bigcom204             bigcom204 0.006084748
membership_s6     membership_s6 0.005352584
graph13                 graph13 0.000000000
graph29                 graph29 0.000000000
orbit0                   orbit0 0.000000000
orbit3                   orbit3 0.000000000
orbit8                   orbit8 0.000000000
orbit14                 orbit14 0.000000000
orbit34                 orbit34 0.000000000
orbit43                 orbit43 0.000000000
orbit72                 orbit72 0.000000000
eccrad                   eccrad 0.000000000
evcent                   evcent 0.000000000
first                     first 0.000000000
bigcom1                 bigcom1 0.000000000
bigcom2                 bigcom2 0.000000000
bigcom6                 bigcom6 0.000000000
bigcom8                 bigcom8 0.000000000
bigcom9                 bigcom9 0.000000000
bigcom13               bigcom13 0.000000000
bigcom15               bigcom15 0.000000000
bigcom16               bigcom16 0.000000000
bigcom21               bigcom21 0.000000000
bigcom24               bigcom24 0.000000000
bigcom31               bigcom31 0.000000000
bigcom32               bigcom32 0.000000000
bigcom33               bigcom33 0.000000000
bigcom34               bigcom34 0.000000000
bigcom36               bigcom36 0.000000000
bigcom37               bigcom37 0.000000000
bigcom39               bigcom39 0.000000000
bigcom43               bigcom43 0.000000000
bigcom44               bigcom44 0.000000000
bigcom47               bigcom47 0.000000000
bigcom49               bigcom49 0.000000000
bigcom50               bigcom50 0.000000000
bigcom51               bigcom51 0.000000000
bigcom52               bigcom52 0.000000000
bigcom54               bigcom54 0.000000000
bigcom56               bigcom56 0.000000000
bigcom62               bigcom62 0.000000000
bigcom66               bigcom66 0.000000000
bigcom68               bigcom68 0.000000000
bigcom69               bigcom69 0.000000000
bigcom71               bigcom71 0.000000000
bigcom72               bigcom72 0.000000000
bigcom73               bigcom73 0.000000000
bigcom74               bigcom74 0.000000000
bigcom75               bigcom75 0.000000000
bigcom76               bigcom76 0.000000000
bigcom77               bigcom77 0.000000000
bigcom79               bigcom79 0.000000000
bigcom80               bigcom80 0.000000000
bigcom82               bigcom82 0.000000000
bigcom83               bigcom83 0.000000000
bigcom84               bigcom84 0.000000000
bigcom85               bigcom85 0.000000000
bigcom87               bigcom87 0.000000000
bigcom89               bigcom89 0.000000000
bigcom91               bigcom91 0.000000000
bigcom93               bigcom93 0.000000000
bigcom96               bigcom96 0.000000000
bigcom97               bigcom97 0.000000000
bigcom98               bigcom98 0.000000000
bigcom99               bigcom99 0.000000000
bigcom101             bigcom101 0.000000000
bigcom104             bigcom104 0.000000000
bigcom106             bigcom106 0.000000000
bigcom109             bigcom109 0.000000000
bigcom113             bigcom113 0.000000000
bigcom116             bigcom116 0.000000000
bigcom120             bigcom120 0.000000000
bigcom123             bigcom123 0.000000000
bigcom126             bigcom126 0.000000000
bigcom127             bigcom127 0.000000000
bigcom137             bigcom137 0.000000000
bigcom139             bigcom139 0.000000000
bigcom140             bigcom140 0.000000000
bigcom143             bigcom143 0.000000000
bigcom145             bigcom145 0.000000000
bigcom146             bigcom146 0.000000000
bigcom147             bigcom147 0.000000000
bigcom149             bigcom149 0.000000000
bigcom153             bigcom153 0.000000000
bigcom154             bigcom154 0.000000000
bigcom156             bigcom156 0.000000000
bigcom157             bigcom157 0.000000000
bigcom158             bigcom158 0.000000000
bigcom160             bigcom160 0.000000000
bigcom161             bigcom161 0.000000000
bigcom162             bigcom162 0.000000000
bigcom164             bigcom164 0.000000000
bigcom166             bigcom166 0.000000000
bigcom167             bigcom167 0.000000000
bigcom171             bigcom171 0.000000000
bigcom173             bigcom173 0.000000000
bigcom175             bigcom175 0.000000000
bigcom176             bigcom176 0.000000000
bigcom177             bigcom177 0.000000000
bigcom178             bigcom178 0.000000000
bigcom180             bigcom180 0.000000000
bigcom181             bigcom181 0.000000000
bigcom184             bigcom184 0.000000000
bigcom186             bigcom186 0.000000000
bigcom187             bigcom187 0.000000000
bigcom189             bigcom189 0.000000000
bigcom194             bigcom194 0.000000000
bigcom195             bigcom195 0.000000000
bigcom196             bigcom196 0.000000000
bigcom205             bigcom205 0.000000000
bigcom212             bigcom212 0.000000000
bigcom214             bigcom214 0.000000000
bigcom222             bigcom222 0.000000000
bigcom223             bigcom223 0.000000000
bigcom226             bigcom226 0.000000000
bigcom227             bigcom227 0.000000000
bigcom229             bigcom229 0.000000000
bigcom233             bigcom233 0.000000000
bigcom236             bigcom236 0.000000000
bigcom237             bigcom237 0.000000000
bigcom246             bigcom246 0.000000000
bigcom248             bigcom248 0.000000000
bigcom249             bigcom249 0.000000000
bigcom250             bigcom250 0.000000000
bigcom254             bigcom254 0.000000000
bigcom266             bigcom266 0.000000000
bigcom269             bigcom269 0.000000000
bigcom272             bigcom272 0.000000000
bigcom274             bigcom274 0.000000000
bigcom281             bigcom281 0.000000000
bigcom291             bigcom291 0.000000000
bigcom292             bigcom292 0.000000000
bigcom295             bigcom295 0.000000000
bigcom299             bigcom299 0.000000000
bigcom301             bigcom301 0.000000000
bigcom306             bigcom306 0.000000000
bigcom309             bigcom309 0.000000000
bigcom314             bigcom314 0.000000000
bigcom321             bigcom321 0.000000000
bigcom341             bigcom341 0.000000000
bigcom350             bigcom350 0.000000000
bigcom353             bigcom353 0.000000000
bigcom359             bigcom359 0.000000000
bigcom363             bigcom363 0.000000000
bigcom365             bigcom365 0.000000000
bigcom385             bigcom385 0.000000000
bigcom386             bigcom386 0.000000000
bigcom408             bigcom408 0.000000000
bigcom412             bigcom412 0.000000000
bigcom480             bigcom480 0.000000000
membership_s3     membership_s3 0.000000000
membership_s4     membership_s4 0.000000000
membership_s7     membership_s7 0.000000000
membership_s8     membership_s8 0.000000000
membership_s9     membership_s9 0.000000000
membership_s11   membership_s11 0.000000000
membership_s12   membership_s12 0.000000000
membership_s14   membership_s14 0.000000000
membership_s16   membership_s16 0.000000000
membership_s17   membership_s17 0.000000000
membership_s18   membership_s18 0.000000000
membership_s20   membership_s20 0.000000000
membership_s22   membership_s22 0.000000000
membership_s24   membership_s24 0.000000000
membership_s25   membership_s25 0.000000000
membership_s26   membership_s26 0.000000000
membership_s28   membership_s28 0.000000000
membership_s31   membership_s31 0.000000000
membership_s33   membership_s33 0.000000000
membership_s36   membership_s36 0.000000000
membership_s37   membership_s37 0.000000000
[1] "Dataset: all_TnotC Model RF, run: 2 of 10 2015-06-22 17:17:18"
     |      Out-of-bag   |
Tree |      MSE  %Var(y) |
   1 |  0.02573   212.80 |
   2 |   0.0263   217.52 |
   3 |  0.02341   193.65 |
   4 |  0.02147   177.62 |
   5 |  0.01994   164.92 |
   6 |  0.01851   153.08 |
   7 |  0.01796   148.54 |
   8 |  0.01723   142.56 |
   9 |  0.01653   136.74 |
  10 |  0.01587   131.30 |
  11 |  0.01521   125.83 |
  12 |  0.01469   121.54 |
  13 |  0.01448   119.73 |
  14 |  0.01418   117.28 |
  15 |  0.01404   116.15 |
  16 |   0.0138   114.11 |
  17 |   0.0138   114.18 |
  18 |  0.01364   112.78 |
  19 |  0.01362   112.61 |
  20 |  0.01357   112.23 |
  21 |  0.01341   110.94 |
  22 |  0.01339   110.72 |
  23 |  0.01336   110.53 |
  24 |  0.01331   110.12 |
  25 |  0.01325   109.62 |
  26 |  0.01318   109.01 |
  27 |  0.01311   108.47 |
  28 |  0.01309   108.25 |
  29 |  0.01303   107.81 |
  30 |  0.01297   107.25 |
  31 |  0.01292   106.88 |
  32 |  0.01289   106.58 |
  33 |  0.01283   106.11 |
  34 |  0.01282   106.03 |
  35 |  0.01275   105.49 |
  36 |  0.01274   105.37 |
  37 |  0.01273   105.30 |
  38 |  0.01269   104.93 |
  39 |  0.01269   104.98 |
  40 |  0.01265   104.60 |
  41 |  0.01262   104.40 |
  42 |  0.01261   104.30 |
  43 |  0.01257   103.97 |
  44 |  0.01256   103.89 |
  45 |  0.01254   103.69 |
  46 |  0.01254   103.69 |
  47 |  0.01253   103.60 |
  48 |  0.01252   103.52 |
  49 |  0.01251   103.45 |
  50 |  0.01248   103.21 |
  51 |  0.01246   103.05 |
  52 |  0.01245   102.94 |
  53 |  0.01246   103.07 |
  54 |  0.01246   103.06 |
  55 |  0.01245   102.95 |
  56 |  0.01243   102.81 |
  57 |  0.01243   102.81 |
  58 |  0.01244   102.88 |
  59 |  0.01243   102.80 |
  60 |  0.01242   102.74 |
  61 |  0.01241   102.62 |
  62 |  0.01239   102.47 |
  63 |  0.01238   102.38 |
  64 |  0.01238   102.41 |
  65 |  0.01237   102.30 |
  66 |  0.01234   102.07 |
  67 |  0.01233   102.03 |
  68 |  0.01235   102.11 |
  69 |  0.01235   102.13 |
  70 |  0.01236   102.21 |
  71 |  0.01233   101.96 |
  72 |  0.01232   101.90 |
  73 |  0.01232   101.89 |
  74 |  0.01234   102.04 |
  75 |  0.01233   102.01 |
  76 |  0.01233   102.01 |
  77 |  0.01234   102.05 |
  78 |  0.01234   102.06 |
  79 |  0.01233   102.02 |
  80 |  0.01234   102.05 |
  81 |  0.01233   101.99 |
  82 |  0.01232   101.91 |
  83 |  0.01231   101.78 |
  84 |  0.01229   101.63 |
  85 |  0.01229   101.68 |
  86 |   0.0123   101.76 |
  87 |   0.0123   101.70 |
  88 |   0.0123   101.70 |
  89 |  0.01231   101.81 |
  90 |  0.01231   101.83 |
  91 |  0.01231   101.81 |
  92 |  0.01231   101.84 |
  93 |  0.01232   101.93 |
  94 |  0.01232   101.88 |
  95 |  0.01233   101.95 |
  96 |  0.01231   101.83 |
  97 |  0.01231   101.82 |
  98 |  0.01229   101.68 |
  99 |  0.01229   101.66 |
 100 |  0.01227   101.52 |
[1] "Random Forest variable coefficients"
                      %IncMSE IncNodePurity
graph0           2.891614e-04  2.398284e-01
graph1           1.329482e-03  5.574689e-01
graph2           2.140062e-04  2.523619e-01
graph3           6.239991e-04  5.246127e-01
graph4           9.247555e-04  7.469252e-01
graph5           9.519795e-04  5.881996e-01
graph6           6.638619e-04  5.178325e-01
graph7           1.214410e-03  4.951260e-01
graph8           4.920267e-04  1.522692e-01
graph9           9.464286e-04  4.665521e-01
graph10          2.607452e-03  7.420669e-01
graph11          4.628808e-03  8.795094e-01
graph12          4.436048e-03  7.202343e-01
graph13          9.240390e-04  4.321067e-01
graph14          1.279131e-03  6.419936e-01
graph15          1.469757e-03  6.075230e-01
graph16          1.927846e-03  2.984848e-01
graph17          2.285740e-03  8.459731e-01
graph18          5.755287e-04  5.255998e-01
graph19          1.487464e-03  6.787111e-01
graph20          1.665805e-03  8.527711e-01
graph21          3.221020e-03  4.403859e-01
graph22          2.207010e-03  7.446340e-01
graph23          9.776486e-04  8.262318e-01
graph24          1.218348e-03  3.170261e-01
graph25          4.931088e-04  4.647169e-01
graph26          6.809039e-04  4.261967e-01
graph27          1.064145e-03  1.609967e-01
graph28          6.100174e-04  2.706817e-01
graph29          5.669738e-05  1.314921e-01
orbit0           2.310971e-04  1.254486e-01
orbit1           1.184288e-03  4.840931e-01
orbit2           2.676854e-04  2.655450e-01
orbit3           1.286959e-04  1.631529e-01
orbit4           1.130518e-03  5.166681e-01
orbit5           1.093625e-03  4.434358e-01
orbit6           2.178416e-03  7.907924e-01
orbit7           6.003404e-04  3.037006e-01
orbit8           2.353679e-03  6.700681e-01
orbit9           6.135844e-04  7.519973e-01
orbit10          1.146353e-03  6.034241e-01
orbit11          4.441207e-04  3.886173e-01
orbit12          1.483331e-03  4.067783e-01
orbit13          1.000457e-03  5.642483e-01
orbit14          1.857788e-04  2.528890e-01
orbit15          6.112763e-04  4.679994e-01
orbit16          9.606458e-04  2.047162e-01
orbit17          1.245173e-03  4.027225e-01
orbit18          4.502878e-03  1.110410e+00
orbit19          7.873126e-04  6.222444e-01
orbit20          1.268725e-03  4.546971e-01
orbit21          1.385557e-03  3.889174e-01
orbit22          4.462183e-03  1.214227e+00
orbit23          1.348571e-03  3.644324e-01
orbit24          2.379121e-03  8.135975e-01
orbit25          5.941966e-04  5.174751e-01
orbit26          2.503134e-04  2.816273e-01
orbit27          1.495448e-03  6.862741e-01
orbit28          2.151553e-04  4.668606e-01
orbit29          8.317678e-04  2.386167e-01
orbit30          5.875576e-04  2.974290e-01
orbit31          1.251044e-03  1.254495e+00
orbit32          2.478547e-03  6.473454e-01
orbit33          1.488173e-03  3.889859e-01
orbit34          4.064352e-04  4.388090e-01
orbit35          5.928071e-04  7.580126e-01
orbit36          8.084621e-04  4.767177e-01
orbit37          7.278277e-04  4.141568e-01
orbit38          1.390915e-03  4.273352e-01
orbit39          1.680839e-03  1.055368e+00
orbit40          1.584350e-03  4.250655e-01
orbit41          7.318985e-04  6.470461e-01
orbit42          5.872726e-04  3.368182e-01
orbit43          4.783063e-04  2.988511e-01
orbit44          1.323486e-03  2.095039e-01
orbit45          6.366202e-04  5.073700e-01
orbit46          1.536498e-03  4.819136e-01
orbit47          1.283448e-03  3.817274e-01
orbit48          5.766750e-04  2.824507e-01
orbit49          2.910329e-03  6.092906e-01
orbit50          1.926672e-03  5.500826e-01
orbit51          6.176427e-04  3.375001e-01
orbit52          8.357111e-04  1.996331e-01
orbit53          8.435914e-04  3.301611e-01
orbit54          3.096406e-03  6.592275e-01
orbit55          8.404066e-05  2.055676e-01
orbit56          2.136365e-03  1.001250e+00
orbit57          1.316221e-04  2.196271e-01
orbit58          5.827417e-05  2.632289e-01
orbit59          2.087519e-03  4.554717e-01
orbit60          6.237463e-04  3.031935e-01
orbit61          1.213304e-03  4.251548e-01
orbit62          7.675851e-04  5.260002e-01
orbit63          1.351674e-03  4.635230e-01
orbit64          6.203750e-04  4.653080e-01
orbit65          4.155732e-03  6.425857e-01
orbit66          5.576217e-04  1.288584e-01
orbit67          3.461819e-04  1.655861e-01
orbit68          2.721363e-03  3.799875e-01
orbit69          6.621402e-04  7.027114e-01
orbit70          8.042810e-04  3.282787e-01
orbit71          3.568872e-04  2.189891e-01
orbit72          5.815582e-05  8.961765e-02
AP               4.837518e-05  1.455029e-01
bet              2.463107e-03  1.327913e+00
ecc              1.106382e-04  2.786244e-01
eccrad           1.777027e-04  1.328307e-01
close            1.121521e-03  4.835990e-01
constraint       1.806190e-03  1.021795e+00
coreness         9.634442e-04  5.954604e-01
knn              2.210031e-03  1.513990e+00
hubscore         6.021965e-04  6.606022e-01
pagerank         3.348602e-03  3.116500e+00
trans            6.214285e-04  1.312386e+00
evcent           5.979346e-04  4.927073e-01
first            1.419970e-04  2.167083e-01
upto_second      1.339513e-03  4.715683e-01
upto_third       1.693502e-03  5.551224e-01
upto_fourth      1.150859e-03  4.760708e-01
upto_fifth       1.033310e-03  6.529104e-01
upto_sixth       1.826049e-03  7.142932e-01
second           6.846063e-04  5.260192e-01
third            2.658222e-03  1.033216e+00
fourth           4.057256e-03  1.451840e+00
fifth            6.189848e-04  1.594874e+00
sixth            2.144782e-03  9.771759e-01
ratio1           2.021602e-03  1.732438e+00
ratio2           2.412921e-03  1.835303e+00
ratio3           1.837279e-03  1.251721e+00
ratio4           2.907715e-03  1.771617e+00
ratio5           2.321486e-03  4.603997e+00
ratio6           1.734704e-03  1.122486e+00
selfinter        4.952683e-04  3.280864e-01
walktrap_vertex  8.605542e-04  1.966147e+00
bigcom1          0.000000e+00  8.333333e-03
bigcom2          0.000000e+00  1.994932e-18
bigcom3          2.047122e-04  3.179801e-01
bigcom4          8.386204e-05  8.669189e-02
bigcom6          0.000000e+00  1.110223e-18
bigcom8          0.000000e+00  3.469447e-20
bigcom9          0.000000e+00  3.469447e-20
bigcom11        -1.465723e-05  4.240890e-01
bigcom13         0.000000e+00  2.775558e-19
bigcom15         0.000000e+00  0.000000e+00
bigcom16         0.000000e+00  1.665335e-18
bigcom21         0.000000e+00  1.110223e-18
bigcom22         7.327586e-05  8.164559e-02
bigcom24         0.000000e+00  1.665335e-18
bigcom26         2.153735e-04  9.631789e-01
bigcom28         4.549546e-04  3.811768e-01
bigcom30         1.262991e-03  1.822677e+00
bigcom31         0.000000e+00  1.110223e-18
bigcom32         0.000000e+00  1.387779e-18
bigcom33         0.000000e+00  5.551115e-19
bigcom34         0.000000e+00  1.110223e-18
bigcom36         0.000000e+00  5.551115e-19
bigcom37         0.000000e+00  2.775558e-19
bigcom38         1.514311e-05  1.908144e-01
bigcom39         0.000000e+00  9.020562e-19
bigcom40        -3.306708e-06  2.229574e-02
bigcom43         0.000000e+00  5.551115e-19
bigcom44         0.000000e+00  8.326673e-19
bigcom46         1.414260e-05  9.198674e-01
bigcom47         0.000000e+00  0.000000e+00
bigcom49         0.000000e+00  2.220446e-18
bigcom50         0.000000e+00  0.000000e+00
bigcom51         0.000000e+00  2.775558e-18
bigcom52         4.356618e-05  9.481140e-01
bigcom54         0.000000e+00  1.942890e-18
bigcom56         0.000000e+00  3.469447e-19
bigcom62        -2.019219e-05  6.063928e-01
bigcom66         0.000000e+00  2.775558e-19
bigcom68         0.000000e+00  1.942890e-18
bigcom69         0.000000e+00  2.220446e-18
bigcom71         0.000000e+00  2.775558e-18
bigcom72         0.000000e+00  8.326673e-19
bigcom73         0.000000e+00  5.551115e-19
bigcom74         0.000000e+00  8.326673e-19
bigcom75        -7.018435e-06  5.804718e-01
bigcom76         0.000000e+00  5.551115e-19
bigcom77         0.000000e+00  8.326673e-19
bigcom79         0.000000e+00  5.551115e-19
bigcom80         0.000000e+00  5.551115e-19
bigcom82         0.000000e+00  1.110223e-18
bigcom83         0.000000e+00  0.000000e+00
bigcom84         0.000000e+00  0.000000e+00
bigcom85         0.000000e+00  1.665335e-18
bigcom87         0.000000e+00  1.387779e-18
bigcom89         0.000000e+00  5.551115e-19
bigcom91        -8.450465e-06  1.592304e-01
bigcom92        -1.115818e-05  3.252722e-02
bigcom93         0.000000e+00  1.110223e-18
bigcom96         0.000000e+00  0.000000e+00
bigcom97         0.000000e+00  1.734723e-20
bigcom98         0.000000e+00  5.551115e-19
bigcom99         0.000000e+00  0.000000e+00
bigcom101        0.000000e+00  1.942890e-18
bigcom104        0.000000e+00  0.000000e+00
bigcom106        0.000000e+00  1.387779e-18
bigcom109        1.009958e-05  7.111437e-01
bigcom113        0.000000e+00  0.000000e+00
bigcom116        0.000000e+00  2.220446e-18
bigcom120        0.000000e+00  2.498002e-18
bigcom123        0.000000e+00  2.775558e-19
bigcom126        0.000000e+00  1.387779e-18
bigcom127        0.000000e+00  1.110223e-18
bigcom137        0.000000e+00  8.326673e-19
bigcom139        0.000000e+00  2.775558e-19
bigcom140        0.000000e+00  0.000000e+00
bigcom143       -3.085187e-05  4.483278e-01
bigcom145        0.000000e+00  2.498002e-18
bigcom146        0.000000e+00  2.775558e-18
bigcom147        0.000000e+00  5.551115e-19
bigcom149        0.000000e+00  1.942890e-18
bigcom153        0.000000e+00  2.220446e-18
bigcom154        0.000000e+00  1.387779e-18
bigcom156        0.000000e+00  2.220446e-18
bigcom157        0.000000e+00  1.387779e-18
bigcom158        0.000000e+00  1.110223e-18
bigcom160        0.000000e+00  1.387779e-18
bigcom161        0.000000e+00  8.326673e-19
bigcom162        0.000000e+00  1.110223e-18
bigcom164        0.000000e+00  2.220446e-18
bigcom166        0.000000e+00  8.326673e-19
bigcom167        0.000000e+00  3.053113e-18
bigcom171        0.000000e+00  2.775558e-19
bigcom173        0.000000e+00  5.551115e-19
bigcom175        0.000000e+00  8.326673e-19
bigcom176        0.000000e+00  1.665335e-18
bigcom177        0.000000e+00  1.665335e-18
bigcom178       -2.709157e-06  4.894048e-01
bigcom180        0.000000e+00  8.326673e-19
bigcom181        0.000000e+00  1.110223e-18
bigcom184        0.000000e+00  1.942890e-18
bigcom186       -1.296916e-05  6.086151e-01
bigcom187       -9.137414e-06  1.520422e-01
bigcom189        0.000000e+00  8.326673e-19
bigcom194        0.000000e+00  8.326673e-19
bigcom195        0.000000e+00  1.387779e-18
bigcom196        7.203676e-07  2.493330e-01
bigcom204        5.808574e-05  3.073392e-01
bigcom205       -2.003320e-05  4.021952e-01
bigcom212        0.000000e+00  1.942890e-18
bigcom214        0.000000e+00  1.110223e-18
bigcom222        0.000000e+00  8.326673e-19
bigcom223        0.000000e+00  1.110223e-18
bigcom226        0.000000e+00  5.724587e-19
bigcom227        0.000000e+00  1.665335e-18
bigcom229        0.000000e+00  5.551115e-19
bigcom233        0.000000e+00  5.551115e-19
bigcom236        0.000000e+00  3.885781e-18
bigcom237        0.000000e+00  1.110223e-18
bigcom246        0.000000e+00  3.885781e-18
bigcom248        0.000000e+00  1.665335e-18
bigcom249        0.000000e+00  1.942890e-18
bigcom250        0.000000e+00  5.551115e-19
bigcom254        0.000000e+00  2.498002e-18
bigcom266        0.000000e+00  1.387779e-18
bigcom269        0.000000e+00  3.885781e-18
bigcom272        0.000000e+00  1.942890e-18
bigcom274        0.000000e+00  5.551115e-19
bigcom281        0.000000e+00  8.326673e-19
bigcom291        0.000000e+00  1.110223e-18
bigcom292        0.000000e+00  0.000000e+00
bigcom295        0.000000e+00  1.110223e-18
bigcom299       -1.327321e-05  4.186716e-01
bigcom301        0.000000e+00  2.775558e-19
bigcom306        0.000000e+00  4.440892e-18
bigcom309        0.000000e+00  0.000000e+00
bigcom314        0.000000e+00  1.110223e-18
bigcom321        0.000000e+00  3.330669e-18
bigcom341        0.000000e+00  2.498002e-18
bigcom350        0.000000e+00  1.110223e-18
bigcom353        0.000000e+00  2.775558e-19
bigcom359        0.000000e+00  2.775558e-19
bigcom363        0.000000e+00  2.220446e-18
bigcom365        0.000000e+00  2.775558e-19
bigcom385       -8.739268e-06  5.181053e-01
bigcom386        0.000000e+00  1.942890e-18
bigcom408        0.000000e+00  0.000000e+00
bigcom412        0.000000e+00  2.775558e-19
bigcom480        0.000000e+00  1.665335e-18
spin_vertex      7.240203e-04  1.652769e+00
membership_s1    3.080050e-04  7.477266e-01
membership_s3    0.000000e+00  2.498002e-18
membership_s4    2.256318e-06  2.774725e-02
membership_s5    1.652755e-04  1.707604e-01
membership_s6    1.165519e-04  5.913651e-02
membership_s7    1.131112e-05  7.467081e-02
membership_s8    0.000000e+00  0.000000e+00
membership_s9    0.000000e+00  1.665335e-18
membership_s11   0.000000e+00  1.942890e-18
membership_s12   0.000000e+00  1.405126e-18
membership_s14  -6.021578e-05  1.932857e-01
membership_s15   1.935707e-04  6.705531e-01
membership_s16   0.000000e+00  2.498002e-18
membership_s17   0.000000e+00  1.942890e-18
membership_s18   0.000000e+00  3.122502e-19
membership_s20   0.000000e+00  8.326673e-19
membership_s21   4.429226e-06  2.980448e-01
membership_s22   0.000000e+00  1.665335e-18
membership_s24   0.000000e+00  3.295975e-19
membership_s25   0.000000e+00  2.775558e-19
membership_s26   0.000000e+00  1.439820e-18
membership_s27   5.837545e-05  1.255674e-01
membership_s28   0.000000e+00  5.551115e-19
membership_s30   5.011840e-04  1.856265e-01
membership_s31   4.405261e-05  1.247980e-01
membership_s32   1.400945e-03  1.751427e+00
membership_s33   0.000000e+00  0.000000e+00
membership_s36   9.377108e-06  2.371592e-03
membership_s37   0.000000e+00  2.775558e-19
V1               5.450048e-03  2.704477e+00
V2               1.875743e-03  3.231670e+00
pdi              1.971776e-04  1.035470e+00
adhesion         2.081690e-02  3.208100e+00
cohesion         1.667605e-02  2.744262e+00
inner            1.024706e-02  3.828947e+00
outer            3.024111e-03  3.369307e+00
ioratio          9.390259e-03  2.792960e+00
comsize          8.367918e-03  4.450349e+00
[1] "Dataset: all_TnotC Model GLM, run: 2 of 10 2015-06-22 17:23:02"
[1] "glmnet variable coefficients"
                         [,1]          [,2]
(Intercept)     -4.390747e+00 -5.595570e+00
graph0           1.255209e-41 -4.913177e-05
graph1          -1.694562e-44 -1.754234e-07
graph2          -6.917115e-44 -5.554916e-05
graph3          -6.673372e-46 -1.333642e-08
graph4          -2.807049e-47 -1.544058e-10
graph5          -1.201876e-43 -2.644102e-06
graph6          -4.383659e-45 -5.687577e-08
graph7          -4.414744e-44 -1.665347e-06
graph8           7.104239e-43 -2.302745e-05
graph9          -1.495712e-47 -3.381343e-10
graph10         -6.703280e-49 -4.096877e-12
graph11         -6.682820e-50 -4.560200e-13
graph12         -3.374615e-47 -3.404577e-10
graph13         -1.261603e-46 -2.806341e-09
graph14         -6.130785e-48 -2.870394e-11
graph15         -5.982129e-45 -1.180292e-07
graph16         -1.394594e-46 -1.045886e-09
graph17         -2.274140e-46 -1.879431e-09
graph18         -3.044037e-45 -1.194808e-08
graph19         -5.057895e-46 -5.060839e-09
graph20         -1.610900e-44 -2.775855e-07
graph21         -1.969314e-45 -2.807524e-10
graph22         -1.587487e-44 -4.269352e-07
graph23         -3.102127e-45 -6.898025e-08
graph24         -1.471565e-45  2.028415e-08
graph25          1.682185e-44  6.625832e-07
graph26         -9.154675e-46 -3.375893e-07
graph27          2.588666e-43  8.546794e-06
graph28          1.541904e-43 -2.497880e-07
graph29         -1.049890e-43 -8.488859e-05
orbit0           1.255209e-41 -4.735179e-05
orbit1          -8.345360e-43 -1.036007e-05
orbit2          -1.196021e-44 -1.111772e-07
orbit3          -6.917115e-44 -5.467248e-05
orbit4           6.220649e-47 -1.929813e-07
orbit5          -7.569808e-46 -1.196140e-08
orbit6          -4.756088e-45 -3.727646e-08
orbit7          -1.109753e-47 -2.085476e-11
orbit8          -1.201876e-43 -2.609890e-06
orbit9          -6.424343e-44  2.280646e-06
orbit10         -1.731655e-44 -3.456345e-07
orbit11         -4.549234e-45 -5.309984e-08
orbit12          1.085272e-42  1.215626e-05
orbit13         -2.295657e-43 -4.523496e-06
orbit14          7.104239e-43 -2.211855e-05
orbit15          5.325273e-47 -3.347513e-09
orbit16         -1.835710e-47 -3.686333e-10
orbit17         -1.122218e-46 -2.130486e-09
orbit18          3.833962e-47 -1.712327e-09
orbit19         -1.390517e-46 -8.433916e-10
orbit20         -1.765910e-47 -2.962893e-12
orbit21         -3.744737e-49 -1.708350e-12
orbit22         -7.822232e-48 -7.373816e-11
orbit23         -1.932540e-50 -6.952174e-15
orbit24          1.174614e-46 -7.380651e-09
orbit25         -3.389770e-46  5.056194e-09
orbit26         -3.567986e-47 -3.956335e-10
orbit27          4.755774e-45 -4.646434e-08
orbit28         -5.371681e-46 -9.407382e-09
orbit29         -2.079581e-47 -7.638126e-09
orbit30         -4.055243e-46 -5.631878e-09
orbit31         -1.242167e-45 -6.658602e-09
orbit32         -1.280126e-46 -8.760939e-10
orbit33         -2.559456e-48 -6.304174e-12
orbit34         -5.982129e-45 -1.155897e-07
orbit35         -1.328274e-44 -3.391031e-08
orbit36         -1.126601e-45 -2.144814e-08
orbit37         -9.082358e-46  4.325792e-09
orbit38         -1.154509e-46 -1.139168e-09
orbit39         -8.089863e-45  3.415938e-07
orbit40         -4.022881e-46  2.159647e-08
orbit41         -1.578604e-45 -2.830871e-08
orbit42         -2.327083e-46 -2.011153e-09
orbit43         -2.328121e-46  1.628400e-07
orbit44         -5.987512e-45 -7.834033e-08
orbit45          3.270522e-44  1.533473e-07
orbit46          1.349420e-44  2.267057e-07
orbit47         -1.545325e-45 -2.164883e-08
orbit48         -1.468487e-45 -1.198065e-08
orbit49         -2.481373e-44  6.094188e-08
orbit50         -2.004714e-44 -4.042889e-07
orbit51          8.152725e-45  4.664787e-07
orbit52          2.353071e-44  7.582163e-07
orbit53         -6.679853e-45 -1.012811e-07
orbit54          3.912443e-44 -2.180221e-06
orbit55         -2.501149e-44 -3.783755e-07
orbit56          3.994617e-43  6.683930e-06
orbit57         -2.411161e-45 -1.058714e-07
orbit58         -1.080587e-44 -1.623885e-07
orbit59          1.186173e-43  3.235335e-06
orbit60         -8.342016e-45 -1.299710e-07
orbit61         -2.141099e-44 -3.632660e-07
orbit62          1.096314e-42  2.510246e-05
orbit63          2.178264e-44  1.407198e-06
orbit64         -3.780076e-45  1.718141e-07
orbit65          1.870532e-42  1.788801e-05
orbit66          9.266709e-44  5.418761e-07
orbit67         -6.021188e-44 -1.298623e-06
orbit68          6.469557e-43  2.086622e-05
orbit69         -5.001305e-43 -1.442673e-05
orbit70          3.628051e-42  6.208623e-05
orbit71         -2.010587e-43 -8.506751e-06
orbit72         -1.049890e-43 -8.523023e-05
AP               6.968326e-39  6.900367e-02
bet             -4.144261e-46  2.237422e-08
ecc              1.656507e-39  2.724259e-03
eccrad           9.939040e-39  1.632782e-02
close           -4.932835e-39 -1.471834e-02
constraint      -1.296498e-38 -2.112337e-01
coreness         4.246562e-40  3.084703e-03
knn             -1.125891e-41 -9.950482e-05
hubscore        -3.544520e-39  3.272746e-03
pagerank        -3.703503e-38 -8.102822e-01
trans           -2.351727e-41  5.271114e-03
evcent          -4.412554e-39 -1.503931e-02
first            1.255209e-41 -4.830218e-05
upto_second     -1.981800e-42 -1.844050e-05
upto_third       7.629288e-44  2.169142e-06
upto_fourth      3.164579e-43 -2.044400e-06
upto_fifth       1.207141e-42  1.157489e-05
upto_sixth       1.973259e-42  3.727162e-05
second          -2.064972e-42 -1.904055e-05
third            4.094488e-43  6.179910e-06
fourth           6.391665e-44 -6.093377e-06
fifth           -2.831991e-43  5.164054e-06
sixth           -1.488110e-42 -9.629488e-06
ratio1          -1.120112e-41 -9.860021e-05
ratio2           1.716691e-42  1.200128e-04
ratio3          -6.414932e-42  2.758756e-04
ratio4          -2.692737e-41 -3.638952e-04
ratio5          -1.403647e-41 -1.445911e-04
ratio6          -2.483650e-42 -3.749070e-05
selfinter        1.237902e-38  1.605177e-01
walktrap_vertex -1.514195e-39 -1.102716e-01
bigcom1         -1.379202e-38 -2.401122e-01
bigcom2         -1.237683e-38 -2.922190e-01
bigcom3          1.578382e-38  1.893002e-01
bigcom4         -3.172076e-39 -4.517439e-03
bigcom6         -1.237064e-38 -3.543716e-01
bigcom8         -1.266395e-38 -2.554205e-01
bigcom9         -1.241824e-38 -2.907194e-01
bigcom11         7.960976e-38  7.422434e-01
bigcom13        -1.239543e-38 -3.267683e-01
bigcom15        -1.240061e-38 -2.281648e-01
bigcom16        -1.237786e-38 -2.436071e-01
bigcom21        -1.244634e-38 -4.715794e-01
bigcom22         1.189457e-38  3.468260e-02
bigcom24        -1.237064e-38 -2.817867e-01
bigcom26         7.152152e-38  7.203848e-01
bigcom28         2.142101e-38  1.989449e-01
bigcom30         1.371530e-37  8.443735e-01
bigcom31        -1.236755e-38 -2.691992e-01
bigcom32        -1.238302e-38 -3.590646e-01
bigcom33        -1.236858e-38 -3.870672e-01
bigcom34        -1.236961e-38 -2.547819e-01
bigcom36        -1.237786e-38 -4.609194e-01
bigcom37        -1.236755e-38 -2.251265e-01
bigcom38         5.985641e-38  8.202870e-01
bigcom39        -1.239750e-38 -3.618289e-01
bigcom40        -8.157169e-39 -7.552670e-02
bigcom43        -1.237477e-38 -2.855986e-01
bigcom44        -1.255898e-38 -1.862168e-01
bigcom46         1.716056e-37  1.293939e+00
bigcom47        -1.237890e-38 -3.944195e-01
bigcom49        -1.237580e-38 -2.694776e-01
bigcom50        -1.237477e-38 -3.809164e-01
bigcom51        -1.236961e-38 -2.798887e-01
bigcom52         2.763980e-37  1.648517e+00
bigcom54        -1.236858e-38 -2.233556e-01
bigcom56        -1.238302e-38 -3.810913e-01
bigcom62         1.560647e-37  1.188440e+00
bigcom66        -1.236961e-38 -4.192333e-01
bigcom68        -1.236961e-38 -2.632190e-01
bigcom69        -1.238096e-38 -3.529987e-01
bigcom71        -1.237993e-38 -2.040900e-01
bigcom72        -1.237064e-38 -2.111207e-01
bigcom73        -1.238302e-38 -4.242183e-01
bigcom74        -1.237993e-38 -3.582554e-01
bigcom75         2.402418e-37  1.514979e+00
bigcom76        -1.237271e-38 -3.308077e-01
bigcom77        -1.237374e-38 -4.128680e-01
bigcom79        -1.236961e-38 -5.005606e-01
bigcom80        -1.237374e-38 -3.906246e-01
bigcom82        -1.237271e-38 -4.783822e-01
bigcom83        -1.236652e-38 -1.617168e-01
bigcom84        -1.236961e-38 -5.187457e-01
bigcom85        -1.237064e-38 -3.907170e-01
bigcom87        -1.237580e-38 -4.065767e-01
bigcom89        -1.236858e-38 -3.512538e-01
bigcom91         7.953678e-38  5.096966e-01
bigcom92         1.925352e-38  3.914767e-01
bigcom93        -1.236755e-38 -1.911021e-01
bigcom96        -1.236858e-38 -4.338986e-01
bigcom97        -1.237786e-38 -4.097948e-01
bigcom98        -1.236755e-38 -4.547871e-01
bigcom99        -1.236549e-38 -2.902663e-01
bigcom101       -1.238612e-38 -2.452878e-01
bigcom104       -1.237683e-38 -3.598791e-01
bigcom106       -1.237064e-38 -3.718680e-01
bigcom109        1.897358e-37  1.535867e+00
bigcom113       -1.237271e-38 -3.776950e-01
bigcom116       -1.241305e-38 -3.812749e-01
bigcom120       -1.236858e-38 -4.004835e-01
bigcom123       -1.237064e-38 -3.318326e-01
bigcom126       -1.236755e-38 -2.865529e-01
bigcom127       -1.237064e-38 -2.543679e-01
bigcom137       -1.237580e-38 -4.194191e-01
bigcom139       -1.236961e-38 -3.878430e-01
bigcom140       -1.237064e-38 -3.057762e-01
bigcom143        1.897358e-37  1.337852e+00
bigcom145       -1.236961e-38 -2.259708e-01
bigcom146       -1.237168e-38 -2.365426e-01
bigcom147       -1.238406e-38 -2.488297e-01
bigcom149       -1.236755e-38 -2.681258e-01
bigcom153       -1.237890e-38 -3.628123e-01
bigcom154       -1.237683e-38 -1.659883e-01
bigcom156       -1.237168e-38 -3.475527e-01
bigcom157       -1.237993e-38 -1.811891e-01
bigcom158       -1.236858e-38 -3.477514e-01
bigcom160       -1.236961e-38 -3.621510e-01
bigcom161       -1.236858e-38 -2.811574e-01
bigcom162       -1.236858e-38 -2.523452e-01
bigcom164       -1.236755e-38 -2.636200e-01
bigcom166       -1.237786e-38 -2.019700e-01
bigcom167       -1.238509e-38 -4.172725e-01
bigcom171       -1.237477e-38 -4.226443e-01
bigcom173       -1.237064e-38 -2.889767e-01
bigcom175       -1.236858e-38 -1.887658e-01
bigcom176       -1.236755e-38 -2.342230e-01
bigcom177       -1.236858e-38 -2.721528e-01
bigcom178        1.560647e-37  1.249181e+00
bigcom180       -1.236858e-38 -2.411763e-01
bigcom181       -1.237786e-38 -2.936700e-01
bigcom184       -1.236961e-38 -2.928339e-01
bigcom186        2.402418e-37  1.302205e+00
bigcom187        1.897358e-37  9.776634e-01
bigcom189       -1.237477e-38 -3.404724e-01
bigcom194       -1.237168e-38 -1.992759e-01
bigcom195       -1.236961e-38 -3.106387e-01
bigcom196        1.897358e-37  9.887896e-01
bigcom204        8.872054e-38  1.005158e+00
bigcom205        1.560647e-37  1.328279e+00
bigcom212       -1.236652e-38 -2.368152e-01
bigcom214       -1.236961e-38 -2.934420e-01
bigcom222       -1.236652e-38 -2.464332e-01
bigcom223       -1.236858e-38 -3.932365e-01
bigcom226       -1.236961e-38 -2.261790e-01
bigcom227       -1.236858e-38 -2.845056e-01
bigcom229       -1.236858e-38 -2.289340e-01
bigcom233       -1.236858e-38 -3.630669e-01
bigcom236       -1.236755e-38 -2.802981e-01
bigcom237       -1.236858e-38 -3.382760e-01
bigcom246       -1.237683e-38 -2.892211e-01
bigcom248       -1.238096e-38 -3.934655e-01
bigcom249       -1.236961e-38 -3.605240e-01
bigcom250       -1.237993e-38 -2.281444e-01
bigcom254       -1.236755e-38 -2.088692e-01
bigcom266       -1.236858e-38 -4.662693e-01
bigcom269       -1.237271e-38 -2.647079e-01
bigcom272       -1.236858e-38 -3.130871e-01
bigcom274       -1.241097e-38 -1.846553e-01
bigcom281       -1.237168e-38 -2.539008e-01
bigcom291       -1.236961e-38 -3.276638e-01
bigcom292       -1.236755e-38 -3.685169e-01
bigcom295       -1.237064e-38 -3.807321e-01
bigcom299        1.897358e-37  1.284897e+00
bigcom301       -1.237683e-38 -2.406310e-01
bigcom306       -1.236858e-38 -2.556599e-01
bigcom309       -1.237168e-38 -3.654557e-01
bigcom314       -1.236961e-38 -4.102923e-01
bigcom321       -1.237477e-38 -3.023951e-01
bigcom341       -1.236858e-38 -3.207606e-01
bigcom350       -1.236755e-38 -3.599108e-01
bigcom353       -1.236652e-38 -2.042914e-01
bigcom359       -1.236652e-38 -3.588705e-01
bigcom363       -1.236858e-38 -2.238288e-01
bigcom365       -1.236858e-38 -4.549874e-01
bigcom385        1.320137e-37  1.131626e+00
bigcom386       -1.236858e-38 -2.288264e-01
bigcom408       -1.237477e-38 -4.049345e-01
bigcom412       -1.237064e-38 -3.081098e-01
bigcom480       -1.236961e-38 -1.915870e-01
spin_vertex     -7.231155e-39 -9.034407e-02
membership_s1    1.231753e-38  1.707830e-01
membership_s3   -1.238199e-38 -3.282650e-01
membership_s4   -9.594612e-39 -1.203940e-01
membership_s5   -9.105045e-39 -1.052078e-01
membership_s6   -1.100746e-38 -5.513362e-02
membership_s7   -1.153752e-38 -1.859118e-01
membership_s8   -1.237374e-38 -3.101275e-01
membership_s9   -1.237993e-38 -3.272425e-01
membership_s11  -1.237271e-38 -3.042531e-01
membership_s12  -1.237786e-38 -3.209945e-01
membership_s14   9.994491e-38  9.893660e-01
membership_s15   5.973974e-39  2.566190e-01
membership_s16  -1.237890e-38 -2.900175e-01
membership_s17  -1.237271e-38 -3.147123e-01
membership_s18  -1.245992e-38 -2.486144e-01
membership_s20  -1.237064e-38 -3.035529e-01
membership_s21  -1.214545e-40  6.118326e-02
membership_s22  -1.239336e-38 -2.605834e-01
membership_s24  -1.239957e-38 -2.400830e-01
membership_s25  -1.239129e-38 -2.530176e-01
membership_s26  -1.237993e-38 -3.245417e-01
membership_s27  -3.908886e-39 -2.348528e-03
membership_s28  -1.238302e-38 -3.173902e-01
membership_s30   1.495861e-38  1.721188e-01
membership_s31  -3.999747e-39 -1.858406e-02
membership_s32   4.787665e-38  5.698298e-01
membership_s33  -1.237064e-38 -2.584049e-01
membership_s36  -1.441321e-38 -2.630895e-01
membership_s37  -1.246829e-38 -2.532188e-01
V1               1.981146e-38  1.878379e-01
V2               3.786860e-39 -1.058361e-01
pdi              1.195587e-36  7.596707e+01
adhesion        -8.310476e-43 -6.726293e-06
cohesion         1.660677e-42  1.334408e-05
inner            3.135600e-43 -3.479850e-06
outer            1.701896e-43 -1.223377e-05
ioratio          2.328671e-39 -1.149613e-01
comsize          6.855298e-42  1.295696e-04
[1] "Dataset: all_TnotC Model GBM, run: 3 of 10 2015-06-22 17:25:09"
Iter   TrainDeviance   ValidDeviance   StepSize   Improve
     1        0.1298            -nan     0.0100    0.0003
     2        0.1284            -nan     0.0100    0.0003
     3        0.1271            -nan     0.0100    0.0002
     4        0.1252            -nan     0.0100    0.0003
     5        0.1243            -nan     0.0100    0.0002
     6        0.1232            -nan     0.0100    0.0002
     7        0.1222            -nan     0.0100    0.0001
     8        0.1212            -nan     0.0100    0.0001
     9        0.1201            -nan     0.0100    0.0002
    10        0.1191            -nan     0.0100    0.0001
    20        0.1117            -nan     0.0100    0.0001
    40        0.1016            -nan     0.0100    0.0001
    60        0.0946            -nan     0.0100    0.0000
    80        0.0893            -nan     0.0100    0.0000
   100        0.0843            -nan     0.0100    0.0000
   120        0.0803            -nan     0.0100    0.0000
   140        0.0762            -nan     0.0100    0.0000
   160        0.0728            -nan     0.0100   -0.0000
   180        0.0695            -nan     0.0100   -0.0000
   200        0.0665            -nan     0.0100   -0.0000
   204        0.0660            -nan     0.0100   -0.0000

[1] "GBM variable coefficients"
                            var     rel.inf
ratio5                   ratio5 4.765418332
bigcom30               bigcom30 4.707567219
comsize                 comsize 4.670363167
V2                           V2 3.548932225
inner                     inner 3.438362378
membership_s32   membership_s32 3.178214686
V1                           V1 3.112222228
trans                     trans 2.683707530
pagerank               pagerank 2.678898872
outer                     outer 2.677092017
walktrap_vertex walktrap_vertex 2.656315724
adhesion               adhesion 2.493036708
ratio1                   ratio1 2.252859579
spin_vertex         spin_vertex 2.075437749
knn                         knn 1.835554844
bet                         bet 1.808620315
ioratio                 ioratio 1.789407154
orbit18                 orbit18 1.654097581
cohesion               cohesion 1.633231004
bigcom46               bigcom46 1.571812548
ratio2                   ratio2 1.505027058
fourth                   fourth 1.132957848
graph23                 graph23 1.042695090
graph27                 graph27 1.010523406
orbit25                 orbit25 0.917065176
graph25                 graph25 0.883691352
orbit63                 orbit63 0.881893252
graph11                 graph11 0.830436933
ratio4                   ratio4 0.821949629
orbit39                 orbit39 0.821493628
orbit50                 orbit50 0.780726187
orbit52                 orbit52 0.774412372
graph12                 graph12 0.768215770
orbit41                 orbit41 0.756687632
orbit38                 orbit38 0.744301674
third                     third 0.726287492
orbit59                 orbit59 0.685663853
orbit32                 orbit32 0.646900322
graph19                 graph19 0.646178074
graph17                 graph17 0.640647336
orbit36                 orbit36 0.607767050
graph5                   graph5 0.605212949
graph10                 graph10 0.564009218
selfinter             selfinter 0.562662214
orbit45                 orbit45 0.543809135
graph14                 graph14 0.523652577
orbit65                 orbit65 0.519900584
coreness               coreness 0.519287590
graph1                   graph1 0.496570690
orbit40                 orbit40 0.494628770
membership_s1     membership_s1 0.484061442
orbit29                 orbit29 0.480325672
constraint           constraint 0.476485132
upto_fifth           upto_fifth 0.472579582
orbit49                 orbit49 0.457559712
graph18                 graph18 0.450803337
orbit54                 orbit54 0.447367803
graph4                   graph4 0.441125039
orbit11                 orbit11 0.440391581
orbit27                 orbit27 0.440074153
orbit48                 orbit48 0.428233596
orbit46                 orbit46 0.425494502
graph22                 graph22 0.419745469
upto_sixth           upto_sixth 0.413835264
graph20                 graph20 0.404279602
orbit21                 orbit21 0.403689645
orbit24                 orbit24 0.399929076
ratio6                   ratio6 0.397776925
orbit20                 orbit20 0.396661412
graph24                 graph24 0.384466762
membership_s15   membership_s15 0.380915969
orbit62                 orbit62 0.378868549
orbit19                 orbit19 0.376842810
orbit64                 orbit64 0.376726384
graph3                   graph3 0.369563965
orbit37                 orbit37 0.361483474
sixth                     sixth 0.358780540
orbit16                 orbit16 0.340001797
bigcom11               bigcom11 0.308189507
orbit70                 orbit70 0.304034398
orbit31                 orbit31 0.287550627
orbit51                 orbit51 0.281231357
pdi                         pdi 0.276280882
orbit28                 orbit28 0.260672548
graph0                   graph0 0.257143300
orbit60                 orbit60 0.254481122
graph7                   graph7 0.252455520
orbit30                 orbit30 0.247676341
orbit44                 orbit44 0.247162007
orbit35                 orbit35 0.245324061
close                     close 0.243897525
graph21                 graph21 0.240569581
orbit47                 orbit47 0.237398120
orbit33                 orbit33 0.231610779
orbit15                 orbit15 0.230664853
orbit13                 orbit13 0.226159031
bigcom26               bigcom26 0.223141570
orbit68                 orbit68 0.211674524
orbit12                 orbit12 0.204965728
orbit5                   orbit5 0.202585487
orbit61                 orbit61 0.202546991
membership_s30   membership_s30 0.199595032
graph6                   graph6 0.198987798
orbit9                   orbit9 0.196723340
fifth                     fifth 0.195914538
graph2                   graph2 0.192896392
orbit23                 orbit23 0.174231505
orbit17                 orbit17 0.172269428
orbit26                 orbit26 0.171362015
upto_third           upto_third 0.169058645
orbit2                   orbit2 0.165638987
orbit56                 orbit56 0.165629441
ratio3                   ratio3 0.157527525
orbit10                 orbit10 0.157509877
graph28                 graph28 0.152768353
orbit4                   orbit4 0.149068415
bigcom22               bigcom22 0.137734348
upto_second         upto_second 0.135576838
bigcom3                 bigcom3 0.130024179
orbit57                 orbit57 0.128911788
hubscore               hubscore 0.124986113
ecc                         ecc 0.124612422
graph16                 graph16 0.121064245
evcent                   evcent 0.120461883
orbit7                   orbit7 0.116666908
membership_s27   membership_s27 0.111331972
orbit66                 orbit66 0.102506280
graph8                   graph8 0.095389548
orbit22                 orbit22 0.091318862
membership_s21   membership_s21 0.089370833
orbit1                   orbit1 0.082504461
graph13                 graph13 0.077840826
orbit58                 orbit58 0.075629797
bigcom28               bigcom28 0.065518442
bigcom4                 bigcom4 0.064613906
orbit6                   orbit6 0.060080558
bigcom101             bigcom101 0.056579644
graph29                 graph29 0.043727707
graph15                 graph15 0.041769688
graph26                 graph26 0.040205567
orbit55                 orbit55 0.036686865
orbit71                 orbit71 0.035418319
orbit69                 orbit69 0.029396986
AP                           AP 0.026707973
bigcom38               bigcom38 0.013178502
graph9                   graph9 0.010373240
membership_s5     membership_s5 0.008367395
upto_fourth         upto_fourth 0.006486039
bigcom73               bigcom73 0.003884802
orbit0                   orbit0 0.000000000
orbit3                   orbit3 0.000000000
orbit8                   orbit8 0.000000000
orbit14                 orbit14 0.000000000
orbit34                 orbit34 0.000000000
orbit42                 orbit42 0.000000000
orbit43                 orbit43 0.000000000
orbit53                 orbit53 0.000000000
orbit67                 orbit67 0.000000000
orbit72                 orbit72 0.000000000
eccrad                   eccrad 0.000000000
first                     first 0.000000000
second                   second 0.000000000
bigcom1                 bigcom1 0.000000000
bigcom2                 bigcom2 0.000000000
bigcom6                 bigcom6 0.000000000
bigcom8                 bigcom8 0.000000000
bigcom9                 bigcom9 0.000000000
bigcom13               bigcom13 0.000000000
bigcom15               bigcom15 0.000000000
bigcom16               bigcom16 0.000000000
bigcom21               bigcom21 0.000000000
bigcom24               bigcom24 0.000000000
bigcom31               bigcom31 0.000000000
bigcom32               bigcom32 0.000000000
bigcom33               bigcom33 0.000000000
bigcom34               bigcom34 0.000000000
bigcom36               bigcom36 0.000000000
bigcom37               bigcom37 0.000000000
bigcom39               bigcom39 0.000000000
bigcom40               bigcom40 0.000000000
bigcom43               bigcom43 0.000000000
bigcom44               bigcom44 0.000000000
bigcom47               bigcom47 0.000000000
bigcom49               bigcom49 0.000000000
bigcom50               bigcom50 0.000000000
bigcom51               bigcom51 0.000000000
bigcom52               bigcom52 0.000000000
bigcom54               bigcom54 0.000000000
bigcom56               bigcom56 0.000000000
bigcom62               bigcom62 0.000000000
bigcom66               bigcom66 0.000000000
bigcom68               bigcom68 0.000000000
bigcom69               bigcom69 0.000000000
bigcom71               bigcom71 0.000000000
bigcom72               bigcom72 0.000000000
bigcom74               bigcom74 0.000000000
bigcom75               bigcom75 0.000000000
bigcom76               bigcom76 0.000000000
bigcom77               bigcom77 0.000000000
bigcom79               bigcom79 0.000000000
bigcom80               bigcom80 0.000000000
bigcom82               bigcom82 0.000000000
bigcom83               bigcom83 0.000000000
bigcom84               bigcom84 0.000000000
bigcom85               bigcom85 0.000000000
bigcom87               bigcom87 0.000000000
bigcom89               bigcom89 0.000000000
bigcom91               bigcom91 0.000000000
bigcom92               bigcom92 0.000000000
bigcom93               bigcom93 0.000000000
bigcom96               bigcom96 0.000000000
bigcom97               bigcom97 0.000000000
bigcom98               bigcom98 0.000000000
bigcom99               bigcom99 0.000000000
bigcom104             bigcom104 0.000000000
bigcom106             bigcom106 0.000000000
bigcom109             bigcom109 0.000000000
bigcom113             bigcom113 0.000000000
bigcom116             bigcom116 0.000000000
bigcom120             bigcom120 0.000000000
bigcom123             bigcom123 0.000000000
bigcom126             bigcom126 0.000000000
bigcom127             bigcom127 0.000000000
bigcom137             bigcom137 0.000000000
bigcom139             bigcom139 0.000000000
bigcom140             bigcom140 0.000000000
bigcom143             bigcom143 0.000000000
bigcom145             bigcom145 0.000000000
bigcom146             bigcom146 0.000000000
bigcom147             bigcom147 0.000000000
bigcom149             bigcom149 0.000000000
bigcom153             bigcom153 0.000000000
bigcom154             bigcom154 0.000000000
bigcom156             bigcom156 0.000000000
bigcom157             bigcom157 0.000000000
bigcom158             bigcom158 0.000000000
bigcom160             bigcom160 0.000000000
bigcom161             bigcom161 0.000000000
bigcom162             bigcom162 0.000000000
bigcom164             bigcom164 0.000000000
bigcom166             bigcom166 0.000000000
bigcom167             bigcom167 0.000000000
bigcom171             bigcom171 0.000000000
bigcom173             bigcom173 0.000000000
bigcom175             bigcom175 0.000000000
bigcom176             bigcom176 0.000000000
bigcom177             bigcom177 0.000000000
bigcom178             bigcom178 0.000000000
bigcom180             bigcom180 0.000000000
bigcom181             bigcom181 0.000000000
bigcom184             bigcom184 0.000000000
bigcom186             bigcom186 0.000000000
bigcom187             bigcom187 0.000000000
bigcom189             bigcom189 0.000000000
bigcom194             bigcom194 0.000000000
bigcom195             bigcom195 0.000000000
bigcom196             bigcom196 0.000000000
bigcom204             bigcom204 0.000000000
bigcom205             bigcom205 0.000000000
bigcom212             bigcom212 0.000000000
bigcom214             bigcom214 0.000000000
bigcom222             bigcom222 0.000000000
bigcom223             bigcom223 0.000000000
bigcom226             bigcom226 0.000000000
bigcom227             bigcom227 0.000000000
bigcom229             bigcom229 0.000000000
bigcom233             bigcom233 0.000000000
bigcom236             bigcom236 0.000000000
bigcom237             bigcom237 0.000000000
bigcom246             bigcom246 0.000000000
bigcom248             bigcom248 0.000000000
bigcom249             bigcom249 0.000000000
bigcom250             bigcom250 0.000000000
bigcom254             bigcom254 0.000000000
bigcom266             bigcom266 0.000000000
bigcom269             bigcom269 0.000000000
bigcom272             bigcom272 0.000000000
bigcom274             bigcom274 0.000000000
bigcom281             bigcom281 0.000000000
bigcom291             bigcom291 0.000000000
bigcom292             bigcom292 0.000000000
bigcom295             bigcom295 0.000000000
bigcom299             bigcom299 0.000000000
bigcom301             bigcom301 0.000000000
bigcom306             bigcom306 0.000000000
bigcom309             bigcom309 0.000000000
bigcom314             bigcom314 0.000000000
bigcom321             bigcom321 0.000000000
bigcom341             bigcom341 0.000000000
bigcom350             bigcom350 0.000000000
bigcom353             bigcom353 0.000000000
bigcom359             bigcom359 0.000000000
bigcom363             bigcom363 0.000000000
bigcom365             bigcom365 0.000000000
bigcom385             bigcom385 0.000000000
bigcom386             bigcom386 0.000000000
bigcom408             bigcom408 0.000000000
bigcom412             bigcom412 0.000000000
bigcom480             bigcom480 0.000000000
membership_s3     membership_s3 0.000000000
membership_s4     membership_s4 0.000000000
membership_s6     membership_s6 0.000000000
membership_s7     membership_s7 0.000000000
membership_s8     membership_s8 0.000000000
membership_s9     membership_s9 0.000000000
membership_s11   membership_s11 0.000000000
membership_s12   membership_s12 0.000000000
membership_s14   membership_s14 0.000000000
membership_s16   membership_s16 0.000000000
membership_s17   membership_s17 0.000000000
membership_s18   membership_s18 0.000000000
membership_s20   membership_s20 0.000000000
membership_s22   membership_s22 0.000000000
membership_s24   membership_s24 0.000000000
membership_s25   membership_s25 0.000000000
membership_s26   membership_s26 0.000000000
membership_s28   membership_s28 0.000000000
membership_s31   membership_s31 0.000000000
membership_s33   membership_s33 0.000000000
membership_s36   membership_s36 0.000000000
membership_s37   membership_s37 0.000000000
[1] "Dataset: all_TnotC Model RF, run: 3 of 10 2015-06-22 17:28:28"
     |      Out-of-bag   |
Tree |      MSE  %Var(y) |
   1 |  0.02338   194.39 |
   2 |  0.02204   183.24 |
   3 |  0.01986   165.09 |
   4 |  0.01876   156.00 |
   5 |  0.01854   154.15 |
   6 |   0.0177   147.11 |
   7 |   0.0173   143.81 |
   8 |  0.01666   138.49 |
   9 |  0.01633   135.72 |
  10 |  0.01574   130.83 |
  11 |  0.01529   127.15 |
  12 |  0.01497   124.44 |
  13 |  0.01478   122.90 |
  14 |  0.01456   121.03 |
  15 |  0.01441   119.80 |
  16 |  0.01433   119.15 |
  17 |   0.0143   118.90 |
  18 |   0.0143   118.85 |
  19 |  0.01408   117.01 |
  20 |  0.01394   115.89 |
  21 |  0.01379   114.61 |
  22 |  0.01377   114.44 |
  23 |  0.01373   114.17 |
  24 |  0.01363   113.29 |
  25 |  0.01343   111.65 |
  26 |  0.01333   110.81 |
  27 |  0.01322   109.94 |
  28 |  0.01315   109.30 |
  29 |   0.0131   108.87 |
  30 |  0.01303   108.29 |
  31 |    0.013   108.06 |
  32 |  0.01295   107.63 |
  33 |  0.01294   107.59 |
  34 |  0.01289   107.16 |
  35 |  0.01285   106.87 |
  36 |  0.01283   106.64 |
  37 |  0.01279   106.31 |
  38 |  0.01276   106.11 |
  39 |  0.01273   105.87 |
  40 |  0.01274   105.91 |
  41 |  0.01269   105.52 |
  42 |  0.01265   105.19 |
  43 |  0.01266   105.21 |
  44 |   0.0126   104.77 |
  45 |  0.01259   104.69 |
  46 |  0.01259   104.66 |
  47 |  0.01257   104.47 |
  48 |  0.01254   104.26 |
  49 |  0.01251   104.01 |
  50 |  0.01248   103.74 |
  51 |  0.01247   103.65 |
  52 |  0.01244   103.40 |
  53 |  0.01243   103.32 |
  54 |   0.0124   103.12 |
  55 |   0.0124   103.07 |
  56 |  0.01239   102.98 |
  57 |  0.01238   102.95 |
  58 |  0.01241   103.21 |
  59 |  0.01241   103.16 |
  60 |  0.01241   103.17 |
  61 |  0.01239   103.02 |
  62 |   0.0124   103.12 |
  63 |  0.01242   103.28 |
  64 |   0.0124   103.09 |
  65 |  0.01236   102.79 |
  66 |  0.01235   102.71 |
  67 |  0.01234   102.62 |
  68 |  0.01233   102.54 |
  69 |  0.01233   102.53 |
  70 |  0.01233   102.47 |
  71 |  0.01233   102.48 |
  72 |  0.01232   102.45 |
  73 |  0.01234   102.61 |
  74 |  0.01233   102.55 |
  75 |  0.01233   102.51 |
  76 |  0.01232   102.44 |
  77 |  0.01231   102.36 |
  78 |   0.0123   102.29 |
  79 |   0.0123   102.21 |
  80 |  0.01228   102.09 |
  81 |  0.01226   101.96 |
  82 |  0.01224   101.76 |
  83 |  0.01224   101.72 |
  84 |  0.01225   101.85 |
  85 |  0.01225   101.81 |
  86 |  0.01225   101.82 |
  87 |  0.01225   101.85 |
  88 |  0.01224   101.78 |
  89 |  0.01222   101.63 |
  90 |  0.01222   101.60 |
  91 |  0.01223   101.66 |
  92 |  0.01222   101.56 |
  93 |   0.0122   101.46 |
  94 |   0.0122   101.40 |
  95 |  0.01219   101.36 |
  96 |  0.01218   101.28 |
  97 |  0.01218   101.26 |
  98 |  0.01217   101.17 |
  99 |  0.01217   101.14 |
 100 |  0.01218   101.27 |
[1] "Random Forest variable coefficients"
                      %IncMSE IncNodePurity
graph0           2.001183e-04  2.430582e-01
graph1           6.505645e-04  4.143221e-01
graph2           3.073297e-04  2.436653e-01
graph3           1.630850e-03  2.781570e-01
graph4           2.546636e-03  7.352517e-01
graph5           2.343267e-03  6.332309e-01
graph6           9.563926e-04  5.641671e-01
graph7           1.282281e-03  2.833799e-01
graph8           4.640687e-04  1.611535e-01
graph9           9.594096e-04  4.344097e-01
graph10          2.520850e-03  8.200712e-01
graph11          4.224628e-03  9.241867e-01
graph12          8.181168e-04  5.727532e-01
graph13          5.752915e-04  6.175773e-01
graph14          1.246077e-03  5.132338e-01
graph15          2.232521e-03  4.508957e-01
graph16          6.022397e-04  5.332917e-01
graph17          1.482886e-03  5.685558e-01
graph18          6.199732e-04  3.719146e-01
graph19          2.681467e-03  9.554604e-01
graph20          2.581245e-03  7.949150e-01
graph21          2.159562e-03  3.431124e-01
graph22          1.673981e-03  7.933123e-01
graph23          2.170451e-03  6.721321e-01
graph24          8.095181e-04  4.169879e-01
graph25          4.079164e-04  3.422151e-01
graph26          7.348810e-04  2.167216e-01
graph27          2.020453e-03  3.131684e-01
graph28          3.590079e-04  2.061035e-01
graph29          5.222780e-05  1.140442e-01
orbit0           4.017184e-04  4.275792e-01
orbit1           5.293823e-04  5.494585e-01
orbit2           6.279642e-04  3.820433e-01
orbit3           4.679729e-04  3.153619e-01
orbit4           1.299735e-03  5.522639e-01
orbit5           5.185245e-04  4.913025e-01
orbit6           2.388680e-03  7.882234e-01
orbit7           8.727291e-04  5.032084e-01
orbit8           1.196037e-03  5.014671e-01
orbit9           8.017645e-04  6.462915e-01
orbit10          3.708562e-04  4.359224e-01
orbit11          4.485577e-04  3.032705e-01
orbit12          6.381652e-04  4.126470e-01
orbit13          4.518686e-04  2.835750e-01
orbit14          7.193628e-05  2.131782e-01
orbit15          5.745920e-04  4.613430e-01
orbit16          1.423442e-03  5.094583e-01
orbit17          5.693776e-04  4.341062e-01
orbit18          4.455703e-03  1.490797e+00
orbit19          2.565436e-03  9.317587e-01
orbit20          2.117243e-03  5.322957e-01
orbit21          1.147145e-03  3.671526e-01
orbit22          2.577205e-03  7.954957e-01
orbit23          2.282154e-03  2.030218e-01
orbit24          1.853353e-03  9.026836e-01
orbit25          1.423469e-03  5.441497e-01
orbit26          9.147933e-04  3.522402e-01
orbit27          4.549667e-03  7.602878e-01
orbit28          1.146762e-03  5.856579e-01
orbit29          2.042983e-04  3.597046e-01
orbit30          6.787326e-04  2.664954e-01
orbit31          1.296890e-03  6.469355e-01
orbit32          7.079392e-04  4.940559e-01
orbit33          5.021786e-04  2.583963e-01
orbit34          1.778206e-03  4.254740e-01
orbit35          2.344695e-03  8.738125e-01
orbit36          1.142113e-03  9.028573e-01
orbit37          1.208393e-03  6.774521e-01
orbit38          1.484399e-03  4.699837e-01
orbit39          1.238783e-03  8.939442e-01
orbit40          1.295939e-03  6.904311e-01
orbit41          3.035372e-04  2.578622e-01
orbit42          1.020174e-03  3.280207e-01
orbit43          1.152182e-03  3.187073e-01
orbit44          1.962682e-03  3.663522e-01
orbit45          1.136630e-03  8.697704e-01
orbit46          5.669067e-04  5.065013e-01
orbit47          6.111644e-04  3.787503e-01
orbit48          1.394617e-03  4.963270e-01
orbit49          3.381219e-03  7.815748e-01
orbit50          1.445868e-03  4.131334e-01
orbit51          3.042151e-04  2.416359e-01
orbit52          1.252253e-03  5.265747e-01
orbit53          6.591428e-04  4.880504e-01
orbit54          1.389696e-03  3.903351e-01
orbit55          3.434370e-04  1.532509e-01
orbit56          1.698114e-03  1.332289e+00
orbit57          2.193814e-04  2.185451e-01
orbit58          1.869980e-04  1.042678e-01
orbit59          2.026034e-03  3.794594e-01
orbit60          4.013910e-04  4.163586e-01
orbit61          7.378293e-04  4.124770e-01
orbit62          7.901217e-04  7.266110e-01
orbit63          8.485857e-04  3.843245e-01
orbit64          1.164817e-03  2.940170e-01
orbit65          1.800270e-03  4.683272e-01
orbit66          2.123276e-04  2.894331e-01
orbit67          6.618746e-05  1.554966e-01
orbit68          1.222856e-03  2.904269e-01
orbit69          3.367936e-04  4.687366e-01
orbit70          6.009216e-04  3.354651e-01
orbit71          3.648171e-04  1.214136e-01
orbit72          8.463493e-05  1.168031e-01
AP               4.047307e-05  1.535413e-01
bet              3.309768e-03  1.570385e+00
ecc              1.628345e-04  2.078234e-01
eccrad           1.690658e-04  1.689181e-01
close            1.570309e-03  3.721387e-01
constraint       2.265339e-03  1.175063e+00
coreness         2.095363e-03  5.763070e-01
knn              3.518697e-03  1.591777e+00
hubscore         6.156342e-04  4.811155e-01
pagerank         4.246615e-03  2.498594e+00
trans            4.045385e-04  1.583915e+00
evcent           1.109559e-03  4.946594e-01
first            3.105807e-04  1.729920e-01
upto_second      2.943345e-04  5.429249e-01
upto_third       1.285677e-03  2.225192e-01
upto_fourth      7.891569e-04  5.443826e-01
upto_fifth       2.112028e-03  9.760136e-01
upto_sixth       1.451375e-03  6.641772e-01
second           8.949118e-04  4.863623e-01
third            3.364459e-03  1.171566e+00
fourth           4.440268e-03  1.651953e+00
fifth            1.252393e-03  1.128512e+00
sixth            1.657170e-03  1.095132e+00
ratio1           2.002977e-03  1.628352e+00
ratio2           5.712776e-03  2.048963e+00
ratio3           1.527765e-03  1.631127e+00
ratio4           4.754042e-03  1.602884e+00
ratio5           3.622582e-03  4.543176e+00
ratio6           1.492264e-03  1.243302e+00
selfinter        2.988931e-04  3.426516e-01
walktrap_vertex  6.570509e-04  2.206411e+00
bigcom1          0.000000e+00  8.571429e-03
bigcom2          0.000000e+00  1.387779e-19
bigcom3          1.190756e-04  4.443722e-01
bigcom4          1.525118e-05  5.991896e-02
bigcom6          0.000000e+00  1.110223e-18
bigcom8          0.000000e+00  0.000000e+00
bigcom9          0.000000e+00  0.000000e+00
bigcom11         1.502569e-05  3.950964e-01
bigcom13         0.000000e+00  2.775558e-19
bigcom15         0.000000e+00  8.326673e-19
bigcom16         0.000000e+00  0.000000e+00
bigcom21         0.000000e+00  5.551115e-19
bigcom22         9.817181e-05  1.560477e-01
bigcom24         0.000000e+00  2.775558e-19
bigcom26         1.767207e-05  4.261686e-01
bigcom28         2.369700e-04  4.119529e-01
bigcom30         1.740720e-03  2.240182e+00
bigcom31         0.000000e+00  1.387779e-18
bigcom32         0.000000e+00  1.110223e-18
bigcom33         0.000000e+00  0.000000e+00
bigcom34         0.000000e+00  0.000000e+00
bigcom36         0.000000e+00  0.000000e+00
bigcom37         0.000000e+00  0.000000e+00
bigcom38        -5.147745e-06  2.803695e-01
bigcom39         0.000000e+00  8.326673e-19
bigcom40        -5.146583e-06  1.168470e-02
bigcom43         0.000000e+00  0.000000e+00
bigcom44         0.000000e+00  2.775558e-19
bigcom46        -1.756168e-05  8.702014e-01
bigcom47         0.000000e+00  1.110223e-18
bigcom49         0.000000e+00  0.000000e+00
bigcom50         0.000000e+00  0.000000e+00
bigcom51         0.000000e+00  0.000000e+00
bigcom52         1.929872e-05  1.073126e+00
bigcom54         0.000000e+00  0.000000e+00
bigcom56         0.000000e+00  0.000000e+00
bigcom62        -8.458385e-06  5.548773e-01
bigcom66         0.000000e+00  2.775558e-19
bigcom68         0.000000e+00  0.000000e+00
bigcom69         0.000000e+00  2.220446e-18
bigcom71         0.000000e+00  0.000000e+00
bigcom72         0.000000e+00  0.000000e+00
bigcom73         2.581635e-05  3.521528e-01
bigcom74         0.000000e+00  1.110223e-18
bigcom75        -7.960009e-06  5.056646e-01
bigcom76         0.000000e+00  0.000000e+00
bigcom77         0.000000e+00  1.110223e-18
bigcom79         0.000000e+00  0.000000e+00
bigcom80         0.000000e+00  0.000000e+00
bigcom82         0.000000e+00  0.000000e+00
bigcom83         0.000000e+00  4.163336e-19
bigcom84         0.000000e+00  1.110223e-18
bigcom85         0.000000e+00  2.775558e-19
bigcom87         0.000000e+00  2.775558e-19
bigcom89         0.000000e+00  1.110223e-18
bigcom91        -1.073579e-05  2.602408e-01
bigcom92        -8.420454e-06  1.944202e-02
bigcom93         0.000000e+00  2.775558e-19
bigcom96         0.000000e+00  0.000000e+00
bigcom97         0.000000e+00  0.000000e+00
bigcom98         0.000000e+00  1.665335e-18
bigcom99         0.000000e+00  0.000000e+00
bigcom101        4.421740e-05  2.898390e-01
bigcom104        0.000000e+00  0.000000e+00
bigcom106        0.000000e+00  1.387779e-19
bigcom109        0.000000e+00  0.000000e+00
bigcom113        0.000000e+00  2.220446e-18
bigcom116       -1.977004e-05  8.586350e-02
bigcom120        0.000000e+00  0.000000e+00
bigcom123        0.000000e+00  0.000000e+00
bigcom126        0.000000e+00  2.775558e-19
bigcom127        0.000000e+00  0.000000e+00
bigcom137        0.000000e+00  5.551115e-19
bigcom139        0.000000e+00  4.163336e-19
bigcom140        0.000000e+00  1.110223e-18
bigcom143       -2.218584e-06  2.562417e-01
bigcom145        0.000000e+00  0.000000e+00
bigcom146        0.000000e+00  0.000000e+00
bigcom147        0.000000e+00  0.000000e+00
bigcom149        0.000000e+00  3.053113e-18
bigcom153        0.000000e+00  0.000000e+00
bigcom154        0.000000e+00  0.000000e+00
bigcom156        0.000000e+00  0.000000e+00
bigcom157        0.000000e+00  0.000000e+00
bigcom158        0.000000e+00  0.000000e+00
bigcom160        0.000000e+00  5.551115e-19
bigcom161        0.000000e+00  0.000000e+00
bigcom162        0.000000e+00  0.000000e+00
bigcom164        0.000000e+00  0.000000e+00
bigcom166        0.000000e+00  2.775558e-19
bigcom167        0.000000e+00  0.000000e+00
bigcom171        0.000000e+00  0.000000e+00
bigcom173        0.000000e+00  0.000000e+00
bigcom175        0.000000e+00  0.000000e+00
bigcom176        0.000000e+00  0.000000e+00
bigcom177        0.000000e+00  2.220446e-18
bigcom178        2.269144e-05  8.148855e-01
bigcom180        0.000000e+00  0.000000e+00
bigcom181        0.000000e+00  2.775558e-19
bigcom184        0.000000e+00  0.000000e+00
bigcom186        2.047658e-05  5.649940e-01
bigcom187        5.440225e-06  1.587013e-01
bigcom189        0.000000e+00  0.000000e+00
bigcom194        0.000000e+00  0.000000e+00
bigcom195        0.000000e+00  0.000000e+00
bigcom196        4.461994e-06  2.905208e-01
bigcom204        4.288897e-05  2.851699e-01
bigcom205       -2.549265e-05  3.899767e-01
bigcom212        0.000000e+00  0.000000e+00
bigcom214        0.000000e+00  5.551115e-19
bigcom222        0.000000e+00  4.440892e-18
bigcom223        0.000000e+00  0.000000e+00
bigcom226        0.000000e+00  0.000000e+00
bigcom227        0.000000e+00  1.110223e-18
bigcom229        0.000000e+00  0.000000e+00
bigcom233        0.000000e+00  2.775558e-19
bigcom236        0.000000e+00  2.220446e-18
bigcom237        0.000000e+00  0.000000e+00
bigcom246        0.000000e+00  1.110223e-18
bigcom248        0.000000e+00  0.000000e+00
bigcom249        0.000000e+00  0.000000e+00
bigcom250        0.000000e+00  0.000000e+00
bigcom254        0.000000e+00  0.000000e+00
bigcom266        0.000000e+00  1.110223e-18
bigcom269        0.000000e+00  0.000000e+00
bigcom272        0.000000e+00  0.000000e+00
bigcom274        0.000000e+00  2.775558e-19
bigcom281        0.000000e+00  0.000000e+00
bigcom291        0.000000e+00  2.498002e-18
bigcom292        0.000000e+00  0.000000e+00
bigcom295        0.000000e+00  0.000000e+00
bigcom299       -1.999710e-05  4.570893e-01
bigcom301        0.000000e+00  0.000000e+00
bigcom306        0.000000e+00  2.498002e-18
bigcom309        0.000000e+00  0.000000e+00
bigcom314        0.000000e+00  0.000000e+00
bigcom321        0.000000e+00  2.775558e-19
bigcom341        0.000000e+00  0.000000e+00
bigcom350        0.000000e+00  0.000000e+00
bigcom353        0.000000e+00  0.000000e+00
bigcom359        0.000000e+00  0.000000e+00
bigcom363        0.000000e+00  0.000000e+00
bigcom365        0.000000e+00  0.000000e+00
bigcom385        1.213948e-06  5.699821e-01
bigcom386        0.000000e+00  0.000000e+00
bigcom408        0.000000e+00  2.775558e-19
bigcom412        0.000000e+00  0.000000e+00
bigcom480        0.000000e+00  0.000000e+00
spin_vertex      3.889314e-04  1.640067e+00
membership_s1    6.010748e-04  4.789077e-01
membership_s3    0.000000e+00  0.000000e+00
membership_s4    3.476777e-06  7.240250e-02
membership_s5    5.560799e-05  9.432955e-02
membership_s6    2.201288e-04  6.328872e-02
membership_s7    8.272749e-06  1.531693e-01
membership_s8    0.000000e+00  0.000000e+00
membership_s9    0.000000e+00  2.775558e-19
membership_s11   0.000000e+00  1.387779e-18
membership_s12   0.000000e+00  0.000000e+00
membership_s14  -1.534169e-05  1.131709e-01
membership_s15   1.542233e-04  5.025618e-01
membership_s16   0.000000e+00  1.110223e-18
membership_s17   0.000000e+00  1.110223e-18
membership_s18   0.000000e+00  0.000000e+00
membership_s20   0.000000e+00  2.775558e-19
membership_s21   3.152418e-05  3.559106e-01
membership_s22   0.000000e+00  0.000000e+00
membership_s24   0.000000e+00  0.000000e+00
membership_s25   0.000000e+00  5.551115e-19
membership_s26   0.000000e+00  0.000000e+00
membership_s27   7.323311e-05  1.742607e-01
membership_s28   0.000000e+00  0.000000e+00
membership_s30   8.785190e-05  1.513343e-01
membership_s31   3.062069e-05  1.653639e-01
membership_s32   1.762256e-03  1.392277e+00
membership_s33   0.000000e+00  2.220446e-18
membership_s36  -2.271695e-06  2.400000e-02
membership_s37   0.000000e+00  2.775558e-19
V1               3.984790e-03  2.226457e+00
V2               1.617473e-03  2.973947e+00
pdi              2.346476e-04  9.818298e-01
adhesion         1.940625e-02  2.863180e+00
cohesion         1.747566e-02  3.009045e+00
inner            1.055674e-02  3.562661e+00
outer            3.849376e-03  4.224954e+00
ioratio          9.606838e-03  3.309066e+00
comsize          8.025025e-03  3.869029e+00
[1] "Dataset: all_TnotC Model GLM, run: 3 of 10 2015-06-22 17:32:35"
[1] "glmnet variable coefficients"
                         [,1]          [,2]
(Intercept)     -4.395960e+00 -5.411966e+00
graph0           3.223756e-41  2.176189e-04
graph1          -2.746595e-43 -3.616266e-06
graph2          -1.793238e-42 -6.124952e-05
graph3          -2.082963e-45 -3.804658e-08
graph4          -4.315300e-45 -2.591817e-08
graph5          -1.888230e-43 -3.079357e-06
graph6          -1.806848e-44 -1.943290e-07
graph7          -1.304244e-43 -1.325028e-06
graph8          -9.860979e-43 -3.050136e-05
graph9          -3.645619e-47 -7.446131e-10
graph10         -1.861761e-47 -7.226142e-11
graph11         -7.864931e-48 -5.209257e-11
graph12         -1.409239e-46 -1.209200e-09
graph13         -2.428362e-46 -2.973636e-09
graph14         -1.957331e-46 -1.104671e-09
graph15         -8.982118e-45 -9.470512e-08
graph16         -5.486531e-46 -1.805234e-09
graph17         -9.536856e-46 -7.526832e-09
graph18         -7.570334e-45  4.167833e-08
graph19         -1.006622e-45 -2.463989e-09
graph20         -2.080400e-44 -2.356100e-07
graph21         -3.677471e-45  4.578591e-08
graph22         -2.908130e-44 -6.036282e-07
graph23         -6.459908e-45 -1.078638e-07
graph24         -4.329195e-45  1.144064e-07
graph25          1.536974e-45  1.028669e-06
graph26         -1.639227e-44 -1.664674e-07
graph27          1.808961e-43  1.062549e-05
graph28          1.812414e-44  1.031240e-06
graph29         -1.283860e-42 -6.301139e-05
orbit0           3.223756e-41  2.211415e-04
orbit1          -1.043655e-42 -9.145998e-06
orbit2          -2.126264e-43 -4.196480e-06
orbit3          -1.793238e-42 -6.008323e-05
orbit4          -1.469984e-45 -1.188740e-07
orbit5          -3.074294e-45 -4.729683e-08
orbit6          -4.907876e-45 -2.655717e-08
orbit7          -2.274484e-45 -3.265463e-08
orbit8          -1.888230e-43 -3.034990e-06
orbit9          -1.988868e-43  2.245118e-06
orbit10         -3.273493e-44 -4.146450e-07
orbit11         -3.455473e-44 -4.263410e-07
orbit12          3.849790e-43  4.394594e-06
orbit13         -3.352515e-43 -3.403164e-06
orbit14         -9.860979e-43 -2.965810e-05
orbit15         -1.255913e-47 -2.885820e-09
orbit16         -6.135015e-47 -1.370542e-09
orbit17         -1.734333e-46 -1.839926e-09
orbit18          6.926278e-47 -3.341232e-10
orbit19         -1.501117e-46 -5.351644e-10
orbit20         -2.965711e-47  1.385498e-10
orbit21         -2.184753e-47 -2.738564e-10
orbit22         -7.857054e-48 -5.175807e-11
orbit23         -1.999158e-47 -2.063783e-10
orbit24         -3.064518e-46  1.771388e-09
orbit25         -8.206838e-46 -5.322858e-09
orbit26         -1.742882e-46 -1.686746e-09
orbit27          3.888224e-45 -1.934849e-08
orbit28         -1.359842e-45 -1.848488e-08
orbit29         -3.641931e-46 -5.839414e-09
orbit30         -9.039380e-46 -6.835128e-09
orbit31         -1.328171e-45 -4.221685e-09
orbit32         -1.794096e-46 -1.325644e-09
orbit33         -1.993778e-46 -1.756013e-09
orbit34         -8.982118e-45 -9.197070e-08
orbit35         -1.629332e-44  2.517725e-08
orbit36         -1.195024e-45 -1.527232e-08
orbit37         -1.385770e-45  1.078263e-08
orbit38         -1.309234e-45 -1.592507e-08
orbit39         -1.801824e-44  3.358261e-07
orbit40         -2.659513e-45 -1.947753e-08
orbit41         -2.587620e-45 -3.006869e-08
orbit42         -1.813251e-45 -1.719147e-08
orbit43         -7.518046e-45  2.398492e-07
orbit44         -2.148674e-44 -2.561344e-07
orbit45          1.444260e-44  1.284323e-07
orbit46          7.481627e-45  2.266845e-07
orbit47         -4.858386e-45 -4.755738e-08
orbit48         -2.346144e-45 -8.934397e-09
orbit49         -4.954921e-44  2.305881e-07
orbit50         -2.316253e-44 -3.893985e-07
orbit51          1.630605e-45  5.630921e-07
orbit52         -5.113984e-45  5.910340e-07
orbit53         -1.037869e-44 -4.507813e-08
orbit54         -4.497237e-44 -2.936276e-06
orbit55         -3.734493e-44 -4.355986e-07
orbit56          2.368277e-43  5.810082e-06
orbit57         -8.938938e-45 -1.808751e-07
orbit58         -2.413723e-44 -3.130515e-07
orbit59          6.762444e-44  2.757405e-06
orbit60         -1.459943e-44  1.179166e-07
orbit61         -3.324631e-44 -3.530949e-07
orbit62          6.921827e-43  2.030252e-05
orbit63          5.225381e-45  2.539073e-06
orbit64         -4.287587e-44  8.142188e-07
orbit65          1.040113e-42  6.145228e-06
orbit66          1.710345e-44  9.506440e-07
orbit67         -7.344567e-44 -9.198056e-07
orbit68          4.671928e-43  2.237512e-05
orbit69         -6.763169e-43 -1.159139e-05
orbit70          2.296531e-42  5.149093e-05
orbit71         -2.886118e-43 -5.419634e-06
orbit72         -1.283860e-42 -6.327358e-05
AP               7.997960e-39  4.323400e-02
bet              5.629097e-45  1.382924e-07
ecc              1.599508e-39  4.404556e-05
eccrad           9.597045e-39  2.732105e-04
close           -1.367958e-38 -8.031970e-02
constraint      -1.348516e-38 -2.534622e-01
coreness         4.163661e-40  3.836898e-03
knn             -1.134448e-41 -8.388212e-05
hubscore        -1.201453e-38  8.595419e-02
pagerank        -3.681070e-38 -8.495548e-01
trans            4.213519e-40  2.453110e-02
evcent          -1.295700e-38  6.785756e-02
first            3.223756e-41  2.183344e-04
upto_second     -2.223134e-42 -1.460097e-05
upto_third      -3.895050e-44  5.008686e-07
upto_fourth      2.004587e-43 -4.934163e-06
upto_fifth       1.486783e-42  1.916164e-05
upto_sixth       2.095833e-42  2.601128e-05
second          -2.314224e-42 -1.518790e-05
third            2.474886e-43  2.859061e-06
fourth           2.305075e-43 -4.690300e-06
fifth           -3.611624e-44  1.133110e-05
sixth           -1.953699e-42 -2.544881e-05
ratio1          -1.120683e-41 -8.250273e-05
ratio2           3.953708e-42  8.751296e-05
ratio3          -2.011938e-41 -2.963468e-04
ratio4          -2.215956e-41 -1.662670e-04
ratio5          -1.454063e-41 -1.414066e-04
ratio6          -3.157959e-42 -6.637140e-05
selfinter        1.230119e-38  1.456640e-01
walktrap_vertex -4.196351e-39 -1.777029e-01
bigcom1         -1.281542e-38 -2.018187e-01
bigcom2         -1.231116e-38 -3.003815e-01
bigcom3          2.270735e-38  2.563834e-01
bigcom4         -4.059985e-39 -1.499246e-02
bigcom6         -1.230707e-38 -3.343776e-01
bigcom8         -1.259627e-38 -2.545975e-01
bigcom9         -1.235520e-38 -2.833656e-01
bigcom11         7.967262e-38  7.464507e-01
bigcom13        -1.233160e-38 -3.481859e-01
bigcom15        -1.233878e-38 -2.293902e-01
bigcom16        -1.231320e-38 -2.506190e-01
bigcom21        -1.238509e-38 -4.236724e-01
bigcom22         1.254979e-38  1.051751e-01
bigcom24        -1.230605e-38 -2.966463e-01
bigcom26         3.234392e-38  3.788679e-01
bigcom28         1.432657e-38  1.239324e-01
bigcom30         1.345382e-37  9.167965e-01
bigcom31        -1.230300e-38 -2.790934e-01
bigcom32        -1.231831e-38 -3.692264e-01
bigcom33        -1.230300e-38 -2.724565e-01
bigcom34        -1.230401e-38 -2.691007e-01
bigcom36        -1.231626e-38 -4.745396e-01
bigcom37        -1.230401e-38 -1.880038e-01
bigcom38         5.991962e-38  7.817180e-01
bigcom39        -1.233160e-38 -3.831500e-01
bigcom40        -8.172344e-39 -8.572092e-02
bigcom43        -1.231116e-38 -2.777605e-01
bigcom44        -1.248611e-38 -1.897094e-01
bigcom46         1.636817e-37  1.199887e+00
bigcom47        -1.231524e-38 -4.182749e-01
bigcom49        -1.231422e-38 -2.691238e-01
bigcom50        -1.231116e-38 -3.678401e-01
bigcom51        -1.230503e-38 -2.807080e-01
bigcom52         3.245617e-37  1.785948e+00
bigcom54        -1.230503e-38 -2.311236e-01
bigcom56        -1.231831e-38 -3.748973e-01
bigcom62         1.561278e-37  1.153939e+00
bigcom66        -1.230503e-38 -4.196588e-01
bigcom68        -1.230605e-38 -2.655512e-01
bigcom69        -1.231626e-38 -3.532317e-01
bigcom71        -1.231422e-38 -2.246417e-01
bigcom72        -1.230707e-38 -2.149729e-01
bigcom73         3.586250e-38  3.520800e-01
bigcom74        -1.231626e-38 -3.557633e-01
bigcom75         1.897989e-37  1.231269e+00
bigcom76        -1.231014e-38 -3.223477e-01
bigcom77        -1.231116e-38 -4.052064e-01
bigcom79        -1.230503e-38 -4.457148e-01
bigcom80        -1.231014e-38 -4.233270e-01
bigcom82        -1.231014e-38 -4.596744e-01
bigcom83        -1.230503e-38 -1.593983e-01
bigcom84        -1.230809e-38 -4.481428e-01
bigcom85        -1.230707e-38 -4.112368e-01
bigcom87        -1.231218e-38 -4.134040e-01
bigcom89        -1.230503e-38 -3.247871e-01
bigcom91         7.194666e-38  5.482382e-01
bigcom92         1.660824e-38  3.585723e-01
bigcom93        -1.230503e-38 -1.837560e-01
bigcom96        -1.230401e-38 -4.274262e-01
bigcom97        -1.231626e-38 -4.019258e-01
bigcom98        -1.230605e-38 -3.693815e-01
bigcom99        -1.230503e-38 -2.824299e-01
bigcom101        3.586250e-38  8.772338e-01
bigcom104       -1.231320e-38 -3.476871e-01
bigcom106       -1.230809e-38 -3.869660e-01
bigcom109       -1.230605e-38 -2.671594e-01
bigcom113       -1.230809e-38 -4.360058e-01
bigcom116        1.018472e-38  1.130207e-01
bigcom120       -1.230605e-38 -4.258779e-01
bigcom123       -1.230707e-38 -3.402084e-01
bigcom126       -1.230401e-38 -2.858325e-01
bigcom127       -1.230809e-38 -2.509545e-01
bigcom137       -1.231116e-38 -4.055871e-01
bigcom139       -1.230605e-38 -4.033095e-01
bigcom140       -1.230707e-38 -3.015440e-01
bigcom143        1.561278e-37  1.156435e+00
bigcom145       -1.230605e-38 -2.087318e-01
bigcom146       -1.230707e-38 -2.490703e-01
bigcom147       -1.232137e-38 -2.598071e-01
bigcom149       -1.230503e-38 -2.638436e-01
bigcom153       -1.231422e-38 -3.826804e-01
bigcom154       -1.231422e-38 -2.085899e-01
bigcom156       -1.230809e-38 -3.493457e-01
bigcom157       -1.231524e-38 -1.769413e-01
bigcom158       -1.230401e-38 -3.472412e-01
bigcom160       -1.230503e-38 -3.609244e-01
bigcom161       -1.230503e-38 -3.052180e-01
bigcom162       -1.230503e-38 -2.649082e-01
bigcom164       -1.230503e-38 -2.625912e-01
bigcom166       -1.231422e-38 -2.000733e-01
bigcom167       -1.232239e-38 -4.360371e-01
bigcom171       -1.231014e-38 -4.346214e-01
bigcom173       -1.230605e-38 -2.939711e-01
bigcom175       -1.230503e-38 -1.825203e-01
bigcom176       -1.230503e-38 -2.444924e-01
bigcom177       -1.230503e-38 -2.974272e-01
bigcom178        2.764607e-37  1.714641e+00
bigcom180       -1.230503e-38 -2.410306e-01
bigcom181       -1.231728e-38 -2.668082e-01
bigcom184       -1.230401e-38 -3.301144e-01
bigcom186        1.897989e-37  1.123083e+00
bigcom187        1.897989e-37  1.085189e+00
bigcom189       -1.231116e-38 -3.356232e-01
bigcom194       -1.230707e-38 -1.996830e-01
bigcom195       -1.230401e-38 -3.842890e-01
bigcom196        2.403049e-37  1.256268e+00
bigcom204        1.000081e-37  9.918393e-01
bigcom205        1.561278e-37  1.333803e+00
bigcom212       -1.230503e-38 -2.273403e-01
bigcom214       -1.230707e-38 -2.787835e-01
bigcom222       -1.230503e-38 -2.632559e-01
bigcom223       -1.230401e-38 -4.287454e-01
bigcom226       -1.230605e-38 -2.278147e-01
bigcom227       -1.230503e-38 -2.968204e-01
bigcom229       -1.230503e-38 -2.289037e-01
bigcom233       -1.230401e-38 -4.064883e-01
bigcom236       -1.230503e-38 -3.005940e-01
bigcom237       -1.230401e-38 -3.268052e-01
bigcom246       -1.231218e-38 -2.890599e-01
bigcom248       -1.231831e-38 -4.229293e-01
bigcom249       -1.230401e-38 -3.787014e-01
bigcom250       -1.231524e-38 -2.337568e-01
bigcom254       -1.230707e-38 -2.221022e-01
bigcom266       -1.230401e-38 -4.081149e-01
bigcom269       -1.230707e-38 -3.063705e-01
bigcom272       -1.230401e-38 -3.139402e-01
bigcom274       -1.234904e-38 -1.856729e-01
bigcom281       -1.230809e-38 -2.631034e-01
bigcom291       -1.230503e-38 -3.183667e-01
bigcom292       -1.230401e-38 -3.924346e-01
bigcom295       -1.230605e-38 -3.994629e-01
bigcom299        1.897989e-37  1.267548e+00
bigcom301       -1.231320e-38 -2.393931e-01
bigcom306       -1.230300e-38 -2.386797e-01
bigcom309       -1.230809e-38 -3.762639e-01
bigcom314       -1.230503e-38 -4.311174e-01
bigcom321       -1.231014e-38 -3.113121e-01
bigcom341       -1.230503e-38 -3.090198e-01
bigcom350       -1.230503e-38 -3.577727e-01
bigcom353       -1.230503e-38 -1.990098e-01
bigcom359       -1.230503e-38 -3.852133e-01
bigcom363       -1.230503e-38 -1.099442e-01
bigcom365       -1.230605e-38 -4.767092e-01
bigcom385        1.320768e-37  1.123222e+00
bigcom386       -1.230503e-38 -2.278345e-01
bigcom408       -1.230809e-38 -4.107125e-01
bigcom412       -1.230605e-38 -3.098846e-01
bigcom480       -1.230605e-38 -1.933113e-01
spin_vertex     -6.846392e-39 -7.010630e-02
membership_s1    1.741009e-38  2.085532e-01
membership_s3   -1.231933e-38 -3.291550e-01
membership_s4   -8.988757e-39 -9.684812e-02
membership_s5   -8.984580e-39 -1.059125e-01
membership_s6   -1.098704e-38 -6.195330e-02
membership_s7   -1.138887e-38 -1.944078e-01
membership_s8   -1.231218e-38 -3.315573e-01
membership_s9   -1.231524e-38 -3.225931e-01
membership_s11  -1.231116e-38 -3.146257e-01
membership_s12  -1.231320e-38 -3.179858e-01
membership_s14   8.878371e-38  8.882549e-01
membership_s15   1.250658e-38  3.502473e-01
membership_s16  -1.231524e-38 -2.814788e-01
membership_s17  -1.231014e-38 -3.199657e-01
membership_s18  -1.239750e-38 -2.468927e-01
membership_s20  -1.230707e-38 -3.197875e-01
membership_s21   3.307080e-40  7.671570e-02
membership_s22  -1.233160e-38 -2.607082e-01
membership_s24  -1.233673e-38 -6.357771e-01
membership_s25  -1.232751e-38 -2.659088e-01
membership_s26  -1.231831e-38 -3.005952e-01
membership_s27  -5.347116e-39 -3.050800e-02
membership_s28  -1.231933e-38 -3.284811e-01
membership_s30   1.288964e-38  1.693210e-01
membership_s31  -3.900635e-39 -2.840962e-02
membership_s32   3.974485e-38  4.416231e-01
membership_s33  -1.230707e-38 -2.748542e-01
membership_s36  -1.360888e-38 -2.338078e-01
membership_s37  -1.240268e-38 -2.628921e-01
V1               1.885332e-38  1.277297e-01
V2               1.014531e-38  4.953845e-02
pdi              1.816874e-35  2.791418e+02
adhesion        -7.994737e-43 -5.558982e-06
cohesion         1.597600e-42  1.102247e-05
inner            3.143214e-43 -1.751057e-06
outer            1.953686e-43 -9.601040e-06
ioratio          3.227048e-39 -1.073157e-01
comsize          6.543904e-42  1.137155e-04
[1] "Dataset: all_TnotC Model GBM, run: 4 of 10 2015-06-22 17:34:19"
Iter   TrainDeviance   ValidDeviance   StepSize   Improve
     1        0.1340            -nan     0.0100    0.0004
     2        0.1324            -nan     0.0100    0.0000
     3        0.1309            -nan     0.0100    0.0002
     4        0.1292            -nan     0.0100    0.0004
     5        0.1275            -nan     0.0100    0.0003
     6        0.1265            -nan     0.0100    0.0003
     7        0.1253            -nan     0.0100    0.0003
     8        0.1244            -nan     0.0100    0.0001
     9        0.1234            -nan     0.0100    0.0001
    10        0.1225            -nan     0.0100    0.0001
    20        0.1146            -nan     0.0100    0.0001
    40        0.1050            -nan     0.0100    0.0000
    60        0.0979            -nan     0.0100    0.0000
    80        0.0924            -nan     0.0100    0.0000
   100        0.0873            -nan     0.0100    0.0000
   120        0.0828            -nan     0.0100   -0.0000
   140        0.0792            -nan     0.0100   -0.0000
   160        0.0759            -nan     0.0100   -0.0000
   180        0.0729            -nan     0.0100    0.0000
   200        0.0701            -nan     0.0100   -0.0000
   204        0.0695            -nan     0.0100   -0.0000

[1] "GBM variable coefficients"
                            var     rel.inf
ratio5                   ratio5 5.343691772
inner                     inner 5.249255654
bigcom30               bigcom30 4.955794380
comsize                 comsize 4.663888479
pagerank               pagerank 3.706093006
membership_s32   membership_s32 3.655801359
V2                           V2 3.535126329
walktrap_vertex walktrap_vertex 3.357855866
outer                     outer 3.273659041
knn                         knn 2.417143686
bet                         bet 2.373596782
trans                     trans 2.311046603
spin_vertex         spin_vertex 2.104308594
ratio1                   ratio1 2.071466792
cohesion               cohesion 1.969888112
V1                           V1 1.963737552
ratio4                   ratio4 1.753501392
adhesion               adhesion 1.669878049
orbit18                 orbit18 1.610588763
bigcom46               bigcom46 1.556125182
ioratio                 ioratio 1.299197467
graph19                 graph19 1.226867822
ratio2                   ratio2 1.206366717
third                     third 1.047159425
bigcom26               bigcom26 1.037878505
orbit41                 orbit41 0.881330821
graph11                 graph11 0.836958902
fourth                   fourth 0.818131137
graph23                 graph23 0.813712026
orbit50                 orbit50 0.810562667
graph12                 graph12 0.792471484
orbit39                 orbit39 0.790411523
orbit31                 orbit31 0.747334268
orbit61                 orbit61 0.747188884
orbit56                 orbit56 0.723834525
graph17                 graph17 0.710487860
graph25                 graph25 0.694953848
membership_s30   membership_s30 0.663475606
orbit36                 orbit36 0.658601258
orbit24                 orbit24 0.621607372
selfinter             selfinter 0.600732846
orbit45                 orbit45 0.596540889
graph10                 graph10 0.539567297
orbit38                 orbit38 0.513896989
orbit5                   orbit5 0.506283127
orbit32                 orbit32 0.476897957
orbit65                 orbit65 0.460598503
graph4                   graph4 0.447636702
orbit62                 orbit62 0.445184142
graph14                 graph14 0.443193826
orbit37                 orbit37 0.442218463
coreness               coreness 0.438416479
orbit29                 orbit29 0.426654882
graph5                   graph5 0.424118845
orbit28                 orbit28 0.414692274
graph7                   graph7 0.408816378
ratio6                   ratio6 0.397464759
orbit17                 orbit17 0.393879588
graph15                 graph15 0.393692632
constraint           constraint 0.384006917
upto_sixth           upto_sixth 0.372741373
orbit11                 orbit11 0.367462732
graph13                 graph13 0.351119719
orbit35                 orbit35 0.346648112
orbit52                 orbit52 0.345777391
orbit70                 orbit70 0.339980422
bigcom11               bigcom11 0.333808403
orbit25                 orbit25 0.332553790
orbit63                 orbit63 0.329516154
orbit30                 orbit30 0.316890850
graph1                   graph1 0.316691304
graph16                 graph16 0.314617946
orbit21                 orbit21 0.306489935
orbit46                 orbit46 0.305568164
graph27                 graph27 0.286181258
orbit51                 orbit51 0.280733373
upto_fifth           upto_fifth 0.278898149
graph18                 graph18 0.261716969
orbit19                 orbit19 0.259835731
sixth                     sixth 0.259695200
orbit27                 orbit27 0.255332391
graph6                   graph6 0.241598769
orbit16                 orbit16 0.241156551
close                     close 0.239995972
graph20                 graph20 0.216719046
graph22                 graph22 0.211759112
orbit23                 orbit23 0.206468372
graph21                 graph21 0.206422266
orbit69                 orbit69 0.201864209
orbit47                 orbit47 0.200571518
graph28                 graph28 0.192423521
orbit15                 orbit15 0.186569713
orbit68                 orbit68 0.186110034
orbit33                 orbit33 0.183037414
orbit9                   orbit9 0.181399774
hubscore               hubscore 0.180798450
orbit1                   orbit1 0.179588248
orbit13                 orbit13 0.174625610
graph26                 graph26 0.168776607
orbit53                 orbit53 0.167839063
orbit48                 orbit48 0.162369201
orbit49                 orbit49 0.154589211
AP                           AP 0.153210486
orbit54                 orbit54 0.150263893
orbit10                 orbit10 0.150142178
orbit64                 orbit64 0.142125375
orbit59                 orbit59 0.141612679
graph8                   graph8 0.140844312
graph9                   graph9 0.134862059
orbit7                   orbit7 0.130135858
graph2                   graph2 0.126268824
bigcom28               bigcom28 0.123113434
orbit60                 orbit60 0.118096429
orbit2                   orbit2 0.115004009
membership_s15   membership_s15 0.113656165
bigcom4                 bigcom4 0.113048703
ratio3                   ratio3 0.108109783
orbit20                 orbit20 0.106192039
membership_s1     membership_s1 0.101965740
orbit12                 orbit12 0.098507111
upto_second         upto_second 0.096551924
bigcom22               bigcom22 0.096494702
graph0                   graph0 0.092282776
orbit67                 orbit67 0.075814762
upto_third           upto_third 0.074511128
orbit40                 orbit40 0.073502115
orbit42                 orbit42 0.069453760
graph24                 graph24 0.066794606
fifth                     fifth 0.064752332
orbit22                 orbit22 0.061042896
second                   second 0.055787937
orbit4                   orbit4 0.054629355
upto_fourth         upto_fourth 0.044489415
ecc                         ecc 0.043910355
membership_s21   membership_s21 0.039608346
bigcom101             bigcom101 0.037435990
orbit58                 orbit58 0.030563656
orbit55                 orbit55 0.030165969
membership_s27   membership_s27 0.029756117
orbit26                 orbit26 0.028517151
orbit57                 orbit57 0.018938077
graph29                 graph29 0.016785197
orbit44                 orbit44 0.014164161
orbit6                   orbit6 0.013263066
bigcom38               bigcom38 0.011950303
bigcom73               bigcom73 0.008292796
orbit71                 orbit71 0.006033005
orbit66                 orbit66 0.004933994
graph3                   graph3 0.000000000
orbit0                   orbit0 0.000000000
orbit3                   orbit3 0.000000000
orbit8                   orbit8 0.000000000
orbit14                 orbit14 0.000000000
orbit34                 orbit34 0.000000000
orbit43                 orbit43 0.000000000
orbit72                 orbit72 0.000000000
eccrad                   eccrad 0.000000000
evcent                   evcent 0.000000000
first                     first 0.000000000
bigcom1                 bigcom1 0.000000000
bigcom2                 bigcom2 0.000000000
bigcom3                 bigcom3 0.000000000
bigcom6                 bigcom6 0.000000000
bigcom8                 bigcom8 0.000000000
bigcom9                 bigcom9 0.000000000
bigcom13               bigcom13 0.000000000
bigcom15               bigcom15 0.000000000
bigcom16               bigcom16 0.000000000
bigcom21               bigcom21 0.000000000
bigcom24               bigcom24 0.000000000
bigcom31               bigcom31 0.000000000
bigcom32               bigcom32 0.000000000
bigcom33               bigcom33 0.000000000
bigcom34               bigcom34 0.000000000
bigcom36               bigcom36 0.000000000
bigcom37               bigcom37 0.000000000
bigcom39               bigcom39 0.000000000
bigcom40               bigcom40 0.000000000
bigcom43               bigcom43 0.000000000
bigcom44               bigcom44 0.000000000
bigcom47               bigcom47 0.000000000
bigcom49               bigcom49 0.000000000
bigcom50               bigcom50 0.000000000
bigcom51               bigcom51 0.000000000
bigcom52               bigcom52 0.000000000
bigcom54               bigcom54 0.000000000
bigcom56               bigcom56 0.000000000
bigcom62               bigcom62 0.000000000
bigcom66               bigcom66 0.000000000
bigcom68               bigcom68 0.000000000
bigcom69               bigcom69 0.000000000
bigcom71               bigcom71 0.000000000
bigcom72               bigcom72 0.000000000
bigcom74               bigcom74 0.000000000
bigcom75               bigcom75 0.000000000
bigcom76               bigcom76 0.000000000
bigcom77               bigcom77 0.000000000
bigcom79               bigcom79 0.000000000
bigcom80               bigcom80 0.000000000
bigcom82               bigcom82 0.000000000
bigcom83               bigcom83 0.000000000
bigcom84               bigcom84 0.000000000
bigcom85               bigcom85 0.000000000
bigcom87               bigcom87 0.000000000
bigcom89               bigcom89 0.000000000
bigcom91               bigcom91 0.000000000
bigcom92               bigcom92 0.000000000
bigcom93               bigcom93 0.000000000
bigcom96               bigcom96 0.000000000
bigcom97               bigcom97 0.000000000
bigcom98               bigcom98 0.000000000
bigcom99               bigcom99 0.000000000
bigcom104             bigcom104 0.000000000
bigcom106             bigcom106 0.000000000
bigcom109             bigcom109 0.000000000
bigcom113             bigcom113 0.000000000
bigcom116             bigcom116 0.000000000
bigcom120             bigcom120 0.000000000
bigcom123             bigcom123 0.000000000
bigcom126             bigcom126 0.000000000
bigcom127             bigcom127 0.000000000
bigcom137             bigcom137 0.000000000
bigcom139             bigcom139 0.000000000
bigcom140             bigcom140 0.000000000
bigcom143             bigcom143 0.000000000
bigcom145             bigcom145 0.000000000
bigcom146             bigcom146 0.000000000
bigcom147             bigcom147 0.000000000
bigcom149             bigcom149 0.000000000
bigcom153             bigcom153 0.000000000
bigcom154             bigcom154 0.000000000
bigcom156             bigcom156 0.000000000
bigcom157             bigcom157 0.000000000
bigcom158             bigcom158 0.000000000
bigcom160             bigcom160 0.000000000
bigcom161             bigcom161 0.000000000
bigcom162             bigcom162 0.000000000
bigcom164             bigcom164 0.000000000
bigcom166             bigcom166 0.000000000
bigcom167             bigcom167 0.000000000
bigcom171             bigcom171 0.000000000
bigcom173             bigcom173 0.000000000
bigcom175             bigcom175 0.000000000
bigcom176             bigcom176 0.000000000
bigcom177             bigcom177 0.000000000
bigcom178             bigcom178 0.000000000
bigcom180             bigcom180 0.000000000
bigcom181             bigcom181 0.000000000
bigcom184             bigcom184 0.000000000
bigcom186             bigcom186 0.000000000
bigcom187             bigcom187 0.000000000
bigcom189             bigcom189 0.000000000
bigcom194             bigcom194 0.000000000
bigcom195             bigcom195 0.000000000
bigcom196             bigcom196 0.000000000
bigcom204             bigcom204 0.000000000
bigcom205             bigcom205 0.000000000
bigcom212             bigcom212 0.000000000
bigcom214             bigcom214 0.000000000
bigcom222             bigcom222 0.000000000
bigcom223             bigcom223 0.000000000
bigcom226             bigcom226 0.000000000
bigcom227             bigcom227 0.000000000
bigcom229             bigcom229 0.000000000
bigcom233             bigcom233 0.000000000
bigcom236             bigcom236 0.000000000
bigcom237             bigcom237 0.000000000
bigcom246             bigcom246 0.000000000
bigcom248             bigcom248 0.000000000
bigcom249             bigcom249 0.000000000
bigcom250             bigcom250 0.000000000
bigcom254             bigcom254 0.000000000
bigcom266             bigcom266 0.000000000
bigcom269             bigcom269 0.000000000
bigcom272             bigcom272 0.000000000
bigcom274             bigcom274 0.000000000
bigcom281             bigcom281 0.000000000
bigcom291             bigcom291 0.000000000
bigcom292             bigcom292 0.000000000
bigcom295             bigcom295 0.000000000
bigcom299             bigcom299 0.000000000
bigcom301             bigcom301 0.000000000
bigcom306             bigcom306 0.000000000
bigcom309             bigcom309 0.000000000
bigcom314             bigcom314 0.000000000
bigcom321             bigcom321 0.000000000
bigcom341             bigcom341 0.000000000
bigcom350             bigcom350 0.000000000
bigcom353             bigcom353 0.000000000
bigcom359             bigcom359 0.000000000
bigcom363             bigcom363 0.000000000
bigcom365             bigcom365 0.000000000
bigcom385             bigcom385 0.000000000
bigcom386             bigcom386 0.000000000
bigcom408             bigcom408 0.000000000
bigcom412             bigcom412 0.000000000
bigcom480             bigcom480 0.000000000
membership_s3     membership_s3 0.000000000
membership_s4     membership_s4 0.000000000
membership_s5     membership_s5 0.000000000
membership_s6     membership_s6 0.000000000
membership_s7     membership_s7 0.000000000
membership_s8     membership_s8 0.000000000
membership_s9     membership_s9 0.000000000
membership_s11   membership_s11 0.000000000
membership_s12   membership_s12 0.000000000
membership_s14   membership_s14 0.000000000
membership_s16   membership_s16 0.000000000
membership_s17   membership_s17 0.000000000
membership_s18   membership_s18 0.000000000
membership_s20   membership_s20 0.000000000
membership_s22   membership_s22 0.000000000
membership_s24   membership_s24 0.000000000
membership_s25   membership_s25 0.000000000
membership_s26   membership_s26 0.000000000
membership_s28   membership_s28 0.000000000
membership_s31   membership_s31 0.000000000
membership_s33   membership_s33 0.000000000
membership_s36   membership_s36 0.000000000
membership_s37   membership_s37 0.000000000
pdi                         pdi 0.000000000
[1] "Dataset: all_TnotC Model RF, run: 4 of 10 2015-06-22 17:37:30"
     |      Out-of-bag   |
Tree |      MSE  %Var(y) |
   1 |  0.02507   199.64 |
   2 |  0.02284   181.86 |
   3 |  0.02116   168.49 |
   4 |  0.02015   160.42 |
   5 |   0.0192   152.92 |
   6 |  0.01817   144.69 |
   7 |  0.01799   143.25 |
   8 |  0.01763   140.36 |
   9 |  0.01721   137.03 |
  10 |   0.0169   134.55 |
  11 |  0.01648   131.21 |
  12 |   0.0161   128.20 |
  13 |   0.0159   126.58 |
  14 |  0.01553   123.65 |
  15 |  0.01513   120.46 |
  16 |  0.01498   119.31 |
  17 |  0.01472   117.25 |
  18 |  0.01454   115.81 |
  19 |  0.01436   114.32 |
  20 |  0.01428   113.72 |
  21 |  0.01418   112.91 |
  22 |   0.0141   112.24 |
  23 |  0.01407   112.03 |
  24 |  0.01399   111.39 |
  25 |  0.01393   110.92 |
  26 |  0.01385   110.31 |
  27 |  0.01375   109.51 |
  28 |  0.01368   108.97 |
  29 |  0.01366   108.77 |
  30 |  0.01364   108.64 |
  31 |  0.01359   108.20 |
  32 |   0.0136   108.26 |
  33 |  0.01358   108.13 |
  34 |  0.01354   107.81 |
  35 |  0.01349   107.44 |
  36 |  0.01343   106.90 |
  37 |  0.01342   106.88 |
  38 |  0.01341   106.75 |
  39 |   0.0134   106.71 |
  40 |  0.01338   106.54 |
  41 |   0.0134   106.68 |
  42 |  0.01336   106.35 |
  43 |  0.01332   106.08 |
  44 |   0.0133   105.92 |
  45 |  0.01327   105.66 |
  46 |  0.01327   105.69 |
  47 |  0.01327   105.67 |
  48 |  0.01327   105.65 |
  49 |  0.01327   105.63 |
  50 |  0.01325   105.48 |
  51 |  0.01322   105.23 |
  52 |  0.01318   104.97 |
  53 |  0.01319   105.01 |
  54 |   0.0132   105.08 |
  55 |  0.01318   104.97 |
  56 |  0.01316   104.83 |
  57 |  0.01313   104.53 |
  58 |  0.01312   104.45 |
  59 |  0.01311   104.37 |
  60 |  0.01309   104.27 |
  61 |  0.01309   104.23 |
  62 |  0.01308   104.19 |
  63 |  0.01307   104.07 |
  64 |  0.01305   103.88 |
  65 |  0.01304   103.81 |
  66 |  0.01303   103.75 |
  67 |  0.01302   103.70 |
  68 |  0.01303   103.77 |
  69 |  0.01303   103.74 |
  70 |  0.01305   103.89 |
  71 |  0.01303   103.75 |
  72 |  0.01303   103.77 |
  73 |  0.01305   103.91 |
  74 |  0.01303   103.76 |
  75 |  0.01303   103.74 |
  76 |  0.01303   103.72 |
  77 |  0.01303   103.76 |
  78 |  0.01302   103.69 |
  79 |  0.01303   103.75 |
  80 |  0.01301   103.58 |
  81 |    0.013   103.53 |
  82 |  0.01298   103.34 |
  83 |  0.01298   103.32 |
  84 |  0.01297   103.31 |
  85 |  0.01299   103.42 |
  86 |  0.01299   103.45 |
  87 |  0.01299   103.46 |
  88 |  0.01299   103.47 |
  89 |  0.01299   103.41 |
  90 |  0.01299   103.40 |
  91 |  0.01298   103.32 |
  92 |  0.01297   103.25 |
  93 |  0.01296   103.18 |
  94 |  0.01296   103.20 |
  95 |  0.01297   103.24 |
  96 |  0.01297   103.26 |
  97 |  0.01296   103.23 |
  98 |  0.01294   103.02 |
  99 |  0.01293   102.99 |
 100 |  0.01292   102.87 |
[1] "Random Forest variable coefficients"
                      %IncMSE IncNodePurity
graph0           1.308192e-03  2.501055e-01
graph1           8.974784e-04  5.131995e-01
graph2           8.141264e-04  5.140266e-01
graph3           1.387144e-03  5.126713e-01
graph4           1.113914e-03  6.731545e-01
graph5           1.641629e-03  6.962460e-01
graph6           2.585719e-04  4.526462e-01
graph7           7.629771e-04  4.604175e-01
graph8           1.700465e-04  2.072833e-01
graph9           1.201677e-03  5.792215e-01
graph10          2.408513e-03  8.473967e-01
graph11          5.294249e-03  1.006623e+00
graph12          3.548910e-03  6.075147e-01
graph13          1.068103e-03  4.733757e-01
graph14          8.160274e-04  7.392382e-01
graph15          1.571687e-03  7.117386e-01
graph16          1.110017e-03  5.065852e-01
graph17          1.400275e-03  7.522322e-01
graph18          6.912342e-04  4.801132e-01
graph19          1.584783e-03  7.216088e-01
graph20          3.115796e-03  6.705381e-01
graph21          1.694837e-03  4.590520e-01
graph22          1.714748e-03  4.044674e-01
graph23          2.756915e-03  8.972696e-01
graph24          8.695167e-04  2.746203e-01
graph25          1.826146e-03  4.180002e-01
graph26          3.378671e-03  4.282608e-01
graph27          1.161956e-03  3.237179e-01
graph28          1.639899e-04  2.632749e-01
graph29          6.747212e-05  1.548910e-01
orbit0           1.051228e-04  1.993834e-01
orbit1           3.129143e-04  4.477197e-01
orbit2           1.078617e-03  3.963749e-01
orbit3           4.262886e-04  3.615456e-01
orbit4           1.115726e-03  4.452121e-01
orbit5           1.052229e-03  4.030001e-01
orbit6           2.500025e-03  8.022977e-01
orbit7           9.798474e-04  5.966814e-01
orbit8           9.548975e-04  3.347108e-01
orbit9           9.172216e-04  6.093990e-01
orbit10          6.560589e-04  3.157311e-01
orbit11          1.132254e-03  3.942004e-01
orbit12          5.011593e-04  2.729267e-01
orbit13          6.586548e-04  3.147392e-01
orbit14          1.535915e-04  1.794441e-01
orbit15          1.061144e-03  6.791051e-01
orbit16          9.360575e-04  3.698907e-01
orbit17          1.444347e-03  5.776390e-01
orbit18          5.504270e-03  1.661444e+00
orbit19          1.934252e-03  8.404633e-01
orbit20          1.864988e-03  4.831346e-01
orbit21          5.955071e-04  2.764962e-01
orbit22          1.811917e-03  1.086188e+00
orbit23          8.917022e-04  5.274004e-01
orbit24          2.579030e-03  1.252074e+00
orbit25          2.665998e-04  2.555821e-01
orbit26          8.579299e-04  3.715901e-01
orbit27          1.335909e-03  6.117724e-01
orbit28          4.646224e-04  3.938100e-01
orbit29          5.065048e-04  2.689374e-01
orbit30          1.481164e-03  7.211718e-01
orbit31          1.992957e-03  1.075971e+00
orbit32          6.305241e-04  4.725673e-01
orbit33          2.060527e-03  2.550450e-01
orbit34          1.090439e-03  4.902438e-01
orbit35          1.165640e-03  6.885615e-01
orbit36          7.258339e-04  6.020464e-01
orbit37          4.826968e-04  6.359298e-01
orbit38          1.001313e-03  6.326714e-01
orbit39          1.083224e-03  1.299914e+00
orbit40          1.003757e-03  4.881532e-01
orbit41          1.076076e-03  2.170136e-01
orbit42          1.608341e-03  1.224959e-01
orbit43          2.847893e-04  4.782771e-01
orbit44          1.302050e-03  2.638161e-01
orbit45          1.860746e-03  8.621733e-01
orbit46          1.575194e-03  6.790229e-01
orbit47          5.661279e-04  2.875734e-01
orbit48          1.667835e-03  4.154388e-01
orbit49          2.060148e-03  9.392855e-01
orbit50          6.594970e-04  6.770367e-01
orbit51          5.869829e-04  4.282645e-01
orbit52          1.522246e-03  2.539190e-01
orbit53          8.737524e-04  3.077269e-01
orbit54          1.018001e-03  4.497720e-01
orbit55          3.328742e-04  2.666221e-01
orbit56          3.124133e-03  1.406639e+00
orbit57          5.640868e-05  1.442322e-01
orbit58          2.321381e-05  1.105347e-01
orbit59          6.443038e-04  3.139941e-01
orbit60          9.974565e-04  4.419572e-01
orbit61          4.342935e-04  3.485496e-01
orbit62          8.177412e-04  6.465343e-01
orbit63          1.511886e-03  5.272178e-01
orbit64          1.142454e-03  4.311476e-01
orbit65          2.917671e-03  5.961558e-01
orbit66          9.462196e-04  1.822078e-01
orbit67          2.126629e-04  1.370639e-01
orbit68          1.047854e-03  3.110083e-01
orbit69          3.599883e-04  6.702872e-01
orbit70          7.798285e-04  3.055829e-01
orbit71          3.210857e-04  1.501419e-01
orbit72          9.122041e-05  2.003097e-01
AP               2.401870e-06  1.901881e-01
bet              3.855011e-03  1.944329e+00
ecc              1.686766e-04  1.607486e-01
eccrad           1.858381e-04  1.906691e-01
close            8.640409e-04  4.933317e-01
constraint       1.513444e-03  6.924422e-01
coreness         8.438314e-04  6.023203e-01
knn              2.617846e-03  2.102865e+00
hubscore         2.307329e-04  4.792138e-01
pagerank         2.301815e-03  2.876610e+00
trans            5.728754e-04  1.526203e+00
evcent           1.039721e-03  4.680493e-01
first            3.910156e-04  4.428058e-01
upto_second      1.937746e-03  5.185532e-01
upto_third       1.809139e-03  3.736552e-01
upto_fourth      2.124328e-03  5.133126e-01
upto_fifth       1.147143e-03  4.823317e-01
upto_sixth       1.802227e-03  6.545650e-01
second           1.041794e-03  5.473353e-01
third            2.349028e-03  1.062375e+00
fourth           5.030404e-03  1.895440e+00
fifth            1.978047e-03  1.201053e+00
sixth            2.746870e-03  1.449148e+00
ratio1           1.713517e-03  2.085841e+00
ratio2           2.006309e-03  1.859357e+00
ratio3           1.861021e-03  1.085008e+00
ratio4           3.026124e-03  1.951483e+00
ratio5           3.998641e-03  4.693165e+00
ratio6           2.164196e-03  1.075298e+00
selfinter        6.338577e-04  3.699301e-01
walktrap_vertex  7.094358e-04  2.588959e+00
bigcom1         -2.269632e-06  9.166667e-03
bigcom2          0.000000e+00  0.000000e+00
bigcom3          1.080849e-04  2.866434e-01
bigcom4          4.957824e-05  6.415182e-02
bigcom6          0.000000e+00  0.000000e+00
bigcom8          0.000000e+00  0.000000e+00
bigcom9          0.000000e+00  0.000000e+00
bigcom11        -1.238644e-05  3.152093e-01
bigcom13         0.000000e+00  0.000000e+00
bigcom15         0.000000e+00  0.000000e+00
bigcom16         0.000000e+00  0.000000e+00
bigcom21         0.000000e+00  0.000000e+00
bigcom22         4.340763e-05  9.448124e-02
bigcom24         0.000000e+00  0.000000e+00
bigcom26         1.901946e-04  9.334020e-01
bigcom28         3.405806e-04  3.566114e-01
bigcom30         1.256631e-03  2.479280e+00
bigcom31         0.000000e+00  0.000000e+00
bigcom32         0.000000e+00  0.000000e+00
bigcom33         0.000000e+00  0.000000e+00
bigcom34         0.000000e+00  0.000000e+00
bigcom36         0.000000e+00  0.000000e+00
bigcom37         0.000000e+00  0.000000e+00
bigcom38         3.705573e-05  2.803517e-01
bigcom39         0.000000e+00  0.000000e+00
bigcom40        -4.487338e-06  4.704678e-02
bigcom43         0.000000e+00  0.000000e+00
bigcom44         0.000000e+00  6.938894e-20
bigcom46        -6.357479e-05  9.698243e-01
bigcom47         0.000000e+00  0.000000e+00
bigcom49         0.000000e+00  0.000000e+00
bigcom50         0.000000e+00  8.673617e-21
bigcom51         0.000000e+00  0.000000e+00
bigcom52        -4.287481e-05  4.119862e-01
bigcom54         0.000000e+00  8.673617e-21
bigcom56         0.000000e+00  8.673617e-21
bigcom62        -2.617740e-05  8.166504e-01
bigcom66         0.000000e+00  0.000000e+00
bigcom68         0.000000e+00  0.000000e+00
bigcom69         0.000000e+00  8.673617e-21
bigcom71         0.000000e+00  0.000000e+00
bigcom72         0.000000e+00  0.000000e+00
bigcom73         7.552659e-06  1.832243e-01
bigcom74         0.000000e+00  0.000000e+00
bigcom75        -2.175136e-05  4.254977e-01
bigcom76         0.000000e+00  0.000000e+00
bigcom77         0.000000e+00  3.469447e-19
bigcom79         0.000000e+00  0.000000e+00
bigcom80         0.000000e+00  0.000000e+00
bigcom82         0.000000e+00  0.000000e+00
bigcom83         0.000000e+00  0.000000e+00
bigcom84         0.000000e+00  0.000000e+00
bigcom85         0.000000e+00  0.000000e+00
bigcom87         0.000000e+00  0.000000e+00
bigcom89         0.000000e+00  0.000000e+00
bigcom91        -1.297055e-05  2.809501e-01
bigcom92        -3.094191e-06  5.933358e-02
bigcom93         0.000000e+00  0.000000e+00
bigcom96         0.000000e+00  0.000000e+00
bigcom97         0.000000e+00  0.000000e+00
bigcom98         0.000000e+00  0.000000e+00
bigcom99         0.000000e+00  0.000000e+00
bigcom101        3.623796e-05  2.160763e-01
bigcom104        0.000000e+00  0.000000e+00
bigcom106        0.000000e+00  0.000000e+00
bigcom109        2.142055e-05  6.789823e-01
bigcom113        0.000000e+00  6.938894e-20
bigcom116       -1.071866e-05  1.131839e-01
bigcom120        0.000000e+00  0.000000e+00
bigcom123        0.000000e+00  0.000000e+00
bigcom126        0.000000e+00  0.000000e+00
bigcom127        0.000000e+00  0.000000e+00
bigcom137        0.000000e+00  0.000000e+00
bigcom139        0.000000e+00  0.000000e+00
bigcom140        0.000000e+00  0.000000e+00
bigcom143       -2.200225e-05  2.261818e-01
bigcom145        0.000000e+00  0.000000e+00
bigcom146        0.000000e+00  0.000000e+00
bigcom147        0.000000e+00  0.000000e+00
bigcom149        0.000000e+00  0.000000e+00
bigcom153        0.000000e+00  0.000000e+00
bigcom154        0.000000e+00  0.000000e+00
bigcom156        0.000000e+00  0.000000e+00
bigcom157        0.000000e+00  0.000000e+00
bigcom158        0.000000e+00  0.000000e+00
bigcom160        0.000000e+00  0.000000e+00
bigcom161        0.000000e+00  0.000000e+00
bigcom162        0.000000e+00  0.000000e+00
bigcom164        0.000000e+00  2.775558e-19
bigcom166        0.000000e+00  0.000000e+00
bigcom167        0.000000e+00  0.000000e+00
bigcom171        0.000000e+00  7.372575e-20
bigcom173        0.000000e+00  0.000000e+00
bigcom175        0.000000e+00  3.469447e-20
bigcom176        0.000000e+00  0.000000e+00
bigcom177        0.000000e+00  0.000000e+00
bigcom178        1.973825e-05  9.389999e-01
bigcom180        0.000000e+00  0.000000e+00
bigcom181        0.000000e+00  0.000000e+00
bigcom184        0.000000e+00  0.000000e+00
bigcom186        4.093924e-07  7.226200e-01
bigcom187       -1.716259e-05  2.967658e-01
bigcom189        0.000000e+00  0.000000e+00
bigcom194        0.000000e+00  0.000000e+00
bigcom195        0.000000e+00  0.000000e+00
bigcom196        5.154585e-06  2.775733e-01
bigcom204        0.000000e+00  0.000000e+00
bigcom205       -1.785518e-05  3.572818e-01
bigcom212        0.000000e+00  0.000000e+00
bigcom214        0.000000e+00  0.000000e+00
bigcom222        0.000000e+00  0.000000e+00
bigcom223        0.000000e+00  0.000000e+00
bigcom226        0.000000e+00  0.000000e+00
bigcom227        0.000000e+00  0.000000e+00
bigcom229        0.000000e+00  0.000000e+00
bigcom233        0.000000e+00  0.000000e+00
bigcom236        0.000000e+00  0.000000e+00
bigcom237        0.000000e+00  0.000000e+00
bigcom246        0.000000e+00  3.469447e-20
bigcom248        0.000000e+00  0.000000e+00
bigcom249        0.000000e+00  4.336809e-21
bigcom250        0.000000e+00  0.000000e+00
bigcom254        0.000000e+00  0.000000e+00
bigcom266        0.000000e+00  0.000000e+00
bigcom269        0.000000e+00  0.000000e+00
bigcom272        0.000000e+00  0.000000e+00
bigcom274        0.000000e+00  0.000000e+00
bigcom281        0.000000e+00  0.000000e+00
bigcom291        0.000000e+00  0.000000e+00
bigcom292        0.000000e+00  0.000000e+00
bigcom295        0.000000e+00  0.000000e+00
bigcom299       -2.994657e-05  5.245929e-01
bigcom301        0.000000e+00  0.000000e+00
bigcom306        0.000000e+00  0.000000e+00
bigcom309        0.000000e+00  0.000000e+00
bigcom314        0.000000e+00  0.000000e+00
bigcom321        0.000000e+00  0.000000e+00
bigcom341        0.000000e+00  0.000000e+00
bigcom350        0.000000e+00  0.000000e+00
bigcom353        0.000000e+00  0.000000e+00
bigcom359        0.000000e+00  0.000000e+00
bigcom363        0.000000e+00  0.000000e+00
bigcom365        0.000000e+00  0.000000e+00
bigcom385       -1.030430e-05  5.502531e-01
bigcom386        0.000000e+00  0.000000e+00
bigcom408        0.000000e+00  0.000000e+00
bigcom412        0.000000e+00  0.000000e+00
bigcom480        0.000000e+00  0.000000e+00
spin_vertex      7.652126e-04  1.516704e+00
membership_s1    4.070557e-04  4.104963e-01
membership_s3    0.000000e+00  0.000000e+00
membership_s4    2.051103e-05  5.373919e-02
membership_s5    1.214900e-04  9.907658e-02
membership_s6    6.858431e-05  1.267845e-01
membership_s7    0.000000e+00  3.903128e-20
membership_s8    0.000000e+00  0.000000e+00
membership_s9    0.000000e+00  0.000000e+00
membership_s11   0.000000e+00  0.000000e+00
membership_s12   0.000000e+00  0.000000e+00
membership_s14  -2.224536e-05  1.520003e-01
membership_s15   8.930680e-05  3.049935e-01
membership_s16   0.000000e+00  0.000000e+00
membership_s17   0.000000e+00  0.000000e+00
membership_s18   0.000000e+00  5.551115e-19
membership_s20   0.000000e+00  0.000000e+00
membership_s21   1.535261e-05  3.119430e-01
membership_s22   0.000000e+00  0.000000e+00
membership_s24   1.123848e-05  9.629630e-03
membership_s25   0.000000e+00  0.000000e+00
membership_s26   0.000000e+00  0.000000e+00
membership_s27   4.099052e-05  6.328431e-02
membership_s28   0.000000e+00  0.000000e+00
membership_s30   9.774984e-05  3.121345e-01
membership_s31   6.156021e-05  9.195990e-02
membership_s32   1.708994e-03  2.115616e+00
membership_s33   0.000000e+00  0.000000e+00
membership_s36   0.000000e+00  8.673617e-21
membership_s37   0.000000e+00  0.000000e+00
V1               2.733002e-03  2.252001e+00
V2               1.847055e-03  3.335557e+00
pdi              4.092390e-05  6.068702e-01
adhesion         1.575551e-02  3.693756e+00
cohesion         1.018595e-02  3.175345e+00
inner            1.298210e-02  3.547150e+00
outer            5.936614e-03  4.372442e+00
ioratio          1.080804e-02  2.569818e+00
comsize          1.024838e-02  4.531774e+00
[1] "Dataset: all_TnotC Model GLM, run: 4 of 10 2015-06-22 17:40:48"
[1] "glmnet variable coefficients"
                         [,1]          [,2]
(Intercept)     -4.351753e+00 -5.482765e+00
graph0           1.065604e-41  1.932158e-04
graph1          -1.870245e-44 -1.266560e-07
graph2          -2.588163e-42 -5.332355e-05
graph3          -8.297222e-46 -1.015375e-08
graph4          -2.798066e-47 -1.234180e-10
graph5          -2.144861e-43 -2.930844e-06
graph6          -5.623625e-45 -5.009896e-08
graph7          -1.299354e-43 -1.265951e-06
graph8          -7.854114e-43 -1.738296e-05
graph9          -1.899684e-47 -2.633567e-10
graph10         -7.128489e-49 -3.350027e-12
graph11         -6.461453e-50 -3.279843e-13
graph12         -4.045926e-47 -2.603770e-10
graph13         -1.980012e-46 -2.367587e-09
graph14         -6.446279e-48 -2.793904e-11
graph15         -9.244656e-45 -1.154706e-07
graph16         -1.777754e-46 -1.108701e-09
graph17         -2.782481e-46 -1.493267e-09
graph18         -4.807742e-45 -1.597187e-08
graph19         -8.195345e-46 -2.264863e-09
graph20         -2.424107e-44 -3.163181e-07
graph21         -4.436641e-45 -1.137419e-08
graph22         -2.113396e-44 -3.576307e-07
graph23         -4.798649e-45 -4.934844e-08
graph24         -5.186692e-45  3.163639e-08
graph25         -1.152988e-44  5.776435e-07
graph26         -1.474477e-44 -1.380415e-07
graph27          1.322689e-43  8.240972e-06
graph28          4.364701e-44  1.147951e-06
graph29         -9.670855e-43 -7.158652e-05
orbit0           1.065604e-41  1.938336e-04
orbit1          -1.008387e-42 -1.086004e-05
orbit2          -1.261902e-44 -5.735645e-08
orbit3          -2.588163e-42 -5.291675e-05
orbit4          -4.352458e-45 -1.759035e-07
orbit5          -8.694602e-46 -8.637696e-09
orbit6          -4.630861e-45 -3.055927e-08
orbit7          -1.149716e-47 -1.424073e-11
orbit8          -2.144861e-43 -2.911958e-06
orbit9          -1.796216e-43  1.347187e-06
orbit10         -2.971087e-44 -4.209329e-07
orbit11         -4.866720e-45 -3.398450e-08
orbit12          5.146278e-43  8.556827e-06
orbit13         -2.974098e-43 -3.338247e-06
orbit14         -7.854114e-43 -1.673152e-05
orbit15         -7.121554e-47 -3.890356e-09
orbit16         -2.111510e-47 -2.613982e-10
orbit17         -1.450674e-46 -1.763478e-09
orbit18          1.951279e-47 -1.642697e-09
orbit19         -1.446744e-46 -8.895742e-10
orbit20         -1.945497e-47  4.390586e-11
orbit21         -3.886198e-49 -1.185746e-12
orbit22         -7.352008e-48 -5.306417e-11
orbit23         -2.006288e-50 -5.353429e-15
orbit24         -5.671342e-46 -1.502849e-08
orbit25         -5.862746e-46  5.293730e-09
orbit26         -3.864809e-47 -2.792969e-10
orbit27          2.238443e-45 -3.805352e-08
orbit28         -6.900893e-46 -6.178560e-09
orbit29         -5.106270e-46 -1.164737e-08
orbit30         -4.682551e-46 -3.503740e-09
orbit31         -1.250490e-45 -5.967192e-09
orbit32         -1.413578e-46 -1.026719e-09
orbit33         -2.645329e-48 -4.246723e-12
orbit34         -9.244656e-45 -1.134273e-07
orbit35         -1.692971e-44 -8.517716e-08
orbit36         -1.766746e-45 -2.711219e-08
orbit37         -1.451845e-45  6.895906e-10
orbit38         -1.231374e-46 -8.095331e-10
orbit39         -1.522486e-44  3.012268e-07
orbit40         -1.620140e-45  1.652834e-08
orbit41         -1.821005e-45 -2.497795e-08
orbit42         -2.430430e-46 -1.363329e-09
orbit43         -9.479122e-45  5.028941e-08
orbit44         -6.287022e-45 -4.710259e-08
orbit45          1.399554e-44  1.266110e-07
orbit46          6.393366e-45  2.084810e-07
orbit47         -1.780149e-45 -1.166241e-08
orbit48         -2.074085e-45 -8.415399e-09
orbit49         -7.696830e-44 -9.256971e-07
orbit50         -2.477161e-44 -3.309562e-07
orbit51         -7.843969e-45  2.030270e-07
orbit52         -8.096936e-45  4.102530e-07
orbit53         -8.680229e-45 -7.084603e-08
orbit54         -1.897621e-44 -1.960119e-06
orbit55         -2.685220e-44 -3.041804e-07
orbit56          3.313948e-43  9.989461e-06
orbit57         -6.720901e-45 -1.020416e-07
orbit58         -1.163899e-44 -1.091689e-07
orbit59          7.067460e-44  2.444682e-06
orbit60         -1.625133e-44 -4.832698e-08
orbit61         -2.379540e-44 -2.354262e-07
orbit62          5.170107e-43  1.135068e-05
orbit63         -1.997020e-44  2.170314e-06
orbit64         -6.331788e-44 -3.908463e-07
orbit65          1.365478e-42  1.512855e-05
orbit66          3.931438e-44  1.091892e-06
orbit67         -7.097633e-44 -9.007482e-07
orbit68          4.330800e-43  2.010842e-05
orbit69         -6.514917e-43 -1.220707e-05
orbit70          2.890338e-42  6.319722e-05
orbit71         -2.936700e-43 -6.105481e-06
orbit72         -9.670855e-43 -7.172045e-05
AP               6.343794e-39  5.788468e-02
bet             -5.895232e-46  2.808427e-08
ecc              1.147498e-39 -4.489250e-03
eccrad           6.884988e-39 -2.690742e-02
close           -9.354678e-39 -3.301404e-02
constraint      -1.282989e-38 -1.996520e-01
coreness         4.176608e-40  3.503254e-03
knn             -1.131047e-41 -7.880353e-05
hubscore        -1.449770e-38 -7.300870e-02
pagerank        -3.743267e-38 -6.788570e-01
trans           -1.658572e-39 -6.633930e-02
evcent          -1.532293e-38 -8.404792e-02
first            1.065604e-41  1.936478e-04
upto_second     -2.154056e-42 -1.869210e-05
upto_third       3.509393e-44  1.856881e-06
upto_fourth      2.498046e-43 -2.583021e-06
upto_fifth       1.188162e-42  1.117188e-05
upto_sixth       2.467206e-42  4.192881e-05
second          -2.240552e-42 -1.953651e-05
third            3.641783e-43  5.682387e-06
fourth           1.075995e-43 -5.866241e-06
fifth           -1.733407e-43  6.116972e-06
sixth           -1.436939e-42 -1.016558e-05
ratio1          -1.119249e-41 -7.616016e-05
ratio2          -5.957847e-43 -1.257222e-05
ratio3          -4.466351e-42  3.577046e-04
ratio4          -2.283461e-41 -2.580387e-04
ratio5          -1.486306e-41 -1.281184e-04
ratio6          -2.318513e-42 -3.300706e-05
selfinter        1.282415e-38  1.669294e-01
walktrap_vertex -2.341453e-39 -1.272817e-01
bigcom1         -1.346074e-38 -1.953867e-01
bigcom2         -1.286271e-38 -2.879145e-01
bigcom3          9.712230e-39  8.771998e-02
bigcom4         -2.898565e-39  3.852621e-03
bigcom6         -1.285415e-38 -3.406564e-01
bigcom8         -1.316065e-38 -2.321594e-01
bigcom9         -1.290352e-38 -2.752842e-01
bigcom11         7.912328e-38  7.223674e-01
bigcom13        -1.288523e-38 -3.263533e-01
bigcom15        -1.288308e-38 -2.245800e-01
bigcom16        -1.286271e-38 -2.499993e-01
bigcom21        -1.293917e-38 -4.389222e-01
bigcom22         1.151640e-38  5.396217e-02
bigcom24        -1.285736e-38 -2.682400e-01
bigcom26         7.018022e-38  6.433062e-01
bigcom28         2.075009e-38  1.733585e-01
bigcom30         1.466561e-37  8.764929e-01
bigcom31        -1.285308e-38 -2.368572e-01
bigcom32        -1.286806e-38 -3.420655e-01
bigcom33        -1.285415e-38 -3.614513e-01
bigcom34        -1.285522e-38 -2.498524e-01
bigcom36        -1.286485e-38 -4.084671e-01
bigcom37        -1.285308e-38 -2.012149e-01
bigcom38         5.455930e-38  7.386201e-01
bigcom39        -1.288523e-38 -3.561858e-01
bigcom40        -9.729336e-39 -9.991844e-02
bigcom43        -1.286164e-38 -2.611684e-01
bigcom44        -1.303851e-38 -1.829240e-01
bigcom46         1.631329e-37  1.200758e+00
bigcom47        -1.286592e-38 -3.838159e-01
bigcom49        -1.286485e-38 -2.622697e-01
bigcom50        -1.286057e-38 -4.031396e-01
bigcom51        -1.285522e-38 -2.634217e-01
bigcom52         1.555790e-37  1.163896e+00
bigcom54        -1.285415e-38 -2.180884e-01
bigcom56        -1.286806e-38 -3.501041e-01
bigcom62         1.892501e-37  1.295446e+00
bigcom66        -1.285415e-38 -4.178187e-01
bigcom68        -1.285522e-38 -2.546438e-01
bigcom69        -1.286699e-38 -3.602870e-01
bigcom71        -1.286699e-38 -1.935334e-01
bigcom72        -1.285522e-38 -2.072867e-01
bigcom73         3.771896e-38  3.703059e-01
bigcom74        -1.286485e-38 -3.651988e-01
bigcom75         1.892501e-37  1.215489e+00
bigcom76        -1.286057e-38 -3.071610e-01
bigcom77        -1.285843e-38 -4.212192e-01
bigcom79        -1.285522e-38 -4.759057e-01
bigcom80        -1.285843e-38 -3.969145e-01
bigcom82        -1.285843e-38 -4.827550e-01
bigcom83        -1.285201e-38 -1.546612e-01
bigcom84        -1.285843e-38 -4.752222e-01
bigcom85        -1.285736e-38 -4.092515e-01
bigcom87        -1.286164e-38 -3.993964e-01
bigcom89        -1.285415e-38 -3.297515e-01
bigcom91         7.905085e-38  5.254482e-01
bigcom92         1.605795e-38  3.436379e-01
bigcom93        -1.285415e-38 -1.813233e-01
bigcom96        -1.285308e-38 -4.375737e-01
bigcom97        -1.286485e-38 -3.999995e-01
bigcom98        -1.285522e-38 -3.796606e-01
bigcom99        -1.285308e-38 -2.597072e-01
bigcom101        3.112815e-38  8.353736e-01
bigcom104       -1.286378e-38 -3.455946e-01
bigcom106       -1.285736e-38 -3.661912e-01
bigcom109        1.315279e-37  1.252477e+00
bigcom113       -1.285843e-38 -3.502523e-01
bigcom116        7.797264e-39  7.655818e-02
bigcom120       -1.285415e-38 -4.058002e-01
bigcom123       -1.285415e-38 -2.929161e-01
bigcom126       -1.285415e-38 -2.666331e-01
bigcom127       -1.285736e-38 -2.456367e-01
bigcom137       -1.285736e-38 -4.414321e-01
bigcom139       -1.285522e-38 -3.875655e-01
bigcom140       -1.285415e-38 -2.849549e-01
bigcom143        1.892501e-37  1.298310e+00
bigcom145       -1.285629e-38 -2.064794e-01
bigcom146       -1.285522e-38 -2.267295e-01
bigcom147       -1.287235e-38 -2.417344e-01
bigcom149       -1.285415e-38 -2.582881e-01
bigcom153       -1.286271e-38 -3.668517e-01
bigcom154       -1.286164e-38 -2.000699e-01
bigcom156       -1.285522e-38 -3.315281e-01
bigcom157       -1.286699e-38 -1.740019e-01
bigcom158       -1.285308e-38 -3.349032e-01
bigcom160       -1.285308e-38 -3.595796e-01
bigcom161       -1.285415e-38 -2.996925e-01
bigcom162       -1.285415e-38 -2.315141e-01
bigcom164       -1.285415e-38 -2.466233e-01
bigcom166       -1.286271e-38 -1.728308e-01
bigcom167       -1.287450e-38 -3.933211e-01
bigcom171       -1.286057e-38 -4.432676e-01
bigcom173       -1.285522e-38 -3.071565e-01
bigcom175       -1.285308e-38 -1.881122e-01
bigcom176       -1.285308e-38 -2.186347e-01
bigcom177       -1.285415e-38 -2.763781e-01
bigcom178        3.913543e-37  2.073500e+00
bigcom180       -1.285201e-38 -2.581168e-01
bigcom181       -1.286378e-38 -2.774643e-01
bigcom184       -1.285522e-38 -2.759167e-01
bigcom186        2.397562e-37  1.253052e+00
bigcom187        1.892501e-37  9.796009e-01
bigcom189       -1.286164e-38 -3.346363e-01
bigcom194       -1.285736e-38 -1.810449e-01
bigcom195       -1.285308e-38 -3.040244e-01
bigcom196        1.892501e-37  9.868861e-01
bigcom204       -1.285736e-38 -2.715064e-01
bigcom205        1.555790e-37  1.334298e+00
bigcom212       -1.285522e-38 -2.126937e-01
bigcom214       -1.285415e-38 -2.413235e-01
bigcom222       -1.285308e-38 -2.641508e-01
bigcom223       -1.285415e-38 -3.938732e-01
bigcom226       -1.285522e-38 -2.135160e-01
bigcom227       -1.285522e-38 -2.816286e-01
bigcom229       -1.285308e-38 -2.111504e-01
bigcom233       -1.285308e-38 -3.366896e-01
bigcom236       -1.285308e-38 -2.664945e-01
bigcom237       -1.285415e-38 -3.210813e-01
bigcom246       -1.286271e-38 -2.835184e-01
bigcom248       -1.286806e-38 -3.634322e-01
bigcom249       -1.285522e-38 -3.474829e-01
bigcom250       -1.286485e-38 -2.176488e-01
bigcom254       -1.285629e-38 -2.088418e-01
bigcom266       -1.285415e-38 -4.460762e-01
bigcom269       -1.285736e-38 -2.062434e-01
bigcom272       -1.285415e-38 -3.001002e-01
bigcom274       -1.289921e-38 -1.793102e-01
bigcom281       -1.285629e-38 -2.571643e-01
bigcom291       -1.285415e-38 -3.351299e-01
bigcom292       -1.285415e-38 -4.022181e-01
bigcom295       -1.285522e-38 -3.667289e-01
bigcom299        2.397562e-37  1.407110e+00
bigcom301       -1.286164e-38 -2.330309e-01
bigcom306       -1.285308e-38 -2.383094e-01
bigcom309       -1.285736e-38 -3.709611e-01
bigcom314       -1.285522e-38 -3.942528e-01
bigcom321       -1.286164e-38 -2.855027e-01
bigcom341       -1.285308e-38 -3.131821e-01
bigcom350       -1.285415e-38 -3.492543e-01
bigcom353       -1.285415e-38 -1.825143e-01
bigcom359       -1.285415e-38 -3.967222e-01
bigcom363       -1.285415e-38 -1.037921e-01
bigcom365       -1.285522e-38 -4.569317e-01
bigcom385        1.892501e-37  1.296400e+00
bigcom386       -1.285415e-38 -2.162387e-01
bigcom408       -1.286057e-38 -4.008679e-01
bigcom412       -1.285522e-38 -3.300146e-01
bigcom480       -1.285308e-38 -1.573165e-01
spin_vertex     -6.185561e-39 -7.101673e-02
membership_s1    1.298367e-38  1.777704e-01
membership_s3   -1.286914e-38 -3.139575e-01
membership_s4   -1.034879e-38 -1.166026e-01
membership_s5   -9.548596e-39 -1.028693e-01
membership_s6   -1.151342e-38 -6.663128e-02
membership_s7   -1.360675e-38 -2.522163e-01
membership_s8   -1.286164e-38 -3.220947e-01
membership_s9   -1.286914e-38 -3.142126e-01
membership_s11  -1.285950e-38 -2.772558e-01
membership_s12  -1.286378e-38 -3.174566e-01
membership_s14   8.823465e-38  8.837670e-01
membership_s15   5.262210e-39  2.292483e-01
membership_s16  -1.286485e-38 -2.770428e-01
membership_s17  -1.285736e-38 -3.120622e-01
membership_s18  -1.295435e-38 -2.474956e-01
membership_s20  -1.285522e-38 -2.981340e-01
membership_s21  -9.077029e-40  6.405628e-02
membership_s22  -1.287986e-38 -2.507641e-01
membership_s24  -1.288845e-38 -6.402321e-01
membership_s25  -1.287771e-38 -2.468327e-01
membership_s26  -1.286271e-38 -3.170270e-01
membership_s27  -5.877477e-39 -5.021722e-02
membership_s28  -1.286592e-38 -3.093295e-01
membership_s30   1.807709e-38  2.185284e-01
membership_s31  -4.494171e-39 -2.683474e-02
membership_s32   4.668658e-38  5.215918e-01
membership_s33  -1.285629e-38 -2.522102e-01
membership_s36  -1.426818e-38 -2.307642e-01
membership_s37  -1.294459e-38 -2.547286e-01
V1               1.884276e-38  1.205962e-01
V2               9.044339e-39  2.948685e-02
pdi              5.294010e-37  3.492774e+01
adhesion        -8.599236e-43 -6.192045e-06
cohesion         1.718429e-42  1.230413e-05
inner            3.242283e-43 -2.326322e-06
outer            1.778848e-43 -9.855160e-06
ioratio          2.468490e-39 -1.000418e-01
comsize          7.116104e-42  1.189307e-04
[1] "Dataset: all_TnotC Model GBM, run: 5 of 10 2015-06-22 17:42:25"
Iter   TrainDeviance   ValidDeviance   StepSize   Improve
     1        0.1341            -nan     0.0100    0.0000
     2        0.1325            -nan     0.0100    0.0003
     3        0.1310            -nan     0.0100    0.0003
     4        0.1297            -nan     0.0100    0.0002
     5        0.1283            -nan     0.0100    0.0001
     6        0.1268            -nan     0.0100    0.0002
     7        0.1256            -nan     0.0100    0.0003
     8        0.1243            -nan     0.0100    0.0002
     9        0.1234            -nan     0.0100    0.0001
    10        0.1224            -nan     0.0100    0.0002
    20        0.1148            -nan     0.0100    0.0001
    40        0.1047            -nan     0.0100    0.0001
    60        0.0973            -nan     0.0100    0.0000
    80        0.0915            -nan     0.0100    0.0000
   100        0.0872            -nan     0.0100    0.0000
   120        0.0827            -nan     0.0100    0.0000
   140        0.0791            -nan     0.0100   -0.0000
   160        0.0754            -nan     0.0100    0.0000
   180        0.0722            -nan     0.0100   -0.0000
   200        0.0686            -nan     0.0100   -0.0000
   204        0.0680            -nan     0.0100   -0.0000

[1] "GBM variable coefficients"
                            var     rel.inf
ratio5                   ratio5 4.998919208
comsize                 comsize 4.963662341
bigcom30               bigcom30 4.546013614
pagerank               pagerank 4.323437238
membership_s32   membership_s32 3.769071295
inner                     inner 3.395157176
V2                           V2 3.281271728
outer                     outer 3.275031084
spin_vertex         spin_vertex 2.940365313
walktrap_vertex walktrap_vertex 2.628870992
knn                         knn 2.568355650
trans                     trans 2.368534450
orbit18                 orbit18 2.074149095
adhesion               adhesion 2.012872192
ratio1                   ratio1 1.945571974
V1                           V1 1.889149066
cohesion               cohesion 1.784628576
ioratio                 ioratio 1.597849339
bet                         bet 1.522421904
ratio4                   ratio4 1.387026615
graph23                 graph23 1.258271913
ratio2                   ratio2 1.187310696
graph10                 graph10 0.966408616
coreness               coreness 0.933059704
orbit56                 orbit56 0.931922247
graph22                 graph22 0.906430152
orbit32                 orbit32 0.852482727
third                     third 0.850402972
orbit31                 orbit31 0.832618477
orbit39                 orbit39 0.821253136
graph11                 graph11 0.807804948
graph20                 graph20 0.788864980
bigcom46               bigcom46 0.778987913
orbit50                 orbit50 0.778087073
fourth                   fourth 0.765573776
orbit38                 orbit38 0.749562303
selfinter             selfinter 0.644667134
graph19                 graph19 0.624454010
graph2                   graph2 0.610686000
bigcom26               bigcom26 0.598666368
membership_s30   membership_s30 0.594240936
orbit21                 orbit21 0.586587088
graph17                 graph17 0.581095082
orbit59                 orbit59 0.564120127
orbit36                 orbit36 0.539573690
orbit37                 orbit37 0.537037164
graph24                 graph24 0.528900868
graph12                 graph12 0.518410324
orbit17                 orbit17 0.476008000
orbit46                 orbit46 0.472287265
orbit40                 orbit40 0.470126724
graph15                 graph15 0.454815458
orbit24                 orbit24 0.449175251
graph4                   graph4 0.440289033
graph25                 graph25 0.436274637
orbit54                 orbit54 0.406324740
graph1                   graph1 0.402465658
orbit65                 orbit65 0.398487423
orbit62                 orbit62 0.391696690
orbit63                 orbit63 0.390390530
orbit12                 orbit12 0.388242097
graph7                   graph7 0.385354988
fifth                     fifth 0.384635907
constraint           constraint 0.384375420
upto_second         upto_second 0.384080786
orbit35                 orbit35 0.370536963
orbit25                 orbit25 0.367134086
orbit47                 orbit47 0.366832954
orbit29                 orbit29 0.349038014
orbit45                 orbit45 0.348026532
graph6                   graph6 0.338831613
orbit19                 orbit19 0.333085559
upto_fifth           upto_fifth 0.321887987
evcent                   evcent 0.319656409
orbit28                 orbit28 0.315171516
ratio6                   ratio6 0.314094488
orbit51                 orbit51 0.313624803
sixth                     sixth 0.302432581
orbit48                 orbit48 0.298824201
close                     close 0.298264802
graph3                   graph3 0.292221565
orbit33                 orbit33 0.286724779
orbit61                 orbit61 0.283788663
graph27                 graph27 0.279745340
orbit30                 orbit30 0.279009435
orbit20                 orbit20 0.278112824
graph5                   graph5 0.273499524
orbit44                 orbit44 0.271741675
orbit2                   orbit2 0.252081257
orbit67                 orbit67 0.239652399
orbit41                 orbit41 0.230478096
orbit10                 orbit10 0.228792939
orbit68                 orbit68 0.228411444
pdi                         pdi 0.209789592
orbit52                 orbit52 0.189773642
orbit1                   orbit1 0.184832401
orbit6                   orbit6 0.182130102
graph14                 graph14 0.181236556
orbit9                   orbit9 0.175997675
orbit49                 orbit49 0.175960062
graph18                 graph18 0.173388118
orbit23                 orbit23 0.172591294
upto_third           upto_third 0.172178738
upto_sixth           upto_sixth 0.171131220
orbit64                 orbit64 0.170855812
orbit27                 orbit27 0.168785536
graph16                 graph16 0.165119891
upto_fourth         upto_fourth 0.158872563
graph9                   graph9 0.155429522
orbit5                   orbit5 0.151718667
orbit57                 orbit57 0.148933375
graph26                 graph26 0.146097366
bigcom4                 bigcom4 0.144375021
membership_s1     membership_s1 0.142590767
orbit15                 orbit15 0.140437927
orbit58                 orbit58 0.131047737
orbit16                 orbit16 0.129513313
graph13                 graph13 0.127000546
orbit4                   orbit4 0.116553948
orbit13                 orbit13 0.115648438
AP                           AP 0.114517267
orbit60                 orbit60 0.111781679
orbit7                   orbit7 0.110758173
graph0                   graph0 0.098955367
orbit53                 orbit53 0.096286268
membership_s27   membership_s27 0.091935657
orbit43                 orbit43 0.089643600
orbit70                 orbit70 0.088230481
membership_s21   membership_s21 0.081208478
graph28                 graph28 0.078392710
bigcom28               bigcom28 0.070675254
membership_s15   membership_s15 0.068987817
orbit71                 orbit71 0.063667946
bigcom22               bigcom22 0.060268829
graph8                   graph8 0.060017290
orbit66                 orbit66 0.056160103
orbit11                 orbit11 0.054346272
graph21                 graph21 0.053730382
bigcom101             bigcom101 0.049828632
bigcom3                 bigcom3 0.045852491
hubscore               hubscore 0.044740323
second                   second 0.036451081
orbit69                 orbit69 0.035969634
orbit42                 orbit42 0.034182253
ratio3                   ratio3 0.030331050
orbit22                 orbit22 0.027141514
bigcom11               bigcom11 0.017801172
orbit55                 orbit55 0.013494831
bigcom38               bigcom38 0.006081294
graph29                 graph29 0.000000000
orbit0                   orbit0 0.000000000
orbit3                   orbit3 0.000000000
orbit8                   orbit8 0.000000000
orbit14                 orbit14 0.000000000
orbit26                 orbit26 0.000000000
orbit34                 orbit34 0.000000000
orbit72                 orbit72 0.000000000
ecc                         ecc 0.000000000
eccrad                   eccrad 0.000000000
first                     first 0.000000000
bigcom1                 bigcom1 0.000000000
bigcom2                 bigcom2 0.000000000
bigcom6                 bigcom6 0.000000000
bigcom8                 bigcom8 0.000000000
bigcom9                 bigcom9 0.000000000
bigcom13               bigcom13 0.000000000
bigcom15               bigcom15 0.000000000
bigcom16               bigcom16 0.000000000
bigcom21               bigcom21 0.000000000
bigcom24               bigcom24 0.000000000
bigcom31               bigcom31 0.000000000
bigcom32               bigcom32 0.000000000
bigcom33               bigcom33 0.000000000
bigcom34               bigcom34 0.000000000
bigcom36               bigcom36 0.000000000
bigcom37               bigcom37 0.000000000
bigcom39               bigcom39 0.000000000
bigcom40               bigcom40 0.000000000
bigcom43               bigcom43 0.000000000
bigcom44               bigcom44 0.000000000
bigcom47               bigcom47 0.000000000
bigcom49               bigcom49 0.000000000
bigcom50               bigcom50 0.000000000
bigcom51               bigcom51 0.000000000
bigcom52               bigcom52 0.000000000
bigcom54               bigcom54 0.000000000
bigcom56               bigcom56 0.000000000
bigcom62               bigcom62 0.000000000
bigcom66               bigcom66 0.000000000
bigcom68               bigcom68 0.000000000
bigcom69               bigcom69 0.000000000
bigcom71               bigcom71 0.000000000
bigcom72               bigcom72 0.000000000
bigcom73               bigcom73 0.000000000
bigcom74               bigcom74 0.000000000
bigcom75               bigcom75 0.000000000
bigcom76               bigcom76 0.000000000
bigcom77               bigcom77 0.000000000
bigcom79               bigcom79 0.000000000
bigcom80               bigcom80 0.000000000
bigcom82               bigcom82 0.000000000
bigcom83               bigcom83 0.000000000
bigcom84               bigcom84 0.000000000
bigcom85               bigcom85 0.000000000
bigcom87               bigcom87 0.000000000
bigcom89               bigcom89 0.000000000
bigcom91               bigcom91 0.000000000
bigcom92               bigcom92 0.000000000
bigcom93               bigcom93 0.000000000
bigcom96               bigcom96 0.000000000
bigcom97               bigcom97 0.000000000
bigcom98               bigcom98 0.000000000
bigcom99               bigcom99 0.000000000
bigcom104             bigcom104 0.000000000
bigcom106             bigcom106 0.000000000
bigcom109             bigcom109 0.000000000
bigcom113             bigcom113 0.000000000
bigcom116             bigcom116 0.000000000
bigcom120             bigcom120 0.000000000
bigcom123             bigcom123 0.000000000
bigcom126             bigcom126 0.000000000
bigcom127             bigcom127 0.000000000
bigcom137             bigcom137 0.000000000
bigcom139             bigcom139 0.000000000
bigcom140             bigcom140 0.000000000
bigcom143             bigcom143 0.000000000
bigcom145             bigcom145 0.000000000
bigcom146             bigcom146 0.000000000
bigcom147             bigcom147 0.000000000
bigcom149             bigcom149 0.000000000
bigcom153             bigcom153 0.000000000
bigcom154             bigcom154 0.000000000
bigcom156             bigcom156 0.000000000
bigcom157             bigcom157 0.000000000
bigcom158             bigcom158 0.000000000
bigcom160             bigcom160 0.000000000
bigcom161             bigcom161 0.000000000
bigcom162             bigcom162 0.000000000
bigcom164             bigcom164 0.000000000
bigcom166             bigcom166 0.000000000
bigcom167             bigcom167 0.000000000
bigcom171             bigcom171 0.000000000
bigcom173             bigcom173 0.000000000
bigcom175             bigcom175 0.000000000
bigcom176             bigcom176 0.000000000
bigcom177             bigcom177 0.000000000
bigcom178             bigcom178 0.000000000
bigcom180             bigcom180 0.000000000
bigcom181             bigcom181 0.000000000
bigcom184             bigcom184 0.000000000
bigcom186             bigcom186 0.000000000
bigcom187             bigcom187 0.000000000
bigcom189             bigcom189 0.000000000
bigcom194             bigcom194 0.000000000
bigcom195             bigcom195 0.000000000
bigcom196             bigcom196 0.000000000
bigcom204             bigcom204 0.000000000
bigcom205             bigcom205 0.000000000
bigcom212             bigcom212 0.000000000
bigcom214             bigcom214 0.000000000
bigcom222             bigcom222 0.000000000
bigcom223             bigcom223 0.000000000
bigcom226             bigcom226 0.000000000
bigcom227             bigcom227 0.000000000
bigcom229             bigcom229 0.000000000
bigcom233             bigcom233 0.000000000
bigcom236             bigcom236 0.000000000
bigcom237             bigcom237 0.000000000
bigcom246             bigcom246 0.000000000
bigcom248             bigcom248 0.000000000
bigcom249             bigcom249 0.000000000
bigcom250             bigcom250 0.000000000
bigcom254             bigcom254 0.000000000
bigcom266             bigcom266 0.000000000
bigcom269             bigcom269 0.000000000
bigcom272             bigcom272 0.000000000
bigcom274             bigcom274 0.000000000
bigcom281             bigcom281 0.000000000
bigcom291             bigcom291 0.000000000
bigcom292             bigcom292 0.000000000
bigcom295             bigcom295 0.000000000
bigcom299             bigcom299 0.000000000
bigcom301             bigcom301 0.000000000
bigcom306             bigcom306 0.000000000
bigcom309             bigcom309 0.000000000
bigcom314             bigcom314 0.000000000
bigcom321             bigcom321 0.000000000
bigcom341             bigcom341 0.000000000
bigcom350             bigcom350 0.000000000
bigcom353             bigcom353 0.000000000
bigcom359             bigcom359 0.000000000
bigcom363             bigcom363 0.000000000
bigcom365             bigcom365 0.000000000
bigcom385             bigcom385 0.000000000
bigcom386             bigcom386 0.000000000
bigcom408             bigcom408 0.000000000
bigcom412             bigcom412 0.000000000
bigcom480             bigcom480 0.000000000
membership_s3     membership_s3 0.000000000
membership_s4     membership_s4 0.000000000
membership_s5     membership_s5 0.000000000
membership_s6     membership_s6 0.000000000
membership_s7     membership_s7 0.000000000
membership_s8     membership_s8 0.000000000
membership_s9     membership_s9 0.000000000
membership_s11   membership_s11 0.000000000
membership_s12   membership_s12 0.000000000
membership_s14   membership_s14 0.000000000
membership_s16   membership_s16 0.000000000
membership_s17   membership_s17 0.000000000
membership_s18   membership_s18 0.000000000
membership_s20   membership_s20 0.000000000
membership_s22   membership_s22 0.000000000
membership_s24   membership_s24 0.000000000
membership_s25   membership_s25 0.000000000
membership_s26   membership_s26 0.000000000
membership_s28   membership_s28 0.000000000
membership_s31   membership_s31 0.000000000
membership_s33   membership_s33 0.000000000
membership_s36   membership_s36 0.000000000
membership_s37   membership_s37 0.000000000
[1] "Dataset: all_TnotC Model RF, run: 5 of 10 2015-06-22 17:45:29"
     |      Out-of-bag   |
Tree |      MSE  %Var(y) |
   1 |  0.02632   210.31 |
   2 |  0.02367   189.15 |
   3 |   0.0229   182.97 |
   4 |  0.02099   167.78 |
   5 |     0.02   159.80 |
   6 |  0.01884   150.52 |
   7 |  0.01778   142.08 |
   8 |  0.01699   135.77 |
   9 |  0.01662   132.80 |
  10 |  0.01619   129.39 |
  11 |  0.01588   126.87 |
  12 |  0.01523   121.67 |
  13 |  0.01523   121.74 |
  14 |  0.01499   119.81 |
  15 |  0.01475   117.86 |
  16 |  0.01474   117.83 |
  17 |   0.0145   115.90 |
  18 |  0.01441   115.19 |
  19 |  0.01431   114.38 |
  20 |  0.01413   112.90 |
  21 |  0.01395   111.44 |
  22 |  0.01386   110.80 |
  23 |  0.01389   110.98 |
  24 |  0.01381   110.37 |
  25 |  0.01371   109.56 |
  26 |  0.01364   109.02 |
  27 |  0.01351   107.99 |
  28 |   0.0135   107.90 |
  29 |  0.01345   107.48 |
  30 |   0.0134   107.12 |
  31 |   0.0134   107.05 |
  32 |  0.01336   106.78 |
  33 |   0.0133   106.32 |
  34 |  0.01333   106.51 |
  35 |  0.01329   106.18 |
  36 |  0.01327   106.06 |
  37 |  0.01322   105.63 |
  38 |  0.01318   105.34 |
  39 |  0.01319   105.39 |
  40 |  0.01315   105.06 |
  41 |  0.01312   104.85 |
  42 |   0.0131   104.65 |
  43 |  0.01307   104.42 |
  44 |  0.01305   104.28 |
  45 |  0.01301   103.95 |
  46 |  0.01299   103.79 |
  47 |  0.01299   103.84 |
  48 |  0.01296   103.56 |
  49 |  0.01296   103.55 |
  50 |  0.01294   103.42 |
  51 |  0.01295   103.48 |
  52 |  0.01293   103.32 |
  53 |  0.01296   103.57 |
  54 |  0.01295   103.53 |
  55 |  0.01296   103.56 |
  56 |  0.01295   103.52 |
  57 |  0.01293   103.30 |
  58 |  0.01292   103.28 |
  59 |  0.01291   103.15 |
  60 |   0.0129   103.09 |
  61 |  0.01291   103.14 |
  62 |   0.0129   103.07 |
  63 |  0.01288   102.92 |
  64 |  0.01286   102.74 |
  65 |  0.01284   102.59 |
  66 |  0.01282   102.46 |
  67 |  0.01281   102.35 |
  68 |   0.0128   102.27 |
  69 |  0.01276   102.00 |
  70 |  0.01275   101.88 |
  71 |  0.01272   101.66 |
  72 |   0.0127   101.50 |
  73 |  0.01269   101.39 |
  74 |   0.0127   101.52 |
  75 |  0.01267   101.25 |
  76 |  0.01266   101.19 |
  77 |  0.01267   101.23 |
  78 |  0.01267   101.21 |
  79 |  0.01266   101.19 |
  80 |  0.01268   101.33 |
  81 |  0.01267   101.24 |
  82 |  0.01266   101.19 |
  83 |  0.01266   101.21 |
  84 |  0.01265   101.10 |
  85 |  0.01264   101.04 |
  86 |  0.01265   101.09 |
  87 |  0.01265   101.09 |
  88 |  0.01267   101.25 |
  89 |  0.01268   101.33 |
  90 |  0.01268   101.33 |
  91 |  0.01267   101.26 |
  92 |  0.01266   101.19 |
  93 |  0.01266   101.20 |
  94 |  0.01265   101.09 |
  95 |  0.01265   101.12 |
  96 |  0.01264   101.05 |
  97 |  0.01264   101.01 |
  98 |  0.01264   101.05 |
  99 |  0.01263   100.91 |
 100 |  0.01262   100.87 |
[1] "Random Forest variable coefficients"
                      %IncMSE IncNodePurity
graph0           1.885958e-04  2.068707e-01
graph1           5.865079e-04  5.632077e-01
graph2           1.300784e-03  3.973326e-01
graph3           1.037580e-03  4.341279e-01
graph4           6.873683e-04  5.200340e-01
graph5           1.376951e-03  5.594262e-01
graph6           1.425201e-03  5.973074e-01
graph7           5.767786e-04  6.169923e-01
graph8           2.652358e-04  2.278323e-01
graph9           1.312560e-03  3.687413e-01
graph10          2.598041e-03  7.866153e-01
graph11          2.294048e-03  9.454848e-01
graph12          1.852282e-03  7.500558e-01
graph13          9.423452e-04  4.706395e-01
graph14          1.535737e-03  4.813347e-01
graph15          2.778649e-03  4.792830e-01
graph16          1.040245e-03  8.355205e-01
graph17          1.158838e-03  7.890289e-01
graph18          1.098828e-03  3.615045e-01
graph19          5.912313e-04  4.277973e-01
graph20          1.189822e-03  7.227579e-01
graph21          5.680334e-04  4.721237e-01
graph22          3.343758e-03  8.527783e-01
graph23          2.185666e-03  9.872426e-01
graph24          1.303004e-03  5.311327e-01
graph25          1.347323e-03  4.125826e-01
graph26          1.227140e-03  4.959655e-01
graph27          1.300457e-03  2.272065e-01
graph28          8.687431e-04  2.162715e-01
graph29          1.265872e-04  9.303974e-02
orbit0           3.965384e-04  2.940863e-01
orbit1           9.189299e-04  4.387231e-01
orbit2           4.942186e-04  2.874745e-01
orbit3           3.934157e-04  1.883895e-01
orbit4           8.551693e-04  2.627292e-01
orbit5           2.038402e-03  4.272533e-01
orbit6           1.717791e-03  5.989183e-01
orbit7           7.632642e-04  5.052279e-01
orbit8           1.828900e-03  3.995036e-01
orbit9           1.052128e-03  7.566014e-01
orbit10          4.608375e-04  2.760143e-01
orbit11          3.023389e-04  3.560686e-01
orbit12          9.933081e-04  3.159679e-01
orbit13          2.316388e-04  2.880997e-01
orbit14          2.312146e-04  2.040240e-01
orbit15          1.265975e-03  6.485362e-01
orbit16          1.257780e-03  5.284334e-01
orbit17          1.453055e-03  5.179402e-01
orbit18          4.471600e-03  1.539147e+00
orbit19          1.161355e-03  7.110468e-01
orbit20          1.019744e-03  5.532492e-01
orbit21          1.467930e-03  6.942008e-01
orbit22          1.293640e-03  1.065370e+00
orbit23          1.425504e-03  2.067502e-01
orbit24          2.505931e-03  1.049628e+00
orbit25          1.126936e-03  7.367222e-01
orbit26          6.002720e-04  2.592328e-01
orbit27          9.178673e-04  6.802216e-01
orbit28          9.878704e-04  5.628180e-01
orbit29          7.795109e-04  3.886014e-01
orbit30          1.536142e-03  3.547622e-01
orbit31          1.054650e-03  1.224558e+00
orbit32          1.247989e-03  5.135093e-01
orbit33          6.187787e-04  4.194879e-01
orbit34          3.480936e-03  4.512942e-01
orbit35          1.375622e-03  6.753315e-01
orbit36          1.760293e-04  4.608526e-01
orbit37          1.486743e-03  5.150298e-01
orbit38          7.478459e-04  3.437441e-01
orbit39          2.326743e-03  9.778003e-01
orbit40          8.066370e-04  5.755829e-01
orbit41          1.436684e-03  4.729474e-01
orbit42          3.221223e-04  3.350138e-01
orbit43          7.418594e-04  4.294870e-01
orbit44          1.953264e-03  4.634182e-01
orbit45          1.050474e-03  7.466446e-01
orbit46          7.258458e-04  4.675640e-01
orbit47          4.567006e-04  3.631615e-01
orbit48          8.690391e-04  3.317886e-01
orbit49          2.250366e-03  5.764493e-01
orbit50          1.041832e-03  5.828380e-01
orbit51          6.224519e-04  3.951343e-01
orbit52          8.631364e-04  3.710273e-01
orbit53          1.968847e-03  2.462382e-01
orbit54          8.599988e-04  7.029766e-01
orbit55          3.010604e-05  2.839353e-01
orbit56          2.379821e-03  1.206160e+00
orbit57          1.205292e-04  2.307048e-01
orbit58          1.317174e-04  6.994569e-02
orbit59          2.531249e-03  4.414579e-01
orbit60          4.058580e-04  2.794931e-01
orbit61          5.407132e-04  3.752329e-01
orbit62          8.234956e-04  5.105726e-01
orbit63          1.264436e-03  4.783125e-01
orbit64          1.847540e-03  4.287859e-01
orbit65          4.079403e-03  7.104609e-01
orbit66          3.940020e-04  1.527182e-01
orbit67          6.050560e-04  2.089889e-01
orbit68          1.455707e-03  3.949845e-01
orbit69          6.861538e-04  5.603351e-01
orbit70          8.631431e-04  3.981593e-01
orbit71          3.140060e-04  1.945804e-01
orbit72          5.610710e-05  7.264507e-02
AP               1.977949e-05  1.850663e-01
bet              3.376294e-03  1.743401e+00
ecc              1.471879e-04  9.103404e-02
eccrad           1.135121e-04  2.495885e-01
close            2.161704e-03  6.460137e-01
constraint       2.226461e-03  9.833184e-01
coreness         1.777168e-03  4.310555e-01
knn              1.366892e-03  1.499675e+00
hubscore         9.668460e-04  6.494079e-01
pagerank         3.976009e-03  2.898240e+00
trans            4.539545e-04  1.579263e+00
evcent           1.389812e-03  5.032972e-01
first            9.918077e-05  2.359529e-01
upto_second      9.425979e-04  4.926791e-01
upto_third       4.901745e-04  5.240040e-01
upto_fourth      2.144592e-03  5.903486e-01
upto_fifth       1.749797e-03  8.309017e-01
upto_sixth       2.272961e-03  7.940054e-01
second           7.090039e-04  5.648874e-01
third            2.893227e-03  1.293526e+00
fourth           2.904792e-03  1.931017e+00
fifth            1.254808e-03  1.388928e+00
sixth            2.565578e-03  1.468476e+00
ratio1           1.454374e-03  1.915522e+00
ratio2           3.434481e-03  2.087633e+00
ratio3           1.708232e-03  1.256487e+00
ratio4           1.825319e-03  1.725213e+00
ratio5           2.894666e-03  5.409255e+00
ratio6           2.875798e-03  1.021437e+00
selfinter        1.608510e-03  2.985061e-01
walktrap_vertex  9.242627e-04  1.863377e+00
bigcom1          0.000000e+00  1.149254e-19
bigcom2          0.000000e+00  0.000000e+00
bigcom3          3.711689e-05  1.841012e-01
bigcom4          6.840245e-06  1.129783e-01
bigcom6          0.000000e+00  0.000000e+00
bigcom8          0.000000e+00  2.168404e-20
bigcom9          0.000000e+00  2.851452e-19
bigcom11         2.048672e-05  2.456528e-01
bigcom13         0.000000e+00  1.301043e-20
bigcom15         0.000000e+00  2.775558e-19
bigcom16         0.000000e+00  5.724587e-19
bigcom21         0.000000e+00  8.998878e-20
bigcom22         1.028585e-04  8.113725e-02
bigcom24         0.000000e+00  5.551115e-19
bigcom26         2.118139e-04  6.520592e-01
bigcom28         2.483503e-04  4.632939e-01
bigcom30         1.505895e-03  2.272561e+00
bigcom31         0.000000e+00  0.000000e+00
bigcom32         0.000000e+00  2.168404e-20
bigcom33         0.000000e+00  2.168404e-20
bigcom34         0.000000e+00  3.035766e-20
bigcom36         0.000000e+00  5.941428e-19
bigcom37         0.000000e+00  0.000000e+00
bigcom38        -1.171493e-05  2.810349e-01
bigcom39         0.000000e+00  2.992398e-19
bigcom40        -1.840935e-07  9.224859e-02
bigcom43         0.000000e+00  1.734723e-20
bigcom44         0.000000e+00  6.331741e-19
bigcom46         4.826967e-06  5.263210e-01
bigcom47         0.000000e+00  2.168404e-20
bigcom49         0.000000e+00  0.000000e+00
bigcom50         0.000000e+00  1.452831e-19
bigcom51         0.000000e+00  5.551115e-19
bigcom52         3.656651e-05  1.038973e+00
bigcom54         0.000000e+00  0.000000e+00
bigcom56         0.000000e+00  1.301043e-20
bigcom62        -2.437700e-05  5.638751e-01
bigcom66         0.000000e+00  3.469447e-20
bigcom68         0.000000e+00  0.000000e+00
bigcom69         0.000000e+00  3.469447e-20
bigcom71         0.000000e+00  0.000000e+00
bigcom72         0.000000e+00  0.000000e+00
bigcom73         7.677693e-06  1.690765e-01
bigcom74         0.000000e+00  0.000000e+00
bigcom75         0.000000e+00  0.000000e+00
bigcom76         0.000000e+00  5.551115e-19
bigcom77         0.000000e+00  0.000000e+00
bigcom79         0.000000e+00  0.000000e+00
bigcom80         0.000000e+00  6.938894e-20
bigcom82         0.000000e+00  9.090909e-03
bigcom83         0.000000e+00  2.602085e-20
bigcom84         0.000000e+00  0.000000e+00
bigcom85         0.000000e+00  1.604619e-19
bigcom87         0.000000e+00  1.734723e-20
bigcom89         0.000000e+00  0.000000e+00
bigcom91        -3.143312e-06  2.397497e-01
bigcom92         0.000000e+00  4.336809e-20
bigcom93         0.000000e+00  3.035766e-19
bigcom96         0.000000e+00  2.775558e-19
bigcom97         0.000000e+00  3.686287e-20
bigcom98         0.000000e+00  0.000000e+00
bigcom99         0.000000e+00  0.000000e+00
bigcom101        3.348889e-05  2.465003e-01
bigcom104        0.000000e+00  5.551115e-19
bigcom106        0.000000e+00  3.469447e-20
bigcom109        1.817015e-05  6.657682e-01
bigcom113        0.000000e+00  2.059984e-20
bigcom116       -1.967817e-05  9.228464e-02
bigcom120        0.000000e+00  8.673617e-21
bigcom123        0.000000e+00  4.336809e-21
bigcom126        0.000000e+00  0.000000e+00
bigcom127        0.000000e+00  7.372575e-20
bigcom137        0.000000e+00  0.000000e+00
bigcom139        0.000000e+00  0.000000e+00
bigcom140        0.000000e+00  1.387779e-19
bigcom143       -4.777729e-06  1.851244e-01
bigcom145        0.000000e+00  1.301043e-20
bigcom146        0.000000e+00  1.647987e-19
bigcom147        0.000000e+00  0.000000e+00
bigcom149        0.000000e+00  0.000000e+00
bigcom153        0.000000e+00  0.000000e+00
bigcom154        0.000000e+00  0.000000e+00
bigcom156        0.000000e+00  6.938894e-19
bigcom157        0.000000e+00  0.000000e+00
bigcom158        0.000000e+00  4.336809e-21
bigcom160        0.000000e+00  0.000000e+00
bigcom161        0.000000e+00  0.000000e+00
bigcom162        0.000000e+00  0.000000e+00
bigcom164        0.000000e+00  0.000000e+00
bigcom166        0.000000e+00  0.000000e+00
bigcom167        0.000000e+00  4.336809e-21
bigcom171        0.000000e+00  1.734723e-20
bigcom173        0.000000e+00  0.000000e+00
bigcom175        0.000000e+00  6.938894e-20
bigcom176        0.000000e+00  0.000000e+00
bigcom177        0.000000e+00  0.000000e+00
bigcom178        4.728414e-05  1.054751e+00
bigcom180        0.000000e+00  1.734723e-20
bigcom181        0.000000e+00  7.264155e-20
bigcom184        0.000000e+00  2.168404e-20
bigcom186        4.545056e-05  7.513926e-01
bigcom187        0.000000e+00  1.734723e-20
bigcom189        0.000000e+00  2.059984e-20
bigcom194        0.000000e+00  0.000000e+00
bigcom195        0.000000e+00  0.000000e+00
bigcom196       -2.565639e-06  3.271747e-01
bigcom204        1.999838e-05  3.518994e-01
bigcom205       -9.624291e-06  5.115787e-01
bigcom212        0.000000e+00  0.000000e+00
bigcom214        0.000000e+00  5.551115e-19
bigcom222        0.000000e+00  5.551115e-19
bigcom223        0.000000e+00  0.000000e+00
bigcom226        0.000000e+00  0.000000e+00
bigcom227        0.000000e+00  5.551115e-19
bigcom229        0.000000e+00  5.551115e-19
bigcom233        0.000000e+00  0.000000e+00
bigcom236        0.000000e+00  0.000000e+00
bigcom237        0.000000e+00  5.551115e-19
bigcom246        0.000000e+00  1.734723e-20
bigcom248        0.000000e+00  2.818926e-19
bigcom249        0.000000e+00  4.336809e-21
bigcom250        0.000000e+00  0.000000e+00
bigcom254        0.000000e+00  0.000000e+00
bigcom266        0.000000e+00  3.252607e-21
bigcom269        0.000000e+00  0.000000e+00
bigcom272        0.000000e+00  0.000000e+00
bigcom274        0.000000e+00  4.336809e-21
bigcom281        0.000000e+00  0.000000e+00
bigcom291        0.000000e+00  0.000000e+00
bigcom292        0.000000e+00  0.000000e+00
bigcom295        0.000000e+00  8.673617e-21
bigcom299       -1.831242e-05  4.479293e-01
bigcom301        0.000000e+00  0.000000e+00
bigcom306        0.000000e+00  0.000000e+00
bigcom309        0.000000e+00  0.000000e+00
bigcom314        0.000000e+00  0.000000e+00
bigcom321        0.000000e+00  0.000000e+00
bigcom341        0.000000e+00  1.734723e-20
bigcom350        0.000000e+00  4.336809e-21
bigcom353        0.000000e+00  0.000000e+00
bigcom359        0.000000e+00  8.673617e-21
bigcom363        0.000000e+00  0.000000e+00
bigcom365        0.000000e+00  2.775558e-19
bigcom385        7.460161e-06  5.806169e-01
bigcom386        0.000000e+00  0.000000e+00
bigcom408        0.000000e+00  0.000000e+00
bigcom412        0.000000e+00  3.035766e-20
bigcom480        0.000000e+00  0.000000e+00
spin_vertex      5.243576e-04  1.779614e+00
membership_s1    3.938084e-04  2.951829e-01
membership_s3    0.000000e+00  3.035766e-20
membership_s4    4.533176e-06  3.237767e-02
membership_s5    1.918828e-05  6.788501e-02
membership_s6    1.676097e-04  4.990431e-02
membership_s7   -2.231239e-07  1.650785e-01
membership_s8    0.000000e+00  6.505213e-21
membership_s9    0.000000e+00  1.734723e-20
membership_s11   0.000000e+00  3.469447e-20
membership_s12   0.000000e+00  0.000000e+00
membership_s14  -6.810509e-05  2.108290e-01
membership_s15   8.245270e-05  3.225075e-01
membership_s16   0.000000e+00  0.000000e+00
membership_s17   0.000000e+00  4.336809e-21
membership_s18   0.000000e+00  4.336809e-20
membership_s20   0.000000e+00  0.000000e+00
membership_s21  -7.663436e-06  3.103252e-01
membership_s22   0.000000e+00  3.382711e-19
membership_s24   0.000000e+00  3.903128e-20
membership_s25   0.000000e+00  3.393553e-18
membership_s26   0.000000e+00  1.951564e-20
membership_s27   3.734498e-05  1.474268e-01
membership_s28   0.000000e+00  1.734723e-20
membership_s30   6.096163e-04  3.222495e-01
membership_s31   2.911788e-05  5.956367e-02
membership_s32   1.897661e-03  1.917330e+00
membership_s33   0.000000e+00  8.673617e-21
membership_s36   0.000000e+00  2.146720e-19
membership_s37   0.000000e+00  7.697835e-20
V1               1.749996e-03  2.541212e+00
V2               1.094986e-03  3.327622e+00
pdi              1.414056e-04  6.469491e-01
adhesion         2.183365e-02  2.979687e+00
cohesion         1.803282e-02  2.938759e+00
inner            1.007844e-02  3.362195e+00
outer            5.482803e-03  4.275469e+00
ioratio          8.709786e-03  3.080800e+00
comsize          9.488297e-03  4.202503e+00
[1] "Dataset: all_TnotC Model GLM, run: 5 of 10 2015-06-22 17:49:22"
[1] "glmnet variable coefficients"
                         [,1]          [,2]
(Intercept)     -4.355443e+00 -5.456219e+00
graph0           2.129242e-41  8.617942e-05
graph1          -1.484639e-44 -1.561605e-07
graph2          -1.839247e-43 -6.685282e-05
graph3          -5.566829e-46 -1.231480e-08
graph4          -2.566504e-47 -1.161614e-10
graph5          -1.177427e-43 -3.285049e-06
graph6          -4.202230e-45 -5.872412e-08
graph7          -5.837905e-44 -1.781126e-06
graph8           2.799035e-43 -1.228537e-05
graph9          -1.288302e-47 -3.206514e-10
graph10         -5.909363e-49 -3.424096e-12
graph11         -6.032781e-50 -3.262202e-13
graph12         -3.222279e-47 -3.257123e-10
graph13         -1.180064e-46 -2.813685e-09
graph14         -5.661774e-48 -2.778808e-11
graph15         -5.759755e-45 -1.266735e-07
graph16         -1.320273e-46 -1.256352e-09
graph17         -2.245470e-46 -2.012200e-09
graph18         -3.077635e-45 -2.472417e-08
graph19         -5.251534e-46 -4.093479e-09
graph20         -1.838024e-44 -4.015499e-07
graph21         -2.153895e-45 -4.318799e-09
graph22         -1.683878e-44 -4.582649e-07
graph23         -3.299019e-45 -5.014271e-08
graph24         -2.090349e-45  2.511230e-08
graph25          1.251138e-44  7.553340e-07
graph26         -4.914062e-45 -2.233492e-07
graph27          2.251981e-43  8.956075e-06
graph28          1.121130e-43  7.965160e-07
graph29         -4.989052e-43 -6.673487e-05
orbit0           2.129242e-41  8.757203e-05
orbit1          -5.341129e-43 -9.003884e-06
orbit2          -1.184576e-44 -1.004893e-07
orbit3          -1.839247e-43 -6.616711e-05
orbit4           5.588476e-45 -1.677544e-07
orbit5          -7.207188e-46 -1.119140e-08
orbit6          -4.007130e-45 -2.677447e-08
orbit7          -1.149168e-47 -2.097746e-11
orbit8          -1.177427e-43 -3.255537e-06
orbit9           1.084162e-43  2.807117e-06
orbit10         -1.697461e-44 -4.663890e-07
orbit11         -4.710130e-45 -4.529996e-08
orbit12          1.056413e-42  7.921659e-06
orbit13         -2.510271e-43 -4.146893e-06
orbit14          2.799035e-43 -1.152136e-05
orbit15          1.811416e-46 -3.591667e-09
orbit16         -1.745012e-47 -3.412578e-10
orbit17         -1.046541e-46 -2.069040e-09
orbit18          7.191287e-47 -9.808575e-10
orbit19         -1.101683e-46 -6.203586e-10
orbit20         -1.496379e-47 -3.714225e-11
orbit21         -3.874871e-49 -1.636484e-12
orbit22         -6.687773e-48 -5.270157e-11
orbit23         -2.001479e-50 -7.244952e-15
orbit24          9.060331e-46 -4.432817e-09
orbit25         -3.090501e-46  1.078147e-09
orbit26         -3.707248e-47 -3.554929e-10
orbit27          8.220205e-45 -4.963210e-08
orbit28         -4.759378e-46 -9.004233e-09
orbit29         -2.945391e-47 -1.100891e-08
orbit30         -4.240984e-46 -4.574867e-09
orbit31         -9.991784e-46 -3.329894e-09
orbit32         -1.185224e-46 -1.277642e-09
orbit33         -2.653406e-48 -5.706226e-12
orbit34         -5.759755e-45 -1.244543e-07
orbit35         -6.840456e-45 -3.153517e-08
orbit36         -1.082491e-45 -2.257973e-08
orbit37         -8.253153e-46 -2.405673e-09
orbit38         -1.189124e-46 -1.068451e-09
orbit39          7.630129e-45  5.029240e-07
orbit40         -3.093402e-46  7.575178e-10
orbit41         -1.676905e-45 -2.695500e-08
orbit42         -2.431359e-46 -1.781512e-09
orbit43          2.901011e-46  4.690857e-08
orbit44         -6.238111e-45 -6.381668e-08
orbit45          5.928967e-44  9.158877e-08
orbit46          1.336791e-44  1.873675e-07
orbit47         -1.605663e-45 -1.666648e-08
orbit48         -1.651865e-45 -1.039321e-08
orbit49         -3.648916e-44 -1.115120e-06
orbit50         -2.191327e-44 -4.313374e-07
orbit51          8.730505e-45  3.591680e-07
orbit52          2.248267e-44  3.187565e-07
orbit53         -7.217523e-45 -7.887510e-08
orbit54          4.058247e-44 -2.625663e-06
orbit55         -2.644589e-44 -3.788948e-07
orbit56          6.638360e-43  1.061545e-05
orbit57         -3.700215e-45 -8.686347e-08
orbit58         -1.136231e-44 -1.336253e-07
orbit59          1.191026e-43  2.640405e-06
orbit60         -1.059994e-44 -6.649485e-08
orbit61         -2.272463e-44 -2.935598e-07
orbit62          1.108621e-42  2.204264e-05
orbit63          1.364597e-44  1.746708e-06
orbit64         -1.633076e-44  4.038302e-07
orbit65          1.896745e-42  1.386172e-05
orbit66          7.406491e-44  8.125582e-07
orbit67         -6.548692e-44 -1.021018e-06
orbit68          5.900842e-43  2.105382e-05
orbit69         -5.550732e-43 -1.169436e-05
orbit70          3.374316e-42  5.955596e-05
orbit71         -2.414575e-43 -6.347134e-06
orbit72         -4.989052e-43 -6.694385e-05
AP               9.371947e-39  9.898220e-02
bet              5.426950e-47  2.945059e-08
ecc              1.015372e-39 -4.231989e-03
eccrad           6.092235e-39 -2.534309e-02
close            9.032879e-39  4.849806e-02
constraint      -1.323726e-38 -1.993711e-01
coreness         5.150761e-40  3.811513e-03
knn             -1.113846e-41 -9.636746e-05
hubscore         5.808395e-39 -2.458096e-02
pagerank        -3.813832e-38 -8.673125e-01
trans           -2.966757e-40 -2.094397e-03
evcent           5.023011e-39 -3.928246e-02
first            2.129242e-41  8.674955e-05
upto_second     -1.330346e-42 -1.222560e-05
upto_third       2.143049e-43  2.292187e-06
upto_fourth      3.124015e-43 -3.399113e-06
upto_fifth       1.308312e-42  1.495257e-05
upto_sixth       2.220853e-42  2.913639e-05
second          -1.400560e-42 -1.275737e-05
third            5.382375e-43  5.468965e-06
fourth          -2.320869e-43 -7.370500e-06
fifth           -2.532489e-43  8.004422e-06
sixth           -1.616144e-42 -1.767721e-05
ratio1          -1.106008e-41 -9.131742e-05
ratio2          -2.411945e-42 -1.815417e-05
ratio3          -9.239939e-42  3.267429e-04
ratio4          -2.294955e-41 -2.437883e-04
ratio5          -1.399438e-41 -1.307850e-04
ratio6          -2.454025e-42 -3.485580e-05
selfinter        1.458460e-38  1.829898e-01
walktrap_vertex -4.600726e-39 -1.913276e-01
bigcom1         -1.342486e-38 -2.016269e-01
bigcom2         -1.281490e-38 -2.743728e-01
bigcom3          1.907979e-38  2.165226e-01
bigcom4         -3.657037e-39 -1.320892e-02
bigcom6         -1.280742e-38 -2.615052e-01
bigcom8         -1.310923e-38 -2.452557e-01
bigcom9         -1.286106e-38 -2.736112e-01
bigcom11         4.042517e-38  4.644409e-01
bigcom13        -1.283955e-38 -3.137958e-01
bigcom15        -1.283740e-38 -2.202179e-01
bigcom16        -1.281490e-38 -2.475541e-01
bigcom21        -1.289022e-38 -4.531842e-01
bigcom22         1.121938e-38  3.257481e-02
bigcom24        -1.280956e-38 -2.840100e-01
bigcom26         6.058180e-38  5.786185e-01
bigcom28         1.857257e-38  1.259853e-01
bigcom30         1.401150e-37  8.308936e-01
bigcom31        -1.280742e-38 -2.549605e-01
bigcom32        -1.282239e-38 -3.331552e-01
bigcom33        -1.280635e-38 -3.926467e-01
bigcom34        -1.280742e-38 -2.337756e-01
bigcom36        -1.281918e-38 -4.349281e-01
bigcom37        -1.280742e-38 -1.949980e-01
bigcom38         6.496842e-38  8.205657e-01
bigcom39        -1.283633e-38 -3.539063e-01
bigcom40        -8.769407e-39 -9.048259e-02
bigcom43        -1.281063e-38 -2.567172e-01
bigcom44        -1.300045e-38 -1.871370e-01
bigcom46         1.317287e-37  1.088020e+00
bigcom47        -1.282025e-38 -3.840045e-01
bigcom49        -1.281704e-38 -2.711734e-01
bigcom50        -1.281383e-38 -3.961822e-01
bigcom51        -1.280742e-38 -2.683042e-01
bigcom52         2.759593e-37  1.588362e+00
bigcom54        -1.280742e-38 -2.117092e-01
bigcom56        -1.282025e-38 -3.841668e-01
bigcom62         1.556259e-37  1.160998e+00
bigcom66        -1.280849e-38 -3.912230e-01
bigcom68        -1.280956e-38 -2.355991e-01
bigcom69        -1.281918e-38 -3.445052e-01
bigcom71        -1.282025e-38 -1.778226e-01
bigcom72        -1.280956e-38 -2.070128e-01
bigcom73         3.776595e-38  3.784851e-01
bigcom74        -1.281490e-38 -3.574474e-01
bigcom75        -1.280635e-38 -4.147654e-01
bigcom76        -1.281276e-38 -2.963697e-01
bigcom77        -1.281063e-38 -4.068819e-01
bigcom79        -1.280742e-38 -4.571450e-01
bigcom80        -1.281170e-38 -3.961246e-01
bigcom82        -1.280956e-38 -4.765910e-01
bigcom83        -1.280635e-38 -1.512666e-01
bigcom84        -1.281170e-38 -4.868287e-01
bigcom85        -1.280956e-38 -4.186512e-01
bigcom87        -1.281276e-38 -3.738243e-01
bigcom89        -1.280635e-38 -2.281436e-01
bigcom91         8.828163e-38  5.513529e-01
bigcom92        -1.283740e-38 -2.764449e-01
bigcom93        -1.280635e-38 -1.691542e-01
bigcom96        -1.280422e-38 -4.497019e-01
bigcom97        -1.281811e-38 -4.079668e-01
bigcom98        -1.280742e-38 -3.501376e-01
bigcom99        -1.280635e-38 -2.671148e-01
bigcom101        3.317245e-38  9.174512e-01
bigcom104       -1.281170e-38 -3.505484e-01
bigcom106       -1.280956e-38 -3.315775e-01
bigcom109        1.556259e-37  1.411236e+00
bigcom113       -1.281063e-38 -3.409571e-01
bigcom116        8.723618e-39  1.004908e-01
bigcom120       -1.280742e-38 -3.748802e-01
bigcom123       -1.280849e-38 -3.277368e-01
bigcom126       -1.280742e-38 -2.591010e-01
bigcom127       -1.281063e-38 -2.400166e-01
bigcom137       -1.281490e-38 -4.251358e-01
bigcom139       -1.280849e-38 -3.786253e-01
bigcom140       -1.280956e-38 -3.015579e-01
bigcom143        1.556259e-37  1.215382e+00
bigcom145       -1.280956e-38 -2.092729e-01
bigcom146       -1.280956e-38 -2.417317e-01
bigcom147       -1.282132e-38 -2.462293e-01
bigcom149       -1.280635e-38 -2.688831e-01
bigcom153       -1.281597e-38 -3.499857e-01
bigcom154       -1.281597e-38 -2.055771e-01
bigcom156       -1.280956e-38 -3.405778e-01
bigcom157       -1.282025e-38 -1.707666e-01
bigcom158       -1.280742e-38 -3.313465e-01
bigcom160       -1.280635e-38 -3.682450e-01
bigcom161       -1.280849e-38 -2.776975e-01
bigcom162       -1.280528e-38 -2.061319e-01
bigcom164       -1.280742e-38 -2.485406e-01
bigcom166       -1.281276e-38 -1.788826e-01
bigcom167       -1.282561e-38 -4.141821e-01
bigcom171       -1.281170e-38 -4.356325e-01
bigcom173       -1.280956e-38 -2.882406e-01
bigcom175       -1.280635e-38 -1.915070e-01
bigcom176       -1.280742e-38 -2.302481e-01
bigcom177       -1.280742e-38 -2.521029e-01
bigcom178        3.240604e-37  1.783858e+00
bigcom180       -1.280635e-38 -2.572757e-01
bigcom181       -1.282132e-38 -2.706157e-01
bigcom184       -1.280849e-38 -2.825849e-01
bigcom186        2.398032e-37  1.162770e+00
bigcom187       -1.280528e-38 -5.284945e-01
bigcom189       -1.281383e-38 -3.463895e-01
bigcom194       -1.281063e-38 -1.904507e-01
bigcom195       -1.280742e-38 -2.313893e-01
bigcom196        3.239793e-37  1.449483e+00
bigcom204        1.315749e-37  1.221174e+00
bigcom205        3.239793e-37  2.058905e+00
bigcom212       -1.280742e-38 -2.476997e-01
bigcom214       -1.280956e-38 -2.631176e-01
bigcom222       -1.280742e-38 -2.482866e-01
bigcom223       -1.280742e-38 -4.185274e-01
bigcom226       -1.280742e-38 -2.159964e-01
bigcom227       -1.280742e-38 -2.902927e-01
bigcom229       -1.280528e-38 -1.961638e-01
bigcom233       -1.280742e-38 -3.444307e-01
bigcom236       -1.280742e-38 -2.761571e-01
bigcom237       -1.280742e-38 -3.215844e-01
bigcom246       -1.281704e-38 -2.757417e-01
bigcom248       -1.282025e-38 -3.881900e-01
bigcom249       -1.280849e-38 -3.446837e-01
bigcom250       -1.281918e-38 -2.351630e-01
bigcom254       -1.280849e-38 -2.061714e-01
bigcom266       -1.280528e-38 -5.173365e-01
bigcom269       -1.281063e-38 -2.556388e-01
bigcom272       -1.280742e-38 -2.891635e-01
bigcom274       -1.285030e-38 -1.748112e-01
bigcom281       -1.280849e-38 -2.429780e-01
bigcom291       -1.280742e-38 -3.349735e-01
bigcom292       -1.280742e-38 -3.882891e-01
bigcom295       -1.280849e-38 -3.507193e-01
bigcom299        1.892970e-37  1.247866e+00
bigcom301       -1.281276e-38 -2.186810e-01
bigcom306       -1.280635e-38 -2.175994e-01
bigcom309       -1.280849e-38 -3.644753e-01
bigcom314       -1.280742e-38 -3.555954e-01
bigcom321       -1.281383e-38 -2.828994e-01
bigcom341       -1.280635e-38 -3.022020e-01
bigcom350       -1.280422e-38 -3.945881e-01
bigcom353       -1.280635e-38 -1.888652e-01
bigcom359       -1.280742e-38 -3.984820e-01
bigcom363       -1.280528e-38 -1.147168e-01
bigcom365       -1.280849e-38 -4.437145e-01
bigcom385        1.315749e-37  1.092693e+00
bigcom386       -1.280742e-38 -2.165535e-01
bigcom408       -1.281063e-38 -3.903538e-01
bigcom412       -1.280849e-38 -2.981959e-01
bigcom480       -1.280742e-38 -1.921318e-01
spin_vertex     -6.962488e-39 -2.656221e-02
membership_s1    1.135684e-38  1.509969e-01
membership_s3   -1.282239e-38 -3.162155e-01
membership_s4   -9.594843e-39 -1.070699e-01
membership_s5   -9.484034e-39 -1.102176e-01
membership_s6   -1.143991e-38 -7.054727e-02
membership_s7   -1.197649e-38 -1.914702e-01
membership_s8   -1.281597e-38 -3.248626e-01
membership_s9   -1.282132e-38 -3.247348e-01
membership_s11  -1.281490e-38 -3.010881e-01
membership_s12  -1.281597e-38 -3.219767e-01
membership_s14   9.950604e-38  9.067418e-01
membership_s15   5.529290e-39  2.432874e-01
membership_s16  -1.281704e-38 -2.854598e-01
membership_s17  -1.281170e-38 -3.135799e-01
membership_s18  -1.290105e-38 -2.420850e-01
membership_s20  -1.280849e-38 -3.117747e-01
membership_s21  -7.150191e-40  7.971513e-02
membership_s22  -1.283418e-38 -2.500360e-01
membership_s24  -1.283955e-38 -6.815595e-01
membership_s25  -1.283204e-38 -2.488956e-01
membership_s26  -1.282025e-38 -3.113876e-01
membership_s27  -5.798019e-39 -5.623458e-02
membership_s28  -1.282132e-38 -3.169807e-01
membership_s30   1.788439e-38  2.119090e-01
membership_s31  -6.375249e-39 -5.353209e-02
membership_s32   4.829147e-38  5.525389e-01
membership_s33  -1.280956e-38 -2.606824e-01
membership_s36  -1.421343e-38 -2.300437e-01
membership_s37  -1.290538e-38 -2.509227e-01
V1               1.838196e-38  1.300325e-01
V2               4.267211e-39 -1.173261e-01
pdi              1.297349e-36  5.615945e+01
adhesion        -8.626483e-43 -6.367840e-06
cohesion         1.723390e-42  1.259919e-05
inner            3.356637e-43 -2.725130e-06
outer            1.776639e-43 -1.108698e-05
ioratio          2.013258e-39 -1.062851e-01
comsize          7.164451e-42  1.305888e-04
[1] "Dataset: all_TnotC Model GBM, run: 6 of 10 2015-06-22 17:51:10"
Iter   TrainDeviance   ValidDeviance   StepSize   Improve
     1        0.1329            -nan     0.0100    0.0003
     2        0.1316            -nan     0.0100    0.0002
     3        0.1299            -nan     0.0100    0.0003
     4        0.1283            -nan     0.0100    0.0003
     5        0.1272            -nan     0.0100    0.0001
     6        0.1261            -nan     0.0100    0.0002
     7        0.1246            -nan     0.0100    0.0005
     8        0.1234            -nan     0.0100    0.0000
     9        0.1223            -nan     0.0100    0.0001
    10        0.1213            -nan     0.0100    0.0002
    20        0.1135            -nan     0.0100    0.0001
    40        0.1030            -nan     0.0100    0.0001
    60        0.0957            -nan     0.0100    0.0000
    80        0.0904            -nan     0.0100   -0.0000
   100        0.0862            -nan     0.0100    0.0000
   120        0.0820            -nan     0.0100   -0.0000
   140        0.0787            -nan     0.0100   -0.0000
   160        0.0749            -nan     0.0100   -0.0000
   180        0.0716            -nan     0.0100   -0.0000
   200        0.0684            -nan     0.0100    0.0000
   204        0.0679            -nan     0.0100   -0.0000

[1] "GBM variable coefficients"
                            var     rel.inf
comsize                 comsize 4.827234446
bigcom30               bigcom30 4.736608297
inner                     inner 4.650584879
ratio5                   ratio5 4.297595193
V2                           V2 4.159873047
membership_s32   membership_s32 3.778973911
trans                     trans 2.970378492
walktrap_vertex walktrap_vertex 2.938894691
pagerank               pagerank 2.891380075
outer                     outer 2.758259625
knn                         knn 2.646325404
V1                           V1 2.634114106
spin_vertex         spin_vertex 2.369281842
cohesion               cohesion 2.054027619
ioratio                 ioratio 1.982609671
ratio1                   ratio1 1.728853001
bigcom46               bigcom46 1.543598994
graph23                 graph23 1.460689126
adhesion               adhesion 1.446655407
orbit18                 orbit18 1.404013006
ratio4                   ratio4 1.175301227
orbit50                 orbit50 1.132036101
orbit61                 orbit61 1.054891908
coreness               coreness 1.053934734
bigcom26               bigcom26 0.983268354
third                     third 0.967393928
fourth                   fourth 0.962393081
ratio2                   ratio2 0.953920976
graph11                 graph11 0.920980997
selfinter             selfinter 0.905271173
graph20                 graph20 0.902829684
bet                         bet 0.898976090
graph12                 graph12 0.879816957
orbit30                 orbit30 0.849746322
orbit35                 orbit35 0.835790701
graph19                 graph19 0.816692286
orbit31                 orbit31 0.810299113
orbit56                 orbit56 0.794496276
graph9                   graph9 0.696344073
graph15                 graph15 0.667905544
graph17                 graph17 0.651691611
graph5                   graph5 0.616314743
graph14                 graph14 0.604388969
orbit46                 orbit46 0.591132014
sixth                     sixth 0.574336809
graph4                   graph4 0.564054140
orbit38                 orbit38 0.562059641
orbit54                 orbit54 0.549173608
close                     close 0.524829336
orbit23                 orbit23 0.510881366
orbit21                 orbit21 0.464571451
orbit41                 orbit41 0.460869404
orbit39                 orbit39 0.457377296
graph7                   graph7 0.431618804
graph16                 graph16 0.427560060
upto_fifth           upto_fifth 0.426422540
orbit62                 orbit62 0.418751894
ratio6                   ratio6 0.407220562
orbit13                 orbit13 0.390669377
orbit48                 orbit48 0.388750500
membership_s30   membership_s30 0.387290678
orbit47                 orbit47 0.380159021
orbit19                 orbit19 0.372017305
orbit53                 orbit53 0.371155442
graph10                 graph10 0.366972796
orbit40                 orbit40 0.364760059
orbit28                 orbit28 0.356747859
orbit49                 orbit49 0.352522912
orbit20                 orbit20 0.352339691
orbit24                 orbit24 0.342593250
orbit11                 orbit11 0.342444129
graph24                 graph24 0.326993332
graph22                 graph22 0.307587498
orbit4                   orbit4 0.295162862
membership_s15   membership_s15 0.292092837
orbit36                 orbit36 0.290117338
orbit1                   orbit1 0.269690145
bigcom11               bigcom11 0.269277812
orbit32                 orbit32 0.268554417
orbit9                   orbit9 0.259988366
orbit5                   orbit5 0.255957841
orbit25                 orbit25 0.252536929
upto_third           upto_third 0.245072033
orbit68                 orbit68 0.238997111
graph18                 graph18 0.222347295
upto_sixth           upto_sixth 0.218282186
graph6                   graph6 0.215400598
orbit52                 orbit52 0.214866121
pdi                         pdi 0.211477856
orbit7                   orbit7 0.210273816
membership_s1     membership_s1 0.210271476
orbit10                 orbit10 0.209772103
orbit65                 orbit65 0.207977597
orbit70                 orbit70 0.195210674
orbit58                 orbit58 0.189080725
orbit17                 orbit17 0.187593571
graph26                 graph26 0.177508109
graph2                   graph2 0.170068225
orbit51                 orbit51 0.165516714
ecc                         ecc 0.155521739
ratio3                   ratio3 0.155054681
bigcom3                 bigcom3 0.152809797
orbit27                 orbit27 0.148153725
constraint           constraint 0.148008844
graph25                 graph25 0.144201284
graph21                 graph21 0.138488888
orbit33                 orbit33 0.133807119
orbit63                 orbit63 0.131270166
orbit64                 orbit64 0.130269699
orbit2                   orbit2 0.127129274
membership_s21   membership_s21 0.120807320
graph8                   graph8 0.115739311
graph1                   graph1 0.113772467
graph0                   graph0 0.108929097
membership_s27   membership_s27 0.107528038
orbit26                 orbit26 0.106813760
upto_fourth         upto_fourth 0.097746146
hubscore               hubscore 0.097140982
orbit12                 orbit12 0.095569932
orbit57                 orbit57 0.087625007
upto_second         upto_second 0.084899383
graph27                 graph27 0.082689102
orbit29                 orbit29 0.082496412
orbit59                 orbit59 0.079198943
graph3                   graph3 0.074473401
orbit16                 orbit16 0.067354834
bigcom28               bigcom28 0.066364420
graph28                 graph28 0.066043228
orbit37                 orbit37 0.065104034
orbit15                 orbit15 0.063751531
orbit69                 orbit69 0.061619422
AP                           AP 0.059236327
orbit44                 orbit44 0.055477094
orbit22                 orbit22 0.052834557
orbit55                 orbit55 0.045949722
bigcom101             bigcom101 0.039076579
orbit42                 orbit42 0.036797706
orbit6                   orbit6 0.034929040
orbit60                 orbit60 0.027504313
orbit45                 orbit45 0.026103547
bigcom22               bigcom22 0.019538110
bigcom40               bigcom40 0.018463991
orbit66                 orbit66 0.015830699
graph13                 graph13 0.013237460
orbit71                 orbit71 0.008699060
bigcom92               bigcom92 0.004346598
graph29                 graph29 0.000000000
orbit0                   orbit0 0.000000000
orbit3                   orbit3 0.000000000
orbit8                   orbit8 0.000000000
orbit14                 orbit14 0.000000000
orbit34                 orbit34 0.000000000
orbit43                 orbit43 0.000000000
orbit67                 orbit67 0.000000000
orbit72                 orbit72 0.000000000
eccrad                   eccrad 0.000000000
evcent                   evcent 0.000000000
first                     first 0.000000000
second                   second 0.000000000
fifth                     fifth 0.000000000
bigcom1                 bigcom1 0.000000000
bigcom2                 bigcom2 0.000000000
bigcom4                 bigcom4 0.000000000
bigcom6                 bigcom6 0.000000000
bigcom8                 bigcom8 0.000000000
bigcom9                 bigcom9 0.000000000
bigcom13               bigcom13 0.000000000
bigcom15               bigcom15 0.000000000
bigcom16               bigcom16 0.000000000
bigcom21               bigcom21 0.000000000
bigcom24               bigcom24 0.000000000
bigcom31               bigcom31 0.000000000
bigcom32               bigcom32 0.000000000
bigcom33               bigcom33 0.000000000
bigcom34               bigcom34 0.000000000
bigcom36               bigcom36 0.000000000
bigcom37               bigcom37 0.000000000
bigcom38               bigcom38 0.000000000
bigcom39               bigcom39 0.000000000
bigcom43               bigcom43 0.000000000
bigcom44               bigcom44 0.000000000
bigcom47               bigcom47 0.000000000
bigcom49               bigcom49 0.000000000
bigcom50               bigcom50 0.000000000
bigcom51               bigcom51 0.000000000
bigcom52               bigcom52 0.000000000
bigcom54               bigcom54 0.000000000
bigcom56               bigcom56 0.000000000
bigcom62               bigcom62 0.000000000
bigcom66               bigcom66 0.000000000
bigcom68               bigcom68 0.000000000
bigcom69               bigcom69 0.000000000
bigcom71               bigcom71 0.000000000
bigcom72               bigcom72 0.000000000
bigcom73               bigcom73 0.000000000
bigcom74               bigcom74 0.000000000
bigcom75               bigcom75 0.000000000
bigcom76               bigcom76 0.000000000
bigcom77               bigcom77 0.000000000
bigcom79               bigcom79 0.000000000
bigcom80               bigcom80 0.000000000
bigcom82               bigcom82 0.000000000
bigcom83               bigcom83 0.000000000
bigcom84               bigcom84 0.000000000
bigcom85               bigcom85 0.000000000
bigcom87               bigcom87 0.000000000
bigcom89               bigcom89 0.000000000
bigcom91               bigcom91 0.000000000
bigcom93               bigcom93 0.000000000
bigcom96               bigcom96 0.000000000
bigcom97               bigcom97 0.000000000
bigcom98               bigcom98 0.000000000
bigcom99               bigcom99 0.000000000
bigcom104             bigcom104 0.000000000
bigcom106             bigcom106 0.000000000
bigcom109             bigcom109 0.000000000
bigcom113             bigcom113 0.000000000
bigcom116             bigcom116 0.000000000
bigcom120             bigcom120 0.000000000
bigcom123             bigcom123 0.000000000
bigcom126             bigcom126 0.000000000
bigcom127             bigcom127 0.000000000
bigcom137             bigcom137 0.000000000
bigcom139             bigcom139 0.000000000
bigcom140             bigcom140 0.000000000
bigcom143             bigcom143 0.000000000
bigcom145             bigcom145 0.000000000
bigcom146             bigcom146 0.000000000
bigcom147             bigcom147 0.000000000
bigcom149             bigcom149 0.000000000
bigcom153             bigcom153 0.000000000
bigcom154             bigcom154 0.000000000
bigcom156             bigcom156 0.000000000
bigcom157             bigcom157 0.000000000
bigcom158             bigcom158 0.000000000
bigcom160             bigcom160 0.000000000
bigcom161             bigcom161 0.000000000
bigcom162             bigcom162 0.000000000
bigcom164             bigcom164 0.000000000
bigcom166             bigcom166 0.000000000
bigcom167             bigcom167 0.000000000
bigcom171             bigcom171 0.000000000
bigcom173             bigcom173 0.000000000
bigcom175             bigcom175 0.000000000
bigcom176             bigcom176 0.000000000
bigcom177             bigcom177 0.000000000
bigcom178             bigcom178 0.000000000
bigcom180             bigcom180 0.000000000
bigcom181             bigcom181 0.000000000
bigcom184             bigcom184 0.000000000
bigcom186             bigcom186 0.000000000
bigcom187             bigcom187 0.000000000
bigcom189             bigcom189 0.000000000
bigcom194             bigcom194 0.000000000
bigcom195             bigcom195 0.000000000
bigcom196             bigcom196 0.000000000
bigcom204             bigcom204 0.000000000
bigcom205             bigcom205 0.000000000
bigcom212             bigcom212 0.000000000
bigcom214             bigcom214 0.000000000
bigcom222             bigcom222 0.000000000
bigcom223             bigcom223 0.000000000
bigcom226             bigcom226 0.000000000
bigcom227             bigcom227 0.000000000
bigcom229             bigcom229 0.000000000
bigcom233             bigcom233 0.000000000
bigcom236             bigcom236 0.000000000
bigcom237             bigcom237 0.000000000
bigcom246             bigcom246 0.000000000
bigcom248             bigcom248 0.000000000
bigcom249             bigcom249 0.000000000
bigcom250             bigcom250 0.000000000
bigcom254             bigcom254 0.000000000
bigcom266             bigcom266 0.000000000
bigcom269             bigcom269 0.000000000
bigcom272             bigcom272 0.000000000
bigcom274             bigcom274 0.000000000
bigcom281             bigcom281 0.000000000
bigcom291             bigcom291 0.000000000
bigcom292             bigcom292 0.000000000
bigcom295             bigcom295 0.000000000
bigcom299             bigcom299 0.000000000
bigcom301             bigcom301 0.000000000
bigcom306             bigcom306 0.000000000
bigcom309             bigcom309 0.000000000
bigcom314             bigcom314 0.000000000
bigcom321             bigcom321 0.000000000
bigcom341             bigcom341 0.000000000
bigcom350             bigcom350 0.000000000
bigcom353             bigcom353 0.000000000
bigcom359             bigcom359 0.000000000
bigcom363             bigcom363 0.000000000
bigcom365             bigcom365 0.000000000
bigcom385             bigcom385 0.000000000
bigcom386             bigcom386 0.000000000
bigcom408             bigcom408 0.000000000
bigcom412             bigcom412 0.000000000
bigcom480             bigcom480 0.000000000
membership_s3     membership_s3 0.000000000
membership_s4     membership_s4 0.000000000
membership_s5     membership_s5 0.000000000
membership_s6     membership_s6 0.000000000
membership_s7     membership_s7 0.000000000
membership_s8     membership_s8 0.000000000
membership_s9     membership_s9 0.000000000
membership_s11   membership_s11 0.000000000
membership_s12   membership_s12 0.000000000
membership_s14   membership_s14 0.000000000
membership_s16   membership_s16 0.000000000
membership_s17   membership_s17 0.000000000
membership_s18   membership_s18 0.000000000
membership_s20   membership_s20 0.000000000
membership_s22   membership_s22 0.000000000
membership_s24   membership_s24 0.000000000
membership_s25   membership_s25 0.000000000
membership_s26   membership_s26 0.000000000
membership_s28   membership_s28 0.000000000
membership_s31   membership_s31 0.000000000
membership_s33   membership_s33 0.000000000
membership_s36   membership_s36 0.000000000
membership_s37   membership_s37 0.000000000
[1] "Dataset: all_TnotC Model RF, run: 6 of 10 2015-06-22 17:54:13"
     |      Out-of-bag   |
Tree |      MSE  %Var(y) |
   1 |   0.0242   196.18 |
   2 |  0.02374   192.47 |
   3 |  0.02215   179.62 |
   4 |  0.02018   163.59 |
   5 |  0.01917   155.41 |
   6 |  0.01789   145.05 |
   7 |  0.01706   138.35 |
   8 |  0.01663   134.85 |
   9 |  0.01614   130.84 |
  10 |  0.01561   126.54 |
  11 |  0.01555   126.10 |
  12 |  0.01505   122.01 |
  13 |  0.01496   121.25 |
  14 |  0.01466   118.89 |
  15 |   0.0145   117.55 |
  16 |  0.01435   116.31 |
  17 |  0.01416   114.76 |
  18 |  0.01402   113.68 |
  19 |  0.01384   112.18 |
  20 |  0.01377   111.61 |
  21 |  0.01374   111.36 |
  22 |  0.01361   110.38 |
  23 |  0.01357   110.04 |
  24 |  0.01353   109.67 |
  25 |  0.01348   109.25 |
  26 |  0.01349   109.41 |
  27 |  0.01343   108.85 |
  28 |  0.01336   108.33 |
  29 |  0.01328   107.70 |
  30 |  0.01322   107.15 |
  31 |  0.01313   106.49 |
  32 |  0.01314   106.51 |
  33 |   0.0131   106.22 |
  34 |  0.01309   106.09 |
  35 |  0.01303   105.65 |
  36 |  0.01303   105.66 |
  37 |  0.01304   105.75 |
  38 |  0.01301   105.49 |
  39 |    0.013   105.36 |
  40 |  0.01298   105.21 |
  41 |  0.01296   105.08 |
  42 |  0.01291   104.69 |
  43 |  0.01288   104.44 |
  44 |  0.01289   104.51 |
  45 |  0.01288   104.45 |
  46 |  0.01288   104.40 |
  47 |  0.01287   104.35 |
  48 |  0.01286   104.26 |
  49 |  0.01284   104.10 |
  50 |  0.01281   103.85 |
  51 |  0.01283   104.05 |
  52 |  0.01281   103.88 |
  53 |  0.01279   103.71 |
  54 |  0.01276   103.46 |
  55 |  0.01275   103.34 |
  56 |  0.01274   103.29 |
  57 |  0.01273   103.21 |
  58 |  0.01273   103.23 |
  59 |  0.01274   103.33 |
  60 |  0.01273   103.22 |
  61 |  0.01272   103.11 |
  62 |  0.01271   103.03 |
  63 |  0.01271   103.01 |
  64 |  0.01268   102.77 |
  65 |  0.01268   102.83 |
  66 |  0.01268   102.82 |
  67 |  0.01269   102.89 |
  68 |  0.01268   102.81 |
  69 |  0.01267   102.73 |
  70 |  0.01267   102.71 |
  71 |  0.01264   102.48 |
  72 |  0.01261   102.23 |
  73 |  0.01258   102.01 |
  74 |  0.01259   102.07 |
  75 |  0.01259   102.07 |
  76 |  0.01258   102.01 |
  77 |  0.01257   101.92 |
  78 |  0.01257   101.88 |
  79 |  0.01258   101.96 |
  80 |  0.01258   101.97 |
  81 |  0.01259   102.07 |
  82 |  0.01259   102.04 |
  83 |  0.01257   101.93 |
  84 |  0.01256   101.83 |
  85 |  0.01256   101.84 |
  86 |  0.01256   101.83 |
  87 |  0.01256   101.82 |
  88 |  0.01256   101.86 |
  89 |  0.01256   101.83 |
  90 |  0.01256   101.80 |
  91 |  0.01255   101.74 |
  92 |  0.01254   101.67 |
  93 |  0.01255   101.75 |
  94 |  0.01256   101.81 |
  95 |  0.01257   101.88 |
  96 |  0.01256   101.87 |
  97 |  0.01255   101.71 |
  98 |  0.01255   101.78 |
  99 |  0.01255   101.71 |
 100 |  0.01253   101.61 |
[1] "Random Forest variable coefficients"
                      %IncMSE IncNodePurity
graph0           2.697076e-04  2.624327e-01
graph1           1.602590e-03  6.196007e-01
graph2           3.333816e-04  2.013721e-01
graph3           2.296309e-03  3.911979e-01
graph4           1.696166e-03  8.742763e-01
graph5           1.455152e-03  5.143555e-01
graph6           1.765794e-03  4.502201e-01
graph7           1.310225e-03  3.877369e-01
graph8           1.021325e-04  2.491786e-01
graph9           2.543111e-03  6.417078e-01
graph10          2.153927e-03  6.328696e-01
graph11          4.423685e-03  1.072129e+00
graph12          2.329965e-03  6.005253e-01
graph13          8.346129e-04  4.647494e-01
graph14          1.066042e-03  9.258411e-01
graph15          1.313146e-03  5.763598e-01
graph16          1.799765e-03  5.440888e-01
graph17          1.561426e-03  7.797254e-01
graph18          2.521547e-04  4.529931e-01
graph19          6.242695e-04  4.387852e-01
graph20          2.311179e-03  6.289465e-01
graph21          2.027262e-03  5.213866e-01
graph22          2.812744e-03  5.531566e-01
graph23          1.331981e-03  8.379952e-01
graph24          1.273342e-03  6.077880e-01
graph25          2.018164e-03  4.603915e-01
graph26          5.563417e-04  2.992224e-01
graph27          8.430296e-04  3.022780e-01
graph28          1.949050e-04  1.919818e-01
graph29          1.159543e-04  1.723152e-01
orbit0           3.922577e-04  2.821339e-01
orbit1           8.647757e-04  6.392783e-01
orbit2           8.201122e-04  5.812311e-01
orbit3           1.933089e-04  3.254792e-01
orbit4           1.715721e-03  6.550546e-01
orbit5           8.735101e-04  3.504060e-01
orbit6           3.342242e-03  7.436350e-01
orbit7           1.762782e-03  4.435998e-01
orbit8           5.506611e-04  4.803627e-01
orbit9           1.481326e-03  3.582185e-01
orbit10          5.771148e-04  4.330476e-01
orbit11          1.296858e-03  3.474440e-01
orbit12          6.622826e-04  4.483223e-01
orbit13          1.068869e-03  5.298173e-01
orbit14          1.392245e-04  1.532381e-01
orbit15          1.573843e-03  4.842827e-01
orbit16          1.923346e-03  6.854603e-01
orbit17          9.885809e-04  4.500319e-01
orbit18          5.582062e-03  1.766497e+00
orbit19          1.313891e-03  9.119763e-01
orbit20          4.189075e-04  4.621656e-01
orbit21          8.838741e-04  5.073244e-01
orbit22          4.201213e-03  1.261581e+00
orbit23          1.356915e-03  6.756700e-01
orbit24          1.526983e-03  9.703035e-01
orbit25          1.036769e-03  4.776564e-01
orbit26          8.973817e-04  2.181002e-01
orbit27          2.091487e-03  7.570772e-01
orbit28          1.219983e-03  4.051039e-01
orbit29          3.970610e-04  5.502999e-01
orbit30          2.189440e-03  6.950194e-01
orbit31          7.671334e-04  1.222315e+00
orbit32          9.894175e-04  6.148343e-01
orbit33          6.303117e-04  5.963108e-01
orbit34          5.606351e-04  4.192052e-01
orbit35          2.063500e-03  6.952006e-01
orbit36          1.635706e-03  5.470066e-01
orbit37          2.265815e-03  6.035688e-01
orbit38          1.607583e-03  6.136555e-01
orbit39          2.131447e-03  1.387573e+00
orbit40          9.185672e-04  5.072157e-01
orbit41          4.876430e-04  3.281096e-01
orbit42          1.009923e-03  2.394599e-01
orbit43          2.138364e-04  4.058064e-01
orbit44          2.418302e-03  4.943304e-01
orbit45          1.489286e-03  9.978936e-01
orbit46          8.464935e-04  4.151102e-01
orbit47          6.441799e-04  5.039151e-01
orbit48          1.028453e-03  5.251443e-01
orbit49          1.639439e-03  9.182751e-01
orbit50          1.926662e-03  5.029510e-01
orbit51          1.171441e-03  5.543762e-01
orbit52          6.890469e-04  4.216870e-01
orbit53          5.230512e-04  2.951031e-01
orbit54          1.928983e-03  6.983998e-01
orbit55          3.133140e-04  2.651163e-01
orbit56          1.808173e-03  1.123668e+00
orbit57          1.629300e-04  2.302179e-01
orbit58          5.436126e-04  2.473224e-01
orbit59          2.607498e-03  3.896711e-01
orbit60          2.518121e-04  4.199929e-01
orbit61          7.508999e-04  7.400347e-01
orbit62          2.338816e-03  4.803534e-01
orbit63          6.016806e-04  4.257969e-01
orbit64          1.469680e-03  4.398931e-01
orbit65          2.222199e-03  7.629515e-01
orbit66          9.756124e-05  1.224460e-01
orbit67          1.936472e-04  2.909054e-01
orbit68          1.609716e-03  3.256750e-01
orbit69          6.075306e-04  7.333465e-01
orbit70          7.884268e-04  3.646759e-01
orbit71          2.712134e-04  1.279454e-01
orbit72          1.044877e-05  7.810620e-02
AP               6.399510e-05  1.400838e-01
bet              3.655605e-03  1.484538e+00
ecc              2.701101e-04  2.040685e-01
eccrad           5.736583e-04  2.070718e-01
close            1.412005e-03  4.550279e-01
constraint       3.553289e-03  7.109998e-01
coreness         2.231156e-03  7.557699e-01
knn              2.211664e-03  1.736422e+00
hubscore         3.794165e-04  3.613756e-01
pagerank         5.436010e-03  3.287354e+00
trans            1.547577e-03  1.309727e+00
evcent           5.251832e-04  6.253718e-01
first            2.458216e-04  2.931318e-01
upto_second      2.387282e-03  6.238265e-01
upto_third       9.098519e-04  6.593056e-01
upto_fourth      1.190116e-03  3.963788e-01
upto_fifth       1.998727e-03  8.442133e-01
upto_sixth       1.750159e-03  7.898800e-01
second           8.328985e-04  4.015852e-01
third            4.052740e-03  1.351276e+00
fourth           4.229643e-03  1.593939e+00
fifth            1.478917e-03  8.164684e-01
sixth            1.982610e-03  1.108920e+00
ratio1           1.849857e-03  1.419004e+00
ratio2           4.548210e-03  1.833447e+00
ratio3           1.502486e-03  1.042852e+00
ratio4           2.378744e-03  1.334936e+00
ratio5           4.219258e-03  4.115430e+00
ratio6           2.197658e-03  9.976346e-01
selfinter        1.542219e-03  5.167513e-01
walktrap_vertex  9.539179e-04  2.146075e+00
bigcom1          0.000000e+00  8.333333e-03
bigcom2          0.000000e+00  2.081668e-19
bigcom3          1.875828e-04  3.469360e-01
bigcom4          4.979046e-05  1.058473e-01
bigcom6          0.000000e+00  6.938894e-20
bigcom8          0.000000e+00  8.239937e-20
bigcom9          0.000000e+00  6.938894e-20
bigcom11         1.357227e-05  2.823275e-01
bigcom13         0.000000e+00  2.775558e-19
bigcom15         0.000000e+00  1.387779e-19
bigcom16         0.000000e+00  4.857226e-19
bigcom21         0.000000e+00  0.000000e+00
bigcom22         1.044498e-04  4.608769e-02
bigcom24         0.000000e+00  1.387779e-19
bigcom26         2.205038e-04  8.175572e-01
bigcom28         1.637198e-04  2.720047e-01
bigcom30         1.380924e-03  2.172957e+00
bigcom31         0.000000e+00  6.938894e-20
bigcom32         0.000000e+00  0.000000e+00
bigcom33         0.000000e+00  6.938894e-20
bigcom34         0.000000e+00  0.000000e+00
bigcom36         0.000000e+00  1.734723e-19
bigcom37         0.000000e+00  1.561251e-19
bigcom38         0.000000e+00  1.387779e-19
bigcom39         0.000000e+00  3.469447e-20
bigcom40         1.321298e-05  4.465850e-02
bigcom43         0.000000e+00  0.000000e+00
bigcom44         0.000000e+00  0.000000e+00
bigcom46        -2.377829e-06  7.958836e-01
bigcom47         0.000000e+00  0.000000e+00
bigcom49         0.000000e+00  6.938894e-20
bigcom50         0.000000e+00  0.000000e+00
bigcom51         0.000000e+00  2.949030e-19
bigcom52        -9.115898e-06  5.094234e-01
bigcom54         0.000000e+00  0.000000e+00
bigcom56         0.000000e+00  8.673617e-20
bigcom62         0.000000e+00  6.938894e-20
bigcom66         0.000000e+00  1.387779e-19
bigcom68         0.000000e+00  0.000000e+00
bigcom69         0.000000e+00  6.938894e-20
bigcom71         0.000000e+00  2.775558e-19
bigcom72         0.000000e+00  1.387779e-19
bigcom73         1.495249e-05  2.489538e-01
bigcom74         0.000000e+00  0.000000e+00
bigcom75        -1.216874e-05  4.188393e-01
bigcom76         0.000000e+00  6.938894e-20
bigcom77         0.000000e+00  0.000000e+00
bigcom79         0.000000e+00  0.000000e+00
bigcom80         0.000000e+00  1.734723e-20
bigcom82         0.000000e+00  0.000000e+00
bigcom83         0.000000e+00  0.000000e+00
bigcom84         0.000000e+00  0.000000e+00
bigcom85         0.000000e+00  0.000000e+00
bigcom87         0.000000e+00  1.734723e-20
bigcom89         0.000000e+00  2.949030e-19
bigcom91         0.000000e+00  0.000000e+00
bigcom92        -1.977677e-05  3.433053e-02
bigcom93         0.000000e+00  9.000000e-03
bigcom96         0.000000e+00  0.000000e+00
bigcom97         0.000000e+00  1.387779e-19
bigcom98         0.000000e+00  5.204170e-20
bigcom99         0.000000e+00  3.469447e-19
bigcom101        4.575814e-05  2.357018e-01
bigcom104        0.000000e+00  1.734723e-19
bigcom106        0.000000e+00  0.000000e+00
bigcom109        4.081815e-05  8.018656e-01
bigcom113        0.000000e+00  6.938894e-20
bigcom116       -1.305173e-05  6.136188e-02
bigcom120        0.000000e+00  1.387779e-19
bigcom123        0.000000e+00  2.775558e-19
bigcom126        0.000000e+00  0.000000e+00
bigcom127        0.000000e+00  0.000000e+00
bigcom137        0.000000e+00  6.938894e-20
bigcom139        0.000000e+00  1.387779e-19
bigcom140        0.000000e+00  2.775558e-19
bigcom143        0.000000e+00  2.081668e-19
bigcom145        0.000000e+00  0.000000e+00
bigcom146        0.000000e+00  0.000000e+00
bigcom147        0.000000e+00  0.000000e+00
bigcom149        0.000000e+00  0.000000e+00
bigcom153        0.000000e+00  0.000000e+00
bigcom154        0.000000e+00  2.862294e-19
bigcom156        0.000000e+00  4.163336e-19
bigcom157        0.000000e+00  1.387779e-19
bigcom158        0.000000e+00  0.000000e+00
bigcom160        0.000000e+00  0.000000e+00
bigcom161        0.000000e+00  1.040834e-19
bigcom162        0.000000e+00  3.469447e-19
bigcom164        0.000000e+00  0.000000e+00
bigcom166        0.000000e+00  1.387779e-19
bigcom167        0.000000e+00  1.387779e-19
bigcom171        0.000000e+00  1.387779e-19
bigcom173        0.000000e+00  0.000000e+00
bigcom175        0.000000e+00  0.000000e+00
bigcom176        0.000000e+00  0.000000e+00
bigcom177        0.000000e+00  0.000000e+00
bigcom178        2.231291e-05  9.508911e-01
bigcom180        0.000000e+00  0.000000e+00
bigcom181        0.000000e+00  1.387779e-19
bigcom184        0.000000e+00  1.387779e-19
bigcom186        1.224479e-06  6.620291e-01
bigcom187       -4.419792e-06  2.660396e-01
bigcom189        0.000000e+00  0.000000e+00
bigcom194        0.000000e+00  0.000000e+00
bigcom195        0.000000e+00  2.081668e-19
bigcom196       -5.779873e-06  2.754206e-01
bigcom204        3.214246e-05  2.477678e-01
bigcom205        0.000000e+00  1.387779e-19
bigcom212        0.000000e+00  3.469447e-20
bigcom214        0.000000e+00  1.387779e-19
bigcom222        0.000000e+00  0.000000e+00
bigcom223        0.000000e+00  0.000000e+00
bigcom226        0.000000e+00  0.000000e+00
bigcom227        0.000000e+00  1.387779e-19
bigcom229        0.000000e+00  4.163336e-19
bigcom233        0.000000e+00  0.000000e+00
bigcom236        0.000000e+00  1.387779e-19
bigcom237        0.000000e+00  1.387779e-19
bigcom246        0.000000e+00  0.000000e+00
bigcom248        0.000000e+00  6.938894e-20
bigcom249        0.000000e+00  1.734723e-20
bigcom250        0.000000e+00  1.387779e-19
bigcom254        0.000000e+00  0.000000e+00
bigcom266        0.000000e+00  0.000000e+00
bigcom269        0.000000e+00  0.000000e+00
bigcom272        0.000000e+00  4.336809e-21
bigcom274        0.000000e+00  1.387779e-19
bigcom281        0.000000e+00  0.000000e+00
bigcom291        0.000000e+00  1.387779e-19
bigcom292        0.000000e+00  6.938894e-20
bigcom295        0.000000e+00  2.775558e-19
bigcom299       -3.303315e-05  5.336456e-01
bigcom301        0.000000e+00  0.000000e+00
bigcom306        0.000000e+00  0.000000e+00
bigcom309        0.000000e+00  2.775558e-19
bigcom314        0.000000e+00  5.551115e-19
bigcom321        0.000000e+00  8.673617e-21
bigcom341        0.000000e+00  0.000000e+00
bigcom350        0.000000e+00  0.000000e+00
bigcom353        0.000000e+00  0.000000e+00
bigcom359        0.000000e+00  3.469447e-20
bigcom363        0.000000e+00  0.000000e+00
bigcom365        0.000000e+00  8.673617e-21
bigcom385       -7.284117e-06  4.517772e-01
bigcom386        0.000000e+00  0.000000e+00
bigcom408        0.000000e+00  0.000000e+00
bigcom412        0.000000e+00  1.387779e-19
bigcom480        0.000000e+00  0.000000e+00
spin_vertex      6.680523e-04  1.565300e+00
membership_s1    4.328330e-04  3.949754e-01
membership_s3    0.000000e+00  8.673617e-21
membership_s4    1.707023e-05  5.666963e-02
membership_s5    6.408993e-05  7.070690e-02
membership_s6    1.231484e-04  5.191682e-02
membership_s7    1.383569e-05  2.318140e-02
membership_s8    0.000000e+00  0.000000e+00
membership_s9    0.000000e+00  2.081668e-19
membership_s11   0.000000e+00  6.938894e-20
membership_s12   0.000000e+00  1.387779e-19
membership_s14  -3.882132e-05  2.075822e-01
membership_s15   1.021511e-04  5.680092e-01
membership_s16   0.000000e+00  1.734723e-20
membership_s17   0.000000e+00  4.163336e-19
membership_s18   0.000000e+00  1.387779e-19
membership_s20   0.000000e+00  0.000000e+00
membership_s21  -8.552981e-06  2.820234e-01
membership_s22   0.000000e+00  2.103352e-19
membership_s24   0.000000e+00  1.387779e-19
membership_s25   0.000000e+00  2.775558e-19
membership_s26   0.000000e+00  8.673617e-21
membership_s27   9.754617e-05  1.753552e-01
membership_s28   0.000000e+00  6.938894e-20
membership_s30   6.230568e-04  2.090051e-01
membership_s31   9.647039e-05  1.256184e-01
membership_s32   2.065303e-03  1.930156e+00
membership_s33   0.000000e+00  1.734723e-20
membership_s36   0.000000e+00  7.936508e-03
membership_s37   0.000000e+00  2.775558e-19
V1               3.615248e-03  2.287310e+00
V2               1.645076e-03  3.115537e+00
pdi              1.520400e-04  5.531119e-01
adhesion         1.484258e-02  3.048862e+00
cohesion         1.569106e-02  3.065722e+00
inner            8.451471e-03  3.477743e+00
outer            4.903031e-03  4.139322e+00
ioratio          7.883087e-03  2.840488e+00
comsize          9.567311e-03  4.488979e+00
[1] "Dataset: all_TnotC Model GLM, run: 6 of 10 2015-06-22 17:57:41"
[1] "glmnet variable coefficients"
                         [,1]          [,2]
(Intercept)     -4.370207e+00 -5.645500e+00
graph0           1.515690e-41  1.919783e-04
graph1          -1.701229e-44 -1.418931e-07
graph2          -4.019149e-42 -8.495356e-05
graph3          -7.517420e-46 -1.059154e-08
graph4          -2.568886e-47 -1.046355e-10
graph5          -2.228225e-43 -3.040225e-06
graph6          -5.651882e-45 -5.735175e-08
graph7          -1.902355e-43 -1.964543e-06
graph8          -2.896280e-42 -3.037562e-05
graph9          -1.746973e-47 -2.857895e-10
graph10         -6.338624e-49 -2.057351e-12
graph11         -5.952341e-50 -2.967562e-13
graph12         -3.876297e-47 -2.542426e-10
graph13         -2.073144e-46 -2.709793e-09
graph14         -5.845022e-48 -2.606642e-11
graph15         -8.714013e-45 -1.044789e-07
graph16         -1.646642e-46 -7.172363e-10
graph17         -2.746941e-46 -1.547165e-09
graph18         -5.131290e-45 -3.452933e-08
graph19         -9.492889e-46 -2.815737e-09
graph20         -2.357120e-44 -3.239913e-07
graph21         -4.787256e-45  2.046438e-09
graph22         -2.118220e-44 -2.898081e-07
graph23         -6.096290e-45 -4.417917e-08
graph24         -7.604361e-45  2.194075e-08
graph25         -3.103441e-44  3.803400e-07
graph26         -3.185726e-44 -1.465766e-07
graph27         -4.617241e-44  4.990475e-06
graph28         -1.748428e-43  5.734600e-08
graph29         -3.053814e-42 -4.088958e-05
orbit0           1.515690e-41  1.929656e-04
orbit1          -7.637630e-43 -8.880428e-06
orbit2          -1.253545e-44 -8.675554e-08
orbit3          -4.019149e-42 -8.446884e-05
orbit4          -1.195757e-45 -1.750378e-07
orbit5          -8.329187e-46 -9.176987e-09
orbit6          -4.020404e-45 -2.406535e-08
orbit7          -1.138803e-47 -1.862579e-11
orbit8          -2.228225e-43 -3.019508e-06
orbit9          -5.367555e-44  2.487905e-06
orbit10         -3.105447e-44 -5.011675e-07
orbit11         -5.066266e-45 -3.907946e-08
orbit12          2.388754e-43  7.970575e-06
orbit13         -3.636105e-43 -4.473965e-06
orbit14         -2.896280e-42 -2.981025e-05
orbit15         -6.805400e-48 -5.091272e-09
orbit16         -2.053948e-47 -2.998124e-10
orbit17         -1.294873e-46 -1.452112e-09
orbit18          4.249281e-47 -7.819865e-10
orbit19         -1.184774e-46 -5.559057e-10
orbit20         -1.590433e-47  9.226168e-11
orbit21         -3.880351e-49 -1.383128e-12
orbit22         -6.569550e-48 -4.778404e-11
orbit23         -1.973517e-50 -6.374815e-15
orbit24          6.580956e-47 -6.057356e-09
orbit25         -5.613281e-46  2.583957e-09
orbit26         -3.924247e-47 -2.836405e-10
orbit27          3.681634e-45 -6.366042e-08
orbit28         -6.333607e-46 -6.559890e-09
orbit29         -6.902614e-46 -1.584385e-08
orbit30         -4.833850e-46 -3.253804e-09
orbit31         -1.029209e-45 -2.834309e-09
orbit32         -1.266513e-46 -1.260180e-09
orbit33         -2.632661e-48 -4.572759e-12
orbit34         -8.714013e-45 -1.027262e-07
orbit35         -1.225600e-44 -6.009191e-08
orbit36         -1.596222e-45 -1.777386e-08
orbit37         -1.214229e-45  7.144686e-09
orbit38         -1.254458e-46 -8.716410e-10
orbit39         -3.119085e-45  4.345718e-07
orbit40         -1.532415e-45  1.064539e-08
orbit41         -1.927479e-45 -2.594923e-08
orbit42         -2.489532e-46 -1.370812e-09
orbit43         -1.082876e-44 -4.869453e-08
orbit44         -6.505133e-45 -5.068479e-08
orbit45          2.713793e-44 -3.842438e-09
orbit46          1.548801e-45  1.025395e-07
orbit47         -1.898072e-45 -1.192111e-08
orbit48         -2.343893e-45 -4.980928e-09
orbit49         -7.782235e-44 -1.269719e-06
orbit50         -2.404379e-44 -3.023239e-07
orbit51         -6.653587e-45  4.026467e-07
orbit52         -1.895058e-44  1.387168e-07
orbit53         -9.381417e-45 -6.501566e-08
orbit54         -4.413971e-45 -1.056909e-06
orbit55         -2.822591e-44 -2.933287e-07
orbit56          4.580465e-43  9.346682e-06
orbit57         -1.051524e-44 -8.523481e-08
orbit58         -1.257657e-44 -1.068878e-07
orbit59          5.490839e-44  2.552076e-06
orbit60         -2.367626e-44 -1.114239e-07
orbit61         -2.604839e-44 -2.401934e-07
orbit62          4.152659e-43  1.557174e-05
orbit63         -6.834317e-44  9.075928e-07
orbit64         -9.706642e-44 -9.388491e-08
orbit65          1.207108e-42  1.920218e-05
orbit66         -3.809350e-44  9.032339e-07
orbit67         -8.854970e-44 -9.346084e-07
orbit68          9.547443e-44  1.285454e-05
orbit69         -8.030213e-43 -1.097116e-05
orbit70          1.512673e-42  4.907376e-05
orbit71         -4.927556e-43 -6.116401e-06
orbit72         -3.053814e-42 -4.107368e-05
AP               5.573224e-39  3.725350e-02
bet             -1.568956e-46  3.597085e-08
ecc              1.163845e-39  6.848326e-03
eccrad           6.983067e-39  4.104695e-02
close            3.665417e-39  2.433870e-02
constraint      -1.305402e-38 -2.076848e-01
coreness         4.721989e-40  3.965355e-03
knn             -1.088102e-41 -9.086213e-05
hubscore        -9.911877e-39 -8.499004e-02
pagerank        -3.784262e-38 -7.711547e-01
trans           -9.248089e-40 -2.334598e-02
evcent          -1.070132e-38 -9.739224e-02
first            1.515690e-41  1.925453e-04
upto_second     -1.617116e-42 -1.432139e-05
upto_third       1.605576e-43  2.163655e-06
upto_fourth      3.642684e-43 -2.045925e-06
upto_fifth       1.207716e-42  1.332134e-05
upto_sixth       2.097129e-42  3.702587e-05
second          -1.690625e-42 -1.503032e-05
third            4.907445e-43  5.546929e-06
fourth          -7.653353e-44 -6.128034e-06
fifth           -3.443064e-43  5.749823e-06
sixth           -1.496380e-42 -1.315020e-05
ratio1          -1.078478e-41 -8.791723e-05
ratio2          -6.069720e-42 -5.123604e-05
ratio3          -6.368887e-42  2.841183e-04
ratio4          -2.264591e-41 -2.706400e-04
ratio5          -1.464865e-41 -1.568248e-04
ratio6          -2.318210e-42 -3.564330e-05
selfinter        1.418461e-38  1.745238e-01
walktrap_vertex -3.568127e-39 -1.512812e-01
bigcom1         -1.319040e-38 -2.044943e-01
bigcom2         -1.262942e-38 -2.906458e-01
bigcom3          2.175148e-38  2.396345e-01
bigcom4         -2.478003e-39  1.978337e-03
bigcom6         -1.262206e-38 -3.689235e-01
bigcom8         -1.292571e-38 -2.411593e-01
bigcom9         -1.267591e-38 -3.010277e-01
bigcom11         7.536241e-38  7.059926e-01
bigcom13        -1.264840e-38 -3.347184e-01
bigcom15        -1.265791e-38 -2.308864e-01
bigcom16        -1.263047e-38 -2.458227e-01
bigcom21        -1.270035e-38 -4.637552e-01
bigcom22         6.557471e-39 -1.963467e-02
bigcom24        -1.262416e-38 -2.647273e-01
bigcom26         6.717739e-38  6.288780e-01
bigcom28         1.611262e-38  1.248852e-01
bigcom30         1.393350e-37  8.406625e-01
bigcom31        -1.262206e-38 -2.743552e-01
bigcom32        -1.263574e-38 -3.565317e-01
bigcom33        -1.262206e-38 -3.584299e-01
bigcom34        -1.262311e-38 -2.436109e-01
bigcom36        -1.263153e-38 -4.386828e-01
bigcom37        -1.262100e-38 -1.904814e-01
bigcom38        -1.263258e-38 -3.222756e-01
bigcom39        -1.264840e-38 -3.708970e-01
bigcom40        -9.398226e-39 -9.600246e-02
bigcom43        -1.262942e-38 -2.749969e-01
bigcom44        -1.281529e-38 -1.990308e-01
bigcom46         1.633658e-37  1.233163e+00
bigcom47        -1.263363e-38 -4.011602e-01
bigcom49        -1.263153e-38 -2.629013e-01
bigcom50        -1.262626e-38 -3.912738e-01
bigcom51        -1.262311e-38 -2.670801e-01
bigcom52         1.558112e-37  1.140061e+00
bigcom54        -1.261995e-38 -2.081343e-01
bigcom56        -1.263469e-38 -3.720382e-01
bigcom62        -1.262206e-38 -3.949750e-01
bigcom66        -1.262206e-38 -4.044276e-01
bigcom68        -1.262311e-38 -2.407734e-01
bigcom69        -1.263363e-38 -3.689048e-01
bigcom71        -1.263469e-38 -1.891112e-01
bigcom72        -1.262416e-38 -2.225990e-01
bigcom73         3.795146e-38  3.770160e-01
bigcom74        -1.263153e-38 -3.577220e-01
bigcom75         1.894823e-37  1.244690e+00
bigcom76        -1.262837e-38 -3.176943e-01
bigcom77        -1.262837e-38 -4.311529e-01
bigcom79        -1.262311e-38 -4.737207e-01
bigcom80        -1.262837e-38 -4.084688e-01
bigcom82        -1.262626e-38 -5.068800e-01
bigcom83        -1.262206e-38 -1.551503e-01
bigcom84        -1.262311e-38 -4.639753e-01
bigcom85        -1.262521e-38 -4.451594e-01
bigcom87        -1.263047e-38 -4.022623e-01
bigcom89        -1.262206e-38 -3.252315e-01
bigcom91        -1.262837e-38 -5.075954e-01
bigcom92         1.629071e-38  3.167628e-01
bigcom93        -1.262206e-38 -1.823326e-01
bigcom96        -1.262206e-38 -4.399905e-01
bigcom97        -1.263153e-38 -4.227016e-01
bigcom98        -1.262206e-38 -4.234990e-01
bigcom99        -1.262206e-38 -3.114607e-01
bigcom101        3.136070e-38  8.108588e-01
bigcom104       -1.263153e-38 -3.498608e-01
bigcom106       -1.262416e-38 -3.733475e-01
bigcom109        1.558112e-37  1.394302e+00
bigcom113       -1.262416e-38 -3.816416e-01
bigcom116        9.377839e-39  8.841559e-02
bigcom120       -1.262311e-38 -4.113164e-01
bigcom123       -1.262416e-38 -3.328399e-01
bigcom126       -1.262206e-38 -2.814279e-01
bigcom127       -1.262416e-38 -2.530009e-01
bigcom137       -1.262837e-38 -4.390329e-01
bigcom139       -1.262206e-38 -4.065203e-01
bigcom140       -1.262206e-38 -2.960283e-01
bigcom143       -1.262206e-38 -3.789620e-01
bigcom145       -1.262416e-38 -1.913229e-01
bigcom146       -1.262521e-38 -2.130676e-01
bigcom147       -1.263996e-38 -2.508475e-01
bigcom149       -1.261995e-38 -2.237035e-01
bigcom153       -1.263047e-38 -3.590377e-01
bigcom154       -1.262942e-38 -2.158761e-01
bigcom156       -1.262311e-38 -3.211750e-01
bigcom157       -1.263153e-38 -1.768063e-01
bigcom158       -1.262100e-38 -3.579270e-01
bigcom160       -1.262311e-38 -3.656079e-01
bigcom161       -1.262206e-38 -2.924922e-01
bigcom162       -1.262206e-38 -2.533680e-01
bigcom164       -1.262206e-38 -2.396910e-01
bigcom166       -1.262626e-38 -2.030323e-01
bigcom167       -1.264101e-38 -4.154945e-01
bigcom171       -1.262837e-38 -4.383154e-01
bigcom173       -1.262416e-38 -2.740848e-01
bigcom175       -1.262206e-38 -1.813729e-01
bigcom176       -1.262206e-38 -2.230670e-01
bigcom177       -1.262311e-38 -2.683765e-01
bigcom178        2.761445e-37  1.669417e+00
bigcom180       -1.262206e-38 -2.396579e-01
bigcom181       -1.263153e-38 -2.923472e-01
bigcom184       -1.262206e-38 -2.697696e-01
bigcom186        1.894823e-37  1.042199e+00
bigcom187        1.894823e-37  9.950589e-01
bigcom189       -1.262731e-38 -3.725079e-01
bigcom194       -1.262311e-38 -2.051388e-01
bigcom195       -1.262206e-38 -3.064413e-01
bigcom196        2.399884e-37  1.187542e+00
bigcom204        9.969136e-38  1.046457e+00
bigcom205       -1.262100e-38 -3.235323e-01
bigcom212       -1.262311e-38 -2.340019e-01
bigcom214       -1.262416e-38 -2.838059e-01
bigcom222       -1.262206e-38 -2.715065e-01
bigcom223       -1.262206e-38 -4.421207e-01
bigcom226       -1.262311e-38 -2.160464e-01
bigcom227       -1.262311e-38 -2.794925e-01
bigcom229       -1.262206e-38 -1.995955e-01
bigcom233       -1.262206e-38 -3.701119e-01
bigcom236       -1.262206e-38 -2.842666e-01
bigcom237       -1.262206e-38 -3.214784e-01
bigcom246       -1.262942e-38 -2.832849e-01
bigcom248       -1.263469e-38 -4.148981e-01
bigcom249       -1.262311e-38 -3.578373e-01
bigcom250       -1.263363e-38 -2.414138e-01
bigcom254       -1.262311e-38 -2.000404e-01
bigcom266       -1.262100e-38 -4.426764e-01
bigcom269       -1.262416e-38 -2.710851e-01
bigcom272       -1.262206e-38 -3.119536e-01
bigcom274       -1.266743e-38 -1.852756e-01
bigcom281       -1.262416e-38 -2.472947e-01
bigcom291       -1.262206e-38 -3.305961e-01
bigcom292       -1.262100e-38 -4.048174e-01
bigcom295       -1.262416e-38 -3.758483e-01
bigcom299        2.399884e-37  1.476913e+00
bigcom301       -1.262837e-38 -2.386901e-01
bigcom306       -1.262206e-38 -2.612774e-01
bigcom309       -1.262311e-38 -3.879251e-01
bigcom314       -1.262311e-38 -3.978021e-01
bigcom321       -1.262837e-38 -2.996283e-01
bigcom341       -1.262100e-38 -2.821124e-01
bigcom350       -1.262206e-38 -3.680087e-01
bigcom353       -1.262206e-38 -1.888889e-01
bigcom359       -1.262100e-38 -4.307680e-01
bigcom363       -1.262100e-38 -1.131388e-01
bigcom365       -1.262206e-38 -4.733326e-01
bigcom385        1.317601e-37  1.081214e+00
bigcom386       -1.262206e-38 -1.986567e-01
bigcom408       -1.262837e-38 -4.029412e-01
bigcom412       -1.262311e-38 -3.379842e-01
bigcom480       -1.262311e-38 -1.848531e-01
spin_vertex     -7.286625e-39 -4.979634e-02
membership_s1    1.415502e-38  1.867486e-01
membership_s3   -1.263890e-38 -3.203646e-01
membership_s4   -1.066778e-38 -1.421923e-01
membership_s5   -9.344901e-39 -1.127965e-01
membership_s6   -1.248659e-38 -1.240901e-01
membership_s7   -1.175187e-38 -1.957516e-01
membership_s8   -1.262731e-38 -3.246423e-01
membership_s9   -1.263469e-38 -3.222447e-01
membership_s11  -1.262837e-38 -3.005491e-01
membership_s12  -1.263153e-38 -3.166266e-01
membership_s14   9.969136e-38  9.895138e-01
membership_s15   1.089509e-38  3.259906e-01
membership_s16  -1.263153e-38 -2.882681e-01
membership_s17  -1.262626e-38 -3.170232e-01
membership_s18  -1.271847e-38 -2.437957e-01
membership_s20  -1.262206e-38 -2.926629e-01
membership_s21  -4.531725e-40  1.394338e-01
membership_s22  -1.265051e-38 -2.471905e-01
membership_s24  -1.265474e-38 -6.191991e-01
membership_s25  -1.264312e-38 -2.566839e-01
membership_s26  -1.263363e-38 -2.993797e-01
membership_s27  -5.485103e-39 -2.325814e-02
membership_s28  -1.263679e-38 -3.276389e-01
membership_s30   1.665000e-38  2.127959e-01
membership_s31  -2.807437e-39  8.576787e-03
membership_s32   4.472327e-38  5.356189e-01
membership_s33  -1.262311e-38 -2.458281e-01
membership_s36  -1.398931e-38 -2.421724e-01
membership_s37  -1.272488e-38 -2.590651e-01
V1               1.811955e-38  1.338757e-01
V2               4.203506e-39 -8.785494e-02
pdi              9.107486e-37  5.196572e+01
adhesion        -8.070106e-43 -4.789567e-06
cohesion         1.614752e-42  9.615986e-06
inner            2.579536e-43 -4.575163e-06
outer            1.673343e-43 -9.970039e-06
ioratio          4.988324e-39 -1.465528e-03
comsize          6.955513e-42  1.196269e-04
[1] "Dataset: all_TnotC Model GBM, run: 7 of 10 2015-06-22 17:59:42"
Iter   TrainDeviance   ValidDeviance   StepSize   Improve
     1        0.1350            -nan     0.0100    0.0005
     2        0.1332            -nan     0.0100    0.0005
     3        0.1315            -nan     0.0100    0.0003
     4        0.1301            -nan     0.0100    0.0003
     5        0.1286            -nan     0.0100    0.0004
     6        0.1273            -nan     0.0100    0.0003
     7        0.1259            -nan     0.0100    0.0002
     8        0.1250            -nan     0.0100    0.0002
     9        0.1238            -nan     0.0100    0.0002
    10        0.1227            -nan     0.0100    0.0001
    20        0.1150            -nan     0.0100    0.0001
    40        0.1053            -nan     0.0100    0.0000
    60        0.0980            -nan     0.0100    0.0000
    80        0.0922            -nan     0.0100    0.0001
   100        0.0870            -nan     0.0100    0.0000
   120        0.0830            -nan     0.0100   -0.0000
   140        0.0793            -nan     0.0100    0.0000
   160        0.0761            -nan     0.0100   -0.0000
   180        0.0731            -nan     0.0100    0.0000
   200        0.0701            -nan     0.0100    0.0000
   204        0.0695            -nan     0.0100   -0.0000

[1] "GBM variable coefficients"
                            var     rel.inf
bigcom30               bigcom30 4.939934770
inner                     inner 4.516493537
comsize                 comsize 4.198294136
ratio5                   ratio5 4.102541705
pagerank               pagerank 3.819452025
V2                           V2 3.477177692
membership_s32   membership_s32 3.356307082
walktrap_vertex walktrap_vertex 2.856491243
outer                     outer 2.700673037
knn                         knn 2.611135697
ioratio                 ioratio 2.553970019
ratio1                   ratio1 2.385681588
spin_vertex         spin_vertex 2.216507826
orbit18                 orbit18 2.137713324
V1                           V1 2.126961605
adhesion               adhesion 1.976686131
trans                     trans 1.931647066
cohesion               cohesion 1.533510444
bet                         bet 1.426633492
orbit39                 orbit39 1.299159792
ratio4                   ratio4 1.270641051
graph23                 graph23 1.030060504
orbit50                 orbit50 0.966246745
graph10                 graph10 0.951550031
graph11                 graph11 0.949247573
ratio2                   ratio2 0.935723411
orbit61                 orbit61 0.909951842
graph27                 graph27 0.903115800
coreness               coreness 0.887507670
orbit31                 orbit31 0.851810318
bigcom46               bigcom46 0.843861356
graph19                 graph19 0.830266464
graph14                 graph14 0.777694762
graph4                   graph4 0.770729923
graph5                   graph5 0.745278610
orbit45                 orbit45 0.681632657
constraint           constraint 0.669996633
bigcom26               bigcom26 0.657182779
graph12                 graph12 0.655643292
orbit20                 orbit20 0.639416692
orbit63                 orbit63 0.623135609
fourth                   fourth 0.610164099
graph20                 graph20 0.594288417
graph15                 graph15 0.591999372
graph22                 graph22 0.588009245
orbit24                 orbit24 0.580022782
third                     third 0.574860778
selfinter             selfinter 0.568880566
orbit40                 orbit40 0.521262729
orbit37                 orbit37 0.521198938
graph16                 graph16 0.500364025
graph24                 graph24 0.496717767
orbit46                 orbit46 0.493180906
membership_s30   membership_s30 0.484784080
graph7                   graph7 0.475551546
orbit17                 orbit17 0.463359937
orbit56                 orbit56 0.460819503
orbit32                 orbit32 0.455995509
orbit47                 orbit47 0.438715582
graph21                 graph21 0.438611924
graph25                 graph25 0.437606036
orbit30                 orbit30 0.433223764
orbit36                 orbit36 0.408284529
upto_fifth           upto_fifth 0.400512273
orbit48                 orbit48 0.385694336
orbit62                 orbit62 0.365811456
orbit7                   orbit7 0.359207471
orbit41                 orbit41 0.340825180
ratio3                   ratio3 0.332619994
orbit38                 orbit38 0.329967596
graph13                 graph13 0.320830750
orbit54                 orbit54 0.319942112
orbit2                   orbit2 0.319909428
orbit11                 orbit11 0.315542300
orbit21                 orbit21 0.309991090
orbit28                 orbit28 0.308365178
graph3                   graph3 0.305415267
orbit10                 orbit10 0.295563668
bigcom11               bigcom11 0.295528160
orbit23                 orbit23 0.293691005
orbit59                 orbit59 0.293422645
orbit49                 orbit49 0.289659295
orbit19                 orbit19 0.284737201
orbit35                 orbit35 0.282684997
orbit68                 orbit68 0.274399755
ratio6                   ratio6 0.272488238
membership_s1     membership_s1 0.272149644
upto_sixth           upto_sixth 0.258846037
graph2                   graph2 0.256482500
graph17                 graph17 0.253998703
orbit60                 orbit60 0.245955244
pdi                         pdi 0.244192734
orbit33                 orbit33 0.240944426
orbit1                   orbit1 0.235257009
membership_s15   membership_s15 0.231236098
orbit52                 orbit52 0.219871488
orbit26                 orbit26 0.212578055
upto_second         upto_second 0.212047555
orbit51                 orbit51 0.210459507
graph0                   graph0 0.203637601
orbit6                   orbit6 0.182353267
orbit16                 orbit16 0.182290993
orbit69                 orbit69 0.181052836
graph1                   graph1 0.174478531
sixth                     sixth 0.162120666
graph6                   graph6 0.160957525
graph26                 graph26 0.160715187
AP                           AP 0.160019384
orbit29                 orbit29 0.158065318
orbit22                 orbit22 0.153216576
orbit65                 orbit65 0.150025186
orbit64                 orbit64 0.141001544
orbit9                   orbit9 0.139644817
membership_s27   membership_s27 0.138189031
graph18                 graph18 0.136067116
graph9                   graph9 0.135116691
orbit5                   orbit5 0.128000447
upto_third           upto_third 0.122720332
hubscore               hubscore 0.112092116
orbit55                 orbit55 0.105405967
graph28                 graph28 0.100559584
orbit70                 orbit70 0.100218893
ecc                         ecc 0.096106582
bigcom3                 bigcom3 0.086539716
orbit15                 orbit15 0.083122717
orbit58                 orbit58 0.082429918
fifth                     fifth 0.077640297
orbit53                 orbit53 0.074398460
bigcom22               bigcom22 0.069673471
close                     close 0.068158104
bigcom4                 bigcom4 0.066286445
orbit4                   orbit4 0.058671105
upto_fourth         upto_fourth 0.056283940
evcent                   evcent 0.053539253
orbit27                 orbit27 0.051031513
bigcom28               bigcom28 0.048748482
orbit13                 orbit13 0.048506491
orbit12                 orbit12 0.048245411
orbit57                 orbit57 0.046744838
orbit42                 orbit42 0.045267312
orbit71                 orbit71 0.042959438
graph8                   graph8 0.039252912
orbit25                 orbit25 0.034641393
bigcom101             bigcom101 0.029745193
orbit66                 orbit66 0.024421895
second                   second 0.011999498
orbit44                 orbit44 0.007455461
membership_s6     membership_s6 0.005046746
bigcom92               bigcom92 0.004653744
bigcom73               bigcom73 0.004083692
graph29                 graph29 0.000000000
orbit0                   orbit0 0.000000000
orbit3                   orbit3 0.000000000
orbit8                   orbit8 0.000000000
orbit14                 orbit14 0.000000000
orbit34                 orbit34 0.000000000
orbit43                 orbit43 0.000000000
orbit67                 orbit67 0.000000000
orbit72                 orbit72 0.000000000
eccrad                   eccrad 0.000000000
first                     first 0.000000000
bigcom1                 bigcom1 0.000000000
bigcom2                 bigcom2 0.000000000
bigcom6                 bigcom6 0.000000000
bigcom8                 bigcom8 0.000000000
bigcom9                 bigcom9 0.000000000
bigcom13               bigcom13 0.000000000
bigcom15               bigcom15 0.000000000
bigcom16               bigcom16 0.000000000
bigcom21               bigcom21 0.000000000
bigcom24               bigcom24 0.000000000
bigcom31               bigcom31 0.000000000
bigcom32               bigcom32 0.000000000
bigcom33               bigcom33 0.000000000
bigcom34               bigcom34 0.000000000
bigcom36               bigcom36 0.000000000
bigcom37               bigcom37 0.000000000
bigcom38               bigcom38 0.000000000
bigcom39               bigcom39 0.000000000
bigcom40               bigcom40 0.000000000
bigcom43               bigcom43 0.000000000
bigcom44               bigcom44 0.000000000
bigcom47               bigcom47 0.000000000
bigcom49               bigcom49 0.000000000
bigcom50               bigcom50 0.000000000
bigcom51               bigcom51 0.000000000
bigcom52               bigcom52 0.000000000
bigcom54               bigcom54 0.000000000
bigcom56               bigcom56 0.000000000
bigcom62               bigcom62 0.000000000
bigcom66               bigcom66 0.000000000
bigcom68               bigcom68 0.000000000
bigcom69               bigcom69 0.000000000
bigcom71               bigcom71 0.000000000
bigcom72               bigcom72 0.000000000
bigcom74               bigcom74 0.000000000
bigcom75               bigcom75 0.000000000
bigcom76               bigcom76 0.000000000
bigcom77               bigcom77 0.000000000
bigcom79               bigcom79 0.000000000
bigcom80               bigcom80 0.000000000
bigcom82               bigcom82 0.000000000
bigcom83               bigcom83 0.000000000
bigcom84               bigcom84 0.000000000
bigcom85               bigcom85 0.000000000
bigcom87               bigcom87 0.000000000
bigcom89               bigcom89 0.000000000
bigcom91               bigcom91 0.000000000
bigcom93               bigcom93 0.000000000
bigcom96               bigcom96 0.000000000
bigcom97               bigcom97 0.000000000
bigcom98               bigcom98 0.000000000
bigcom99               bigcom99 0.000000000
bigcom104             bigcom104 0.000000000
bigcom106             bigcom106 0.000000000
bigcom109             bigcom109 0.000000000
bigcom113             bigcom113 0.000000000
bigcom116             bigcom116 0.000000000
bigcom120             bigcom120 0.000000000
bigcom123             bigcom123 0.000000000
bigcom126             bigcom126 0.000000000
bigcom127             bigcom127 0.000000000
bigcom137             bigcom137 0.000000000
bigcom139             bigcom139 0.000000000
bigcom140             bigcom140 0.000000000
bigcom143             bigcom143 0.000000000
bigcom145             bigcom145 0.000000000
bigcom146             bigcom146 0.000000000
bigcom147             bigcom147 0.000000000
bigcom149             bigcom149 0.000000000
bigcom153             bigcom153 0.000000000
bigcom154             bigcom154 0.000000000
bigcom156             bigcom156 0.000000000
bigcom157             bigcom157 0.000000000
bigcom158             bigcom158 0.000000000
bigcom160             bigcom160 0.000000000
bigcom161             bigcom161 0.000000000
bigcom162             bigcom162 0.000000000
bigcom164             bigcom164 0.000000000
bigcom166             bigcom166 0.000000000
bigcom167             bigcom167 0.000000000
bigcom171             bigcom171 0.000000000
bigcom173             bigcom173 0.000000000
bigcom175             bigcom175 0.000000000
bigcom176             bigcom176 0.000000000
bigcom177             bigcom177 0.000000000
bigcom178             bigcom178 0.000000000
bigcom180             bigcom180 0.000000000
bigcom181             bigcom181 0.000000000
bigcom184             bigcom184 0.000000000
bigcom186             bigcom186 0.000000000
bigcom187             bigcom187 0.000000000
bigcom189             bigcom189 0.000000000
bigcom194             bigcom194 0.000000000
bigcom195             bigcom195 0.000000000
bigcom196             bigcom196 0.000000000
bigcom204             bigcom204 0.000000000
bigcom205             bigcom205 0.000000000
bigcom212             bigcom212 0.000000000
bigcom214             bigcom214 0.000000000
bigcom222             bigcom222 0.000000000
bigcom223             bigcom223 0.000000000
bigcom226             bigcom226 0.000000000
bigcom227             bigcom227 0.000000000
bigcom229             bigcom229 0.000000000
bigcom233             bigcom233 0.000000000
bigcom236             bigcom236 0.000000000
bigcom237             bigcom237 0.000000000
bigcom246             bigcom246 0.000000000
bigcom248             bigcom248 0.000000000
bigcom249             bigcom249 0.000000000
bigcom250             bigcom250 0.000000000
bigcom254             bigcom254 0.000000000
bigcom266             bigcom266 0.000000000
bigcom269             bigcom269 0.000000000
bigcom272             bigcom272 0.000000000
bigcom274             bigcom274 0.000000000
bigcom281             bigcom281 0.000000000
bigcom291             bigcom291 0.000000000
bigcom292             bigcom292 0.000000000
bigcom295             bigcom295 0.000000000
bigcom299             bigcom299 0.000000000
bigcom301             bigcom301 0.000000000
bigcom306             bigcom306 0.000000000
bigcom309             bigcom309 0.000000000
bigcom314             bigcom314 0.000000000
bigcom321             bigcom321 0.000000000
bigcom341             bigcom341 0.000000000
bigcom350             bigcom350 0.000000000
bigcom353             bigcom353 0.000000000
bigcom359             bigcom359 0.000000000
bigcom363             bigcom363 0.000000000
bigcom365             bigcom365 0.000000000
bigcom385             bigcom385 0.000000000
bigcom386             bigcom386 0.000000000
bigcom408             bigcom408 0.000000000
bigcom412             bigcom412 0.000000000
bigcom480             bigcom480 0.000000000
membership_s3     membership_s3 0.000000000
membership_s4     membership_s4 0.000000000
membership_s5     membership_s5 0.000000000
membership_s7     membership_s7 0.000000000
membership_s8     membership_s8 0.000000000
membership_s9     membership_s9 0.000000000
membership_s11   membership_s11 0.000000000
membership_s12   membership_s12 0.000000000
membership_s14   membership_s14 0.000000000
membership_s16   membership_s16 0.000000000
membership_s17   membership_s17 0.000000000
membership_s18   membership_s18 0.000000000
membership_s20   membership_s20 0.000000000
membership_s21   membership_s21 0.000000000
membership_s22   membership_s22 0.000000000
membership_s24   membership_s24 0.000000000
membership_s25   membership_s25 0.000000000
membership_s26   membership_s26 0.000000000
membership_s28   membership_s28 0.000000000
membership_s31   membership_s31 0.000000000
membership_s33   membership_s33 0.000000000
membership_s36   membership_s36 0.000000000
membership_s37   membership_s37 0.000000000
[1] "Dataset: all_TnotC Model RF, run: 7 of 10 2015-06-22 18:02:45"
     |      Out-of-bag   |
Tree |      MSE  %Var(y) |
   1 |  0.02352   185.52 |
   2 |   0.0221   174.26 |
   3 |  0.02084   164.35 |
   4 |  0.01995   157.34 |
   5 |  0.01884   148.55 |
   6 |  0.01763   139.03 |
   7 |  0.01766   139.26 |
   8 |  0.01694   133.60 |
   9 |  0.01653   130.40 |
  10 |  0.01623   128.02 |
  11 |  0.01592   125.55 |
  12 |   0.0154   121.44 |
  13 |   0.0153   120.68 |
  14 |  0.01512   119.22 |
  15 |  0.01487   117.29 |
  16 |  0.01464   115.47 |
  17 |  0.01449   114.29 |
  18 |  0.01433   113.03 |
  19 |  0.01435   113.14 |
  20 |   0.0142   112.00 |
  21 |  0.01408   111.01 |
  22 |  0.01397   110.14 |
  23 |  0.01387   109.37 |
  24 |  0.01377   108.58 |
  25 |  0.01371   108.12 |
  26 |  0.01358   107.10 |
  27 |  0.01353   106.70 |
  28 |  0.01355   106.83 |
  29 |  0.01347   106.19 |
  30 |  0.01336   105.37 |
  31 |  0.01329   104.83 |
  32 |  0.01325   104.50 |
  33 |  0.01321   104.20 |
  34 |  0.01316   103.76 |
  35 |  0.01311   103.39 |
  36 |  0.01309   103.23 |
  37 |  0.01307   103.09 |
  38 |  0.01302   102.68 |
  39 |  0.01299   102.45 |
  40 |  0.01293   101.99 |
  41 |   0.0129   101.74 |
  42 |  0.01288   101.60 |
  43 |  0.01286   101.38 |
  44 |  0.01286   101.43 |
  45 |  0.01288   101.60 |
  46 |  0.01287   101.48 |
  47 |  0.01287   101.48 |
  48 |  0.01288   101.55 |
  49 |  0.01288   101.58 |
  50 |  0.01289   101.63 |
  51 |  0.01287   101.52 |
  52 |  0.01288   101.58 |
  53 |  0.01289   101.67 |
  54 |   0.0129   101.76 |
  55 |  0.01291   101.80 |
  56 |  0.01293   101.96 |
  57 |  0.01293   101.93 |
  58 |  0.01288   101.61 |
  59 |  0.01288   101.58 |
  60 |  0.01287   101.48 |
  61 |  0.01287   101.50 |
  62 |  0.01287   101.54 |
  63 |  0.01287   101.52 |
  64 |  0.01286   101.38 |
  65 |  0.01285   101.38 |
  66 |  0.01284   101.29 |
  67 |  0.01283   101.18 |
  68 |  0.01284   101.23 |
  69 |  0.01282   101.07 |
  70 |  0.01277   100.72 |
  71 |  0.01276   100.65 |
  72 |  0.01277   100.68 |
  73 |  0.01276   100.60 |
  74 |  0.01275   100.55 |
  75 |  0.01275   100.54 |
  76 |  0.01276   100.65 |
  77 |  0.01275   100.58 |
  78 |  0.01274   100.49 |
  79 |  0.01274   100.44 |
  80 |  0.01272   100.31 |
  81 |  0.01274   100.46 |
  82 |  0.01274   100.51 |
  83 |  0.01274   100.49 |
  84 |  0.01274   100.47 |
  85 |  0.01275   100.54 |
  86 |  0.01274   100.51 |
  87 |  0.01276   100.60 |
  88 |  0.01276   100.62 |
  89 |  0.01274   100.48 |
  90 |  0.01273   100.36 |
  91 |  0.01272   100.31 |
  92 |  0.01272   100.28 |
  93 |  0.01271   100.22 |
  94 |  0.01271   100.24 |
  95 |  0.01272   100.28 |
  96 |  0.01271   100.21 |
  97 |  0.01272   100.32 |
  98 |  0.01273   100.36 |
  99 |  0.01272   100.33 |
 100 |   0.0127   100.14 |
[1] "Random Forest variable coefficients"
                      %IncMSE IncNodePurity
graph0           1.049890e-04  2.618662e-01
graph1           1.472228e-03  6.239057e-01
graph2           1.244505e-03  3.418168e-01
graph3           1.242532e-03  5.602796e-01
graph4           2.183094e-03  6.341007e-01
graph5           5.043763e-04  4.924029e-01
graph6           1.094114e-03  4.342938e-01
graph7           9.559674e-04  3.700258e-01
graph8           3.935628e-04  1.081065e-01
graph9           5.136489e-04  6.575630e-01
graph10          1.897741e-03  7.144150e-01
graph11          4.558636e-03  1.309589e+00
graph12          1.625975e-03  6.952857e-01
graph13          1.322377e-03  4.339453e-01
graph14          1.397569e-03  5.854021e-01
graph15          2.902582e-03  4.533672e-01
graph16          1.323314e-03  4.245706e-01
graph17          1.238382e-03  6.781733e-01
graph18          8.805620e-04  4.152379e-01
graph19          1.375159e-03  5.685794e-01
graph20          1.568872e-03  7.986430e-01
graph21          7.814403e-04  4.649129e-01
graph22          2.864354e-03  7.939901e-01
graph23          1.463471e-03  9.750517e-01
graph24          1.570733e-03  4.010379e-01
graph25          1.017050e-03  5.799767e-01
graph26          1.023763e-03  2.677789e-01
graph27          8.045144e-04  1.651984e-01
graph28          6.337896e-04  2.741346e-01
graph29          1.238302e-04  6.384782e-02
orbit0           6.020409e-04  2.528576e-01
orbit1           8.964131e-04  4.498894e-01
orbit2           5.159210e-04  4.730824e-01
orbit3           3.768175e-04  2.289228e-01
orbit4           1.637488e-03  7.015903e-01
orbit5           1.029028e-03  4.844825e-01
orbit6           2.921722e-03  8.274145e-01
orbit7           2.027362e-03  3.216971e-01
orbit8           3.516066e-04  4.136267e-01
orbit9           1.092374e-03  7.669986e-01
orbit10          8.721682e-04  2.897155e-01
orbit11          3.032785e-04  3.783030e-01
orbit12          7.899228e-04  2.770847e-01
orbit13          2.169559e-04  3.682937e-01
orbit14          1.461780e-04  2.058430e-01
orbit15          1.760279e-03  5.483061e-01
orbit16          5.640938e-04  5.165770e-01
orbit17          1.368794e-03  4.722648e-01
orbit18          4.026459e-03  1.418651e+00
orbit19          1.896501e-03  5.885521e-01
orbit20          1.821809e-03  6.348531e-01
orbit21          7.566875e-04  4.196892e-01
orbit22          2.685823e-03  1.015623e+00
orbit23          1.478839e-03  4.179844e-01
orbit24          2.022390e-03  8.688067e-01
orbit25          6.018688e-04  3.801157e-01
orbit26          1.025410e-03  4.589366e-01
orbit27          1.901926e-03  4.530812e-01
orbit28          8.099569e-04  5.786038e-01
orbit29          5.480578e-04  4.353290e-01
orbit30          7.805203e-04  4.558764e-01
orbit31          1.401242e-03  1.071833e+00
orbit32          3.385254e-03  5.267977e-01
orbit33          1.705355e-03  4.173018e-01
orbit34          2.051834e-03  4.597485e-01
orbit35          2.006459e-03  5.799226e-01
orbit36          1.137534e-03  4.987417e-01
orbit37          3.291507e-04  7.412728e-01
orbit38          2.989012e-03  5.364706e-01
orbit39          1.363509e-03  1.217761e+00
orbit40          9.057538e-04  3.957270e-01
orbit41          6.993758e-04  2.722100e-01
orbit42          1.392163e-03  2.666163e-01
orbit43          8.305296e-04  4.129949e-01
orbit44          1.359088e-03  4.868590e-01
orbit45          7.195796e-04  8.574811e-01
orbit46          1.730241e-03  5.536946e-01
orbit47          4.642716e-04  3.932441e-01
orbit48          1.766136e-04  2.771647e-01
orbit49          1.572363e-03  5.842718e-01
orbit50          7.109609e-04  6.877096e-01
orbit51          1.241349e-03  4.232403e-01
orbit52          2.470484e-04  2.319517e-01
orbit53          8.241520e-04  3.330509e-01
orbit54          2.063126e-03  5.391465e-01
orbit55          9.936475e-05  2.441446e-01
orbit56          2.058078e-03  1.156681e+00
orbit57          2.630564e-04  1.858355e-01
orbit58          2.752519e-04  1.855376e-01
orbit59          9.841723e-04  5.245981e-01
orbit60          5.000025e-04  3.476468e-01
orbit61          3.086391e-04  4.454529e-01
orbit62          5.162941e-04  6.274147e-01
orbit63          1.111823e-03  4.709619e-01
orbit64          8.853350e-04  4.146217e-01
orbit65          2.888378e-03  3.157168e-01
orbit66          9.194174e-04  3.049229e-01
orbit67          1.028775e-03  2.106648e-01
orbit68          9.242077e-04  3.124039e-01
orbit69          2.995573e-04  6.709708e-01
orbit70          1.322604e-03  3.652766e-01
orbit71          3.822372e-04  2.054975e-01
orbit72          1.226940e-05  1.486934e-01
AP               2.311614e-05  1.955225e-01
bet              4.910925e-03  1.656452e+00
ecc              5.572229e-04  1.286486e-01
eccrad           3.376817e-04  2.683989e-01
close            7.439791e-04  5.771801e-01
constraint       9.220878e-04  1.094276e+00
coreness         7.611593e-04  5.997420e-01
knn              3.557630e-03  1.875343e+00
hubscore         7.387840e-04  4.154327e-01
pagerank         6.160740e-03  3.005868e+00
trans            9.705249e-04  1.818833e+00
evcent           6.393904e-04  4.926138e-01
first            2.928660e-04  1.887500e-01
upto_second      9.405236e-04  6.640397e-01
upto_third       1.790057e-03  5.359613e-01
upto_fourth      9.030252e-04  4.329330e-01
upto_fifth       1.067677e-03  7.381768e-01
upto_sixth       1.998087e-03  9.508730e-01
second           1.715965e-03  7.677851e-01
third            2.948368e-03  1.165302e+00
fourth           5.120706e-03  1.982640e+00
fifth            2.405597e-03  1.216769e+00
sixth            2.761225e-03  1.364108e+00
ratio1           2.834149e-03  1.768213e+00
ratio2           2.891803e-03  2.052961e+00
ratio3           1.121221e-03  1.218932e+00
ratio4           3.052515e-03  1.740749e+00
ratio5           4.167613e-03  4.384974e+00
ratio6           2.034469e-03  1.273071e+00
selfinter        1.263560e-03  2.956270e-01
walktrap_vertex  9.527358e-04  2.515497e+00
bigcom1          0.000000e+00  2.786400e-18
bigcom2          0.000000e+00  0.000000e+00
bigcom3          1.153366e-04  4.137736e-01
bigcom4          1.091537e-05  6.340442e-02
bigcom6          0.000000e+00  0.000000e+00
bigcom8          0.000000e+00  0.000000e+00
bigcom9          0.000000e+00  0.000000e+00
bigcom11        -1.114218e-05  3.586289e-01
bigcom13         0.000000e+00  2.168404e-21
bigcom15         0.000000e+00  0.000000e+00
bigcom16         0.000000e+00  0.000000e+00
bigcom21         0.000000e+00  2.168404e-21
bigcom22         1.241970e-04  1.224339e-01
bigcom24         0.000000e+00  0.000000e+00
bigcom26         1.586133e-04  6.071934e-01
bigcom28         1.621405e-04  3.364874e-01
bigcom30         1.981499e-03  2.748072e+00
bigcom31         0.000000e+00  0.000000e+00
bigcom32         0.000000e+00  0.000000e+00
bigcom33         0.000000e+00  0.000000e+00
bigcom34         0.000000e+00  0.000000e+00
bigcom36         0.000000e+00  0.000000e+00
bigcom37         0.000000e+00  0.000000e+00
bigcom38         5.493721e-05  3.010556e-01
bigcom39         0.000000e+00  0.000000e+00
bigcom40         2.305210e-06  8.750000e-03
bigcom43         0.000000e+00  0.000000e+00
bigcom44         0.000000e+00  0.000000e+00
bigcom46        -6.797373e-05  5.290481e-01
bigcom47         0.000000e+00  0.000000e+00
bigcom49         0.000000e+00  0.000000e+00
bigcom50         0.000000e+00  0.000000e+00
bigcom51         0.000000e+00  0.000000e+00
bigcom52         4.171922e-05  1.193457e+00
bigcom54         0.000000e+00  0.000000e+00
bigcom56         0.000000e+00  0.000000e+00
bigcom62         8.714491e-06  7.306299e-01
bigcom66         0.000000e+00  0.000000e+00
bigcom68         0.000000e+00  0.000000e+00
bigcom69         0.000000e+00  0.000000e+00
bigcom71         0.000000e+00  0.000000e+00
bigcom72         0.000000e+00  0.000000e+00
bigcom73         1.686122e-05  1.847782e-01
bigcom74         0.000000e+00  0.000000e+00
bigcom75        -1.965164e-05  4.594255e-01
bigcom76         0.000000e+00  0.000000e+00
bigcom77         0.000000e+00  0.000000e+00
bigcom79         0.000000e+00  0.000000e+00
bigcom80         0.000000e+00  0.000000e+00
bigcom82         0.000000e+00  0.000000e+00
bigcom83         0.000000e+00  0.000000e+00
bigcom84         0.000000e+00  0.000000e+00
bigcom85         0.000000e+00  8.673617e-21
bigcom87         0.000000e+00  0.000000e+00
bigcom89         0.000000e+00  0.000000e+00
bigcom91        -1.697027e-05  2.384046e-01
bigcom92        -9.798086e-06  3.866755e-02
bigcom93         0.000000e+00  0.000000e+00
bigcom96         0.000000e+00  0.000000e+00
bigcom97         0.000000e+00  0.000000e+00
bigcom98         0.000000e+00  0.000000e+00
bigcom99         0.000000e+00  0.000000e+00
bigcom101        2.281682e-05  1.840338e-01
bigcom104        0.000000e+00  0.000000e+00
bigcom106        0.000000e+00  0.000000e+00
bigcom109        4.162503e-05  6.497059e-01
bigcom113        0.000000e+00  0.000000e+00
bigcom116       -1.193141e-05  3.828141e-02
bigcom120        0.000000e+00  0.000000e+00
bigcom123        0.000000e+00  0.000000e+00
bigcom126        0.000000e+00  0.000000e+00
bigcom127        0.000000e+00  0.000000e+00
bigcom137        0.000000e+00  0.000000e+00
bigcom139        0.000000e+00  0.000000e+00
bigcom140        0.000000e+00  0.000000e+00
bigcom143        4.473043e-06  3.050134e-01
bigcom145        0.000000e+00  0.000000e+00
bigcom146        0.000000e+00  0.000000e+00
bigcom147        0.000000e+00  0.000000e+00
bigcom149        0.000000e+00  0.000000e+00
bigcom153        0.000000e+00  0.000000e+00
bigcom154        0.000000e+00  0.000000e+00
bigcom156        0.000000e+00  0.000000e+00
bigcom157        0.000000e+00  2.168404e-21
bigcom158        0.000000e+00  0.000000e+00
bigcom160        0.000000e+00  0.000000e+00
bigcom161        0.000000e+00  0.000000e+00
bigcom162        0.000000e+00  0.000000e+00
bigcom164        0.000000e+00  0.000000e+00
bigcom166        0.000000e+00  0.000000e+00
bigcom167        0.000000e+00  8.673617e-21
bigcom171        0.000000e+00  0.000000e+00
bigcom173        0.000000e+00  0.000000e+00
bigcom175        0.000000e+00  0.000000e+00
bigcom176        0.000000e+00  0.000000e+00
bigcom177        0.000000e+00  0.000000e+00
bigcom178       -2.414447e-05  8.786439e-01
bigcom180        0.000000e+00  0.000000e+00
bigcom181        0.000000e+00  0.000000e+00
bigcom184        0.000000e+00  0.000000e+00
bigcom186       -1.723591e-05  8.015584e-01
bigcom187       -3.300191e-06  1.636777e-01
bigcom189        0.000000e+00  0.000000e+00
bigcom194        0.000000e+00  0.000000e+00
bigcom195        0.000000e+00  0.000000e+00
bigcom196       -2.965103e-06  2.793909e-01
bigcom204        3.396280e-05  2.652668e-01
bigcom205       -2.307224e-05  4.152519e-01
bigcom212        0.000000e+00  0.000000e+00
bigcom214        0.000000e+00  0.000000e+00
bigcom222        0.000000e+00  0.000000e+00
bigcom223        0.000000e+00  0.000000e+00
bigcom226        0.000000e+00  0.000000e+00
bigcom227        0.000000e+00  0.000000e+00
bigcom229        0.000000e+00  0.000000e+00
bigcom233        0.000000e+00  0.000000e+00
bigcom236        0.000000e+00  0.000000e+00
bigcom237        0.000000e+00  0.000000e+00
bigcom246        0.000000e+00  0.000000e+00
bigcom248        0.000000e+00  8.673617e-21
bigcom249        0.000000e+00  0.000000e+00
bigcom250        0.000000e+00  0.000000e+00
bigcom254        0.000000e+00  0.000000e+00
bigcom266        0.000000e+00  0.000000e+00
bigcom269        0.000000e+00  0.000000e+00
bigcom272        0.000000e+00  0.000000e+00
bigcom274        0.000000e+00  0.000000e+00
bigcom281        0.000000e+00  0.000000e+00
bigcom291        0.000000e+00  0.000000e+00
bigcom292        0.000000e+00  0.000000e+00
bigcom295        0.000000e+00  0.000000e+00
bigcom299       -1.245888e-05  3.870697e-01
bigcom301        0.000000e+00  0.000000e+00
bigcom306        0.000000e+00  0.000000e+00
bigcom309        0.000000e+00  0.000000e+00
bigcom314        0.000000e+00  0.000000e+00
bigcom321        0.000000e+00  0.000000e+00
bigcom341        0.000000e+00  0.000000e+00
bigcom350        0.000000e+00  0.000000e+00
bigcom353        0.000000e+00  0.000000e+00
bigcom359        0.000000e+00  0.000000e+00
bigcom363        0.000000e+00  0.000000e+00
bigcom365        0.000000e+00  0.000000e+00
bigcom385       -2.749889e-05  8.522949e-01
bigcom386        0.000000e+00  0.000000e+00
bigcom408        0.000000e+00  0.000000e+00
bigcom412        0.000000e+00  0.000000e+00
bigcom480        0.000000e+00  0.000000e+00
spin_vertex      4.197125e-04  1.245062e+00
membership_s1    3.781938e-04  4.903725e-01
membership_s3    0.000000e+00  1.734723e-20
membership_s4    1.357774e-05  1.063807e-02
membership_s5   -9.027987e-08  4.651779e-02
membership_s6    1.874347e-04  8.055315e-02
membership_s7    3.163187e-06  8.643551e-02
membership_s8    0.000000e+00  0.000000e+00
membership_s9    0.000000e+00  2.168404e-21
membership_s11   0.000000e+00  0.000000e+00
membership_s12   0.000000e+00  0.000000e+00
membership_s14  -2.494337e-05  1.458025e-01
membership_s15   1.328234e-04  5.216188e-01
membership_s16   0.000000e+00  2.168404e-21
membership_s17   0.000000e+00  0.000000e+00
membership_s18   0.000000e+00  1.500000e-02
membership_s20   0.000000e+00  0.000000e+00
membership_s21   1.941002e-06  1.615324e-01
membership_s22   0.000000e+00  0.000000e+00
membership_s24   0.000000e+00  0.000000e+00
membership_s25   0.000000e+00  0.000000e+00
membership_s26   0.000000e+00  0.000000e+00
membership_s27   6.470732e-05  1.540542e-01
membership_s28   0.000000e+00  0.000000e+00
membership_s30   2.327493e-04  1.886590e-01
membership_s31   1.699671e-05  1.814116e-01
membership_s32   1.982494e-03  2.039789e+00
membership_s33   0.000000e+00  0.000000e+00
membership_s36   0.000000e+00  8.894795e-18
membership_s37   0.000000e+00  0.000000e+00
V1               3.380651e-03  2.197286e+00
V2               1.915871e-03  3.647128e+00
pdi              3.107550e-04  9.211831e-01
adhesion         2.454915e-02  3.266808e+00
cohesion         1.930779e-02  2.926985e+00
inner            1.062274e-02  3.728807e+00
outer            4.237567e-03  4.113333e+00
ioratio          7.306057e-03  3.294964e+00
comsize          8.418993e-03  4.493700e+00
[1] "Dataset: all_TnotC Model GLM, run: 7 of 10 2015-06-22 18:06:04"
[1] "glmnet variable coefficients"
                         [,1]          [,2]
(Intercept)     -4.341864e+00 -5.351340e+00
graph0           1.707330e-41  1.349705e-04
graph1          -1.747641e-44 -1.468401e-07
graph2          -1.578944e-42 -6.981862e-05
graph3          -7.222929e-46 -1.107790e-08
graph4          -2.812044e-47 -1.261444e-10
graph5          -1.672603e-43 -3.098721e-06
graph6          -5.262533e-45 -5.830320e-08
graph7          -1.083779e-43 -1.994751e-06
graph8          -1.602642e-43 -1.576930e-05
graph9          -1.663500e-47 -2.959940e-10
graph10         -6.767598e-49 -2.788802e-12
graph11         -6.593135e-50 -3.604258e-13
graph12         -3.823120e-47 -2.814480e-10
graph13         -1.701046e-46 -2.743230e-09
graph14         -6.450780e-48 -3.169801e-11
graph15         -7.851185e-45 -1.287894e-07
graph16         -1.551035e-46 -8.867812e-10
graph17         -2.737771e-46 -2.118273e-09
graph18         -4.423183e-45 -2.820275e-08
graph19         -7.066306e-46 -2.716883e-09
graph20         -1.933089e-44 -2.589400e-07
graph21         -3.337871e-45 -6.673087e-09
graph22         -2.184583e-44 -4.795101e-07
graph23         -4.334424e-45 -4.472024e-08
graph24         -4.119120e-45  1.727294e-08
graph25          4.848108e-45  7.088203e-07
graph26         -9.972210e-45 -1.694180e-07
graph27          1.893942e-43  7.652689e-06
graph28          1.013347e-43  1.140441e-06
graph29         -4.901198e-43 -6.184898e-05
orbit0           1.707330e-41  1.366198e-04
orbit1          -9.272412e-43 -9.351698e-06
orbit2          -1.191100e-44 -8.872360e-08
orbit3          -1.578944e-42 -6.899064e-05
orbit4          -1.846244e-45 -1.477956e-07
orbit5          -7.868398e-46 -1.008142e-08
orbit6          -4.635144e-45 -2.982736e-08
orbit7          -1.148152e-47 -1.861688e-11
orbit8          -1.672603e-43 -3.066550e-06
orbit9          -1.537143e-43  1.341900e-06
orbit10         -2.732865e-44 -4.562403e-07
orbit11         -4.628306e-45 -4.260528e-08
orbit12          6.114552e-43  5.549869e-06
orbit13         -2.828810e-43 -4.260351e-06
orbit14         -1.602642e-43 -1.479374e-05
orbit15         -2.143558e-47 -3.812361e-09
orbit16         -1.900878e-47 -3.176117e-10
orbit17         -1.282906e-46 -1.689304e-09
orbit18          4.847022e-47 -8.917943e-10
orbit19         -1.410682e-46 -6.989170e-10
orbit20         -1.820334e-47  4.440100e-11
orbit21         -3.820702e-49 -1.449470e-12
orbit22         -7.478219e-48 -5.767036e-11
orbit23         -2.021419e-50 -6.662200e-15
orbit24         -3.210786e-46 -7.457979e-09
orbit25         -5.626181e-46  3.293244e-09
orbit26         -3.698103e-47 -3.127347e-10
orbit27          3.720001e-45 -2.153239e-08
orbit28         -5.993943e-46 -8.460500e-09
orbit29         -3.653843e-46 -1.143850e-08
orbit30         -4.415319e-46 -4.530409e-09
orbit31         -1.235112e-45 -4.831572e-09
orbit32         -1.495820e-46 -1.421727e-09
orbit33         -2.618822e-48 -5.154042e-12
orbit34         -7.851185e-45 -1.265463e-07
orbit35         -1.590388e-44 -5.854690e-08
orbit36         -1.326227e-45 -2.096960e-08
orbit37         -1.153089e-45  6.188227e-09
orbit38         -1.176697e-46 -9.960182e-10
orbit39         -1.376352e-44  2.945823e-07
orbit40         -1.736459e-45 -3.556045e-09
orbit41         -1.849419e-45 -2.718083e-08
orbit42         -2.329208e-46 -1.608575e-09
orbit43         -7.657701e-45  2.102567e-08
orbit44         -6.077277e-45 -6.095613e-08
orbit45          1.845071e-44  1.167531e-07
orbit46          9.294348e-45  2.216820e-07
orbit47         -1.666860e-45 -1.617273e-08
orbit48         -1.886401e-45 -6.921515e-09
orbit49         -4.702058e-44  1.779178e-07
orbit50         -2.160212e-44 -3.904923e-07
orbit51          8.853427e-46  3.394636e-07
orbit52         -5.730558e-47  4.473703e-07
orbit53         -7.930905e-45 -8.717101e-08
orbit54         -2.339518e-44 -2.840436e-06
orbit55         -2.752650e-44 -3.666836e-07
orbit56          3.214730e-43  7.045659e-06
orbit57         -5.439286e-45 -5.923097e-08
orbit58         -1.125365e-44 -1.284955e-07
orbit59          8.050965e-44  2.405428e-06
orbit60         -1.439919e-44 -8.949117e-08
orbit61         -2.325750e-44 -2.963075e-07
orbit62          8.803254e-43  2.414057e-05
orbit63          1.812695e-45  1.338874e-06
orbit64         -3.031985e-44  5.020015e-07
orbit65          1.455907e-42  1.509318e-05
orbit66          5.391304e-44  1.148425e-06
orbit67         -7.090165e-44 -1.088250e-06
orbit68          5.105272e-43  1.809146e-05
orbit69         -5.819717e-43 -1.221073e-05
orbit70          3.113613e-42  5.946208e-05
orbit71         -2.613575e-43 -6.463522e-06
orbit72         -4.901198e-43 -6.220432e-05
AP               9.240915e-39  9.879265e-02
bet             -9.417099e-47  2.422080e-08
ecc              1.345266e-39 -4.672009e-03
eccrad           8.071593e-39 -2.797557e-02
close           -8.695773e-39 -1.554526e-02
constraint      -1.328724e-38 -2.098472e-01
coreness         4.404499e-40  4.248008e-03
knn             -1.160970e-41 -8.493479e-05
hubscore        -1.050817e-38 -4.790193e-02
pagerank        -3.888341e-38 -7.938312e-01
trans           -2.734063e-39 -5.201300e-02
evcent          -1.136067e-38 -6.061692e-02
first            1.707330e-41  1.348536e-04
upto_second     -2.036943e-42 -1.540715e-05
upto_third       2.161074e-44  1.245230e-06
upto_fourth      2.666232e-43 -1.688378e-06
upto_fifth       1.312975e-42  1.399133e-05
upto_sixth       2.308383e-42  3.025726e-05
second          -2.125039e-42 -1.607034e-05
third            3.293028e-43  4.255263e-06
fourth           1.408673e-43 -3.826870e-06
fifth           -1.712787e-43  5.270116e-06
sixth           -1.639566e-42 -1.632118e-05
ratio1          -1.146862e-41 -8.239679e-05
ratio2          -4.408127e-42 -1.956294e-04
ratio3          -4.467694e-42  2.798830e-04
ratio4          -3.080729e-41 -3.855339e-04
ratio5          -5.025103e-40 -5.751168e-03
ratio6          -2.463956e-42 -2.932663e-05
selfinter        1.288903e-38  1.467676e-01
walktrap_vertex -3.896218e-39 -1.539406e-01
bigcom1         -1.355907e-38 -1.938881e-01
bigcom2         -1.298677e-38 -2.905469e-01
bigcom3          2.077309e-38  2.204031e-01
bigcom4         -4.475714e-39 -1.654696e-02
bigcom6         -1.298244e-38 -3.205932e-01
bigcom8         -1.330103e-38 -2.294728e-01
bigcom9         -1.303247e-38 -2.871246e-01
bigcom11         7.134304e-38  6.602796e-01
bigcom13        -1.300958e-38 -3.263347e-01
bigcom15        -1.301393e-38 -2.188003e-01
bigcom16        -1.298677e-38 -2.487667e-01
bigcom21        -1.306531e-38 -4.174863e-01
bigcom22         6.754819e-39 -1.953536e-03
bigcom24        -1.298352e-38 -2.741184e-01
bigcom26         6.354719e-38  6.011529e-01
bigcom28         1.855323e-38  1.470509e-01
bigcom30         1.471209e-37  8.956935e-01
bigcom31        -1.298027e-38 -2.615513e-01
bigcom32        -1.299545e-38 -3.440987e-01
bigcom33        -1.298027e-38 -3.402217e-01
bigcom34        -1.298027e-38 -2.354978e-01
bigcom36        -1.298677e-38 -3.926503e-01
bigcom37        -1.298027e-38 -1.896119e-01
bigcom38         5.022348e-38  7.672217e-01
bigcom39        -1.300958e-38 -3.564053e-01
bigcom40        -9.821913e-39 -1.000578e-01
bigcom43        -1.298786e-38 -2.661524e-01
bigcom44        -1.317263e-38 -1.905949e-01
bigcom46         1.315557e-37  1.040022e+00
bigcom47        -1.298677e-38 -4.125081e-01
bigcom49        -1.299003e-38 -2.490530e-01
bigcom50        -1.298569e-38 -3.803418e-01
bigcom51        -1.298027e-38 -2.570796e-01
bigcom52         3.238876e-37  1.706724e+00
bigcom54        -1.298027e-38 -2.126993e-01
bigcom56        -1.299328e-38 -3.701309e-01
bigcom62         1.891242e-37  1.263684e+00
bigcom66        -1.298135e-38 -3.970520e-01
bigcom68        -1.298135e-38 -2.492802e-01
bigcom69        -1.299003e-38 -3.504005e-01
bigcom71        -1.299328e-38 -1.904195e-01
bigcom72        -1.298135e-38 -2.034507e-01
bigcom73         3.518682e-38  3.329315e-01
bigcom74        -1.299111e-38 -3.573608e-01
bigcom75         2.396303e-37  1.339023e+00
bigcom76        -1.298460e-38 -2.928131e-01
bigcom77        -1.298677e-38 -4.061607e-01
bigcom79        -1.298135e-38 -4.455919e-01
bigcom80        -1.298460e-38 -3.972556e-01
bigcom82        -1.298352e-38 -4.722323e-01
bigcom83        -1.298027e-38 -1.490127e-01
bigcom84        -1.298460e-38 -4.554925e-01
bigcom85        -1.298460e-38 -3.985105e-01
bigcom87        -1.298786e-38 -3.988265e-01
bigcom89        -1.297919e-38 -3.244198e-01
bigcom91         8.810874e-38  5.952053e-01
bigcom92         1.864055e-38  3.376568e-01
bigcom93        -1.297919e-38 -1.721139e-01
bigcom96        -1.298027e-38 -4.281714e-01
bigcom97        -1.299111e-38 -4.077098e-01
bigcom98        -1.298135e-38 -3.678736e-01
bigcom99        -1.298027e-38 -2.063415e-01
bigcom101        3.299938e-38  8.236152e-01
bigcom104       -1.298677e-38 -3.380178e-01
bigcom106       -1.298244e-38 -3.581532e-01
bigcom109        1.554531e-37  1.355309e+00
bigcom113       -1.298460e-38 -3.833055e-01
bigcom116        9.018464e-39  7.658020e-02
bigcom120       -1.298027e-38 -4.023643e-01
bigcom123       -1.298027e-38 -3.032229e-01
bigcom126       -1.298027e-38 -2.854754e-01
bigcom127       -1.298027e-38 -1.850351e-01
bigcom137       -1.298677e-38 -3.980069e-01
bigcom139       -1.298135e-38 -3.823745e-01
bigcom140       -1.298244e-38 -2.944002e-01
bigcom143        1.891242e-37  1.299794e+00
bigcom145       -1.298027e-38 -2.164906e-01
bigcom146       -1.298352e-38 -2.244669e-01
bigcom147       -1.299545e-38 -2.345296e-01
bigcom149       -1.298027e-38 -2.373797e-01
bigcom153       -1.299003e-38 -3.617103e-01
bigcom154       -1.299111e-38 -2.031129e-01
bigcom156       -1.298352e-38 -3.361028e-01
bigcom157       -1.299003e-38 -1.730522e-01
bigcom158       -1.298027e-38 -2.718083e-01
bigcom160       -1.298135e-38 -3.545666e-01
bigcom161       -1.298027e-38 -2.338393e-01
bigcom162       -1.297810e-38 -2.673255e-01
bigcom164       -1.298027e-38 -2.368422e-01
bigcom166       -1.298894e-38 -1.893472e-01
bigcom167       -1.299762e-38 -4.013606e-01
bigcom171       -1.298569e-38 -4.255334e-01
bigcom173       -1.298135e-38 -2.898657e-01
bigcom175       -1.298027e-38 -1.801166e-01
bigcom176       -1.298027e-38 -2.231515e-01
bigcom177       -1.298027e-38 -2.632470e-01
bigcom178        2.757865e-37  1.633807e+00
bigcom180       -1.298027e-38 -2.134917e-01
bigcom181       -1.299437e-38 -2.829689e-01
bigcom184       -1.297919e-38 -2.347794e-01
bigcom186        2.396303e-37  1.240249e+00
bigcom187        1.891242e-37  9.963755e-01
bigcom189       -1.298894e-38 -2.599593e-01
bigcom194       -1.298244e-38 -1.822902e-01
bigcom195       -1.298135e-38 -2.999859e-01
bigcom196        1.891242e-37  1.016936e+00
bigcom204        8.810874e-38  9.509204e-01
bigcom205        1.554531e-37  1.300948e+00
bigcom212       -1.298135e-38 -2.172708e-01
bigcom214       -1.298244e-38 -2.743510e-01
bigcom222       -1.298027e-38 -2.603418e-01
bigcom223       -1.298135e-38 -4.126031e-01
bigcom226       -1.297702e-38 -2.213679e-01
bigcom227       -1.298027e-38 -3.107821e-01
bigcom229       -1.298027e-38 -2.135446e-01
bigcom233       -1.297919e-38 -3.672253e-01
bigcom236       -1.297919e-38 -3.072290e-01
bigcom237       -1.298027e-38 -2.997190e-01
bigcom246       -1.298786e-38 -2.739713e-01
bigcom248       -1.299111e-38 -3.767657e-01
bigcom249       -1.298027e-38 -3.472834e-01
bigcom250       -1.299220e-38 -2.270702e-01
bigcom254       -1.298244e-38 -1.996277e-01
bigcom266       -1.298027e-38 -4.153883e-01
bigcom269       -1.298460e-38 -2.487915e-01
bigcom272       -1.298027e-38 -3.106953e-01
bigcom274       -1.302374e-38 -1.807833e-01
bigcom281       -1.298244e-38 -2.433516e-01
bigcom291       -1.298135e-38 -3.273846e-01
bigcom292       -1.297919e-38 -3.843847e-01
bigcom295       -1.298027e-38 -3.647988e-01
bigcom299        1.891242e-37  1.219169e+00
bigcom301       -1.298677e-38 -2.132348e-01
bigcom306       -1.297919e-38 -2.741915e-01
bigcom309       -1.298135e-38 -3.450143e-01
bigcom314       -1.298135e-38 -3.986633e-01
bigcom321       -1.298569e-38 -2.435641e-01
bigcom341       -1.298027e-38 -2.966536e-01
bigcom350       -1.298027e-38 -3.469156e-01
bigcom353       -1.297919e-38 -1.716090e-01
bigcom359       -1.298027e-38 -3.777708e-01
bigcom363       -1.297919e-38 -1.142612e-01
bigcom365       -1.298027e-38 -4.566762e-01
bigcom385        1.891242e-37  1.294933e+00
bigcom386       -1.297810e-38 -2.343278e-01
bigcom408       -1.298460e-38 -3.775840e-01
bigcom412       -1.298135e-38 -2.514613e-01
bigcom480       -1.298135e-38 -1.845551e-01
spin_vertex     -4.365362e-39  6.248018e-03
membership_s1    1.530792e-38  1.955163e-01
membership_s3   -1.299437e-38 -3.088644e-01
membership_s4   -1.047265e-38 -1.145395e-01
membership_s5   -1.084091e-38 -1.360009e-01
membership_s6   -1.160854e-38 -6.040862e-02
membership_s7   -1.214947e-38 -1.815769e-01
membership_s8   -1.298894e-38 -3.051899e-01
membership_s9   -1.299111e-38 -2.954921e-01
membership_s11  -1.298569e-38 -2.935306e-01
membership_s12  -1.298894e-38 -2.986932e-01
membership_s14   8.810874e-38  8.950386e-01
membership_s15   1.026297e-38  3.199476e-01
membership_s16  -1.298786e-38 -2.751103e-01
membership_s17  -1.298569e-38 -3.004094e-01
membership_s18  -1.307739e-38 -2.328205e-01
membership_s20  -1.298135e-38 -2.806432e-01
membership_s21  -7.309546e-39 -9.233760e-02
membership_s22  -1.300849e-38 -2.397430e-01
membership_s24  -1.301393e-38 -5.954629e-01
membership_s25  -1.299871e-38 -2.320778e-01
membership_s26  -1.299328e-38 -2.959999e-01
membership_s27  -4.565164e-39 -6.186158e-03
membership_s28  -1.299328e-38 -3.104245e-01
membership_s30   1.712948e-38  2.107198e-01
membership_s31  -2.971032e-39  1.673401e-02
membership_s32   4.493436e-38  4.966726e-01
membership_s33  -1.298244e-38 -2.534777e-01
membership_s36  -1.437919e-38 -2.288103e-01
membership_s37  -1.308179e-38 -2.443460e-01
V1               1.918352e-38  1.288541e-01
V2               7.397606e-39 -5.978744e-02
pdi              1.240278e-36  5.631128e+01
adhesion        -8.328303e-43 -4.851803e-06
cohesion         1.664291e-42  9.619417e-06
inner            2.663331e-43 -3.881028e-06
outer            1.607755e-43 -9.753718e-06
ioratio          5.062399e-39 -9.544387e-03
comsize          7.133269e-42  1.114333e-04
[1] "Dataset: all_TnotC Model GBM, run: 8 of 10 2015-06-22 18:07:55"
Iter   TrainDeviance   ValidDeviance   StepSize   Improve
     1        0.1315            -nan     0.0100    0.0005
     2        0.1297            -nan     0.0100    0.0003
     3        0.1280            -nan     0.0100    0.0002
     4        0.1268            -nan     0.0100    0.0003
     5        0.1256            -nan     0.0100    0.0003
     6        0.1247            -nan     0.0100    0.0001
     7        0.1237            -nan     0.0100    0.0001
     8        0.1227            -nan     0.0100    0.0001
     9        0.1212            -nan     0.0100    0.0002
    10        0.1202            -nan     0.0100    0.0003
    20        0.1127            -nan     0.0100    0.0001
    40        0.1029            -nan     0.0100    0.0000
    60        0.0960            -nan     0.0100    0.0000
    80        0.0905            -nan     0.0100    0.0000
   100        0.0856            -nan     0.0100    0.0000
   120        0.0813            -nan     0.0100   -0.0000
   140        0.0773            -nan     0.0100   -0.0000
   160        0.0735            -nan     0.0100   -0.0000
   180        0.0702            -nan     0.0100   -0.0000
   200        0.0673            -nan     0.0100   -0.0000
   204        0.0667            -nan     0.0100    0.0000

[1] "GBM variable coefficients"
                            var     rel.inf
comsize                 comsize 4.140202813
ratio5                   ratio5 4.057384765
V2                           V2 3.963997577
inner                     inner 3.923351063
bigcom30               bigcom30 3.592799847
membership_s32   membership_s32 3.470915751
outer                     outer 3.402000038
pagerank               pagerank 3.128393203
ratio1                   ratio1 3.124330265
knn                         knn 2.658624319
walktrap_vertex walktrap_vertex 2.572195878
adhesion               adhesion 2.357594089
ioratio                 ioratio 2.356122943
spin_vertex         spin_vertex 2.155179296
trans                     trans 1.937462809
V1                           V1 1.852597811
orbit18                 orbit18 1.784971359
cohesion               cohesion 1.656499473
bigcom46               bigcom46 1.554479899
selfinter             selfinter 1.217952364
ratio4                   ratio4 1.199856955
ratio2                   ratio2 1.115186005
third                     third 1.107638683
bigcom26               bigcom26 1.031603635
bet                         bet 0.978727710
graph23                 graph23 0.944432571
fourth                   fourth 0.938150905
orbit38                 orbit38 0.902395170
orbit32                 orbit32 0.888324052
graph19                 graph19 0.873189747
graph10                 graph10 0.855933054
orbit45                 orbit45 0.837392013
orbit56                 orbit56 0.810252914
graph22                 graph22 0.793459577
graph20                 graph20 0.784632382
graph5                   graph5 0.759183009
graph4                   graph4 0.659214641
orbit50                 orbit50 0.650586862
orbit30                 orbit30 0.638903501
graph6                   graph6 0.635496713
orbit65                 orbit65 0.602073683
orbit39                 orbit39 0.592144642
orbit52                 orbit52 0.584304996
orbit35                 orbit35 0.553147548
orbit59                 orbit59 0.552328376
orbit61                 orbit61 0.539232069
graph25                 graph25 0.536615139
graph11                 graph11 0.530507827
graph1                   graph1 0.517332505
orbit15                 orbit15 0.504879331
orbit10                 orbit10 0.484534575
graph17                 graph17 0.481022590
orbit2                   orbit2 0.479309281
membership_s1     membership_s1 0.469542759
graph18                 graph18 0.467128198
graph21                 graph21 0.453859117
graph13                 graph13 0.440259925
coreness               coreness 0.410806560
upto_fifth           upto_fifth 0.400475601
orbit5                   orbit5 0.387075373
graph15                 graph15 0.382331149
orbit28                 orbit28 0.381986984
orbit37                 orbit37 0.379674785
graph9                   graph9 0.379134969
graph14                 graph14 0.368357393
orbit46                 orbit46 0.353264694
orbit47                 orbit47 0.351359751
orbit36                 orbit36 0.349341432
graph24                 graph24 0.349122958
graph12                 graph12 0.348584841
orbit17                 orbit17 0.343071283
bigcom11               bigcom11 0.337156159
orbit33                 orbit33 0.329931991
orbit27                 orbit27 0.326946143
fifth                     fifth 0.323611259
orbit20                 orbit20 0.312165500
membership_s15   membership_s15 0.306860612
orbit24                 orbit24 0.306427777
orbit19                 orbit19 0.306405291
graph27                 graph27 0.302254540
orbit62                 orbit62 0.301529792
orbit26                 orbit26 0.298933070
orbit7                   orbit7 0.294667708
graph16                 graph16 0.292927698
orbit1                   orbit1 0.291628427
orbit21                 orbit21 0.290155857
upto_sixth           upto_sixth 0.285083840
orbit63                 orbit63 0.283176254
orbit25                 orbit25 0.282524579
graph7                   graph7 0.272520410
graph26                 graph26 0.269347469
orbit16                 orbit16 0.263813609
orbit40                 orbit40 0.261607626
orbit54                 orbit54 0.258020537
pdi                         pdi 0.255825819
orbit64                 orbit64 0.246974781
orbit68                 orbit68 0.246557610
orbit70                 orbit70 0.239572333
bigcom28               bigcom28 0.239242987
ratio6                   ratio6 0.228293808
graph3                   graph3 0.219911377
close                     close 0.216422315
orbit12                 orbit12 0.216194836
constraint           constraint 0.215171868
orbit31                 orbit31 0.208958408
orbit49                 orbit49 0.206790899
orbit41                 orbit41 0.204731983
orbit4                   orbit4 0.203507452
upto_second         upto_second 0.181935722
bigcom4                 bigcom4 0.176493337
sixth                     sixth 0.167982114
bigcom3                 bigcom3 0.166571861
ecc                         ecc 0.164503996
orbit48                 orbit48 0.161137649
orbit9                   orbit9 0.158156254
orbit51                 orbit51 0.155492278
upto_fourth         upto_fourth 0.150972385
membership_s30   membership_s30 0.147703533
orbit29                 orbit29 0.130934226
orbit55                 orbit55 0.128443309
membership_s27   membership_s27 0.126730199
orbit23                 orbit23 0.123243997
ratio3                   ratio3 0.118834445
second                   second 0.115782706
graph2                   graph2 0.108956943
graph0                   graph0 0.108718297
orbit58                 orbit58 0.098507844
upto_third           upto_third 0.098357942
orbit57                 orbit57 0.095857746
orbit13                 orbit13 0.086491322
orbit60                 orbit60 0.085897608
bigcom101             bigcom101 0.068808087
orbit44                 orbit44 0.063905386
bigcom22               bigcom22 0.063848136
orbit66                 orbit66 0.061904657
evcent                   evcent 0.060485897
AP                           AP 0.055063867
orbit11                 orbit11 0.053312660
orbit53                 orbit53 0.048681370
orbit42                 orbit42 0.046124710
graph28                 graph28 0.039068040
orbit43                 orbit43 0.038550115
graph8                   graph8 0.030659479
orbit71                 orbit71 0.022259173
orbit22                 orbit22 0.020041399
bigcom38               bigcom38 0.017901689
graph29                 graph29 0.012735342
orbit69                 orbit69 0.008665661
orbit0                   orbit0 0.000000000
orbit3                   orbit3 0.000000000
orbit6                   orbit6 0.000000000
orbit8                   orbit8 0.000000000
orbit14                 orbit14 0.000000000
orbit34                 orbit34 0.000000000
orbit67                 orbit67 0.000000000
orbit72                 orbit72 0.000000000
eccrad                   eccrad 0.000000000
hubscore               hubscore 0.000000000
first                     first 0.000000000
bigcom1                 bigcom1 0.000000000
bigcom2                 bigcom2 0.000000000
bigcom6                 bigcom6 0.000000000
bigcom8                 bigcom8 0.000000000
bigcom9                 bigcom9 0.000000000
bigcom13               bigcom13 0.000000000
bigcom15               bigcom15 0.000000000
bigcom16               bigcom16 0.000000000
bigcom21               bigcom21 0.000000000
bigcom24               bigcom24 0.000000000
bigcom31               bigcom31 0.000000000
bigcom32               bigcom32 0.000000000
bigcom33               bigcom33 0.000000000
bigcom34               bigcom34 0.000000000
bigcom36               bigcom36 0.000000000
bigcom37               bigcom37 0.000000000
bigcom39               bigcom39 0.000000000
bigcom40               bigcom40 0.000000000
bigcom43               bigcom43 0.000000000
bigcom44               bigcom44 0.000000000
bigcom47               bigcom47 0.000000000
bigcom49               bigcom49 0.000000000
bigcom50               bigcom50 0.000000000
bigcom51               bigcom51 0.000000000
bigcom52               bigcom52 0.000000000
bigcom54               bigcom54 0.000000000
bigcom56               bigcom56 0.000000000
bigcom62               bigcom62 0.000000000
bigcom66               bigcom66 0.000000000
bigcom68               bigcom68 0.000000000
bigcom69               bigcom69 0.000000000
bigcom71               bigcom71 0.000000000
bigcom72               bigcom72 0.000000000
bigcom73               bigcom73 0.000000000
bigcom74               bigcom74 0.000000000
bigcom75               bigcom75 0.000000000
bigcom76               bigcom76 0.000000000
bigcom77               bigcom77 0.000000000
bigcom79               bigcom79 0.000000000
bigcom80               bigcom80 0.000000000
bigcom82               bigcom82 0.000000000
bigcom83               bigcom83 0.000000000
bigcom84               bigcom84 0.000000000
bigcom85               bigcom85 0.000000000
bigcom87               bigcom87 0.000000000
bigcom89               bigcom89 0.000000000
bigcom91               bigcom91 0.000000000
bigcom92               bigcom92 0.000000000
bigcom93               bigcom93 0.000000000
bigcom96               bigcom96 0.000000000
bigcom97               bigcom97 0.000000000
bigcom98               bigcom98 0.000000000
bigcom99               bigcom99 0.000000000
bigcom104             bigcom104 0.000000000
bigcom106             bigcom106 0.000000000
bigcom109             bigcom109 0.000000000
bigcom113             bigcom113 0.000000000
bigcom116             bigcom116 0.000000000
bigcom120             bigcom120 0.000000000
bigcom123             bigcom123 0.000000000
bigcom126             bigcom126 0.000000000
bigcom127             bigcom127 0.000000000
bigcom137             bigcom137 0.000000000
bigcom139             bigcom139 0.000000000
bigcom140             bigcom140 0.000000000
bigcom143             bigcom143 0.000000000
bigcom145             bigcom145 0.000000000
bigcom146             bigcom146 0.000000000
bigcom147             bigcom147 0.000000000
bigcom149             bigcom149 0.000000000
bigcom153             bigcom153 0.000000000
bigcom154             bigcom154 0.000000000
bigcom156             bigcom156 0.000000000
bigcom157             bigcom157 0.000000000
bigcom158             bigcom158 0.000000000
bigcom160             bigcom160 0.000000000
bigcom161             bigcom161 0.000000000
bigcom162             bigcom162 0.000000000
bigcom164             bigcom164 0.000000000
bigcom166             bigcom166 0.000000000
bigcom167             bigcom167 0.000000000
bigcom171             bigcom171 0.000000000
bigcom173             bigcom173 0.000000000
bigcom175             bigcom175 0.000000000
bigcom176             bigcom176 0.000000000
bigcom177             bigcom177 0.000000000
bigcom178             bigcom178 0.000000000
bigcom180             bigcom180 0.000000000
bigcom181             bigcom181 0.000000000
bigcom184             bigcom184 0.000000000
bigcom186             bigcom186 0.000000000
bigcom187             bigcom187 0.000000000
bigcom189             bigcom189 0.000000000
bigcom194             bigcom194 0.000000000
bigcom195             bigcom195 0.000000000
bigcom196             bigcom196 0.000000000
bigcom204             bigcom204 0.000000000
bigcom205             bigcom205 0.000000000
bigcom212             bigcom212 0.000000000
bigcom214             bigcom214 0.000000000
bigcom222             bigcom222 0.000000000
bigcom223             bigcom223 0.000000000
bigcom226             bigcom226 0.000000000
bigcom227             bigcom227 0.000000000
bigcom229             bigcom229 0.000000000
bigcom233             bigcom233 0.000000000
bigcom236             bigcom236 0.000000000
bigcom237             bigcom237 0.000000000
bigcom246             bigcom246 0.000000000
bigcom248             bigcom248 0.000000000
bigcom249             bigcom249 0.000000000
bigcom250             bigcom250 0.000000000
bigcom254             bigcom254 0.000000000
bigcom266             bigcom266 0.000000000
bigcom269             bigcom269 0.000000000
bigcom272             bigcom272 0.000000000
bigcom274             bigcom274 0.000000000
bigcom281             bigcom281 0.000000000
bigcom291             bigcom291 0.000000000
bigcom292             bigcom292 0.000000000
bigcom295             bigcom295 0.000000000
bigcom299             bigcom299 0.000000000
bigcom301             bigcom301 0.000000000
bigcom306             bigcom306 0.000000000
bigcom309             bigcom309 0.000000000
bigcom314             bigcom314 0.000000000
bigcom321             bigcom321 0.000000000
bigcom341             bigcom341 0.000000000
bigcom350             bigcom350 0.000000000
bigcom353             bigcom353 0.000000000
bigcom359             bigcom359 0.000000000
bigcom363             bigcom363 0.000000000
bigcom365             bigcom365 0.000000000
bigcom385             bigcom385 0.000000000
bigcom386             bigcom386 0.000000000
bigcom408             bigcom408 0.000000000
bigcom412             bigcom412 0.000000000
bigcom480             bigcom480 0.000000000
membership_s3     membership_s3 0.000000000
membership_s4     membership_s4 0.000000000
membership_s5     membership_s5 0.000000000
membership_s6     membership_s6 0.000000000
membership_s7     membership_s7 0.000000000
membership_s8     membership_s8 0.000000000
membership_s9     membership_s9 0.000000000
membership_s11   membership_s11 0.000000000
membership_s12   membership_s12 0.000000000
membership_s14   membership_s14 0.000000000
membership_s16   membership_s16 0.000000000
membership_s17   membership_s17 0.000000000
membership_s18   membership_s18 0.000000000
membership_s20   membership_s20 0.000000000
membership_s21   membership_s21 0.000000000
membership_s22   membership_s22 0.000000000
membership_s24   membership_s24 0.000000000
membership_s25   membership_s25 0.000000000
membership_s26   membership_s26 0.000000000
membership_s28   membership_s28 0.000000000
membership_s31   membership_s31 0.000000000
membership_s33   membership_s33 0.000000000
membership_s36   membership_s36 0.000000000
membership_s37   membership_s37 0.000000000
[1] "Dataset: all_TnotC Model RF, run: 8 of 10 2015-06-22 18:11:09"
     |      Out-of-bag   |
Tree |      MSE  %Var(y) |
   1 |  0.02105   172.07 |
   2 |  0.02081   170.04 |
   3 |  0.02007   163.99 |
   4 |  0.01839   150.32 |
   5 |   0.0179   146.33 |
   6 |  0.01755   143.43 |
   7 |  0.01713   140.03 |
   8 |  0.01673   136.69 |
   9 |  0.01575   128.73 |
  10 |  0.01537   125.63 |
  11 |   0.0149   121.76 |
  12 |  0.01468   119.96 |
  13 |  0.01445   118.06 |
  14 |  0.01433   117.11 |
  15 |  0.01429   116.81 |
  16 |  0.01423   116.32 |
  17 |   0.0141   115.20 |
  18 |  0.01401   114.49 |
  19 |  0.01406   114.88 |
  20 |  0.01398   114.27 |
  21 |  0.01383   113.04 |
  22 |  0.01371   112.06 |
  23 |  0.01367   111.72 |
  24 |  0.01359   111.08 |
  25 |   0.0135   110.33 |
  26 |  0.01345   109.95 |
  27 |  0.01348   110.15 |
  28 |  0.01346   109.99 |
  29 |  0.01344   109.82 |
  30 |  0.01335   109.14 |
  31 |  0.01335   109.10 |
  32 |  0.01324   108.24 |
  33 |  0.01325   108.29 |
  34 |  0.01322   108.07 |
  35 |  0.01318   107.75 |
  36 |  0.01314   107.42 |
  37 |  0.01309   106.98 |
  38 |  0.01302   106.44 |
  39 |  0.01305   106.63 |
  40 |  0.01303   106.49 |
  41 |  0.01301   106.35 |
  42 |  0.01295   105.87 |
  43 |  0.01297   106.03 |
  44 |  0.01294   105.78 |
  45 |  0.01291   105.48 |
  46 |  0.01288   105.24 |
  47 |  0.01289   105.31 |
  48 |  0.01286   105.07 |
  49 |  0.01282   104.77 |
  50 |  0.01279   104.49 |
  51 |  0.01278   104.41 |
  52 |  0.01275   104.17 |
  53 |   0.0127   103.83 |
  54 |  0.01269   103.68 |
  55 |  0.01268   103.62 |
  56 |  0.01268   103.63 |
  57 |  0.01265   103.39 |
  58 |  0.01265   103.42 |
  59 |  0.01267   103.50 |
  60 |  0.01265   103.35 |
  61 |  0.01265   103.41 |
  62 |  0.01263   103.23 |
  63 |  0.01262   103.16 |
  64 |  0.01261   103.07 |
  65 |  0.01261   103.02 |
  66 |  0.01259   102.89 |
  67 |  0.01257   102.69 |
  68 |  0.01257   102.73 |
  69 |  0.01256   102.65 |
  70 |  0.01255   102.53 |
  71 |  0.01252   102.34 |
  72 |  0.01251   102.26 |
  73 |   0.0125   102.16 |
  74 |  0.01249   102.09 |
  75 |  0.01249   102.04 |
  76 |  0.01248   101.99 |
  77 |  0.01248   102.03 |
  78 |  0.01248   101.98 |
  79 |  0.01246   101.85 |
  80 |  0.01247   101.91 |
  81 |  0.01247   101.88 |
  82 |  0.01245   101.78 |
  83 |  0.01246   101.79 |
  84 |  0.01247   101.92 |
  85 |  0.01247   101.87 |
  86 |  0.01246   101.80 |
  87 |  0.01245   101.78 |
  88 |  0.01246   101.82 |
  89 |  0.01244   101.66 |
  90 |  0.01244   101.68 |
  91 |  0.01243   101.60 |
  92 |  0.01242   101.53 |
  93 |  0.01244   101.64 |
  94 |  0.01243   101.55 |
  95 |  0.01242   101.47 |
  96 |  0.01242   101.53 |
  97 |  0.01242   101.52 |
  98 |  0.01243   101.57 |
  99 |  0.01242   101.52 |
 100 |  0.01243   101.54 |
[1] "Random Forest variable coefficients"
                      %IncMSE IncNodePurity
graph0           1.603794e-04  3.473692e-01
graph1           2.447300e-03  5.296713e-01
graph2           7.861469e-05  2.533168e-01
graph3           1.508178e-03  7.061880e-01
graph4           1.767132e-03  5.354907e-01
graph5           2.010099e-03  7.042357e-01
graph6           7.438602e-04  5.731361e-01
graph7           1.526050e-03  4.709940e-01
graph8           1.007883e-04  1.968434e-01
graph9           1.707637e-03  5.459627e-01
graph10          1.759649e-03  8.809982e-01
graph11          3.641883e-03  8.347748e-01
graph12          1.461724e-03  5.950939e-01
graph13          1.057798e-03  3.727094e-01
graph14          1.199271e-03  4.687844e-01
graph15          2.008840e-03  6.969441e-01
graph16          1.546256e-03  7.631684e-01
graph17          1.571811e-03  8.307291e-01
graph18          7.658294e-04  4.216321e-01
graph19          5.606819e-04  7.022680e-01
graph20          1.921519e-03  6.121274e-01
graph21          1.212252e-03  4.480492e-01
graph22          2.812940e-03  6.648105e-01
graph23          1.631745e-03  7.936683e-01
graph24          1.673827e-03  5.342045e-01
graph25          1.381090e-03  4.926524e-01
graph26          8.748806e-04  3.759317e-01
graph27          1.144959e-03  2.769853e-01
graph28          6.054082e-04  1.865178e-01
graph29          1.742306e-04  5.859028e-02
orbit0           9.819886e-05  2.110358e-01
orbit1           7.149373e-04  4.592688e-01
orbit2           9.583624e-04  2.989775e-01
orbit3           2.044870e-04  2.416114e-01
orbit4           6.453837e-04  5.133987e-01
orbit5           9.489113e-04  5.388277e-01
orbit6           1.325545e-03  6.196030e-01
orbit7           1.798238e-03  5.544907e-01
orbit8           2.501492e-03  7.475768e-01
orbit9           1.154778e-03  5.527247e-01
orbit10          8.633408e-04  5.787150e-01
orbit11          2.805956e-04  3.022956e-01
orbit12          1.491601e-03  4.336461e-01
orbit13          2.642151e-04  3.744518e-01
orbit14          3.407147e-04  1.515070e-01
orbit15          1.222539e-03  5.484133e-01
orbit16          1.054252e-03  3.989157e-01
orbit17          9.968447e-04  5.109390e-01
orbit18          5.877849e-03  1.478726e+00
orbit19          1.918320e-03  6.708013e-01
orbit20          3.110002e-03  7.181341e-01
orbit21          1.972657e-03  4.520995e-01
orbit22          3.343978e-03  1.003848e+00
orbit23          1.216527e-03  4.744793e-01
orbit24          1.965863e-03  7.601092e-01
orbit25          1.159425e-03  2.657952e-01
orbit26          4.853695e-04  2.727688e-01
orbit27          3.083941e-03  8.761857e-01
orbit28          1.380348e-03  6.229846e-01
orbit29          4.223985e-04  3.243143e-01
orbit30          1.610665e-03  6.145928e-01
orbit31          1.103021e-03  1.009484e+00
orbit32          1.174720e-03  6.977980e-01
orbit33          8.105985e-04  4.437140e-01
orbit34          1.751919e-03  6.094759e-01
orbit35          2.313783e-03  6.799830e-01
orbit36          1.448650e-03  5.205512e-01
orbit37          7.664697e-04  6.769324e-01
orbit38          1.764160e-03  3.739208e-01
orbit39          6.774623e-04  1.055136e+00
orbit40          4.859791e-04  4.598578e-01
orbit41          4.951078e-04  1.356917e-01
orbit42          5.517843e-04  2.700182e-01
orbit43          5.034266e-04  4.747282e-01
orbit44          2.044497e-03  4.655786e-01
orbit45          1.604285e-03  9.366712e-01
orbit46          1.356359e-03  4.636101e-01
orbit47          6.261970e-04  4.324696e-01
orbit48          2.825235e-04  2.567854e-01
orbit49          3.574138e-03  6.886275e-01
orbit50          1.189625e-03  5.697754e-01
orbit51          9.019893e-04  5.469261e-01
orbit52          5.396925e-04  3.807109e-01
orbit53          8.950277e-04  3.465374e-01
orbit54          2.513920e-03  3.507929e-01
orbit55          1.958936e-04  1.646791e-01
orbit56          1.733161e-03  1.366766e+00
orbit57          3.029550e-04  3.023642e-01
orbit58          3.794245e-04  1.488005e-01
orbit59          2.194743e-03  5.693614e-01
orbit60          3.206213e-04  3.668400e-01
orbit61          5.787560e-04  3.450222e-01
orbit62          6.978288e-04  4.774579e-01
orbit63          1.652764e-03  2.612615e-01
orbit64          1.480764e-03  4.186576e-01
orbit65          4.839984e-03  6.890035e-01
orbit66          5.488877e-04  3.416736e-01
orbit67          1.865110e-04  9.621582e-02
orbit68          1.723476e-03  3.672233e-01
orbit69          2.992601e-04  3.233696e-01
orbit70          9.687615e-04  4.501458e-01
orbit71          1.835493e-04  1.039872e-01
orbit72          3.422236e-05  1.251054e-01
AP               1.627185e-05  1.643338e-01
bet              3.704589e-03  1.465070e+00
ecc              3.214730e-04  1.841462e-01
eccrad           2.422346e-04  2.050226e-01
close            1.085210e-03  4.404894e-01
constraint       2.989504e-03  1.237254e+00
coreness         7.347875e-04  7.268030e-01
knn              3.238435e-03  2.028849e+00
hubscore         7.709055e-04  6.594044e-01
pagerank         4.823340e-03  3.150340e+00
trans            1.160973e-03  1.297421e+00
evcent           6.600304e-04  4.412263e-01
first            4.916465e-05  2.001738e-01
upto_second      5.833820e-04  5.563722e-01
upto_third       1.261687e-03  4.924824e-01
upto_fourth      4.736494e-04  4.568170e-01
upto_fifth       3.451967e-03  7.589675e-01
upto_sixth       2.833731e-03  7.795334e-01
second           1.410844e-03  5.897016e-01
third            4.259609e-03  1.167918e+00
fourth           4.803161e-03  1.816082e+00
fifth            2.417567e-03  1.073410e+00
sixth            2.409369e-03  1.193387e+00
ratio1           3.711170e-03  1.729514e+00
ratio2           3.530128e-03  1.927362e+00
ratio3           1.697775e-03  1.470001e+00
ratio4           2.341329e-03  1.940059e+00
ratio5           3.008642e-03  4.494066e+00
ratio6           1.696358e-03  1.213169e+00
selfinter        2.090065e-03  5.527994e-01
walktrap_vertex  9.285535e-04  2.546647e+00
bigcom1          0.000000e+00  2.602085e-20
bigcom2          0.000000e+00  0.000000e+00
bigcom3          1.788964e-04  3.739232e-01
bigcom4          6.789215e-05  5.188241e-02
bigcom6          0.000000e+00  0.000000e+00
bigcom8          0.000000e+00  6.071532e-20
bigcom9          0.000000e+00  0.000000e+00
bigcom11         2.419221e-05  2.729733e-01
bigcom13         0.000000e+00  2.168404e-21
bigcom15         0.000000e+00  0.000000e+00
bigcom16         0.000000e+00  0.000000e+00
bigcom21         0.000000e+00  1.333333e-02
bigcom22         2.687316e-05  8.364608e-02
bigcom24         0.000000e+00  0.000000e+00
bigcom26         2.273060e-04  7.659279e-01
bigcom28         6.436114e-05  3.030085e-01
bigcom30         1.096866e-03  1.603342e+00
bigcom31         0.000000e+00  0.000000e+00
bigcom32         0.000000e+00  0.000000e+00
bigcom33         0.000000e+00  0.000000e+00
bigcom34         0.000000e+00  4.336809e-21
bigcom36         0.000000e+00  0.000000e+00
bigcom37         0.000000e+00  0.000000e+00
bigcom38         6.043676e-05  2.848582e-01
bigcom39         0.000000e+00  0.000000e+00
bigcom40         1.014047e-05  1.709831e-02
bigcom43         0.000000e+00  0.000000e+00
bigcom44         0.000000e+00  8.673617e-21
bigcom46         4.214362e-05  8.647634e-01
bigcom47         0.000000e+00  0.000000e+00
bigcom49         0.000000e+00  0.000000e+00
bigcom50         0.000000e+00  0.000000e+00
bigcom51         0.000000e+00  0.000000e+00
bigcom52         4.813343e-05  1.073600e+00
bigcom54         0.000000e+00  0.000000e+00
bigcom56         0.000000e+00  0.000000e+00
bigcom62        -1.260141e-05  5.367153e-01
bigcom66         0.000000e+00  0.000000e+00
bigcom68         0.000000e+00  0.000000e+00
bigcom69         0.000000e+00  0.000000e+00
bigcom71         0.000000e+00  0.000000e+00
bigcom72         0.000000e+00  0.000000e+00
bigcom73         8.168684e-06  2.812586e-01
bigcom74         0.000000e+00  0.000000e+00
bigcom75        -3.088262e-05  5.298195e-01
bigcom76         0.000000e+00  0.000000e+00
bigcom77         0.000000e+00  0.000000e+00
bigcom79         0.000000e+00  1.951564e-20
bigcom80         0.000000e+00  0.000000e+00
bigcom82         0.000000e+00  0.000000e+00
bigcom83         0.000000e+00  0.000000e+00
bigcom84         0.000000e+00  0.000000e+00
bigcom85         0.000000e+00  0.000000e+00
bigcom87         0.000000e+00  4.336809e-21
bigcom89         0.000000e+00  0.000000e+00
bigcom91        -3.850565e-07  2.503767e-01
bigcom92        -2.534495e-05  2.953479e-02
bigcom93         0.000000e+00  0.000000e+00
bigcom96         0.000000e+00  0.000000e+00
bigcom97         0.000000e+00  0.000000e+00
bigcom98         0.000000e+00  0.000000e+00
bigcom99         0.000000e+00  0.000000e+00
bigcom101        3.742225e-05  1.700176e-01
bigcom104        0.000000e+00  0.000000e+00
bigcom106        0.000000e+00  0.000000e+00
bigcom109        3.359403e-05  7.369849e-01
bigcom113        0.000000e+00  0.000000e+00
bigcom116       -9.189205e-06  6.331544e-02
bigcom120        0.000000e+00  2.168404e-21
bigcom123        0.000000e+00  0.000000e+00
bigcom126        0.000000e+00  0.000000e+00
bigcom127        0.000000e+00  0.000000e+00
bigcom137        0.000000e+00  0.000000e+00
bigcom139        0.000000e+00  0.000000e+00
bigcom140        0.000000e+00  0.000000e+00
bigcom143       -1.941920e-07  2.463152e-01
bigcom145        0.000000e+00  0.000000e+00
bigcom146        0.000000e+00  0.000000e+00
bigcom147        0.000000e+00  8.673617e-21
bigcom149        0.000000e+00  0.000000e+00
bigcom153        0.000000e+00  0.000000e+00
bigcom154        0.000000e+00  0.000000e+00
bigcom156        0.000000e+00  0.000000e+00
bigcom157        0.000000e+00  0.000000e+00
bigcom158        0.000000e+00  0.000000e+00
bigcom160        0.000000e+00  0.000000e+00
bigcom161        0.000000e+00  0.000000e+00
bigcom162        0.000000e+00  0.000000e+00
bigcom164        0.000000e+00  0.000000e+00
bigcom166        0.000000e+00  0.000000e+00
bigcom167        0.000000e+00  6.938894e-20
bigcom171        0.000000e+00  0.000000e+00
bigcom173        0.000000e+00  0.000000e+00
bigcom175        0.000000e+00  0.000000e+00
bigcom176        0.000000e+00  0.000000e+00
bigcom177        0.000000e+00  0.000000e+00
bigcom178        2.982696e-05  1.111191e+00
bigcom180        0.000000e+00  0.000000e+00
bigcom181        0.000000e+00  0.000000e+00
bigcom184        0.000000e+00  0.000000e+00
bigcom186        1.700274e-05  5.937859e-01
bigcom187       -3.344528e-06  1.752244e-01
bigcom189        0.000000e+00  0.000000e+00
bigcom194        0.000000e+00  0.000000e+00
bigcom195        0.000000e+00  0.000000e+00
bigcom196       -1.733089e-05  2.189593e-01
bigcom204        1.372874e-05  1.639521e-01
bigcom205       -1.910954e-05  2.884919e-01
bigcom212        0.000000e+00  4.336809e-21
bigcom214        0.000000e+00  0.000000e+00
bigcom222        0.000000e+00  0.000000e+00
bigcom223        0.000000e+00  0.000000e+00
bigcom226        0.000000e+00  0.000000e+00
bigcom227        0.000000e+00  0.000000e+00
bigcom229        0.000000e+00  0.000000e+00
bigcom233        0.000000e+00  0.000000e+00
bigcom236        0.000000e+00  0.000000e+00
bigcom237        0.000000e+00  0.000000e+00
bigcom246        0.000000e+00  0.000000e+00
bigcom248        0.000000e+00  0.000000e+00
bigcom249        0.000000e+00  0.000000e+00
bigcom250        0.000000e+00  0.000000e+00
bigcom254        0.000000e+00  0.000000e+00
bigcom266        0.000000e+00  0.000000e+00
bigcom269        0.000000e+00  0.000000e+00
bigcom272        0.000000e+00  0.000000e+00
bigcom274        0.000000e+00  8.673617e-21
bigcom281        0.000000e+00  0.000000e+00
bigcom291        0.000000e+00  0.000000e+00
bigcom292        0.000000e+00  0.000000e+00
bigcom295        0.000000e+00  0.000000e+00
bigcom299        0.000000e+00  0.000000e+00
bigcom301        0.000000e+00  0.000000e+00
bigcom306        0.000000e+00  0.000000e+00
bigcom309        0.000000e+00  0.000000e+00
bigcom314        0.000000e+00  8.673617e-21
bigcom321        0.000000e+00  0.000000e+00
bigcom341        0.000000e+00  4.336809e-21
bigcom350        0.000000e+00  0.000000e+00
bigcom353        0.000000e+00  0.000000e+00
bigcom359        0.000000e+00  0.000000e+00
bigcom363        0.000000e+00  0.000000e+00
bigcom365        0.000000e+00  0.000000e+00
bigcom385       -2.549265e-05  3.872469e-01
bigcom386        0.000000e+00  0.000000e+00
bigcom408        0.000000e+00  4.336809e-21
bigcom412        0.000000e+00  0.000000e+00
bigcom480        0.000000e+00  0.000000e+00
spin_vertex      1.094389e-03  1.606528e+00
membership_s1    8.564711e-04  6.277138e-01
membership_s3    0.000000e+00  0.000000e+00
membership_s4    8.880132e-06  4.821241e-02
membership_s5    5.319580e-05  9.989753e-02
membership_s6    1.507834e-04  6.368803e-02
membership_s7   -1.143527e-05  9.428691e-02
membership_s8    0.000000e+00  1.734723e-20
membership_s9    0.000000e+00  0.000000e+00
membership_s11   0.000000e+00  0.000000e+00
membership_s12   0.000000e+00  0.000000e+00
membership_s14   0.000000e+00  0.000000e+00
membership_s15   7.648611e-05  5.384977e-01
membership_s16   0.000000e+00  0.000000e+00
membership_s17   0.000000e+00  0.000000e+00
membership_s18   0.000000e+00  6.505213e-21
membership_s20   0.000000e+00  0.000000e+00
membership_s21  -2.903024e-05  9.756898e-02
membership_s22   0.000000e+00  2.081668e-19
membership_s24   4.486317e-06  8.571429e-03
membership_s25   0.000000e+00  0.000000e+00
membership_s26   0.000000e+00  2.168404e-21
membership_s27   5.210964e-05  9.257026e-02
membership_s28   0.000000e+00  0.000000e+00
membership_s30   5.203657e-04  2.520658e-01
membership_s31   5.620529e-05  1.627489e-01
membership_s32   1.760339e-03  1.828024e+00
membership_s33   0.000000e+00  0.000000e+00
membership_s36   0.000000e+00  4.336809e-20
membership_s37   0.000000e+00  0.000000e+00
V1               3.077819e-03  2.354720e+00
V2               1.711790e-03  2.992982e+00
pdi              2.168113e-04  7.041079e-01
adhesion         1.258798e-02  2.927811e+00
cohesion         1.480752e-02  2.708317e+00
inner            9.939199e-03  3.684298e+00
outer            5.379187e-03  4.680498e+00
ioratio          6.557266e-03  3.137897e+00
comsize          8.966480e-03  4.055566e+00
[1] "Dataset: all_TnotC Model GLM, run: 8 of 10 2015-06-22 18:15:02"
[1] "glmnet variable coefficients"
                         [,1]          [,2]
(Intercept)     -4.378413e+00 -5.337240e+00
graph0           1.388891e-41  1.582006e-04
graph1          -1.774317e-44 -1.472082e-07
graph2          -2.555643e-42 -6.730552e-05
graph3          -8.041126e-46 -1.326654e-08
graph4          -2.712673e-47 -1.213223e-10
graph5          -2.038982e-43 -3.492225e-06
graph6          -5.664031e-45 -5.986026e-08
graph7          -1.395595e-43 -1.913095e-06
graph8          -1.157885e-42 -1.505689e-05
graph9          -1.826473e-47 -3.334589e-10
graph10         -7.162643e-49 -5.398602e-12
graph11         -6.291478e-50 -3.311385e-13
graph12         -4.083508e-47 -3.245945e-10
graph13         -2.001814e-46 -3.290713e-09
graph14         -6.600687e-48 -3.573644e-11
graph15         -8.985123e-45 -1.487962e-07
graph16         -1.783781e-46 -1.691665e-09
graph17         -2.880038e-46 -2.107495e-09
graph18         -4.929472e-45 -2.437011e-08
graph19         -8.754140e-46 -4.878593e-09
graph20         -2.320883e-44 -3.599167e-07
graph21         -4.369616e-45 -1.377276e-08
graph22         -2.249056e-44 -5.343047e-07
graph23         -5.284439e-45 -4.864674e-08
graph24         -5.766917e-45  2.256714e-08
graph25         -1.082345e-44  7.904194e-07
graph26         -2.017077e-44 -3.260070e-07
graph27          1.166641e-43  9.435758e-06
graph28         -3.277683e-45  6.022543e-07
graph29         -1.620518e-42 -7.194727e-05
orbit0           1.388891e-41  1.595999e-04
orbit1          -9.269874e-43 -1.043975e-05
orbit2          -1.210688e-44 -8.071396e-08
orbit3          -2.555643e-42 -6.659948e-05
orbit4          -2.911587e-45 -1.869102e-07
orbit5          -8.640598e-46 -1.194921e-08
orbit6          -4.438059e-45 -2.894975e-08
orbit7          -1.120363e-47 -1.704982e-11
orbit8          -2.038982e-43 -3.463388e-06
orbit9          -1.203949e-43  2.858520e-06
orbit10         -3.224364e-44 -5.016712e-07
orbit11         -4.776253e-45 -4.309194e-08
orbit12          4.904999e-43  1.174978e-05
orbit13         -3.172614e-43 -5.020388e-06
orbit14         -1.157885e-42 -1.431633e-05
orbit15         -4.319550e-47 -4.271389e-09
orbit16         -2.014072e-47 -3.249837e-10
orbit17         -1.477557e-46 -2.483989e-09
orbit18          4.923554e-47 -6.322955e-10
orbit19         -1.359345e-46 -7.529561e-10
orbit20         -2.493578e-47 -3.431502e-10
orbit21         -3.819030e-49 -1.489280e-12
orbit22         -7.095288e-48 -5.309866e-11
orbit23         -1.954453e-50 -5.612679e-15
orbit24         -1.284737e-46  9.413452e-10
orbit25         -7.099032e-46  5.404182e-10
orbit26         -3.948934e-47 -3.703696e-10
orbit27          2.564544e-45 -5.872381e-08
orbit28         -6.720884e-46 -9.732767e-09
orbit29         -5.216317e-46 -1.221450e-08
orbit30         -4.857235e-46 -5.939532e-09
orbit31         -1.175526e-45 -4.873835e-09
orbit32         -1.626908e-46 -1.654628e-09
orbit33         -2.575656e-48 -4.861629e-12
orbit34         -8.985123e-45 -1.468769e-07
orbit35         -1.537896e-44 -6.987444e-08
orbit36         -1.449305e-45 -1.773423e-08
orbit37         -1.658088e-45 -1.732193e-08
orbit38         -1.218693e-46 -1.020113e-09
orbit39         -8.373474e-45  5.339413e-07
orbit40         -2.184078e-45 -5.779121e-09
orbit41         -1.921377e-45 -2.767393e-08
orbit42         -2.366111e-46 -1.668906e-09
orbit43         -1.045366e-44  2.905783e-08
orbit44         -6.156717e-45 -5.698587e-08
orbit45          1.938614e-44  1.192192e-07
orbit46          6.275246e-45  2.261126e-07
orbit47         -1.838841e-45 -1.881462e-08
orbit48         -2.275628e-45 -1.341042e-08
orbit49         -7.292563e-44 -8.188581e-07
orbit50         -2.379404e-44 -4.097673e-07
orbit51         -5.212269e-45  2.991898e-07
orbit52         -1.279281e-44  2.870364e-07
orbit53         -8.868489e-45 -9.051100e-08
orbit54         -2.275417e-44 -2.882386e-06
orbit55         -2.883660e-44 -4.500763e-07
orbit56          4.256444e-43  1.351538e-05
orbit57         -8.528501e-45 -9.232507e-08
orbit58         -1.175650e-44 -1.389978e-07
orbit59          7.001077e-44  2.901247e-06
orbit60         -1.981816e-44 -1.679332e-07
orbit61         -2.381102e-44 -2.709735e-07
orbit62          6.427094e-43  2.073791e-05
orbit63         -2.458610e-44  2.016679e-06
orbit64         -6.386215e-44  2.990769e-07
orbit65          1.444933e-42  2.246703e-05
orbit66         -1.394438e-45 -1.806474e-07
orbit67         -7.811592e-44 -1.195143e-06
orbit68          3.847813e-43  2.163123e-05
orbit69         -6.374611e-43 -1.055596e-05
orbit70          2.547173e-42  6.248646e-05
orbit71         -3.652039e-43 -7.824650e-06
orbit72         -1.620518e-42 -7.243061e-05
AP               7.989468e-39  7.220580e-02
bet             -9.354480e-47  4.331884e-08
ecc              1.209969e-39 -2.451451e-03
eccrad           7.259813e-39 -1.465690e-02
close           -9.640255e-39 -7.567695e-02
constraint      -1.264659e-38 -2.321526e-01
coreness         3.995540e-40  2.348006e-03
knn             -1.114208e-41 -8.630762e-05
hubscore        -1.280121e-38 -7.705389e-02
pagerank        -4.993222e-38 -1.366896e+00
trans           -2.026852e-39 -6.115637e-02
evcent          -1.364714e-38 -9.214995e-02
first            1.388891e-41  1.583818e-04
upto_second     -1.990180e-42 -1.745832e-05
upto_third       2.354534e-44  1.243335e-06
upto_fourth      1.966833e-43 -3.109996e-06
upto_fifth       1.093047e-42  1.033775e-05
upto_sixth       2.003457e-42  2.974448e-05
second          -2.074784e-42 -1.822638e-05
third            3.256192e-43  4.548147e-06
fourth           8.983534e-44 -4.867117e-06
fifth           -1.011545e-43  6.838524e-06
sixth           -1.331062e-42 -9.909324e-06
ratio1          -1.101938e-41 -8.402413e-05
ratio2           1.807333e-42  5.915269e-05
ratio3          -3.929733e-42  2.588380e-04
ratio4          -2.198025e-41 -2.686839e-04
ratio5          -1.455503e-41 -1.606720e-04
ratio6          -2.190229e-42 -3.656528e-05
selfinter        1.338857e-38  1.831836e-01
walktrap_vertex -4.527932e-39 -1.834498e-01
bigcom1         -1.310723e-38 -2.108679e-01
bigcom2         -1.252747e-38 -3.264640e-01
bigcom3          2.195929e-38  2.458270e-01
bigcom4         -4.680786e-39 -1.792131e-02
bigcom6         -1.252122e-38 -3.804327e-01
bigcom8         -1.281876e-38 -2.449673e-01
bigcom9         -1.256303e-38 -3.295151e-01
bigcom11         7.180341e-38  6.828774e-01
bigcom13        -1.255045e-38 -3.566045e-01
bigcom15        -1.255360e-38 -2.291182e-01
bigcom16        -1.252956e-38 -2.571716e-01
bigcom21        -1.260195e-38 -4.830097e-01
bigcom22         1.197339e-38  5.538327e-02
bigcom24        -1.252330e-38 -2.999562e-01
bigcom26         7.051690e-38  7.337200e-01
bigcom28         1.817141e-38  1.781143e-01
bigcom30         1.227224e-37  8.055434e-01
bigcom31        -1.251914e-38 -2.985870e-01
bigcom32        -1.253164e-38 -3.885581e-01
bigcom33        -1.252018e-38 -3.969881e-01
bigcom34        -1.252122e-38 -2.519160e-01
bigcom36        -1.253164e-38 -4.691360e-01
bigcom37        -1.252018e-38 -2.050598e-01
bigcom38         5.970461e-38  9.166208e-01
bigcom39        -1.254627e-38 -3.917042e-01
bigcom40        -9.306836e-39 -1.031257e-01
bigcom43        -1.252747e-38 -2.968100e-01
bigcom44        -1.269870e-38 -2.051872e-01
bigcom46         1.801999e-37  1.284845e+00
bigcom47        -1.253269e-38 -4.421585e-01
bigcom49        -1.252643e-38 -2.641782e-01
bigcom50        -1.252747e-38 -4.116416e-01
bigcom51        -1.252018e-38 -2.720567e-01
bigcom52         2.762461e-37  1.707439e+00
bigcom54        -1.252018e-38 -2.344754e-01
bigcom56        -1.253269e-38 -3.872386e-01
bigcom62         1.559130e-37  1.180739e+00
bigcom66        -1.252122e-38 -4.535266e-01
bigcom68        -1.252226e-38 -2.709095e-01
bigcom69        -1.253269e-38 -3.695978e-01
bigcom71        -1.253269e-38 -2.086286e-01
bigcom72        -1.252226e-38 -2.209311e-01
bigcom73         3.805336e-38  3.499958e-01
bigcom74        -1.252747e-38 -3.581387e-01
bigcom75         1.895841e-37  1.234580e+00
bigcom76        -1.252434e-38 -3.512034e-01
bigcom77        -1.252539e-38 -4.180430e-01
bigcom79        -1.252122e-38 -5.060454e-01
bigcom80        -1.252539e-38 -4.533880e-01
bigcom82        -1.252330e-38 -5.375982e-01
bigcom83        -1.252018e-38 -1.612624e-01
bigcom84        -1.252434e-38 -5.186038e-01
bigcom85        -1.252434e-38 -4.594803e-01
bigcom87        -1.252747e-38 -4.494536e-01
bigcom89        -1.251914e-38 -3.822422e-01
bigcom91         8.856878e-38  6.443934e-01
bigcom92         1.910151e-38  3.979129e-01
bigcom93        -1.251914e-38 -1.920796e-01
bigcom96        -1.252018e-38 -4.381543e-01
bigcom97        -1.253060e-38 -4.165969e-01
bigcom98        -1.252122e-38 -4.209739e-01
bigcom99        -1.252018e-38 -2.292550e-01
bigcom101        3.345992e-38  8.890423e-01
bigcom104       -1.252851e-38 -3.839849e-01
bigcom106       -1.252330e-38 -4.087660e-01
bigcom109        1.318619e-37  1.318322e+00
bigcom113       -1.252330e-38 -4.225092e-01
bigcom116        8.132470e-39  6.333046e-02
bigcom120       -1.252018e-38 -4.449615e-01
bigcom123       -1.252122e-38 -3.670743e-01
bigcom126       -1.251809e-38 -2.822952e-01
bigcom127       -1.252330e-38 -2.490660e-01
bigcom137       -1.252643e-38 -4.477289e-01
bigcom139       -1.252122e-38 -4.384537e-01
bigcom140       -1.252122e-38 -3.204907e-01
bigcom143        1.895841e-37  1.341083e+00
bigcom145       -1.252226e-38 -2.213590e-01
bigcom146       -1.252226e-38 -2.375913e-01
bigcom147       -1.253478e-38 -2.488425e-01
bigcom149       -1.252018e-38 -2.610692e-01
bigcom153       -1.252851e-38 -4.116914e-01
bigcom154       -1.253060e-38 -2.203051e-01
bigcom156       -1.252226e-38 -3.956950e-01
bigcom157       -1.253060e-38 -1.774324e-01
bigcom158       -1.251809e-38 -2.886803e-01
bigcom160       -1.252122e-38 -4.059662e-01
bigcom161       -1.252122e-38 -2.874294e-01
bigcom162       -1.252018e-38 -2.778304e-01
bigcom164       -1.251914e-38 -2.758519e-01
bigcom166       -1.252956e-38 -2.074367e-01
bigcom167       -1.254000e-38 -4.540307e-01
bigcom171       -1.252643e-38 -4.378203e-01
bigcom173       -1.252018e-38 -3.086588e-01
bigcom175       -1.252018e-38 -1.943983e-01
bigcom176       -1.252018e-38 -2.450891e-01
bigcom177       -1.252122e-38 -2.798280e-01
bigcom178        3.243472e-37  1.917239e+00
bigcom180       -1.251914e-38 -2.179684e-01
bigcom181       -1.253373e-38 -3.111398e-01
bigcom184       -1.252122e-38 -3.165876e-01
bigcom186        1.895841e-37  1.094754e+00
bigcom187        1.895841e-37  1.019732e+00
bigcom189       -1.252851e-38 -2.883853e-01
bigcom194       -1.252330e-38 -2.077286e-01
bigcom195       -1.252122e-38 -3.308923e-01
bigcom196        1.895841e-37  1.027369e+00
bigcom204        9.979316e-38  1.078573e+00
bigcom205        1.559130e-37  1.383316e+00
bigcom212       -1.252018e-38 -2.410903e-01
bigcom214       -1.252226e-38 -2.987147e-01
bigcom222       -1.251914e-38 -2.928267e-01
bigcom223       -1.252122e-38 -4.705098e-01
bigcom226       -1.252122e-38 -2.274435e-01
bigcom227       -1.252122e-38 -3.152454e-01
bigcom229       -1.252018e-38 -2.354102e-01
bigcom233       -1.251914e-38 -3.905586e-01
bigcom236       -1.252018e-38 -3.224758e-01
bigcom237       -1.251914e-38 -3.530725e-01
bigcom246       -1.252747e-38 -3.085086e-01
bigcom248       -1.253269e-38 -4.534920e-01
bigcom249       -1.252122e-38 -3.916559e-01
bigcom250       -1.253269e-38 -2.514863e-01
bigcom254       -1.252226e-38 -2.206416e-01
bigcom266       -1.252018e-38 -4.722660e-01
bigcom269       -1.252434e-38 -2.788766e-01
bigcom272       -1.252018e-38 -3.430922e-01
bigcom274       -1.255883e-38 -1.877694e-01
bigcom281       -1.252330e-38 -2.670404e-01
bigcom291       -1.252122e-38 -3.659164e-01
bigcom292       -1.252018e-38 -4.148535e-01
bigcom295       -1.252122e-38 -4.126344e-01
bigcom299       -1.251809e-38 -4.814339e-01
bigcom301       -1.252643e-38 -2.371292e-01
bigcom306       -1.252018e-38 -2.802247e-01
bigcom309       -1.252330e-38 -3.733345e-01
bigcom314       -1.252018e-38 -4.586918e-01
bigcom321       -1.252539e-38 -3.079279e-01
bigcom341       -1.252018e-38 -3.341051e-01
bigcom350       -1.252018e-38 -3.521568e-01
bigcom353       -1.252018e-38 -1.919749e-01
bigcom359       -1.251914e-38 -3.592218e-01
bigcom363       -1.252018e-38 -1.078184e-01
bigcom365       -1.252018e-38 -4.999070e-01
bigcom385        1.895841e-37  1.432056e+00
bigcom386       -1.251914e-38 -2.314343e-01
bigcom408       -1.252643e-38 -4.495158e-01
bigcom412       -1.252226e-38 -3.132812e-01
bigcom480       -1.252018e-38 -1.995109e-01
spin_vertex     -5.221539e-39 -5.011438e-02
membership_s1    1.764421e-38  2.370606e-01
membership_s3   -1.253478e-38 -3.532742e-01
membership_s4   -9.895739e-39 -1.220970e-01
membership_s5   -1.036602e-38 -1.463013e-01
membership_s6   -1.110478e-38 -7.180898e-02
membership_s7   -1.161540e-38 -1.987670e-01
membership_s8   -1.252851e-38 -3.495610e-01
membership_s9   -1.253478e-38 -3.500607e-01
membership_s11  -1.252747e-38 -3.238229e-01
membership_s12  -1.252747e-38 -3.570791e-01
membership_s14  -1.252122e-38 -3.655183e-01
membership_s15   1.113501e-38  3.583452e-01
membership_s16  -1.253164e-38 -3.107704e-01
membership_s17  -1.252434e-38 -3.493537e-01
membership_s18  -1.261145e-38 -2.637899e-01
membership_s20  -1.252122e-38 -3.339500e-01
membership_s21  -6.738670e-39 -9.367921e-02
membership_s22  -1.254732e-38 -2.678051e-01
membership_s24  -1.255045e-38 -6.823914e-01
membership_s25  -1.254313e-38 -2.710435e-01
membership_s26  -1.253164e-38 -3.431000e-01
membership_s27  -4.471738e-39 -8.093681e-03
membership_s28  -1.253582e-38 -3.538355e-01
membership_s30   1.361542e-38  1.641743e-01
membership_s31  -2.432058e-39  1.952145e-02
membership_s32   4.458477e-38  5.661188e-01
membership_s33  -1.251914e-38 -3.048939e-01
membership_s36  -1.386232e-38 -2.505977e-01
membership_s37  -1.262520e-38 -2.769089e-01
V1               1.808354e-38  1.211492e-01
V2               7.409019e-39 -2.441633e-03
pdi              1.252773e-36  7.158690e+01
adhesion        -7.901230e-43 -4.440366e-06
cohesion         1.578872e-42  8.762381e-06
inner            2.633055e-43 -4.161738e-06
outer            1.755456e-43 -9.725448e-06
ioratio          5.047948e-39  2.176929e-02
comsize          6.731234e-42  1.222727e-04
[1] "Dataset: all_TnotC Model GBM, run: 9 of 10 2015-06-22 18:17:31"
Iter   TrainDeviance   ValidDeviance   StepSize   Improve
     1        0.1313            -nan     0.0100    0.0003
     2        0.1298            -nan     0.0100    0.0002
     3        0.1282            -nan     0.0100    0.0003
     4        0.1265            -nan     0.0100    0.0004
     5        0.1254            -nan     0.0100    0.0001
     6        0.1241            -nan     0.0100    0.0003
     7        0.1229            -nan     0.0100    0.0001
     8        0.1218            -nan     0.0100    0.0003
     9        0.1208            -nan     0.0100    0.0002
    10        0.1197            -nan     0.0100    0.0002
    20        0.1123            -nan     0.0100    0.0001
    40        0.1022            -nan     0.0100    0.0001
    60        0.0955            -nan     0.0100    0.0000
    80        0.0893            -nan     0.0100    0.0000
   100        0.0844            -nan     0.0100    0.0000
   120        0.0805            -nan     0.0100    0.0000
   140        0.0764            -nan     0.0100    0.0000
   160        0.0730            -nan     0.0100    0.0000
   180        0.0697            -nan     0.0100   -0.0000
   200        0.0668            -nan     0.0100   -0.0000
   204        0.0660            -nan     0.0100    0.0000

[1] "GBM variable coefficients"
                            var     rel.inf
bigcom30               bigcom30 4.941993082
comsize                 comsize 4.902840072
ratio5                   ratio5 4.560579459
inner                     inner 4.182290707
outer                     outer 3.661011729
V2                           V2 3.617137401
membership_s32   membership_s32 3.600803217
pagerank               pagerank 3.177162235
trans                     trans 2.928839788
spin_vertex         spin_vertex 2.752684612
walktrap_vertex walktrap_vertex 2.630028949
ioratio                 ioratio 2.397820161
V1                           V1 2.252492157
knn                         knn 2.231311587
bet                         bet 2.192199841
orbit18                 orbit18 2.084759868
ratio1                   ratio1 2.074867349
bigcom46               bigcom46 1.818517083
cohesion               cohesion 1.747330882
adhesion               adhesion 1.359862089
ratio4                   ratio4 1.158822378
graph22                 graph22 1.151408539
ratio2                   ratio2 1.006288006
orbit31                 orbit31 0.990106685
selfinter             selfinter 0.940788357
graph4                   graph4 0.886932385
coreness               coreness 0.862417184
graph20                 graph20 0.853753272
orbit39                 orbit39 0.828061873
graph23                 graph23 0.779861898
orbit37                 orbit37 0.754494283
fourth                   fourth 0.717593734
orbit50                 orbit50 0.715293503
orbit21                 orbit21 0.705506957
bigcom26               bigcom26 0.697766145
graph12                 graph12 0.675396887
graph19                 graph19 0.670792065
graph27                 graph27 0.649354112
orbit28                 orbit28 0.639374076
orbit40                 orbit40 0.607466023
graph15                 graph15 0.601320045
third                     third 0.586219247
orbit30                 orbit30 0.586171710
graph1                   graph1 0.537881723
graph7                   graph7 0.522938647
orbit47                 orbit47 0.517591674
hubscore               hubscore 0.504895759
orbit68                 orbit68 0.500067677
upto_fifth           upto_fifth 0.479535593
orbit46                 orbit46 0.433393786
orbit61                 orbit61 0.429744142
constraint           constraint 0.421030359
orbit20                 orbit20 0.410488499
graph17                 graph17 0.396608281
graph10                 graph10 0.395850664
orbit29                 orbit29 0.385882058
orbit35                 orbit35 0.384605981
graph11                 graph11 0.376919563
orbit36                 orbit36 0.365771034
orbit32                 orbit32 0.352888497
orbit65                 orbit65 0.344907640
graph21                 graph21 0.344870580
orbit63                 orbit63 0.338810605
fifth                     fifth 0.337263159
orbit48                 orbit48 0.333668992
orbit27                 orbit27 0.324179554
orbit56                 orbit56 0.323047475
orbit19                 orbit19 0.314305736
orbit51                 orbit51 0.312626456
orbit54                 orbit54 0.312466361
graph14                 graph14 0.311078807
orbit59                 orbit59 0.308491517
orbit13                 orbit13 0.303975946
orbit10                 orbit10 0.303434979
graph16                 graph16 0.301597117
membership_s15   membership_s15 0.297205938
orbit49                 orbit49 0.296656928
upto_sixth           upto_sixth 0.292359290
graph18                 graph18 0.289748538
orbit17                 orbit17 0.285975607
bigcom11               bigcom11 0.285394020
second                   second 0.278285232
orbit41                 orbit41 0.277867543
graph3                   graph3 0.272565791
graph0                   graph0 0.270579099
orbit69                 orbit69 0.268488004
orbit16                 orbit16 0.265647258
ratio6                   ratio6 0.251241991
orbit25                 orbit25 0.232767855
graph5                   graph5 0.230896833
orbit58                 orbit58 0.222149930
orbit9                   orbit9 0.222048441
membership_s30   membership_s30 0.212346658
orbit26                 orbit26 0.203161156
orbit44                 orbit44 0.196092159
graph2                   graph2 0.195535596
graph9                   graph9 0.192528994
orbit15                 orbit15 0.191539576
orbit45                 orbit45 0.190550968
orbit33                 orbit33 0.186945537
graph26                 graph26 0.186404237
orbit38                 orbit38 0.183830246
graph13                 graph13 0.178405866
orbit23                 orbit23 0.174426314
orbit11                 orbit11 0.174250690
orbit24                 orbit24 0.168382221
orbit70                 orbit70 0.158786601
ratio3                   ratio3 0.153236266
orbit62                 orbit62 0.150371945
membership_s1     membership_s1 0.144507869
orbit5                   orbit5 0.130369749
graph6                   graph6 0.130200671
graph24                 graph24 0.121536307
sixth                     sixth 0.117952927
orbit67                 orbit67 0.116008838
orbit1                   orbit1 0.113201603
membership_s27   membership_s27 0.107923597
graph28                 graph28 0.106888044
upto_second         upto_second 0.103492376
upto_fourth         upto_fourth 0.099936370
bigcom3                 bigcom3 0.096960172
orbit2                   orbit2 0.095672656
orbit53                 orbit53 0.088412619
orbit55                 orbit55 0.088202521
bigcom4                 bigcom4 0.084653872
close                     close 0.083995901
orbit4                   orbit4 0.082404498
graph25                 graph25 0.077515861
orbit66                 orbit66 0.075877688
orbit22                 orbit22 0.073833802
orbit64                 orbit64 0.072225027
ecc                         ecc 0.066366924
bigcom101             bigcom101 0.063506803
orbit60                 orbit60 0.059265698
orbit52                 orbit52 0.057073957
orbit71                 orbit71 0.055314796
AP                           AP 0.054003260
bigcom28               bigcom28 0.053835437
orbit6                   orbit6 0.044130918
membership_s21   membership_s21 0.044050744
bigcom22               bigcom22 0.041027595
orbit12                 orbit12 0.038281709
orbit43                 orbit43 0.031661160
bigcom38               bigcom38 0.024740533
upto_third           upto_third 0.022062371
orbit7                   orbit7 0.018532994
orbit42                 orbit42 0.017571031
graph29                 graph29 0.014930375
graph8                   graph8 0.013811711
pdi                         pdi 0.011328828
bigcom73               bigcom73 0.004891609
bigcom92               bigcom92 0.004624759
orbit0                   orbit0 0.000000000
orbit3                   orbit3 0.000000000
orbit8                   orbit8 0.000000000
orbit14                 orbit14 0.000000000
orbit34                 orbit34 0.000000000
orbit57                 orbit57 0.000000000
orbit72                 orbit72 0.000000000
eccrad                   eccrad 0.000000000
evcent                   evcent 0.000000000
first                     first 0.000000000
bigcom1                 bigcom1 0.000000000
bigcom2                 bigcom2 0.000000000
bigcom6                 bigcom6 0.000000000
bigcom8                 bigcom8 0.000000000
bigcom9                 bigcom9 0.000000000
bigcom13               bigcom13 0.000000000
bigcom15               bigcom15 0.000000000
bigcom16               bigcom16 0.000000000
bigcom21               bigcom21 0.000000000
bigcom24               bigcom24 0.000000000
bigcom31               bigcom31 0.000000000
bigcom32               bigcom32 0.000000000
bigcom33               bigcom33 0.000000000
bigcom34               bigcom34 0.000000000
bigcom36               bigcom36 0.000000000
bigcom37               bigcom37 0.000000000
bigcom39               bigcom39 0.000000000
bigcom40               bigcom40 0.000000000
bigcom43               bigcom43 0.000000000
bigcom44               bigcom44 0.000000000
bigcom47               bigcom47 0.000000000
bigcom49               bigcom49 0.000000000
bigcom50               bigcom50 0.000000000
bigcom51               bigcom51 0.000000000
bigcom52               bigcom52 0.000000000
bigcom54               bigcom54 0.000000000
bigcom56               bigcom56 0.000000000
bigcom62               bigcom62 0.000000000
bigcom66               bigcom66 0.000000000
bigcom68               bigcom68 0.000000000
bigcom69               bigcom69 0.000000000
bigcom71               bigcom71 0.000000000
bigcom72               bigcom72 0.000000000
bigcom74               bigcom74 0.000000000
bigcom75               bigcom75 0.000000000
bigcom76               bigcom76 0.000000000
bigcom77               bigcom77 0.000000000
bigcom79               bigcom79 0.000000000
bigcom80               bigcom80 0.000000000
bigcom82               bigcom82 0.000000000
bigcom83               bigcom83 0.000000000
bigcom84               bigcom84 0.000000000
bigcom85               bigcom85 0.000000000
bigcom87               bigcom87 0.000000000
bigcom89               bigcom89 0.000000000
bigcom91               bigcom91 0.000000000
bigcom93               bigcom93 0.000000000
bigcom96               bigcom96 0.000000000
bigcom97               bigcom97 0.000000000
bigcom98               bigcom98 0.000000000
bigcom99               bigcom99 0.000000000
bigcom104             bigcom104 0.000000000
bigcom106             bigcom106 0.000000000
bigcom109             bigcom109 0.000000000
bigcom113             bigcom113 0.000000000
bigcom116             bigcom116 0.000000000
bigcom120             bigcom120 0.000000000
bigcom123             bigcom123 0.000000000
bigcom126             bigcom126 0.000000000
bigcom127             bigcom127 0.000000000
bigcom137             bigcom137 0.000000000
bigcom139             bigcom139 0.000000000
bigcom140             bigcom140 0.000000000
bigcom143             bigcom143 0.000000000
bigcom145             bigcom145 0.000000000
bigcom146             bigcom146 0.000000000
bigcom147             bigcom147 0.000000000
bigcom149             bigcom149 0.000000000
bigcom153             bigcom153 0.000000000
bigcom154             bigcom154 0.000000000
bigcom156             bigcom156 0.000000000
bigcom157             bigcom157 0.000000000
bigcom158             bigcom158 0.000000000
bigcom160             bigcom160 0.000000000
bigcom161             bigcom161 0.000000000
bigcom162             bigcom162 0.000000000
bigcom164             bigcom164 0.000000000
bigcom166             bigcom166 0.000000000
bigcom167             bigcom167 0.000000000
bigcom171             bigcom171 0.000000000
bigcom173             bigcom173 0.000000000
bigcom175             bigcom175 0.000000000
bigcom176             bigcom176 0.000000000
bigcom177             bigcom177 0.000000000
bigcom178             bigcom178 0.000000000
bigcom180             bigcom180 0.000000000
bigcom181             bigcom181 0.000000000
bigcom184             bigcom184 0.000000000
bigcom186             bigcom186 0.000000000
bigcom187             bigcom187 0.000000000
bigcom189             bigcom189 0.000000000
bigcom194             bigcom194 0.000000000
bigcom195             bigcom195 0.000000000
bigcom196             bigcom196 0.000000000
bigcom204             bigcom204 0.000000000
bigcom205             bigcom205 0.000000000
bigcom212             bigcom212 0.000000000
bigcom214             bigcom214 0.000000000
bigcom222             bigcom222 0.000000000
bigcom223             bigcom223 0.000000000
bigcom226             bigcom226 0.000000000
bigcom227             bigcom227 0.000000000
bigcom229             bigcom229 0.000000000
bigcom233             bigcom233 0.000000000
bigcom236             bigcom236 0.000000000
bigcom237             bigcom237 0.000000000
bigcom246             bigcom246 0.000000000
bigcom248             bigcom248 0.000000000
bigcom249             bigcom249 0.000000000
bigcom250             bigcom250 0.000000000
bigcom254             bigcom254 0.000000000
bigcom266             bigcom266 0.000000000
bigcom269             bigcom269 0.000000000
bigcom272             bigcom272 0.000000000
bigcom274             bigcom274 0.000000000
bigcom281             bigcom281 0.000000000
bigcom291             bigcom291 0.000000000
bigcom292             bigcom292 0.000000000
bigcom295             bigcom295 0.000000000
bigcom299             bigcom299 0.000000000
bigcom301             bigcom301 0.000000000
bigcom306             bigcom306 0.000000000
bigcom309             bigcom309 0.000000000
bigcom314             bigcom314 0.000000000
bigcom321             bigcom321 0.000000000
bigcom341             bigcom341 0.000000000
bigcom350             bigcom350 0.000000000
bigcom353             bigcom353 0.000000000
bigcom359             bigcom359 0.000000000
bigcom363             bigcom363 0.000000000
bigcom365             bigcom365 0.000000000
bigcom385             bigcom385 0.000000000
bigcom386             bigcom386 0.000000000
bigcom408             bigcom408 0.000000000
bigcom412             bigcom412 0.000000000
bigcom480             bigcom480 0.000000000
membership_s3     membership_s3 0.000000000
membership_s4     membership_s4 0.000000000
membership_s5     membership_s5 0.000000000
membership_s6     membership_s6 0.000000000
membership_s7     membership_s7 0.000000000
membership_s8     membership_s8 0.000000000
membership_s9     membership_s9 0.000000000
membership_s11   membership_s11 0.000000000
membership_s12   membership_s12 0.000000000
membership_s14   membership_s14 0.000000000
membership_s16   membership_s16 0.000000000
membership_s17   membership_s17 0.000000000
membership_s18   membership_s18 0.000000000
membership_s20   membership_s20 0.000000000
membership_s22   membership_s22 0.000000000
membership_s24   membership_s24 0.000000000
membership_s25   membership_s25 0.000000000
membership_s26   membership_s26 0.000000000
membership_s28   membership_s28 0.000000000
membership_s31   membership_s31 0.000000000
membership_s33   membership_s33 0.000000000
membership_s36   membership_s36 0.000000000
membership_s37   membership_s37 0.000000000
[1] "Dataset: all_TnotC Model RF, run: 9 of 10 2015-06-22 18:22:25"
     |      Out-of-bag   |
Tree |      MSE  %Var(y) |
   1 |  0.02262   185.22 |
   2 |  0.02202   180.31 |
   3 |  0.02073   169.71 |
   4 |  0.01904   155.91 |
   5 |  0.01865   152.67 |
   6 |   0.0177   144.91 |
   7 |  0.01664   136.23 |
   8 |  0.01612   132.03 |
   9 |  0.01591   130.24 |
  10 |   0.0153   125.30 |
  11 |  0.01498   122.69 |
  12 |  0.01435   117.52 |
  13 |  0.01425   116.70 |
  14 |  0.01391   113.91 |
  15 |  0.01396   114.27 |
  16 |  0.01381   113.09 |
  17 |  0.01365   111.74 |
  18 |  0.01357   111.11 |
  19 |  0.01346   110.17 |
  20 |  0.01333   109.16 |
  21 |  0.01333   109.10 |
  22 |  0.01327   108.62 |
  23 |  0.01318   107.95 |
  24 |  0.01317   107.80 |
  25 |  0.01308   107.07 |
  26 |  0.01298   106.24 |
  27 |  0.01289   105.56 |
  28 |  0.01286   105.28 |
  29 |  0.01283   105.08 |
  30 |  0.01281   104.91 |
  31 |  0.01282   104.93 |
  32 |  0.01284   105.16 |
  33 |  0.01278   104.65 |
  34 |  0.01279   104.74 |
  35 |  0.01276   104.48 |
  36 |  0.01278   104.65 |
  37 |   0.0128   104.82 |
  38 |  0.01272   104.14 |
  39 |  0.01266   103.69 |
  40 |  0.01269   103.89 |
  41 |  0.01267   103.73 |
  42 |  0.01269   103.92 |
  43 |  0.01268   103.79 |
  44 |  0.01267   103.70 |
  45 |  0.01265   103.60 |
  46 |  0.01266   103.67 |
  47 |   0.0126   103.21 |
  48 |  0.01255   102.77 |
  49 |  0.01258   102.99 |
  50 |  0.01257   102.88 |
  51 |  0.01257   102.92 |
  52 |  0.01253   102.63 |
  53 |  0.01251   102.42 |
  54 |  0.01249   102.28 |
  55 |  0.01251   102.39 |
  56 |  0.01248   102.22 |
  57 |  0.01246   102.01 |
  58 |  0.01245   101.91 |
  59 |  0.01245   101.95 |
  60 |  0.01243   101.79 |
  61 |  0.01243   101.74 |
  62 |  0.01241   101.57 |
  63 |  0.01241   101.58 |
  64 |   0.0124   101.53 |
  65 |   0.0124   101.49 |
  66 |   0.0124   101.52 |
  67 |  0.01237   101.31 |
  68 |  0.01237   101.27 |
  69 |  0.01238   101.32 |
  70 |  0.01238   101.35 |
  71 |  0.01237   101.31 |
  72 |  0.01238   101.36 |
  73 |  0.01237   101.26 |
  74 |  0.01235   101.15 |
  75 |  0.01235   101.11 |
  76 |  0.01233   100.99 |
  77 |  0.01233   100.94 |
  78 |  0.01231   100.80 |
  79 |  0.01228   100.57 |
  80 |  0.01228   100.53 |
  81 |  0.01229   100.59 |
  82 |  0.01228   100.57 |
  83 |  0.01228   100.58 |
  84 |  0.01229   100.59 |
  85 |   0.0123   100.73 |
  86 |   0.0123   100.73 |
  87 |  0.01229   100.65 |
  88 |  0.01229   100.59 |
  89 |  0.01228   100.55 |
  90 |  0.01226   100.41 |
  91 |  0.01225   100.33 |
  92 |  0.01225   100.31 |
  93 |  0.01226   100.38 |
  94 |  0.01226   100.41 |
  95 |  0.01226   100.38 |
  96 |  0.01226   100.41 |
  97 |  0.01225   100.29 |
  98 |  0.01225   100.31 |
  99 |  0.01223   100.13 |
 100 |  0.01222   100.03 |
[1] "Random Forest variable coefficients"
                      %IncMSE IncNodePurity
graph0           5.629908e-04  2.814138e-01
graph1           1.224651e-03  4.472392e-01
graph2           3.374834e-04  3.207188e-01
graph3           7.647173e-04  5.533103e-01
graph4           1.064099e-03  5.665598e-01
graph5           1.353778e-03  4.059435e-01
graph6           7.935725e-04  5.607688e-01
graph7           1.438531e-03  4.134917e-01
graph8           9.937378e-05  2.422021e-01
graph9           5.592447e-04  5.406124e-01
graph10          1.752956e-03  7.673443e-01
graph11          1.415983e-03  9.140499e-01
graph12          1.281550e-03  8.363325e-01
graph13          1.117583e-03  4.641461e-01
graph14          1.364781e-03  4.507996e-01
graph15          3.866003e-04  4.865781e-01
graph16          7.844775e-04  6.732899e-01
graph17          1.017192e-03  9.759983e-01
graph18          2.094220e-04  3.472721e-01
graph19          1.381568e-03  7.119598e-01
graph20          9.666407e-04  6.473490e-01
graph21          3.457224e-04  3.468671e-01
graph22          2.986148e-03  6.352141e-01
graph23          1.271152e-03  7.095722e-01
graph24          5.415516e-04  5.297386e-01
graph25          8.985983e-04  5.593064e-01
graph26          2.411922e-03  4.708582e-01
graph27          8.584278e-04  3.465953e-01
graph28          5.691906e-04  2.747999e-01
graph29          7.834951e-05  1.438606e-01
orbit0           5.354733e-05  2.016776e-01
orbit1           1.434512e-03  4.471012e-01
orbit2           7.232472e-04  3.863870e-01
orbit3           1.038057e-04  2.605422e-01
orbit4           1.154634e-03  4.420929e-01
orbit5           5.491130e-04  2.963972e-01
orbit6           6.183225e-04  8.441408e-01
orbit7           8.919144e-04  5.320358e-01
orbit8           9.241546e-04  4.876603e-01
orbit9           1.325548e-03  4.754580e-01
orbit10          7.919443e-04  3.337807e-01
orbit11          7.438110e-04  4.402536e-01
orbit12          1.081768e-03  3.947383e-01
orbit13          5.317852e-04  4.045086e-01
orbit14          1.587664e-04  1.550317e-01
orbit15          6.850980e-04  5.610058e-01
orbit16          3.279505e-04  4.738377e-01
orbit17          1.307807e-03  4.426929e-01
orbit18          4.069201e-03  1.196266e+00
orbit19          1.870553e-03  7.272701e-01
orbit20          7.069792e-04  5.063341e-01
orbit21          1.907478e-03  4.216255e-01
orbit22          2.238576e-03  8.206541e-01
orbit23          1.258667e-03  3.526287e-01
orbit24          1.412876e-03  7.375439e-01
orbit25          5.207606e-04  3.982552e-01
orbit26          6.984677e-04  2.533235e-01
orbit27          2.056109e-03  6.930729e-01
orbit28          6.951203e-04  4.343026e-01
orbit29          4.121931e-04  2.875395e-01
orbit30          1.361584e-03  3.402194e-01
orbit31          1.679806e-03  1.211819e+00
orbit32          1.824567e-03  6.294346e-01
orbit33          1.500493e-04  2.090448e-01
orbit34          1.928982e-03  3.828376e-01
orbit35          8.848815e-04  4.553606e-01
orbit36          3.537030e-04  4.884015e-01
orbit37          3.865949e-04  5.610517e-01
orbit38          1.446725e-03  5.114001e-01
orbit39          2.091364e-03  8.829645e-01
orbit40          5.130993e-04  4.565961e-01
orbit41          7.276561e-04  5.579417e-01
orbit42          5.019858e-04  2.393374e-01
orbit43          1.482281e-03  3.814921e-01
orbit44          5.215538e-04  1.968836e-01
orbit45          1.110828e-03  9.531005e-01
orbit46          1.108382e-03  5.267151e-01
orbit47          2.846126e-04  2.357049e-01
orbit48          1.304128e-03  3.266229e-01
orbit49          2.163592e-03  8.610733e-01
orbit50          1.289383e-03  7.909758e-01
orbit51          6.437732e-04  3.977716e-01
orbit52          4.418289e-04  2.777717e-01
orbit53          8.499653e-05  3.497801e-01
orbit54          1.642069e-03  5.531727e-01
orbit55          8.070482e-05  2.748351e-01
orbit56          1.794083e-03  9.129404e-01
orbit57          2.625122e-04  1.685015e-01
orbit58          3.695231e-04  2.962363e-01
orbit59          1.624769e-03  4.383228e-01
orbit60          9.834416e-04  5.405090e-01
orbit61          5.794050e-04  5.770936e-01
orbit62          1.997202e-03  3.996940e-01
orbit63          5.179121e-04  2.699248e-01
orbit64          6.694617e-04  2.923162e-01
orbit65          1.345993e-03  7.114422e-01
orbit66          2.555845e-04  1.361325e-01
orbit67          4.560460e-04  2.038954e-01
orbit68          1.833385e-03  3.263804e-01
orbit69          7.647599e-04  5.634040e-01
orbit70          1.608909e-03  2.836743e-01
orbit71          1.239787e-04  1.622832e-01
orbit72          2.422184e-04  1.315684e-01
AP               1.365352e-06  1.325710e-01
bet              3.003710e-03  1.408223e+00
ecc              4.778334e-05  1.114776e-01
eccrad           1.712366e-04  1.367205e-01
close            1.464202e-03  5.398905e-01
constraint       1.431359e-03  1.105881e+00
coreness         2.108348e-03  5.939634e-01
knn              2.688462e-03  1.741319e+00
hubscore         2.858586e-04  3.923189e-01
pagerank         4.306249e-03  2.744847e+00
trans            5.520118e-04  1.093849e+00
evcent           7.453594e-04  5.413246e-01
first            1.731079e-04  2.246524e-01
upto_second      1.233841e-03  4.583491e-01
upto_third       1.957103e-03  4.984760e-01
upto_fourth      1.188563e-03  2.498653e-01
upto_fifth       1.549643e-03  9.280612e-01
upto_sixth       1.376376e-03  8.211637e-01
second           8.692611e-04  3.253313e-01
third            1.597600e-03  1.130249e+00
fourth           4.113355e-03  1.925667e+00
fifth            1.544034e-03  1.409769e+00
sixth            1.722577e-03  8.298716e-01
ratio1           1.843713e-03  1.571868e+00
ratio2           3.935953e-03  2.138679e+00
ratio3           2.368771e-03  1.312539e+00
ratio4           2.834200e-03  2.084552e+00
ratio5           2.970630e-03  5.422591e+00
ratio6           1.851767e-03  1.082095e+00
selfinter        2.353784e-03  2.602400e-01
walktrap_vertex  1.126151e-03  2.133965e+00
bigcom1          0.000000e+00  6.288373e-20
bigcom2          0.000000e+00  4.336809e-20
bigcom3          1.753204e-04  2.648271e-01
bigcom4          4.624122e-05  7.152671e-02
bigcom6          0.000000e+00  0.000000e+00
bigcom8          0.000000e+00  1.517883e-19
bigcom9          0.000000e+00  2.168404e-19
bigcom11         1.288706e-05  3.511728e-01
bigcom13         0.000000e+00  1.669671e-19
bigcom15         0.000000e+00  1.387779e-19
[truncated: 136,693 more chars]
