# Supplementary material for: Distinctive Behaviors of Druggable Proteins in Cellular Networks
Source: PLoS Comput Biol. 2015 Dec 23;11(12):e1004597. doi: 10.1371/journal.pcbi.1004597 (PMC4689399; doi:10.1371/journal.pcbi.1004597)
Supplement: S1 File — (ZIP) [file pcbi.1004597.s004.zip › S1_File/direct.murcko.20150613_all_predict.ppi.optimised_Target_results_high_C.txt]

[[1]]
[1] "high_C"

[1] "Dataset: high_C Model GBM, run: 1 of 5 2015-06-22 17:03:53"
Iter   TrainDeviance   ValidDeviance   StepSize   Improve
     1        0.9015            -nan     0.0100    0.0011
     2        0.8954            -nan     0.0100    0.0018
     3        0.8892            -nan     0.0100    0.0008
     4        0.8830            -nan     0.0100    0.0010
     5        0.8766            -nan     0.0100    0.0014
     6        0.8708            -nan     0.0100    0.0011
     7        0.8665            -nan     0.0100    0.0006
     8        0.8625            -nan     0.0100    0.0009
     9        0.8577            -nan     0.0100    0.0003
    10        0.8535            -nan     0.0100    0.0005
    20        0.8075            -nan     0.0100    0.0008
    40        0.7343            -nan     0.0100    0.0002
    60        0.6785            -nan     0.0100    0.0004
    80        0.6308            -nan     0.0100    0.0001
   100        0.5894            -nan     0.0100   -0.0001
   120        0.5534            -nan     0.0100    0.0000
   140        0.5210            -nan     0.0100    0.0002
   160        0.4921            -nan     0.0100    0.0001
   180        0.4661            -nan     0.0100   -0.0001
   200        0.4415            -nan     0.0100    0.0000
   203        0.4380            -nan     0.0100   -0.0001

[1] "GBM variable coefficients"
                            var     rel.inf
orbit70                 orbit70 4.657539916
V1                           V1 3.853746052
outer                     outer 3.357011406
orbit65                 orbit65 3.250012883
ratio5                   ratio5 3.240374831
orbit45                 orbit45 2.925599657
walktrap_vertex walktrap_vertex 2.489860247
orbit56                 orbit56 2.420822701
comsize                 comsize 2.037713935
V2                           V2 1.894236952
ratio4                   ratio4 1.802211040
orbit24                 orbit24 1.698511317
inner                     inner 1.624646249
spin_vertex         spin_vertex 1.606360969
orbit31                 orbit31 1.593093933
ioratio                 ioratio 1.538647633
orbit50                 orbit50 1.505136782
adhesion               adhesion 1.472681176
knn                         knn 1.440976979
trans                     trans 1.388192208
graph22                 graph22 1.286830021
graph29                 graph29 1.252650667
third                     third 1.096482474
orbit49                 orbit49 1.030362293
ratio1                   ratio1 0.987903990
orbit18                 orbit18 0.961340833
graph27                 graph27 0.940821504
orbit62                 orbit62 0.933336412
cohesion               cohesion 0.927826164
pagerank               pagerank 0.927069200
graph11                 graph11 0.921657348
orbit6                   orbit6 0.874115265
orbit15                 orbit15 0.855837824
graph14                 graph14 0.848863341
orbit19                 orbit19 0.843393819
ratio3                   ratio3 0.827334529
orbit55                 orbit55 0.804964084
orbit59                 orbit59 0.731466725
orbit54                 orbit54 0.727445592
orbit22                 orbit22 0.725770433
orbit9                   orbit9 0.725415024
orbit39                 orbit39 0.715058800
graph4                   graph4 0.700012928
orbit35                 orbit35 0.695397623
graph8                   graph8 0.661151178
orbit27                 orbit27 0.657341275
orbit69                 orbit69 0.656513405
graph5                   graph5 0.641230999
bet                         bet 0.631770831
graph17                 graph17 0.627139780
graph20                 graph20 0.624179191
graph23                 graph23 0.609238030
ratio6                   ratio6 0.594521552
graph10                 graph10 0.584806112
orbit46                 orbit46 0.578620737
constraint           constraint 0.574895133
orbit67                 orbit67 0.564605875
orbit66                 orbit66 0.562297584
orbit12                 orbit12 0.561822586
membership_s4     membership_s4 0.561651956
orbit25                 orbit25 0.546232785
orbit36                 orbit36 0.543958610
graph28                 graph28 0.534131633
graph1                   graph1 0.506322832
graph24                 graph24 0.484476094
orbit68                 orbit68 0.482824840
graph16                 graph16 0.476750378
orbit32                 orbit32 0.470321991
bigcom40               bigcom40 0.463420349
graph7                   graph7 0.456614421
graph2                   graph2 0.449720241
graph26                 graph26 0.443380144
graph0                   graph0 0.442294484
orbit40                 orbit40 0.434919746
orbit63                 orbit63 0.414629466
orbit57                 orbit57 0.411996358
orbit13                 orbit13 0.405918703
orbit38                 orbit38 0.382537958
orbit16                 orbit16 0.374095210
graph15                 graph15 0.373583758
orbit44                 orbit44 0.368372162
orbit20                 orbit20 0.364131709
graph25                 graph25 0.360655834
orbit11                 orbit11 0.353553475
graph12                 graph12 0.345143104
hubscore               hubscore 0.342602535
orbit2                   orbit2 0.341146836
orbit33                 orbit33 0.338436917
graph6                   graph6 0.330851577
orbit37                 orbit37 0.327563791
orbit5                   orbit5 0.326665084
orbit30                 orbit30 0.325158350
upto_fifth           upto_fifth 0.305121225
orbit64                 orbit64 0.298030584
graph18                 graph18 0.292416119
orbit71                 orbit71 0.283442208
orbit48                 orbit48 0.282762317
sixth                     sixth 0.280477216
orbit17                 orbit17 0.277777166
orbit4                   orbit4 0.273459914
orbit21                 orbit21 0.272643177
graph3                   graph3 0.267390511
fourth                   fourth 0.264689306
orbit42                 orbit42 0.256726397
orbit51                 orbit51 0.256318797
orbit41                 orbit41 0.254829913
graph13                 graph13 0.254217226
orbit1                   orbit1 0.253121082
orbit52                 orbit52 0.252097799
orbit61                 orbit61 0.250908474
orbit53                 orbit53 0.249002814
orbit26                 orbit26 0.239763553
upto_fourth         upto_fourth 0.235436774
pdi                         pdi 0.231090622
orbit28                 orbit28 0.226548915
fifth                     fifth 0.226349461
bigcom28               bigcom28 0.225527949
graph21                 graph21 0.224344318
selfinter             selfinter 0.221294150
upto_sixth           upto_sixth 0.213134060
close                     close 0.212238759
graph9                   graph9 0.208872965
AP                           AP 0.201050064
orbit58                 orbit58 0.188254834
orbit47                 orbit47 0.182566933
upto_second         upto_second 0.163806261
membership_s30   membership_s30 0.149116797
orbit23                 orbit23 0.147772043
orbit10                 orbit10 0.144133917
membership_s7     membership_s7 0.139047014
second                   second 0.121202477
orbit60                 orbit60 0.113885618
graph19                 graph19 0.109062548
evcent                   evcent 0.099567425
orbit43                 orbit43 0.089727487
upto_third           upto_third 0.083599682
ratio2                   ratio2 0.079740060
membership_s32   membership_s32 0.066231670
ecc                         ecc 0.062970742
orbit7                   orbit7 0.054399404
coreness               coreness 0.042276089
orbit29                 orbit29 0.038492783
membership_s27   membership_s27 0.021732030
membership_s5     membership_s5 0.019479378
bigcom8                 bigcom8 0.018897505
bigcom22               bigcom22 0.012378672
bigcom4                 bigcom4 0.007643432
orbit0                   orbit0 0.000000000
orbit3                   orbit3 0.000000000
orbit8                   orbit8 0.000000000
orbit14                 orbit14 0.000000000
orbit34                 orbit34 0.000000000
orbit72                 orbit72 0.000000000
eccrad                   eccrad 0.000000000
first                     first 0.000000000
bigcom1                 bigcom1 0.000000000
bigcom2                 bigcom2 0.000000000
bigcom3                 bigcom3 0.000000000
bigcom6                 bigcom6 0.000000000
bigcom9                 bigcom9 0.000000000
bigcom11               bigcom11 0.000000000
bigcom13               bigcom13 0.000000000
bigcom15               bigcom15 0.000000000
bigcom16               bigcom16 0.000000000
bigcom21               bigcom21 0.000000000
bigcom24               bigcom24 0.000000000
bigcom26               bigcom26 0.000000000
bigcom30               bigcom30 0.000000000
bigcom31               bigcom31 0.000000000
bigcom32               bigcom32 0.000000000
bigcom33               bigcom33 0.000000000
bigcom34               bigcom34 0.000000000
bigcom36               bigcom36 0.000000000
bigcom37               bigcom37 0.000000000
bigcom38               bigcom38 0.000000000
bigcom39               bigcom39 0.000000000
bigcom43               bigcom43 0.000000000
bigcom44               bigcom44 0.000000000
bigcom46               bigcom46 0.000000000
bigcom47               bigcom47 0.000000000
bigcom49               bigcom49 0.000000000
bigcom50               bigcom50 0.000000000
bigcom51               bigcom51 0.000000000
bigcom52               bigcom52 0.000000000
bigcom54               bigcom54 0.000000000
bigcom56               bigcom56 0.000000000
bigcom62               bigcom62 0.000000000
bigcom66               bigcom66 0.000000000
bigcom68               bigcom68 0.000000000
bigcom69               bigcom69 0.000000000
bigcom71               bigcom71 0.000000000
bigcom72               bigcom72 0.000000000
bigcom73               bigcom73 0.000000000
bigcom74               bigcom74 0.000000000
bigcom75               bigcom75 0.000000000
bigcom76               bigcom76 0.000000000
bigcom77               bigcom77 0.000000000
bigcom79               bigcom79 0.000000000
bigcom80               bigcom80 0.000000000
bigcom82               bigcom82 0.000000000
bigcom83               bigcom83 0.000000000
bigcom84               bigcom84 0.000000000
bigcom85               bigcom85 0.000000000
bigcom87               bigcom87 0.000000000
bigcom89               bigcom89 0.000000000
bigcom91               bigcom91 0.000000000
bigcom92               bigcom92 0.000000000
bigcom93               bigcom93 0.000000000
bigcom96               bigcom96 0.000000000
bigcom97               bigcom97 0.000000000
bigcom98               bigcom98 0.000000000
bigcom99               bigcom99 0.000000000
bigcom101             bigcom101 0.000000000
bigcom104             bigcom104 0.000000000
bigcom106             bigcom106 0.000000000
bigcom109             bigcom109 0.000000000
bigcom113             bigcom113 0.000000000
bigcom116             bigcom116 0.000000000
bigcom120             bigcom120 0.000000000
bigcom123             bigcom123 0.000000000
bigcom126             bigcom126 0.000000000
bigcom127             bigcom127 0.000000000
bigcom137             bigcom137 0.000000000
bigcom139             bigcom139 0.000000000
bigcom140             bigcom140 0.000000000
bigcom143             bigcom143 0.000000000
bigcom145             bigcom145 0.000000000
bigcom146             bigcom146 0.000000000
bigcom147             bigcom147 0.000000000
bigcom149             bigcom149 0.000000000
bigcom153             bigcom153 0.000000000
bigcom154             bigcom154 0.000000000
bigcom156             bigcom156 0.000000000
bigcom157             bigcom157 0.000000000
bigcom158             bigcom158 0.000000000
bigcom160             bigcom160 0.000000000
bigcom161             bigcom161 0.000000000
bigcom162             bigcom162 0.000000000
bigcom164             bigcom164 0.000000000
bigcom166             bigcom166 0.000000000
bigcom167             bigcom167 0.000000000
bigcom171             bigcom171 0.000000000
bigcom173             bigcom173 0.000000000
bigcom175             bigcom175 0.000000000
bigcom176             bigcom176 0.000000000
bigcom177             bigcom177 0.000000000
bigcom178             bigcom178 0.000000000
bigcom180             bigcom180 0.000000000
bigcom181             bigcom181 0.000000000
bigcom184             bigcom184 0.000000000
bigcom186             bigcom186 0.000000000
bigcom187             bigcom187 0.000000000
bigcom189             bigcom189 0.000000000
bigcom194             bigcom194 0.000000000
bigcom195             bigcom195 0.000000000
bigcom196             bigcom196 0.000000000
bigcom204             bigcom204 0.000000000
bigcom205             bigcom205 0.000000000
bigcom212             bigcom212 0.000000000
bigcom214             bigcom214 0.000000000
bigcom222             bigcom222 0.000000000
bigcom223             bigcom223 0.000000000
bigcom226             bigcom226 0.000000000
bigcom227             bigcom227 0.000000000
bigcom229             bigcom229 0.000000000
bigcom233             bigcom233 0.000000000
bigcom236             bigcom236 0.000000000
bigcom237             bigcom237 0.000000000
bigcom246             bigcom246 0.000000000
bigcom248             bigcom248 0.000000000
bigcom249             bigcom249 0.000000000
bigcom250             bigcom250 0.000000000
bigcom254             bigcom254 0.000000000
bigcom266             bigcom266 0.000000000
bigcom269             bigcom269 0.000000000
bigcom272             bigcom272 0.000000000
bigcom274             bigcom274 0.000000000
bigcom281             bigcom281 0.000000000
bigcom291             bigcom291 0.000000000
bigcom292             bigcom292 0.000000000
bigcom295             bigcom295 0.000000000
bigcom299             bigcom299 0.000000000
bigcom301             bigcom301 0.000000000
bigcom306             bigcom306 0.000000000
bigcom309             bigcom309 0.000000000
bigcom314             bigcom314 0.000000000
bigcom321             bigcom321 0.000000000
bigcom341             bigcom341 0.000000000
bigcom350             bigcom350 0.000000000
bigcom353             bigcom353 0.000000000
bigcom359             bigcom359 0.000000000
bigcom363             bigcom363 0.000000000
bigcom365             bigcom365 0.000000000
bigcom385             bigcom385 0.000000000
bigcom386             bigcom386 0.000000000
bigcom408             bigcom408 0.000000000
bigcom412             bigcom412 0.000000000
bigcom480             bigcom480 0.000000000
membership_s1     membership_s1 0.000000000
membership_s3     membership_s3 0.000000000
membership_s6     membership_s6 0.000000000
membership_s8     membership_s8 0.000000000
membership_s9     membership_s9 0.000000000
membership_s11   membership_s11 0.000000000
membership_s12   membership_s12 0.000000000
membership_s14   membership_s14 0.000000000
membership_s15   membership_s15 0.000000000
membership_s16   membership_s16 0.000000000
membership_s17   membership_s17 0.000000000
membership_s18   membership_s18 0.000000000
membership_s20   membership_s20 0.000000000
membership_s21   membership_s21 0.000000000
membership_s22   membership_s22 0.000000000
membership_s24   membership_s24 0.000000000
membership_s25   membership_s25 0.000000000
membership_s26   membership_s26 0.000000000
membership_s28   membership_s28 0.000000000
membership_s31   membership_s31 0.000000000
membership_s33   membership_s33 0.000000000
membership_s36   membership_s36 0.000000000
membership_s37   membership_s37 0.000000000
[1] "Dataset: high_C Model RF, run: 1 of 5 2015-06-22 17:04:18"
     |      Out-of-bag   |
Tree |      MSE  %Var(y) |
   1 |   0.2809   200.64 |
   2 |   0.2259   161.34 |
   3 |   0.2133   152.40 |
   4 |   0.2119   151.36 |
   5 |    0.205   146.47 |
   6 |   0.1906   136.13 |
   7 |   0.1862   133.02 |
   8 |   0.1755   125.33 |
   9 |   0.1709   122.05 |
  10 |   0.1655   118.22 |
  11 |    0.163   116.42 |
  12 |   0.1577   112.64 |
  13 |    0.154   110.03 |
  14 |    0.151   107.86 |
  15 |   0.1504   107.44 |
  16 |   0.1482   105.90 |
  17 |   0.1464   104.58 |
  18 |   0.1454   103.87 |
  19 |   0.1424   101.73 |
  20 |   0.1407   100.50 |
  21 |     0.14   100.02 |
  22 |   0.1389    99.22 |
  23 |   0.1387    99.10 |
  24 |   0.1387    99.04 |
  25 |   0.1387    99.08 |
  26 |   0.1396    99.73 |
  27 |    0.139    99.28 |
  28 |   0.1384    98.90 |
  29 |   0.1377    98.35 |
  30 |   0.1373    98.07 |
  31 |   0.1366    97.56 |
  32 |   0.1359    97.11 |
  33 |    0.135    96.43 |
  34 |    0.135    96.41 |
  35 |   0.1335    95.34 |
  36 |   0.1328    94.89 |
  37 |   0.1322    94.45 |
  38 |   0.1314    93.87 |
  39 |   0.1317    94.09 |
  40 |   0.1315    93.94 |
  41 |   0.1318    94.15 |
  42 |    0.132    94.29 |
  43 |   0.1314    93.87 |
  44 |   0.1312    93.73 |
  45 |    0.131    93.60 |
  46 |   0.1311    93.66 |
  47 |   0.1308    93.44 |
  48 |   0.1303    93.11 |
  49 |     0.13    92.88 |
  50 |   0.1301    92.90 |
  51 |   0.1304    93.15 |
  52 |   0.1297    92.67 |
  53 |   0.1295    92.53 |
  54 |   0.1294    92.45 |
  55 |   0.1295    92.50 |
  56 |   0.1292    92.26 |
  57 |   0.1293    92.37 |
  58 |   0.1293    92.37 |
  59 |   0.1291    92.25 |
  60 |   0.1289    92.10 |
  61 |   0.1285    91.76 |
  62 |   0.1287    91.95 |
  63 |   0.1288    92.01 |
  64 |   0.1289    92.10 |
  65 |   0.1292    92.28 |
  66 |   0.1291    92.20 |
  67 |    0.129    92.15 |
  68 |    0.129    92.16 |
  69 |   0.1292    92.31 |
  70 |   0.1292    92.28 |
  71 |   0.1292    92.30 |
  72 |   0.1294    92.41 |
  73 |   0.1292    92.28 |
  74 |   0.1291    92.19 |
  75 |   0.1294    92.42 |
  76 |   0.1294    92.42 |
  77 |   0.1294    92.47 |
  78 |   0.1291    92.25 |
  79 |   0.1289    92.07 |
  80 |    0.129    92.12 |
  81 |   0.1289    92.07 |
  82 |   0.1292    92.26 |
  83 |   0.1292    92.32 |
  84 |   0.1291    92.21 |
  85 |    0.129    92.16 |
  86 |   0.1289    92.11 |
  87 |   0.1291    92.19 |
  88 |   0.1292    92.26 |
  89 |   0.1291    92.25 |
  90 |   0.1291    92.23 |
  91 |   0.1293    92.33 |
  92 |   0.1289    92.10 |
  93 |    0.129    92.12 |
  94 |    0.129    92.13 |
  95 |   0.1286    91.88 |
  96 |   0.1282    91.57 |
  97 |   0.1281    91.50 |
  98 |   0.1282    91.57 |
  99 |   0.1282    91.58 |
 100 |   0.1282    91.57 |
[1] "Random Forest variable coefficients"
                      %IncMSE IncNodePurity
graph0           9.950807e-05  2.763104e-01
graph1           1.652230e-04  4.547900e-01
graph2           4.581173e-04  3.776761e-01
graph3           1.313369e-03  3.606893e-01
graph4           2.887445e-03  9.183265e-01
graph5           5.250748e-03  4.431214e-01
graph6           4.223433e-04  2.645586e-01
graph7           2.675495e-03  5.603844e-01
graph8           7.143393e-04  5.041683e-01
graph9           1.446418e-03  2.387993e-01
graph10          2.804461e-03  6.998527e-01
graph11          4.454468e-03  1.240442e+00
graph12          4.294761e-03  5.481831e-01
graph13          5.474462e-04  3.466392e-01
graph14          5.619478e-04  5.567869e-01
graph15          2.831410e-03  3.914879e-01
graph16          1.557375e-03  5.439895e-01
graph17          2.800099e-03  3.616263e-01
graph18          5.622604e-04  2.452213e-01
graph19          1.583084e-03  2.467522e-01
graph20          2.058923e-03  1.038938e+00
graph21          1.446199e-03  4.632371e-01
graph22          5.081544e-03  1.147224e+00
graph23          2.877027e-03  6.638665e-01
graph24          1.349651e-04  3.045719e-01
graph25          1.361619e-03  5.556954e-01
graph26          2.464726e-03  8.433312e-01
graph27          3.074345e-03  1.118103e+00
graph28          1.549331e-03  1.178422e+00
graph29          1.182398e-03  9.493184e-01
orbit0           1.172660e-03  1.739787e-01
orbit1          -1.081597e-05  2.765708e-01
orbit2           1.910986e-03  8.225563e-01
orbit3           6.109181e-04  3.104577e-01
orbit4           6.491987e-03  4.349813e-01
orbit5           8.383470e-04  3.789957e-01
orbit6           1.913245e-03  1.200726e+00
orbit7           8.500853e-04  5.712329e-01
orbit8           2.911849e-03  5.098477e-01
orbit9           6.469659e-03  1.202651e+00
orbit10          1.065827e-03  3.898800e-01
orbit11          8.715351e-04  3.023254e-01
orbit12          3.794194e-03  6.209475e-01
orbit13          2.095355e-03  3.753515e-01
orbit14          8.071702e-04  6.317333e-01
orbit15          5.897018e-03  7.771768e-01
orbit16          7.827644e-04  5.133007e-01
orbit17          1.402549e-03  4.587549e-01
orbit18          3.410000e-03  1.094139e+00
orbit19          3.269743e-03  1.226328e+00
orbit20          1.701526e-03  6.185325e-01
orbit21          3.651587e-04  4.464629e-01
orbit22          1.105461e-03  1.305002e+00
orbit23          8.061946e-04  4.925771e-01
orbit24          1.988021e-02  2.304446e+00
orbit25          2.523548e-03  7.176310e-01
orbit26          1.118177e-03  5.402553e-01
orbit27          4.700495e-03  1.049643e+00
orbit28          1.525082e-03  4.160352e-01
orbit29          1.135834e-03  3.016729e-01
orbit30          2.179132e-03  2.511478e-01
orbit31          3.763025e-03  1.127745e+00
orbit32          2.382009e-03  9.546197e-01
orbit33         -5.362501e-05  1.666129e-01
orbit34          4.436925e-03  5.552177e-01
orbit35          4.915781e-03  1.010434e+00
orbit36          2.494317e-03  1.029358e+00
orbit37          3.564059e-03  4.997348e-01
orbit38          1.965326e-03  7.374624e-01
orbit39          3.443960e-03  7.918812e-01
orbit40          3.004066e-03  6.013633e-01
orbit41          1.666982e-03  4.557998e-01
orbit42          1.499419e-03  3.516962e-01
orbit43          9.782941e-04  3.383722e-01
orbit44          2.067099e-03  6.318610e-01
orbit45          3.444480e-02  3.775558e+00
orbit46          9.051146e-03  1.100351e+00
orbit47          9.493500e-04  4.979218e-01
orbit48          1.843479e-03  6.249580e-01
orbit49          5.619128e-03  1.248716e+00
orbit50          2.838868e-03  1.500588e+00
orbit51          3.839017e-03  5.221990e-01
orbit52          4.724410e-03  7.140987e-01
orbit53          2.023747e-03  5.349979e-01
orbit54          8.160442e-03  1.834123e+00
orbit55          1.489532e-03  8.810814e-01
orbit56          2.196196e-02  2.662957e+00
orbit57          2.091463e-03  5.883673e-01
orbit58          1.244679e-03  4.774594e-01
orbit59          1.730031e-02  1.835348e+00
orbit60          8.134576e-04  3.529865e-01
orbit61          1.219667e-03  7.436978e-01
orbit62          5.643771e-03  1.154355e+00
orbit63          2.172432e-03  8.264206e-01
orbit64          1.463636e-03  4.967859e-01
orbit65          2.289909e-02  4.001348e+00
orbit66          5.312169e-03  1.873930e+00
orbit67          2.013428e-03  1.128769e+00
orbit68          2.179007e-03  1.057961e+00
orbit69          3.040116e-03  9.090607e-01
orbit70          4.153382e-03  4.014432e+00
orbit71          1.628712e-03  7.258396e-01
orbit72          1.231763e-03  1.519412e+00
AP               1.583885e-04  6.591094e-02
bet              9.194620e-04  8.029270e-01
ecc              0.000000e+00  1.555556e-02
eccrad           0.000000e+00  0.000000e+00
close            1.302435e-03  3.313798e-01
constraint       2.814204e-03  9.742738e-01
coreness         2.091082e-04  1.053827e-01
knn              2.533454e-03  1.168062e+00
hubscore         2.852142e-03  5.560599e-01
pagerank         6.058126e-04  7.941177e-01
trans            1.967997e-03  1.896492e+00
evcent           3.060414e-03  4.934892e-01
first            7.538346e-04  1.884409e-01
upto_second      1.832942e-03  5.825582e-01
upto_third       2.466693e-03  3.348012e-01
upto_fourth      2.207103e-03  5.072514e-01
upto_fifth       1.330007e-03  5.559518e-01
upto_sixth       3.443935e-04  5.620524e-01
second           1.082230e-03  4.311801e-01
third            6.387807e-04  1.114221e+00
fourth           4.663271e-04  4.881206e-01
fifth            1.244416e-03  5.936219e-01
sixth            1.280806e-03  7.362345e-01
ratio1           3.462803e-04  9.431846e-01
ratio2           1.817587e-03  8.980061e-01
ratio3           2.338620e-03  9.676821e-01
ratio4           7.333108e-04  1.972873e+00
ratio5           1.207322e-03  2.936973e+00
ratio6           7.218874e-04  6.607397e-01
selfinter       -5.232737e-05  1.308911e-01
walktrap_vertex  1.362655e-03  2.355599e+00
bigcom1          1.513075e-04  9.743411e-02
bigcom2          0.000000e+00  0.000000e+00
bigcom3         -1.757610e-04  1.099466e-01
bigcom4         -1.375553e-04  9.005410e-02
bigcom6          0.000000e+00  0.000000e+00
bigcom8          0.000000e+00  2.775558e-19
bigcom9          0.000000e+00  5.828671e-18
bigcom11         0.000000e+00  0.000000e+00
bigcom13         0.000000e+00  0.000000e+00
bigcom15         0.000000e+00  0.000000e+00
bigcom16         0.000000e+00  0.000000e+00
bigcom21        -1.573194e-04  1.291341e-01
bigcom22         9.734328e-07  5.573019e-02
bigcom24         0.000000e+00  0.000000e+00
bigcom26         0.000000e+00  0.000000e+00
bigcom28         3.575166e-03  7.337458e-01
bigcom30        -8.585464e-05  7.247515e-02
bigcom31         0.000000e+00  0.000000e+00
bigcom32         0.000000e+00  0.000000e+00
bigcom33         0.000000e+00  0.000000e+00
bigcom34         0.000000e+00  0.000000e+00
bigcom36         0.000000e+00  0.000000e+00
bigcom37         0.000000e+00  0.000000e+00
bigcom38         0.000000e+00  0.000000e+00
bigcom39         0.000000e+00  0.000000e+00
bigcom40         8.221742e-04  5.552836e-01
bigcom43         0.000000e+00  0.000000e+00
bigcom44         0.000000e+00  1.500000e-02
bigcom46         0.000000e+00  8.881784e-18
bigcom47         0.000000e+00  0.000000e+00
bigcom49         0.000000e+00  0.000000e+00
bigcom50         0.000000e+00  0.000000e+00
bigcom51         0.000000e+00  0.000000e+00
bigcom52         0.000000e+00  0.000000e+00
bigcom54         0.000000e+00  0.000000e+00
bigcom56         0.000000e+00  0.000000e+00
bigcom62         0.000000e+00  0.000000e+00
bigcom66         0.000000e+00  0.000000e+00
bigcom68         0.000000e+00  0.000000e+00
bigcom69         0.000000e+00  0.000000e+00
bigcom71         0.000000e+00  4.281680e-01
bigcom72         0.000000e+00  0.000000e+00
bigcom73         0.000000e+00  0.000000e+00
bigcom74         0.000000e+00  0.000000e+00
bigcom75         0.000000e+00  0.000000e+00
bigcom76         0.000000e+00  0.000000e+00
bigcom77         0.000000e+00  0.000000e+00
bigcom79         0.000000e+00  0.000000e+00
bigcom80         0.000000e+00  0.000000e+00
bigcom82         0.000000e+00  0.000000e+00
bigcom83         0.000000e+00  0.000000e+00
bigcom84         0.000000e+00  0.000000e+00
bigcom85         0.000000e+00  0.000000e+00
bigcom87         0.000000e+00  0.000000e+00
bigcom89         0.000000e+00  0.000000e+00
bigcom91         0.000000e+00  0.000000e+00
bigcom92         0.000000e+00  0.000000e+00
bigcom93         0.000000e+00  0.000000e+00
bigcom96         0.000000e+00  0.000000e+00
bigcom97         0.000000e+00  0.000000e+00
bigcom98         0.000000e+00  0.000000e+00
bigcom99         0.000000e+00  0.000000e+00
bigcom101        0.000000e+00  0.000000e+00
bigcom104        0.000000e+00  0.000000e+00
bigcom106        0.000000e+00  0.000000e+00
bigcom109        0.000000e+00  0.000000e+00
bigcom113        0.000000e+00  0.000000e+00
bigcom116       -2.978372e-04  2.897944e-01
bigcom120        0.000000e+00  0.000000e+00
bigcom123        0.000000e+00  0.000000e+00
bigcom126        0.000000e+00  0.000000e+00
bigcom127        0.000000e+00  0.000000e+00
bigcom137        0.000000e+00  0.000000e+00
bigcom139        0.000000e+00  0.000000e+00
bigcom140        0.000000e+00  0.000000e+00
bigcom143        0.000000e+00  0.000000e+00
bigcom145        0.000000e+00  0.000000e+00
bigcom146        0.000000e+00  0.000000e+00
bigcom147        0.000000e+00  0.000000e+00
bigcom149        0.000000e+00  0.000000e+00
bigcom153        0.000000e+00  0.000000e+00
bigcom154        0.000000e+00  0.000000e+00
bigcom156        0.000000e+00  0.000000e+00
bigcom157        0.000000e+00  0.000000e+00
bigcom158        0.000000e+00  0.000000e+00
bigcom160        0.000000e+00  0.000000e+00
bigcom161        0.000000e+00  0.000000e+00
bigcom162        0.000000e+00  0.000000e+00
bigcom164        0.000000e+00  0.000000e+00
bigcom166        0.000000e+00  0.000000e+00
bigcom167        0.000000e+00  0.000000e+00
bigcom171        0.000000e+00  0.000000e+00
bigcom173        0.000000e+00  0.000000e+00
bigcom175        0.000000e+00  0.000000e+00
bigcom176        0.000000e+00  0.000000e+00
bigcom177        0.000000e+00  0.000000e+00
bigcom178        0.000000e+00  0.000000e+00
bigcom180        0.000000e+00  0.000000e+00
bigcom181        0.000000e+00  0.000000e+00
bigcom184        0.000000e+00  0.000000e+00
bigcom186        0.000000e+00  0.000000e+00
bigcom187        0.000000e+00  0.000000e+00
bigcom189        0.000000e+00  0.000000e+00
bigcom194        0.000000e+00  0.000000e+00
bigcom195        0.000000e+00  0.000000e+00
bigcom196        0.000000e+00  0.000000e+00
bigcom204        0.000000e+00  0.000000e+00
bigcom205        0.000000e+00  0.000000e+00
bigcom212        0.000000e+00  0.000000e+00
bigcom214        0.000000e+00  0.000000e+00
bigcom222        0.000000e+00  0.000000e+00
bigcom223        0.000000e+00  0.000000e+00
bigcom226        0.000000e+00  0.000000e+00
bigcom227        0.000000e+00  0.000000e+00
bigcom229        0.000000e+00  0.000000e+00
bigcom233        0.000000e+00  0.000000e+00
bigcom236        0.000000e+00  0.000000e+00
bigcom237        0.000000e+00  0.000000e+00
bigcom246        0.000000e+00  0.000000e+00
bigcom248        0.000000e+00  5.878595e-02
bigcom249        0.000000e+00  0.000000e+00
bigcom250        0.000000e+00  0.000000e+00
bigcom254        0.000000e+00  0.000000e+00
bigcom266        0.000000e+00  0.000000e+00
bigcom269        0.000000e+00  0.000000e+00
bigcom272        0.000000e+00  0.000000e+00
bigcom274        0.000000e+00  0.000000e+00
bigcom281        0.000000e+00  0.000000e+00
bigcom291        0.000000e+00  0.000000e+00
bigcom292        0.000000e+00  0.000000e+00
bigcom295        0.000000e+00  0.000000e+00
bigcom299        0.000000e+00  0.000000e+00
bigcom301        0.000000e+00  0.000000e+00
bigcom306        0.000000e+00  0.000000e+00
bigcom309        0.000000e+00  0.000000e+00
bigcom314        0.000000e+00  0.000000e+00
bigcom321        0.000000e+00  0.000000e+00
bigcom341        0.000000e+00  0.000000e+00
bigcom350        0.000000e+00  0.000000e+00
bigcom353        0.000000e+00  0.000000e+00
bigcom359        0.000000e+00  0.000000e+00
bigcom363        0.000000e+00  0.000000e+00
bigcom365        0.000000e+00  0.000000e+00
bigcom385        0.000000e+00  0.000000e+00
bigcom386        0.000000e+00  0.000000e+00
bigcom408        0.000000e+00  0.000000e+00
bigcom412        0.000000e+00  0.000000e+00
bigcom480        0.000000e+00  0.000000e+00
spin_vertex      5.072455e-04  1.441097e+00
membership_s1    2.777778e-05  9.504535e-03
membership_s3    0.000000e+00  0.000000e+00
membership_s4    4.790107e-04  4.793001e-01
membership_s5    1.000928e-04  4.210252e-02
membership_s6   -1.152891e-05  3.002340e-02
membership_s7    2.054493e-04  1.058030e-01
membership_s8    0.000000e+00  0.000000e+00
membership_s9    0.000000e+00  0.000000e+00
membership_s11   0.000000e+00  0.000000e+00
membership_s12   0.000000e+00  0.000000e+00
membership_s14   0.000000e+00  0.000000e+00
membership_s15   2.710027e-05  1.710741e-02
membership_s16   0.000000e+00  0.000000e+00
membership_s17   0.000000e+00  0.000000e+00
membership_s18   0.000000e+00  5.551115e-19
membership_s20   0.000000e+00  0.000000e+00
membership_s21  -5.406827e-05  1.527719e-01
membership_s22   0.000000e+00  0.000000e+00
membership_s24   0.000000e+00  0.000000e+00
membership_s25   0.000000e+00  0.000000e+00
membership_s26   0.000000e+00  0.000000e+00
membership_s27   2.673611e-05  6.015057e-02
membership_s28   0.000000e+00  0.000000e+00
membership_s30   8.714552e-04  1.680071e-01
membership_s31  -2.688172e-05  1.774559e-02
membership_s32  -1.083630e-04  1.858214e-01
membership_s33   0.000000e+00  0.000000e+00
membership_s36   1.291835e-04  4.258301e-02
membership_s37   0.000000e+00  0.000000e+00
V1               3.616277e-03  3.293374e+00
V2               1.797929e-03  2.057117e+00
pdi             -3.003769e-05  2.860188e-01
adhesion         2.162124e-03  1.705685e+00
cohesion         1.565598e-03  1.591775e+00
inner            1.889617e-03  1.715230e+00
outer            4.892199e-03  3.350642e+00
ioratio          3.548169e-03  1.605779e+00
comsize          8.120849e-04  2.742566e+00
[1] "Dataset: high_C Model GLM, run: 1 of 5 2015-06-22 17:04:31"
[1] "glmnet variable coefficients"
                         [,1]          [,2]
(Intercept)     -1.597533e+00  1.203858e+02
graph0           2.535935e-40 -1.876543e-04
graph1           2.035688e-44 -8.952041e-08
graph2           2.617706e-40  2.223010e-05
graph3           9.280068e-45 -4.102343e-09
graph4          -1.207830e-46 -5.481333e-11
graph5           4.974550e-42 -1.989442e-06
graph6           9.147389e-44 -1.973497e-08
graph7           1.050651e-41  1.873417e-06
graph8           2.350876e-40  1.177511e-05
graph9           2.455193e-46 -9.826204e-11
graph10         -6.649216e-49 -2.711908e-12
graph11         -2.855862e-49 -6.794352e-14
graph12          5.287927e-46 -1.352541e-10
graph13          6.513643e-45  1.086187e-10
graph14         -1.580453e-47 -3.174709e-11
graph15          2.225569e-43 -5.911227e-08
graph16          1.577510e-45 -8.540778e-10
graph17          4.329459e-45 -1.171514e-09
graph18          1.491855e-43 -4.689822e-10
graph19          3.864337e-44  5.841067e-09
graph20          1.559251e-43 -3.172640e-07
graph21          2.042554e-43  2.999556e-09
graph22          6.500413e-43  1.581684e-07
graph23          2.910335e-43  1.151808e-08
graph24          4.981852e-43  7.505342e-08
graph25          2.507873e-42  5.014915e-07
graph26          2.687461e-42  4.657266e-07
graph27          1.503904e-41  5.309914e-06
graph28          2.258784e-41  3.348302e-06
graph29          2.379982e-40 -1.225922e-05
orbit0           2.535935e-40 -1.876771e-04
orbit1           2.363759e-41 -2.302850e-06
orbit2          -2.090339e-44 -8.824229e-08
orbit3           2.617706e-40  2.232824e-05
orbit4           6.198503e-43 -2.900936e-08
orbit5           7.284787e-45 -4.265777e-09
orbit6          -4.700911e-45 -1.494128e-08
orbit7          -1.189505e-46 -4.849964e-11
orbit8           4.974550e-42 -1.980984e-06
orbit9           1.691808e-41  4.036826e-06
orbit10          1.094669e-42 -1.455596e-07
orbit11          4.290137e-44 -1.901205e-08
orbit12          5.766247e-41  6.569784e-06
orbit13          1.123098e-41  2.399113e-06
orbit14          2.350876e-40  1.214164e-05
orbit15          1.806109e-44  8.194065e-10
orbit16          1.753074e-46 -1.478179e-10
orbit17          2.677103e-45 -3.072944e-11
orbit18          2.816366e-45  2.281209e-10
orbit19          1.383057e-45 -3.212520e-10
orbit20          6.495002e-47 -1.608751e-10
orbit21         -2.120504e-48 -1.969087e-12
orbit22         -4.402453e-47 -3.242679e-11
orbit23         -2.561355e-49 -4.633863e-14
orbit24          1.016026e-43  2.747767e-08
orbit25          2.733154e-44  5.008624e-09
orbit26          3.524767e-46 -1.952498e-10
orbit27          4.240433e-43  1.461468e-07
orbit28          9.713398e-45 -3.640558e-09
orbit29          4.665428e-44 -1.144669e-09
orbit30          9.897684e-45  1.609116e-09
orbit31          3.067752e-45 -5.247667e-09
orbit32          1.504952e-46 -1.761304e-09
orbit33         -1.861075e-47 -1.402353e-11
orbit34          2.225569e-43 -5.925451e-08
orbit35          5.780914e-43  1.223248e-07
orbit36          3.565386e-44 -1.940263e-08
orbit37          3.204157e-44 -5.418356e-09
orbit38          3.050981e-46 -6.718518e-10
orbit39          1.101316e-42  6.826998e-08
orbit40          1.137563e-43  1.928803e-08
orbit41          2.871478e-44 -1.682416e-08
orbit42          2.096532e-45 -1.051470e-09
orbit43          7.437087e-43 -8.895136e-08
orbit44          1.036384e-43  1.922540e-08
orbit45          3.223763e-42  1.923512e-06
orbit46          7.316611e-43  2.835726e-09
orbit47          3.555581e-44  2.358619e-09
orbit48          9.172331e-44  1.851047e-08
orbit49          2.311085e-42 -4.333424e-07
orbit50          4.958983e-44 -3.839708e-07
orbit51          9.075786e-43 -1.442096e-07
orbit52          3.006465e-42 -2.223015e-07
orbit53          2.507808e-43  3.049286e-08
orbit54          5.583713e-42  1.161347e-06
orbit55          5.412295e-43  1.446878e-07
orbit56          2.029333e-41  9.842682e-06
orbit57          6.909765e-43  5.330863e-08
orbit58          2.732628e-43 -2.120930e-08
orbit59          4.211782e-42 -6.293078e-08
orbit60          1.235820e-42  2.252700e-07
orbit61          7.574480e-43  1.705962e-07
orbit62          2.890610e-41  6.174569e-07
orbit63          4.042531e-42  1.072802e-06
orbit64          6.317407e-42  1.181423e-06
orbit65          5.055306e-41  8.463653e-06
orbit66          9.379601e-42  1.735596e-06
orbit67          3.482264e-42  6.076198e-07
orbit68          2.333029e-41  8.725363e-06
orbit69          3.306312e-41  1.032848e-05
orbit70          1.063587e-40  4.058473e-05
orbit71          2.618742e-41  1.215299e-06
orbit72          2.379982e-40 -1.224497e-05
AP              -1.606049e-38 -5.167528e-02
bet              2.148484e-45 -1.274909e-08
ecc              6.715418e-38  6.451909e-02
eccrad           4.029251e-37  3.863135e-01
close            2.926759e-36  2.562860e-01
constraint      -3.503730e-36 -2.687396e-02
coreness         2.827142e-38 -7.699025e-03
knn              1.185019e-39  7.579545e-04
hubscore         1.119676e-36  8.520737e-02
pagerank        -3.995322e-35 -1.036867e+02
trans            1.258240e-36  8.389019e-01
evcent           1.121737e-36  8.833788e-02
first            2.535935e-40 -1.861819e-04
upto_second      3.773288e-41 -2.966574e-06
upto_third       7.795997e-41  2.415031e-05
upto_fourth      9.601044e-40  1.926757e-04
upto_fifth       5.989493e-39  1.670248e-03
upto_sixth       9.834521e-39 -1.131530e-02
second           3.927542e-41 -2.251589e-06
third           -9.421554e-42  5.166220e-05
fourth          -8.441097e-41 -2.678156e-05
fifth           -1.090351e-39 -2.113960e-04
sixth           -7.114842e-39 -2.371914e-03
ratio1          -5.477024e-41  9.287350e-04
ratio2          -1.818688e-38  5.655593e-04
ratio3          -7.346322e-37 -2.863260e-01
ratio4           6.851736e-39  3.555070e-01
ratio5           1.877365e-36  4.708581e-01
ratio6          -2.145214e-37 -9.149628e-02
selfinter        5.413519e-38  3.310529e-02
walktrap_vertex -4.848744e-38 -1.069807e-01
bigcom1         -1.376911e-37 -8.914763e-02
bigcom2          0.000000e+00  0.000000e+00
bigcom3         -5.006139e-38  9.638667e-02
bigcom4         -2.045082e-38  1.067280e-02
bigcom6          0.000000e+00  0.000000e+00
bigcom8         -1.354069e-37 -1.835931e-01
bigcom9         -1.708779e-37 -2.745012e-01
bigcom11         0.000000e+00  0.000000e+00
bigcom13        -1.703663e-37 -2.073659e-01
bigcom15        -1.707071e-37 -1.869830e-01
bigcom16         0.000000e+00  0.000000e+00
bigcom21         8.282828e-38  2.431300e-01
bigcom22        -6.357486e-38 -1.361463e-01
bigcom24         0.000000e+00  0.000000e+00
bigcom26        -1.710492e-37 -3.817918e-01
bigcom28         2.898182e-37  2.208210e-01
bigcom30        -2.590745e-38  1.640747e-01
bigcom31         0.000000e+00  0.000000e+00
bigcom32        -1.701965e-37 -3.679753e-01
bigcom33         0.000000e+00  0.000000e+00
bigcom34         0.000000e+00  0.000000e+00
bigcom36         0.000000e+00  0.000000e+00
bigcom37         0.000000e+00  0.000000e+00
bigcom38         0.000000e+00  0.000000e+00
bigcom39        -1.701965e-37 -2.778953e-01
bigcom40         1.312518e-37  7.991069e-02
bigcom43         0.000000e+00  0.000000e+00
bigcom44        -1.729555e-37 -2.684892e-01
bigcom46        -1.701965e-37 -9.558206e-02
bigcom47         0.000000e+00  0.000000e+00
bigcom49         0.000000e+00  0.000000e+00
bigcom50         0.000000e+00  0.000000e+00
bigcom51         0.000000e+00  0.000000e+00
bigcom52         0.000000e+00  0.000000e+00
bigcom54         0.000000e+00  0.000000e+00
bigcom56         0.000000e+00  0.000000e+00
bigcom62         0.000000e+00  0.000000e+00
bigcom66         0.000000e+00  0.000000e+00
bigcom68         0.000000e+00  0.000000e+00
bigcom69         0.000000e+00  0.000000e+00
bigcom71         8.409116e-37  1.663701e+00
bigcom72         0.000000e+00  0.000000e+00
bigcom73         0.000000e+00  0.000000e+00
bigcom74         0.000000e+00  0.000000e+00
bigcom75         0.000000e+00  0.000000e+00
bigcom76         0.000000e+00  0.000000e+00
bigcom77         0.000000e+00  0.000000e+00
bigcom79         0.000000e+00  0.000000e+00
bigcom80         0.000000e+00  0.000000e+00
bigcom82        -1.701965e-37 -2.638656e-01
bigcom83         0.000000e+00  0.000000e+00
bigcom84         0.000000e+00  0.000000e+00
bigcom85         0.000000e+00  0.000000e+00
bigcom87         0.000000e+00  0.000000e+00
bigcom89         0.000000e+00  0.000000e+00
bigcom91         0.000000e+00  0.000000e+00
bigcom92        -1.703663e-37 -2.382228e-01
bigcom93         0.000000e+00  0.000000e+00
bigcom96         0.000000e+00  0.000000e+00
bigcom97        -1.701965e-37 -3.100988e-01
bigcom98         0.000000e+00  0.000000e+00
bigcom99         0.000000e+00  0.000000e+00
bigcom101       -1.703663e-37 -3.586513e-01
bigcom104       -1.701965e-37 -2.238335e-01
bigcom106        0.000000e+00  0.000000e+00
bigcom109        0.000000e+00  0.000000e+00
bigcom113        0.000000e+00  0.000000e+00
bigcom116        3.356923e-37  9.992529e-01
bigcom120        0.000000e+00  0.000000e+00
bigcom123        0.000000e+00  0.000000e+00
bigcom126        0.000000e+00  0.000000e+00
bigcom127        0.000000e+00  0.000000e+00
bigcom137        0.000000e+00  0.000000e+00
bigcom139        0.000000e+00  0.000000e+00
bigcom140        0.000000e+00  0.000000e+00
bigcom143        0.000000e+00  0.000000e+00
bigcom145        0.000000e+00  0.000000e+00
bigcom146        0.000000e+00  0.000000e+00
bigcom147       -1.703663e-37 -3.486096e-01
bigcom149        0.000000e+00  0.000000e+00
bigcom153        0.000000e+00  0.000000e+00
bigcom154       -1.703663e-37 -2.025265e-01
bigcom156        0.000000e+00  0.000000e+00
bigcom157        0.000000e+00  0.000000e+00
bigcom158        0.000000e+00  0.000000e+00
bigcom160        0.000000e+00  0.000000e+00
bigcom161        0.000000e+00  0.000000e+00
bigcom162        0.000000e+00  0.000000e+00
bigcom164        0.000000e+00  0.000000e+00
bigcom166        0.000000e+00  0.000000e+00
bigcom167       -1.701965e-37 -2.992693e-01
bigcom171        0.000000e+00  0.000000e+00
bigcom173        0.000000e+00  0.000000e+00
bigcom175        0.000000e+00  0.000000e+00
bigcom176        0.000000e+00  0.000000e+00
bigcom177        0.000000e+00  0.000000e+00
bigcom178        0.000000e+00  0.000000e+00
bigcom180        0.000000e+00  0.000000e+00
bigcom181       -1.703663e-37 -3.231141e-01
bigcom184        0.000000e+00  0.000000e+00
bigcom186        0.000000e+00  0.000000e+00
bigcom187        0.000000e+00  0.000000e+00
bigcom189        0.000000e+00  0.000000e+00
bigcom194        0.000000e+00  0.000000e+00
bigcom195        0.000000e+00  0.000000e+00
bigcom196        0.000000e+00  0.000000e+00
bigcom204       -1.701965e-37 -2.090204e-01
bigcom205        0.000000e+00  0.000000e+00
bigcom212        0.000000e+00  0.000000e+00
bigcom214        0.000000e+00  0.000000e+00
bigcom222        0.000000e+00  0.000000e+00
bigcom223        0.000000e+00  0.000000e+00
bigcom226        0.000000e+00  0.000000e+00
bigcom227        0.000000e+00  0.000000e+00
bigcom229        0.000000e+00  0.000000e+00
bigcom233        0.000000e+00  0.000000e+00
bigcom236        0.000000e+00  0.000000e+00
bigcom237        0.000000e+00  0.000000e+00
bigcom246        0.000000e+00  0.000000e+00
bigcom248        8.409116e-37  1.315329e+00
bigcom249        0.000000e+00  0.000000e+00
bigcom250        0.000000e+00  0.000000e+00
bigcom254        0.000000e+00  0.000000e+00
bigcom266        0.000000e+00  0.000000e+00
bigcom269       -1.701965e-37 -2.454899e-01
bigcom272        0.000000e+00  0.000000e+00
bigcom274       -1.705365e-37 -1.793449e-01
bigcom281        0.000000e+00  0.000000e+00
bigcom291        0.000000e+00  0.000000e+00
bigcom292        0.000000e+00  0.000000e+00
bigcom295        0.000000e+00  0.000000e+00
bigcom299        0.000000e+00  0.000000e+00
bigcom301        0.000000e+00  0.000000e+00
bigcom306        0.000000e+00  0.000000e+00
bigcom309        0.000000e+00  0.000000e+00
bigcom314        0.000000e+00  0.000000e+00
bigcom321       -1.701965e-37 -1.928629e-01
bigcom341        0.000000e+00  0.000000e+00
bigcom350        0.000000e+00  0.000000e+00
bigcom353        0.000000e+00  0.000000e+00
bigcom359        0.000000e+00  0.000000e+00
bigcom363        0.000000e+00  0.000000e+00
bigcom365        0.000000e+00  0.000000e+00
bigcom385        0.000000e+00  0.000000e+00
bigcom386        0.000000e+00  0.000000e+00
bigcom408        0.000000e+00  0.000000e+00
bigcom412        0.000000e+00  0.000000e+00
bigcom480        0.000000e+00  0.000000e+00
spin_vertex      5.064455e-38 -1.284210e-01
membership_s1   -9.206284e-38 -1.145413e-01
membership_s3    0.000000e+00  0.000000e+00
membership_s4    1.541812e-37  1.517306e-01
membership_s5   -1.036303e-37 -1.386130e-01
membership_s6   -2.590745e-38 -9.019137e-02
membership_s7    1.441757e-38  1.632900e-01
membership_s8    0.000000e+00  0.000000e+00
membership_s9    0.000000e+00  0.000000e+00
membership_s11   0.000000e+00  0.000000e+00
membership_s12   0.000000e+00  0.000000e+00
membership_s14   0.000000e+00  0.000000e+00
membership_s15  -2.590745e-38 -1.687247e-01
membership_s16   0.000000e+00  0.000000e+00
membership_s17   0.000000e+00  0.000000e+00
membership_s18  -1.707071e-37 -3.200261e-01
membership_s20   0.000000e+00  0.000000e+00
membership_s21   3.356923e-37  6.829084e-01
membership_s22   0.000000e+00  0.000000e+00
membership_s24  -1.701965e-37 -2.430634e-01
membership_s25   0.000000e+00  0.000000e+00
membership_s26   0.000000e+00  0.000000e+00
membership_s27  -1.098753e-37 -1.522202e-01
membership_s28   0.000000e+00  0.000000e+00
membership_s30   1.334526e-37  8.256640e-02
membership_s31  -1.245317e-37 -5.839947e-02
membership_s32  -8.851619e-39  4.339088e-02
membership_s33   0.000000e+00  0.000000e+00
membership_s36  -1.579199e-37 -1.124823e-01
membership_s37  -1.708779e-37 -2.067040e-01
V1               1.557459e-36  8.324246e-01
V2               3.006855e-38  1.477301e-01
pdi             -5.932980e-36 -6.292457e+00
adhesion        -7.606199e-41 -1.155944e-05
cohesion         1.522059e-40  2.365536e-05
inner            1.890581e-41  3.606762e-06
outer            5.897537e-41  4.683566e-05
ioratio         -9.160142e-37 -1.213547e-01
comsize          7.889947e-41  1.489325e-04
[1] "Dataset: high_C Model GBM, run: 2 of 5 2015-06-22 17:04:39"
Iter   TrainDeviance   ValidDeviance   StepSize   Improve
     1        0.8827            -nan     0.0100    0.0013
     2        0.8779            -nan     0.0100    0.0006
     3        0.8721            -nan     0.0100    0.0008
     4        0.8667            -nan     0.0100    0.0009
     5        0.8614            -nan     0.0100    0.0010
     6        0.8563            -nan     0.0100    0.0009
     7        0.8507            -nan     0.0100    0.0009
     8        0.8463            -nan     0.0100    0.0006
     9        0.8416            -nan     0.0100    0.0008
    10        0.8361            -nan     0.0100    0.0012
    20        0.7924            -nan     0.0100    0.0001
    40        0.7226            -nan     0.0100    0.0005
    60        0.6647            -nan     0.0100    0.0001
    80        0.6173            -nan     0.0100    0.0000
   100        0.5795            -nan     0.0100    0.0003
   120        0.5447            -nan     0.0100    0.0002
   140        0.5121            -nan     0.0100    0.0000
   160        0.4820            -nan     0.0100    0.0000
   180        0.4561            -nan     0.0100   -0.0003
   200        0.4315            -nan     0.0100   -0.0001
   203        0.4282            -nan     0.0100   -0.0001

[1] "GBM variable coefficients"
                            var    rel.inf
V1                           V1 5.24164194
comsize                 comsize 3.08723512
orbit56                 orbit56 2.89643631
ratio5                   ratio5 2.76344669
walktrap_vertex walktrap_vertex 2.51442915
orbit45                 orbit45 2.43593882
trans                     trans 2.36630736
spin_vertex         spin_vertex 2.28620411
ratio4                   ratio4 2.23449485
orbit70                 orbit70 2.14823883
orbit65                 orbit65 2.00637275
orbit69                 orbit69 1.93342997
outer                     outer 1.92821081
V2                           V2 1.90643006
orbit24                 orbit24 1.56102337
third                     third 1.51232903
orbit62                 orbit62 1.37236324
orbit66                 orbit66 1.37058170
ioratio                 ioratio 1.35546084
orbit18                 orbit18 1.35295352
orbit49                 orbit49 1.30031356
adhesion               adhesion 1.29284494
orbit27                 orbit27 1.26660043
graph20                 graph20 1.26217821
orbit46                 orbit46 1.23112848
orbit54                 orbit54 1.20704899
pagerank               pagerank 1.19992353
inner                     inner 1.15371609
knn                         knn 1.10195184
cohesion               cohesion 1.08914630
orbit31                 orbit31 1.08783955
orbit6                   orbit6 1.07462593
orbit61                 orbit61 1.00740106
orbit22                 orbit22 0.93620652
bet                         bet 0.93526643
ratio1                   ratio1 0.93401897
orbit39                 orbit39 0.93004335
graph22                 graph22 0.90037487
orbit19                 orbit19 0.84043950
graph11                 graph11 0.81558315
orbit50                 orbit50 0.79199686
constraint           constraint 0.78010683
upto_sixth           upto_sixth 0.74122776
graph7                   graph7 0.71217301
graph29                 graph29 0.67822997
graph5                   graph5 0.67798448
graph27                 graph27 0.66469886
orbit9                   orbit9 0.65895285
graph10                 graph10 0.64743626
graph8                   graph8 0.64466686
orbit63                 orbit63 0.62933663
graph4                   graph4 0.61344922
graph2                   graph2 0.59927039
ratio3                   ratio3 0.59675289
orbit40                 orbit40 0.58947147
orbit25                 orbit25 0.57131876
ratio6                   ratio6 0.55781195
orbit35                 orbit35 0.53712495
orbit68                 orbit68 0.53385487
graph23                 graph23 0.49563745
graph14                 graph14 0.48994688
graph17                 graph17 0.47567438
orbit44                 orbit44 0.45180635
orbit58                 orbit58 0.44973790
graph1                   graph1 0.44836277
orbit20                 orbit20 0.44151856
graph16                 graph16 0.43811674
graph0                   graph0 0.41906237
orbit38                 orbit38 0.41205439
bigcom40               bigcom40 0.40581044
orbit53                 orbit53 0.40577725
orbit55                 orbit55 0.39787497
orbit57                 orbit57 0.39614090
orbit4                   orbit4 0.39416338
graph28                 graph28 0.38446948
sixth                     sixth 0.38442195
orbit52                 orbit52 0.38384099
orbit1                   orbit1 0.38215364
hubscore               hubscore 0.37884752
fourth                   fourth 0.37117072
orbit30                 orbit30 0.37039039
orbit32                 orbit32 0.35729970
fifth                     fifth 0.35230280
orbit59                 orbit59 0.34959625
upto_fifth           upto_fifth 0.33914693
ratio2                   ratio2 0.33874789
orbit11                 orbit11 0.33784689
orbit51                 orbit51 0.32859827
orbit36                 orbit36 0.32436822
orbit71                 orbit71 0.32135659
orbit15                 orbit15 0.31223261
orbit64                 orbit64 0.31208527
orbit41                 orbit41 0.30701990
orbit67                 orbit67 0.30405331
orbit13                 orbit13 0.29925181
graph13                 graph13 0.29209102
orbit12                 orbit12 0.28617635
upto_fourth         upto_fourth 0.28584244
graph19                 graph19 0.28143577
graph24                 graph24 0.28090361
orbit16                 orbit16 0.27836778
graph6                   graph6 0.27323776
orbit2                   orbit2 0.25910598
graph15                 graph15 0.24397922
graph26                 graph26 0.23608902
orbit47                 orbit47 0.22728431
graph9                   graph9 0.21278706
orbit42                 orbit42 0.20652243
graph18                 graph18 0.20650781
AP                           AP 0.20616071
orbit48                 orbit48 0.19847814
upto_second         upto_second 0.19781833
graph12                 graph12 0.19727656
orbit37                 orbit37 0.19281537
orbit21                 orbit21 0.19116326
graph25                 graph25 0.17800244
orbit10                 orbit10 0.17583081
graph21                 graph21 0.17233016
close                     close 0.17167903
selfinter             selfinter 0.17103831
pdi                         pdi 0.16965957
orbit26                 orbit26 0.16963410
orbit43                 orbit43 0.16447398
bigcom28               bigcom28 0.15584330
graph3                   graph3 0.14774617
orbit60                 orbit60 0.13977033
upto_third           upto_third 0.12907791
orbit28                 orbit28 0.12667501
orbit29                 orbit29 0.12532252
orbit7                   orbit7 0.12177256
evcent                   evcent 0.11866631
membership_s30   membership_s30 0.11556154
orbit17                 orbit17 0.11351527
membership_s4     membership_s4 0.11214852
bigcom4                 bigcom4 0.11050327
orbit23                 orbit23 0.10907633
orbit5                   orbit5 0.09297013
bigcom30               bigcom30 0.07925193
membership_s36   membership_s36 0.05130842
membership_s5     membership_s5 0.05039748
orbit33                 orbit33 0.04413844
membership_s7     membership_s7 0.03398787
coreness               coreness 0.02817940
ecc                         ecc 0.02149705
membership_s1     membership_s1 0.01896811
orbit0                   orbit0 0.00000000
orbit3                   orbit3 0.00000000
orbit8                   orbit8 0.00000000
orbit14                 orbit14 0.00000000
orbit34                 orbit34 0.00000000
orbit72                 orbit72 0.00000000
eccrad                   eccrad 0.00000000
first                     first 0.00000000
second                   second 0.00000000
bigcom1                 bigcom1 0.00000000
bigcom2                 bigcom2 0.00000000
bigcom3                 bigcom3 0.00000000
bigcom6                 bigcom6 0.00000000
bigcom8                 bigcom8 0.00000000
bigcom9                 bigcom9 0.00000000
bigcom11               bigcom11 0.00000000
bigcom13               bigcom13 0.00000000
bigcom15               bigcom15 0.00000000
bigcom16               bigcom16 0.00000000
bigcom21               bigcom21 0.00000000
bigcom22               bigcom22 0.00000000
bigcom24               bigcom24 0.00000000
bigcom26               bigcom26 0.00000000
bigcom31               bigcom31 0.00000000
bigcom32               bigcom32 0.00000000
bigcom33               bigcom33 0.00000000
bigcom34               bigcom34 0.00000000
bigcom36               bigcom36 0.00000000
bigcom37               bigcom37 0.00000000
bigcom38               bigcom38 0.00000000
bigcom39               bigcom39 0.00000000
bigcom43               bigcom43 0.00000000
bigcom44               bigcom44 0.00000000
bigcom46               bigcom46 0.00000000
bigcom47               bigcom47 0.00000000
bigcom49               bigcom49 0.00000000
bigcom50               bigcom50 0.00000000
bigcom51               bigcom51 0.00000000
bigcom52               bigcom52 0.00000000
bigcom54               bigcom54 0.00000000
bigcom56               bigcom56 0.00000000
bigcom62               bigcom62 0.00000000
bigcom66               bigcom66 0.00000000
bigcom68               bigcom68 0.00000000
bigcom69               bigcom69 0.00000000
bigcom71               bigcom71 0.00000000
bigcom72               bigcom72 0.00000000
bigcom73               bigcom73 0.00000000
bigcom74               bigcom74 0.00000000
bigcom75               bigcom75 0.00000000
bigcom76               bigcom76 0.00000000
bigcom77               bigcom77 0.00000000
bigcom79               bigcom79 0.00000000
bigcom80               bigcom80 0.00000000
bigcom82               bigcom82 0.00000000
bigcom83               bigcom83 0.00000000
bigcom84               bigcom84 0.00000000
bigcom85               bigcom85 0.00000000
bigcom87               bigcom87 0.00000000
bigcom89               bigcom89 0.00000000
bigcom91               bigcom91 0.00000000
bigcom92               bigcom92 0.00000000
bigcom93               bigcom93 0.00000000
bigcom96               bigcom96 0.00000000
bigcom97               bigcom97 0.00000000
bigcom98               bigcom98 0.00000000
bigcom99               bigcom99 0.00000000
bigcom101             bigcom101 0.00000000
bigcom104             bigcom104 0.00000000
bigcom106             bigcom106 0.00000000
bigcom109             bigcom109 0.00000000
bigcom113             bigcom113 0.00000000
bigcom116             bigcom116 0.00000000
bigcom120             bigcom120 0.00000000
bigcom123             bigcom123 0.00000000
bigcom126             bigcom126 0.00000000
bigcom127             bigcom127 0.00000000
bigcom137             bigcom137 0.00000000
bigcom139             bigcom139 0.00000000
bigcom140             bigcom140 0.00000000
bigcom143             bigcom143 0.00000000
bigcom145             bigcom145 0.00000000
bigcom146             bigcom146 0.00000000
bigcom147             bigcom147 0.00000000
bigcom149             bigcom149 0.00000000
bigcom153             bigcom153 0.00000000
bigcom154             bigcom154 0.00000000
bigcom156             bigcom156 0.00000000
bigcom157             bigcom157 0.00000000
bigcom158             bigcom158 0.00000000
bigcom160             bigcom160 0.00000000
bigcom161             bigcom161 0.00000000
bigcom162             bigcom162 0.00000000
bigcom164             bigcom164 0.00000000
bigcom166             bigcom166 0.00000000
bigcom167             bigcom167 0.00000000
bigcom171             bigcom171 0.00000000
bigcom173             bigcom173 0.00000000
bigcom175             bigcom175 0.00000000
bigcom176             bigcom176 0.00000000
bigcom177             bigcom177 0.00000000
bigcom178             bigcom178 0.00000000
bigcom180             bigcom180 0.00000000
bigcom181             bigcom181 0.00000000
bigcom184             bigcom184 0.00000000
bigcom186             bigcom186 0.00000000
bigcom187             bigcom187 0.00000000
bigcom189             bigcom189 0.00000000
bigcom194             bigcom194 0.00000000
bigcom195             bigcom195 0.00000000
bigcom196             bigcom196 0.00000000
bigcom204             bigcom204 0.00000000
bigcom205             bigcom205 0.00000000
bigcom212             bigcom212 0.00000000
bigcom214             bigcom214 0.00000000
bigcom222             bigcom222 0.00000000
bigcom223             bigcom223 0.00000000
bigcom226             bigcom226 0.00000000
bigcom227             bigcom227 0.00000000
bigcom229             bigcom229 0.00000000
bigcom233             bigcom233 0.00000000
bigcom236             bigcom236 0.00000000
bigcom237             bigcom237 0.00000000
bigcom246             bigcom246 0.00000000
bigcom248             bigcom248 0.00000000
bigcom249             bigcom249 0.00000000
bigcom250             bigcom250 0.00000000
bigcom254             bigcom254 0.00000000
bigcom266             bigcom266 0.00000000
bigcom269             bigcom269 0.00000000
bigcom272             bigcom272 0.00000000
bigcom274             bigcom274 0.00000000
bigcom281             bigcom281 0.00000000
bigcom291             bigcom291 0.00000000
bigcom292             bigcom292 0.00000000
bigcom295             bigcom295 0.00000000
bigcom299             bigcom299 0.00000000
bigcom301             bigcom301 0.00000000
bigcom306             bigcom306 0.00000000
bigcom309             bigcom309 0.00000000
bigcom314             bigcom314 0.00000000
bigcom321             bigcom321 0.00000000
bigcom341             bigcom341 0.00000000
bigcom350             bigcom350 0.00000000
bigcom353             bigcom353 0.00000000
bigcom359             bigcom359 0.00000000
bigcom363             bigcom363 0.00000000
bigcom365             bigcom365 0.00000000
bigcom385             bigcom385 0.00000000
bigcom386             bigcom386 0.00000000
bigcom408             bigcom408 0.00000000
bigcom412             bigcom412 0.00000000
bigcom480             bigcom480 0.00000000
membership_s3     membership_s3 0.00000000
membership_s6     membership_s6 0.00000000
membership_s8     membership_s8 0.00000000
membership_s9     membership_s9 0.00000000
membership_s11   membership_s11 0.00000000
membership_s12   membership_s12 0.00000000
membership_s14   membership_s14 0.00000000
membership_s15   membership_s15 0.00000000
membership_s16   membership_s16 0.00000000
membership_s17   membership_s17 0.00000000
membership_s18   membership_s18 0.00000000
membership_s20   membership_s20 0.00000000
membership_s21   membership_s21 0.00000000
membership_s22   membership_s22 0.00000000
membership_s24   membership_s24 0.00000000
membership_s25   membership_s25 0.00000000
membership_s26   membership_s26 0.00000000
membership_s27   membership_s27 0.00000000
membership_s28   membership_s28 0.00000000
membership_s31   membership_s31 0.00000000
membership_s32   membership_s32 0.00000000
membership_s33   membership_s33 0.00000000
membership_s37   membership_s37 0.00000000
[1] "Dataset: high_C Model RF, run: 2 of 5 2015-06-22 17:05:00"
     |      Out-of-bag   |
Tree |      MSE  %Var(y) |
   1 |   0.2223   162.97 |
   2 |    0.214   156.88 |
   3 |   0.2076   152.17 |
   4 |   0.1997   146.38 |
   5 |   0.1919   140.68 |
   6 |   0.1811   132.74 |
   7 |   0.1827   133.95 |
   8 |   0.1763   129.28 |
   9 |   0.1674   122.75 |
  10 |   0.1668   122.27 |
  11 |   0.1617   118.52 |
  12 |   0.1563   114.59 |
  13 |   0.1548   113.50 |
  14 |   0.1531   112.22 |
  15 |   0.1516   111.17 |
  16 |   0.1502   110.09 |
  17 |   0.1494   109.54 |
  18 |   0.1502   110.11 |
  19 |   0.1496   109.65 |
  20 |   0.1469   107.70 |
  21 |   0.1462   107.16 |
  22 |   0.1464   107.35 |
  23 |   0.1445   105.95 |
  24 |   0.1435   105.24 |
  25 |   0.1433   105.08 |
  26 |   0.1425   104.47 |
  27 |   0.1414   103.69 |
  28 |   0.1416   103.81 |
  29 |   0.1422   104.27 |
  30 |   0.1418   103.98 |
  31 |   0.1412   103.52 |
  32 |     0.14   102.65 |
  33 |   0.1395   102.27 |
  34 |   0.1384   101.44 |
  35 |   0.1383   101.38 |
  36 |   0.1381   101.28 |
  37 |   0.1373   100.68 |
  38 |   0.1375   100.79 |
  39 |   0.1377   100.94 |
  40 |   0.1367   100.24 |
  41 |   0.1376   100.85 |
  42 |   0.1372   100.59 |
  43 |   0.1371   100.48 |
  44 |   0.1368   100.26 |
  45 |   0.1363    99.95 |
  46 |   0.1362    99.86 |
  47 |   0.1366   100.17 |
  48 |   0.1365   100.06 |
  49 |   0.1366   100.12 |
  50 |   0.1367   100.20 |
  51 |   0.1366   100.14 |
  52 |   0.1362    99.82 |
  53 |   0.1364    99.97 |
  54 |   0.1364   100.02 |
  55 |   0.1363    99.92 |
  56 |   0.1361    99.78 |
  57 |   0.1354    99.29 |
  58 |   0.1351    99.08 |
  59 |   0.1349    98.91 |
  60 |   0.1346    98.69 |
  61 |   0.1345    98.62 |
  62 |   0.1344    98.50 |
  63 |    0.134    98.26 |
  64 |    0.134    98.24 |
  65 |   0.1337    97.99 |
  66 |   0.1337    98.00 |
  67 |    0.133    97.53 |
  68 |   0.1331    97.56 |
  69 |   0.1332    97.66 |
  70 |    0.133    97.51 |
  71 |    0.133    97.53 |
  72 |   0.1332    97.63 |
  73 |   0.1334    97.82 |
  74 |   0.1335    97.91 |
  75 |   0.1335    97.85 |
  76 |   0.1332    97.66 |
  77 |   0.1328    97.38 |
  78 |   0.1329    97.42 |
  79 |   0.1329    97.41 |
  80 |   0.1324    97.05 |
  81 |   0.1321    96.84 |
  82 |    0.132    96.79 |
  83 |   0.1322    96.94 |
  84 |   0.1319    96.72 |
  85 |   0.1321    96.87 |
  86 |   0.1322    96.93 |
  87 |   0.1323    97.01 |
  88 |    0.132    96.76 |
  89 |    0.132    96.74 |
  90 |   0.1318    96.63 |
  91 |   0.1316    96.49 |
  92 |   0.1315    96.41 |
  93 |   0.1315    96.41 |
  94 |   0.1313    96.29 |
  95 |   0.1311    96.10 |
  96 |   0.1311    96.08 |
  97 |   0.1311    96.08 |
  98 |   0.1312    96.19 |
  99 |   0.1309    96.00 |
 100 |   0.1307    95.80 |
[1] "Random Forest variable coefficients"
                      %IncMSE IncNodePurity
graph0           6.194880e-04  2.280684e-01
graph1           2.541918e-04  2.923139e-01
graph2           1.012762e-03  4.469673e-01
graph3           6.091213e-05  1.875555e-01
graph4           2.560755e-03  5.366089e-01
graph5           1.805376e-03  6.857300e-01
graph6           1.103462e-03  3.400395e-01
graph7           1.999661e-03  6.129791e-01
graph8           9.961643e-04  7.560467e-01
graph9           3.618971e-04  2.969777e-01
graph10          1.701016e-03  4.978575e-01
graph11          5.701802e-03  1.430532e+00
graph12          1.291114e-03  2.835728e-01
graph13          1.536088e-03  2.731837e-01
graph14          1.680698e-03  9.700607e-01
graph15          3.801722e-03  6.980416e-01
graph16          4.750107e-03  8.173533e-01
graph17          1.701197e-03  7.904313e-01
graph18          1.311070e-03  3.211771e-01
graph19          2.125148e-03  4.450382e-01
graph20          1.840162e-03  9.271725e-01
graph21          3.890659e-04  2.341901e-01
graph22          4.621811e-03  9.544173e-01
graph23          3.150249e-03  5.051780e-01
graph24          1.154137e-03  3.124683e-01
graph25          5.134155e-04  5.172766e-01
graph26          2.934151e-03  5.956682e-01
graph27          1.538655e-03  9.268379e-01
graph28          3.009055e-03  7.442957e-01
graph29          3.269124e-04  5.326884e-01
orbit0           4.103764e-04  1.466211e-01
orbit1           3.920178e-04  2.948197e-01
orbit2           1.112007e-03  3.827580e-01
orbit3           7.715419e-04  5.110720e-01
orbit4           1.639974e-03  7.156865e-01
orbit5           1.079610e-03  1.972075e-01
orbit6           2.333716e-03  9.079400e-01
orbit7           3.853795e-04  3.466696e-01
orbit8           1.256020e-03  4.831110e-01
orbit9           5.037577e-03  7.949378e-01
orbit10          9.713281e-04  3.681507e-01
orbit11          1.238873e-03  3.225754e-01
orbit12          1.423222e-03  5.876802e-01
orbit13          1.775942e-03  3.847916e-01
orbit14         -1.743870e-04  5.004034e-01
orbit15          2.466410e-03  4.420070e-01
orbit16          1.795080e-03  5.679640e-01
orbit17          7.149787e-04  3.354188e-01
orbit18          1.945390e-03  1.249720e+00
orbit19          1.834156e-03  8.119030e-01
orbit20          1.032626e-03  4.913012e-01
orbit21          2.560489e-03  6.357309e-01
orbit22          2.669339e-03  9.951797e-01
orbit23          1.351785e-03  4.984831e-01
orbit24          1.216359e-02  1.134614e+00
orbit25          2.305292e-03  5.404931e-01
orbit26          4.415016e-04  2.880149e-01
orbit27          5.952042e-03  1.281543e+00
orbit28          3.632942e-03  4.469323e-01
orbit29          2.963260e-03  6.007061e-01
orbit30          3.986750e-04  3.588337e-01
orbit31          2.429001e-03  1.084267e+00
orbit32          1.144679e-03  6.038097e-01
orbit33          6.988587e-04  3.516473e-01
orbit34          3.252474e-03  4.552818e-01
orbit35          2.729850e-03  5.699778e-01
orbit36          3.119275e-04  5.896546e-01
orbit37          6.905396e-04  4.112374e-01
orbit38          1.307919e-03  3.583100e-01
orbit39          4.187573e-03  9.243085e-01
orbit40          2.837079e-03  9.324176e-01
orbit41          2.061066e-03  4.967981e-01
orbit42          1.700306e-03  4.780986e-01
orbit43          6.074662e-04  4.472442e-01
orbit44          5.630933e-04  4.285785e-01
orbit45          3.020358e-02  2.450821e+00
orbit46          6.556430e-03  1.526171e+00
orbit47          1.084021e-03  4.158128e-01
orbit48          1.342886e-03  5.756523e-01
orbit49          4.183279e-03  1.315287e+00
orbit50          4.137778e-03  1.392083e+00
orbit51          2.846247e-03  7.215300e-01
orbit52          3.322220e-03  7.357539e-01
orbit53          1.344505e-03  4.888983e-01
orbit54          6.920957e-03  1.989600e+00
orbit55          2.303262e-03  7.289785e-01
orbit56          2.791580e-02  2.769429e+00
orbit57          1.003799e-03  3.557293e-01
orbit58          1.739464e-03  6.961482e-01
orbit59          9.467271e-03  1.229838e+00
orbit60          2.374916e-03  6.144761e-01
orbit61          3.989841e-03  1.242700e+00
orbit62          8.391508e-03  1.925235e+00
orbit63          2.522172e-03  9.251015e-01
orbit64          1.950987e-03  8.448832e-01
orbit65          1.773934e-02  3.304928e+00
orbit66          1.942760e-03  7.530140e-01
orbit67          5.570040e-04  4.769683e-01
orbit68          4.225624e-03  9.448650e-01
orbit69          5.145666e-03  2.542456e+00
orbit70          5.918658e-03  3.138805e+00
orbit71          3.360326e-03  7.562268e-01
orbit72          1.020226e-03  9.644750e-01
AP               1.992809e-04  1.548023e-01
bet              8.531857e-04  9.957220e-01
ecc              0.000000e+00  5.440093e-17
eccrad          -2.849003e-05  9.333333e-03
close            2.152092e-03  4.348709e-01
constraint       1.133091e-03  7.027798e-01
coreness         7.139091e-04  2.315674e-01
knn              1.755131e-03  1.443608e+00
hubscore         2.357099e-03  5.378076e-01
pagerank         2.543524e-03  1.237846e+00
trans            2.843490e-03  1.867824e+00
evcent           3.093663e-03  3.987738e-01
first            2.801725e-05  6.178030e-02
upto_second      1.130863e-03  5.157247e-01
upto_third       1.584497e-03  2.512772e-01
upto_fourth      4.758489e-03  1.132630e+00
upto_fifth       6.328100e-04  5.117668e-01
upto_sixth       1.279670e-03  7.319439e-01
second           1.040656e-03  4.358715e-01
third            8.171453e-04  1.413135e+00
fourth           2.174639e-03  6.754768e-01
fifth            3.006355e-03  7.111383e-01
sixth            1.550561e-03  6.465858e-01
ratio1           5.635042e-04  1.037722e+00
ratio2           1.860490e-03  5.587872e-01
ratio3           4.450538e-03  6.534457e-01
ratio4           3.381052e-04  2.820399e+00
ratio5           1.002789e-03  3.279795e+00
ratio6           1.356818e-03  7.983769e-01
selfinter        1.341875e-04  2.592633e-01
walktrap_vertex  7.945053e-04  2.151123e+00
bigcom1          8.309339e-05  6.208070e-02
bigcom2          0.000000e+00  0.000000e+00
bigcom3          1.915888e-04  1.233163e-01
bigcom4          2.411757e-04  1.016838e-01
bigcom6          0.000000e+00  0.000000e+00
bigcom8         -2.785515e-05  9.166667e-03
bigcom9          0.000000e+00  0.000000e+00
bigcom11         0.000000e+00  0.000000e+00
bigcom13         0.000000e+00  0.000000e+00
bigcom15         0.000000e+00  0.000000e+00
bigcom16         0.000000e+00  0.000000e+00
bigcom21        -5.512736e-05  6.064238e-02
bigcom22        -9.632451e-07  5.665940e-02
bigcom24         0.000000e+00  0.000000e+00
bigcom26         0.000000e+00  9.166667e-03
bigcom28         5.510840e-05  2.577050e-02
bigcom30        -1.453834e-04  8.978778e-02
bigcom31         0.000000e+00  0.000000e+00
bigcom32         0.000000e+00  0.000000e+00
bigcom33         0.000000e+00  0.000000e+00
bigcom34         0.000000e+00  0.000000e+00
bigcom36         0.000000e+00  0.000000e+00
bigcom37         0.000000e+00  0.000000e+00
bigcom38         0.000000e+00  0.000000e+00
bigcom39         0.000000e+00  0.000000e+00
bigcom40         7.462086e-04  4.033739e-01
bigcom43         0.000000e+00  0.000000e+00
bigcom44         0.000000e+00  0.000000e+00
bigcom46         0.000000e+00  0.000000e+00
bigcom47         0.000000e+00  0.000000e+00
bigcom49         0.000000e+00  0.000000e+00
bigcom50         0.000000e+00  0.000000e+00
bigcom51         0.000000e+00  0.000000e+00
bigcom52         0.000000e+00  0.000000e+00
bigcom54         0.000000e+00  0.000000e+00
bigcom56         0.000000e+00  0.000000e+00
bigcom62         0.000000e+00  0.000000e+00
bigcom66         0.000000e+00  0.000000e+00
bigcom68         0.000000e+00  0.000000e+00
bigcom69         0.000000e+00  0.000000e+00
bigcom71         0.000000e+00  0.000000e+00
bigcom72         0.000000e+00  0.000000e+00
bigcom73         0.000000e+00  0.000000e+00
bigcom74         0.000000e+00  0.000000e+00
bigcom75         0.000000e+00  0.000000e+00
bigcom76         0.000000e+00  0.000000e+00
bigcom77         0.000000e+00  0.000000e+00
bigcom79         0.000000e+00  0.000000e+00
bigcom80         0.000000e+00  0.000000e+00
bigcom82         0.000000e+00  0.000000e+00
bigcom83         0.000000e+00  0.000000e+00
bigcom84         0.000000e+00  0.000000e+00
bigcom85         0.000000e+00  0.000000e+00
bigcom87         0.000000e+00  0.000000e+00
bigcom89         0.000000e+00  0.000000e+00
bigcom91         0.000000e+00  0.000000e+00
bigcom92         0.000000e+00  0.000000e+00
bigcom93         0.000000e+00  0.000000e+00
bigcom96         0.000000e+00  0.000000e+00
bigcom97         0.000000e+00  0.000000e+00
bigcom98         0.000000e+00  0.000000e+00
bigcom99         0.000000e+00  0.000000e+00
bigcom101        0.000000e+00  0.000000e+00
bigcom104        0.000000e+00  0.000000e+00
bigcom106        0.000000e+00  0.000000e+00
bigcom109        0.000000e+00  0.000000e+00
bigcom113        0.000000e+00  0.000000e+00
bigcom116        0.000000e+00  3.654145e-01
bigcom120        0.000000e+00  0.000000e+00
bigcom123        0.000000e+00  0.000000e+00
bigcom126        0.000000e+00  0.000000e+00
bigcom127        0.000000e+00  0.000000e+00
bigcom137        0.000000e+00  0.000000e+00
bigcom139        0.000000e+00  0.000000e+00
bigcom140        0.000000e+00  0.000000e+00
bigcom143        0.000000e+00  0.000000e+00
bigcom145        0.000000e+00  0.000000e+00
bigcom146        0.000000e+00  0.000000e+00
bigcom147        0.000000e+00  0.000000e+00
bigcom149        0.000000e+00  0.000000e+00
bigcom153        0.000000e+00  0.000000e+00
bigcom154        0.000000e+00  0.000000e+00
bigcom156        0.000000e+00  0.000000e+00
bigcom157        0.000000e+00  0.000000e+00
bigcom158        0.000000e+00  0.000000e+00
bigcom160        0.000000e+00  0.000000e+00
bigcom161        0.000000e+00  0.000000e+00
bigcom162        0.000000e+00  0.000000e+00
bigcom164        0.000000e+00  0.000000e+00
bigcom166        0.000000e+00  0.000000e+00
bigcom167        0.000000e+00  0.000000e+00
bigcom171        0.000000e+00  0.000000e+00
bigcom173        0.000000e+00  0.000000e+00
bigcom175        0.000000e+00  0.000000e+00
bigcom176        0.000000e+00  0.000000e+00
bigcom177        0.000000e+00  0.000000e+00
bigcom178        0.000000e+00  0.000000e+00
bigcom180        0.000000e+00  0.000000e+00
bigcom181        0.000000e+00  0.000000e+00
bigcom184        0.000000e+00  0.000000e+00
bigcom186        0.000000e+00  0.000000e+00
bigcom187        0.000000e+00  0.000000e+00
bigcom189        0.000000e+00  0.000000e+00
bigcom194        0.000000e+00  0.000000e+00
bigcom195        0.000000e+00  0.000000e+00
bigcom196        0.000000e+00  0.000000e+00
bigcom204        0.000000e+00  0.000000e+00
bigcom205        0.000000e+00  0.000000e+00
bigcom212        0.000000e+00  0.000000e+00
bigcom214        0.000000e+00  0.000000e+00
bigcom222        0.000000e+00  0.000000e+00
bigcom223        0.000000e+00  0.000000e+00
bigcom226        0.000000e+00  0.000000e+00
bigcom227        0.000000e+00  0.000000e+00
bigcom229        0.000000e+00  0.000000e+00
bigcom233        0.000000e+00  0.000000e+00
bigcom236        0.000000e+00  0.000000e+00
bigcom237        0.000000e+00  0.000000e+00
bigcom246        0.000000e+00  0.000000e+00
bigcom248        0.000000e+00  1.557946e-01
bigcom249        0.000000e+00  0.000000e+00
bigcom250        0.000000e+00  0.000000e+00
bigcom254        0.000000e+00  0.000000e+00
bigcom266        0.000000e+00  0.000000e+00
bigcom269        0.000000e+00  0.000000e+00
bigcom272        0.000000e+00  0.000000e+00
bigcom274        0.000000e+00  0.000000e+00
bigcom281        0.000000e+00  0.000000e+00
bigcom291        0.000000e+00  0.000000e+00
bigcom292        0.000000e+00  0.000000e+00
bigcom295        0.000000e+00  0.000000e+00
bigcom299        0.000000e+00  0.000000e+00
bigcom301        0.000000e+00  0.000000e+00
bigcom306        0.000000e+00  0.000000e+00
bigcom309        0.000000e+00  0.000000e+00
bigcom314        0.000000e+00  0.000000e+00
bigcom321        0.000000e+00  0.000000e+00
bigcom341        0.000000e+00  0.000000e+00
bigcom350        0.000000e+00  0.000000e+00
bigcom353        0.000000e+00  0.000000e+00
bigcom359        0.000000e+00  0.000000e+00
bigcom363        0.000000e+00  0.000000e+00
bigcom365        0.000000e+00  0.000000e+00
bigcom385        0.000000e+00  0.000000e+00
bigcom386        0.000000e+00  0.000000e+00
bigcom408        0.000000e+00  0.000000e+00
bigcom412        0.000000e+00  0.000000e+00
bigcom480        0.000000e+00  0.000000e+00
spin_vertex      2.828950e-03  2.604221e+00
membership_s1   -2.862704e-06  1.878789e-02
membership_s3    0.000000e+00  0.000000e+00
membership_s4    6.162364e-04  2.082796e-01
membership_s5   -2.724796e-05  3.007064e-02
membership_s6    0.000000e+00  0.000000e+00
membership_s7    4.514300e-05  6.044041e-02
membership_s8    0.000000e+00  0.000000e+00
membership_s9    0.000000e+00  0.000000e+00
membership_s11   0.000000e+00  0.000000e+00
membership_s12   0.000000e+00  0.000000e+00
membership_s14   0.000000e+00  0.000000e+00
membership_s15   0.000000e+00  8.120837e-02
membership_s16   0.000000e+00  0.000000e+00
membership_s17   0.000000e+00  0.000000e+00
membership_s18   0.000000e+00  0.000000e+00
membership_s20   0.000000e+00  0.000000e+00
membership_s21  -9.641821e-05  1.193880e-01
membership_s22   0.000000e+00  0.000000e+00
membership_s24   0.000000e+00  0.000000e+00
membership_s25   0.000000e+00  0.000000e+00
membership_s26   0.000000e+00  0.000000e+00
membership_s27   1.751766e-04  8.517292e-02
membership_s28   0.000000e+00  0.000000e+00
membership_s30  -4.972870e-05  1.121705e-01
membership_s31   0.000000e+00  0.000000e+00
membership_s32  -1.537549e-04  1.090569e-01
membership_s33   0.000000e+00  0.000000e+00
membership_s36   1.856445e-04  4.171709e-02
membership_s37   0.000000e+00  0.000000e+00
V1               6.130720e-03  4.587604e+00
V2               1.384578e-03  1.784523e+00
pdi              3.038981e-04  5.449992e-01
adhesion         3.312289e-03  1.962244e+00
cohesion         2.032460e-03  1.709258e+00
inner            3.711726e-03  1.729317e+00
outer            1.284943e-03  1.928793e+00
ioratio          3.905192e-03  1.245811e+00
comsize          1.466978e-03  2.582950e+00
[1] "Dataset: high_C Model GLM, run: 2 of 5 2015-06-22 17:05:12"
[1] "glmnet variable coefficients"
                         [,1]          [,2]
(Intercept)     -1.636400e+00  1.777953e+02
graph0           2.759759e-40 -1.727055e-04
graph1           2.590571e-44 -1.253162e-07
graph2           2.659006e-40  1.409801e-05
graph3           9.815357e-45 -5.668571e-09
graph4          -1.140108e-46 -6.975790e-11
graph5           5.611096e-42 -7.613103e-07
graph6           9.242827e-44 -3.074617e-08
graph7           1.063839e-41  1.821774e-06
graph8           2.352627e-40 -2.422544e-06
graph9           2.567968e-46 -1.227054e-10
graph10         -3.047103e-49 -3.810976e-12
graph11         -2.668780e-49 -6.518055e-14
graph12          5.439836e-46 -2.204151e-10
graph13          6.586551e-45 -9.276122e-11
graph14         -1.112613e-47 -3.770022e-11
graph15          2.313795e-43 -5.253699e-08
graph16          1.779754e-45 -9.491818e-10
graph17          4.306606e-45 -1.671092e-09
graph18          1.496601e-43 -1.235365e-08
graph19          3.897538e-44  6.107451e-09
graph20          2.076290e-43 -2.499360e-07
graph21          2.122680e-43  1.531719e-08
graph22          6.307204e-43  5.274284e-08
graph23          2.865867e-43  1.367583e-08
graph24          5.021301e-43  8.027706e-08
graph25          2.689189e-42  9.320826e-07
graph26          2.693285e-42  3.817847e-07
graph27          1.543633e-41  6.313018e-06
graph28          2.243999e-41  2.153867e-06
graph29          2.275419e-40 -4.762629e-05
orbit0           2.759759e-40 -1.720902e-04
orbit1           2.440650e-41 -1.706100e-06
orbit2          -1.823345e-44 -1.259856e-07
orbit3           2.659006e-40  1.448974e-05
orbit4           6.121757e-43  3.088858e-08
orbit5           7.792513e-45 -6.224365e-09
orbit6           5.169996e-45 -8.140456e-09
orbit7          -1.162433e-46 -6.644490e-11
orbit8           5.611096e-42 -7.515171e-07
orbit9           1.636021e-41  2.973487e-06
orbit10          1.117331e-42 -8.123063e-08
orbit11          4.052141e-44 -3.780298e-08
orbit12          5.707846e-41  6.613869e-06
orbit13          1.138832e-41  2.314203e-06
orbit14          2.352627e-40 -1.960665e-06
orbit15          1.742685e-44  8.684440e-10
orbit16          1.817389e-46 -1.951374e-10
orbit17          2.845335e-45  1.638538e-10
orbit18          2.636400e-45  3.132939e-10
orbit19          1.619442e-45 -1.776873e-10
orbit20          1.138670e-46 -1.829782e-10
orbit21         -2.066406e-48 -3.063616e-12
orbit22         -2.896584e-47 -1.703655e-11
orbit23         -2.485940e-49 -5.450940e-14
orbit24          9.469403e-44  2.511681e-08
orbit25          2.737052e-44  5.011372e-09
orbit26          3.647625e-46 -2.886433e-10
orbit27          4.115041e-43  1.642727e-07
orbit28          9.970454e-45 -5.656377e-09
orbit29          4.732190e-44  2.994092e-09
orbit30          9.975109e-45  4.778282e-10
orbit31          5.383568e-45 -3.849754e-09
orbit32          5.596916e-46 -1.686495e-09
orbit33         -1.868581e-47 -2.027705e-11
orbit34          2.313795e-43 -5.256756e-08
orbit35          5.660015e-43 -6.513813e-09
orbit36          3.651334e-44 -2.044343e-08
orbit37          3.569733e-44 -7.146832e-10
orbit38          3.638462e-46 -9.030729e-10
orbit39          1.056821e-42 -1.309330e-07
orbit40          1.131752e-43  8.441735e-09
orbit41          3.014076e-44 -1.070259e-08
orbit42          1.846828e-45 -2.021940e-09
orbit43          7.443215e-43 -3.920567e-08
orbit44          9.944316e-44 -1.177380e-08
orbit45          3.085025e-42  2.089508e-06
orbit46          7.416830e-43  9.624611e-08
orbit47          3.494338e-44 -3.031487e-09
orbit48          9.293160e-44  2.134872e-08
orbit49          2.795063e-42  1.023107e-06
orbit50          8.552168e-44 -3.957911e-07
orbit51          9.397651e-43 -9.340519e-08
orbit52          3.023803e-42  1.906053e-07
orbit53          2.607653e-43  4.094859e-08
orbit54          5.442922e-42  1.260232e-07
orbit55          5.171274e-43  6.196282e-08
orbit56          1.935758e-41  1.012826e-05
orbit57          6.852508e-43  9.516692e-08
orbit58          2.530289e-43 -5.937685e-08
orbit59          4.112600e-42  1.262431e-07
orbit60          1.246695e-42  2.822443e-07
orbit61          7.513950e-43  1.169563e-07
orbit62          3.077943e-41  7.295978e-06
orbit63          4.396121e-42  1.341162e-06
orbit64          6.679000e-42  2.723493e-06
orbit65          4.848417e-41  5.922218e-06
orbit66          9.305283e-42  1.697450e-06
orbit67          3.481897e-42  4.055214e-07
orbit68          2.366017e-41  9.039389e-06
orbit69          3.425899e-41  1.636003e-05
orbit70          1.015993e-40  2.080899e-05
orbit71          2.626421e-41  1.142009e-06
orbit72          2.275419e-40 -4.819381e-05
AP              -3.114149e-38 -9.315929e-02
bet              2.265611e-45 -1.870839e-08
ecc              4.983155e-38  5.371156e-02
eccrad           2.989893e-37  3.214907e-01
close            2.985441e-36  1.200693e-02
constraint      -3.765337e-36  9.211085e-01
coreness         2.837553e-38 -2.906240e-03
knn              1.183892e-39  4.448824e-04
hubscore         1.110019e-36  9.863447e-02
pagerank        -4.093242e-35 -1.284422e+02
trans            1.199883e-36  7.987959e-01
evcent           1.113545e-36  1.040393e-01
first            2.759759e-40 -1.714682e-04
upto_second      4.040056e-41 -4.996884e-06
upto_third       7.367226e-41  1.566336e-05
upto_fourth      8.971120e-40  2.020847e-04
upto_fifth       5.730593e-39  9.179209e-04
upto_sixth       1.335041e-38 -1.488673e-02
second           4.214485e-41 -4.472758e-06
third           -2.417544e-41  4.687099e-05
fourth          -7.981139e-41 -1.693448e-05
fifth           -1.014523e-39 -2.341193e-04
sixth           -6.728880e-39 -1.556278e-03
ratio1          -1.516058e-40  8.464364e-04
ratio2          -1.778215e-38 -2.518533e-03
ratio3          -6.868047e-37 -1.583240e-01
ratio4           1.232582e-36  2.636214e+00
ratio5           1.756739e-36  7.548911e-01
ratio6          -2.046352e-37 -9.013089e-02
selfinter        3.918871e-38 -3.753219e-03
walktrap_vertex  2.110625e-40  5.793888e-03
bigcom1         -1.183221e-37 -7.644441e-02
bigcom2          0.000000e+00  0.000000e+00
bigcom3         -4.935005e-38  7.373272e-02
bigcom4         -2.558480e-38 -1.045592e-02
bigcom6          0.000000e+00  0.000000e+00
bigcom8         -1.265773e-37 -1.600569e-01
bigcom9         -1.649354e-37 -2.820365e-01
bigcom11         0.000000e+00  0.000000e+00
bigcom13        -1.649354e-37 -2.050744e-01
bigcom15        -1.652706e-37 -1.893725e-01
bigcom16         0.000000e+00  0.000000e+00
bigcom21         3.760905e-38  1.925724e-01
bigcom22        -1.335671e-38 -8.153449e-02
bigcom24         0.000000e+00  0.000000e+00
bigcom26        -1.661147e-37 -3.871281e-01
bigcom28         2.482953e-37  1.581338e-01
bigcom30         1.926777e-38  2.439384e-01
bigcom31         0.000000e+00  0.000000e+00
bigcom32         0.000000e+00  0.000000e+00
bigcom33         0.000000e+00  0.000000e+00
bigcom34         0.000000e+00  0.000000e+00
bigcom36        -1.647682e-37 -2.834568e-01
bigcom37         0.000000e+00  0.000000e+00
bigcom38         0.000000e+00  0.000000e+00
bigcom39         0.000000e+00  0.000000e+00
bigcom40         1.268956e-37  1.130259e-01
bigcom43         0.000000e+00  0.000000e+00
bigcom44        -1.667962e-37 -2.748723e-01
bigcom46         0.000000e+00  0.000000e+00
bigcom47         0.000000e+00  0.000000e+00
bigcom49         0.000000e+00  0.000000e+00
bigcom50         0.000000e+00  0.000000e+00
bigcom51         0.000000e+00  0.000000e+00
bigcom52         0.000000e+00  0.000000e+00
bigcom54         0.000000e+00  0.000000e+00
bigcom56         0.000000e+00  0.000000e+00
bigcom62         0.000000e+00  0.000000e+00
bigcom66         0.000000e+00  0.000000e+00
bigcom68         0.000000e+00  0.000000e+00
bigcom69         0.000000e+00  0.000000e+00
bigcom71         0.000000e+00  0.000000e+00
bigcom72         0.000000e+00  0.000000e+00
bigcom73        -1.647682e-37 -3.455240e-01
bigcom74         0.000000e+00  0.000000e+00
bigcom75         0.000000e+00  0.000000e+00
bigcom76         0.000000e+00  0.000000e+00
bigcom77         0.000000e+00  0.000000e+00
bigcom79         0.000000e+00  0.000000e+00
bigcom80         0.000000e+00  0.000000e+00
bigcom82        -1.647682e-37 -2.406940e-01
bigcom83         0.000000e+00  0.000000e+00
bigcom84         0.000000e+00  0.000000e+00
bigcom85         0.000000e+00  0.000000e+00
bigcom87         0.000000e+00  0.000000e+00
bigcom89         0.000000e+00  0.000000e+00
bigcom91         0.000000e+00  0.000000e+00
bigcom92        -1.649354e-37 -2.531256e-01
bigcom93         0.000000e+00  0.000000e+00
bigcom96         0.000000e+00  0.000000e+00
bigcom97        -1.649354e-37 -3.753134e-01
bigcom98         0.000000e+00  0.000000e+00
bigcom99         0.000000e+00  0.000000e+00
bigcom101        0.000000e+00  0.000000e+00
bigcom104       -1.647682e-37 -1.594882e-01
bigcom106        0.000000e+00  0.000000e+00
bigcom109        0.000000e+00  0.000000e+00
bigcom113        0.000000e+00  0.000000e+00
bigcom116        8.463562e-37  1.771420e+00
bigcom120        0.000000e+00  0.000000e+00
bigcom123        0.000000e+00  0.000000e+00
bigcom126        0.000000e+00  0.000000e+00
bigcom127        0.000000e+00  0.000000e+00
bigcom137        0.000000e+00  0.000000e+00
bigcom139        0.000000e+00  0.000000e+00
bigcom140        0.000000e+00  0.000000e+00
bigcom143        0.000000e+00  0.000000e+00
bigcom145        0.000000e+00  0.000000e+00
bigcom146        0.000000e+00  0.000000e+00
bigcom147       -1.649354e-37 -3.345747e-01
bigcom149        0.000000e+00  0.000000e+00
bigcom153        0.000000e+00  0.000000e+00
bigcom154       -1.647682e-37 -2.347952e-01
bigcom156        0.000000e+00  0.000000e+00
bigcom157        0.000000e+00  0.000000e+00
bigcom158        0.000000e+00  0.000000e+00
bigcom160        0.000000e+00  0.000000e+00
bigcom161        0.000000e+00  0.000000e+00
bigcom162        0.000000e+00  0.000000e+00
bigcom164        0.000000e+00  0.000000e+00
bigcom166        0.000000e+00  0.000000e+00
bigcom167       -1.649354e-37 -2.856513e-01
bigcom171        0.000000e+00  0.000000e+00
bigcom173        0.000000e+00  0.000000e+00
bigcom175        0.000000e+00  0.000000e+00
bigcom176        0.000000e+00  0.000000e+00
bigcom177        0.000000e+00  0.000000e+00
bigcom178        0.000000e+00  0.000000e+00
bigcom180        0.000000e+00  0.000000e+00
bigcom181       -1.649354e-37 -3.568319e-01
bigcom184        0.000000e+00  0.000000e+00
bigcom186        0.000000e+00  0.000000e+00
bigcom187        0.000000e+00  0.000000e+00
bigcom189       -1.647682e-37 -4.963630e-01
bigcom194        0.000000e+00  0.000000e+00
bigcom195       -1.647682e-37 -2.164031e-01
bigcom196        0.000000e+00  0.000000e+00
bigcom204        0.000000e+00  0.000000e+00
bigcom205        0.000000e+00  0.000000e+00
bigcom212        0.000000e+00  0.000000e+00
bigcom214        0.000000e+00  0.000000e+00
bigcom222        0.000000e+00  0.000000e+00
bigcom223        0.000000e+00  0.000000e+00
bigcom226        0.000000e+00  0.000000e+00
bigcom227        0.000000e+00  0.000000e+00
bigcom229        0.000000e+00  0.000000e+00
bigcom233        0.000000e+00  0.000000e+00
bigcom236        0.000000e+00  0.000000e+00
bigcom237        0.000000e+00  0.000000e+00
bigcom246        0.000000e+00  0.000000e+00
bigcom248        8.463562e-37  1.433491e+00
bigcom249        0.000000e+00  0.000000e+00
bigcom250        0.000000e+00  0.000000e+00
bigcom254        0.000000e+00  0.000000e+00
bigcom266        0.000000e+00  0.000000e+00
bigcom269       -1.647682e-37 -2.603407e-01
bigcom272        0.000000e+00  0.000000e+00
bigcom274       -1.652706e-37 -1.652191e-01
bigcom281        0.000000e+00  0.000000e+00
bigcom291        0.000000e+00  0.000000e+00
bigcom292        0.000000e+00  0.000000e+00
bigcom295        0.000000e+00  0.000000e+00
bigcom299        0.000000e+00  0.000000e+00
bigcom301        0.000000e+00  0.000000e+00
bigcom306        0.000000e+00  0.000000e+00
bigcom309        0.000000e+00  0.000000e+00
bigcom314        0.000000e+00  0.000000e+00
bigcom321       -1.647682e-37 -1.875025e-01
bigcom341        0.000000e+00  0.000000e+00
bigcom350        0.000000e+00  0.000000e+00
bigcom353        0.000000e+00  0.000000e+00
bigcom359        0.000000e+00  0.000000e+00
bigcom363        0.000000e+00  0.000000e+00
bigcom365        0.000000e+00  0.000000e+00
bigcom385        0.000000e+00  0.000000e+00
bigcom386        0.000000e+00  0.000000e+00
bigcom408        0.000000e+00  0.000000e+00
bigcom412        0.000000e+00  0.000000e+00
bigcom480        0.000000e+00  0.000000e+00
spin_vertex      6.896731e-38 -1.388978e-01
membership_s1   -5.999809e-38 -2.540825e-02
membership_s3    0.000000e+00  0.000000e+00
membership_s4    1.308301e-37  9.153466e-02
membership_s5   -1.104857e-37 -2.049777e-01
membership_s6   -1.656072e-37 -2.616166e-01
membership_s7    3.965422e-39  1.423354e-01
membership_s8    0.000000e+00  0.000000e+00
membership_s9    0.000000e+00  0.000000e+00
membership_s11   0.000000e+00  0.000000e+00
membership_s12   0.000000e+00  0.000000e+00
membership_s14   0.000000e+00  0.000000e+00
membership_s15  -3.865182e-38 -1.745126e-01
membership_s16   0.000000e+00  0.000000e+00
membership_s17   0.000000e+00  0.000000e+00
membership_s18  -1.659452e-37 -3.531242e-01
membership_s20   0.000000e+00  0.000000e+00
membership_s21   8.828119e-38  3.780914e-01
membership_s22   0.000000e+00  0.000000e+00
membership_s24   0.000000e+00  0.000000e+00
membership_s25   0.000000e+00  0.000000e+00
membership_s26   0.000000e+00  0.000000e+00
membership_s27  -9.826865e-38 -1.398233e-01
membership_s28   0.000000e+00  0.000000e+00
membership_s30   1.226685e-37  8.960842e-02
membership_s31  -1.190315e-37 -5.083893e-02
membership_s32  -1.740053e-40  2.288252e-02
membership_s33   0.000000e+00  0.000000e+00
membership_s36  -1.195314e-37 -1.471350e-02
membership_s37  -1.657760e-37 -2.489653e-01
V1               1.359841e-36 -2.925714e-01
V2              -6.746117e-38 -6.192630e-01
pdi             -6.469078e-36 -5.857373e+00
adhesion        -6.677982e-41 -2.188536e-05
cohesion         1.335425e-40  4.361766e-05
inner            1.576621e-41 -8.665855e-07
outer            4.547986e-41  3.330794e-05
ioratio         -7.817175e-37 -3.827358e-02
comsize          8.452934e-41  1.595243e-04
[1] "Dataset: high_C Model GBM, run: 3 of 5 2015-06-22 17:05:20"
Iter   TrainDeviance   ValidDeviance   StepSize   Improve
     1        0.8976            -nan     0.0100    0.0008
     2        0.8920            -nan     0.0100    0.0008
     3        0.8851            -nan     0.0100    0.0014
     4        0.8791            -nan     0.0100    0.0016
     5        0.8739            -nan     0.0100    0.0011
     6        0.8683            -nan     0.0100    0.0008
     7        0.8635            -nan     0.0100    0.0004
     8        0.8581            -nan     0.0100    0.0013
     9        0.8532            -nan     0.0100    0.0010
    10        0.8485            -nan     0.0100    0.0003
    20        0.8011            -nan     0.0100    0.0008
    40        0.7280            -nan     0.0100    0.0003
    60        0.6721            -nan     0.0100    0.0003
    80        0.6269            -nan     0.0100    0.0002
   100        0.5867            -nan     0.0100   -0.0001
   120        0.5519            -nan     0.0100   -0.0000
   140        0.5166            -nan     0.0100    0.0001
   160        0.4864            -nan     0.0100   -0.0001
   180        0.4598            -nan     0.0100   -0.0000
   200        0.4355            -nan     0.0100   -0.0001
   203        0.4321            -nan     0.0100    0.0000

[1] "GBM variable coefficients"
                            var    rel.inf
orbit65                 orbit65 6.81589139
V1                           V1 4.53651320
comsize                 comsize 3.14284808
ratio5                   ratio5 3.06227466
orbit45                 orbit45 2.86483909
orbit56                 orbit56 2.29005129
trans                     trans 2.27685351
spin_vertex         spin_vertex 2.17447001
walktrap_vertex walktrap_vertex 2.03651977
orbit62                 orbit62 2.01546481
V2                           V2 1.98902882
ratio4                   ratio4 1.82977254
orbit24                 orbit24 1.68812455
outer                     outer 1.65260694
orbit70                 orbit70 1.64551719
orbit66                 orbit66 1.41735699
orbit54                 orbit54 1.37493454
adhesion               adhesion 1.36610323
orbit6                   orbit6 1.35180758
orbit49                 orbit49 1.34832338
inner                     inner 1.31493586
orbit69                 orbit69 1.24193475
graph5                   graph5 1.21654483
graph22                 graph22 1.17858946
third                     third 1.17450468
knn                         knn 1.14741504
ioratio                 ioratio 1.07386281
orbit46                 orbit46 1.05066781
orbit18                 orbit18 1.04071167
orbit50                 orbit50 0.98764485
graph29                 graph29 0.97443820
cohesion               cohesion 0.94403320
orbit19                 orbit19 0.91033371
orbit59                 orbit59 0.88016751
graph10                 graph10 0.87048049
pagerank               pagerank 0.85648907
orbit31                 orbit31 0.84379050
orbit39                 orbit39 0.82794403
orbit63                 orbit63 0.79314614
constraint           constraint 0.77435028
orbit55                 orbit55 0.73752874
orbit28                 orbit28 0.72166150
ratio1                   ratio1 0.70464127
graph27                 graph27 0.69548865
orbit27                 orbit27 0.68291401
orbit64                 orbit64 0.66749341
orbit9                   orbit9 0.63195269
bet                         bet 0.62437769
graph8                   graph8 0.61904484
bigcom40               bigcom40 0.61841651
graph28                 graph28 0.60948563
upto_fourth         upto_fourth 0.60942177
orbit4                   orbit4 0.58914943
graph11                 graph11 0.56356969
graph20                 graph20 0.55572557
ratio6                   ratio6 0.55273636
bigcom28               bigcom28 0.53734471
sixth                     sixth 0.50532816
orbit32                 orbit32 0.50527071
graph4                   graph4 0.50043052
orbit51                 orbit51 0.49026155
orbit7                   orbit7 0.47854575
orbit36                 orbit36 0.46252086
graph17                 graph17 0.45312352
fifth                     fifth 0.44767511
graph1                   graph1 0.43812783
orbit71                 orbit71 0.43651440
orbit40                 orbit40 0.43402990
orbit22                 orbit22 0.42899882
orbit48                 orbit48 0.41773495
orbit12                 orbit12 0.40883238
graph26                 graph26 0.40413585
graph7                   graph7 0.39901775
orbit37                 orbit37 0.39295799
orbit42                 orbit42 0.38631667
orbit68                 orbit68 0.38360770
graph2                   graph2 0.38201602
graph15                 graph15 0.37848320
orbit38                 orbit38 0.36923944
graph12                 graph12 0.36168750
graph23                 graph23 0.36029128
graph14                 graph14 0.35459040
orbit25                 orbit25 0.35411155
membership_s4     membership_s4 0.35291022
graph24                 graph24 0.35212202
ratio3                   ratio3 0.35171644
orbit30                 orbit30 0.34981416
graph25                 graph25 0.33743432
graph19                 graph19 0.32447873
orbit52                 orbit52 0.31993243
orbit53                 orbit53 0.31256202
orbit15                 orbit15 0.29870091
orbit13                 orbit13 0.29115675
orbit21                 orbit21 0.28832494
orbit17                 orbit17 0.28155269
graph0                   graph0 0.27208901
orbit20                 orbit20 0.26440868
graph16                 graph16 0.25546448
graph13                 graph13 0.25438234
orbit44                 orbit44 0.25175548
orbit2                   orbit2 0.25124407
orbit16                 orbit16 0.25032121
upto_fifth           upto_fifth 0.24879827
orbit43                 orbit43 0.23810740
upto_sixth           upto_sixth 0.23718998
orbit61                 orbit61 0.23270521
orbit41                 orbit41 0.23196593
orbit58                 orbit58 0.22422859
graph9                   graph9 0.21909286
orbit35                 orbit35 0.21763014
orbit47                 orbit47 0.20263009
orbit29                 orbit29 0.20243387
orbit33                 orbit33 0.19762713
graph18                 graph18 0.19357799
orbit10                 orbit10 0.18918676
graph3                   graph3 0.17813142
orbit57                 orbit57 0.17177989
graph6                   graph6 0.16947977
graph21                 graph21 0.16537102
orbit5                   orbit5 0.15962983
orbit11                 orbit11 0.15117094
upto_second         upto_second 0.13878219
pdi                         pdi 0.13865739
upto_third           upto_third 0.12599640
evcent                   evcent 0.12117020
ratio2                   ratio2 0.11825532
orbit26                 orbit26 0.11415938
orbit67                 orbit67 0.11014565
selfinter             selfinter 0.10369542
bigcom1                 bigcom1 0.08627534
fourth                   fourth 0.08360612
coreness               coreness 0.08330407
orbit60                 orbit60 0.08095255
orbit1                   orbit1 0.07846333
bigcom30               bigcom30 0.07729550
close                     close 0.07288442
orbit23                 orbit23 0.06007961
AP                           AP 0.05661903
bigcom4                 bigcom4 0.04967100
ecc                         ecc 0.04703713
hubscore               hubscore 0.04450475
membership_s32   membership_s32 0.04266817
membership_s30   membership_s30 0.01982197
bigcom3                 bigcom3 0.01875832
orbit0                   orbit0 0.00000000
orbit3                   orbit3 0.00000000
orbit8                   orbit8 0.00000000
orbit14                 orbit14 0.00000000
orbit34                 orbit34 0.00000000
orbit72                 orbit72 0.00000000
eccrad                   eccrad 0.00000000
first                     first 0.00000000
second                   second 0.00000000
bigcom2                 bigcom2 0.00000000
bigcom6                 bigcom6 0.00000000
bigcom8                 bigcom8 0.00000000
bigcom9                 bigcom9 0.00000000
bigcom11               bigcom11 0.00000000
bigcom13               bigcom13 0.00000000
bigcom15               bigcom15 0.00000000
bigcom16               bigcom16 0.00000000
bigcom21               bigcom21 0.00000000
bigcom22               bigcom22 0.00000000
bigcom24               bigcom24 0.00000000
bigcom26               bigcom26 0.00000000
bigcom31               bigcom31 0.00000000
bigcom32               bigcom32 0.00000000
bigcom33               bigcom33 0.00000000
bigcom34               bigcom34 0.00000000
bigcom36               bigcom36 0.00000000
bigcom37               bigcom37 0.00000000
bigcom38               bigcom38 0.00000000
bigcom39               bigcom39 0.00000000
bigcom43               bigcom43 0.00000000
bigcom44               bigcom44 0.00000000
bigcom46               bigcom46 0.00000000
bigcom47               bigcom47 0.00000000
bigcom49               bigcom49 0.00000000
bigcom50               bigcom50 0.00000000
bigcom51               bigcom51 0.00000000
bigcom52               bigcom52 0.00000000
bigcom54               bigcom54 0.00000000
bigcom56               bigcom56 0.00000000
bigcom62               bigcom62 0.00000000
bigcom66               bigcom66 0.00000000
bigcom68               bigcom68 0.00000000
bigcom69               bigcom69 0.00000000
bigcom71               bigcom71 0.00000000
bigcom72               bigcom72 0.00000000
bigcom73               bigcom73 0.00000000
bigcom74               bigcom74 0.00000000
bigcom75               bigcom75 0.00000000
bigcom76               bigcom76 0.00000000
bigcom77               bigcom77 0.00000000
bigcom79               bigcom79 0.00000000
bigcom80               bigcom80 0.00000000
bigcom82               bigcom82 0.00000000
bigcom83               bigcom83 0.00000000
bigcom84               bigcom84 0.00000000
bigcom85               bigcom85 0.00000000
bigcom87               bigcom87 0.00000000
bigcom89               bigcom89 0.00000000
bigcom91               bigcom91 0.00000000
bigcom92               bigcom92 0.00000000
bigcom93               bigcom93 0.00000000
bigcom96               bigcom96 0.00000000
bigcom97               bigcom97 0.00000000
bigcom98               bigcom98 0.00000000
bigcom99               bigcom99 0.00000000
bigcom101             bigcom101 0.00000000
bigcom104             bigcom104 0.00000000
bigcom106             bigcom106 0.00000000
bigcom109             bigcom109 0.00000000
bigcom113             bigcom113 0.00000000
bigcom116             bigcom116 0.00000000
bigcom120             bigcom120 0.00000000
bigcom123             bigcom123 0.00000000
bigcom126             bigcom126 0.00000000
bigcom127             bigcom127 0.00000000
bigcom137             bigcom137 0.00000000
bigcom139             bigcom139 0.00000000
bigcom140             bigcom140 0.00000000
bigcom143             bigcom143 0.00000000
bigcom145             bigcom145 0.00000000
bigcom146             bigcom146 0.00000000
bigcom147             bigcom147 0.00000000
bigcom149             bigcom149 0.00000000
bigcom153             bigcom153 0.00000000
bigcom154             bigcom154 0.00000000
bigcom156             bigcom156 0.00000000
bigcom157             bigcom157 0.00000000
bigcom158             bigcom158 0.00000000
bigcom160             bigcom160 0.00000000
bigcom161             bigcom161 0.00000000
bigcom162             bigcom162 0.00000000
bigcom164             bigcom164 0.00000000
bigcom166             bigcom166 0.00000000
bigcom167             bigcom167 0.00000000
bigcom171             bigcom171 0.00000000
bigcom173             bigcom173 0.00000000
bigcom175             bigcom175 0.00000000
bigcom176             bigcom176 0.00000000
bigcom177             bigcom177 0.00000000
bigcom178             bigcom178 0.00000000
bigcom180             bigcom180 0.00000000
bigcom181             bigcom181 0.00000000
bigcom184             bigcom184 0.00000000
bigcom186             bigcom186 0.00000000
bigcom187             bigcom187 0.00000000
bigcom189             bigcom189 0.00000000
bigcom194             bigcom194 0.00000000
bigcom195             bigcom195 0.00000000
bigcom196             bigcom196 0.00000000
bigcom204             bigcom204 0.00000000
bigcom205             bigcom205 0.00000000
bigcom212             bigcom212 0.00000000
bigcom214             bigcom214 0.00000000
bigcom222             bigcom222 0.00000000
bigcom223             bigcom223 0.00000000
bigcom226             bigcom226 0.00000000
bigcom227             bigcom227 0.00000000
bigcom229             bigcom229 0.00000000
bigcom233             bigcom233 0.00000000
bigcom236             bigcom236 0.00000000
bigcom237             bigcom237 0.00000000
bigcom246             bigcom246 0.00000000
bigcom248             bigcom248 0.00000000
bigcom249             bigcom249 0.00000000
bigcom250             bigcom250 0.00000000
bigcom254             bigcom254 0.00000000
bigcom266             bigcom266 0.00000000
bigcom269             bigcom269 0.00000000
bigcom272             bigcom272 0.00000000
bigcom274             bigcom274 0.00000000
bigcom281             bigcom281 0.00000000
bigcom291             bigcom291 0.00000000
bigcom292             bigcom292 0.00000000
bigcom295             bigcom295 0.00000000
bigcom299             bigcom299 0.00000000
bigcom301             bigcom301 0.00000000
bigcom306             bigcom306 0.00000000
bigcom309             bigcom309 0.00000000
bigcom314             bigcom314 0.00000000
bigcom321             bigcom321 0.00000000
bigcom341             bigcom341 0.00000000
bigcom350             bigcom350 0.00000000
bigcom353             bigcom353 0.00000000
bigcom359             bigcom359 0.00000000
bigcom363             bigcom363 0.00000000
bigcom365             bigcom365 0.00000000
bigcom385             bigcom385 0.00000000
bigcom386             bigcom386 0.00000000
bigcom408             bigcom408 0.00000000
bigcom412             bigcom412 0.00000000
bigcom480             bigcom480 0.00000000
membership_s1     membership_s1 0.00000000
membership_s3     membership_s3 0.00000000
membership_s5     membership_s5 0.00000000
membership_s6     membership_s6 0.00000000
membership_s7     membership_s7 0.00000000
membership_s8     membership_s8 0.00000000
membership_s9     membership_s9 0.00000000
membership_s11   membership_s11 0.00000000
membership_s12   membership_s12 0.00000000
membership_s14   membership_s14 0.00000000
membership_s15   membership_s15 0.00000000
membership_s16   membership_s16 0.00000000
membership_s17   membership_s17 0.00000000
membership_s18   membership_s18 0.00000000
membership_s20   membership_s20 0.00000000
membership_s21   membership_s21 0.00000000
membership_s22   membership_s22 0.00000000
membership_s24   membership_s24 0.00000000
membership_s25   membership_s25 0.00000000
membership_s26   membership_s26 0.00000000
membership_s27   membership_s27 0.00000000
membership_s28   membership_s28 0.00000000
membership_s31   membership_s31 0.00000000
membership_s33   membership_s33 0.00000000
membership_s36   membership_s36 0.00000000
membership_s37   membership_s37 0.00000000
[1] "Dataset: high_C Model RF, run: 3 of 5 2015-06-22 17:05:42"
     |      Out-of-bag   |
Tree |      MSE  %Var(y) |
   1 |   0.2611   187.41 |
   2 |   0.2681   192.41 |
   3 |   0.2357   169.19 |
   4 |   0.2127   152.68 |
   5 |   0.2048   146.98 |
   6 |   0.1952   140.09 |
   7 |   0.1838   131.87 |
   8 |   0.1729   124.11 |
   9 |    0.167   119.88 |
  10 |   0.1602   114.94 |
  11 |   0.1545   110.90 |
  12 |   0.1522   109.20 |
  13 |   0.1485   106.59 |
  14 |   0.1464   105.04 |
  15 |   0.1463   104.98 |
  16 |   0.1433   102.84 |
  17 |    0.142   101.91 |
  18 |   0.1419   101.85 |
  19 |   0.1411   101.24 |
  20 |   0.1412   101.30 |
  21 |   0.1406   100.92 |
  22 |   0.1392    99.92 |
  23 |   0.1399   100.37 |
  24 |   0.1403   100.66 |
  25 |   0.1404   100.78 |
  26 |   0.1388    99.63 |
  27 |   0.1381    99.13 |
  28 |   0.1371    98.41 |
  29 |   0.1361    97.65 |
  30 |   0.1354    97.20 |
  31 |   0.1357    97.38 |
  32 |   0.1355    97.23 |
  33 |   0.1343    96.37 |
  34 |   0.1339    96.06 |
  35 |   0.1327    95.26 |
  36 |   0.1323    94.92 |
  37 |   0.1319    94.62 |
  38 |   0.1317    94.49 |
  39 |   0.1318    94.61 |
  40 |   0.1311    94.11 |
  41 |   0.1304    93.60 |
  42 |   0.1303    93.54 |
  43 |   0.1306    93.74 |
  44 |   0.1301    93.34 |
  45 |   0.1294    92.89 |
  46 |   0.1287    92.34 |
  47 |   0.1286    92.29 |
  48 |   0.1287    92.39 |
  49 |   0.1286    92.28 |
  50 |    0.129    92.59 |
  51 |   0.1286    92.28 |
  52 |   0.1285    92.18 |
  53 |   0.1288    92.43 |
  54 |   0.1285    92.25 |
  55 |   0.1286    92.31 |
  56 |   0.1283    92.05 |
  57 |   0.1285    92.24 |
  58 |   0.1289    92.47 |
  59 |   0.1291    92.63 |
  60 |    0.129    92.61 |
  61 |    0.129    92.56 |
  62 |    0.129    92.60 |
  63 |   0.1289    92.52 |
  64 |   0.1289    92.54 |
  65 |    0.129    92.59 |
  66 |   0.1291    92.66 |
  67 |   0.1285    92.19 |
  68 |   0.1286    92.26 |
  69 |    0.129    92.55 |
  70 |   0.1287    92.39 |
  71 |   0.1286    92.30 |
  72 |   0.1286    92.33 |
  73 |   0.1286    92.30 |
  74 |    0.129    92.55 |
  75 |   0.1292    92.69 |
  76 |   0.1294    92.85 |
  77 |   0.1291    92.64 |
  78 |    0.129    92.60 |
  79 |   0.1289    92.53 |
  80 |   0.1288    92.43 |
  81 |   0.1286    92.31 |
  82 |   0.1287    92.37 |
  83 |   0.1285    92.21 |
  84 |   0.1286    92.26 |
  85 |   0.1283    92.06 |
  86 |   0.1283    92.10 |
  87 |   0.1281    91.91 |
  88 |    0.128    91.86 |
  89 |   0.1279    91.78 |
  90 |   0.1279    91.80 |
  91 |   0.1279    91.77 |
  92 |   0.1275    91.53 |
  93 |   0.1275    91.51 |
  94 |   0.1278    91.72 |
  95 |    0.128    91.84 |
  96 |   0.1282    91.99 |
  97 |   0.1281    91.95 |
  98 |   0.1281    91.90 |
  99 |   0.1282    92.03 |
 100 |   0.1284    92.16 |
[1] "Random Forest variable coefficients"
                      %IncMSE IncNodePurity
graph0           1.086880e-03  2.210593e-01
graph1           6.004660e-04  3.870071e-01
graph2           1.758922e-03  3.967252e-01
graph3           1.878934e-04  2.675161e-01
graph4           1.516180e-03  6.823188e-01
graph5           2.188619e-03  5.308327e-01
graph6           4.296598e-04  3.188547e-01
graph7           1.639895e-03  6.526924e-01
graph8           5.250751e-04  6.406484e-01
graph9           1.358591e-03  3.895121e-01
graph10          2.459676e-03  7.824224e-01
graph11          2.857953e-03  1.370732e+00
graph12          1.857157e-03  3.135808e-01
graph13          7.310856e-04  2.208022e-01
graph14          1.360640e-03  7.356528e-01
graph15          1.032011e-04  4.137382e-01
graph16          1.014077e-03  3.647046e-01
graph17          3.599495e-03  6.702628e-01
graph18          1.433976e-03  5.770026e-01
graph19          3.908376e-03  3.154282e-01
graph20          1.141011e-03  1.015783e+00
graph21          2.140605e-03  4.901927e-01
graph22          5.414416e-03  9.733122e-01
graph23          2.472034e-03  7.219624e-01
graph24          4.582243e-03  7.049974e-01
graph25          5.417260e-03  6.078563e-01
graph26          3.316812e-03  6.886211e-01
graph27          4.681951e-03  1.338008e+00
graph28          2.119418e-03  6.020390e-01
graph29          5.720020e-04  9.893250e-01
orbit0           4.983809e-04  1.861240e-01
orbit1           1.621441e-03  2.544739e-01
orbit2           1.498468e-03  4.913568e-01
orbit3           8.279793e-04  4.480427e-01
orbit4           5.035052e-03  4.867362e-01
orbit5           2.734934e-04  4.048853e-01
orbit6           1.661464e-03  1.168584e+00
orbit7           1.338460e-03  6.754554e-01
orbit8           2.734031e-03  5.350431e-01
orbit9           7.747150e-03  7.801575e-01
orbit10          1.542134e-03  3.525665e-01
orbit11          1.155594e-03  2.650527e-01
orbit12          3.682879e-03  9.238779e-01
orbit13          1.881609e-03  5.446348e-01
orbit14          8.987710e-04  4.026841e-01
orbit15          2.107715e-03  4.651060e-01
orbit16          1.239736e-03  6.465275e-01
orbit17          4.317284e-03  3.904890e-01
orbit18          2.029367e-03  1.120930e+00
orbit19          2.741347e-03  9.638004e-01
orbit20          3.248581e-03  5.609875e-01
orbit21          2.071213e-03  3.929606e-01
orbit22          2.458378e-03  9.730131e-01
orbit23          1.248161e-03  6.677556e-01
orbit24          1.701558e-02  2.226756e+00
orbit25          1.277223e-03  3.954178e-01
orbit26          1.297101e-03  4.504525e-01
orbit27          2.922770e-03  7.407877e-01
orbit28          2.083333e-03  4.745149e-01
orbit29          2.330494e-03  5.102948e-01
orbit30          1.429583e-03  4.437248e-01
orbit31          1.503190e-03  9.486595e-01
orbit32          1.056451e-03  4.349956e-01
orbit33          7.932531e-04  2.139705e-01
orbit34          3.671767e-03  4.097790e-01
orbit35          2.689475e-03  7.922889e-01
orbit36          2.883628e-03  9.021071e-01
orbit37          2.735414e-03  3.535049e-01
orbit38          1.254555e-03  4.747002e-01
orbit39          3.803101e-03  9.466291e-01
orbit40          1.952643e-03  6.411504e-01
orbit41          1.003310e-03  7.202027e-01
orbit42          2.830806e-03  4.022735e-01
orbit43          6.862059e-04  5.139253e-01
orbit44          3.260068e-03  6.943049e-01
orbit45          1.403497e-02  2.257441e+00
orbit46          7.640145e-03  1.576564e+00
orbit47          5.783549e-04  3.496120e-01
orbit48          8.281583e-04  3.689155e-01
orbit49          1.557771e-03  1.154939e+00
orbit50          1.772542e-03  1.286790e+00
orbit51          6.165197e-03  1.135281e+00
orbit52          3.994620e-03  8.246435e-01
orbit53          1.924338e-03  4.572604e-01
orbit54          2.880992e-03  1.340355e+00
orbit55          3.282485e-03  8.756131e-01
orbit56          1.187494e-02  2.072710e+00
orbit57          1.908671e-03  4.032284e-01
orbit58          1.308032e-03  3.020614e-01
orbit59          1.494158e-02  2.348078e+00
orbit60          1.529392e-03  5.576430e-01
orbit61          1.872355e-03  5.711130e-01
orbit62          8.191604e-03  2.767789e+00
orbit63          1.994713e-03  8.846959e-01
orbit64          4.059562e-03  9.656977e-01
orbit65          2.452846e-02  6.711831e+00
orbit66          4.261713e-03  1.074742e+00
orbit67          1.479523e-03  6.968674e-01
orbit68          3.514857e-03  8.987929e-01
orbit69          2.508338e-03  1.044841e+00
orbit70          3.142467e-03  2.812127e+00
orbit71          1.057156e-03  7.997049e-01
orbit72          2.160948e-03  1.146564e+00
AP               1.564435e-04  1.471733e-01
bet              3.502266e-04  8.525220e-01
ecc              0.000000e+00  3.750000e-02
eccrad           0.000000e+00  1.110223e-18
close            5.115856e-04  4.514444e-01
constraint       1.576536e-03  5.869511e-01
coreness         2.820835e-03  3.169871e-01
knn              8.578632e-04  1.108148e+00
hubscore         3.779024e-03  4.355122e-01
pagerank         6.563003e-04  1.106758e+00
trans            2.743578e-03  2.039915e+00
evcent           7.732979e-04  3.745342e-01
first            5.303163e-04  2.879511e-01
upto_second      4.084605e-03  3.635455e-01
upto_third       1.498760e-03  4.121990e-01
upto_fourth      1.323011e-03  5.603969e-01
upto_fifth       7.484802e-04  4.136687e-01
upto_sixth       5.795990e-04  9.332989e-01
second           3.410711e-03  1.945347e-01
third            2.101822e-03  1.197594e+00
fourth           2.016847e-03  3.593306e-01
fifth            3.300892e-03  8.071975e-01
sixth            6.434519e-04  7.399472e-01
ratio1           1.584155e-03  1.141593e+00
ratio2           4.021757e-03  6.860627e-01
ratio3           1.163927e-03  4.904149e-01
ratio4           4.732975e-04  1.573382e+00
ratio5           5.529424e-04  2.752477e+00
ratio6           2.049745e-03  9.575154e-01
selfinter        1.659990e-04  8.218668e-02
walktrap_vertex -8.664101e-04  2.311144e+00
bigcom1          3.263092e-04  1.230032e-01
bigcom2          0.000000e+00  0.000000e+00
bigcom3         -2.719290e-05  2.466675e-01
bigcom4          3.162366e-04  1.976919e-01
bigcom6          0.000000e+00  0.000000e+00
bigcom8          0.000000e+00  1.833616e-02
bigcom9          0.000000e+00  0.000000e+00
bigcom11         0.000000e+00  0.000000e+00
bigcom13         0.000000e+00  0.000000e+00
bigcom15         0.000000e+00  2.220446e-18
bigcom16         0.000000e+00  0.000000e+00
bigcom21        -1.298097e-05  5.618801e-02
bigcom22         0.000000e+00  9.800426e-03
bigcom24         0.000000e+00  0.000000e+00
bigcom26         0.000000e+00  1.776357e-17
bigcom28         2.083639e-03  3.638936e-01
bigcom30         6.935111e-07  4.988521e-02
bigcom31         0.000000e+00  0.000000e+00
bigcom32         0.000000e+00  4.440892e-18
bigcom33         0.000000e+00  0.000000e+00
bigcom34         0.000000e+00  0.000000e+00
bigcom36         0.000000e+00  0.000000e+00
bigcom37         0.000000e+00  0.000000e+00
bigcom38         0.000000e+00  0.000000e+00
bigcom39         0.000000e+00  0.000000e+00
bigcom40         2.131650e-03  4.699546e-01
bigcom43         0.000000e+00  0.000000e+00
bigcom44         0.000000e+00  1.500000e-02
bigcom46         0.000000e+00  0.000000e+00
bigcom47         0.000000e+00  0.000000e+00
bigcom49         0.000000e+00  0.000000e+00
bigcom50         0.000000e+00  0.000000e+00
bigcom51         0.000000e+00  0.000000e+00
bigcom52         0.000000e+00  0.000000e+00
bigcom54         0.000000e+00  0.000000e+00
bigcom56         0.000000e+00  0.000000e+00
bigcom62         0.000000e+00  0.000000e+00
bigcom66         0.000000e+00  0.000000e+00
bigcom68         0.000000e+00  0.000000e+00
bigcom69         0.000000e+00  0.000000e+00
bigcom71         0.000000e+00  5.099755e-01
bigcom72         0.000000e+00  0.000000e+00
bigcom73         0.000000e+00  0.000000e+00
bigcom74         0.000000e+00  0.000000e+00
bigcom75         0.000000e+00  0.000000e+00
bigcom76         0.000000e+00  0.000000e+00
bigcom77         0.000000e+00  0.000000e+00
bigcom79         0.000000e+00  0.000000e+00
bigcom80         0.000000e+00  0.000000e+00
bigcom82         0.000000e+00  0.000000e+00
bigcom83         0.000000e+00  0.000000e+00
bigcom84         0.000000e+00  0.000000e+00
bigcom85         0.000000e+00  0.000000e+00
bigcom87         0.000000e+00  0.000000e+00
bigcom89         0.000000e+00  0.000000e+00
bigcom91         0.000000e+00  0.000000e+00
bigcom92         0.000000e+00  0.000000e+00
bigcom93         0.000000e+00  0.000000e+00
bigcom96         0.000000e+00  0.000000e+00
bigcom97         0.000000e+00  4.440892e-18
bigcom98         0.000000e+00  0.000000e+00
bigcom99         0.000000e+00  0.000000e+00
bigcom101        0.000000e+00  0.000000e+00
bigcom104        0.000000e+00  4.440892e-18
bigcom106        0.000000e+00  0.000000e+00
bigcom109        0.000000e+00  0.000000e+00
bigcom113        0.000000e+00  0.000000e+00
bigcom116       -1.101803e-04  2.198983e-01
bigcom120        0.000000e+00  0.000000e+00
bigcom123        0.000000e+00  0.000000e+00
bigcom126        0.000000e+00  0.000000e+00
bigcom127        0.000000e+00  0.000000e+00
bigcom137        0.000000e+00  0.000000e+00
bigcom139        0.000000e+00  0.000000e+00
bigcom140        0.000000e+00  0.000000e+00
bigcom143        0.000000e+00  0.000000e+00
bigcom145        0.000000e+00  0.000000e+00
bigcom146        0.000000e+00  0.000000e+00
bigcom147        0.000000e+00  0.000000e+00
bigcom149        0.000000e+00  0.000000e+00
bigcom153        0.000000e+00  0.000000e+00
bigcom154        0.000000e+00  0.000000e+00
bigcom156        0.000000e+00  0.000000e+00
bigcom157        0.000000e+00  0.000000e+00
bigcom158        0.000000e+00  0.000000e+00
bigcom160        0.000000e+00  0.000000e+00
bigcom161        0.000000e+00  0.000000e+00
bigcom162        0.000000e+00  0.000000e+00
bigcom164        0.000000e+00  0.000000e+00
bigcom166        0.000000e+00  0.000000e+00
bigcom167        0.000000e+00  0.000000e+00
bigcom171        0.000000e+00  0.000000e+00
bigcom173        0.000000e+00  0.000000e+00
bigcom175        0.000000e+00  0.000000e+00
bigcom176        0.000000e+00  0.000000e+00
bigcom177        0.000000e+00  0.000000e+00
bigcom178        0.000000e+00  0.000000e+00
bigcom180        0.000000e+00  0.000000e+00
bigcom181        0.000000e+00  0.000000e+00
bigcom184        0.000000e+00  0.000000e+00
bigcom186        0.000000e+00  0.000000e+00
bigcom187        0.000000e+00  0.000000e+00
bigcom189        0.000000e+00  0.000000e+00
bigcom194        0.000000e+00  0.000000e+00
bigcom195        0.000000e+00  0.000000e+00
bigcom196        0.000000e+00  0.000000e+00
bigcom204        0.000000e+00  0.000000e+00
bigcom205        0.000000e+00  0.000000e+00
bigcom212        0.000000e+00  0.000000e+00
bigcom214        0.000000e+00  0.000000e+00
bigcom222        0.000000e+00  0.000000e+00
bigcom223        0.000000e+00  0.000000e+00
bigcom226        0.000000e+00  0.000000e+00
bigcom227        0.000000e+00  0.000000e+00
bigcom229        0.000000e+00  0.000000e+00
bigcom233        0.000000e+00  0.000000e+00
bigcom236        0.000000e+00  0.000000e+00
bigcom237        0.000000e+00  0.000000e+00
bigcom246        0.000000e+00  0.000000e+00
bigcom248        0.000000e+00  5.232235e-02
bigcom249        0.000000e+00  0.000000e+00
bigcom250        0.000000e+00  0.000000e+00
bigcom254        0.000000e+00  0.000000e+00
bigcom266        0.000000e+00  0.000000e+00
bigcom269        0.000000e+00  0.000000e+00
bigcom272        0.000000e+00  0.000000e+00
bigcom274        0.000000e+00  6.661338e-18
bigcom281        0.000000e+00  0.000000e+00
bigcom291        0.000000e+00  0.000000e+00
bigcom292        0.000000e+00  0.000000e+00
bigcom295        0.000000e+00  0.000000e+00
bigcom299        0.000000e+00  0.000000e+00
bigcom301        0.000000e+00  0.000000e+00
bigcom306        0.000000e+00  0.000000e+00
bigcom309        0.000000e+00  0.000000e+00
bigcom314        0.000000e+00  0.000000e+00
bigcom321        0.000000e+00  0.000000e+00
bigcom341        0.000000e+00  0.000000e+00
bigcom350        0.000000e+00  0.000000e+00
bigcom353        0.000000e+00  0.000000e+00
bigcom359        0.000000e+00  0.000000e+00
bigcom363        0.000000e+00  0.000000e+00
bigcom365        0.000000e+00  0.000000e+00
bigcom385        0.000000e+00  0.000000e+00
bigcom386        0.000000e+00  0.000000e+00
bigcom408        0.000000e+00  0.000000e+00
bigcom412        0.000000e+00  0.000000e+00
bigcom480        0.000000e+00  0.000000e+00
spin_vertex      1.380972e-04  2.296316e+00
membership_s1   -2.562171e-05  7.659602e-02
membership_s3    0.000000e+00  0.000000e+00
membership_s4    2.707729e-05  3.180661e-01
membership_s5    1.690369e-04  7.852155e-02
membership_s6    0.000000e+00  0.000000e+00
membership_s7    0.000000e+00  2.220446e-18
membership_s8    0.000000e+00  0.000000e+00
membership_s9    0.000000e+00  0.000000e+00
membership_s11   0.000000e+00  0.000000e+00
membership_s12   0.000000e+00  0.000000e+00
membership_s14   0.000000e+00  0.000000e+00
membership_s15  -2.710027e-05  8.349270e-02
membership_s16   0.000000e+00  0.000000e+00
membership_s17   0.000000e+00  0.000000e+00
membership_s18   0.000000e+00  1.776357e-17
membership_s20   0.000000e+00  0.000000e+00
membership_s21   0.000000e+00  0.000000e+00
membership_s22   0.000000e+00  0.000000e+00
membership_s24   0.000000e+00  0.000000e+00
membership_s25   0.000000e+00  0.000000e+00
membership_s26   0.000000e+00  0.000000e+00
membership_s27  -2.840909e-05  5.322511e-02
membership_s28   0.000000e+00  0.000000e+00
membership_s30   5.401268e-04  7.669924e-02
membership_s31   0.000000e+00  1.776357e-17
membership_s32   1.156280e-05  7.059484e-02
membership_s33   0.000000e+00  0.000000e+00
membership_s36   1.270196e-04  2.995458e-02
membership_s37   0.000000e+00  1.831868e-17
V1               1.121683e-02  3.542282e+00
V2               1.273278e-03  2.134850e+00
pdi             -2.269734e-04  4.121368e-01
adhesion         3.793582e-03  1.735402e+00
cohesion         3.374022e-03  2.283085e+00
inner            1.491982e-03  1.623319e+00
outer           -3.777423e-04  1.196260e+00
ioratio          2.719894e-03  1.261648e+00
comsize          1.021111e-03  2.699664e+00
[1] "Dataset: high_C Model GLM, run: 3 of 5 2015-06-22 17:05:57"
[1] "glmnet variable coefficients"
                         [,1]          [,2]
(Intercept)     -1.604548e+00  3.863932e+02
graph0           3.088153e-40 -2.128468e-04
graph1           2.895990e-44 -9.759237e-08
graph2           3.059513e-40 -3.399145e-06
graph3           1.067015e-44 -4.864371e-09
graph4          -1.189584e-46 -5.456714e-11
graph5           6.376053e-42 -6.038547e-07
graph6           1.013416e-43 -2.394352e-08
graph7           1.229474e-41  8.348432e-07
graph8           2.837006e-40  9.371543e-06
graph9           2.803882e-46 -1.051371e-10
graph10         -2.546830e-49 -3.039323e-12
graph11         -2.789615e-49 -6.594586e-14
graph12          5.913242e-46 -1.814524e-10
graph13          7.334136e-45 -3.140544e-10
graph14         -9.454767e-48 -2.627964e-11
graph15          2.603439e-43 -5.468539e-08
graph16          1.938194e-45 -7.289735e-10
graph17          4.813490e-45 -8.314145e-10
graph18          1.656995e-43 -9.299719e-09
graph19          4.350512e-44  1.642032e-09
graph20          2.433922e-43 -2.204788e-07
graph21          2.380825e-43  5.913316e-10
graph22          7.333985e-43  3.155655e-08
graph23          3.375741e-43  1.927084e-08
graph24          5.818761e-43  5.568819e-08
graph25          2.998837e-42  5.257188e-07
graph26          3.254218e-42  4.069396e-07
graph27          1.787268e-41  5.031448e-06
graph28          2.780975e-41  3.874839e-06
graph29          2.923903e-40  3.448921e-07
orbit0           3.088153e-40 -2.122449e-04
orbit1           2.963835e-41  1.418326e-06
orbit2          -2.182800e-44 -1.029310e-07
orbit3           3.059513e-40 -3.056233e-06
orbit4           7.116553e-43  3.199414e-08
orbit5           8.285998e-45 -5.354465e-09
orbit6           5.391364e-45 -1.347281e-08
orbit7          -1.212428e-46 -4.917497e-11
orbit8           6.376053e-42 -5.943848e-07
orbit9           1.988070e-41  5.122598e-06
orbit10          1.363920e-42 -1.059765e-07
orbit11          3.782809e-44 -2.784232e-08
orbit12          6.710104e-41  6.569168e-06
orbit13          1.284510e-41  6.992239e-07
orbit14          2.837006e-40  9.934804e-06
orbit15          2.046678e-44  1.752447e-09
orbit16          1.900372e-46 -1.768013e-10
orbit17          3.323606e-45  3.080554e-10
orbit18          2.736775e-45 -7.402085e-11
orbit19          1.937722e-45 -1.331718e-11
orbit20          1.449875e-46 -1.781043e-10
orbit21         -2.251122e-48 -2.274589e-12
orbit22         -3.640029e-47 -3.630154e-11
orbit23         -2.561008e-49 -4.320057e-14
orbit24          1.093391e-43  2.751077e-08
orbit25          3.451858e-44  8.968325e-09
orbit26          3.705347e-46 -2.671788e-10
orbit27          4.677780e-43  9.824709e-08
orbit28          1.102754e-44 -5.287001e-09
orbit29          5.494027e-44  2.939705e-10
orbit30          1.042716e-44  3.928312e-10
orbit31          6.431517e-45 -2.988973e-09
orbit32          1.018731e-45 -1.392345e-09
orbit33         -2.059268e-47 -1.366612e-11
orbit34          2.603439e-43 -5.415521e-08
orbit35          7.006347e-43  1.528231e-07
orbit36          3.834753e-44 -1.986652e-08
orbit37          4.494435e-44  2.432441e-09
orbit38          3.030379e-46 -7.243502e-10
orbit39          1.292939e-42  2.275280e-07
orbit40          1.454324e-43  3.432960e-08
orbit41          3.595924e-44 -1.261207e-08
orbit42          1.573141e-45 -1.207512e-09
orbit43          9.219108e-43 -1.543758e-08
orbit44          8.767516e-44 -1.217195e-08
orbit45          3.632518e-42  1.892659e-06
orbit46          8.451633e-43  5.868088e-08
orbit47          3.612536e-44 -8.593624e-09
orbit48          1.068382e-43  1.091448e-08
orbit49          3.555825e-42  9.065904e-07
orbit50          9.109922e-44 -3.437573e-07
orbit51          1.105131e-42 -6.821412e-08
orbit52          3.577816e-42  1.728651e-07
orbit53          2.811200e-43  7.107896e-09
orbit54          6.685648e-42  1.280588e-06
orbit55          5.581601e-43 -2.864553e-08
orbit56          2.294144e-41  1.135351e-05
orbit57          8.030588e-43  6.677479e-08
orbit58          2.699400e-43 -1.668053e-08
orbit59          4.951226e-42  3.465737e-07
orbit60          1.427170e-42  1.254728e-07
orbit61          8.163002e-43  1.133038e-07
orbit62          3.743408e-41  6.866065e-06
orbit63          4.750611e-42  7.111592e-07
orbit64          7.539385e-42  1.507729e-06
orbit65          5.810771e-41  6.620319e-06
orbit66          1.070673e-41  1.265416e-06
orbit67          4.278404e-42  5.878882e-07
orbit68          2.698906e-41  7.302014e-06
orbit69          4.032697e-41  1.296126e-05
orbit70          1.177586e-40  2.291594e-05
orbit71          3.337064e-41  3.790873e-06
orbit72          2.923903e-40  3.841588e-07
AP              -1.039071e-38 -2.738285e-02
bet              2.650882e-45 -1.401075e-08
ecc              6.070014e-38  7.592726e-02
eccrad           3.642008e-37  4.546813e-01
close            3.477818e-36  3.925282e-01
constraint      -4.855996e-36 -1.337573e-01
coreness         3.059435e-38 -8.468216e-03
knn              1.167318e-39  4.738082e-04
hubscore         1.300992e-36  1.193301e-01
pagerank        -3.783084e-35 -1.172551e+02
trans            1.349466e-36  9.247034e-01
evcent           1.304161e-36  1.148172e-01
first            3.088153e-40 -2.106520e-04
upto_second      4.807636e-41  2.048900e-06
upto_third       7.976589e-41  1.742308e-05
upto_fourth      9.444242e-40  1.001429e-04
upto_fifth       6.566520e-39  3.324142e-04
upto_sixth       1.191361e-38 -2.989523e-02
second           5.015294e-41  3.305738e-06
third           -3.534465e-41  2.489875e-05
fourth          -8.659995e-41 -1.952763e-05
fifth           -1.059466e-39 -1.162889e-04
sixth           -7.797479e-39 -1.259050e-03
ratio1          -5.064189e-40  2.470473e-04
ratio2          -1.830481e-38  2.880741e-04
ratio3          -7.114189e-37 -1.966680e-01
ratio4           2.805557e-36  6.280433e+00
ratio5           1.387297e-36 -1.916627e-01
ratio6          -2.383141e-37 -6.558235e-02
selfinter        5.889968e-38  1.655361e-02
walktrap_vertex  1.263288e-38  9.300871e-02
bigcom1         -1.170593e-37  6.643408e-03
bigcom2          0.000000e+00  0.000000e+00
bigcom3          2.387448e-38  2.238914e-01
bigcom4         -5.395620e-38 -5.785362e-02
bigcom6          0.000000e+00  0.000000e+00
bigcom8         -1.490696e-37 -2.764409e-01
bigcom9         -1.699042e-37 -2.217238e-01
bigcom11         0.000000e+00  0.000000e+00
bigcom13        -1.692100e-37 -1.971541e-01
bigcom15        -1.693830e-37 -1.840955e-01
bigcom16         0.000000e+00  0.000000e+00
bigcom21         3.315203e-38  1.927208e-01
bigcom22        -1.301368e-37 -3.283874e-01
bigcom24         0.000000e+00  0.000000e+00
bigcom26        -1.700786e-37 -3.217933e-01
bigcom28         2.806808e-37  2.188818e-01
bigcom30         8.417508e-38  3.506402e-01
bigcom31         0.000000e+00  0.000000e+00
bigcom32        -1.692100e-37 -4.019580e-01
bigcom33         0.000000e+00  0.000000e+00
bigcom34         0.000000e+00  0.000000e+00
bigcom36        -1.692100e-37 -2.876785e-01
bigcom37         0.000000e+00  0.000000e+00
bigcom38         0.000000e+00  0.000000e+00
bigcom39        -1.692100e-37 -2.808701e-01
bigcom40         1.530293e-37  9.974148e-02
bigcom43         0.000000e+00  0.000000e+00
bigcom44        -1.718429e-37 -2.475741e-01
bigcom46        -1.692100e-37 -1.604362e-01
bigcom47         0.000000e+00  0.000000e+00
bigcom49         0.000000e+00  0.000000e+00
bigcom50         0.000000e+00  0.000000e+00
bigcom51         0.000000e+00  0.000000e+00
bigcom52         0.000000e+00  0.000000e+00
bigcom54         0.000000e+00  0.000000e+00
bigcom56         0.000000e+00  0.000000e+00
bigcom62         0.000000e+00  0.000000e+00
bigcom66         0.000000e+00  0.000000e+00
bigcom68         0.000000e+00  0.000000e+00
bigcom69         0.000000e+00  0.000000e+00
bigcom71         8.419228e-37  1.648447e+00
bigcom72         0.000000e+00  0.000000e+00
bigcom73        -1.692100e-37 -3.063674e-01
bigcom74         0.000000e+00  0.000000e+00
bigcom75         0.000000e+00  0.000000e+00
bigcom76         0.000000e+00  0.000000e+00
bigcom77         0.000000e+00  0.000000e+00
bigcom79         0.000000e+00  0.000000e+00
bigcom80         0.000000e+00  0.000000e+00
bigcom82        -1.692100e-37 -2.498181e-01
bigcom83         0.000000e+00  0.000000e+00
bigcom84         0.000000e+00  0.000000e+00
bigcom85         0.000000e+00  0.000000e+00
bigcom87         0.000000e+00  0.000000e+00
bigcom89         0.000000e+00  0.000000e+00
bigcom91         0.000000e+00  0.000000e+00
bigcom92        -1.695564e-37 -2.064407e-01
bigcom93         0.000000e+00  0.000000e+00
bigcom96         0.000000e+00  0.000000e+00
bigcom97        -1.693830e-37 -3.099162e-01
bigcom98         0.000000e+00  0.000000e+00
bigcom99         0.000000e+00  0.000000e+00
bigcom101       -1.693830e-37 -3.078410e-01
bigcom104       -1.692100e-37 -1.757145e-01
bigcom106        0.000000e+00  0.000000e+00
bigcom109        0.000000e+00  0.000000e+00
bigcom113        0.000000e+00  0.000000e+00
bigcom116        3.367003e-37  8.607780e-01
bigcom120        0.000000e+00  0.000000e+00
bigcom123        0.000000e+00  0.000000e+00
bigcom126        0.000000e+00  0.000000e+00
bigcom127        0.000000e+00  0.000000e+00
bigcom137        0.000000e+00  0.000000e+00
bigcom139        0.000000e+00  0.000000e+00
bigcom140        0.000000e+00  0.000000e+00
bigcom143        0.000000e+00  0.000000e+00
bigcom145        0.000000e+00  0.000000e+00
bigcom146        0.000000e+00  0.000000e+00
bigcom147       -1.692100e-37 -3.447778e-01
bigcom149        0.000000e+00  0.000000e+00
bigcom153        0.000000e+00  0.000000e+00
bigcom154       -1.693830e-37 -1.656366e-01
bigcom156        0.000000e+00  0.000000e+00
bigcom157        0.000000e+00  0.000000e+00
bigcom158        0.000000e+00  0.000000e+00
bigcom160        0.000000e+00  0.000000e+00
bigcom161        0.000000e+00  0.000000e+00
bigcom162        0.000000e+00  0.000000e+00
bigcom164        0.000000e+00  0.000000e+00
bigcom166        0.000000e+00  0.000000e+00
bigcom167       -1.693830e-37 -2.292084e-01
bigcom171        0.000000e+00  0.000000e+00
bigcom173        0.000000e+00  0.000000e+00
bigcom175        0.000000e+00  0.000000e+00
bigcom176        0.000000e+00  0.000000e+00
bigcom177        0.000000e+00  0.000000e+00
bigcom178        0.000000e+00  0.000000e+00
bigcom180        0.000000e+00  0.000000e+00
bigcom181       -1.693830e-37 -2.555916e-01
bigcom184        0.000000e+00  0.000000e+00
bigcom186        0.000000e+00  0.000000e+00
bigcom187        0.000000e+00  0.000000e+00
bigcom189       -1.692100e-37 -1.987896e-01
bigcom194        0.000000e+00  0.000000e+00
bigcom195       -1.692100e-37 -1.932087e-01
bigcom196        0.000000e+00  0.000000e+00
bigcom204       -1.692100e-37 -1.837888e-01
bigcom205        0.000000e+00  0.000000e+00
bigcom212        0.000000e+00  0.000000e+00
bigcom214        0.000000e+00  0.000000e+00
bigcom222        0.000000e+00  0.000000e+00
bigcom223        0.000000e+00  0.000000e+00
bigcom226        0.000000e+00  0.000000e+00
bigcom227        0.000000e+00  0.000000e+00
bigcom229        0.000000e+00  0.000000e+00
bigcom233        0.000000e+00  0.000000e+00
bigcom236        0.000000e+00  0.000000e+00
bigcom237        0.000000e+00  0.000000e+00
bigcom246        0.000000e+00  0.000000e+00
bigcom248        8.419228e-37  1.257953e+00
bigcom249        0.000000e+00  0.000000e+00
bigcom250        0.000000e+00  0.000000e+00
bigcom254        0.000000e+00  0.000000e+00
bigcom266        0.000000e+00  0.000000e+00
bigcom269       -1.692100e-37 -2.211703e-01
bigcom272        0.000000e+00  0.000000e+00
bigcom274       -1.700786e-37 -1.594823e-01
bigcom281        0.000000e+00  0.000000e+00
bigcom291        0.000000e+00  0.000000e+00
bigcom292        0.000000e+00  0.000000e+00
bigcom295        0.000000e+00  0.000000e+00
bigcom299        0.000000e+00  0.000000e+00
bigcom301        0.000000e+00  0.000000e+00
bigcom306        0.000000e+00  0.000000e+00
bigcom309        0.000000e+00  0.000000e+00
bigcom314        0.000000e+00  0.000000e+00
bigcom321        0.000000e+00  0.000000e+00
bigcom341        0.000000e+00  0.000000e+00
bigcom350        0.000000e+00  0.000000e+00
bigcom353        0.000000e+00  0.000000e+00
bigcom359        0.000000e+00  0.000000e+00
bigcom363        0.000000e+00  0.000000e+00
bigcom365        0.000000e+00  0.000000e+00
bigcom385        0.000000e+00  0.000000e+00
bigcom386        0.000000e+00  0.000000e+00
bigcom408        0.000000e+00  0.000000e+00
bigcom412        0.000000e+00  0.000000e+00
bigcom480        0.000000e+00  0.000000e+00
spin_vertex      1.562576e-37 -1.965106e-02
membership_s1   -5.953774e-38  1.732083e-02
membership_s3    0.000000e+00  0.000000e+00
membership_s4    1.693456e-37  1.380557e-01
membership_s5   -8.359034e-38 -1.328016e-01
membership_s6   -2.491513e-38 -4.746527e-02
membership_s7   -1.082419e-37 -9.350072e-02
membership_s8    0.000000e+00  0.000000e+00
membership_s9    0.000000e+00  0.000000e+00
membership_s11   0.000000e+00  0.000000e+00
membership_s12   0.000000e+00  0.000000e+00
membership_s14   0.000000e+00  0.000000e+00
membership_s15  -5.733037e-38 -1.417944e-01
membership_s16   0.000000e+00  0.000000e+00
membership_s17   0.000000e+00  0.000000e+00
membership_s18  -1.707800e-37 -2.718155e-01
membership_s20   0.000000e+00  0.000000e+00
membership_s21  -1.695564e-37 -3.008507e-01
membership_s22   0.000000e+00  0.000000e+00
membership_s24  -1.692100e-37 -2.309364e-01
membership_s25   0.000000e+00  0.000000e+00
membership_s26   0.000000e+00  0.000000e+00
membership_s27  -1.434318e-37 -2.046295e-01
membership_s28   0.000000e+00  0.000000e+00
membership_s30   1.172766e-37  5.107342e-02
membership_s31  -1.281269e-37 -5.332185e-02
membership_s32  -2.285010e-38  6.331095e-02
membership_s33   0.000000e+00  0.000000e+00
membership_s36  -1.276062e-37 -1.204532e-02
membership_s37  -1.697301e-37 -2.479727e-01
V1               1.862029e-36  1.216895e+00
V2              -1.130309e-37 -5.309187e-01
pdi             -5.607958e-36 -9.885078e-01
adhesion        -7.967825e-41 -3.225657e-05
cohesion         1.594188e-40  6.457653e-05
inner            1.802061e-41  2.180534e-06
outer            4.697187e-41  2.016708e-05
ioratio         -9.134847e-37 -1.966540e-01
comsize          7.542289e-41  1.410761e-04
[1] "Dataset: high_C Model GBM, run: 4 of 5 2015-06-22 17:06:05"
Iter   TrainDeviance   ValidDeviance   StepSize   Improve
     1        0.8856            -nan     0.0100    0.0011
     2        0.8800            -nan     0.0100    0.0010
     3        0.8746            -nan     0.0100    0.0008
     4        0.8685            -nan     0.0100    0.0011
     5        0.8640            -nan     0.0100    0.0005
     6        0.8588            -nan     0.0100    0.0010
     7        0.8531            -nan     0.0100    0.0011
     8        0.8481            -nan     0.0100    0.0008
     9        0.8432            -nan     0.0100    0.0010
    10        0.8381            -nan     0.0100    0.0005
    20        0.7949            -nan     0.0100    0.0004
    40        0.7228            -nan     0.0100    0.0004
    60        0.6650            -nan     0.0100    0.0002
    80        0.6168            -nan     0.0100   -0.0000
   100        0.5742            -nan     0.0100   -0.0000
   120        0.5376            -nan     0.0100    0.0001
   140        0.5075            -nan     0.0100   -0.0002
   160        0.4788            -nan     0.0100   -0.0001
   180        0.4515            -nan     0.0100   -0.0000
   200        0.4278            -nan     0.0100   -0.0000
   203        0.4247            -nan     0.0100   -0.0001

[1] "GBM variable coefficients"
                            var    rel.inf
orbit65                 orbit65 4.29407685
orbit56                 orbit56 3.74913707
V1                           V1 3.27880005
walktrap_vertex walktrap_vertex 2.74210710
comsize                 comsize 2.52932946
ratio5                   ratio5 2.45049179
ratio4                   ratio4 2.37614203
trans                     trans 2.28485413
orbit70                 orbit70 2.26566945
orbit62                 orbit62 2.14782054
spin_vertex         spin_vertex 2.12529651
orbit45                 orbit45 2.11985271
orbit69                 orbit69 2.03887336
V2                           V2 1.80894833
outer                     outer 1.79366045
orbit49                 orbit49 1.71385172
graph22                 graph22 1.57957205
inner                     inner 1.23256762
ioratio                 ioratio 1.10265276
orbit54                 orbit54 1.09939181
knn                         knn 1.04186281
orbit24                 orbit24 1.04096416
orbit39                 orbit39 1.02788637
adhesion               adhesion 0.96875376
third                     third 0.94456067
orbit31                 orbit31 0.89700535
orbit6                   orbit6 0.88935206
bet                         bet 0.87800331
graph23                 graph23 0.85829620
pagerank               pagerank 0.85536535
orbit50                 orbit50 0.85463668
orbit46                 orbit46 0.85169303
graph20                 graph20 0.83634895
orbit35                 orbit35 0.83318503
orbit66                 orbit66 0.80995108
orbit21                 orbit21 0.80165522
ratio6                   ratio6 0.78234190
graph11                 graph11 0.77573538
graph29                 graph29 0.77261602
cohesion               cohesion 0.76187078
graph8                   graph8 0.72489839
constraint           constraint 0.71609998
orbit71                 orbit71 0.71119822
graph26                 graph26 0.68780432
orbit61                 orbit61 0.63238932
orbit27                 orbit27 0.62868777
orbit18                 orbit18 0.61551545
graph7                   graph7 0.60420190
orbit59                 orbit59 0.60080370
orbit44                 orbit44 0.59467465
fifth                     fifth 0.59148643
orbit55                 orbit55 0.59014837
graph4                   graph4 0.58864460
ratio1                   ratio1 0.58008651
orbit38                 orbit38 0.57834419
upto_fourth         upto_fourth 0.57811252
orbit63                 orbit63 0.57527298
ratio3                   ratio3 0.55856650
orbit52                 orbit52 0.55286837
graph27                 graph27 0.53236599
sixth                     sixth 0.51535578
orbit36                 orbit36 0.50741696
orbit32                 orbit32 0.50575412
orbit40                 orbit40 0.50383624
orbit19                 orbit19 0.48927873
graph10                 graph10 0.48324185
graph14                 graph14 0.47163290
orbit48                 orbit48 0.47087730
orbit20                 orbit20 0.45855785
graph25                 graph25 0.45778271
graph28                 graph28 0.45622727
ratio2                   ratio2 0.45447947
orbit51                 orbit51 0.45035963
hubscore               hubscore 0.44339486
graph0                   graph0 0.43838237
graph15                 graph15 0.43323129
orbit16                 orbit16 0.43054274
orbit64                 orbit64 0.42651746
orbit41                 orbit41 0.41943748
orbit4                   orbit4 0.41662010
graph2                   graph2 0.41512482
graph5                   graph5 0.39762238
orbit25                 orbit25 0.39699107
orbit26                 orbit26 0.39522991
graph12                 graph12 0.39474442
graph3                   graph3 0.38896324
bigcom28               bigcom28 0.38881677
bigcom40               bigcom40 0.38805333
orbit42                 orbit42 0.38735380
orbit15                 orbit15 0.38205212
membership_s4     membership_s4 0.38101202
orbit47                 orbit47 0.37921250
orbit11                 orbit11 0.36839859
orbit67                 orbit67 0.36792083
orbit17                 orbit17 0.36694312
graph17                 graph17 0.35205172
orbit58                 orbit58 0.33770890
orbit33                 orbit33 0.33270649
orbit57                 orbit57 0.33028821
graph1                   graph1 0.31115683
orbit12                 orbit12 0.30876831
orbit37                 orbit37 0.30684227
orbit9                   orbit9 0.30619335
orbit53                 orbit53 0.29521493
orbit7                   orbit7 0.29473747
pdi                         pdi 0.28193289
bigcom3                 bigcom3 0.28176216
orbit30                 orbit30 0.28083982
graph16                 graph16 0.27573123
orbit28                 orbit28 0.26807872
graph6                   graph6 0.26250910
orbit60                 orbit60 0.24734583
upto_third           upto_third 0.24611818
orbit13                 orbit13 0.24049635
upto_second         upto_second 0.22932696
graph13                 graph13 0.22464570
orbit5                   orbit5 0.22454607
upto_sixth           upto_sixth 0.22100291
graph24                 graph24 0.21534169
selfinter             selfinter 0.21424344
orbit22                 orbit22 0.21393571
graph9                   graph9 0.21388001
orbit23                 orbit23 0.21341211
orbit2                   orbit2 0.21286472
upto_fifth           upto_fifth 0.20933900
orbit1                   orbit1 0.20926492
graph18                 graph18 0.20763846
second                   second 0.20524537
graph21                 graph21 0.20356879
coreness               coreness 0.19322599
close                     close 0.19171444
orbit10                 orbit10 0.18751739
AP                           AP 0.17898896
fourth                   fourth 0.17310752
orbit29                 orbit29 0.16316980
bigcom4                 bigcom4 0.14779941
evcent                   evcent 0.10954457
graph19                 graph19 0.09579472
orbit43                 orbit43 0.08836118
orbit68                 orbit68 0.08479265
membership_s30   membership_s30 0.04645242
membership_s7     membership_s7 0.03899974
bigcom1                 bigcom1 0.03307651
orbit0                   orbit0 0.00000000
orbit3                   orbit3 0.00000000
orbit8                   orbit8 0.00000000
orbit14                 orbit14 0.00000000
orbit34                 orbit34 0.00000000
orbit72                 orbit72 0.00000000
ecc                         ecc 0.00000000
eccrad                   eccrad 0.00000000
first                     first 0.00000000
bigcom2                 bigcom2 0.00000000
bigcom6                 bigcom6 0.00000000
bigcom8                 bigcom8 0.00000000
bigcom9                 bigcom9 0.00000000
bigcom11               bigcom11 0.00000000
bigcom13               bigcom13 0.00000000
bigcom15               bigcom15 0.00000000
bigcom16               bigcom16 0.00000000
bigcom21               bigcom21 0.00000000
bigcom22               bigcom22 0.00000000
bigcom24               bigcom24 0.00000000
bigcom26               bigcom26 0.00000000
bigcom30               bigcom30 0.00000000
bigcom31               bigcom31 0.00000000
bigcom32               bigcom32 0.00000000
bigcom33               bigcom33 0.00000000
bigcom34               bigcom34 0.00000000
bigcom36               bigcom36 0.00000000
bigcom37               bigcom37 0.00000000
bigcom38               bigcom38 0.00000000
bigcom39               bigcom39 0.00000000
bigcom43               bigcom43 0.00000000
bigcom44               bigcom44 0.00000000
bigcom46               bigcom46 0.00000000
bigcom47               bigcom47 0.00000000
bigcom49               bigcom49 0.00000000
bigcom50               bigcom50 0.00000000
bigcom51               bigcom51 0.00000000
bigcom52               bigcom52 0.00000000
bigcom54               bigcom54 0.00000000
bigcom56               bigcom56 0.00000000
bigcom62               bigcom62 0.00000000
bigcom66               bigcom66 0.00000000
bigcom68               bigcom68 0.00000000
bigcom69               bigcom69 0.00000000
bigcom71               bigcom71 0.00000000
bigcom72               bigcom72 0.00000000
bigcom73               bigcom73 0.00000000
bigcom74               bigcom74 0.00000000
bigcom75               bigcom75 0.00000000
bigcom76               bigcom76 0.00000000
bigcom77               bigcom77 0.00000000
bigcom79               bigcom79 0.00000000
bigcom80               bigcom80 0.00000000
bigcom82               bigcom82 0.00000000
bigcom83               bigcom83 0.00000000
bigcom84               bigcom84 0.00000000
bigcom85               bigcom85 0.00000000
bigcom87               bigcom87 0.00000000
bigcom89               bigcom89 0.00000000
bigcom91               bigcom91 0.00000000
bigcom92               bigcom92 0.00000000
bigcom93               bigcom93 0.00000000
bigcom96               bigcom96 0.00000000
bigcom97               bigcom97 0.00000000
bigcom98               bigcom98 0.00000000
bigcom99               bigcom99 0.00000000
bigcom101             bigcom101 0.00000000
bigcom104             bigcom104 0.00000000
bigcom106             bigcom106 0.00000000
bigcom109             bigcom109 0.00000000
bigcom113             bigcom113 0.00000000
bigcom116             bigcom116 0.00000000
bigcom120             bigcom120 0.00000000
bigcom123             bigcom123 0.00000000
bigcom126             bigcom126 0.00000000
bigcom127             bigcom127 0.00000000
bigcom137             bigcom137 0.00000000
bigcom139             bigcom139 0.00000000
bigcom140             bigcom140 0.00000000
bigcom143             bigcom143 0.00000000
bigcom145             bigcom145 0.00000000
bigcom146             bigcom146 0.00000000
bigcom147             bigcom147 0.00000000
bigcom149             bigcom149 0.00000000
bigcom153             bigcom153 0.00000000
bigcom154             bigcom154 0.00000000
bigcom156             bigcom156 0.00000000
bigcom157             bigcom157 0.00000000
bigcom158             bigcom158 0.00000000
bigcom160             bigcom160 0.00000000
bigcom161             bigcom161 0.00000000
bigcom162             bigcom162 0.00000000
bigcom164             bigcom164 0.00000000
bigcom166             bigcom166 0.00000000
bigcom167             bigcom167 0.00000000
bigcom171             bigcom171 0.00000000
bigcom173             bigcom173 0.00000000
bigcom175             bigcom175 0.00000000
bigcom176             bigcom176 0.00000000
bigcom177             bigcom177 0.00000000
bigcom178             bigcom178 0.00000000
bigcom180             bigcom180 0.00000000
bigcom181             bigcom181 0.00000000
bigcom184             bigcom184 0.00000000
bigcom186             bigcom186 0.00000000
bigcom187             bigcom187 0.00000000
bigcom189             bigcom189 0.00000000
bigcom194             bigcom194 0.00000000
bigcom195             bigcom195 0.00000000
bigcom196             bigcom196 0.00000000
bigcom204             bigcom204 0.00000000
bigcom205             bigcom205 0.00000000
bigcom212             bigcom212 0.00000000
bigcom214             bigcom214 0.00000000
bigcom222             bigcom222 0.00000000
bigcom223             bigcom223 0.00000000
bigcom226             bigcom226 0.00000000
bigcom227             bigcom227 0.00000000
bigcom229             bigcom229 0.00000000
bigcom233             bigcom233 0.00000000
bigcom236             bigcom236 0.00000000
bigcom237             bigcom237 0.00000000
bigcom246             bigcom246 0.00000000
bigcom248             bigcom248 0.00000000
bigcom249             bigcom249 0.00000000
bigcom250             bigcom250 0.00000000
bigcom254             bigcom254 0.00000000
bigcom266             bigcom266 0.00000000
bigcom269             bigcom269 0.00000000
bigcom272             bigcom272 0.00000000
bigcom274             bigcom274 0.00000000
bigcom281             bigcom281 0.00000000
bigcom291             bigcom291 0.00000000
bigcom292             bigcom292 0.00000000
bigcom295             bigcom295 0.00000000
bigcom299             bigcom299 0.00000000
bigcom301             bigcom301 0.00000000
bigcom306             bigcom306 0.00000000
bigcom309             bigcom309 0.00000000
bigcom314             bigcom314 0.00000000
bigcom321             bigcom321 0.00000000
bigcom341             bigcom341 0.00000000
bigcom350             bigcom350 0.00000000
bigcom353             bigcom353 0.00000000
bigcom359             bigcom359 0.00000000
bigcom363             bigcom363 0.00000000
bigcom365             bigcom365 0.00000000
bigcom385             bigcom385 0.00000000
bigcom386             bigcom386 0.00000000
bigcom408             bigcom408 0.00000000
bigcom412             bigcom412 0.00000000
bigcom480             bigcom480 0.00000000
membership_s1     membership_s1 0.00000000
membership_s3     membership_s3 0.00000000
membership_s5     membership_s5 0.00000000
membership_s6     membership_s6 0.00000000
membership_s8     membership_s8 0.00000000
membership_s9     membership_s9 0.00000000
membership_s11   membership_s11 0.00000000
membership_s12   membership_s12 0.00000000
membership_s14   membership_s14 0.00000000
membership_s15   membership_s15 0.00000000
membership_s16   membership_s16 0.00000000
membership_s17   membership_s17 0.00000000
membership_s18   membership_s18 0.00000000
membership_s20   membership_s20 0.00000000
membership_s21   membership_s21 0.00000000
membership_s22   membership_s22 0.00000000
membership_s24   membership_s24 0.00000000
membership_s25   membership_s25 0.00000000
membership_s26   membership_s26 0.00000000
membership_s27   membership_s27 0.00000000
membership_s28   membership_s28 0.00000000
membership_s31   membership_s31 0.00000000
membership_s32   membership_s32 0.00000000
membership_s33   membership_s33 0.00000000
membership_s36   membership_s36 0.00000000
membership_s37   membership_s37 0.00000000
[1] "Dataset: high_C Model RF, run: 4 of 5 2015-06-22 17:06:26"
     |      Out-of-bag   |
Tree |      MSE  %Var(y) |
   1 |   0.2615   190.76 |
   2 |   0.2248   163.98 |
   3 |   0.2136   155.82 |
   4 |   0.2108   153.80 |
   5 |    0.202   147.38 |
   6 |   0.1992   145.32 |
   7 |   0.1918   139.91 |
   8 |   0.1856   135.37 |
   9 |   0.1794   130.89 |
  10 |   0.1729   126.12 |
  11 |   0.1704   124.27 |
  12 |   0.1692   123.42 |
  13 |   0.1653   120.55 |
  14 |   0.1625   118.53 |
  15 |   0.1576   114.97 |
  16 |   0.1531   111.69 |
  17 |   0.1505   109.77 |
  18 |   0.1496   109.13 |
  19 |   0.1494   109.00 |
  20 |   0.1492   108.83 |
  21 |   0.1476   107.68 |
  22 |   0.1474   107.51 |
  23 |   0.1469   107.17 |
  24 |   0.1466   106.96 |
  25 |   0.1459   106.43 |
  26 |   0.1462   106.67 |
  27 |   0.1466   106.93 |
  28 |   0.1457   106.29 |
  29 |    0.144   105.05 |
  30 |    0.143   104.34 |
  31 |   0.1432   104.46 |
  32 |   0.1425   103.98 |
  33 |   0.1417   103.34 |
  34 |   0.1409   102.79 |
  35 |   0.1402   102.30 |
  36 |   0.1404   102.42 |
  37 |   0.1402   102.26 |
  38 |     0.14   102.12 |
  39 |     0.14   102.16 |
  40 |     0.14   102.10 |
  41 |   0.1395   101.73 |
  42 |   0.1391   101.44 |
  43 |    0.139   101.36 |
  44 |   0.1384   100.93 |
  45 |   0.1382   100.79 |
  46 |   0.1375   100.30 |
  47 |   0.1375   100.32 |
  48 |   0.1376   100.40 |
  49 |    0.137    99.97 |
  50 |   0.1365    99.60 |
  51 |   0.1359    99.10 |
  52 |   0.1356    98.91 |
  53 |   0.1351    98.55 |
  54 |    0.135    98.48 |
  55 |   0.1341    97.82 |
  56 |   0.1337    97.55 |
  57 |   0.1336    97.47 |
  58 |   0.1339    97.70 |
  59 |   0.1336    97.42 |
  60 |   0.1331    97.09 |
  61 |    0.133    97.02 |
  62 |   0.1324    96.60 |
  63 |   0.1325    96.64 |
  64 |   0.1323    96.47 |
  65 |   0.1325    96.65 |
  66 |   0.1321    96.37 |
  67 |   0.1321    96.34 |
  68 |   0.1319    96.22 |
  69 |   0.1319    96.19 |
  70 |   0.1319    96.23 |
  71 |   0.1316    96.02 |
  72 |   0.1318    96.15 |
  73 |   0.1317    96.08 |
  74 |   0.1317    96.05 |
  75 |   0.1313    95.81 |
  76 |   0.1314    95.83 |
  77 |   0.1313    95.75 |
  78 |   0.1313    95.76 |
  79 |   0.1313    95.75 |
  80 |   0.1311    95.59 |
  81 |   0.1309    95.50 |
  82 |   0.1307    95.33 |
  83 |   0.1305    95.18 |
  84 |   0.1304    95.10 |
  85 |     0.13    94.80 |
  86 |   0.1299    94.79 |
  87 |   0.1299    94.72 |
  88 |   0.1297    94.58 |
  89 |   0.1297    94.59 |
  90 |   0.1298    94.68 |
  91 |   0.1299    94.77 |
  92 |   0.1299    94.77 |
  93 |   0.1298    94.71 |
  94 |   0.1298    94.70 |
  95 |   0.1297    94.62 |
  96 |   0.1298    94.71 |
  97 |   0.1299    94.79 |
  98 |   0.1302    94.96 |
  99 |   0.1303    95.04 |
 100 |   0.1301    94.88 |
[1] "Random Forest variable coefficients"
                      %IncMSE IncNodePurity
graph0           1.109862e-04  1.961774e-01
graph1           1.428148e-03  3.869688e-01
graph2          -5.323026e-06  3.811523e-01
graph3           1.039591e-03  3.692983e-01
graph4           1.843119e-03  4.778250e-01
graph5           1.371073e-03  4.057557e-01
graph6           7.680238e-04  4.373926e-01
graph7           2.395182e-03  8.226830e-01
graph8           8.673919e-04  4.392060e-01
graph9           3.847219e-04  4.083788e-01
graph10          3.320082e-03  1.020685e+00
graph11          1.504416e-03  9.878401e-01
graph12          6.095212e-04  3.201421e-01
graph13          1.187414e-03  1.737761e-01
graph14          2.072635e-03  6.458690e-01
graph15          7.377071e-04  3.853934e-01
graph16          7.664379e-04  4.399629e-01
graph17          2.099066e-03  7.138890e-01
graph18          6.111585e-04  4.814246e-01
graph19          4.237505e-04  3.549951e-01
graph20          3.701934e-04  9.588914e-01
graph21          1.404407e-03  3.904251e-01
graph22          3.589953e-03  1.174728e+00
graph23          1.094063e-03  5.527496e-01
graph24          1.758643e-03  5.059488e-01
graph25          1.250302e-03  4.976968e-01
graph26          6.002115e-03  1.313686e+00
graph27          6.305333e-04  7.241950e-01
graph28          2.250750e-03  7.079849e-01
graph29          1.939982e-05  3.512491e-01
orbit0           2.684212e-04  1.553401e-01
orbit1           3.811171e-04  3.809160e-01
orbit2           3.052230e-04  5.534830e-01
orbit3           1.758309e-04  3.768531e-01
orbit4           8.792171e-04  3.664975e-01
orbit5           1.020549e-03  3.846635e-01
orbit6           2.476249e-03  6.108486e-01
orbit7           9.565597e-04  6.859753e-01
orbit8           4.893596e-04  3.776140e-01
orbit9           4.207293e-03  6.447477e-01
orbit10          1.827211e-03  4.436117e-01
orbit11          1.612525e-03  4.492102e-01
orbit12          4.732519e-04  6.860099e-01
orbit13          2.013045e-03  6.775483e-01
orbit14          1.120471e-03  5.322084e-01
orbit15          3.073799e-03  7.175427e-01
orbit16          4.026675e-03  7.786241e-01
orbit17          4.473102e-03  7.342031e-01
orbit18          1.514436e-03  8.508670e-01
orbit19          3.593370e-03  9.710787e-01
orbit20          2.369689e-03  5.520873e-01
orbit21          1.567822e-03  9.745313e-01
orbit22          2.211456e-03  8.895779e-01
orbit23          1.219340e-03  6.605843e-01
orbit24          2.214619e-02  1.790274e+00
orbit25          1.641602e-03  5.430852e-01
orbit26          1.296826e-03  3.413362e-01
orbit27          1.693924e-03  8.362325e-01
orbit28          1.389591e-03  5.563575e-01
orbit29          4.499169e-04  4.024491e-01
orbit30          1.634474e-03  5.680681e-01
orbit31          2.666921e-03  1.213818e+00
orbit32          1.765670e-03  7.890006e-01
orbit33          1.567450e-03  6.785911e-01
orbit34          7.284228e-04  3.947422e-01
orbit35          2.250405e-03  1.000426e+00
orbit36          1.147121e-04  3.907435e-01
orbit37          2.429542e-03  8.307259e-01
orbit38          7.906569e-04  3.098030e-01
orbit39          4.249649e-03  1.024125e+00
orbit40          2.485017e-03  9.164607e-01
orbit41          3.098735e-03  5.982132e-01
orbit42          1.604641e-03  3.940094e-01
orbit43          1.205721e-03  1.981786e-01
orbit44          5.605069e-04  5.770580e-01
orbit45          2.793522e-02  2.637319e+00
orbit46          1.083204e-02  1.299948e+00
orbit47          1.585742e-03  5.144689e-01
orbit48          1.783321e-03  7.950654e-01
orbit49          3.126764e-03  1.460388e+00
orbit50          1.706228e-03  7.794728e-01
orbit51          3.021467e-03  7.026935e-01
orbit52          2.708603e-03  7.051729e-01
orbit53          1.123586e-03  2.900312e-01
orbit54          3.022028e-03  1.680264e+00
orbit55          2.320061e-03  9.387445e-01
orbit56          3.695260e-02  3.725567e+00
orbit57          2.415474e-03  8.884705e-01
orbit58          3.400587e-03  5.933569e-01
orbit59          1.075899e-02  1.406724e+00
orbit60          1.552670e-03  4.683109e-01
orbit61          1.272897e-03  3.768701e-01
orbit62          3.784491e-03  1.921340e+00
orbit63          2.667135e-03  7.706427e-01
orbit64         -5.563696e-05  4.952331e-01
orbit65          2.826797e-02  3.893003e+00
orbit66          6.523826e-03  1.527465e+00
orbit67          1.266730e-03  2.934154e-01
orbit68          3.566480e-03  1.255795e+00
orbit69          1.882790e-03  1.444192e+00
orbit70          4.734599e-03  3.801513e+00
orbit71          9.518938e-04  7.311282e-01
orbit72          8.574312e-04  5.582484e-01
AP              -5.945111e-05  1.830489e-01
bet              1.067996e-03  1.167885e+00
ecc              0.000000e+00  1.142857e-02
eccrad           2.793296e-05  1.333333e-02
close            1.975730e-04  2.404893e-01
constraint       1.473648e-03  7.260444e-01
coreness         2.438677e-04  1.122663e-01
knn              1.743821e-03  1.280897e+00
hubscore         4.339959e-03  5.706388e-01
pagerank         7.848620e-04  8.830163e-01
trans            3.826178e-03  1.719992e+00
evcent           2.859274e-03  6.389634e-01
first            1.986633e-04  1.045255e-01
upto_second      2.275312e-03  4.290667e-01
upto_third       1.158241e-03  4.282547e-01
upto_fourth      1.537786e-03  8.657634e-01
upto_fifth       8.153874e-04  3.990041e-01
upto_sixth       6.499595e-04  4.535269e-01
second           3.745411e-04  2.089410e-01
third            2.007688e-03  1.132265e+00
fourth           1.420290e-03  8.150869e-01
fifth            3.215380e-03  8.108526e-01
sixth            1.220332e-03  7.871839e-01
ratio1           1.116994e-03  7.476724e-01
ratio2           1.419313e-03  6.401349e-01
ratio3           6.951576e-04  6.984840e-01
ratio4           8.059861e-04  2.519102e+00
ratio5           9.308073e-04  2.200187e+00
ratio6           1.145003e-03  8.415590e-01
selfinter        3.356745e-04  1.707012e-01
walktrap_vertex  1.860443e-04  2.551722e+00
bigcom1          3.244536e-05  1.630702e-02
bigcom2          0.000000e+00  0.000000e+00
bigcom3          1.100449e-05  2.964803e-01
bigcom4          8.320206e-05  1.081618e-01
bigcom6          0.000000e+00  0.000000e+00
bigcom8          2.710027e-05  1.854545e-02
bigcom9          0.000000e+00  0.000000e+00
bigcom11         0.000000e+00  0.000000e+00
bigcom13         0.000000e+00  0.000000e+00
bigcom15         0.000000e+00  0.000000e+00
bigcom16         0.000000e+00  0.000000e+00
bigcom21        -2.777778e-05  4.169504e-02
bigcom22         0.000000e+00  1.911325e-02
bigcom24         0.000000e+00  0.000000e+00
bigcom26         0.000000e+00  0.000000e+00
bigcom28         1.793451e-03  4.443581e-01
bigcom30         0.000000e+00  0.000000e+00
bigcom31         0.000000e+00  0.000000e+00
bigcom32         0.000000e+00  0.000000e+00
bigcom33         0.000000e+00  0.000000e+00
bigcom34         0.000000e+00  0.000000e+00
bigcom36         0.000000e+00  0.000000e+00
bigcom37         0.000000e+00  0.000000e+00
bigcom38         0.000000e+00  0.000000e+00
bigcom39         0.000000e+00  0.000000e+00
bigcom40         1.687262e-03  6.594934e-01
bigcom43         0.000000e+00  0.000000e+00
bigcom44         0.000000e+00  1.110223e-18
bigcom46         0.000000e+00  0.000000e+00
bigcom47         0.000000e+00  0.000000e+00
bigcom49         0.000000e+00  0.000000e+00
bigcom50         0.000000e+00  0.000000e+00
bigcom51         0.000000e+00  0.000000e+00
bigcom52         0.000000e+00  0.000000e+00
bigcom54         0.000000e+00  0.000000e+00
bigcom56         0.000000e+00  0.000000e+00
bigcom62         0.000000e+00  0.000000e+00
bigcom66         0.000000e+00  0.000000e+00
bigcom68         0.000000e+00  0.000000e+00
bigcom69         0.000000e+00  0.000000e+00
bigcom71         0.000000e+00  4.602992e-01
bigcom72         0.000000e+00  0.000000e+00
bigcom73         0.000000e+00  0.000000e+00
bigcom74         0.000000e+00  0.000000e+00
bigcom75         0.000000e+00  0.000000e+00
bigcom76         0.000000e+00  0.000000e+00
bigcom77         0.000000e+00  0.000000e+00
bigcom79         0.000000e+00  0.000000e+00
bigcom80         0.000000e+00  0.000000e+00
bigcom82         0.000000e+00  0.000000e+00
bigcom83         0.000000e+00  0.000000e+00
bigcom84         0.000000e+00  0.000000e+00
bigcom85         0.000000e+00  0.000000e+00
bigcom87         0.000000e+00  0.000000e+00
bigcom89         0.000000e+00  0.000000e+00
bigcom91         0.000000e+00  0.000000e+00
bigcom92         0.000000e+00  0.000000e+00
bigcom93         0.000000e+00  0.000000e+00
bigcom96         0.000000e+00  0.000000e+00
bigcom97         0.000000e+00  0.000000e+00
bigcom98         0.000000e+00  0.000000e+00
bigcom99         0.000000e+00  0.000000e+00
bigcom101        0.000000e+00  0.000000e+00
bigcom104        0.000000e+00  0.000000e+00
bigcom106        0.000000e+00  0.000000e+00
bigcom109        0.000000e+00  0.000000e+00
bigcom113        0.000000e+00  0.000000e+00
bigcom116       -1.622478e-04  2.246653e-01
bigcom120        0.000000e+00  0.000000e+00
bigcom123        0.000000e+00  0.000000e+00
bigcom126        0.000000e+00  0.000000e+00
bigcom127        0.000000e+00  0.000000e+00
bigcom137        0.000000e+00  0.000000e+00
bigcom139        0.000000e+00  0.000000e+00
bigcom140        0.000000e+00  0.000000e+00
bigcom143        0.000000e+00  0.000000e+00
bigcom145        0.000000e+00  0.000000e+00
bigcom146        0.000000e+00  0.000000e+00
bigcom147        0.000000e+00  0.000000e+00
bigcom149        0.000000e+00  0.000000e+00
bigcom153        0.000000e+00  0.000000e+00
bigcom154        0.000000e+00  0.000000e+00
bigcom156        0.000000e+00  0.000000e+00
bigcom157        0.000000e+00  0.000000e+00
bigcom158        0.000000e+00  0.000000e+00
bigcom160        0.000000e+00  0.000000e+00
bigcom161        0.000000e+00  0.000000e+00
bigcom162        0.000000e+00  0.000000e+00
bigcom164        0.000000e+00  0.000000e+00
bigcom166        0.000000e+00  0.000000e+00
bigcom167        0.000000e+00  0.000000e+00
bigcom171        0.000000e+00  0.000000e+00
bigcom173        0.000000e+00  0.000000e+00
bigcom175        0.000000e+00  0.000000e+00
bigcom176        0.000000e+00  0.000000e+00
bigcom177        0.000000e+00  0.000000e+00
bigcom178        0.000000e+00  0.000000e+00
bigcom180        0.000000e+00  0.000000e+00
bigcom181        0.000000e+00  0.000000e+00
bigcom184        0.000000e+00  0.000000e+00
bigcom186        0.000000e+00  0.000000e+00
bigcom187        0.000000e+00  0.000000e+00
bigcom189        0.000000e+00  0.000000e+00
bigcom194        0.000000e+00  0.000000e+00
bigcom195        0.000000e+00  0.000000e+00
bigcom196        0.000000e+00  0.000000e+00
bigcom204        0.000000e+00  0.000000e+00
bigcom205        0.000000e+00  0.000000e+00
bigcom212        0.000000e+00  0.000000e+00
bigcom214        0.000000e+00  0.000000e+00
bigcom222        0.000000e+00  0.000000e+00
bigcom223        0.000000e+00  0.000000e+00
bigcom226        0.000000e+00  0.000000e+00
bigcom227        0.000000e+00  0.000000e+00
bigcom229        0.000000e+00  0.000000e+00
bigcom233        0.000000e+00  0.000000e+00
bigcom236        0.000000e+00  0.000000e+00
bigcom237        0.000000e+00  0.000000e+00
bigcom246        0.000000e+00  0.000000e+00
bigcom248        0.000000e+00  0.000000e+00
bigcom249        0.000000e+00  0.000000e+00
bigcom250        0.000000e+00  0.000000e+00
bigcom254        0.000000e+00  0.000000e+00
bigcom266        0.000000e+00  0.000000e+00
bigcom269        0.000000e+00  0.000000e+00
bigcom272        0.000000e+00  0.000000e+00
bigcom274        0.000000e+00  0.000000e+00
bigcom281        0.000000e+00  0.000000e+00
bigcom291        0.000000e+00  0.000000e+00
bigcom292        0.000000e+00  0.000000e+00
bigcom295        0.000000e+00  0.000000e+00
bigcom299        0.000000e+00  0.000000e+00
bigcom301        0.000000e+00  0.000000e+00
bigcom306        0.000000e+00  0.000000e+00
bigcom309        0.000000e+00  0.000000e+00
bigcom314        0.000000e+00  0.000000e+00
bigcom321        0.000000e+00  0.000000e+00
bigcom341        0.000000e+00  0.000000e+00
bigcom350        0.000000e+00  0.000000e+00
bigcom353        0.000000e+00  0.000000e+00
bigcom359        0.000000e+00  0.000000e+00
bigcom363        0.000000e+00  0.000000e+00
bigcom365        0.000000e+00  0.000000e+00
bigcom385        0.000000e+00  0.000000e+00
bigcom386        0.000000e+00  0.000000e+00
bigcom408        0.000000e+00  0.000000e+00
bigcom412        0.000000e+00  0.000000e+00
bigcom480        0.000000e+00  0.000000e+00
spin_vertex      2.088752e-03  2.631360e+00
membership_s1    4.010543e-05  2.847827e-02
membership_s3    0.000000e+00  0.000000e+00
membership_s4   -4.061083e-05  3.819778e-01
membership_s5   -5.021227e-05  4.074206e-02
membership_s6   -7.002130e-05  2.399418e-02
membership_s7   -1.075132e-04  2.136390e-01
membership_s8    0.000000e+00  0.000000e+00
membership_s9    0.000000e+00  0.000000e+00
membership_s11   0.000000e+00  0.000000e+00
membership_s12   0.000000e+00  0.000000e+00
membership_s14   0.000000e+00  0.000000e+00
membership_s15   0.000000e+00  0.000000e+00
membership_s16   0.000000e+00  0.000000e+00
membership_s17   0.000000e+00  0.000000e+00
membership_s18   2.785515e-05  1.333333e-02
membership_s20   0.000000e+00  0.000000e+00
membership_s21  -1.025092e-04  9.504368e-02
membership_s22   0.000000e+00  0.000000e+00
membership_s24   0.000000e+00  0.000000e+00
membership_s25   0.000000e+00  0.000000e+00
membership_s26   0.000000e+00  0.000000e+00
membership_s27  -6.922290e-05  8.664190e-02
membership_s28   0.000000e+00  0.000000e+00
membership_s30   1.307515e-04  1.131358e-01
membership_s31  -2.732240e-05  1.714286e-02
membership_s32  -9.776307e-05  1.733017e-01
membership_s33   0.000000e+00  0.000000e+00
membership_s36  -3.762417e-06  3.193286e-02
membership_s37   0.000000e+00  0.000000e+00
V1               7.401980e-03  3.378271e+00
V2               2.073237e-04  1.833566e+00
pdi              3.229885e-04  3.606050e-01
adhesion         2.217244e-03  1.621735e+00
cohesion         1.461047e-03  1.139339e+00
inner            2.488150e-03  1.715071e+00
outer            1.555601e-03  2.045633e+00
ioratio          3.072779e-03  1.656474e+00
comsize         -1.340327e-04  2.829624e+00
[1] "Dataset: high_C Model GLM, run: 4 of 5 2015-06-22 17:06:41"
[1] "glmnet variable coefficients"
                         [,1]          [,2]
(Intercept)     -1.628880e+00  1.813532e+02
graph0           5.562807e-40 -2.074002e-04
graph1           1.741917e-42 -1.068407e-06
graph2           3.111315e-40  1.842688e-05
graph3           4.535730e-44 -7.318693e-09
graph4           7.518867e-46 -4.979484e-09
graph5           6.769088e-42 -8.643820e-07
graph6           3.425420e-43 -1.957864e-08
graph7           1.211090e-41  2.205297e-06
graph8           2.322159e-40 -1.235700e-05
graph9           8.854295e-46 -1.331405e-10
graph10          6.211608e-47 -3.336259e-11
graph11         -1.732238e-47 -1.908862e-11
graph12          1.902391e-45 -5.413116e-11
graph13          1.175113e-44  9.373997e-10
graph14          2.971319e-46 -3.047822e-10
graph15          3.552822e-43 -3.774522e-08
graph16          9.279874e-45 -1.765364e-09
graph17          1.235142e-44 -1.099069e-09
graph18          2.556792e-43  1.747113e-08
graph19          5.924582e-44  1.435017e-08
graph20          1.698193e-43 -2.685363e-07
graph21          2.877459e-43  2.339029e-08
graph22          8.038312e-43  1.405182e-07
graph23          3.598914e-43  3.801508e-08
graph24          5.750612e-43  1.177342e-07
graph25          2.830027e-42  5.209482e-07
graph26          2.747218e-42  4.207387e-07
graph27          1.565501e-41  4.475791e-06
graph28          2.186902e-41  1.860842e-06
graph29          2.170942e-40 -4.937821e-05
orbit0           5.562807e-40 -2.064783e-04
orbit1           2.578912e-41 -9.980641e-07
orbit2           1.143259e-42 -1.318046e-06
orbit3           3.111315e-40  1.887507e-05
orbit4           5.986495e-43 -1.581855e-08
orbit5           4.338747e-44 -8.526832e-09
orbit6           4.157689e-45 -9.963965e-09
orbit7           4.927288e-46 -4.824747e-09
orbit8           6.769088e-42 -8.505087e-07
orbit9           1.745014e-41  4.910405e-06
orbit10          1.287064e-42  1.638390e-08
orbit11          2.852469e-43 -6.382263e-08
orbit12          6.070413e-41  3.808979e-06
orbit13          1.309341e-41  3.279487e-06
orbit14          2.322159e-40 -1.176960e-05
orbit15          1.669480e-44  2.666761e-10
orbit16          9.627943e-46 -3.931384e-10
orbit17          4.265081e-45  6.810539e-10
orbit18          1.857249e-45 -6.441113e-10
orbit19          1.623551e-45 -9.008242e-11
orbit20          2.338430e-46 -3.105641e-11
orbit21          3.804595e-47 -5.312104e-11
orbit22         -3.143302e-47 -2.535482e-11
orbit23         -5.689844e-48 -1.538664e-11
orbit24          9.443437e-44  3.337057e-08
orbit25          3.000895e-44  4.363930e-09
orbit26          1.523082e-45 -2.417996e-10
orbit27          3.854574e-43  1.482256e-07
orbit28          3.785494e-44 -4.894316e-09
orbit29          5.092621e-44  4.721409e-10
orbit30          1.798540e-44  3.973535e-09
orbit31          6.113951e-45 -2.601708e-09
orbit32          1.036599e-45 -8.207038e-10
orbit33          1.443447e-46 -2.822639e-10
orbit34          3.552822e-43 -3.803783e-08
orbit35          5.799636e-43  5.026127e-08
orbit36          3.108830e-44 -2.229431e-08
orbit37          4.096872e-44  3.774885e-09
orbit38          8.891958e-45 -3.145134e-09
orbit39          1.176610e-42  2.744872e-07
orbit40          1.259947e-43  1.654679e-08
orbit41          3.933368e-44 -6.563788e-09
orbit42          1.035240e-44 -3.153543e-09
orbit43          8.490584e-43 -1.883666e-08
orbit44          1.945487e-43  4.874416e-08
orbit45          3.145392e-42  2.136237e-06
orbit46          7.505938e-43 -2.732051e-08
orbit47          1.207956e-43  1.601417e-08
orbit48          1.044582e-43  3.470157e-08
orbit49          2.719724e-42  6.557671e-07
orbit50          1.283569e-44 -4.033973e-07
orbit51          1.096130e-42 -1.073105e-07
orbit52          3.153045e-42 -4.293083e-07
orbit53          3.849130e-43  8.938251e-08
orbit54          5.825389e-42  9.326398e-07
orbit55          6.656024e-43  1.257831e-07
orbit56          2.107194e-41  1.434753e-05
orbit57          7.052734e-43  1.314054e-07
orbit58          4.492231e-43 -7.861694e-08
orbit59          4.390538e-42 -8.704365e-08
orbit60          1.403103e-42  3.556883e-07
orbit61          8.495776e-43  2.579910e-07
orbit62          3.307398e-41  3.101406e-06
orbit63          4.403705e-42  5.362517e-07
orbit64          6.926021e-42  1.793418e-06
orbit65          5.176869e-41  4.656004e-06
orbit66          9.452167e-42  1.951092e-06
orbit67          3.484033e-42  4.540313e-07
orbit68          2.444165e-41  5.398197e-06
orbit69          3.283791e-41  1.516197e-05
orbit70          1.063478e-40  2.511248e-05
orbit71          2.485880e-41  3.835726e-07
orbit72          2.170942e-40 -4.959578e-05
AP              -2.963923e-38 -6.092113e-02
bet              5.833802e-44 -3.546617e-08
ecc              5.325290e-38  7.266077e-02
eccrad           3.195174e-37  4.347680e-01
close            2.964684e-36  1.936774e-01
constraint      -2.669990e-36  2.333109e+00
coreness         2.692701e-38 -6.402115e-04
knn              1.243190e-39  1.925277e-04
hubscore         1.392057e-36  1.659422e-01
pagerank        -4.228550e-35 -1.263504e+02
trans            1.355365e-36  8.294460e-01
evcent           1.398844e-36  1.727817e-01
first            5.562807e-40 -2.038840e-04
upto_second      3.956382e-41 -2.070223e-06
upto_third       6.680744e-41  1.482108e-05
upto_fourth      8.191893e-40  1.648250e-04
upto_fifth       5.940950e-39  2.004715e-03
upto_sixth       1.170780e-38 -1.621562e-02
second           4.061543e-41 -1.774567e-06
third           -2.521603e-41  3.695049e-05
fourth          -7.234713e-41 -1.605573e-05
fifth           -9.163655e-40 -1.720944e-04
sixth           -7.031834e-39 -2.935288e-03
ratio1          -4.406966e-41  2.371537e-04
ratio2          -1.614962e-38 -6.962306e-05
ratio3          -6.054843e-37 -1.787820e-01
ratio4           1.022457e-36  3.145193e+00
ratio5           1.074580e-36 -9.143810e-01
ratio6          -1.729592e-37  2.971456e-02
selfinter        4.830582e-38  4.436746e-02
walktrap_vertex -2.122890e-38 -7.756293e-02
bigcom1         -1.169695e-37 -5.389058e-02
bigcom2          0.000000e+00  0.000000e+00
bigcom3          3.731849e-38  2.974499e-01
bigcom4         -4.044119e-38 -2.171543e-02
bigcom6          0.000000e+00  0.000000e+00
bigcom8         -1.454470e-37 -2.821678e-01
bigcom9         -1.663096e-37 -2.439805e-01
bigcom11         0.000000e+00  0.000000e+00
bigcom13        -1.658071e-37 -1.916456e-01
bigcom15        -1.661417e-37 -1.732593e-01
bigcom16         0.000000e+00  0.000000e+00
bigcom21         3.656382e-38  2.144945e-01
bigcom22        -8.348086e-38 -2.052279e-01
bigcom24         0.000000e+00  0.000000e+00
bigcom26        -1.673236e-37 -3.754642e-01
bigcom28         2.751667e-37  2.604198e-01
bigcom30        -7.463893e-38  4.095962e-03
bigcom31         0.000000e+00  0.000000e+00
bigcom32        -1.658071e-37 -4.245237e-01
bigcom33         0.000000e+00  0.000000e+00
bigcom34         0.000000e+00  0.000000e+00
bigcom36        -1.658071e-37 -3.132003e-01
bigcom37         0.000000e+00  0.000000e+00
bigcom38         0.000000e+00  0.000000e+00
bigcom39        -1.658071e-37 -2.843069e-01
bigcom40         1.516592e-37  9.889771e-02
bigcom43         0.000000e+00  0.000000e+00
bigcom44        -1.680066e-37 -2.641608e-01
bigcom46        -1.658071e-37 -1.672805e-01
bigcom47         0.000000e+00  0.000000e+00
bigcom49         0.000000e+00  0.000000e+00
bigcom50         0.000000e+00  0.000000e+00
bigcom51         0.000000e+00  0.000000e+00
bigcom52         0.000000e+00  0.000000e+00
bigcom54         0.000000e+00  0.000000e+00
bigcom56         0.000000e+00  0.000000e+00
bigcom62         0.000000e+00  0.000000e+00
bigcom66         0.000000e+00  0.000000e+00
bigcom68         0.000000e+00  0.000000e+00
bigcom69         0.000000e+00  0.000000e+00
bigcom71         8.453111e-37  1.753888e+00
bigcom72         0.000000e+00  0.000000e+00
bigcom73        -1.658071e-37 -3.249318e-01
bigcom74         0.000000e+00  0.000000e+00
bigcom75         0.000000e+00  0.000000e+00
bigcom76         0.000000e+00  0.000000e+00
bigcom77         0.000000e+00  0.000000e+00
bigcom79         0.000000e+00  0.000000e+00
bigcom80         0.000000e+00  0.000000e+00
bigcom82        -1.658071e-37 -2.842480e-01
bigcom83         0.000000e+00  0.000000e+00
bigcom84         0.000000e+00  0.000000e+00
bigcom85         0.000000e+00  0.000000e+00
bigcom87         0.000000e+00  0.000000e+00
bigcom89         0.000000e+00  0.000000e+00
bigcom91         0.000000e+00  0.000000e+00
bigcom92        -1.659743e-37 -2.355932e-01
bigcom93         0.000000e+00  0.000000e+00
bigcom96         0.000000e+00  0.000000e+00
bigcom97        -1.659743e-37 -3.543823e-01
bigcom98         0.000000e+00  0.000000e+00
bigcom99         0.000000e+00  0.000000e+00
bigcom101       -1.659743e-37 -3.622903e-01
bigcom104       -1.658071e-37 -2.263335e-01
bigcom106        0.000000e+00  0.000000e+00
bigcom109        0.000000e+00  0.000000e+00
bigcom113        0.000000e+00  0.000000e+00
bigcom116        3.400945e-37  9.443556e-01
bigcom120        0.000000e+00  0.000000e+00
bigcom123        0.000000e+00  0.000000e+00
bigcom126        0.000000e+00  0.000000e+00
bigcom127        0.000000e+00  0.000000e+00
bigcom137        0.000000e+00  0.000000e+00
bigcom139        0.000000e+00  0.000000e+00
bigcom140        0.000000e+00  0.000000e+00
bigcom143        0.000000e+00  0.000000e+00
bigcom145        0.000000e+00  0.000000e+00
bigcom146        0.000000e+00  0.000000e+00
bigcom147       -1.658071e-37 -3.520747e-01
bigcom149        0.000000e+00  0.000000e+00
bigcom153        0.000000e+00  0.000000e+00
bigcom154       -1.658071e-37 -1.926094e-01
bigcom156        0.000000e+00  0.000000e+00
bigcom157        0.000000e+00  0.000000e+00
bigcom158        0.000000e+00  0.000000e+00
bigcom160        0.000000e+00  0.000000e+00
bigcom161        0.000000e+00  0.000000e+00
bigcom162        0.000000e+00  0.000000e+00
bigcom164        0.000000e+00  0.000000e+00
bigcom166        0.000000e+00  0.000000e+00
bigcom167       -1.658071e-37 -2.697349e-01
bigcom171        0.000000e+00  0.000000e+00
bigcom173        0.000000e+00  0.000000e+00
bigcom175        0.000000e+00  0.000000e+00
bigcom176        0.000000e+00  0.000000e+00
bigcom177        0.000000e+00  0.000000e+00
bigcom178        0.000000e+00  0.000000e+00
bigcom180        0.000000e+00  0.000000e+00
bigcom181       -1.658071e-37 -3.362736e-01
bigcom184        0.000000e+00  0.000000e+00
bigcom186        0.000000e+00  0.000000e+00
bigcom187        0.000000e+00  0.000000e+00
bigcom189       -1.658071e-37 -4.886994e-01
bigcom194        0.000000e+00  0.000000e+00
bigcom195       -1.658071e-37 -2.086727e-01
bigcom196        0.000000e+00  0.000000e+00
bigcom204       -1.658071e-37 -2.254229e-01
bigcom205        0.000000e+00  0.000000e+00
bigcom212        0.000000e+00  0.000000e+00
bigcom214        0.000000e+00  0.000000e+00
bigcom222        0.000000e+00  0.000000e+00
bigcom223        0.000000e+00  0.000000e+00
bigcom226        0.000000e+00  0.000000e+00
bigcom227        0.000000e+00  0.000000e+00
bigcom229        0.000000e+00  0.000000e+00
bigcom233        0.000000e+00  0.000000e+00
bigcom236        0.000000e+00  0.000000e+00
bigcom237        0.000000e+00  0.000000e+00
bigcom246        0.000000e+00  0.000000e+00
bigcom248        0.000000e+00  0.000000e+00
bigcom249        0.000000e+00  0.000000e+00
bigcom250        0.000000e+00  0.000000e+00
bigcom254        0.000000e+00  0.000000e+00
bigcom266        0.000000e+00  0.000000e+00
bigcom269       -1.658071e-37 -2.929332e-01
bigcom272        0.000000e+00  0.000000e+00
bigcom274       -1.666462e-37 -1.692637e-01
bigcom281        0.000000e+00  0.000000e+00
bigcom291        0.000000e+00  0.000000e+00
bigcom292        0.000000e+00  0.000000e+00
bigcom295        0.000000e+00  0.000000e+00
bigcom299        0.000000e+00  0.000000e+00
bigcom301        0.000000e+00  0.000000e+00
bigcom306        0.000000e+00  0.000000e+00
bigcom309        0.000000e+00  0.000000e+00
bigcom314        0.000000e+00  0.000000e+00
bigcom321       -1.658071e-37 -1.993697e-01
bigcom341        0.000000e+00  0.000000e+00
bigcom350        0.000000e+00  0.000000e+00
bigcom353        0.000000e+00  0.000000e+00
bigcom359        0.000000e+00  0.000000e+00
bigcom363        0.000000e+00  0.000000e+00
bigcom365        0.000000e+00  0.000000e+00
bigcom385        0.000000e+00  0.000000e+00
bigcom386        0.000000e+00  0.000000e+00
bigcom408        0.000000e+00  0.000000e+00
bigcom412        0.000000e+00  0.000000e+00
bigcom480        0.000000e+00  0.000000e+00
spin_vertex      1.446256e-37  1.001863e-01
membership_s1   -6.348723e-38 -4.956107e-02
membership_s3    0.000000e+00  0.000000e+00
membership_s4    1.645514e-37  1.389315e-01
membership_s5   -8.736894e-38 -1.406545e-01
membership_s6    2.726319e-39 -8.014286e-02
membership_s7    6.217813e-39  1.542091e-01
membership_s8    0.000000e+00  0.000000e+00
membership_s9    0.000000e+00  0.000000e+00
membership_s11   0.000000e+00  0.000000e+00
membership_s12   0.000000e+00  0.000000e+00
membership_s14   0.000000e+00  0.000000e+00
membership_s15  -1.666462e-37 -2.855059e-01
membership_s16   0.000000e+00  0.000000e+00
membership_s17   0.000000e+00  0.000000e+00
membership_s18  -1.671538e-37 -3.019751e-01
membership_s20   0.000000e+00  0.000000e+00
membership_s21   8.723600e-38  3.617910e-01
membership_s22   0.000000e+00  0.000000e+00
membership_s24  -1.658071e-37 -2.573590e-01
membership_s25   0.000000e+00  0.000000e+00
membership_s26   0.000000e+00  0.000000e+00
membership_s27  -1.129490e-37 -1.464634e-01
membership_s28   0.000000e+00  0.000000e+00
membership_s30   9.645543e-38  4.745301e-02
membership_s31  -1.224365e-37 -7.376823e-02
membership_s32  -4.172859e-38  2.006754e-02
membership_s33   0.000000e+00  0.000000e+00
membership_s36  -1.353051e-37 -6.923300e-02
membership_s37  -1.666462e-37 -2.415746e-01
V1               1.739008e-36  1.596562e+00
V2              -3.460270e-37 -7.252589e-01
pdi             -1.414869e-35  3.620014e+01
adhesion        -6.834944e-41 -1.986806e-05
cohesion         1.367612e-40  3.984602e-05
inner            1.702797e-41 -2.555242e-06
outer            5.565612e-41  3.724234e-05
ioratio         -8.202571e-37  3.942854e-02
comsize          4.078015e-41  9.837673e-05
[1] "Dataset: high_C Model GBM, run: 5 of 5 2015-06-22 17:06:48"
Iter   TrainDeviance   ValidDeviance   StepSize   Improve
     1        0.9044            -nan     0.0100    0.0018
     2        0.8977            -nan     0.0100    0.0017
     3        0.8911            -nan     0.0100    0.0015
     4        0.8851            -nan     0.0100    0.0015
     5        0.8789            -nan     0.0100    0.0011
     6        0.8732            -nan     0.0100    0.0006
     7        0.8678            -nan     0.0100    0.0007
     8        0.8627            -nan     0.0100    0.0011
     9        0.8570            -nan     0.0100    0.0014
    10        0.8519            -nan     0.0100    0.0012
    20        0.8066            -nan     0.0100    0.0007
    40        0.7365            -nan     0.0100    0.0003
    60        0.6818            -nan     0.0100    0.0003
    80        0.6353            -nan     0.0100    0.0001
   100        0.5951            -nan     0.0100   -0.0002
   120        0.5595            -nan     0.0100   -0.0001
   140        0.5267            -nan     0.0100   -0.0002
   160        0.4986            -nan     0.0100   -0.0001
   180        0.4718            -nan     0.0100   -0.0001
   200        0.4463            -nan     0.0100    0.0002
   203        0.4427            -nan     0.0100   -0.0001

[1] "GBM variable coefficients"
                            var    rel.inf
orbit65                 orbit65 7.63514458
orbit56                 orbit56 3.07344834
orbit70                 orbit70 2.97154684
V1                           V1 2.85665482
comsize                 comsize 2.81199288
ratio4                   ratio4 2.56778620
spin_vertex         spin_vertex 2.52192804
ratio5                   ratio5 2.09669211
walktrap_vertex walktrap_vertex 1.93809709
trans                     trans 1.90032890
orbit45                 orbit45 1.86929589
V2                           V2 1.69680770
outer                     outer 1.65266512
orbit54                 orbit54 1.41909505
ioratio                 ioratio 1.39720199
graph22                 graph22 1.32184150
orbit62                 orbit62 1.29568978
knn                         knn 1.23493228
orbit31                 orbit31 1.18355898
pagerank               pagerank 1.18290817
graph11                 graph11 1.12745706
orbit49                 orbit49 1.11176289
orbit50                 orbit50 1.11097980
inner                     inner 1.05555608
third                     third 1.02325455
adhesion               adhesion 1.00267001
graph27                 graph27 0.97833253
bigcom40               bigcom40 0.92373835
orbit63                 orbit63 0.89468566
orbit18                 orbit18 0.87010085
orbit22                 orbit22 0.86266766
orbit59                 orbit59 0.86243497
orbit24                 orbit24 0.84782066
graph4                   graph4 0.84051988
ratio1                   ratio1 0.82115862
orbit64                 orbit64 0.75592261
orbit39                 orbit39 0.75492346
graph23                 graph23 0.75077341
bet                         bet 0.74184745
orbit33                 orbit33 0.73964257
graph20                 graph20 0.70889303
orbit69                 orbit69 0.70644734
cohesion               cohesion 0.70186907
orbit46                 orbit46 0.68739167
constraint           constraint 0.68094723
graph16                 graph16 0.65932549
fifth                     fifth 0.64907086
orbit6                   orbit6 0.64433822
orbit68                 orbit68 0.64117207
graph10                 graph10 0.63113803
orbit9                   orbit9 0.60997334
graph29                 graph29 0.60364519
upto_sixth           upto_sixth 0.60350273
orbit16                 orbit16 0.58685758
orbit40                 orbit40 0.58368947
orbit12                 orbit12 0.57177102
graph8                   graph8 0.57089267
graph0                   graph0 0.56882087
ratio6                   ratio6 0.56687313
orbit44                 orbit44 0.56271914
orbit57                 orbit57 0.55748076
orbit48                 orbit48 0.55562869
orbit28                 orbit28 0.54020112
orbit27                 orbit27 0.52538290
bigcom28               bigcom28 0.51337509
upto_fourth         upto_fourth 0.49582240
orbit61                 orbit61 0.48547470
graph25                 graph25 0.47660994
orbit13                 orbit13 0.47456663
orbit55                 orbit55 0.47454911
ratio2                   ratio2 0.47293718
graph7                   graph7 0.47060410
orbit42                 orbit42 0.45352786
orbit41                 orbit41 0.43761045
graph28                 graph28 0.43735279
graph24                 graph24 0.42918246
graph14                 graph14 0.42641171
orbit66                 orbit66 0.42594724
sixth                     sixth 0.41936571
graph5                   graph5 0.41284430
ratio3                   ratio3 0.40612694
orbit51                 orbit51 0.40573143
orbit25                 orbit25 0.39733806
orbit17                 orbit17 0.39658609
graph17                 graph17 0.38871636
graph15                 graph15 0.38800161
orbit71                 orbit71 0.38447725
orbit35                 orbit35 0.37177285
orbit10                 orbit10 0.37164626
orbit32                 orbit32 0.36779713
upto_fifth           upto_fifth 0.36059453
orbit21                 orbit21 0.35060007
orbit1                   orbit1 0.34177092
graph2                   graph2 0.32761698
graph1                   graph1 0.32661146
orbit4                   orbit4 0.32192033
orbit26                 orbit26 0.31952168
orbit19                 orbit19 0.31848710
orbit23                 orbit23 0.31630831
orbit53                 orbit53 0.30918799
orbit20                 orbit20 0.30763085
graph26                 graph26 0.30686645
orbit58                 orbit58 0.29824471
graph3                   graph3 0.29809184
orbit37                 orbit37 0.29611480
membership_s4     membership_s4 0.29511227
orbit15                 orbit15 0.27475533
graph13                 graph13 0.26876861
upto_third           upto_third 0.26671395
hubscore               hubscore 0.25841892
graph19                 graph19 0.25316960
orbit52                 orbit52 0.25055646
graph6                   graph6 0.24134342
orbit5                   orbit5 0.23250872
AP                           AP 0.22823162
orbit43                 orbit43 0.22180031
bigcom4                 bigcom4 0.21883484
orbit11                 orbit11 0.21008504
graph9                   graph9 0.19766503
pdi                         pdi 0.18905970
graph12                 graph12 0.18767302
orbit36                 orbit36 0.18184225
bigcom3                 bigcom3 0.17561762
graph21                 graph21 0.16921510
fourth                   fourth 0.16689178
orbit30                 orbit30 0.16420790
orbit67                 orbit67 0.15859062
orbit38                 orbit38 0.15771140
upto_second         upto_second 0.15675411
close                     close 0.15604132
orbit2                   orbit2 0.14931225
orbit60                 orbit60 0.14847495
orbit29                 orbit29 0.13607956
orbit7                   orbit7 0.13482848
bigcom30               bigcom30 0.13034669
selfinter             selfinter 0.10966821
bigcom1                 bigcom1 0.09333105
membership_s30   membership_s30 0.08590820
evcent                   evcent 0.07990459
orbit47                 orbit47 0.06324686
graph18                 graph18 0.05185803
membership_s7     membership_s7 0.04676224
coreness               coreness 0.03269732
second                   second 0.02773928
membership_s1     membership_s1 0.02243269
orbit0                   orbit0 0.00000000
orbit3                   orbit3 0.00000000
orbit8                   orbit8 0.00000000
orbit14                 orbit14 0.00000000
orbit34                 orbit34 0.00000000
orbit72                 orbit72 0.00000000
ecc                         ecc 0.00000000
eccrad                   eccrad 0.00000000
first                     first 0.00000000
bigcom2                 bigcom2 0.00000000
bigcom6                 bigcom6 0.00000000
bigcom8                 bigcom8 0.00000000
bigcom9                 bigcom9 0.00000000
bigcom11               bigcom11 0.00000000
bigcom13               bigcom13 0.00000000
bigcom15               bigcom15 0.00000000
bigcom16               bigcom16 0.00000000
bigcom21               bigcom21 0.00000000
bigcom22               bigcom22 0.00000000
bigcom24               bigcom24 0.00000000
bigcom26               bigcom26 0.00000000
bigcom31               bigcom31 0.00000000
bigcom32               bigcom32 0.00000000
bigcom33               bigcom33 0.00000000
bigcom34               bigcom34 0.00000000
bigcom36               bigcom36 0.00000000
bigcom37               bigcom37 0.00000000
bigcom38               bigcom38 0.00000000
bigcom39               bigcom39 0.00000000
bigcom43               bigcom43 0.00000000
bigcom44               bigcom44 0.00000000
bigcom46               bigcom46 0.00000000
bigcom47               bigcom47 0.00000000
bigcom49               bigcom49 0.00000000
bigcom50               bigcom50 0.00000000
bigcom51               bigcom51 0.00000000
bigcom52               bigcom52 0.00000000
bigcom54               bigcom54 0.00000000
bigcom56               bigcom56 0.00000000
bigcom62               bigcom62 0.00000000
bigcom66               bigcom66 0.00000000
bigcom68               bigcom68 0.00000000
bigcom69               bigcom69 0.00000000
bigcom71               bigcom71 0.00000000
bigcom72               bigcom72 0.00000000
bigcom73               bigcom73 0.00000000
bigcom74               bigcom74 0.00000000
bigcom75               bigcom75 0.00000000
bigcom76               bigcom76 0.00000000
bigcom77               bigcom77 0.00000000
bigcom79               bigcom79 0.00000000
bigcom80               bigcom80 0.00000000
bigcom82               bigcom82 0.00000000
bigcom83               bigcom83 0.00000000
bigcom84               bigcom84 0.00000000
bigcom85               bigcom85 0.00000000
bigcom87               bigcom87 0.00000000
bigcom89               bigcom89 0.00000000
bigcom91               bigcom91 0.00000000
bigcom92               bigcom92 0.00000000
bigcom93               bigcom93 0.00000000
bigcom96               bigcom96 0.00000000
bigcom97               bigcom97 0.00000000
bigcom98               bigcom98 0.00000000
bigcom99               bigcom99 0.00000000
bigcom101             bigcom101 0.00000000
bigcom104             bigcom104 0.00000000
bigcom106             bigcom106 0.00000000
bigcom109             bigcom109 0.00000000
bigcom113             bigcom113 0.00000000
bigcom116             bigcom116 0.00000000
bigcom120             bigcom120 0.00000000
bigcom123             bigcom123 0.00000000
bigcom126             bigcom126 0.00000000
bigcom127             bigcom127 0.00000000
bigcom137             bigcom137 0.00000000
bigcom139             bigcom139 0.00000000
bigcom140             bigcom140 0.00000000
bigcom143             bigcom143 0.00000000
bigcom145             bigcom145 0.00000000
bigcom146             bigcom146 0.00000000
bigcom147             bigcom147 0.00000000
bigcom149             bigcom149 0.00000000
bigcom153             bigcom153 0.00000000
bigcom154             bigcom154 0.00000000
bigcom156             bigcom156 0.00000000
bigcom157             bigcom157 0.00000000
bigcom158             bigcom158 0.00000000
bigcom160             bigcom160 0.00000000
bigcom161             bigcom161 0.00000000
bigcom162             bigcom162 0.00000000
bigcom164             bigcom164 0.00000000
bigcom166             bigcom166 0.00000000
bigcom167             bigcom167 0.00000000
bigcom171             bigcom171 0.00000000
bigcom173             bigcom173 0.00000000
bigcom175             bigcom175 0.00000000
bigcom176             bigcom176 0.00000000
bigcom177             bigcom177 0.00000000
bigcom178             bigcom178 0.00000000
bigcom180             bigcom180 0.00000000
bigcom181             bigcom181 0.00000000
bigcom184             bigcom184 0.00000000
bigcom186             bigcom186 0.00000000
bigcom187             bigcom187 0.00000000
bigcom189             bigcom189 0.00000000
bigcom194             bigcom194 0.00000000
bigcom195             bigcom195 0.00000000
bigcom196             bigcom196 0.00000000
bigcom204             bigcom204 0.00000000
bigcom205             bigcom205 0.00000000
bigcom212             bigcom212 0.00000000
bigcom214             bigcom214 0.00000000
bigcom222             bigcom222 0.00000000
bigcom223             bigcom223 0.00000000
bigcom226             bigcom226 0.00000000
bigcom227             bigcom227 0.00000000
bigcom229             bigcom229 0.00000000
bigcom233             bigcom233 0.00000000
bigcom236             bigcom236 0.00000000
bigcom237             bigcom237 0.00000000
bigcom246             bigcom246 0.00000000
bigcom248             bigcom248 0.00000000
bigcom249             bigcom249 0.00000000
bigcom250             bigcom250 0.00000000
bigcom254             bigcom254 0.00000000
bigcom266             bigcom266 0.00000000
bigcom269             bigcom269 0.00000000
bigcom272             bigcom272 0.00000000
bigcom274             bigcom274 0.00000000
bigcom281             bigcom281 0.00000000
bigcom291             bigcom291 0.00000000
bigcom292             bigcom292 0.00000000
bigcom295             bigcom295 0.00000000
bigcom299             bigcom299 0.00000000
bigcom301             bigcom301 0.00000000
bigcom306             bigcom306 0.00000000
bigcom309             bigcom309 0.00000000
bigcom314             bigcom314 0.00000000
bigcom321             bigcom321 0.00000000
bigcom341             bigcom341 0.00000000
bigcom350             bigcom350 0.00000000
bigcom353             bigcom353 0.00000000
bigcom359             bigcom359 0.00000000
bigcom363             bigcom363 0.00000000
bigcom365             bigcom365 0.00000000
bigcom385             bigcom385 0.00000000
bigcom386             bigcom386 0.00000000
bigcom408             bigcom408 0.00000000
bigcom412             bigcom412 0.00000000
bigcom480             bigcom480 0.00000000
membership_s3     membership_s3 0.00000000
membership_s5     membership_s5 0.00000000
membership_s6     membership_s6 0.00000000
membership_s8     membership_s8 0.00000000
membership_s9     membership_s9 0.00000000
membership_s11   membership_s11 0.00000000
membership_s12   membership_s12 0.00000000
membership_s14   membership_s14 0.00000000
membership_s15   membership_s15 0.00000000
membership_s16   membership_s16 0.00000000
membership_s17   membership_s17 0.00000000
membership_s18   membership_s18 0.00000000
membership_s20   membership_s20 0.00000000
membership_s21   membership_s21 0.00000000
membership_s22   membership_s22 0.00000000
membership_s24   membership_s24 0.00000000
membership_s25   membership_s25 0.00000000
membership_s26   membership_s26 0.00000000
membership_s27   membership_s27 0.00000000
membership_s28   membership_s28 0.00000000
membership_s31   membership_s31 0.00000000
membership_s32   membership_s32 0.00000000
membership_s33   membership_s33 0.00000000
membership_s36   membership_s36 0.00000000
membership_s37   membership_s37 0.00000000
[1] "Dataset: high_C Model RF, run: 5 of 5 2015-06-22 17:07:11"
     |      Out-of-bag   |
Tree |      MSE  %Var(y) |
   1 |   0.2388   169.29 |
   2 |   0.2372   168.17 |
   3 |   0.2264   160.51 |
   4 |   0.2146   152.17 |
   5 |   0.1969   139.58 |
   6 |   0.1906   135.12 |
   7 |    0.181   128.36 |
   8 |    0.176   124.76 |
   9 |   0.1694   120.14 |
  10 |   0.1631   115.68 |
  11 |   0.1594   113.03 |
  12 |   0.1545   109.53 |
  13 |   0.1515   107.42 |
  14 |   0.1489   105.60 |
  15 |   0.1474   104.55 |
  16 |    0.144   102.11 |
  17 |   0.1398    99.10 |
  18 |   0.1378    97.73 |
  19 |   0.1369    97.08 |
  20 |   0.1364    96.70 |
  21 |    0.135    95.70 |
  22 |    0.133    94.31 |
  23 |   0.1325    93.94 |
  24 |   0.1319    93.52 |
  25 |   0.1312    93.06 |
  26 |   0.1305    92.54 |
  27 |   0.1291    91.54 |
  28 |   0.1283    90.97 |
  29 |    0.128    90.74 |
  30 |   0.1277    90.57 |
  31 |   0.1273    90.29 |
  32 |   0.1266    89.75 |
  33 |    0.126    89.34 |
  34 |   0.1263    89.52 |
  35 |   0.1263    89.52 |
  36 |   0.1265    89.66 |
  37 |   0.1256    89.07 |
  38 |   0.1259    89.24 |
  39 |   0.1259    89.26 |
  40 |   0.1257    89.16 |
  41 |   0.1258    89.23 |
  42 |   0.1255    88.95 |
  43 |   0.1257    89.12 |
  44 |   0.1258    89.18 |
  45 |   0.1259    89.29 |
  46 |    0.126    89.33 |
  47 |   0.1257    89.16 |
  48 |   0.1262    89.48 |
  49 |   0.1263    89.53 |
  50 |   0.1261    89.38 |
  51 |   0.1258    89.23 |
  52 |    0.126    89.35 |
  53 |    0.126    89.36 |
  54 |   0.1262    89.50 |
  55 |   0.1259    89.27 |
  56 |   0.1257    89.10 |
  57 |   0.1256    89.03 |
  58 |   0.1255    89.01 |
  59 |    0.125    88.66 |
  60 |    0.125    88.61 |
  61 |    0.125    88.66 |
  62 |    0.125    88.63 |
  63 |   0.1252    88.78 |
  64 |   0.1254    88.92 |
  65 |   0.1254    88.95 |
  66 |   0.1256    89.07 |
  67 |   0.1256    89.07 |
  68 |   0.1254    88.92 |
  69 |   0.1255    88.99 |
  70 |   0.1252    88.80 |
  71 |   0.1251    88.73 |
  72 |   0.1252    88.78 |
  73 |   0.1255    88.95 |
  74 |   0.1254    88.90 |
  75 |   0.1255    88.97 |
  76 |   0.1255    88.97 |
  77 |   0.1257    89.11 |
  78 |   0.1255    89.01 |
  79 |   0.1256    89.04 |
  80 |   0.1256    89.03 |
  81 |   0.1257    89.09 |
  82 |   0.1254    88.94 |
  83 |   0.1252    88.80 |
  84 |   0.1253    88.82 |
  85 |   0.1248    88.51 |
  86 |   0.1248    88.47 |
  87 |   0.1247    88.41 |
  88 |    0.125    88.60 |
  89 |    0.125    88.66 |
  90 |    0.125    88.63 |
  91 |   0.1249    88.56 |
  92 |   0.1247    88.45 |
  93 |   0.1247    88.39 |
  94 |   0.1245    88.27 |
  95 |   0.1243    88.16 |
  96 |   0.1243    88.13 |
  97 |   0.1245    88.27 |
  98 |   0.1245    88.26 |
  99 |   0.1244    88.18 |
 100 |   0.1245    88.30 |
[1] "Random Forest variable coefficients"
                      %IncMSE IncNodePurity
graph0           5.284349e-04  2.365854e-01
graph1           7.984397e-04  5.018573e-01
graph2           3.068852e-03  6.941085e-01
graph3           1.248904e-03  2.715990e-01
graph4           2.465750e-03  8.810551e-01
graph5           7.705432e-04  4.588039e-01
graph6           1.815275e-03  3.268685e-01
graph7           1.031441e-03  5.731525e-01
graph8           1.316697e-03  5.772634e-01
graph9           1.447515e-03  5.426787e-01
graph10          3.427431e-03  1.048000e+00
graph11          3.324135e-03  9.945120e-01
graph12         -6.636453e-05  2.128421e-01
graph13          1.981634e-03  3.638008e-01
graph14          1.971148e-03  6.583705e-01
graph15          4.537607e-03  6.139289e-01
graph16          2.549532e-03  8.623009e-01
graph17          2.669932e-03  8.034208e-01
graph18          2.938622e-03  5.518194e-01
graph19          1.993880e-03  3.267998e-01
graph20          1.916419e-03  9.824348e-01
graph21          2.855922e-03  5.463285e-01
graph22          5.053436e-03  1.043729e+00
graph23          5.704159e-03  8.029921e-01
graph24          5.317968e-03  6.883448e-01
graph25          9.429891e-04  6.043363e-01
graph26          4.209323e-03  6.692413e-01
graph27          2.131939e-03  9.430524e-01
graph28          1.653256e-03  9.121174e-01
graph29          6.723458e-04  5.728539e-01
orbit0           1.253572e-03  2.049673e-01
orbit1           2.336366e-03  3.033972e-01
orbit2           1.291170e-03  5.839278e-01
orbit3           1.717387e-03  6.713407e-01
orbit4           2.938895e-03  4.860771e-01
orbit5           1.875217e-03  3.614707e-01
orbit6           1.905886e-03  8.080877e-01
orbit7           2.145159e-04  2.119767e-01
orbit8           2.310403e-03  4.421886e-01
orbit9           4.356401e-03  7.091582e-01
orbit10          1.404435e-03  4.587462e-01
orbit11          2.199965e-03  5.103283e-01
orbit12          2.642085e-03  8.256569e-01
orbit13          1.533529e-03  6.439257e-01
orbit14          2.030813e-03  4.735565e-01
orbit15          7.932134e-04  5.891476e-01
orbit16          3.687037e-03  6.361264e-01
orbit17          3.581394e-03  5.842045e-01
orbit18          2.457929e-03  1.014427e+00
orbit19          1.693302e-03  8.028555e-01
orbit20          3.603906e-03  9.386985e-01
orbit21          1.277971e-03  7.690969e-01
orbit22          4.446613e-03  1.436428e+00
orbit23          9.120024e-04  5.169234e-01
orbit24          9.364291e-03  1.244898e+00
orbit25          1.693658e-03  6.279342e-01
orbit26          7.985960e-04  4.766881e-01
orbit27          6.175841e-03  7.544521e-01
orbit28          2.292571e-03  6.783364e-01
orbit29          1.554545e-03  5.025288e-01
orbit30          2.767485e-03  6.278231e-01
orbit31          2.938510e-03  1.381689e+00
orbit32          2.621800e-03  7.966365e-01
orbit33          1.580677e-03  6.546412e-01
orbit34          4.229187e-03  4.903208e-01
orbit35          2.377755e-03  7.860323e-01
orbit36          9.326829e-04  7.216751e-01
orbit37          1.624504e-03  5.916048e-01
orbit38          1.196782e-03  5.536181e-01
orbit39          6.818985e-03  1.537459e+00
orbit40          3.099934e-03  7.340756e-01
orbit41          1.321291e-03  3.695559e-01
orbit42          1.550554e-03  7.191783e-01
orbit43          1.908594e-03  5.594543e-01
orbit44          1.124779e-03  5.877219e-01
orbit45          1.799620e-02  1.863627e+00
orbit46          1.223510e-02  1.478640e+00
orbit47          6.898264e-04  4.617873e-01
orbit48          1.702333e-03  5.356139e-01
orbit49          2.388095e-03  1.288437e+00
orbit50          1.984049e-03  1.213869e+00
orbit51          3.923431e-03  9.513818e-01
orbit52          2.913076e-03  7.809180e-01
orbit53          9.884349e-04  3.178926e-01
orbit54          5.128358e-03  1.774186e+00
orbit55          1.182325e-03  8.609455e-01
orbit56          2.892935e-02  3.045298e+00
orbit57          6.624438e-03  6.672620e-01
orbit58          9.356932e-04  6.814934e-01
orbit59          2.275395e-02  2.489627e+00
orbit60          9.511250e-04  3.175571e-01
orbit61          1.084909e-03  6.105356e-01
orbit62          6.410997e-03  2.041532e+00
orbit63          2.268172e-03  6.670279e-01
orbit64          3.278579e-03  1.054247e+00
orbit65          3.298691e-02  6.550016e+00
orbit66          2.981638e-03  1.433874e+00
orbit67          1.931044e-03  6.445667e-01
orbit68          2.439716e-03  7.974459e-01
orbit69          2.237137e-03  5.673612e-01
orbit70          6.847648e-03  4.189537e+00
orbit71          1.236641e-03  5.108270e-01
orbit72          6.865371e-04  4.261608e-01
AP              -1.645513e-04  1.930955e-01
bet              6.429993e-04  6.861984e-01
ecc             -1.250212e-04  5.690268e-02
eccrad           2.673797e-05  1.666667e-02
close            7.797667e-05  4.236654e-01
constraint       1.485714e-03  8.688864e-01
coreness        -2.485380e-05  3.094924e-02
knn              1.955175e-03  1.948163e+00
hubscore         2.079587e-03  5.485198e-01
pagerank         1.605868e-03  8.246709e-01
trans            1.155871e-03  1.698063e+00
evcent           2.184950e-03  4.048516e-01
first            9.970823e-05  1.959466e-01
upto_second      2.583003e-03  7.005635e-01
upto_third       1.156913e-03  4.555172e-01
upto_fourth      1.989596e-03  8.089559e-01
upto_fifth       1.018020e-03  4.902378e-01
upto_sixth       2.509554e-04  7.776099e-01
second           9.150938e-04  2.835086e-01
third            1.580933e-03  1.350297e+00
fourth           1.956944e-03  5.126949e-01
fifth            4.284802e-03  8.629201e-01
sixth            1.129783e-03  7.532058e-01
ratio1           1.672106e-03  8.277257e-01
ratio2           1.371746e-03  6.256830e-01
ratio3           3.079273e-03  7.464823e-01
ratio4           1.150536e-03  2.554803e+00
ratio5           5.757193e-04  2.558458e+00
ratio6           3.324237e-03  1.062980e+00
selfinter       -1.427407e-04  1.717717e-01
walktrap_vertex  1.026268e-03  2.507833e+00
bigcom1          1.892809e-05  9.202248e-02
bigcom2          0.000000e+00  0.000000e+00
bigcom3          1.746012e-04  3.378814e-01
bigcom4          4.462511e-04  3.589616e-01
bigcom6          0.000000e+00  0.000000e+00
bigcom8         -2.638522e-05  1.757143e-02
bigcom9          0.000000e+00  0.000000e+00
bigcom11         0.000000e+00  0.000000e+00
bigcom13         0.000000e+00  0.000000e+00
bigcom15         0.000000e+00  0.000000e+00
bigcom16         0.000000e+00  0.000000e+00
bigcom21         0.000000e+00  0.000000e+00
bigcom22         6.632069e-05  8.417708e-02
bigcom24         0.000000e+00  0.000000e+00
bigcom26         0.000000e+00  0.000000e+00
bigcom28         3.260209e-03  5.136786e-01
bigcom30        -2.915494e-05  4.935136e-02
bigcom31         0.000000e+00  0.000000e+00
bigcom32         0.000000e+00  0.000000e+00
bigcom33         0.000000e+00  0.000000e+00
bigcom34         0.000000e+00  0.000000e+00
bigcom36         0.000000e+00  0.000000e+00
bigcom37         0.000000e+00  0.000000e+00
bigcom38         0.000000e+00  0.000000e+00
bigcom39         0.000000e+00  0.000000e+00
bigcom40         1.103924e-03  6.596864e-01
bigcom43         0.000000e+00  0.000000e+00
bigcom44         0.000000e+00  0.000000e+00
bigcom46         0.000000e+00  0.000000e+00
bigcom47         0.000000e+00  0.000000e+00
bigcom49         0.000000e+00  0.000000e+00
bigcom50         0.000000e+00  0.000000e+00
bigcom51         0.000000e+00  0.000000e+00
bigcom52         0.000000e+00  0.000000e+00
bigcom54         0.000000e+00  0.000000e+00
bigcom56         0.000000e+00  0.000000e+00
bigcom62         0.000000e+00  0.000000e+00
bigcom66         0.000000e+00  0.000000e+00
bigcom68         0.000000e+00  0.000000e+00
bigcom69         0.000000e+00  0.000000e+00
bigcom71         0.000000e+00  4.754134e-01
bigcom72         0.000000e+00  0.000000e+00
bigcom73         0.000000e+00  0.000000e+00
bigcom74         0.000000e+00  0.000000e+00
bigcom75         0.000000e+00  0.000000e+00
bigcom76         0.000000e+00  0.000000e+00
bigcom77         0.000000e+00  0.000000e+00
bigcom79         0.000000e+00  0.000000e+00
bigcom80         0.000000e+00  0.000000e+00
bigcom82         0.000000e+00  0.000000e+00
bigcom83         0.000000e+00  0.000000e+00
bigcom84         0.000000e+00  0.000000e+00
bigcom85         0.000000e+00  0.000000e+00
bigcom87         0.000000e+00  0.000000e+00
bigcom89         0.000000e+00  0.000000e+00
bigcom91         0.000000e+00  0.000000e+00
bigcom92         0.000000e+00  0.000000e+00
bigcom93         0.000000e+00  0.000000e+00
bigcom96         0.000000e+00  0.000000e+00
bigcom97         0.000000e+00  0.000000e+00
bigcom98         0.000000e+00  0.000000e+00
bigcom99         0.000000e+00  0.000000e+00
bigcom101        0.000000e+00  0.000000e+00
bigcom104        0.000000e+00  0.000000e+00
bigcom106        0.000000e+00  0.000000e+00
bigcom109        0.000000e+00  0.000000e+00
bigcom113        0.000000e+00  0.000000e+00
bigcom116        0.000000e+00  0.000000e+00
bigcom120        0.000000e+00  0.000000e+00
bigcom123        0.000000e+00  0.000000e+00
bigcom126        0.000000e+00  0.000000e+00
bigcom127        0.000000e+00  0.000000e+00
bigcom137        0.000000e+00  0.000000e+00
bigcom139        0.000000e+00  0.000000e+00
bigcom140        0.000000e+00  0.000000e+00
bigcom143        0.000000e+00  0.000000e+00
bigcom145        0.000000e+00  0.000000e+00
bigcom146        0.000000e+00  0.000000e+00
bigcom147        0.000000e+00  0.000000e+00
bigcom149        0.000000e+00  0.000000e+00
bigcom153        0.000000e+00  0.000000e+00
bigcom154        0.000000e+00  0.000000e+00
bigcom156        0.000000e+00  0.000000e+00
bigcom157        0.000000e+00  0.000000e+00
bigcom158        0.000000e+00  0.000000e+00
bigcom160        0.000000e+00  0.000000e+00
bigcom161        0.000000e+00  0.000000e+00
bigcom162        0.000000e+00  0.000000e+00
bigcom164        0.000000e+00  0.000000e+00
bigcom166        0.000000e+00  0.000000e+00
bigcom167        0.000000e+00  0.000000e+00
bigcom171        0.000000e+00  0.000000e+00
bigcom173        0.000000e+00  0.000000e+00
bigcom175        0.000000e+00  0.000000e+00
bigcom176        0.000000e+00  0.000000e+00
bigcom177        0.000000e+00  0.000000e+00
bigcom178        0.000000e+00  0.000000e+00
bigcom180        0.000000e+00  0.000000e+00
bigcom181        0.000000e+00  0.000000e+00
bigcom184        0.000000e+00  0.000000e+00
bigcom186        0.000000e+00  0.000000e+00
bigcom187        0.000000e+00  0.000000e+00
bigcom189        0.000000e+00  0.000000e+00
bigcom194        0.000000e+00  0.000000e+00
bigcom195        0.000000e+00  0.000000e+00
bigcom196        0.000000e+00  0.000000e+00
bigcom204        0.000000e+00  0.000000e+00
bigcom205        0.000000e+00  0.000000e+00
bigcom212        0.000000e+00  0.000000e+00
bigcom214        0.000000e+00  0.000000e+00
bigcom222        0.000000e+00  0.000000e+00
bigcom223        0.000000e+00  0.000000e+00
bigcom226        0.000000e+00  0.000000e+00
bigcom227        0.000000e+00  0.000000e+00
bigcom229        0.000000e+00  0.000000e+00
bigcom233        0.000000e+00  0.000000e+00
bigcom236        0.000000e+00  0.000000e+00
bigcom237        0.000000e+00  0.000000e+00
bigcom246        0.000000e+00  0.000000e+00
bigcom248        0.000000e+00  1.232959e-01
bigcom249        0.000000e+00  0.000000e+00
bigcom250        0.000000e+00  0.000000e+00
bigcom254        0.000000e+00  0.000000e+00
bigcom266        0.000000e+00  0.000000e+00
bigcom269        0.000000e+00  0.000000e+00
bigcom272        0.000000e+00  0.000000e+00
bigcom274        0.000000e+00  0.000000e+00
bigcom281        0.000000e+00  0.000000e+00
bigcom291        0.000000e+00  0.000000e+00
bigcom292        0.000000e+00  0.000000e+00
bigcom295        0.000000e+00  0.000000e+00
bigcom299        0.000000e+00  0.000000e+00
bigcom301        0.000000e+00  0.000000e+00
bigcom306        0.000000e+00  0.000000e+00
bigcom309        0.000000e+00  0.000000e+00
bigcom314        0.000000e+00  0.000000e+00
bigcom321        0.000000e+00  0.000000e+00
bigcom341        0.000000e+00  0.000000e+00
bigcom350        0.000000e+00  0.000000e+00
bigcom353        0.000000e+00  0.000000e+00
bigcom359        0.000000e+00  0.000000e+00
bigcom363        0.000000e+00  0.000000e+00
bigcom365        0.000000e+00  0.000000e+00
bigcom385        0.000000e+00  0.000000e+00
bigcom386        0.000000e+00  0.000000e+00
bigcom408        0.000000e+00  0.000000e+00
bigcom412        0.000000e+00  0.000000e+00
bigcom480        0.000000e+00  0.000000e+00
spin_vertex      1.636484e-03  2.881676e+00
membership_s1   -8.292834e-05  2.822917e-02
membership_s3    0.000000e+00  0.000000e+00
membership_s4    2.353310e-03  6.076602e-01
membership_s5    0.000000e+00  8.881784e-18
membership_s6    9.018739e-05  9.700189e-02
membership_s7    4.306944e-05  1.457883e-01
membership_s8    0.000000e+00  0.000000e+00
membership_s9    0.000000e+00  0.000000e+00
membership_s11   0.000000e+00  0.000000e+00
membership_s12   0.000000e+00  0.000000e+00
membership_s14   0.000000e+00  0.000000e+00
membership_s15   7.915567e-05  4.543169e-02
membership_s16   0.000000e+00  0.000000e+00
membership_s17   0.000000e+00  0.000000e+00
membership_s18   0.000000e+00  0.000000e+00
membership_s20   0.000000e+00  0.000000e+00
membership_s21  -2.096184e-05  1.063538e-01
membership_s22   0.000000e+00  0.000000e+00
membership_s24   0.000000e+00  0.000000e+00
membership_s25   0.000000e+00  0.000000e+00
membership_s26   0.000000e+00  0.000000e+00
membership_s27   1.339258e-04  4.301169e-02
membership_s28   0.000000e+00  0.000000e+00
membership_s30   8.530817e-04  1.473584e-01
membership_s31   0.000000e+00  0.000000e+00
membership_s32   7.985152e-05  1.131159e-01
membership_s33   0.000000e+00  0.000000e+00
membership_s36  -4.547762e-06  8.508146e-02
membership_s37   0.000000e+00  0.000000e+00
V1               1.095989e-02  3.849685e+00
V2               1.393108e-03  1.979458e+00
pdi             -9.059834e-06  4.769953e-01
adhesion         1.333003e-03  1.026890e+00
cohesion         2.767462e-03  1.628612e+00
inner            2.594153e-03  1.593222e+00
outer            1.964017e-03  2.034764e+00
ioratio          2.330705e-03  1.440924e+00
comsize          2.371143e-04  3.120227e+00
[1] "Dataset: high_C Model GLM, run: 5 of 5 2015-06-22 17:07:26"
[1] "glmnet variable coefficients"
                         [,1]          [,2]
(Intercept)     -1.586315e+00  1.530036e+02
graph0           3.187750e-40 -1.977340e-04
graph1           4.479060e-44 -9.913845e-08
graph2           3.319199e-40  1.028556e-05
graph3           1.273524e-44 -4.395352e-09
graph4          -1.092203e-46 -4.731789e-11
graph5           6.793920e-42 -1.247771e-06
graph6           1.294810e-43 -1.779876e-08
graph7           1.353551e-41  1.208089e-06
graph8           2.731458e-40  6.973287e-06
graph9           3.154034e-46 -1.101308e-10
graph10          5.082000e-49 -2.448916e-12
graph11         -2.725937e-49 -5.548607e-14
graph12          8.496150e-46 -1.139004e-10
graph13          8.862375e-45  2.252727e-10
graph14         -3.516050e-48 -2.293643e-11
graph15          2.783000e-43 -5.307028e-08
graph16          2.252571e-45 -6.833860e-10
graph17          6.968817e-45 -1.167043e-09
graph18          2.455677e-43  2.512481e-08
graph19          5.138919e-44  7.782957e-09
graph20          2.523541e-43 -3.508642e-07
graph21          2.716490e-43  1.832602e-08
graph22          8.690606e-43 -7.713361e-08
graph23          3.790527e-43  2.735563e-08
graph24          6.683080e-43  1.056633e-07
graph25          3.076189e-42  6.076203e-07
graph26          3.122361e-42  3.477870e-07
graph27          1.822807e-41  5.206230e-06
graph28          2.559588e-41  2.622255e-06
graph29          2.691023e-40 -2.383823e-05
orbit0           3.187750e-40 -1.971917e-04
orbit1           2.813225e-41 -2.885486e-06
orbit2          -5.026286e-45 -9.662379e-08
orbit3           3.319199e-40  1.078294e-05
orbit4           6.761691e-43 -2.587030e-08
orbit5           1.048332e-44 -4.572986e-09
orbit6           7.082648e-45 -1.005255e-08
orbit7          -1.123768e-46 -4.292888e-11
orbit8           6.793920e-42 -1.230767e-06
orbit9           1.947363e-41  5.087992e-06
orbit10          1.453767e-42 -1.924998e-08
orbit11          6.013662e-44 -2.513155e-08
orbit12          6.701880e-41  9.877248e-06
orbit13          1.479201e-41  8.955412e-07
orbit14          2.731458e-40  7.398991e-06
orbit15          1.898762e-44 -4.618109e-11
orbit16          2.250638e-46 -1.598006e-10
orbit17          3.674534e-45 -5.761398e-11
orbit18          2.476887e-45 -2.913598e-10
orbit19          1.817260e-45 -2.296784e-10
orbit20          2.141296e-46 -1.520214e-10
orbit21         -1.613773e-48 -1.764373e-12
orbit22         -3.006626e-47 -2.236262e-11
orbit23         -2.522687e-49 -4.043510e-14
orbit24          1.053131e-43  1.631764e-08
orbit25          3.338117e-44  7.384286e-09
orbit26          6.010225e-46 -1.888966e-10
orbit27          4.303476e-43  8.763001e-08
orbit28          1.319678e-44 -2.954842e-09
orbit29          5.556289e-44  7.614402e-10
orbit30          1.523751e-44  1.790307e-09
orbit31          7.340590e-45 -6.183887e-10
orbit32          1.066382e-45 -1.461344e-09
orbit33         -1.534411e-47 -9.412554e-12
orbit34          2.783000e-43 -5.232879e-08
orbit35          6.474307e-43  3.823205e-08
orbit36          3.832963e-44 -1.375776e-08
orbit37          4.506392e-44 -2.603333e-09
orbit38          6.013348e-46 -5.673030e-10
orbit39          1.293538e-42  2.445478e-07
orbit40          1.387089e-43  2.698637e-08
orbit41          5.530542e-44 -1.893722e-08
orbit42          3.091993e-45 -1.417735e-09
orbit43          9.411851e-43  6.906803e-08
orbit44          1.832336e-43  2.926688e-08
orbit45          3.497455e-42  1.943531e-06
orbit46          8.328314e-43  5.402511e-10
orbit47          4.749448e-44  5.785921e-10
orbit48          1.217385e-43  2.776862e-08
orbit49          3.050543e-42 -1.462405e-07
orbit50          1.030462e-43 -4.505208e-07
orbit51          1.134484e-42  5.642995e-09
orbit52          3.564180e-42  2.036156e-07
orbit53          3.464980e-43  3.684349e-08
orbit54          6.355688e-42  1.154794e-06
orbit55          6.972804e-43 -1.747520e-07
orbit56          2.333790e-41  1.483264e-05
orbit57          8.049526e-43  1.324310e-07
orbit58          3.862062e-43 -8.073611e-08
orbit59          4.999115e-42  6.672078e-07
orbit60          1.505445e-42  2.712516e-07
orbit61          1.180233e-42  1.787352e-07
orbit62          3.755975e-41  1.061694e-05
orbit63          4.803022e-42  3.190195e-07
orbit64          7.803720e-42  2.295175e-06
orbit65          5.894567e-41  1.323473e-05
orbit66          1.053291e-41  1.851816e-06
orbit67          4.032556e-42  1.883711e-07
orbit68          2.674129e-41  6.920102e-06
orbit69          4.692274e-41  1.670920e-05
orbit70          1.152984e-40  2.216993e-05
orbit71          2.966338e-41  1.706236e-06
orbit72          2.691023e-40 -2.426087e-05
AP              -3.219642e-38 -8.386520e-02
bet              5.290010e-45 -1.643977e-08
ecc              5.282019e-38  6.020361e-02
eccrad           3.169211e-37  3.604940e-01
close            3.269245e-36 -2.167200e-01
constraint      -4.053462e-36  3.451636e-01
coreness         2.936584e-38 -6.776221e-03
knn              1.227290e-39  1.453835e-04
hubscore         1.325285e-36  1.165637e-01
pagerank        -4.031243e-35 -1.242855e+02
trans            1.266717e-36  5.286680e-01
evcent           1.328194e-36  1.160633e-01
first            3.187750e-40 -1.965972e-04
upto_second      4.388805e-41 -7.895316e-06
upto_third       7.852554e-41  1.050791e-05
upto_fourth      9.900063e-40  1.233993e-04
upto_fifth       6.978849e-39  2.473984e-03
upto_sixth       1.762307e-38 -1.442688e-02
second           4.551730e-41 -7.499727e-06
third           -3.124776e-41  4.713064e-05
fourth          -8.486470e-41 -1.145571e-05
fifth           -1.108055e-39 -1.155753e-04
sixth           -8.249121e-39 -3.573666e-03
ratio1          -2.249061e-40  3.496182e-04
ratio2          -1.961060e-38 -2.109339e-03
ratio3          -7.193577e-37 -1.434533e-01
ratio4           2.546448e-36  2.606361e+00
ratio5           1.298310e-36 -1.573915e-01
ratio6          -2.352818e-37 -8.054555e-02
selfinter        5.913182e-38  3.748634e-02
walktrap_vertex -5.658276e-38 -1.345195e-01
bigcom1         -1.176481e-37 -6.227122e-02
bigcom2          0.000000e+00  0.000000e+00
bigcom3          1.585218e-38  1.972501e-01
bigcom4         -6.047691e-38 -5.189523e-02
bigcom6          0.000000e+00  0.000000e+00
bigcom8         -1.300677e-37 -1.713261e-01
bigcom9         -1.722882e-37 -1.921766e-01
bigcom11         0.000000e+00  0.000000e+00
bigcom13        -1.719530e-37 -1.391932e-01
bigcom15        -1.721204e-37 -1.914847e-01
bigcom16         0.000000e+00  0.000000e+00
bigcom21        -1.724563e-37 -3.219805e-01
bigcom22        -6.516548e-38 -9.727527e-02
bigcom24         0.000000e+00  0.000000e+00
bigcom26        -1.731319e-37 -3.485121e-01
bigcom28         2.944450e-37  2.328091e-01
bigcom30         1.216555e-38  2.243703e-01
bigcom31         0.000000e+00  0.000000e+00
bigcom32        -1.717859e-37 -4.235608e-01
bigcom33         0.000000e+00  0.000000e+00
bigcom34         0.000000e+00  0.000000e+00
bigcom36        -1.717859e-37 -2.773048e-01
bigcom37         0.000000e+00  0.000000e+00
bigcom38         0.000000e+00  0.000000e+00
bigcom39        -1.717859e-37 -2.881237e-01
bigcom40         1.611352e-37  1.297219e-01
bigcom43         0.000000e+00  0.000000e+00
bigcom44        -1.743271e-37 -2.668510e-01
bigcom46        -1.717859e-37 -1.646072e-01
bigcom47         0.000000e+00  0.000000e+00
bigcom49         0.000000e+00  0.000000e+00
bigcom50         0.000000e+00  0.000000e+00
bigcom51         0.000000e+00  0.000000e+00
bigcom52         0.000000e+00  0.000000e+00
bigcom54         0.000000e+00  0.000000e+00
bigcom56         0.000000e+00  0.000000e+00
bigcom62         0.000000e+00  0.000000e+00
bigcom66         0.000000e+00  0.000000e+00
bigcom68         0.000000e+00  0.000000e+00
bigcom69         0.000000e+00  0.000000e+00
bigcom71         8.392968e-37  1.598260e+00
bigcom72         0.000000e+00  0.000000e+00
bigcom73        -1.717859e-37 -3.342298e-01
bigcom74         0.000000e+00  0.000000e+00
bigcom75         0.000000e+00  0.000000e+00
bigcom76         0.000000e+00  0.000000e+00
bigcom77         0.000000e+00  0.000000e+00
bigcom79         0.000000e+00  0.000000e+00
bigcom80         0.000000e+00  0.000000e+00
bigcom82         0.000000e+00  0.000000e+00
bigcom83         0.000000e+00  0.000000e+00
bigcom84         0.000000e+00  0.000000e+00
bigcom85         0.000000e+00  0.000000e+00
bigcom87         0.000000e+00  0.000000e+00
bigcom89         0.000000e+00  0.000000e+00
bigcom91         0.000000e+00  0.000000e+00
bigcom92        -1.721204e-37 -1.624594e-01
bigcom93         0.000000e+00  0.000000e+00
bigcom96         0.000000e+00  0.000000e+00
bigcom97        -1.717859e-37 -3.842105e-01
bigcom98         0.000000e+00  0.000000e+00
bigcom99         0.000000e+00  0.000000e+00
bigcom101       -1.719530e-37 -3.507948e-01
bigcom104        0.000000e+00  0.000000e+00
bigcom106        0.000000e+00  0.000000e+00
bigcom109        0.000000e+00  0.000000e+00
bigcom113        0.000000e+00  0.000000e+00
bigcom116       -1.717859e-37 -2.223067e-01
bigcom120        0.000000e+00  0.000000e+00
bigcom123        0.000000e+00  0.000000e+00
bigcom126        0.000000e+00  0.000000e+00
bigcom127        0.000000e+00  0.000000e+00
bigcom137        0.000000e+00  0.000000e+00
bigcom139        0.000000e+00  0.000000e+00
bigcom140        0.000000e+00  0.000000e+00
bigcom143        0.000000e+00  0.000000e+00
bigcom145        0.000000e+00  0.000000e+00
bigcom146        0.000000e+00  0.000000e+00
bigcom147       -1.719530e-37 -3.509259e-01
bigcom149        0.000000e+00  0.000000e+00
bigcom153        0.000000e+00  0.000000e+00
bigcom154       -1.719530e-37 -2.408871e-01
bigcom156        0.000000e+00  0.000000e+00
bigcom157        0.000000e+00  0.000000e+00
bigcom158        0.000000e+00  0.000000e+00
bigcom160        0.000000e+00  0.000000e+00
bigcom161        0.000000e+00  0.000000e+00
bigcom162        0.000000e+00  0.000000e+00
bigcom164        0.000000e+00  0.000000e+00
bigcom166        0.000000e+00  0.000000e+00
bigcom167       -1.719530e-37 -2.789048e-01
bigcom171        0.000000e+00  0.000000e+00
bigcom173        0.000000e+00  0.000000e+00
bigcom175        0.000000e+00  0.000000e+00
bigcom176        0.000000e+00  0.000000e+00
bigcom177        0.000000e+00  0.000000e+00
bigcom178        0.000000e+00  0.000000e+00
bigcom180        0.000000e+00  0.000000e+00
bigcom181       -1.717859e-37 -1.960053e-01
bigcom184        0.000000e+00  0.000000e+00
bigcom186        0.000000e+00  0.000000e+00
bigcom187        0.000000e+00  0.000000e+00
bigcom189       -1.717859e-37 -5.353853e-01
bigcom194        0.000000e+00  0.000000e+00
bigcom195       -1.717859e-37 -1.442710e-01
bigcom196        0.000000e+00  0.000000e+00
bigcom204       -1.717859e-37 -2.377939e-01
bigcom205        0.000000e+00  0.000000e+00
bigcom212        0.000000e+00  0.000000e+00
bigcom214        0.000000e+00  0.000000e+00
bigcom222        0.000000e+00  0.000000e+00
bigcom223        0.000000e+00  0.000000e+00
bigcom226        0.000000e+00  0.000000e+00
bigcom227        0.000000e+00  0.000000e+00
bigcom229        0.000000e+00  0.000000e+00
bigcom233        0.000000e+00  0.000000e+00
bigcom236        0.000000e+00  0.000000e+00
bigcom237        0.000000e+00  0.000000e+00
bigcom246        0.000000e+00  0.000000e+00
bigcom248        8.392968e-37  1.222522e+00
bigcom249        0.000000e+00  0.000000e+00
bigcom250        0.000000e+00  0.000000e+00
bigcom254        0.000000e+00  0.000000e+00
bigcom266        0.000000e+00  0.000000e+00
bigcom269        0.000000e+00  0.000000e+00
bigcom272        0.000000e+00  0.000000e+00
bigcom274       -1.724563e-37 -1.721925e-01
bigcom281        0.000000e+00  0.000000e+00
bigcom291        0.000000e+00  0.000000e+00
bigcom292        0.000000e+00  0.000000e+00
bigcom295        0.000000e+00  0.000000e+00
bigcom299        0.000000e+00  0.000000e+00
bigcom301        0.000000e+00  0.000000e+00
bigcom306        0.000000e+00  0.000000e+00
bigcom309        0.000000e+00  0.000000e+00
bigcom314        0.000000e+00  0.000000e+00
bigcom321       -1.717859e-37 -1.340267e-01
bigcom341        0.000000e+00  0.000000e+00
bigcom350        0.000000e+00  0.000000e+00
bigcom353        0.000000e+00  0.000000e+00
bigcom359        0.000000e+00  0.000000e+00
bigcom363        0.000000e+00  0.000000e+00
bigcom365        0.000000e+00  0.000000e+00
bigcom385        0.000000e+00  0.000000e+00
bigcom386        0.000000e+00  0.000000e+00
bigcom408        0.000000e+00  0.000000e+00
bigcom412        0.000000e+00  0.000000e+00
bigcom480        0.000000e+00  0.000000e+00
spin_vertex      1.282118e-37 -1.581983e-02
membership_s1   -6.722929e-38 -1.247848e-02
membership_s3    0.000000e+00  0.000000e+00
membership_s4    1.625212e-37  1.105591e-01
membership_s5   -9.527098e-38 -1.407415e-01
membership_s6   -3.288089e-39 -6.533281e-02
membership_s7   -2.134750e-38  1.172618e-01
membership_s8    0.000000e+00  0.000000e+00
membership_s9    0.000000e+00  0.000000e+00
membership_s11   0.000000e+00  0.000000e+00
membership_s12   0.000000e+00  0.000000e+00
membership_s14   0.000000e+00  0.000000e+00
membership_s15  -7.130125e-38 -1.541394e-01
membership_s16   0.000000e+00  0.000000e+00
membership_s17   0.000000e+00  0.000000e+00
membership_s18  -1.731319e-37 -2.949431e-01
membership_s20   0.000000e+00  0.000000e+00
membership_s21   1.655635e-37  4.868919e-01
membership_s22   0.000000e+00  0.000000e+00
membership_s24  -1.717859e-37 -2.452499e-01
membership_s25   0.000000e+00  0.000000e+00
membership_s26   0.000000e+00  0.000000e+00
membership_s27  -1.190592e-37 -1.303175e-01
membership_s28   0.000000e+00  0.000000e+00
membership_s30   1.113432e-37  5.671006e-02
membership_s31  -1.751910e-37 -2.592702e-01
membership_s32  -4.548986e-38 -2.060920e-02
membership_s33   0.000000e+00  0.000000e+00
membership_s36  -1.233049e-37 -1.204236e-02
membership_s37  -1.726247e-37 -2.379120e-01
V1               1.626473e-36  7.531176e-01
V2              -3.709007e-37 -8.218067e-01
pdi             -5.461726e-36 -4.252177e+00
adhesion        -6.486713e-41 -5.019507e-06
cohesion         1.297958e-40  1.029562e-05
inner            1.671234e-41  2.263408e-06
outer            5.238014e-41  3.678043e-05
ioratio         -7.978836e-37 -6.001418e-02
comsize          5.128463e-41  1.178610e-04
[1] "Dataset: high_C Model GBM, refit model on training data 2015-06-22 17:07:35"
Iter   TrainDeviance   ValidDeviance   StepSize   Improve
     1        0.8958            -nan     0.0100    0.0005
     2        0.8905            -nan     0.0100    0.0011
     3        0.8848            -nan     0.0100    0.0010
     4        0.8800            -nan     0.0100    0.0008
     5        0.8743            -nan     0.0100    0.0009
     6        0.8697            -nan     0.0100    0.0007
     7        0.8642            -nan     0.0100    0.0011
     8        0.8591            -nan     0.0100    0.0011
     9        0.8544            -nan     0.0100    0.0012
    10        0.8499            -nan     0.0100    0.0009
    20        0.8090            -nan     0.0100    0.0008
    40        0.7422            -nan     0.0100    0.0003
    60        0.6922            -nan     0.0100    0.0001
    80        0.6493            -nan     0.0100    0.0002
   100        0.6133            -nan     0.0100    0.0001
   120        0.5800            -nan     0.0100   -0.0001
   140        0.5501            -nan     0.0100    0.0001
   160        0.5240            -nan     0.0100   -0.0001
   180        0.4998            -nan     0.0100   -0.0000
   200        0.4772            -nan     0.0100   -0.0000
   203        0.4739            -nan     0.0100    0.0001

[1] "GBM variable coefficients"
                            var    rel.inf
orbit65                 orbit65 6.58278965
V1                           V1 3.58198925
orbit56                 orbit56 2.94720473
orbit70                 orbit70 2.92974408
ratio5                   ratio5 2.90837682
orbit45                 orbit45 2.84894774
comsize                 comsize 2.60573435
ratio4                   ratio4 2.48593522
walktrap_vertex walktrap_vertex 2.38528502
trans                     trans 2.04646433
spin_vertex         spin_vertex 1.88828941
outer                     outer 1.80377222
orbit49                 orbit49 1.69616402
orbit24                 orbit24 1.66989093
V2                           V2 1.63387244
orbit31                 orbit31 1.55290735
orbit18                 orbit18 1.52335261
inner                     inner 1.48384108
ioratio                 ioratio 1.41749747
adhesion               adhesion 1.34267454
third                     third 1.28026472
orbit54                 orbit54 1.14344988
orbit27                 orbit27 1.07662775
pagerank               pagerank 1.06220033
graph22                 graph22 1.01324644
orbit69                 orbit69 0.99270858
cohesion               cohesion 0.96849898
orbit59                 orbit59 0.95685532
graph11                 graph11 0.90755786
orbit50                 orbit50 0.88447203
orbit6                   orbit6 0.86486835
knn                         knn 0.86048205
orbit46                 orbit46 0.83402199
graph23                 graph23 0.81737659
bet                         bet 0.81112285
orbit63                 orbit63 0.80292391
orbit19                 orbit19 0.76694508
ratio1                   ratio1 0.75681913
graph2                   graph2 0.75496820
orbit35                 orbit35 0.75130075
orbit62                 orbit62 0.74516026
orbit39                 orbit39 0.71769525
graph4                   graph4 0.71445757
bigcom40               bigcom40 0.70441731
graph29                 graph29 0.69608902
orbit66                 orbit66 0.68789027
graph20                 graph20 0.68765876
orbit22                 orbit22 0.66770320
graph14                 graph14 0.63539892
orbit28                 orbit28 0.61346520
graph10                 graph10 0.61019469
graph5                   graph5 0.60630670
orbit32                 orbit32 0.59772056
graph28                 graph28 0.58329055
graph27                 graph27 0.53509659
orbit41                 orbit41 0.53506736
orbit25                 orbit25 0.52239769
orbit55                 orbit55 0.52150904
orbit44                 orbit44 0.51272980
ratio6                   ratio6 0.50929930
orbit40                 orbit40 0.50098467
constraint           constraint 0.49922309
orbit4                   orbit4 0.48818746
orbit13                 orbit13 0.48541103
orbit61                 orbit61 0.48155999
upto_fourth         upto_fourth 0.47256229
graph24                 graph24 0.45741269
graph15                 graph15 0.44099408
graph8                   graph8 0.40217170
graph16                 graph16 0.39467420
orbit52                 orbit52 0.39130848
orbit9                   orbit9 0.39001842
graph3                   graph3 0.38653781
ratio2                   ratio2 0.38209864
orbit36                 orbit36 0.37808876
ratio3                   ratio3 0.37607281
graph17                 graph17 0.36986901
graph0                   graph0 0.36639851
orbit64                 orbit64 0.36147189
graph7                   graph7 0.35696375
graph6                   graph6 0.35680270
orbit7                   orbit7 0.35663638
orbit58                 orbit58 0.35340678
upto_sixth           upto_sixth 0.34916690
bigcom28               bigcom28 0.33304991
upto_fifth           upto_fifth 0.32899140
graph25                 graph25 0.32788728
graph1                   graph1 0.32752180
orbit48                 orbit48 0.32540445
graph18                 graph18 0.32356083
AP                           AP 0.31131113
orbit16                 orbit16 0.31099602
orbit68                 orbit68 0.30484337
sixth                     sixth 0.29917531
orbit29                 orbit29 0.29287954
membership_s4     membership_s4 0.29030063
orbit42                 orbit42 0.28941268
orbit30                 orbit30 0.28797050
orbit71                 orbit71 0.28090729
orbit67                 orbit67 0.28042765
orbit21                 orbit21 0.27294226
orbit33                 orbit33 0.26563504
graph26                 graph26 0.26392459
orbit57                 orbit57 0.26082687
orbit11                 orbit11 0.25891013
fifth                     fifth 0.25753192
orbit51                 orbit51 0.25216331
orbit1                   orbit1 0.24951493
graph13                 graph13 0.24334071
orbit20                 orbit20 0.23867161
orbit2                   orbit2 0.23615520
close                     close 0.22817486
orbit23                 orbit23 0.22776707
graph19                 graph19 0.22393677
orbit53                 orbit53 0.22056421
orbit26                 orbit26 0.21987750
orbit17                 orbit17 0.21702458
orbit37                 orbit37 0.20282300
orbit38                 orbit38 0.19848379
fourth                   fourth 0.18785202
graph12                 graph12 0.18194750
graph9                   graph9 0.17751292
orbit60                 orbit60 0.17747310
evcent                   evcent 0.17685258
orbit15                 orbit15 0.16962609
upto_third           upto_third 0.16634657
graph21                 graph21 0.15758123
hubscore               hubscore 0.15673433
orbit47                 orbit47 0.13777519
orbit43                 orbit43 0.13164231
selfinter             selfinter 0.12758409
bigcom4                 bigcom4 0.12339388
orbit10                 orbit10 0.10033906
orbit12                 orbit12 0.09941605
bigcom3                 bigcom3 0.08371867
upto_second         upto_second 0.07922414
second                   second 0.05778786
orbit5                   orbit5 0.03814293
coreness               coreness 0.03048809
pdi                         pdi 0.02722635
membership_s5     membership_s5 0.02282983
bigcom8                 bigcom8 0.02089148
bigcom30               bigcom30 0.02073281
membership_s7     membership_s7 0.01899788
membership_s30   membership_s30 0.01750632
membership_s32   membership_s32 0.01445444
orbit0                   orbit0 0.00000000
orbit3                   orbit3 0.00000000
orbit8                   orbit8 0.00000000
orbit14                 orbit14 0.00000000
orbit34                 orbit34 0.00000000
orbit72                 orbit72 0.00000000
ecc                         ecc 0.00000000
eccrad                   eccrad 0.00000000
first                     first 0.00000000
bigcom1                 bigcom1 0.00000000
bigcom2                 bigcom2 0.00000000
bigcom6                 bigcom6 0.00000000
bigcom9                 bigcom9 0.00000000
bigcom11               bigcom11 0.00000000
bigcom13               bigcom13 0.00000000
bigcom15               bigcom15 0.00000000
bigcom16               bigcom16 0.00000000
bigcom21               bigcom21 0.00000000
bigcom22               bigcom22 0.00000000
bigcom24               bigcom24 0.00000000
bigcom26               bigcom26 0.00000000
bigcom31               bigcom31 0.00000000
bigcom32               bigcom32 0.00000000
bigcom33               bigcom33 0.00000000
bigcom34               bigcom34 0.00000000
bigcom36               bigcom36 0.00000000
bigcom37               bigcom37 0.00000000
bigcom38               bigcom38 0.00000000
bigcom39               bigcom39 0.00000000
bigcom43               bigcom43 0.00000000
bigcom44               bigcom44 0.00000000
bigcom46               bigcom46 0.00000000
bigcom47               bigcom47 0.00000000
bigcom49               bigcom49 0.00000000
bigcom50               bigcom50 0.00000000
bigcom51               bigcom51 0.00000000
bigcom52               bigcom52 0.00000000
bigcom54               bigcom54 0.00000000
bigcom56               bigcom56 0.00000000
bigcom62               bigcom62 0.00000000
bigcom66               bigcom66 0.00000000
bigcom68               bigcom68 0.00000000
bigcom69               bigcom69 0.00000000
bigcom71               bigcom71 0.00000000
bigcom72               bigcom72 0.00000000
bigcom73               bigcom73 0.00000000
bigcom74               bigcom74 0.00000000
bigcom75               bigcom75 0.00000000
bigcom76               bigcom76 0.00000000
bigcom77               bigcom77 0.00000000
bigcom79               bigcom79 0.00000000
bigcom80               bigcom80 0.00000000
bigcom82               bigcom82 0.00000000
bigcom83               bigcom83 0.00000000
bigcom84               bigcom84 0.00000000
bigcom85               bigcom85 0.00000000
bigcom87               bigcom87 0.00000000
bigcom89               bigcom89 0.00000000
bigcom91               bigcom91 0.00000000
bigcom92               bigcom92 0.00000000
bigcom93               bigcom93 0.00000000
bigcom96               bigcom96 0.00000000
bigcom97               bigcom97 0.00000000
bigcom98               bigcom98 0.00000000
bigcom99               bigcom99 0.00000000
bigcom101             bigcom101 0.00000000
bigcom104             bigcom104 0.00000000
bigcom106             bigcom106 0.00000000
bigcom109             bigcom109 0.00000000
bigcom113             bigcom113 0.00000000
bigcom116             bigcom116 0.00000000
bigcom120             bigcom120 0.00000000
bigcom123             bigcom123 0.00000000
bigcom126             bigcom126 0.00000000
bigcom127             bigcom127 0.00000000
bigcom137             bigcom137 0.00000000
bigcom139             bigcom139 0.00000000
bigcom140             bigcom140 0.00000000
bigcom143             bigcom143 0.00000000
bigcom145             bigcom145 0.00000000
bigcom146             bigcom146 0.00000000
bigcom147             bigcom147 0.00000000
bigcom149             bigcom149 0.00000000
bigcom153             bigcom153 0.00000000
bigcom154             bigcom154 0.00000000
bigcom156             bigcom156 0.00000000
bigcom157             bigcom157 0.00000000
bigcom158             bigcom158 0.00000000
bigcom160             bigcom160 0.00000000
bigcom161             bigcom161 0.00000000
bigcom162             bigcom162 0.00000000
bigcom164             bigcom164 0.00000000
bigcom166             bigcom166 0.00000000
bigcom167             bigcom167 0.00000000
bigcom171             bigcom171 0.00000000
bigcom173             bigcom173 0.00000000
bigcom175             bigcom175 0.00000000
bigcom176             bigcom176 0.00000000
bigcom177             bigcom177 0.00000000
bigcom178             bigcom178 0.00000000
bigcom180             bigcom180 0.00000000
bigcom181             bigcom181 0.00000000
bigcom184             bigcom184 0.00000000
bigcom186             bigcom186 0.00000000
bigcom187             bigcom187 0.00000000
bigcom189             bigcom189 0.00000000
bigcom194             bigcom194 0.00000000
bigcom195             bigcom195 0.00000000
bigcom196             bigcom196 0.00000000
bigcom204             bigcom204 0.00000000
bigcom205             bigcom205 0.00000000
bigcom212             bigcom212 0.00000000
bigcom214             bigcom214 0.00000000
bigcom222             bigcom222 0.00000000
bigcom223             bigcom223 0.00000000
bigcom226             bigcom226 0.00000000
bigcom227             bigcom227 0.00000000
bigcom229             bigcom229 0.00000000
bigcom233             bigcom233 0.00000000
bigcom236             bigcom236 0.00000000
bigcom237             bigcom237 0.00000000
bigcom246             bigcom246 0.00000000
bigcom248             bigcom248 0.00000000
bigcom249             bigcom249 0.00000000
bigcom250             bigcom250 0.00000000
bigcom254             bigcom254 0.00000000
bigcom266             bigcom266 0.00000000
bigcom269             bigcom269 0.00000000
bigcom272             bigcom272 0.00000000
bigcom274             bigcom274 0.00000000
bigcom281             bigcom281 0.00000000
bigcom291             bigcom291 0.00000000
bigcom292             bigcom292 0.00000000
bigcom295             bigcom295 0.00000000
bigcom299             bigcom299 0.00000000
bigcom301             bigcom301 0.00000000
bigcom306             bigcom306 0.00000000
bigcom309             bigcom309 0.00000000
bigcom314             bigcom314 0.00000000
bigcom321             bigcom321 0.00000000
bigcom341             bigcom341 0.00000000
bigcom350             bigcom350 0.00000000
bigcom353             bigcom353 0.00000000
bigcom359             bigcom359 0.00000000
bigcom363             bigcom363 0.00000000
bigcom365             bigcom365 0.00000000
bigcom385             bigcom385 0.00000000
bigcom386             bigcom386 0.00000000
bigcom408             bigcom408 0.00000000
bigcom412             bigcom412 0.00000000
bigcom480             bigcom480 0.00000000
membership_s1     membership_s1 0.00000000
membership_s3     membership_s3 0.00000000
membership_s6     membership_s6 0.00000000
membership_s8     membership_s8 0.00000000
membership_s9     membership_s9 0.00000000
membership_s11   membership_s11 0.00000000
membership_s12   membership_s12 0.00000000
membership_s14   membership_s14 0.00000000
membership_s15   membership_s15 0.00000000
membership_s16   membership_s16 0.00000000
membership_s17   membership_s17 0.00000000
membership_s18   membership_s18 0.00000000
membership_s20   membership_s20 0.00000000
membership_s21   membership_s21 0.00000000
membership_s22   membership_s22 0.00000000
membership_s24   membership_s24 0.00000000
membership_s25   membership_s25 0.00000000
membership_s26   membership_s26 0.00000000
membership_s27   membership_s27 0.00000000
membership_s28   membership_s28 0.00000000
membership_s31   membership_s31 0.00000000
membership_s33   membership_s33 0.00000000
membership_s36   membership_s36 0.00000000
membership_s37   membership_s37 0.00000000
[1] "All"
[1] 0.9752734
[1] 2.181272
[1] "Dataset: high_C Model RF, refit model on training data 2015-06-22 17:08:02"
     |      Out-of-bag   |
Tree |      MSE  %Var(y) |
   1 |   0.2309   166.38 |
   2 |    0.215   154.88 |
   3 |   0.2167   156.16 |
   4 |   0.1997   143.88 |
   5 |    0.193   139.04 |
   6 |   0.1811   130.44 |
   7 |   0.1718   123.77 |
   8 |   0.1671   120.38 |
   9 |   0.1614   116.30 |
  10 |   0.1589   114.47 |
  11 |   0.1556   112.08 |
  12 |   0.1493   107.58 |
  13 |   0.1476   106.33 |
  14 |   0.1462   105.34 |
  15 |   0.1441   103.80 |
  16 |   0.1435   103.36 |
  17 |   0.1433   103.21 |
  18 |   0.1422   102.43 |
  19 |   0.1427   102.83 |
  20 |   0.1414   101.84 |
  21 |   0.1405   101.25 |
  22 |   0.1392   100.30 |
  23 |   0.1376    99.14 |
  24 |   0.1365    98.36 |
  25 |   0.1362    98.15 |
  26 |   0.1364    98.25 |
  27 |   0.1349    97.19 |
  28 |   0.1347    97.02 |
  29 |   0.1342    96.72 |
  30 |   0.1338    96.42 |
  31 |   0.1336    96.24 |
  32 |   0.1334    96.12 |
  33 |   0.1327    95.61 |
  34 |   0.1322    95.23 |
  35 |    0.132    95.07 |
  36 |   0.1321    95.14 |
  37 |   0.1321    95.15 |
  38 |   0.1318    94.96 |
  39 |   0.1313    94.58 |
  40 |   0.1312    94.50 |
  41 |   0.1317    94.92 |
  42 |   0.1321    95.18 |
  43 |   0.1323    95.29 |
  44 |   0.1317    94.89 |
  45 |   0.1317    94.89 |
  46 |   0.1313    94.59 |
  47 |    0.131    94.39 |
  48 |    0.131    94.39 |
  49 |   0.1303    93.88 |
  50 |   0.1302    93.78 |
  51 |   0.1302    93.81 |
  52 |   0.1302    93.77 |
  53 |   0.1298    93.54 |
  54 |   0.1296    93.36 |
  55 |   0.1294    93.23 |
  56 |   0.1294    93.25 |
  57 |   0.1292    93.07 |
  58 |   0.1286    92.65 |
  59 |   0.1287    92.73 |
  60 |   0.1287    92.71 |
  61 |   0.1285    92.61 |
  62 |   0.1285    92.57 |
  63 |   0.1285    92.59 |
  64 |   0.1286    92.64 |
  65 |   0.1281    92.31 |
  66 |   0.1281    92.30 |
  67 |   0.1281    92.29 |
  68 |   0.1283    92.46 |
  69 |   0.1285    92.57 |
  70 |   0.1283    92.45 |
  71 |   0.1281    92.31 |
  72 |   0.1281    92.27 |
  73 |   0.1281    92.29 |
  74 |   0.1279    92.16 |
  75 |   0.1281    92.28 |
  76 |   0.1276    91.92 |
  77 |   0.1275    91.86 |
  78 |   0.1272    91.63 |
  79 |   0.1271    91.56 |
  80 |    0.127    91.52 |
  81 |   0.1269    91.43 |
  82 |   0.1271    91.54 |
  83 |   0.1274    91.78 |
  84 |   0.1275    91.87 |
  85 |   0.1274    91.79 |
  86 |   0.1275    91.83 |
  87 |   0.1275    91.84 |
  88 |   0.1275    91.86 |
  89 |   0.1276    91.95 |
  90 |   0.1278    92.07 |
  91 |   0.1276    91.96 |
  92 |   0.1276    91.95 |
  93 |   0.1276    91.95 |
  94 |   0.1276    91.96 |
  95 |   0.1278    92.05 |
  96 |   0.1276    91.94 |
  97 |   0.1275    91.85 |
  98 |   0.1276    91.92 |
  99 |   0.1274    91.78 |
 100 |   0.1273    91.72 |
[1] "Random Forest variable coefficients"
                      %IncMSE IncNodePurity
graph0           1.824979e-04  1.486348e-01
graph1           1.539029e-03  5.940127e-01
graph2           1.573430e-03  2.604270e-01
graph3           4.113553e-04  5.503792e-01
graph4           3.545589e-03  8.914276e-01
graph5           2.001667e-03  3.681821e-01
graph6           1.547758e-03  4.435903e-01
graph7           1.888367e-03  5.933546e-01
graph8           6.600503e-04  4.088049e-01
graph9           7.419772e-04  2.639063e-01
graph10          3.172631e-03  1.398193e+00
graph11          3.028301e-03  1.318779e+00
graph12          9.895743e-04  3.163300e-01
graph13          2.058591e-03  5.095409e-01
graph14          2.316817e-03  9.089445e-01
graph15          3.538361e-03  7.101253e-01
graph16          2.468959e-03  6.024919e-01
graph17          2.221803e-03  6.296568e-01
graph18          6.856503e-04  3.639009e-01
graph19          9.385842e-04  5.673005e-01
graph20          2.794576e-03  1.243421e+00
graph21          1.046540e-03  3.747928e-01
graph22          3.946825e-03  1.522975e+00
graph23          1.988188e-03  6.720020e-01
graph24          3.445213e-03  5.071036e-01
graph25          1.126734e-03  8.926637e-01
graph26          5.665773e-03  1.170612e+00
graph27          2.461209e-03  1.219101e+00
graph28          1.752134e-03  8.636073e-01
graph29          1.194524e-03  1.002197e+00
orbit0           4.003432e-04  3.387138e-01
orbit1           8.377376e-04  5.085536e-01
orbit2           1.729002e-03  6.975443e-01
orbit3           3.040516e-04  2.562058e-01
orbit4           3.778409e-03  6.669469e-01
orbit5           1.315032e-03  3.976178e-01
orbit6           2.353892e-03  1.195101e+00
orbit7           4.585893e-04  4.656691e-01
orbit8           1.214656e-03  6.632692e-01
orbit9           6.114147e-03  8.188494e-01
orbit10          1.660041e-03  6.329571e-01
orbit11          1.839326e-04  5.415918e-01
orbit12          5.196818e-03  8.775325e-01
orbit13          2.416389e-03  6.621821e-01
orbit14          3.664965e-03  5.470667e-01
orbit15          3.685284e-03  6.504836e-01
orbit16          1.605786e-03  6.084474e-01
orbit17          4.719687e-03  7.668076e-01
orbit18          2.721917e-03  1.282381e+00
orbit19          3.109655e-03  1.176733e+00
orbit20          2.841783e-03  5.671841e-01
orbit21          1.833265e-03  6.284828e-01
orbit22          2.812861e-03  1.588155e+00
orbit23          6.789921e-04  3.964616e-01
orbit24          2.422751e-02  1.406164e+00
orbit25          2.490458e-03  9.588048e-01
orbit26          7.919691e-04  5.017328e-01
orbit27          6.329501e-03  1.457450e+00
orbit28          3.367271e-03  7.457719e-01
orbit29          2.368703e-03  5.732872e-01
orbit30          1.118755e-03  4.950833e-01
orbit31          2.384405e-03  1.423165e+00
orbit32          6.613820e-04  5.654547e-01
orbit33          1.765406e-03  9.678230e-01
orbit34          1.903813e-03  8.047019e-01
orbit35          4.744517e-03  1.195120e+00
orbit36          1.982029e-03  5.311283e-01
orbit37          1.798751e-03  5.385190e-01
orbit38          2.438106e-03  5.201401e-01
orbit39          6.311138e-03  1.320345e+00
orbit40          4.498193e-03  1.110436e+00
orbit41          5.492375e-04  9.777995e-01
orbit42          2.896559e-03  7.373709e-01
orbit43          1.185396e-03  7.015676e-01
orbit44          2.387080e-03  8.056527e-01
orbit45          2.429893e-02  3.428067e+00
orbit46          1.056053e-02  1.608224e+00
orbit47          1.143911e-03  4.803996e-01
orbit48          2.097068e-03  4.584072e-01
orbit49          2.874814e-03  2.092488e+00
orbit50          2.803464e-03  1.431605e+00
orbit51          3.746268e-03  9.692946e-01
orbit52          5.095813e-03  6.236456e-01
orbit53          2.414283e-03  7.183252e-01
orbit54          4.531105e-03  1.936482e+00
orbit55          2.804889e-03  1.059793e+00
orbit56          3.482575e-02  3.622818e+00
orbit57          4.565456e-03  8.734027e-01
orbit58          1.828173e-03  6.778509e-01
orbit59          1.480547e-02  2.284188e+00
orbit60          2.585171e-03  5.284631e-01
orbit61          3.976545e-03  1.101681e+00
orbit62          6.409624e-03  2.079830e+00
orbit63          3.576706e-03  9.771796e-01
orbit64          1.737450e-03  1.038965e+00
orbit65          2.826530e-02  7.041044e+00
orbit66          6.879391e-03  1.906665e+00
orbit67          1.330032e-03  9.289781e-01
orbit68          3.469909e-03  1.449678e+00
orbit69          4.983564e-03  1.954641e+00
orbit70          4.871351e-03  3.652428e+00
orbit71          2.480800e-03  1.087268e+00
orbit72          1.567844e-03  1.637760e+00
AP              -7.178206e-05  3.924610e-01
bet              9.518581e-04  1.059306e+00
ecc             -6.415937e-05  4.829710e-02
eccrad           0.000000e+00  8.881784e-18
close            9.340753e-04  4.086878e-01
constraint       2.150545e-03  1.319993e+00
coreness         2.450584e-04  1.789819e-01
knn              1.221903e-03  1.471741e+00
hubscore         3.408218e-03  6.079700e-01
pagerank         7.163038e-04  1.739968e+00
trans            2.877701e-03  2.250710e+00
evcent           4.066634e-03  1.044843e+00
first            3.852166e-04  3.528073e-01
upto_second      2.478063e-03  5.297587e-01
upto_third       1.883004e-03  7.472411e-01
upto_fourth      2.427181e-03  7.128840e-01
upto_fifth       1.001110e-03  5.061846e-01
upto_sixth       6.404988e-04  8.005787e-01
second           7.236791e-04  4.387462e-01
third           -6.919522e-05  1.588759e+00
fourth           2.132772e-03  7.043389e-01
fifth            2.615031e-03  1.273473e+00
sixth            1.558352e-03  9.675122e-01
ratio1           8.537544e-04  6.923136e-01
ratio2           1.429025e-03  8.874260e-01
ratio3           2.731687e-03  1.185243e+00
ratio4           9.746557e-04  3.122517e+00
ratio5           7.145890e-04  2.899790e+00
ratio6           4.512328e-04  8.953008e-01
selfinter        1.788409e-06  5.562302e-02
walktrap_vertex  8.984708e-04  3.046277e+00
bigcom1         -1.833605e-04  1.292991e-01
bigcom2          0.000000e+00  0.000000e+00
bigcom3          4.089104e-05  2.256770e-01
bigcom4          2.091162e-04  2.760064e-01
bigcom6          0.000000e+00  0.000000e+00
bigcom8          0.000000e+00  7.105427e-17
bigcom9          0.000000e+00  0.000000e+00
bigcom11         0.000000e+00  0.000000e+00
bigcom13         0.000000e+00  0.000000e+00
bigcom15         0.000000e+00  0.000000e+00
bigcom16         0.000000e+00  0.000000e+00
bigcom21        -4.735087e-05  9.716755e-02
bigcom22         2.545144e-05  9.016345e-02
bigcom24         0.000000e+00  0.000000e+00
bigcom26         0.000000e+00  9.230769e-03
bigcom28         2.730313e-03  5.703620e-01
bigcom30        -7.696144e-05  5.636670e-02
bigcom31         0.000000e+00  0.000000e+00
bigcom32         0.000000e+00  0.000000e+00
bigcom33         0.000000e+00  0.000000e+00
bigcom34         0.000000e+00  0.000000e+00
bigcom36         0.000000e+00  0.000000e+00
bigcom37         0.000000e+00  0.000000e+00
bigcom38         0.000000e+00  0.000000e+00
bigcom39         0.000000e+00  0.000000e+00
bigcom40         1.701222e-03  6.881956e-01
bigcom43         0.000000e+00  0.000000e+00
bigcom44         0.000000e+00  0.000000e+00
bigcom46         0.000000e+00  0.000000e+00
bigcom47         0.000000e+00  0.000000e+00
bigcom49         0.000000e+00  0.000000e+00
bigcom50         0.000000e+00  0.000000e+00
bigcom51         0.000000e+00  0.000000e+00
bigcom52         0.000000e+00  0.000000e+00
bigcom54         0.000000e+00  0.000000e+00
bigcom56         0.000000e+00  0.000000e+00
bigcom62         0.000000e+00  0.000000e+00
bigcom66         0.000000e+00  0.000000e+00
bigcom68         0.000000e+00  0.000000e+00
bigcom69         0.000000e+00  0.000000e+00
bigcom71         0.000000e+00  4.428859e-01
bigcom72         0.000000e+00  0.000000e+00
bigcom73         0.000000e+00  0.000000e+00
bigcom74         0.000000e+00  0.000000e+00
bigcom75         0.000000e+00  0.000000e+00
bigcom76         0.000000e+00  0.000000e+00
bigcom77         0.000000e+00  0.000000e+00
bigcom79         0.000000e+00  0.000000e+00
bigcom80         0.000000e+00  0.000000e+00
bigcom82         0.000000e+00  0.000000e+00
bigcom83         0.000000e+00  0.000000e+00
bigcom84         0.000000e+00  0.000000e+00
bigcom85         0.000000e+00  0.000000e+00
bigcom87         0.000000e+00  0.000000e+00
bigcom89         0.000000e+00  0.000000e+00
bigcom91         0.000000e+00  0.000000e+00
bigcom92         0.000000e+00  0.000000e+00
bigcom93         0.000000e+00  0.000000e+00
bigcom96         0.000000e+00  0.000000e+00
bigcom97         0.000000e+00  0.000000e+00
bigcom98         0.000000e+00  0.000000e+00
bigcom99         0.000000e+00  0.000000e+00
bigcom101        0.000000e+00  0.000000e+00
bigcom104        0.000000e+00  0.000000e+00
bigcom106        0.000000e+00  0.000000e+00
bigcom109        0.000000e+00  0.000000e+00
bigcom113        0.000000e+00  0.000000e+00
bigcom116       -6.393393e-05  2.749786e-01
bigcom120        0.000000e+00  0.000000e+00
bigcom123        0.000000e+00  0.000000e+00
bigcom126        0.000000e+00  0.000000e+00
bigcom127        0.000000e+00  0.000000e+00
bigcom137        0.000000e+00  0.000000e+00
bigcom139        0.000000e+00  0.000000e+00
bigcom140        0.000000e+00  0.000000e+00
bigcom143        0.000000e+00  0.000000e+00
bigcom145        0.000000e+00  0.000000e+00
bigcom146        0.000000e+00  0.000000e+00
bigcom147        0.000000e+00  0.000000e+00
bigcom149        0.000000e+00  0.000000e+00
bigcom153        0.000000e+00  0.000000e+00
bigcom154        0.000000e+00  0.000000e+00
bigcom156        0.000000e+00  0.000000e+00
bigcom157        0.000000e+00  0.000000e+00
bigcom158        0.000000e+00  0.000000e+00
bigcom160        0.000000e+00  0.000000e+00
bigcom161        0.000000e+00  0.000000e+00
bigcom162        0.000000e+00  0.000000e+00
bigcom164        0.000000e+00  0.000000e+00
bigcom166        0.000000e+00  0.000000e+00
bigcom167        0.000000e+00  0.000000e+00
bigcom171        0.000000e+00  0.000000e+00
bigcom173        0.000000e+00  0.000000e+00
bigcom175        0.000000e+00  0.000000e+00
bigcom176        0.000000e+00  0.000000e+00
bigcom177        0.000000e+00  0.000000e+00
bigcom178        0.000000e+00  0.000000e+00
bigcom180        0.000000e+00  0.000000e+00
bigcom181        0.000000e+00  0.000000e+00
bigcom184        0.000000e+00  0.000000e+00
bigcom186        0.000000e+00  0.000000e+00
bigcom187        0.000000e+00  0.000000e+00
bigcom189        0.000000e+00  0.000000e+00
bigcom194        0.000000e+00  0.000000e+00
bigcom195        0.000000e+00  0.000000e+00
bigcom196        0.000000e+00  0.000000e+00
bigcom204        0.000000e+00  0.000000e+00
bigcom205        0.000000e+00  0.000000e+00
bigcom212        0.000000e+00  0.000000e+00
bigcom214        0.000000e+00  0.000000e+00
bigcom222        0.000000e+00  0.000000e+00
bigcom223        0.000000e+00  0.000000e+00
bigcom226        0.000000e+00  0.000000e+00
bigcom227        0.000000e+00  0.000000e+00
bigcom229        0.000000e+00  0.000000e+00
bigcom233        0.000000e+00  0.000000e+00
bigcom236        0.000000e+00  0.000000e+00
bigcom237        0.000000e+00  0.000000e+00
bigcom246        0.000000e+00  0.000000e+00
bigcom248        0.000000e+00  9.678386e-02
bigcom249        0.000000e+00  0.000000e+00
bigcom250        0.000000e+00  0.000000e+00
bigcom254        0.000000e+00  0.000000e+00
bigcom266        0.000000e+00  0.000000e+00
bigcom269        0.000000e+00  0.000000e+00
bigcom272        0.000000e+00  0.000000e+00
bigcom274        0.000000e+00  0.000000e+00
bigcom281        0.000000e+00  0.000000e+00
bigcom291        0.000000e+00  0.000000e+00
bigcom292        0.000000e+00  0.000000e+00
bigcom295        0.000000e+00  0.000000e+00
bigcom299        0.000000e+00  0.000000e+00
bigcom301        0.000000e+00  0.000000e+00
bigcom306        0.000000e+00  0.000000e+00
bigcom309        0.000000e+00  0.000000e+00
bigcom314        0.000000e+00  0.000000e+00
bigcom321        0.000000e+00  0.000000e+00
bigcom341        0.000000e+00  0.000000e+00
bigcom350        0.000000e+00  0.000000e+00
bigcom353        0.000000e+00  0.000000e+00
bigcom359        0.000000e+00  0.000000e+00
bigcom363        0.000000e+00  0.000000e+00
bigcom365        0.000000e+00  0.000000e+00
bigcom385        0.000000e+00  0.000000e+00
bigcom386        0.000000e+00  0.000000e+00
bigcom408        0.000000e+00  0.000000e+00
bigcom412        0.000000e+00  0.000000e+00
bigcom480        0.000000e+00  0.000000e+00
spin_vertex      2.521235e-03  2.992693e+00
membership_s1   -1.404891e-04  4.273199e-02
membership_s3    0.000000e+00  0.000000e+00
membership_s4    1.030371e-03  4.587420e-01
membership_s5    5.175927e-05  4.181162e-02
membership_s6   -9.769529e-05  6.144039e-02
membership_s7   -2.866397e-05  1.437323e-01
membership_s8    0.000000e+00  0.000000e+00
membership_s9    0.000000e+00  0.000000e+00
membership_s11   0.000000e+00  0.000000e+00
membership_s12   0.000000e+00  0.000000e+00
membership_s14   0.000000e+00  0.000000e+00
membership_s15   2.159827e-05  5.195361e-02
membership_s16   0.000000e+00  0.000000e+00
membership_s17   0.000000e+00  0.000000e+00
membership_s18   0.000000e+00  0.000000e+00
membership_s20   0.000000e+00  0.000000e+00
membership_s21  -4.576823e-05  1.239388e-01
membership_s22   0.000000e+00  0.000000e+00
membership_s24   0.000000e+00  0.000000e+00
membership_s25   0.000000e+00  0.000000e+00
membership_s26   0.000000e+00  0.000000e+00
membership_s27   1.153814e-04  1.097339e-01
membership_s28   0.000000e+00  0.000000e+00
membership_s30   4.196154e-04  1.274708e-01
membership_s31   0.000000e+00  0.000000e+00
membership_s32  -1.123434e-04  2.132427e-01
membership_s33   0.000000e+00  0.000000e+00
membership_s36   7.900071e-05  6.031192e-02
membership_s37   0.000000e+00  0.000000e+00
V1               6.770268e-03  4.548431e+00
V2               1.882743e-03  2.404405e+00
pdi             -9.463518e-05  5.649297e-01
adhesion         1.710672e-03  1.641701e+00
cohesion         1.804993e-03  1.744732e+00
inner            1.529682e-03  1.904278e+00
outer            1.539571e-03  2.510451e+00
ioratio          2.053751e-03  2.157787e+00
comsize          1.059700e-03  3.108375e+00
                            var    rel.inf
orbit65                 orbit65 6.58278965
V1                           V1 3.58198925
orbit56                 orbit56 2.94720473
orbit70                 orbit70 2.92974408
ratio5                   ratio5 2.90837682
orbit45                 orbit45 2.84894774
comsize                 comsize 2.60573435
ratio4                   ratio4 2.48593522
walktrap_vertex walktrap_vertex 2.38528502
trans                     trans 2.04646433
spin_vertex         spin_vertex 1.88828941
outer                     outer 1.80377222
orbit49                 orbit49 1.69616402
orbit24                 orbit24 1.66989093
V2                           V2 1.63387244
orbit31                 orbit31 1.55290735
orbit18                 orbit18 1.52335261
inner                     inner 1.48384108
ioratio                 ioratio 1.41749747
adhesion               adhesion 1.34267454
third                     third 1.28026472
orbit54                 orbit54 1.14344988
orbit27                 orbit27 1.07662775
pagerank               pagerank 1.06220033
graph22                 graph22 1.01324644
orbit69                 orbit69 0.99270858
cohesion               cohesion 0.96849898
orbit59                 orbit59 0.95685532
graph11                 graph11 0.90755786
orbit50                 orbit50 0.88447203
orbit6                   orbit6 0.86486835
knn                         knn 0.86048205
orbit46                 orbit46 0.83402199
graph23                 graph23 0.81737659
bet                         bet 0.81112285
orbit63                 orbit63 0.80292391
orbit19                 orbit19 0.76694508
ratio1                   ratio1 0.75681913
graph2                   graph2 0.75496820
orbit35                 orbit35 0.75130075
orbit62                 orbit62 0.74516026
orbit39                 orbit39 0.71769525
graph4                   graph4 0.71445757
bigcom40               bigcom40 0.70441731
graph29                 graph29 0.69608902
orbit66                 orbit66 0.68789027
graph20                 graph20 0.68765876
orbit22                 orbit22 0.66770320
graph14                 graph14 0.63539892
orbit28                 orbit28 0.61346520
graph10                 graph10 0.61019469
graph5                   graph5 0.60630670
orbit32                 orbit32 0.59772056
graph28                 graph28 0.58329055
graph27                 graph27 0.53509659
orbit41                 orbit41 0.53506736
orbit25                 orbit25 0.52239769
orbit55                 orbit55 0.52150904
orbit44                 orbit44 0.51272980
ratio6                   ratio6 0.50929930
orbit40                 orbit40 0.50098467
constraint           constraint 0.49922309
orbit4                   orbit4 0.48818746
orbit13                 orbit13 0.48541103
orbit61                 orbit61 0.48155999
upto_fourth         upto_fourth 0.47256229
graph24                 graph24 0.45741269
graph15                 graph15 0.44099408
graph8                   graph8 0.40217170
graph16                 graph16 0.39467420
orbit52                 orbit52 0.39130848
orbit9                   orbit9 0.39001842
graph3                   graph3 0.38653781
ratio2                   ratio2 0.38209864
orbit36                 orbit36 0.37808876
ratio3                   ratio3 0.37607281
graph17                 graph17 0.36986901
graph0                   graph0 0.36639851
orbit64                 orbit64 0.36147189
graph7                   graph7 0.35696375
graph6                   graph6 0.35680270
orbit7                   orbit7 0.35663638
orbit58                 orbit58 0.35340678
upto_sixth           upto_sixth 0.34916690
bigcom28               bigcom28 0.33304991
upto_fifth           upto_fifth 0.32899140
graph25                 graph25 0.32788728
graph1                   graph1 0.32752180
orbit48                 orbit48 0.32540445
graph18                 graph18 0.32356083
AP                           AP 0.31131113
orbit16                 orbit16 0.31099602
orbit68                 orbit68 0.30484337
sixth                     sixth 0.29917531
orbit29                 orbit29 0.29287954
membership_s4     membership_s4 0.29030063
orbit42                 orbit42 0.28941268
orbit30                 orbit30 0.28797050
orbit71                 orbit71 0.28090729
orbit67                 orbit67 0.28042765
orbit21                 orbit21 0.27294226
orbit33                 orbit33 0.26563504
graph26                 graph26 0.26392459
orbit57                 orbit57 0.26082687
orbit11                 orbit11 0.25891013
fifth                     fifth 0.25753192
orbit51                 orbit51 0.25216331
orbit1                   orbit1 0.24951493
graph13                 graph13 0.24334071
orbit20                 orbit20 0.23867161
orbit2                   orbit2 0.23615520
close                     close 0.22817486
orbit23                 orbit23 0.22776707
graph19                 graph19 0.22393677
orbit53                 orbit53 0.22056421
orbit26                 orbit26 0.21987750
orbit17                 orbit17 0.21702458
orbit37                 orbit37 0.20282300
orbit38                 orbit38 0.19848379
fourth                   fourth 0.18785202
graph12                 graph12 0.18194750
graph9                   graph9 0.17751292
orbit60                 orbit60 0.17747310
evcent                   evcent 0.17685258
orbit15                 orbit15 0.16962609
upto_third           upto_third 0.16634657
graph21                 graph21 0.15758123
hubscore               hubscore 0.15673433
orbit47                 orbit47 0.13777519
orbit43                 orbit43 0.13164231
selfinter             selfinter 0.12758409
bigcom4                 bigcom4 0.12339388
orbit10                 orbit10 0.10033906
orbit12                 orbit12 0.09941605
bigcom3                 bigcom3 0.08371867
upto_second         upto_second 0.07922414
second                   second 0.05778786
orbit5                   orbit5 0.03814293
coreness               coreness 0.03048809
pdi                         pdi 0.02722635
membership_s5     membership_s5 0.02282983
bigcom8                 bigcom8 0.02089148
bigcom30               bigcom30 0.02073281
membership_s7     membership_s7 0.01899788
membership_s30   membership_s30 0.01750632
membership_s32   membership_s32 0.01445444
orbit0                   orbit0 0.00000000
orbit3                   orbit3 0.00000000
orbit8                   orbit8 0.00000000
orbit14                 orbit14 0.00000000
orbit34                 orbit34 0.00000000
orbit72                 orbit72 0.00000000
ecc                         ecc 0.00000000
eccrad                   eccrad 0.00000000
first                     first 0.00000000
bigcom1                 bigcom1 0.00000000
bigcom2                 bigcom2 0.00000000
bigcom6                 bigcom6 0.00000000
bigcom9                 bigcom9 0.00000000
bigcom11               bigcom11 0.00000000
bigcom13               bigcom13 0.00000000
bigcom15               bigcom15 0.00000000
bigcom16               bigcom16 0.00000000
bigcom21               bigcom21 0.00000000
bigcom22               bigcom22 0.00000000
bigcom24               bigcom24 0.00000000
bigcom26               bigcom26 0.00000000
bigcom31               bigcom31 0.00000000
bigcom32               bigcom32 0.00000000
bigcom33               bigcom33 0.00000000
bigcom34               bigcom34 0.00000000
bigcom36               bigcom36 0.00000000
bigcom37               bigcom37 0.00000000
bigcom38               bigcom38 0.00000000
bigcom39               bigcom39 0.00000000
bigcom43               bigcom43 0.00000000
bigcom44               bigcom44 0.00000000
bigcom46               bigcom46 0.00000000
bigcom47               bigcom47 0.00000000
bigcom49               bigcom49 0.00000000
bigcom50               bigcom50 0.00000000
bigcom51               bigcom51 0.00000000
bigcom52               bigcom52 0.00000000
bigcom54               bigcom54 0.00000000
bigcom56               bigcom56 0.00000000
bigcom62               bigcom62 0.00000000
bigcom66               bigcom66 0.00000000
bigcom68               bigcom68 0.00000000
bigcom69               bigcom69 0.00000000
bigcom71               bigcom71 0.00000000
bigcom72               bigcom72 0.00000000
bigcom73               bigcom73 0.00000000
bigcom74               bigcom74 0.00000000
bigcom75               bigcom75 0.00000000
bigcom76               bigcom76 0.00000000
bigcom77               bigcom77 0.00000000
bigcom79               bigcom79 0.00000000
bigcom80               bigcom80 0.00000000
bigcom82               bigcom82 0.00000000
bigcom83               bigcom83 0.00000000
bigcom84               bigcom84 0.00000000
bigcom85               bigcom85 0.00000000
bigcom87               bigcom87 0.00000000
bigcom89               bigcom89 0.00000000
bigcom91               bigcom91 0.00000000
bigcom92               bigcom92 0.00000000
bigcom93               bigcom93 0.00000000
bigcom96               bigcom96 0.00000000
bigcom97               bigcom97 0.00000000
bigcom98               bigcom98 0.00000000
bigcom99               bigcom99 0.00000000
bigcom101             bigcom101 0.00000000
bigcom104             bigcom104 0.00000000
bigcom106             bigcom106 0.00000000
bigcom109             bigcom109 0.00000000
bigcom113             bigcom113 0.00000000
bigcom116             bigcom116 0.00000000
bigcom120             bigcom120 0.00000000
bigcom123             bigcom123 0.00000000
bigcom126             bigcom126 0.00000000
bigcom127             bigcom127 0.00000000
bigcom137             bigcom137 0.00000000
bigcom139             bigcom139 0.00000000
bigcom140             bigcom140 0.00000000
bigcom143             bigcom143 0.00000000
bigcom145             bigcom145 0.00000000
bigcom146             bigcom146 0.00000000
bigcom147             bigcom147 0.00000000
bigcom149             bigcom149 0.00000000
bigcom153             bigcom153 0.00000000
bigcom154             bigcom154 0.00000000
bigcom156             bigcom156 0.00000000
bigcom157             bigcom157 0.00000000
bigcom158             bigcom158 0.00000000
bigcom160             bigcom160 0.00000000
bigcom161             bigcom161 0.00000000
bigcom162             bigcom162 0.00000000
bigcom164             bigcom164 0.00000000
bigcom166             bigcom166 0.00000000
bigcom167             bigcom167 0.00000000
bigcom171             bigcom171 0.00000000
bigcom173             bigcom173 0.00000000
bigcom175             bigcom175 0.00000000
bigcom176             bigcom176 0.00000000
bigcom177             bigcom177 0.00000000
bigcom178             bigcom178 0.00000000
bigcom180             bigcom180 0.00000000
bigcom181             bigcom181 0.00000000
bigcom184             bigcom184 0.00000000
bigcom186             bigcom186 0.00000000
bigcom187             bigcom187 0.00000000
bigcom189             bigcom189 0.00000000
bigcom194             bigcom194 0.00000000
bigcom195             bigcom195 0.00000000
bigcom196             bigcom196 0.00000000
bigcom204             bigcom204 0.00000000
bigcom205             bigcom205 0.00000000
bigcom212             bigcom212 0.00000000
bigcom214             bigcom214 0.00000000
bigcom222             bigcom222 0.00000000
bigcom223             bigcom223 0.00000000
bigcom226             bigcom226 0.00000000
bigcom227             bigcom227 0.00000000
bigcom229             bigcom229 0.00000000
bigcom233             bigcom233 0.00000000
bigcom236             bigcom236 0.00000000
bigcom237             bigcom237 0.00000000
bigcom246             bigcom246 0.00000000
bigcom248             bigcom248 0.00000000
bigcom249             bigcom249 0.00000000
bigcom250             bigcom250 0.00000000
bigcom254             bigcom254 0.00000000
bigcom266             bigcom266 0.00000000
bigcom269             bigcom269 0.00000000
bigcom272             bigcom272 0.00000000
bigcom274             bigcom274 0.00000000
bigcom281             bigcom281 0.00000000
bigcom291             bigcom291 0.00000000
bigcom292             bigcom292 0.00000000
bigcom295             bigcom295 0.00000000
bigcom299             bigcom299 0.00000000
bigcom301             bigcom301 0.00000000
bigcom306             bigcom306 0.00000000
bigcom309             bigcom309 0.00000000
bigcom314             bigcom314 0.00000000
bigcom321             bigcom321 0.00000000
bigcom341             bigcom341 0.00000000
bigcom350             bigcom350 0.00000000
bigcom353             bigcom353 0.00000000
bigcom359             bigcom359 0.00000000
bigcom363             bigcom363 0.00000000
bigcom365             bigcom365 0.00000000
bigcom385             bigcom385 0.00000000
bigcom386             bigcom386 0.00000000
bigcom408             bigcom408 0.00000000
bigcom412             bigcom412 0.00000000
bigcom480             bigcom480 0.00000000
membership_s1     membership_s1 0.00000000
membership_s3     membership_s3 0.00000000
membership_s6     membership_s6 0.00000000
membership_s8     membership_s8 0.00000000
membership_s9     membership_s9 0.00000000
membership_s11   membership_s11 0.00000000
membership_s12   membership_s12 0.00000000
membership_s14   membership_s14 0.00000000
membership_s15   membership_s15 0.00000000
membership_s16   membership_s16 0.00000000
membership_s17   membership_s17 0.00000000
membership_s18   membership_s18 0.00000000
membership_s20   membership_s20 0.00000000
membership_s21   membership_s21 0.00000000
membership_s22   membership_s22 0.00000000
membership_s24   membership_s24 0.00000000
membership_s25   membership_s25 0.00000000
membership_s26   membership_s26 0.00000000
membership_s27   membership_s27 0.00000000
membership_s28   membership_s28 0.00000000
membership_s31   membership_s31 0.00000000
membership_s33   membership_s33 0.00000000
membership_s36   membership_s36 0.00000000
membership_s37   membership_s37 0.00000000
[1] "Dataset: high_C Model GLM, refit model on training data 2015-06-22 17:08:20"
[1] "glmnet variable coefficients"
                [,1]              [,2]                   
(Intercept)     "(Intercept)"     "201.586448942152"     
graph0          "graph0"          "-0.000198262421979263"
graph1          "graph1"          "-1.23588710835485e-07"
graph2          "graph2"          "1.14862530253597e-05" 
graph3          "graph3"          "-5.30990425735951e-09"
graph4          "graph4"          "-6.97158956570718e-11"
graph5          "graph5"          "-1.11000718113558e-06"
graph6          "graph6"          "-2.6691693575041e-08" 
graph7          "graph7"          "1.54917120455756e-06" 
graph8          "graph8"          "3.35571050986866e-06" 
graph9          "graph9"          "-1.16782772115651e-10"
graph10         "graph10"         "-3.65838111979155e-12"
graph11         "graph11"         "-7.4773905436148e-14" 
graph12         "graph12"         "-1.87553095598608e-10"
graph13         "graph13"         "2.81750109288447e-12" 
graph14         "graph14"         "-3.60303302678868e-11"
graph15         "graph15"         "-5.39138448678398e-08"
graph16         "graph16"         "-9.03621135319514e-10"
graph17         "graph17"         "-1.42979258416929e-09"
graph18         "graph18"         "-3.00505791410841e-09"
graph19         "graph19"         "6.48781236850644e-09" 
graph20         "graph20"         "-2.86863472504992e-07"
graph21         "graph21"         "1.06038104530677e-08" 
graph22         "graph22"         "5.6345457648379e-08"  
graph23         "graph23"         "1.97804863438924e-08" 
graph24         "graph24"         "8.42903154723698e-08" 
graph25         "graph25"         "6.24722096439646e-07" 
graph26         "graph26"         "4.14384374114228e-07" 
graph27         "graph27"         "5.29792515622464e-06" 
graph28         "graph28"         "2.81823037845184e-06" 
graph29         "graph29"         "-2.5671857996118e-05" 
orbit0          "orbit0"          "-0.000197736602645519"
orbit1          "orbit1"          "-1.30133849245512e-06"
orbit2          "orbit2"          "-1.24674003334599e-07"
orbit3          "orbit3"          "1.18679497750264e-05" 
orbit4          "orbit4"          "-1.9098672564453e-09" 
orbit5          "orbit5"          "-5.70967668219703e-09"
orbit6          "orbit6"          "-1.16360482342993e-08"
orbit7          "orbit7"          "-6.36903328976832e-11"
orbit8          "orbit8"          "-1.09740326480335e-06"
orbit9          "orbit9"          "4.44773059063324e-06" 
orbit10         "orbit10"         "-6.54662447694172e-08"
orbit11         "orbit11"         "-3.45443087752954e-08"
orbit12         "orbit12"         "6.84206536741215e-06" 
orbit13         "orbit13"         "1.84872957602138e-06" 
orbit14         "orbit14"         "3.86386390391632e-06" 
orbit15         "orbit15"         "7.06811537824119e-10" 
orbit16         "orbit16"         "-1.89718608261208e-10"
orbit17         "orbit17"         "1.79536414208926e-10" 
orbit18         "orbit18"         "-9.61217977748244e-11"
orbit19         "orbit19"         "-1.76882921456579e-10"
orbit20         "orbit20"         "-1.57192343053519e-10"
orbit21         "orbit21"         "-2.87055462729996e-12"
orbit22         "orbit22"         "-2.75220290709813e-11"
orbit23         "orbit23"         "-5.25814240155895e-14"
orbit24         "orbit24"         "2.53797649537859e-08" 
orbit25         "orbit25"         "6.5577116765561e-09"  
orbit26         "orbit26"         "-2.73218279312248e-10"
orbit27         "orbit27"         "1.26033343250305e-07" 
orbit28         "orbit28"         "-4.70954524681357e-09"
orbit29         "orbit29"         "7.40451150238887e-10" 
orbit30         "orbit30"         "1.11089785437583e-09" 
orbit31         "orbit31"         "-3.0902996730308e-09" 
orbit32         "orbit32"         "-1.44214226338649e-09"
orbit33         "orbit33"         "-1.91125687850882e-11"
orbit34         "orbit34"         "-5.36202638194965e-08"
orbit35         "orbit35"         "6.89373366912216e-08" 
orbit36         "orbit36"         "-1.90435928895479e-08"
orbit37         "orbit37"         "-3.79957123275633e-10"
orbit38         "orbit38"         "-8.49897901935381e-10"
orbit39         "orbit39"         "1.402091643064e-07"   
orbit40         "orbit40"         "2.25989499805e-08"    
orbit41         "orbit41"         "-1.33734408359641e-08"
orbit42         "orbit42"         "-1.90295717936422e-09"
orbit43         "orbit43"         "-1.29107060510649e-08"
orbit44         "orbit44"         "-8.52789996056917e-10"
orbit45         "orbit45"         "1.98744963027899e-06" 
orbit46         "orbit46"         "2.3832208222341e-08"  
orbit47         "orbit47"         "-1.93930041272054e-09"
orbit48         "orbit48"         "2.30090836189137e-08" 
orbit49         "orbit49"         "3.96773002891467e-07" 
orbit50         "orbit50"         "-4.02378309035801e-07"
orbit51         "orbit51"         "-7.8758741223241e-08" 
orbit52         "orbit52"         "1.9161170479204e-09"  
orbit53         "orbit53"         "3.51515240994609e-08" 
orbit54         "orbit54"         "9.57685891141653e-07" 
orbit55         "orbit55"         "2.13428679361455e-08" 
orbit56         "orbit56"         "1.21677352101111e-05" 
orbit57         "orbit57"         "1.02777985698834e-07" 
orbit58         "orbit58"         "-5.97887919369526e-08"
orbit59         "orbit59"         "2.08152611698029e-07" 
orbit60         "orbit60"         "2.61412892565068e-07" 
orbit61         "orbit61"         "1.46008597150596e-07" 
orbit62         "orbit62"         "5.90661902103961e-06" 
orbit63         "orbit63"         "7.96219314657457e-07" 
orbit64         "orbit64"         "1.93322954418978e-06" 
orbit65         "orbit65"         "7.66041110662641e-06" 
orbit66         "orbit66"         "1.77199461340264e-06" 
orbit67         "orbit67"         "4.53746763149542e-07" 
orbit68         "orbit68"         "7.67702743831986e-06" 
orbit69         "orbit69"         "1.37272016655716e-05" 
orbit70         "orbit70"         "2.68376508517571e-05" 
orbit71         "orbit71"         "1.61360261231082e-06" 
orbit72         "orbit72"         "-2.59187956497441e-05"
AP              "AP"              "-0.0625845016644819"  
bet             "bet"             "-1.73327370099573e-08"
ecc             "ecc"             "0.0662178292683174"   
eccrad          "eccrad"          "0.396428476765241"    
close           "close"           "0.131481940219114"    
constraint      "constraint"      "0.687594475221866"    
coreness        "coreness"        "-0.00573413987490321" 
knn             "knn"             "0.000391247607347097" 
hubscore        "hubscore"        "0.113317323953508"    
pagerank        "pagerank"        "-120.605625052037"    
trans           "trans"           "0.75501984597652"     
evcent          "evcent"          "0.115066014600019"    
first           "first"           "-0.000196428200291843"
upto_second     "upto_second"     "-3.14592207566383e-06"
upto_third      "upto_third"      "1.65485309564102e-05" 
upto_fourth     "upto_fourth"     "0.000148057895193027" 
upto_fifth      "upto_fifth"      "0.00146803817761"     
upto_sixth      "upto_sixth"      "-0.0171647316680835"  
second          "second"          "-2.4888629394811e-06" 
third           "third"           "4.159087258105e-05"   
fourth          "fourth"          "-1.82417926221351e-05"
fifth           "fifth"           "-0.000159624791431992"
sixth           "sixth"           "-0.00231424323319022" 
ratio1          "ratio1"          "0.000516337443991555" 
ratio2          "ratio2"          "-0.000366200477960732"
ratio3          "ratio3"          "-0.190010817224048"   
ratio4          "ratio4"          "3.18972058910417"     
ratio5          "ratio5"          "0.0202099360053829"   
ratio6          "ratio6"          "-0.0602319509821505"  
selfinter       "selfinter"       "0.026437213063635"    
walktrap_vertex "walktrap_vertex" "-0.0460431281362836"  
bigcom1         "bigcom1"         "-0.0555265750709527"  
bigcom2         "bigcom2"         "0"                    
bigcom3         "bigcom3"         "0.177922559615791"    
bigcom4         "bigcom4"         "-0.0257572134627453"  
bigcom6         "bigcom6"         "0"                    
bigcom8         "bigcom8"         "-0.21366779308633"    
bigcom9         "bigcom9"         "-0.243485852875806"   
bigcom11        "bigcom11"        "0"                    
bigcom13        "bigcom13"        "-0.189458357808502"   
bigcom15        "bigcom15"        "-0.185420241905409"   
bigcom16        "bigcom16"        "0"                    
bigcom21        "bigcom21"        "0.128578498677741"    
bigcom22        "bigcom22"        "-0.168023559386529"   
bigcom24        "bigcom24"        "0"                    
bigcom26        "bigcom26"        "-0.366853705248475"   
bigcom28        "bigcom28"        "0.217925611969442"    
bigcom30        "bigcom30"        "0.191154272697408"    
bigcom31        "bigcom31"        "0"                    
bigcom32        "bigcom32"        "-0.408435018758614"   
bigcom33        "bigcom33"        "0"                    
bigcom34        "bigcom34"        "0"                    
bigcom36        "bigcom36"        "-0.294858152800985"   
bigcom37        "bigcom37"        "0"                    
bigcom38        "bigcom38"        "0"                    
bigcom39        "bigcom39"        "-0.290470527638129"   
bigcom40        "bigcom40"        "0.104045498691041"    
bigcom43        "bigcom43"        "0"                    
bigcom44        "bigcom44"        "-0.264820776100041"   
bigcom46        "bigcom46"        "-0.152404082227182"   
bigcom47        "bigcom47"        "0"                    
bigcom49        "bigcom49"        "0"                    
bigcom50        "bigcom50"        "0"                    
bigcom51        "bigcom51"        "0"                    
bigcom52        "bigcom52"        "0"                    
bigcom54        "bigcom54"        "0"                    
bigcom56        "bigcom56"        "0"                    
bigcom62        "bigcom62"        "0"                    
bigcom66        "bigcom66"        "0"                    
bigcom68        "bigcom68"        "0"                    
bigcom69        "bigcom69"        "0"                    
bigcom71        "bigcom71"        "1.70052588798042"     
bigcom72        "bigcom72"        "0"                    
bigcom73        "bigcom73"        "-0.326108483033596"   
bigcom74        "bigcom74"        "0"                    
bigcom75        "bigcom75"        "0"                    
bigcom76        "bigcom76"        "0"                    
bigcom77        "bigcom77"        "0"                    
bigcom79        "bigcom79"        "0"                    
bigcom80        "bigcom80"        "0"                    
bigcom82        "bigcom82"        "-0.263911619561327"   
bigcom83        "bigcom83"        "0"                    
bigcom84        "bigcom84"        "0"                    
bigcom85        "bigcom85"        "0"                    
bigcom87        "bigcom87"        "0"                    
bigcom89        "bigcom89"        "0"                    
bigcom91        "bigcom91"        "0"                    
bigcom92        "bigcom92"        "-0.224154756137068"   
bigcom93        "bigcom93"        "0"                    
bigcom96        "bigcom96"        "0"                    
bigcom97        "bigcom97"        "-0.354245368331205"   
bigcom98        "bigcom98"        "0"                    
bigcom99        "bigcom99"        "0"                    
bigcom101       "bigcom101"       "-0.343933181567261"   
bigcom104       "bigcom104"       "-0.199937690794418"   
bigcom106       "bigcom106"       "0"                    
bigcom109       "bigcom109"       "0"                    
bigcom113       "bigcom113"       "0"                    
bigcom116       "bigcom116"       "0.912322692486595"    
bigcom120       "bigcom120"       "0"                    
bigcom123       "bigcom123"       "0"                    
bigcom126       "bigcom126"       "0"                    
bigcom127       "bigcom127"       "0"                    
bigcom137       "bigcom137"       "0"                    
bigcom139       "bigcom139"       "0"                    
bigcom140       "bigcom140"       "0"                    
bigcom143       "bigcom143"       "0"                    
bigcom145       "bigcom145"       "0"                    
bigcom146       "bigcom146"       "0"                    
bigcom147       "bigcom147"       "-0.348303301210787"   
bigcom149       "bigcom149"       "0"                    
bigcom153       "bigcom153"       "0"                    
bigcom154       "bigcom154"       "-0.212710823078914"   
bigcom156       "bigcom156"       "0"                    
bigcom157       "bigcom157"       "0"                    
bigcom158       "bigcom158"       "0"                    
bigcom160       "bigcom160"       "0"                    
bigcom161       "bigcom161"       "0"                    
bigcom162       "bigcom162"       "0"                    
bigcom164       "bigcom164"       "0"                    
bigcom166       "bigcom166"       "0"                    
bigcom167       "bigcom167"       "-0.25956216610904"    
bigcom171       "bigcom171"       "0"                    
bigcom173       "bigcom173"       "0"                    
bigcom175       "bigcom175"       "0"                    
bigcom176       "bigcom176"       "0"                    
bigcom177       "bigcom177"       "0"                    
bigcom178       "bigcom178"       "0"                    
bigcom180       "bigcom180"       "0"                    
bigcom181       "bigcom181"       "-0.293260155718878"   
bigcom184       "bigcom184"       "0"                    
bigcom186       "bigcom186"       "0"                    
bigcom187       "bigcom187"       "0"                    
bigcom189       "bigcom189"       "-0.50116236056055"    
bigcom194       "bigcom194"       "0"                    
bigcom195       "bigcom195"       "-0.196970030607859"   
bigcom196       "bigcom196"       "0"                    
bigcom204       "bigcom204"       "-0.215019415056791"   
bigcom205       "bigcom205"       "0"                    
bigcom212       "bigcom212"       "0"                    
bigcom214       "bigcom214"       "0"                    
bigcom222       "bigcom222"       "0"                    
bigcom223       "bigcom223"       "0"                    
bigcom226       "bigcom226"       "0"                    
bigcom227       "bigcom227"       "0"                    
bigcom229       "bigcom229"       "0"                    
bigcom233       "bigcom233"       "0"                    
bigcom236       "bigcom236"       "0"                    
bigcom237       "bigcom237"       "0"                    
bigcom246       "bigcom246"       "0"                    
bigcom248       "bigcom248"       "1.32576650267654"     
bigcom249       "bigcom249"       "0"                    
bigcom250       "bigcom250"       "0"                    
bigcom254       "bigcom254"       "0"                    
bigcom266       "bigcom266"       "0"                    
bigcom269       "bigcom269"       "-0.260903343155604"   
bigcom272       "bigcom272"       "0"                    
bigcom274       "bigcom274"       "-0.169050359832198"   
bigcom281       "bigcom281"       "0"                    
bigcom291       "bigcom291"       "0"                    
bigcom292       "bigcom292"       "0"                    
bigcom295       "bigcom295"       "0"                    
bigcom299       "bigcom299"       "0"                    
bigcom301       "bigcom301"       "0"                    
bigcom306       "bigcom306"       "0"                    
bigcom309       "bigcom309"       "0"                    
bigcom314       "bigcom314"       "0"                    
bigcom321       "bigcom321"       "-0.176398297086421"   
bigcom341       "bigcom341"       "0"                    
bigcom350       "bigcom350"       "0"                    
bigcom353       "bigcom353"       "0"                    
bigcom359       "bigcom359"       "0"                    
bigcom363       "bigcom363"       "0"                    
bigcom365       "bigcom365"       "0"                    
bigcom385       "bigcom385"       "0"                    
bigcom386       "bigcom386"       "0"                    
bigcom408       "bigcom408"       "0"                    
bigcom412       "bigcom412"       "0"                    
bigcom480       "bigcom480"       "0"                    
spin_vertex     "spin_vertex"     "-0.0416942571652173"  
membership_s1   "membership_s1"   "-0.0352612595514933"  
membership_s3   "membership_s3"   "0"                    
membership_s4   "membership_s4"   "0.125883366101922"    
membership_s5   "membership_s5"   "-0.150020004557879"   
membership_s6   "membership_s6"   "-0.107886474931811"   
membership_s7   "membership_s7"   "0.106057562742249"    
membership_s8   "membership_s8"   "0"                    
membership_s9   "membership_s9"   "0"                    
membership_s11  "membership_s11"  "0"                    
membership_s12  "membership_s12"  "0"                    
membership_s14  "membership_s14"  "0"                    
membership_s15  "membership_s15"  "-0.182089800351529"   
membership_s16  "membership_s16"  "0"                    
membership_s17  "membership_s17"  "0"                    
membership_s18  "membership_s18"  "-0.311434737281165"   
membership_s20  "membership_s20"  "0"                    
membership_s21  "membership_s21"  "0.371447208738934"    
membership_s22  "membership_s22"  "0"                    
membership_s24  "membership_s24"  "-0.246446762436505"   
membership_s25  "membership_s25"  "0"                    
membership_s26  "membership_s26"  "0"                    
membership_s27  "membership_s27"  "-0.153476622885261"   
membership_s28  "membership_s28"  "0"                    
membership_s30  "membership_s30"  "0.0629589706630655"   
membership_s31  "membership_s31"  "-0.0997382035006604"  
membership_s32  "membership_s32"  "0.0253974257265342"   
membership_s33  "membership_s33"  "0"                    
membership_s36  "membership_s36"  "-0.044021494032019"   
membership_s37  "membership_s37"  "-0.244650161912694"   
V1              "V1"              "0.862045007012357"    
V2              "V2"              "-0.492697643305875"   
pdi             "pdi"             "-4.05522599395019"    
adhesion        "adhesion"        "-1.7945638711151e-05" 
cohesion        "cohesion"        "3.60892321201378e-05" 
inner           "inner"           "8.91737160120895e-07" 
outer           "outer"           "3.51640530325569e-05" 
ioratio         "ioratio"         "-0.0733763136078597"  
comsize         "comsize"         "0.000135214181837756" 
[1] "Average GBM 10 CV AUC"
[1] 0.7287546
[[1]]
[1] 0.7380488

[[2]]
[1] 0.767809

[[3]]
[1] 0.6558586

[[4]]
[1] 0.7523403

[[5]]
[1] 0.7297165

[1] "Average GBM 10 CV RMSE"
[1] 2.240775
[[1]]
[1] 2.184962

[[2]]
[1] 2.221229

[[3]]
[1] 2.311337

[[4]]
[1] 2.253349

[[5]]
[1] 2.232996

[1] "Average RF 10 CV AUC"
[1] 0.7074328
[[1]]
[1] 0.7253659

[[2]]
[1] 0.7104351

[[3]]
[1] 0.6345455

[[4]]
[1] 0.7481797

[[5]]
[1] 0.718638

[1] "Average RF 10 CV RMSE"
[1] 0.3562684
[[1]]
[1] 0.3573187

[[2]]
[1] 0.3655789

[[3]]
[1] 0.3562666

[[4]]
[1] 0.3491891

[[5]]
[1] 0.3529888

[1] "Average GLM 10 CV AUC"
[1] 0.741973
[[1]]
[1] 0.7481707

[[2]]
[1] 0.8137274

[[3]]
[1] 0.6581818

[[4]]
[1] 0.7740795

[[5]]
[1] 0.7157054

[1] "Average GLM 10 CV RMSE"
[1] 2.382664
[[1]]
[1] 1.967659

[[2]]
[1] 2.000234

[[3]]
[1] 2.043758

[[4]]
[1] 3.895237

[[5]]
[1] 2.006433

[1] "Average 10 CV AUC"
[1] 0.7414892
[[1]]
[1] 0.7502439

[[2]]
[1] 0.7922603

[[3]]
[1] 0.6662626

[[4]]
[1] 0.7718952

[[5]]
[1] 0.726784

[1] "Average 10 CV RMSE"
[1] 1.505394
[[1]]
[1] 1.391272

[[2]]
[1] 1.418724

[[3]]
[1] 1.473605

[[4]]
[1] 1.821422

[[5]]
[1] 1.421951

[1] "average all"
[1] 1.379521
[1] 0.9337591
