# Supplementary material for: Distinctive Behaviors of Druggable Proteins in Cellular Networks
Source: PLoS Comput Biol. 2015 Dec 23;11(12):e1004597. doi: 10.1371/journal.pcbi.1004597 (PMC4689399; doi:10.1371/journal.pcbi.1004597)
Supplement: S1 File — (ZIP) [file pcbi.1004597.s004.zip › S1_File/direct.murcko.20150613_all_predict.ppi.optimised_Target_results_high_CT.txt]

[[1]]
[1] "high_CT"

[1] "Dataset: high_CT Model GBM, run: 1 of 5 2015-06-22 17:03:53"
Iter   TrainDeviance   ValidDeviance   StepSize   Improve
     1        0.2865            -nan     0.0100    0.0004
     2        0.2822            -nan     0.0100    0.0010
     3        0.2746            -nan     0.0100    0.0014
     4        0.2693            -nan     0.0100    0.0004
     5        0.2642            -nan     0.0100    0.0009
     6        0.2601            -nan     0.0100    0.0002
     7        0.2553            -nan     0.0100    0.0002
     8        0.2518            -nan     0.0100    0.0007
     9        0.2461            -nan     0.0100    0.0015
    10        0.2427            -nan     0.0100    0.0010
    20        0.2133            -nan     0.0100    0.0006
    40        0.1751            -nan     0.0100    0.0002
    60        0.1506            -nan     0.0100   -0.0002
    80        0.1308            -nan     0.0100    0.0001
   100        0.1159            -nan     0.0100   -0.0000
   120        0.1030            -nan     0.0100   -0.0000
   130        0.0977            -nan     0.0100    0.0000

[1] "GBM variable coefficients"
                            var      rel.inf
orbit70                 orbit70 9.177220e+00
bigcom28               bigcom28 5.834002e+00
ratio5                   ratio5 5.730704e+00
orbit63                 orbit63 5.680375e+00
comsize                 comsize 3.433562e+00
graph20                 graph20 3.291164e+00
trans                     trans 3.100701e+00
bet                         bet 2.803639e+00
graph29                 graph29 2.280811e+00
spin_vertex         spin_vertex 2.216932e+00
graph8                   graph8 2.124209e+00
V2                           V2 2.110692e+00
orbit68                 orbit68 1.861369e+00
orbit49                 orbit49 1.822344e+00
knn                         knn 1.665744e+00
orbit50                 orbit50 1.662728e+00
orbit65                 orbit65 1.599730e+00
orbit62                 orbit62 1.524763e+00
upto_fifth           upto_fifth 1.475428e+00
walktrap_vertex walktrap_vertex 1.438374e+00
ratio6                   ratio6 1.384498e+00
orbit11                 orbit11 1.231375e+00
ratio4                   ratio4 1.125388e+00
graph27                 graph27 9.670824e-01
orbit22                 orbit22 9.670474e-01
orbit45                 orbit45 9.670089e-01
orbit18                 orbit18 9.336729e-01
graph23                 graph23 9.306094e-01
inner                     inner 9.157390e-01
orbit56                 orbit56 8.951191e-01
orbit64                 orbit64 8.827671e-01
graph4                   graph4 8.640609e-01
sixth                     sixth 8.542410e-01
third                     third 8.259997e-01
orbit39                 orbit39 7.596416e-01
V1                           V1 7.436255e-01
outer                     outer 7.106580e-01
orbit54                 orbit54 6.764289e-01
orbit23                 orbit23 6.623473e-01
orbit24                 orbit24 6.612865e-01
graph9                   graph9 6.066323e-01
orbit37                 orbit37 6.018672e-01
orbit71                 orbit71 5.993942e-01
ioratio                 ioratio 5.965590e-01
orbit67                 orbit67 5.856524e-01
fifth                     fifth 5.584862e-01
orbit69                 orbit69 5.425762e-01
cohesion               cohesion 5.412756e-01
constraint           constraint 5.403007e-01
graph11                 graph11 5.373450e-01
orbit35                 orbit35 5.310269e-01
adhesion               adhesion 5.140450e-01
graph2                   graph2 4.713880e-01
orbit15                 orbit15 4.547002e-01
graph5                   graph5 4.428993e-01
orbit44                 orbit44 4.272699e-01
orbit19                 orbit19 4.173528e-01
graph1                   graph1 4.045690e-01
orbit46                 orbit46 3.914449e-01
upto_fourth         upto_fourth 3.829399e-01
orbit32                 orbit32 3.767670e-01
graph0                   graph0 3.698579e-01
membership_s30   membership_s30 3.669594e-01
orbit52                 orbit52 3.626529e-01
selfinter             selfinter 3.597766e-01
ratio1                   ratio1 3.596680e-01
graph18                 graph18 3.539948e-01
ratio2                   ratio2 3.526615e-01
orbit10                 orbit10 3.495364e-01
orbit9                   orbit9 3.375304e-01
orbit31                 orbit31 3.288547e-01
ratio3                   ratio3 3.262728e-01
orbit27                 orbit27 3.036677e-01
graph12                 graph12 2.948411e-01
graph10                 graph10 2.931317e-01
orbit38                 orbit38 2.923083e-01
orbit36                 orbit36 2.888801e-01
orbit33                 orbit33 2.765707e-01
graph25                 graph25 2.676445e-01
orbit16                 orbit16 2.672654e-01
orbit28                 orbit28 2.310466e-01
orbit6                   orbit6 2.154506e-01
graph17                 graph17 2.043389e-01
orbit7                   orbit7 1.874339e-01
orbit66                 orbit66 1.863445e-01
orbit4                   orbit4 1.836185e-01
orbit59                 orbit59 1.787035e-01
orbit61                 orbit61 1.712173e-01
graph3                   graph3 1.681651e-01
membership_s6     membership_s6 1.560842e-01
orbit40                 orbit40 1.531881e-01
bigcom3                 bigcom3 1.307023e-01
upto_third           upto_third 1.282234e-01
orbit25                 orbit25 1.259503e-01
orbit21                 orbit21 1.188175e-01
pagerank               pagerank 1.177888e-01
graph22                 graph22 1.165453e-01
graph15                 graph15 1.161002e-01
graph14                 graph14 1.087940e-01
fourth                   fourth 1.085075e-01
orbit12                 orbit12 1.082345e-01
coreness               coreness 1.013123e-01
graph26                 graph26 9.912745e-02
orbit20                 orbit20 9.085519e-02
orbit47                 orbit47 8.628728e-02
graph6                   graph6 8.263333e-02
orbit48                 orbit48 7.773845e-02
orbit2                   orbit2 7.448860e-02
orbit29                 orbit29 7.324635e-02
orbit51                 orbit51 7.107184e-02
graph16                 graph16 6.992617e-02
orbit5                   orbit5 6.508771e-02
graph21                 graph21 6.430061e-02
AP                           AP 6.132499e-02
graph28                 graph28 5.542072e-02
graph7                   graph7 3.786664e-02
upto_sixth           upto_sixth 3.370840e-02
graph13                 graph13 2.904322e-02
orbit42                 orbit42 2.067351e-02
orbit58                 orbit58 1.748497e-02
orbit55                 orbit55 1.532192e-02
orbit57                 orbit57 1.445961e-02
orbit17                 orbit17 1.389469e-02
orbit53                 orbit53 1.337960e-02
orbit41                 orbit41 1.270777e-02
graph19                 graph19 1.222109e-02
bigcom40               bigcom40 1.221971e-02
orbit1                   orbit1 9.131048e-03
orbit13                 orbit13 1.236874e-04
evcent                   evcent 3.461087e-05
graph24                 graph24 0.000000e+00
orbit0                   orbit0 0.000000e+00
orbit3                   orbit3 0.000000e+00
orbit8                   orbit8 0.000000e+00
orbit14                 orbit14 0.000000e+00
orbit26                 orbit26 0.000000e+00
orbit30                 orbit30 0.000000e+00
orbit34                 orbit34 0.000000e+00
orbit43                 orbit43 0.000000e+00
orbit60                 orbit60 0.000000e+00
orbit72                 orbit72 0.000000e+00
ecc                         ecc 0.000000e+00
eccrad                   eccrad 0.000000e+00
close                     close 0.000000e+00
hubscore               hubscore 0.000000e+00
first                     first 0.000000e+00
upto_second         upto_second 0.000000e+00
second                   second 0.000000e+00
bigcom1                 bigcom1 0.000000e+00
bigcom2                 bigcom2 0.000000e+00
bigcom4                 bigcom4 0.000000e+00
bigcom6                 bigcom6 0.000000e+00
bigcom8                 bigcom8 0.000000e+00
bigcom9                 bigcom9 0.000000e+00
bigcom11               bigcom11 0.000000e+00
bigcom13               bigcom13 0.000000e+00
bigcom15               bigcom15 0.000000e+00
bigcom16               bigcom16 0.000000e+00
bigcom21               bigcom21 0.000000e+00
bigcom22               bigcom22 0.000000e+00
bigcom24               bigcom24 0.000000e+00
bigcom26               bigcom26 0.000000e+00
bigcom30               bigcom30 0.000000e+00
bigcom31               bigcom31 0.000000e+00
bigcom32               bigcom32 0.000000e+00
bigcom33               bigcom33 0.000000e+00
bigcom34               bigcom34 0.000000e+00
bigcom36               bigcom36 0.000000e+00
bigcom37               bigcom37 0.000000e+00
bigcom38               bigcom38 0.000000e+00
bigcom39               bigcom39 0.000000e+00
bigcom43               bigcom43 0.000000e+00
bigcom44               bigcom44 0.000000e+00
bigcom46               bigcom46 0.000000e+00
bigcom47               bigcom47 0.000000e+00
bigcom49               bigcom49 0.000000e+00
bigcom50               bigcom50 0.000000e+00
bigcom51               bigcom51 0.000000e+00
bigcom52               bigcom52 0.000000e+00
bigcom54               bigcom54 0.000000e+00
bigcom56               bigcom56 0.000000e+00
bigcom62               bigcom62 0.000000e+00
bigcom66               bigcom66 0.000000e+00
bigcom68               bigcom68 0.000000e+00
bigcom69               bigcom69 0.000000e+00
bigcom71               bigcom71 0.000000e+00
bigcom72               bigcom72 0.000000e+00
bigcom73               bigcom73 0.000000e+00
bigcom74               bigcom74 0.000000e+00
bigcom75               bigcom75 0.000000e+00
bigcom76               bigcom76 0.000000e+00
bigcom77               bigcom77 0.000000e+00
bigcom79               bigcom79 0.000000e+00
bigcom80               bigcom80 0.000000e+00
bigcom82               bigcom82 0.000000e+00
bigcom83               bigcom83 0.000000e+00
bigcom84               bigcom84 0.000000e+00
bigcom85               bigcom85 0.000000e+00
bigcom87               bigcom87 0.000000e+00
bigcom89               bigcom89 0.000000e+00
bigcom91               bigcom91 0.000000e+00
bigcom92               bigcom92 0.000000e+00
bigcom93               bigcom93 0.000000e+00
bigcom96               bigcom96 0.000000e+00
bigcom97               bigcom97 0.000000e+00
bigcom98               bigcom98 0.000000e+00
bigcom99               bigcom99 0.000000e+00
bigcom101             bigcom101 0.000000e+00
bigcom104             bigcom104 0.000000e+00
bigcom106             bigcom106 0.000000e+00
bigcom109             bigcom109 0.000000e+00
bigcom113             bigcom113 0.000000e+00
bigcom116             bigcom116 0.000000e+00
bigcom120             bigcom120 0.000000e+00
bigcom123             bigcom123 0.000000e+00
bigcom126             bigcom126 0.000000e+00
bigcom127             bigcom127 0.000000e+00
bigcom137             bigcom137 0.000000e+00
bigcom139             bigcom139 0.000000e+00
bigcom140             bigcom140 0.000000e+00
bigcom143             bigcom143 0.000000e+00
bigcom145             bigcom145 0.000000e+00
bigcom146             bigcom146 0.000000e+00
bigcom147             bigcom147 0.000000e+00
bigcom149             bigcom149 0.000000e+00
bigcom153             bigcom153 0.000000e+00
bigcom154             bigcom154 0.000000e+00
bigcom156             bigcom156 0.000000e+00
bigcom157             bigcom157 0.000000e+00
bigcom158             bigcom158 0.000000e+00
bigcom160             bigcom160 0.000000e+00
bigcom161             bigcom161 0.000000e+00
bigcom162             bigcom162 0.000000e+00
bigcom164             bigcom164 0.000000e+00
bigcom166             bigcom166 0.000000e+00
bigcom167             bigcom167 0.000000e+00
bigcom171             bigcom171 0.000000e+00
bigcom173             bigcom173 0.000000e+00
bigcom175             bigcom175 0.000000e+00
bigcom176             bigcom176 0.000000e+00
bigcom177             bigcom177 0.000000e+00
bigcom178             bigcom178 0.000000e+00
bigcom180             bigcom180 0.000000e+00
bigcom181             bigcom181 0.000000e+00
bigcom184             bigcom184 0.000000e+00
bigcom186             bigcom186 0.000000e+00
bigcom187             bigcom187 0.000000e+00
bigcom189             bigcom189 0.000000e+00
bigcom194             bigcom194 0.000000e+00
bigcom195             bigcom195 0.000000e+00
bigcom196             bigcom196 0.000000e+00
bigcom204             bigcom204 0.000000e+00
bigcom205             bigcom205 0.000000e+00
bigcom212             bigcom212 0.000000e+00
bigcom214             bigcom214 0.000000e+00
bigcom222             bigcom222 0.000000e+00
bigcom223             bigcom223 0.000000e+00
bigcom226             bigcom226 0.000000e+00
bigcom227             bigcom227 0.000000e+00
bigcom229             bigcom229 0.000000e+00
bigcom233             bigcom233 0.000000e+00
bigcom236             bigcom236 0.000000e+00
bigcom237             bigcom237 0.000000e+00
bigcom246             bigcom246 0.000000e+00
bigcom248             bigcom248 0.000000e+00
bigcom249             bigcom249 0.000000e+00
bigcom250             bigcom250 0.000000e+00
bigcom254             bigcom254 0.000000e+00
bigcom266             bigcom266 0.000000e+00
bigcom269             bigcom269 0.000000e+00
bigcom272             bigcom272 0.000000e+00
bigcom274             bigcom274 0.000000e+00
bigcom281             bigcom281 0.000000e+00
bigcom291             bigcom291 0.000000e+00
bigcom292             bigcom292 0.000000e+00
bigcom295             bigcom295 0.000000e+00
bigcom299             bigcom299 0.000000e+00
bigcom301             bigcom301 0.000000e+00
bigcom306             bigcom306 0.000000e+00
bigcom309             bigcom309 0.000000e+00
bigcom314             bigcom314 0.000000e+00
bigcom321             bigcom321 0.000000e+00
bigcom341             bigcom341 0.000000e+00
bigcom350             bigcom350 0.000000e+00
bigcom353             bigcom353 0.000000e+00
bigcom359             bigcom359 0.000000e+00
bigcom363             bigcom363 0.000000e+00
bigcom365             bigcom365 0.000000e+00
bigcom385             bigcom385 0.000000e+00
bigcom386             bigcom386 0.000000e+00
bigcom408             bigcom408 0.000000e+00
bigcom412             bigcom412 0.000000e+00
bigcom480             bigcom480 0.000000e+00
membership_s1     membership_s1 0.000000e+00
membership_s3     membership_s3 0.000000e+00
membership_s4     membership_s4 0.000000e+00
membership_s5     membership_s5 0.000000e+00
membership_s7     membership_s7 0.000000e+00
membership_s8     membership_s8 0.000000e+00
membership_s9     membership_s9 0.000000e+00
membership_s11   membership_s11 0.000000e+00
membership_s12   membership_s12 0.000000e+00
membership_s14   membership_s14 0.000000e+00
membership_s15   membership_s15 0.000000e+00
membership_s16   membership_s16 0.000000e+00
membership_s17   membership_s17 0.000000e+00
membership_s18   membership_s18 0.000000e+00
membership_s20   membership_s20 0.000000e+00
membership_s21   membership_s21 0.000000e+00
membership_s22   membership_s22 0.000000e+00
membership_s24   membership_s24 0.000000e+00
membership_s25   membership_s25 0.000000e+00
membership_s26   membership_s26 0.000000e+00
membership_s27   membership_s27 0.000000e+00
membership_s28   membership_s28 0.000000e+00
membership_s31   membership_s31 0.000000e+00
membership_s32   membership_s32 0.000000e+00
membership_s33   membership_s33 0.000000e+00
membership_s36   membership_s36 0.000000e+00
membership_s37   membership_s37 0.000000e+00
pdi                         pdi 0.000000e+00
[1] "Dataset: high_CT Model RF, run: 1 of 5 2015-06-22 17:04:08"
     |      Out-of-bag   |
Tree |      MSE  %Var(y) |
   1 |  0.07152   225.00 |
   2 |  0.05353   168.40 |
   3 |  0.04621   145.37 |
   4 |  0.04253   133.79 |
   5 |  0.03888   122.31 |
   6 |  0.04002   125.91 |
   7 |  0.03946   124.12 |
   8 |  0.04049   127.37 |
   9 |  0.03904   122.83 |
  10 |  0.03897   122.60 |
  11 |  0.03791   119.27 |
  12 |   0.0364   114.50 |
  13 |   0.0352   110.74 |
  14 |   0.0332   104.45 |
  15 |  0.03289   103.45 |
  16 |  0.03371   106.05 |
  17 |   0.0343   107.90 |
  18 |  0.03433   108.00 |
  19 |  0.03416   107.46 |
  20 |  0.03442   108.27 |
  21 |  0.03448   108.46 |
  22 |  0.03433   108.01 |
  23 |   0.0337   106.00 |
  24 |  0.03361   105.74 |
  25 |  0.03334   104.88 |
  26 |  0.03312   104.18 |
  27 |   0.0323   101.61 |
  28 |  0.03219   101.27 |
  29 |  0.03221   101.32 |
  30 |   0.0321   100.98 |
  31 |   0.0325   102.25 |
  32 |  0.03265   102.70 |
  33 |   0.0328   103.19 |
  34 |  0.03255   102.38 |
  35 |  0.03289   103.47 |
  36 |  0.03282   103.24 |
  37 |  0.03252   102.30 |
  38 |  0.03235   101.75 |
  39 |  0.03242   101.99 |
  40 |  0.03236   101.79 |
  41 |  0.03223   101.39 |
  42 |  0.03226   101.49 |
  43 |   0.0322   101.29 |
  44 |  0.03219   101.26 |
  45 |  0.03222   101.35 |
  46 |  0.03213   101.06 |
  47 |  0.03208   100.93 |
  48 |  0.03212   101.05 |
  49 |  0.03197   100.58 |
  50 |  0.03194   100.47 |
  51 |  0.03186   100.22 |
  52 |  0.03167    99.64 |
  53 |  0.03171    99.77 |
  54 |  0.03179   100.00 |
  55 |  0.03156    99.29 |
  56 |  0.03135    98.62 |
  57 |  0.03132    98.52 |
  58 |  0.03147    99.01 |
  59 |  0.03155    99.26 |
  60 |  0.03151    99.11 |
  61 |  0.03158    99.35 |
  62 |  0.03156    99.29 |
  63 |   0.0317    99.72 |
  64 |  0.03175    99.87 |
  65 |  0.03164    99.54 |
  66 |  0.03168    99.64 |
  67 |  0.03178    99.97 |
  68 |  0.03187   100.26 |
  69 |  0.03189   100.31 |
  70 |  0.03172    99.80 |
  71 |  0.03167    99.62 |
  72 |  0.03168    99.65 |
  73 |  0.03149    99.07 |
  74 |  0.03148    99.04 |
  75 |  0.03144    98.91 |
  76 |  0.03139    98.76 |
  77 |  0.03134    98.60 |
  78 |  0.03132    98.54 |
  79 |  0.03135    98.63 |
  80 |  0.03131    98.51 |
  81 |   0.0314    98.77 |
  82 |  0.03138    98.72 |
  83 |  0.03129    98.42 |
  84 |  0.03114    97.96 |
  85 |  0.03109    97.82 |
  86 |  0.03104    97.64 |
  87 |  0.03107    97.73 |
  88 |  0.03112    97.90 |
  89 |  0.03106    97.72 |
  90 |  0.03104    97.65 |
  91 |  0.03091    97.24 |
  92 |  0.03093    97.29 |
  93 |  0.03089    97.19 |
  94 |  0.03092    97.27 |
  95 |  0.03095    97.37 |
  96 |  0.03076    96.78 |
  97 |  0.03072    96.63 |
  98 |   0.0307    96.58 |
  99 |  0.03075    96.74 |
 100 |  0.03072    96.63 |
[1] "Random Forest variable coefficients"
                      %IncMSE IncNodePurity
graph0           3.226672e-04  1.850430e-02
graph1           2.172311e-03  8.117581e-02
graph2           1.543755e-03  1.855068e-01
graph3           1.986209e-03  5.205484e-02
graph4           1.181655e-03  3.613262e-02
graph5           6.962397e-06  7.807274e-02
graph6           1.506106e-03  8.220072e-02
graph7           3.227057e-04  9.740160e-02
graph8           1.569516e-03  2.692144e-01
graph9           8.000000e-05  6.333333e-02
graph10          1.939508e-03  6.715737e-02
graph11          2.092963e-03  3.554929e-01
graph12          2.165604e-03  1.266954e-01
graph13          3.940974e-04  1.021819e-01
graph14          1.309943e-03  1.077969e-01
graph15          5.434783e-05  8.816667e-03
graph16          4.921506e-04  7.671744e-02
graph17          1.925637e-03  8.278589e-02
graph18          5.586592e-05  2.844444e-02
graph19          1.212921e-03  9.728330e-02
graph20          2.455449e-03  6.621647e-01
graph21          2.688172e-05  3.055556e-02
graph22          7.207402e-05  5.666167e-02
graph23          1.489207e-03  1.211577e-01
graph24          4.201842e-04  1.753271e-02
graph25          5.085000e-04  1.221283e-01
graph26          1.188788e-03  2.462698e-01
graph27          5.980134e-03  2.433873e-01
graph28          1.416020e-03  4.160136e-01
graph29          2.061704e-03  2.985589e-01
orbit0           2.673797e-05  1.333333e-02
orbit1           4.683196e-04  4.415584e-04
orbit2           3.024020e-04  8.064625e-02
orbit3           4.315871e-04  6.190165e-02
orbit4          -3.440046e-05  8.157757e-02
orbit5           9.413414e-04  7.889097e-02
orbit6           1.932217e-03  1.091800e-01
orbit7           2.683548e-03  1.088237e-01
orbit8           6.773786e-04  7.312854e-02
orbit9           1.730628e-03  1.038012e-01
orbit10          4.081633e-04  2.063492e-02
orbit11          6.962773e-04  1.375594e-01
orbit12          5.111761e-04  2.718993e-01
orbit13          1.671493e-03  2.044228e-01
orbit14          1.237515e-03  2.395645e-01
orbit15          1.858766e-03  1.196499e-01
orbit16          9.175766e-04  1.654237e-01
orbit17          5.333333e-05  4.869841e-02
orbit18          6.099948e-04  2.963212e-01
orbit19          7.634747e-04  2.551235e-01
orbit20          8.445041e-05  3.419759e-02
orbit21          7.488197e-04  1.294321e-01
orbit22          8.377696e-04  6.559262e-01
orbit23          4.256968e-03  8.678446e-02
orbit24          3.567784e-04  9.576537e-02
orbit25          1.290399e-03  2.814692e-01
orbit26          2.854517e-04  1.427533e-02
orbit27          6.267854e-04  1.631403e-01
orbit28          4.212483e-04  4.511144e-02
orbit29          1.893856e-04  4.820513e-02
orbit30          9.983366e-04  9.601206e-02
orbit31          1.535729e-03  1.753905e-01
orbit32          6.947202e-04  7.808790e-02
orbit33          7.318827e-04  4.131365e-02
orbit34          1.846337e-04  6.238674e-02
orbit35          2.477969e-04  1.108929e-01
orbit36          5.799273e-04  2.888083e-01
orbit37          8.912835e-04  7.581120e-02
orbit38          1.090721e-03  1.022693e-01
orbit39          2.367921e-03  2.148905e-01
orbit40          2.485669e-03  1.634702e-01
orbit41          8.026990e-04  1.298149e-01
orbit42          7.881105e-05  4.654762e-02
orbit43          1.339789e-04  3.310516e-02
orbit44          1.703159e-03  2.002667e-01
orbit45          8.832350e-04  1.520972e-01
orbit46          3.364157e-03  2.195549e-01
orbit47          0.000000e+00  4.297619e-02
orbit48          5.168091e-04  1.960217e-01
orbit49          3.947665e-03  4.390281e-01
orbit50          3.654237e-04  3.918154e-01
orbit51          3.186622e-03  1.382414e-01
orbit52          2.152674e-03  9.668985e-02
orbit53          4.304273e-04  5.324331e-02
orbit54          1.900653e-03  3.952820e-01
orbit55          1.614291e-03  7.567527e-02
orbit56          7.332854e-03  3.482089e-01
orbit57          8.560805e-04  9.954875e-02
orbit58          4.586434e-04  9.516464e-02
orbit59          3.561105e-03  2.059963e-01
orbit60          1.013598e-03  4.739373e-02
orbit61          2.231165e-03  2.503731e-01
orbit62          3.578455e-03  3.410235e-01
orbit63          2.249427e-03  5.002812e-01
orbit64          9.110254e-04  1.844408e-01
orbit65          1.190735e-02  3.976980e-01
orbit66          2.733424e-03  5.413071e-01
orbit67          1.969558e-03  9.010486e-02
orbit68          5.901316e-03  9.603501e-01
orbit69          3.103282e-03  3.038471e-01
orbit70          1.666381e-02  1.433657e+00
orbit71          1.738291e-03  1.971406e-01
orbit72          1.230013e-03  3.034365e-01
AP              -1.693767e-06  2.321429e-03
bet              8.847788e-04  2.387775e-01
ecc              0.000000e+00  1.040834e-19
eccrad           5.602241e-05  3.055556e-02
close            6.156930e-05  4.095595e-02
constraint       1.892870e-04  1.298886e-01
coreness         1.099827e-03  2.295398e-02
knn              6.198509e-04  1.769481e-01
hubscore         5.376344e-05  1.822368e-02
pagerank         2.752494e-04  1.917687e-01
trans            2.049872e-03  5.964600e-01
evcent           1.133999e-03  3.155672e-02
first            6.898791e-05  8.871429e-02
upto_second      1.226116e-03  1.502319e-01
upto_third       4.755583e-04  5.824345e-02
upto_fourth      1.166247e-03  1.015574e-01
upto_fifth       2.571132e-03  1.720392e-01
upto_sixth       8.042895e-05  3.650526e-02
second           8.758545e-05  2.717037e-02
third            1.175140e-03  1.836277e-01
fourth           3.037727e-04  1.541440e-01
fifth            1.533179e-03  1.708143e-01
sixth            2.693405e-03  2.495363e-01
ratio1           6.799204e-04  2.569855e-01
ratio2           1.538789e-03  1.312535e-01
ratio3           1.924282e-04  1.990129e-01
ratio4           3.276509e-04  3.868322e-01
ratio5           4.542575e-04  9.764979e-01
ratio6           3.665173e-03  4.139116e-01
selfinter       -1.484913e-07  3.141026e-02
walktrap_vertex -2.555408e-04  6.254634e-01
bigcom1          0.000000e+00  5.204170e-20
bigcom2          0.000000e+00  0.000000e+00
bigcom3         -1.264290e-04  1.664367e-02
bigcom4          7.744150e-05  6.981988e-02
bigcom6          0.000000e+00  0.000000e+00
bigcom8          0.000000e+00  5.551115e-19
bigcom9          0.000000e+00  0.000000e+00
bigcom11         0.000000e+00  0.000000e+00
bigcom13         0.000000e+00  0.000000e+00
bigcom15         0.000000e+00  8.673617e-21
bigcom16         0.000000e+00  0.000000e+00
bigcom21         0.000000e+00  0.000000e+00
bigcom22         0.000000e+00  0.000000e+00
bigcom24         0.000000e+00  0.000000e+00
bigcom26         0.000000e+00  0.000000e+00
bigcom28         7.619399e-03  1.046474e+00
bigcom30         0.000000e+00  0.000000e+00
bigcom31         0.000000e+00  0.000000e+00
bigcom32         0.000000e+00  0.000000e+00
bigcom33         0.000000e+00  0.000000e+00
bigcom34         0.000000e+00  0.000000e+00
bigcom36         0.000000e+00  0.000000e+00
bigcom37         0.000000e+00  0.000000e+00
bigcom38         0.000000e+00  0.000000e+00
bigcom39         0.000000e+00  0.000000e+00
bigcom40        -1.763553e-04  7.679992e-03
bigcom43         0.000000e+00  0.000000e+00
bigcom44         0.000000e+00  8.333333e-03
bigcom46         0.000000e+00  0.000000e+00
bigcom47         0.000000e+00  0.000000e+00
bigcom49         0.000000e+00  0.000000e+00
bigcom50         0.000000e+00  0.000000e+00
bigcom51         0.000000e+00  0.000000e+00
bigcom52         0.000000e+00  0.000000e+00
bigcom54         0.000000e+00  0.000000e+00
bigcom56         0.000000e+00  0.000000e+00
bigcom62         0.000000e+00  0.000000e+00
bigcom66         0.000000e+00  0.000000e+00
bigcom68         0.000000e+00  0.000000e+00
bigcom69         0.000000e+00  0.000000e+00
bigcom71         0.000000e+00  6.961247e-01
bigcom72         0.000000e+00  0.000000e+00
bigcom73         0.000000e+00  0.000000e+00
bigcom74         0.000000e+00  0.000000e+00
bigcom75         0.000000e+00  0.000000e+00
bigcom76         0.000000e+00  0.000000e+00
bigcom77         0.000000e+00  0.000000e+00
bigcom79         0.000000e+00  0.000000e+00
bigcom80         0.000000e+00  0.000000e+00
bigcom82         0.000000e+00  0.000000e+00
bigcom83         0.000000e+00  0.000000e+00
bigcom84         0.000000e+00  0.000000e+00
bigcom85         0.000000e+00  0.000000e+00
bigcom87         0.000000e+00  0.000000e+00
bigcom89         0.000000e+00  0.000000e+00
bigcom91         0.000000e+00  0.000000e+00
bigcom92         0.000000e+00  0.000000e+00
bigcom93         0.000000e+00  0.000000e+00
bigcom96         0.000000e+00  0.000000e+00
bigcom97         0.000000e+00  0.000000e+00
bigcom98         0.000000e+00  0.000000e+00
bigcom99         0.000000e+00  0.000000e+00
bigcom101        0.000000e+00  0.000000e+00
bigcom104        0.000000e+00  0.000000e+00
bigcom106        0.000000e+00  0.000000e+00
bigcom109        0.000000e+00  0.000000e+00
bigcom113        0.000000e+00  0.000000e+00
bigcom116        0.000000e+00  0.000000e+00
bigcom120        0.000000e+00  0.000000e+00
bigcom123        0.000000e+00  0.000000e+00
bigcom126        0.000000e+00  0.000000e+00
bigcom127        0.000000e+00  0.000000e+00
bigcom137        0.000000e+00  0.000000e+00
bigcom139        0.000000e+00  0.000000e+00
bigcom140        0.000000e+00  0.000000e+00
bigcom143        0.000000e+00  0.000000e+00
bigcom145        0.000000e+00  0.000000e+00
bigcom146        0.000000e+00  0.000000e+00
bigcom147        0.000000e+00  0.000000e+00
bigcom149        0.000000e+00  0.000000e+00
bigcom153        0.000000e+00  0.000000e+00
bigcom154        0.000000e+00  0.000000e+00
bigcom156        0.000000e+00  0.000000e+00
bigcom157        0.000000e+00  0.000000e+00
bigcom158        0.000000e+00  0.000000e+00
bigcom160        0.000000e+00  0.000000e+00
bigcom161        0.000000e+00  0.000000e+00
bigcom162        0.000000e+00  0.000000e+00
bigcom164        0.000000e+00  0.000000e+00
bigcom166        0.000000e+00  0.000000e+00
bigcom167        0.000000e+00  0.000000e+00
bigcom171        0.000000e+00  0.000000e+00
bigcom173        0.000000e+00  0.000000e+00
bigcom175        0.000000e+00  0.000000e+00
bigcom176        0.000000e+00  0.000000e+00
bigcom177        0.000000e+00  0.000000e+00
bigcom178        0.000000e+00  0.000000e+00
bigcom180        0.000000e+00  0.000000e+00
bigcom181        0.000000e+00  0.000000e+00
bigcom184        0.000000e+00  0.000000e+00
bigcom186        0.000000e+00  0.000000e+00
bigcom187        0.000000e+00  0.000000e+00
bigcom189        0.000000e+00  0.000000e+00
bigcom194        0.000000e+00  0.000000e+00
bigcom195        0.000000e+00  0.000000e+00
bigcom196        0.000000e+00  0.000000e+00
bigcom204        0.000000e+00  0.000000e+00
bigcom205        0.000000e+00  0.000000e+00
bigcom212        0.000000e+00  0.000000e+00
bigcom214        0.000000e+00  0.000000e+00
bigcom222        0.000000e+00  0.000000e+00
bigcom223        0.000000e+00  0.000000e+00
bigcom226        0.000000e+00  0.000000e+00
bigcom227        0.000000e+00  0.000000e+00
bigcom229        0.000000e+00  0.000000e+00
bigcom233        0.000000e+00  0.000000e+00
bigcom236        0.000000e+00  0.000000e+00
bigcom237        0.000000e+00  0.000000e+00
bigcom246        0.000000e+00  0.000000e+00
bigcom248        0.000000e+00  0.000000e+00
bigcom249        0.000000e+00  0.000000e+00
bigcom250        0.000000e+00  0.000000e+00
bigcom254        0.000000e+00  0.000000e+00
bigcom266        0.000000e+00  0.000000e+00
bigcom269        0.000000e+00  0.000000e+00
bigcom272        0.000000e+00  0.000000e+00
bigcom274        0.000000e+00  0.000000e+00
bigcom281        0.000000e+00  0.000000e+00
bigcom291        0.000000e+00  0.000000e+00
bigcom292        0.000000e+00  0.000000e+00
bigcom295        0.000000e+00  0.000000e+00
bigcom299        0.000000e+00  0.000000e+00
bigcom301        0.000000e+00  0.000000e+00
bigcom306        0.000000e+00  0.000000e+00
bigcom309        0.000000e+00  0.000000e+00
bigcom314        0.000000e+00  0.000000e+00
bigcom321        0.000000e+00  0.000000e+00
bigcom341        0.000000e+00  0.000000e+00
bigcom350        0.000000e+00  0.000000e+00
bigcom353        0.000000e+00  0.000000e+00
bigcom359        0.000000e+00  0.000000e+00
bigcom363        0.000000e+00  0.000000e+00
bigcom365        0.000000e+00  0.000000e+00
bigcom385        0.000000e+00  0.000000e+00
bigcom386        0.000000e+00  0.000000e+00
bigcom408        0.000000e+00  0.000000e+00
bigcom412        0.000000e+00  0.000000e+00
bigcom480        0.000000e+00  0.000000e+00
spin_vertex      3.423880e-04  2.601723e-01
membership_s1    2.762431e-05  2.508426e-04
membership_s3    0.000000e+00  0.000000e+00
membership_s4    3.252033e-06  1.738289e-02
membership_s5    0.000000e+00  0.000000e+00
membership_s6    6.436291e-06  4.026936e-02
membership_s7    0.000000e+00  5.204170e-20
membership_s8    0.000000e+00  0.000000e+00
membership_s9    0.000000e+00  0.000000e+00
membership_s11   0.000000e+00  0.000000e+00
membership_s12   0.000000e+00  0.000000e+00
membership_s14   0.000000e+00  0.000000e+00
membership_s15   0.000000e+00  0.000000e+00
membership_s16   0.000000e+00  0.000000e+00
membership_s17   0.000000e+00  0.000000e+00
membership_s18   0.000000e+00  0.000000e+00
membership_s20   0.000000e+00  0.000000e+00
membership_s21   0.000000e+00  0.000000e+00
membership_s22   0.000000e+00  0.000000e+00
membership_s24   0.000000e+00  0.000000e+00
membership_s25   0.000000e+00  0.000000e+00
membership_s26   0.000000e+00  0.000000e+00
membership_s27   1.977961e-05  3.154460e-02
membership_s28   0.000000e+00  0.000000e+00
membership_s30   1.515512e-04  4.632380e-02
membership_s31   0.000000e+00  0.000000e+00
membership_s32   0.000000e+00  8.673617e-21
membership_s33   0.000000e+00  0.000000e+00
membership_s36   0.000000e+00  0.000000e+00
membership_s37   0.000000e+00  0.000000e+00
V1               1.424493e-03  2.874943e-01
V2               1.151360e-05  2.923434e-01
pdi              1.472840e-04  5.293491e-02
adhesion         9.444724e-04  4.508167e-01
cohesion         6.438961e-04  4.738108e-01
inner            9.567507e-04  3.747393e-01
outer            4.560084e-04  2.043500e-01
ioratio          1.224821e-03  3.491725e-01
comsize          5.380821e-04  6.372268e-01
[1] "Dataset: high_CT Model GLM, run: 1 of 5 2015-06-22 17:04:15"
[1] "glmnet variable coefficients"
                         [,1]          [,2]
(Intercept)     -3.381819e+00 -3.980256e+02
graph0           1.688856e-40 -2.717125e-04
graph1           4.428479e-44 -9.782531e-08
graph2           1.389722e-40 -3.510162e-05
graph3           5.933449e-45 -5.918415e-09
graph4          -1.436735e-47 -4.426548e-11
graph5           3.404693e-42  2.501739e-07
graph6           5.699228e-44 -2.139238e-08
graph7           5.781265e-42  1.195743e-06
graph8           1.285550e-40 -5.412912e-06
graph9           1.451426e-46 -1.538562e-10
graph10          1.060357e-48 -2.314777e-12
graph11         -5.072253e-50 -4.708268e-14
graph12          3.384818e-46 -1.865562e-10
graph13          3.539772e-45 -1.040581e-09
graph14          6.216375e-48 -8.403266e-12
graph15          1.165673e-43 -6.639914e-08
graph16          1.156352e-45 -6.539003e-10
graph17          2.844785e-45 -2.013780e-10
graph18          8.499384e-44  3.844086e-09
graph19          2.151246e-44  3.282494e-09
graph20          1.703002e-43 -2.086244e-07
graph21          1.132283e-43 -1.652493e-09
graph22          3.659652e-43  1.308464e-07
graph23          1.627657e-43  4.682280e-09
graph24          2.755659e-43  9.152975e-08
graph25          1.496689e-42  8.285054e-07
graph26          1.477917e-42  4.735158e-07
graph27          8.826383e-42  6.910439e-06
graph28          1.273819e-41  3.563483e-06
graph29          1.335329e-40 -2.608999e-05
orbit0           1.688856e-40 -2.705515e-04
orbit1           1.085728e-41 -3.330564e-06
orbit2           2.646533e-44 -9.449682e-08
orbit3           1.389722e-40 -3.439102e-05
orbit4           2.559896e-43 -3.035782e-08
orbit5           5.272102e-45 -6.187942e-09
orbit6           5.561930e-45 -5.541800e-09
orbit7          -1.672561e-47 -4.186261e-11
orbit8           3.404693e-42  2.717033e-07
orbit9           5.987814e-42  3.615354e-06
orbit10          5.997388e-43 -3.494892e-08
orbit11          3.460040e-44 -2.830612e-08
orbit12          2.905546e-41  1.333097e-05
orbit13          6.440150e-42  6.677185e-07
orbit14          1.285550e-40 -4.882749e-06
orbit15          6.639918e-45 -1.980465e-09
orbit16          1.231144e-46 -1.858152e-10
orbit17          1.463570e-45 -7.457208e-10
orbit18          1.243205e-45  1.040575e-09
orbit19          6.295553e-46 -4.903483e-11
orbit20          8.858158e-47 -6.760750e-11
orbit21          1.872049e-49 -2.356695e-12
orbit22         -3.727252e-48 -1.621988e-11
orbit23         -4.822706e-50 -3.618876e-14
orbit24          3.194264e-44  1.920942e-08
orbit25          1.387528e-44  8.197056e-09
orbit26          2.700444e-46 -2.631644e-10
orbit27          1.426755e-43 -3.666865e-08
orbit28          5.796331e-45 -4.845337e-09
orbit29          2.263099e-44 -5.599882e-09
orbit30          6.054903e-45 -9.577527e-10
orbit31          2.408169e-45 -9.171813e-11
orbit32          5.729204e-46  5.151619e-10
orbit33          1.334072e-49 -1.400606e-11
orbit34          1.165673e-43 -6.636639e-08
orbit35          1.856019e-43  5.535601e-09
orbit36          2.335202e-44  5.171853e-09
orbit37          1.878073e-44 -1.932749e-09
orbit38          4.959000e-46 -9.840112e-10
orbit39          3.202509e-43  1.772621e-07
orbit40          5.817555e-44  4.222238e-08
orbit41          1.969419e-44 -1.091503e-09
orbit42          1.777997e-45 -1.257712e-09
orbit43          3.722187e-43  1.123899e-07
orbit44          7.026384e-44 -1.895971e-08
orbit45          9.196625e-43  7.018331e-07
orbit46          3.382763e-43  1.601498e-08
orbit47          2.278022e-44 -2.680678e-09
orbit48          5.157780e-44  1.374539e-08
orbit49          1.249619e-42 -6.708147e-07
orbit50          1.388506e-43 -2.275782e-07
orbit51          4.830593e-43  2.292596e-07
orbit52          1.378684e-42 -3.756023e-09
orbit53          1.477962e-43 -3.159664e-08
orbit54          2.558023e-42  1.423227e-06
orbit55          3.327321e-43  9.504938e-08
orbit56          5.412506e-42  5.183022e-06
orbit57          3.677095e-43 -2.950559e-08
orbit58          1.777306e-43  4.114010e-08
orbit59          1.934605e-42  1.012304e-06
orbit60          6.917203e-43  2.743565e-07
orbit61          4.560983e-43  7.372926e-08
orbit62          1.550384e-41  1.721994e-05
orbit63          2.702058e-42  2.615220e-06
orbit64          3.443967e-42 -2.673845e-08
orbit65          2.345771e-41  2.289289e-05
orbit66          4.859689e-42  1.314465e-07
orbit67          2.030683e-42  8.579447e-07
orbit68          1.382302e-41  1.437328e-05
orbit69          1.893488e-41  1.809496e-06
orbit70          6.023426e-41  6.266957e-05
orbit71          1.474083e-41 -9.723538e-07
orbit72          1.335329e-40 -2.706256e-05
AP               7.344203e-39 -2.623296e-02
bet              5.217971e-45 -2.216644e-08
ecc              7.965185e-39  3.241394e-02
eccrad           4.779111e-38  1.944417e-01
close            1.165107e-36 -2.625248e-01
constraint      -1.635217e-36  2.635095e+00
coreness         8.246832e-39 -9.569767e-03
knn              2.067800e-40  4.567363e-04
hubscore         5.106076e-37  4.626118e-02
pagerank        -4.882814e-36 -6.943520e+01
trans            3.287797e-37  7.027402e-02
evcent           5.104904e-37  3.696948e-02
first            1.688856e-40 -2.712505e-04
upto_second      1.598838e-41 -1.008059e-05
upto_third       2.469950e-41  7.813452e-06
upto_fourth      3.192885e-40  2.289277e-04
upto_fifth       2.541031e-39  4.134696e-03
upto_sixth       9.716425e-39  2.504130e-02
second           1.631753e-41 -9.465461e-06
third           -1.797840e-41  5.061846e-05
fourth          -2.664384e-41 -7.531909e-06
fifth           -3.546859e-40 -2.202426e-04
sixth           -2.862858e-39 -4.392284e-03
ratio1          -3.446658e-40  5.295046e-04
ratio2          -4.746423e-39  5.313581e-03
ratio3          -2.217281e-37 -1.594073e-01
ratio4           1.114106e-37 -1.136668e+00
ratio5           5.738900e-37  3.881201e-01
ratio6          -8.333717e-38 -5.505581e-03
selfinter        3.344939e-38  1.347644e-01
walktrap_vertex -1.854438e-38 -7.463734e-02
bigcom1         -4.035513e-38 -1.086231e-01
bigcom2          0.000000e+00  0.000000e+00
bigcom3          7.387460e-39  1.531669e-01
bigcom4         -3.257297e-38 -7.395345e-02
bigcom6          0.000000e+00  0.000000e+00
bigcom8         -3.490401e-38 -1.105378e-01
bigcom9         -3.336670e-38 -8.709953e-02
bigcom11         0.000000e+00  0.000000e+00
bigcom13        -3.326680e-38 -5.247068e-02
bigcom15        -3.333333e-38 -6.153159e-02
bigcom16         0.000000e+00  0.000000e+00
bigcom21        -3.333333e-38 -8.728341e-02
bigcom22        -3.415301e-38 -1.176891e-01
bigcom24         0.000000e+00  0.000000e+00
bigcom26        -3.340013e-38 -1.719256e-01
bigcom28         2.080514e-37  4.143762e-01
bigcom30        -3.343363e-38 -8.385359e-02
bigcom31         0.000000e+00  0.000000e+00
bigcom32        -3.323363e-38 -1.681234e-01
bigcom33         0.000000e+00  0.000000e+00
bigcom34         0.000000e+00  0.000000e+00
bigcom36         0.000000e+00  0.000000e+00
bigcom37         0.000000e+00  0.000000e+00
bigcom38         0.000000e+00  0.000000e+00
bigcom39        -3.323363e-38 -8.579600e-02
bigcom40         1.257415e-38  7.732549e-02
bigcom43         0.000000e+00  0.000000e+00
bigcom44        -3.377237e-38 -9.857741e-02
bigcom46        -3.323363e-38 -8.411177e-02
bigcom47         0.000000e+00  0.000000e+00
bigcom49         0.000000e+00  0.000000e+00
bigcom50         0.000000e+00  0.000000e+00
bigcom51         0.000000e+00  0.000000e+00
bigcom52         0.000000e+00  0.000000e+00
bigcom54         0.000000e+00  0.000000e+00
bigcom56         0.000000e+00  0.000000e+00
bigcom62         0.000000e+00  0.000000e+00
bigcom66         0.000000e+00  0.000000e+00
bigcom68         0.000000e+00  0.000000e+00
bigcom69         0.000000e+00  0.000000e+00
bigcom71         9.778745e-37  2.599393e+00
bigcom72         0.000000e+00  0.000000e+00
bigcom73         0.000000e+00  0.000000e+00
bigcom74         0.000000e+00  0.000000e+00
bigcom75         0.000000e+00  0.000000e+00
bigcom76         0.000000e+00  0.000000e+00
bigcom77         0.000000e+00  0.000000e+00
bigcom79         0.000000e+00  0.000000e+00
bigcom80         0.000000e+00  0.000000e+00
bigcom82        -3.323363e-38 -6.708634e-02
bigcom83         0.000000e+00  0.000000e+00
bigcom84         0.000000e+00  0.000000e+00
bigcom85         0.000000e+00  0.000000e+00
bigcom87         0.000000e+00  0.000000e+00
bigcom89         0.000000e+00  0.000000e+00
bigcom91         0.000000e+00  0.000000e+00
bigcom92        -3.326680e-38 -8.894973e-02
bigcom93         0.000000e+00  0.000000e+00
bigcom96         0.000000e+00  0.000000e+00
bigcom97        -3.323363e-38 -1.352177e-01
bigcom98         0.000000e+00  0.000000e+00
bigcom99         0.000000e+00  0.000000e+00
bigcom101       -3.326680e-38 -1.103296e-01
bigcom104       -3.323363e-38 -1.165094e-01
bigcom106        0.000000e+00  0.000000e+00
bigcom109        0.000000e+00  0.000000e+00
bigcom113        0.000000e+00  0.000000e+00
bigcom116       -3.326680e-38 -1.387760e-01
bigcom120        0.000000e+00  0.000000e+00
bigcom123        0.000000e+00  0.000000e+00
bigcom126        0.000000e+00  0.000000e+00
bigcom127        0.000000e+00  0.000000e+00
bigcom137        0.000000e+00  0.000000e+00
bigcom139        0.000000e+00  0.000000e+00
bigcom140        0.000000e+00  0.000000e+00
bigcom143        0.000000e+00  0.000000e+00
bigcom145        0.000000e+00  0.000000e+00
bigcom146        0.000000e+00  0.000000e+00
bigcom147       -3.326680e-38 -1.037936e-01
bigcom149        0.000000e+00  0.000000e+00
bigcom153        0.000000e+00  0.000000e+00
bigcom154       -3.326680e-38 -9.441179e-02
bigcom156        0.000000e+00  0.000000e+00
bigcom157        0.000000e+00  0.000000e+00
bigcom158        0.000000e+00  0.000000e+00
bigcom160        0.000000e+00  0.000000e+00
bigcom161        0.000000e+00  0.000000e+00
bigcom162        0.000000e+00  0.000000e+00
bigcom164        0.000000e+00  0.000000e+00
bigcom166        0.000000e+00  0.000000e+00
bigcom167       -3.323363e-38 -1.444145e-01
bigcom171        0.000000e+00  0.000000e+00
bigcom173        0.000000e+00  0.000000e+00
bigcom175        0.000000e+00  0.000000e+00
bigcom176        0.000000e+00  0.000000e+00
bigcom177        0.000000e+00  0.000000e+00
bigcom178        0.000000e+00  0.000000e+00
bigcom180        0.000000e+00  0.000000e+00
bigcom181       -3.326680e-38 -1.257822e-01
bigcom184        0.000000e+00  0.000000e+00
bigcom186        0.000000e+00  0.000000e+00
bigcom187        0.000000e+00  0.000000e+00
bigcom189        0.000000e+00  0.000000e+00
bigcom194        0.000000e+00  0.000000e+00
bigcom195        0.000000e+00  0.000000e+00
bigcom196        0.000000e+00  0.000000e+00
bigcom204       -3.323363e-38 -1.256719e-01
bigcom205        0.000000e+00  0.000000e+00
bigcom212        0.000000e+00  0.000000e+00
bigcom214        0.000000e+00  0.000000e+00
bigcom222        0.000000e+00  0.000000e+00
bigcom223        0.000000e+00  0.000000e+00
bigcom226        0.000000e+00  0.000000e+00
bigcom227        0.000000e+00  0.000000e+00
bigcom229        0.000000e+00  0.000000e+00
bigcom233        0.000000e+00  0.000000e+00
bigcom236        0.000000e+00  0.000000e+00
bigcom237        0.000000e+00  0.000000e+00
bigcom246        0.000000e+00  0.000000e+00
bigcom248       -3.323363e-38 -1.423517e-01
bigcom249        0.000000e+00  0.000000e+00
bigcom250        0.000000e+00  0.000000e+00
bigcom254        0.000000e+00  0.000000e+00
bigcom266        0.000000e+00  0.000000e+00
bigcom269       -3.323363e-38 -9.452212e-02
bigcom272        0.000000e+00  0.000000e+00
bigcom274       -3.330003e-38 -6.783860e-02
bigcom281        0.000000e+00  0.000000e+00
bigcom291        0.000000e+00  0.000000e+00
bigcom292        0.000000e+00  0.000000e+00
bigcom295        0.000000e+00  0.000000e+00
bigcom299        0.000000e+00  0.000000e+00
bigcom301        0.000000e+00  0.000000e+00
bigcom306        0.000000e+00  0.000000e+00
bigcom309        0.000000e+00  0.000000e+00
bigcom314        0.000000e+00  0.000000e+00
bigcom321       -3.323363e-38 -3.846658e-02
bigcom341        0.000000e+00  0.000000e+00
bigcom350        0.000000e+00  0.000000e+00
bigcom353        0.000000e+00  0.000000e+00
bigcom359        0.000000e+00  0.000000e+00
bigcom363        0.000000e+00  0.000000e+00
bigcom365        0.000000e+00  0.000000e+00
bigcom385        0.000000e+00  0.000000e+00
bigcom386        0.000000e+00  0.000000e+00
bigcom408        0.000000e+00  0.000000e+00
bigcom412        0.000000e+00  0.000000e+00
bigcom480        0.000000e+00  0.000000e+00
spin_vertex      9.913979e-38  1.518740e-01
membership_s1   -1.323201e-38  4.536722e-02
membership_s3    0.000000e+00  0.000000e+00
membership_s4    1.062893e-38  6.948898e-02
membership_s5   -3.753754e-38 -1.408107e-01
membership_s6    1.118797e-37  2.329885e-01
membership_s7   -3.512469e-38 -9.295453e-02
membership_s8    0.000000e+00  0.000000e+00
membership_s9    0.000000e+00  0.000000e+00
membership_s11   0.000000e+00  0.000000e+00
membership_s12   0.000000e+00  0.000000e+00
membership_s14   0.000000e+00  0.000000e+00
membership_s15  -3.343363e-38 -1.095666e-01
membership_s16   0.000000e+00  0.000000e+00
membership_s17   0.000000e+00  0.000000e+00
membership_s18  -3.333333e-38 -7.715614e-02
membership_s20   0.000000e+00  0.000000e+00
membership_s21  -3.326680e-38 -8.430454e-02
membership_s22   0.000000e+00  0.000000e+00
membership_s24  -3.323363e-38 -8.318267e-02
membership_s25   0.000000e+00  0.000000e+00
membership_s26   0.000000e+00  0.000000e+00
membership_s27  -2.110615e-38  4.264634e-02
membership_s28   0.000000e+00  0.000000e+00
membership_s30   8.234992e-38  1.514050e-01
membership_s31  -3.390980e-38 -9.962039e-02
membership_s32  -3.494060e-38 -1.174862e-01
membership_s33   0.000000e+00  0.000000e+00
membership_s36  -4.030633e-38 -1.083511e-01
membership_s37  -3.336670e-38 -5.814214e-02
V1               3.293805e-37  3.467010e-01
V2               9.048269e-38  4.149901e-03
pdi             -7.878181e-37 -8.187129e+00
adhesion        -2.344600e-41 -2.685277e-05
cohesion         4.690942e-41  5.370492e-05
inner            1.847917e-42 -1.088693e-05
outer           -1.325985e-41 -6.815697e-05
ioratio         -1.876447e-37  1.645028e-01
comsize          9.559999e-41  2.279012e-04
[1] "Dataset: high_CT Model GBM, run: 2 of 5 2015-06-22 17:04:23"
Iter   TrainDeviance   ValidDeviance   StepSize   Improve
     1        0.2797            -nan     0.0100    0.0017
     2        0.2727            -nan     0.0100    0.0021
     3        0.2659            -nan     0.0100    0.0001
     4        0.2616            -nan     0.0100    0.0011
     5        0.2551            -nan     0.0100    0.0005
     6        0.2499            -nan     0.0100    0.0005
     7        0.2464            -nan     0.0100    0.0003
     8        0.2428            -nan     0.0100    0.0002
     9        0.2396            -nan     0.0100    0.0011
    10        0.2375            -nan     0.0100    0.0007
    20        0.2135            -nan     0.0100    0.0003
    40        0.1745            -nan     0.0100    0.0003
    60        0.1484            -nan     0.0100   -0.0001
    80        0.1288            -nan     0.0100    0.0002
   100        0.1122            -nan     0.0100    0.0001
   120        0.0989            -nan     0.0100    0.0000
   130        0.0926            -nan     0.0100   -0.0001

[1] "GBM variable coefficients"
                            var      rel.inf
orbit70                 orbit70 8.338203e+00
ratio5                   ratio5 4.357590e+00
orbit54                 orbit54 4.324576e+00
trans                     trans 4.145660e+00
V1                           V1 3.980834e+00
orbit68                 orbit68 3.137680e+00
inner                     inner 3.041810e+00
orbit62                 orbit62 2.839512e+00
comsize                 comsize 2.788708e+00
spin_vertex         spin_vertex 2.782834e+00
orbit65                 orbit65 2.168520e+00
walktrap_vertex walktrap_vertex 2.127586e+00
bigcom28               bigcom28 1.963816e+00
ratio4                   ratio4 1.919801e+00
orbit63                 orbit63 1.900866e+00
ioratio                 ioratio 1.869685e+00
orbit46                 orbit46 1.784252e+00
orbit50                 orbit50 1.780613e+00
V2                           V2 1.740870e+00
knn                         knn 1.579612e+00
orbit69                 orbit69 1.577897e+00
sixth                     sixth 1.556033e+00
orbit56                 orbit56 1.516800e+00
graph28                 graph28 1.481056e+00
ratio6                   ratio6 1.387768e+00
graph29                 graph29 1.354446e+00
pagerank               pagerank 1.232391e+00
graph8                   graph8 1.226968e+00
bet                         bet 1.134276e+00
outer                     outer 1.091024e+00
orbit49                 orbit49 1.080243e+00
graph27                 graph27 1.044403e+00
orbit71                 orbit71 1.002734e+00
orbit27                 orbit27 8.967582e-01
graph20                 graph20 8.831087e-01
cohesion               cohesion 8.734232e-01
upto_fifth           upto_fifth 8.476527e-01
orbit66                 orbit66 8.009261e-01
orbit24                 orbit24 7.596910e-01
orbit31                 orbit31 7.559405e-01
orbit57                 orbit57 7.542872e-01
graph17                 graph17 6.571930e-01
graph10                 graph10 6.461725e-01
orbit41                 orbit41 6.135652e-01
adhesion               adhesion 6.135331e-01
orbit58                 orbit58 5.926071e-01
orbit52                 orbit52 5.628457e-01
graph26                 graph26 5.408097e-01
graph7                   graph7 5.403636e-01
orbit61                 orbit61 5.270613e-01
graph12                 graph12 5.081962e-01
orbit45                 orbit45 5.051158e-01
orbit18                 orbit18 4.978883e-01
graph11                 graph11 4.592542e-01
orbit64                 orbit64 4.516210e-01
graph2                   graph2 4.266848e-01
third                     third 4.155265e-01
bigcom3                 bigcom3 4.148114e-01
orbit47                 orbit47 3.890540e-01
orbit35                 orbit35 3.684915e-01
graph25                 graph25 3.643913e-01
orbit67                 orbit67 3.402038e-01
upto_fourth         upto_fourth 3.303108e-01
orbit23                 orbit23 3.271700e-01
orbit6                   orbit6 3.268686e-01
orbit11                 orbit11 3.186573e-01
orbit55                 orbit55 3.121842e-01
graph1                   graph1 3.105780e-01
graph22                 graph22 2.909402e-01
orbit39                 orbit39 2.809439e-01
orbit15                 orbit15 2.795546e-01
graph14                 graph14 2.581335e-01
orbit22                 orbit22 2.574104e-01
orbit21                 orbit21 2.451634e-01
graph16                 graph16 2.354393e-01
orbit40                 orbit40 2.116752e-01
orbit7                   orbit7 2.042029e-01
orbit37                 orbit37 1.999075e-01
orbit60                 orbit60 1.943075e-01
graph13                 graph13 1.915872e-01
orbit12                 orbit12 1.904211e-01
orbit25                 orbit25 1.887259e-01
graph4                   graph4 1.881930e-01
orbit28                 orbit28 1.867464e-01
orbit48                 orbit48 1.847376e-01
orbit2                   orbit2 1.825821e-01
graph9                   graph9 1.801180e-01
graph23                 graph23 1.721033e-01
graph15                 graph15 1.437115e-01
ratio1                   ratio1 1.307489e-01
orbit19                 orbit19 1.229361e-01
fifth                     fifth 1.122645e-01
orbit42                 orbit42 1.066235e-01
graph0                   graph0 1.041535e-01
upto_third           upto_third 8.200002e-02
orbit16                 orbit16 8.068170e-02
orbit36                 orbit36 7.939026e-02
upto_sixth           upto_sixth 6.005737e-02
orbit30                 orbit30 5.610687e-02
fourth                   fourth 5.100869e-02
orbit17                 orbit17 4.933740e-02
orbit53                 orbit53 4.905040e-02
graph5                   graph5 4.516283e-02
orbit38                 orbit38 4.431596e-02
constraint           constraint 3.072059e-02
ratio2                   ratio2 2.142917e-02
membership_s27   membership_s27 1.974748e-02
ecc                         ecc 1.795691e-02
orbit1                   orbit1 1.574045e-02
graph3                   graph3 1.424096e-02
orbit51                 orbit51 1.080794e-02
orbit5                   orbit5 1.064934e-02
ratio3                   ratio3 7.124880e-03
orbit59                 orbit59 6.776065e-03
orbit10                 orbit10 3.828105e-03
graph24                 graph24 2.354236e-03
graph18                 graph18 1.882813e-03
close                     close 1.046152e-03
orbit13                 orbit13 8.648740e-04
orbit29                 orbit29 6.882324e-04
graph6                   graph6 5.953118e-04
graph19                 graph19 4.282192e-04
orbit33                 orbit33 2.410974e-04
membership_s30   membership_s30 2.080514e-04
orbit44                 orbit44 1.353110e-04
AP                           AP 6.227219e-05
orbit20                 orbit20 1.323566e-05
graph21                 graph21 0.000000e+00
orbit0                   orbit0 0.000000e+00
orbit3                   orbit3 0.000000e+00
orbit4                   orbit4 0.000000e+00
orbit8                   orbit8 0.000000e+00
orbit9                   orbit9 0.000000e+00
orbit14                 orbit14 0.000000e+00
orbit26                 orbit26 0.000000e+00
orbit32                 orbit32 0.000000e+00
orbit34                 orbit34 0.000000e+00
orbit43                 orbit43 0.000000e+00
orbit72                 orbit72 0.000000e+00
eccrad                   eccrad 0.000000e+00
coreness               coreness 0.000000e+00
hubscore               hubscore 0.000000e+00
evcent                   evcent 0.000000e+00
first                     first 0.000000e+00
upto_second         upto_second 0.000000e+00
second                   second 0.000000e+00
selfinter             selfinter 0.000000e+00
bigcom1                 bigcom1 0.000000e+00
bigcom2                 bigcom2 0.000000e+00
bigcom4                 bigcom4 0.000000e+00
bigcom6                 bigcom6 0.000000e+00
bigcom8                 bigcom8 0.000000e+00
bigcom9                 bigcom9 0.000000e+00
bigcom11               bigcom11 0.000000e+00
bigcom13               bigcom13 0.000000e+00
bigcom15               bigcom15 0.000000e+00
bigcom16               bigcom16 0.000000e+00
bigcom21               bigcom21 0.000000e+00
bigcom22               bigcom22 0.000000e+00
bigcom24               bigcom24 0.000000e+00
bigcom26               bigcom26 0.000000e+00
bigcom30               bigcom30 0.000000e+00
bigcom31               bigcom31 0.000000e+00
bigcom32               bigcom32 0.000000e+00
bigcom33               bigcom33 0.000000e+00
bigcom34               bigcom34 0.000000e+00
bigcom36               bigcom36 0.000000e+00
bigcom37               bigcom37 0.000000e+00
bigcom38               bigcom38 0.000000e+00
bigcom39               bigcom39 0.000000e+00
bigcom40               bigcom40 0.000000e+00
bigcom43               bigcom43 0.000000e+00
bigcom44               bigcom44 0.000000e+00
bigcom46               bigcom46 0.000000e+00
bigcom47               bigcom47 0.000000e+00
bigcom49               bigcom49 0.000000e+00
bigcom50               bigcom50 0.000000e+00
bigcom51               bigcom51 0.000000e+00
bigcom52               bigcom52 0.000000e+00
bigcom54               bigcom54 0.000000e+00
bigcom56               bigcom56 0.000000e+00
bigcom62               bigcom62 0.000000e+00
bigcom66               bigcom66 0.000000e+00
bigcom68               bigcom68 0.000000e+00
bigcom69               bigcom69 0.000000e+00
bigcom71               bigcom71 0.000000e+00
bigcom72               bigcom72 0.000000e+00
bigcom73               bigcom73 0.000000e+00
bigcom74               bigcom74 0.000000e+00
bigcom75               bigcom75 0.000000e+00
bigcom76               bigcom76 0.000000e+00
bigcom77               bigcom77 0.000000e+00
bigcom79               bigcom79 0.000000e+00
bigcom80               bigcom80 0.000000e+00
bigcom82               bigcom82 0.000000e+00
bigcom83               bigcom83 0.000000e+00
bigcom84               bigcom84 0.000000e+00
bigcom85               bigcom85 0.000000e+00
bigcom87               bigcom87 0.000000e+00
bigcom89               bigcom89 0.000000e+00
bigcom91               bigcom91 0.000000e+00
bigcom92               bigcom92 0.000000e+00
bigcom93               bigcom93 0.000000e+00
bigcom96               bigcom96 0.000000e+00
bigcom97               bigcom97 0.000000e+00
bigcom98               bigcom98 0.000000e+00
bigcom99               bigcom99 0.000000e+00
bigcom101             bigcom101 0.000000e+00
bigcom104             bigcom104 0.000000e+00
bigcom106             bigcom106 0.000000e+00
bigcom109             bigcom109 0.000000e+00
bigcom113             bigcom113 0.000000e+00
bigcom116             bigcom116 0.000000e+00
bigcom120             bigcom120 0.000000e+00
bigcom123             bigcom123 0.000000e+00
bigcom126             bigcom126 0.000000e+00
bigcom127             bigcom127 0.000000e+00
bigcom137             bigcom137 0.000000e+00
bigcom139             bigcom139 0.000000e+00
bigcom140             bigcom140 0.000000e+00
bigcom143             bigcom143 0.000000e+00
bigcom145             bigcom145 0.000000e+00
bigcom146             bigcom146 0.000000e+00
bigcom147             bigcom147 0.000000e+00
bigcom149             bigcom149 0.000000e+00
bigcom153             bigcom153 0.000000e+00
bigcom154             bigcom154 0.000000e+00
bigcom156             bigcom156 0.000000e+00
bigcom157             bigcom157 0.000000e+00
bigcom158             bigcom158 0.000000e+00
bigcom160             bigcom160 0.000000e+00
bigcom161             bigcom161 0.000000e+00
bigcom162             bigcom162 0.000000e+00
bigcom164             bigcom164 0.000000e+00
bigcom166             bigcom166 0.000000e+00
bigcom167             bigcom167 0.000000e+00
bigcom171             bigcom171 0.000000e+00
bigcom173             bigcom173 0.000000e+00
bigcom175             bigcom175 0.000000e+00
bigcom176             bigcom176 0.000000e+00
bigcom177             bigcom177 0.000000e+00
bigcom178             bigcom178 0.000000e+00
bigcom180             bigcom180 0.000000e+00
bigcom181             bigcom181 0.000000e+00
bigcom184             bigcom184 0.000000e+00
bigcom186             bigcom186 0.000000e+00
bigcom187             bigcom187 0.000000e+00
bigcom189             bigcom189 0.000000e+00
bigcom194             bigcom194 0.000000e+00
bigcom195             bigcom195 0.000000e+00
bigcom196             bigcom196 0.000000e+00
bigcom204             bigcom204 0.000000e+00
bigcom205             bigcom205 0.000000e+00
bigcom212             bigcom212 0.000000e+00
bigcom214             bigcom214 0.000000e+00
bigcom222             bigcom222 0.000000e+00
bigcom223             bigcom223 0.000000e+00
bigcom226             bigcom226 0.000000e+00
bigcom227             bigcom227 0.000000e+00
bigcom229             bigcom229 0.000000e+00
bigcom233             bigcom233 0.000000e+00
bigcom236             bigcom236 0.000000e+00
bigcom237             bigcom237 0.000000e+00
bigcom246             bigcom246 0.000000e+00
bigcom248             bigcom248 0.000000e+00
bigcom249             bigcom249 0.000000e+00
bigcom250             bigcom250 0.000000e+00
bigcom254             bigcom254 0.000000e+00
bigcom266             bigcom266 0.000000e+00
bigcom269             bigcom269 0.000000e+00
bigcom272             bigcom272 0.000000e+00
bigcom274             bigcom274 0.000000e+00
bigcom281             bigcom281 0.000000e+00
bigcom291             bigcom291 0.000000e+00
bigcom292             bigcom292 0.000000e+00
bigcom295             bigcom295 0.000000e+00
bigcom299             bigcom299 0.000000e+00
bigcom301             bigcom301 0.000000e+00
bigcom306             bigcom306 0.000000e+00
bigcom309             bigcom309 0.000000e+00
bigcom314             bigcom314 0.000000e+00
bigcom321             bigcom321 0.000000e+00
bigcom341             bigcom341 0.000000e+00
bigcom350             bigcom350 0.000000e+00
bigcom353             bigcom353 0.000000e+00
bigcom359             bigcom359 0.000000e+00
bigcom363             bigcom363 0.000000e+00
bigcom365             bigcom365 0.000000e+00
bigcom385             bigcom385 0.000000e+00
bigcom386             bigcom386 0.000000e+00
bigcom408             bigcom408 0.000000e+00
bigcom412             bigcom412 0.000000e+00
bigcom480             bigcom480 0.000000e+00
membership_s1     membership_s1 0.000000e+00
membership_s3     membership_s3 0.000000e+00
membership_s4     membership_s4 0.000000e+00
membership_s5     membership_s5 0.000000e+00
membership_s6     membership_s6 0.000000e+00
membership_s7     membership_s7 0.000000e+00
membership_s8     membership_s8 0.000000e+00
membership_s9     membership_s9 0.000000e+00
membership_s11   membership_s11 0.000000e+00
membership_s12   membership_s12 0.000000e+00
membership_s14   membership_s14 0.000000e+00
membership_s15   membership_s15 0.000000e+00
membership_s16   membership_s16 0.000000e+00
membership_s17   membership_s17 0.000000e+00
membership_s18   membership_s18 0.000000e+00
membership_s20   membership_s20 0.000000e+00
membership_s21   membership_s21 0.000000e+00
membership_s22   membership_s22 0.000000e+00
membership_s24   membership_s24 0.000000e+00
membership_s25   membership_s25 0.000000e+00
membership_s26   membership_s26 0.000000e+00
membership_s28   membership_s28 0.000000e+00
membership_s31   membership_s31 0.000000e+00
membership_s32   membership_s32 0.000000e+00
membership_s33   membership_s33 0.000000e+00
membership_s36   membership_s36 0.000000e+00
membership_s37   membership_s37 0.000000e+00
pdi                         pdi 0.000000e+00
[1] "Dataset: high_CT Model RF, run: 2 of 5 2015-06-22 17:04:35"
     |      Out-of-bag   |
Tree |      MSE  %Var(y) |
   1 |  0.07629   243.42 |
   2 |  0.06044   192.85 |
   3 |  0.05447   173.81 |
   4 |  0.05069   161.73 |
   5 |  0.04501   143.62 |
   6 |  0.04558   145.45 |
   7 |   0.0444   141.67 |
   8 |  0.04176   133.24 |
   9 |  0.03977   126.88 |
  10 |  0.03791   120.98 |
  11 |  0.03776   120.48 |
  12 |  0.03804   121.37 |
  13 |   0.0376   119.99 |
  14 |  0.03785   120.78 |
  15 |  0.03776   120.48 |
  16 |  0.03755   119.83 |
  17 |  0.03668   117.03 |
  18 |  0.03592   114.60 |
  19 |  0.03535   112.78 |
  20 |  0.03502   111.74 |
  21 |  0.03483   111.13 |
  22 |  0.03505   111.83 |
  23 |  0.03473   110.82 |
  24 |  0.03448   110.02 |
  25 |  0.03449   110.04 |
  26 |  0.03396   108.35 |
  27 |  0.03397   108.40 |
  28 |  0.03402   108.57 |
  29 |  0.03326   106.12 |
  30 |  0.03364   107.33 |
  31 |  0.03332   106.32 |
  32 |  0.03345   106.75 |
  33 |  0.03361   107.26 |
  34 |  0.03361   107.24 |
  35 |  0.03361   107.24 |
  36 |  0.03335   106.41 |
  37 |  0.03321   105.96 |
  38 |  0.03334   106.38 |
  39 |  0.03335   106.40 |
  40 |  0.03348   106.83 |
  41 |  0.03313   105.71 |
  42 |  0.03291   105.01 |
  43 |  0.03273   104.43 |
  44 |  0.03266   104.22 |
  45 |  0.03257   103.93 |
  46 |  0.03223   102.85 |
  47 |  0.03204   102.23 |
  48 |  0.03164   100.95 |
  49 |  0.03161   100.88 |
  50 |  0.03175   101.31 |
  51 |  0.03183   101.55 |
  52 |  0.03171   101.18 |
  53 |  0.03167   101.05 |
  54 |  0.03162   100.91 |
  55 |  0.03161   100.86 |
  56 |  0.03147   100.42 |
  57 |  0.03125    99.72 |
  58 |  0.03119    99.52 |
  59 |   0.0313    99.88 |
  60 |  0.03131    99.91 |
  61 |  0.03142   100.27 |
  62 |   0.0315   100.52 |
  63 |  0.03138   100.12 |
  64 |   0.0314   100.20 |
  65 |  0.03121    99.58 |
  66 |  0.03137   100.10 |
  67 |  0.03131    99.92 |
  68 |  0.03122    99.63 |
  69 |  0.03122    99.62 |
  70 |  0.03126    99.74 |
  71 |  0.03133    99.98 |
  72 |   0.0312    99.57 |
  73 |  0.03113    99.33 |
  74 |   0.0311    99.23 |
  75 |  0.03121    99.59 |
  76 |  0.03119    99.52 |
  77 |  0.03109    99.20 |
  78 |  0.03102    98.98 |
  79 |  0.03093    98.70 |
  80 |  0.03101    98.96 |
  81 |  0.03094    98.72 |
  82 |  0.03094    98.72 |
  83 |  0.03097    98.83 |
  84 |    0.031    98.90 |
  85 |  0.03102    98.97 |
  86 |  0.03092    98.67 |
  87 |  0.03096    98.79 |
  88 |  0.03093    98.71 |
  89 |  0.03099    98.88 |
  90 |  0.03099    98.90 |
  91 |  0.03101    98.94 |
  92 |  0.03088    98.54 |
  93 |   0.0308    98.26 |
  94 |  0.03063    97.73 |
  95 |  0.03061    97.68 |
  96 |   0.0306    97.63 |
  97 |  0.03057    97.55 |
  98 |  0.03048    97.26 |
  99 |  0.03045    97.15 |
 100 |  0.03055    97.47 |
[1] "Random Forest variable coefficients"
                      %IncMSE IncNodePurity
graph0           8.131056e-04  6.736071e-02
graph1           8.787925e-04  1.227532e-01
graph2           8.468992e-04  3.430419e-02
graph3           2.864608e-05  4.767677e-02
graph4           6.429333e-05  1.184605e-01
graph5           8.240016e-04  1.510816e-01
graph6           1.923300e-03  6.710339e-02
graph7           9.960035e-04  1.219887e-01
graph8           2.238669e-03  3.637667e-01
graph9           6.066188e-05  7.032366e-02
graph10          1.249660e-03  1.502202e-01
graph11          8.555076e-04  1.846920e-01
graph12          7.152233e-04  6.534720e-02
graph13          5.509642e-05  1.500000e-02
graph14         -5.221932e-05  8.116259e-02
graph15          2.694145e-04  6.272491e-02
graph16          4.353813e-04  1.302630e-01
graph17          2.706484e-04  6.412625e-02
graph18          5.426970e-05  5.361640e-02
graph19          2.991327e-04  1.056502e-01
graph20          3.473901e-03  3.326023e-01
graph21         -2.585945e-06  5.076490e-02
graph22          3.965974e-03  1.580149e-01
graph23          7.381078e-04  2.556260e-01
graph24          5.621365e-04  6.562508e-02
graph25          1.662094e-03  1.526410e-01
graph26          4.774692e-03  2.972168e-01
graph27          4.539922e-03  4.029764e-01
graph28          7.322192e-03  5.163142e-01
graph29          3.785503e-03  3.567697e-01
orbit0           3.923479e-04  1.360146e-01
orbit1           2.368421e-04  3.374765e-02
orbit2           9.811170e-04  9.512274e-02
orbit3           3.583427e-04  8.922942e-02
orbit4           1.151684e-03  1.062656e-01
orbit5           1.357235e-04  5.227687e-02
orbit6           7.267223e-04  1.007425e-01
orbit7           8.798717e-04  1.019316e-01
orbit8           1.559091e-03  1.539330e-01
orbit9           1.381215e-04  4.595960e-02
orbit10         -3.846133e-05  3.916667e-02
orbit11          1.975848e-04  3.696310e-02
orbit12          1.501310e-03  1.456701e-01
orbit13          7.690303e-04  1.167082e-01
orbit14          1.857425e-03  2.697303e-01
orbit15          2.610966e-05  3.707028e-02
orbit16          5.495999e-05  5.181718e-02
orbit17          3.072626e-04  2.466040e-02
orbit18          3.479582e-05  2.883955e-01
orbit19          2.254273e-04  4.898561e-02
orbit20          8.362479e-04  5.828971e-02
orbit21          1.600691e-03  2.223981e-01
orbit22          2.993836e-05  3.652758e-01
orbit23          2.097313e-03  2.248043e-01
orbit24          1.451867e-03  9.047284e-02
orbit25          5.709841e-04  2.383840e-02
orbit26          2.893435e-04  2.787805e-02
orbit27          3.485253e-04  5.685113e-02
orbit28          1.013148e-03  4.261082e-02
orbit29          6.778841e-05  9.039861e-02
orbit30          4.386933e-04  1.740460e-01
orbit31          2.605754e-04  8.961927e-02
orbit32          2.487535e-04  7.061699e-02
orbit33          2.110910e-04  3.915305e-02
orbit34         -8.098838e-05  3.583333e-02
orbit35          1.738608e-04  2.030971e-01
orbit36          1.084685e-04  6.970026e-02
orbit37          9.153280e-04  1.073963e-01
orbit38          9.815433e-04  1.167007e-01
orbit39          5.507013e-04  1.322361e-01
orbit40          1.692659e-03  1.899501e-01
orbit41          5.993588e-04  1.233746e-01
orbit42          1.289558e-03  1.962094e-01
orbit43          5.622059e-04  4.775820e-02
orbit44          2.927751e-04  8.146931e-02
orbit45          1.552984e-03  1.739354e-01
orbit46          7.477671e-04  3.678008e-01
orbit47          6.348452e-04  5.185699e-02
orbit48          4.698303e-04  4.465976e-02
orbit49          1.243652e-03  1.847778e-01
orbit50          2.259218e-04  2.737238e-01
orbit51          1.083325e-03  1.162682e-01
orbit52          8.861953e-04  1.153018e-01
orbit53          2.963632e-04  2.752437e-02
orbit54          7.348261e-03  6.184734e-01
orbit55          1.892312e-03  3.140838e-01
orbit56          8.722021e-04  2.707879e-01
orbit57          6.684068e-04  8.455104e-02
orbit58          3.722054e-03  9.761927e-02
orbit59          4.436621e-03  1.940997e-01
orbit60          2.698920e-04  5.106349e-02
orbit61          1.270516e-03  1.061914e-01
orbit62          4.691825e-03  5.467035e-01
orbit63          2.625729e-03  3.154364e-01
orbit64          1.320611e-03  2.879400e-01
orbit65          1.542802e-02  4.632977e-01
orbit66          3.530824e-03  6.004257e-01
orbit67          2.228259e-03  2.805620e-01
orbit68          5.590342e-03  5.434480e-01
orbit69          5.173365e-03  4.792880e-01
orbit70          1.401825e-02  1.664356e+00
orbit71          4.643750e-03  4.405607e-01
orbit72          6.223103e-04  3.448501e-01
AP               4.779610e-04  3.465676e-02
bet              3.513612e-03  2.318997e-01
ecc              0.000000e+00  1.144917e-18
eccrad           0.000000e+00  6.938894e-20
close            5.449591e-05  3.514042e-02
constraint       6.768770e-04  1.670039e-01
coreness         0.000000e+00  6.071532e-20
knn              2.018192e-05  1.062094e-01
hubscore         1.379983e-04  6.941441e-02
pagerank         2.046379e-04  1.186182e-01
trans            6.457555e-03  7.051390e-01
evcent           2.666667e-05  2.222222e-02
first            5.665722e-04  9.189527e-03
upto_second      5.823585e-04  1.577101e-01
upto_third       2.186204e-06  8.479972e-02
upto_fourth      3.323120e-04  1.009467e-01
upto_fifth       5.964584e-04  1.514938e-01
upto_sixth       2.537057e-04  5.835625e-02
second           4.288118e-04  2.542602e-02
third            7.767458e-04  2.543578e-01
fourth           1.706901e-04  1.260081e-01
fifth            9.225862e-04  1.742325e-01
sixth            9.266814e-04  2.681976e-01
ratio1           5.740569e-04  1.052774e-01
ratio2           4.025864e-04  1.280678e-01
ratio3           2.547092e-04  5.642984e-02
ratio4           2.632760e-04  4.457562e-01
ratio5           7.963492e-04  8.538025e-01
ratio6           1.115489e-03  2.512191e-01
selfinter        0.000000e+00  8.673617e-20
walktrap_vertex -1.401040e-04  9.494641e-01
bigcom1          0.000000e+00  0.000000e+00
bigcom2          0.000000e+00  0.000000e+00
bigcom3          5.320324e-05  1.169861e-01
bigcom4          1.388430e-04  2.020236e-02
bigcom6          0.000000e+00  0.000000e+00
bigcom8          0.000000e+00  0.000000e+00
bigcom9          0.000000e+00  0.000000e+00
bigcom11         0.000000e+00  0.000000e+00
bigcom13         0.000000e+00  0.000000e+00
bigcom15         0.000000e+00  0.000000e+00
bigcom16         0.000000e+00  0.000000e+00
bigcom21         0.000000e+00  0.000000e+00
bigcom22         0.000000e+00  0.000000e+00
bigcom24         0.000000e+00  0.000000e+00
bigcom26         0.000000e+00  0.000000e+00
bigcom28         3.821528e-03  3.552948e-01
bigcom30         0.000000e+00  0.000000e+00
bigcom31         0.000000e+00  0.000000e+00
bigcom32         0.000000e+00  0.000000e+00
bigcom33         0.000000e+00  0.000000e+00
bigcom34         0.000000e+00  0.000000e+00
bigcom36         0.000000e+00  0.000000e+00
bigcom37         0.000000e+00  0.000000e+00
bigcom38         0.000000e+00  0.000000e+00
bigcom39         0.000000e+00  0.000000e+00
bigcom40         8.641534e-05  3.347222e-02
bigcom43         0.000000e+00  0.000000e+00
bigcom44         0.000000e+00  0.000000e+00
bigcom46         0.000000e+00  0.000000e+00
bigcom47         0.000000e+00  0.000000e+00
bigcom49         0.000000e+00  0.000000e+00
bigcom50         0.000000e+00  0.000000e+00
bigcom51         0.000000e+00  0.000000e+00
bigcom52         0.000000e+00  0.000000e+00
bigcom54         0.000000e+00  0.000000e+00
bigcom56         0.000000e+00  0.000000e+00
bigcom62         0.000000e+00  0.000000e+00
bigcom66         0.000000e+00  0.000000e+00
bigcom68         0.000000e+00  0.000000e+00
bigcom69         0.000000e+00  0.000000e+00
bigcom71         0.000000e+00  0.000000e+00
bigcom72         0.000000e+00  0.000000e+00
bigcom73         0.000000e+00  0.000000e+00
bigcom74         0.000000e+00  0.000000e+00
bigcom75         0.000000e+00  0.000000e+00
bigcom76         0.000000e+00  0.000000e+00
bigcom77         0.000000e+00  0.000000e+00
bigcom79         0.000000e+00  0.000000e+00
bigcom80         0.000000e+00  0.000000e+00
bigcom82         0.000000e+00  0.000000e+00
bigcom83         0.000000e+00  0.000000e+00
bigcom84         0.000000e+00  0.000000e+00
bigcom85         0.000000e+00  0.000000e+00
bigcom87         0.000000e+00  0.000000e+00
bigcom89         0.000000e+00  0.000000e+00
bigcom91         0.000000e+00  0.000000e+00
bigcom92         0.000000e+00  0.000000e+00
bigcom93         0.000000e+00  0.000000e+00
bigcom96         0.000000e+00  0.000000e+00
bigcom97         0.000000e+00  0.000000e+00
bigcom98         0.000000e+00  0.000000e+00
bigcom99         0.000000e+00  0.000000e+00
bigcom101        0.000000e+00  0.000000e+00
bigcom104        0.000000e+00  0.000000e+00
bigcom106        0.000000e+00  0.000000e+00
bigcom109        0.000000e+00  0.000000e+00
bigcom113        0.000000e+00  0.000000e+00
bigcom116        0.000000e+00  1.110223e-18
bigcom120        0.000000e+00  0.000000e+00
bigcom123        0.000000e+00  0.000000e+00
bigcom126        0.000000e+00  0.000000e+00
bigcom127        0.000000e+00  0.000000e+00
bigcom137        0.000000e+00  0.000000e+00
bigcom139        0.000000e+00  0.000000e+00
bigcom140        0.000000e+00  0.000000e+00
bigcom143        0.000000e+00  0.000000e+00
bigcom145        0.000000e+00  0.000000e+00
bigcom146        0.000000e+00  0.000000e+00
bigcom147        0.000000e+00  1.110223e-18
bigcom149        0.000000e+00  0.000000e+00
bigcom153        0.000000e+00  0.000000e+00
bigcom154        0.000000e+00  0.000000e+00
bigcom156        0.000000e+00  0.000000e+00
bigcom157        0.000000e+00  0.000000e+00
bigcom158        0.000000e+00  0.000000e+00
bigcom160        0.000000e+00  0.000000e+00
bigcom161        0.000000e+00  0.000000e+00
bigcom162        0.000000e+00  0.000000e+00
bigcom164        0.000000e+00  0.000000e+00
bigcom166        0.000000e+00  0.000000e+00
bigcom167        0.000000e+00  0.000000e+00
bigcom171        0.000000e+00  0.000000e+00
bigcom173        0.000000e+00  0.000000e+00
bigcom175        0.000000e+00  0.000000e+00
bigcom176        0.000000e+00  0.000000e+00
bigcom177        0.000000e+00  0.000000e+00
bigcom178        0.000000e+00  0.000000e+00
bigcom180        0.000000e+00  0.000000e+00
bigcom181        0.000000e+00  0.000000e+00
bigcom184        0.000000e+00  0.000000e+00
bigcom186        0.000000e+00  0.000000e+00
bigcom187        0.000000e+00  0.000000e+00
bigcom189        0.000000e+00  0.000000e+00
bigcom194        0.000000e+00  0.000000e+00
bigcom195        0.000000e+00  0.000000e+00
bigcom196        0.000000e+00  0.000000e+00
bigcom204        0.000000e+00  0.000000e+00
bigcom205        0.000000e+00  0.000000e+00
bigcom212        0.000000e+00  0.000000e+00
bigcom214        0.000000e+00  0.000000e+00
bigcom222        0.000000e+00  0.000000e+00
bigcom223        0.000000e+00  0.000000e+00
bigcom226        0.000000e+00  0.000000e+00
bigcom227        0.000000e+00  0.000000e+00
bigcom229        0.000000e+00  0.000000e+00
bigcom233        0.000000e+00  0.000000e+00
bigcom236        0.000000e+00  0.000000e+00
bigcom237        0.000000e+00  0.000000e+00
bigcom246        0.000000e+00  0.000000e+00
bigcom248        0.000000e+00  0.000000e+00
bigcom249        0.000000e+00  0.000000e+00
bigcom250        0.000000e+00  0.000000e+00
bigcom254        0.000000e+00  0.000000e+00
bigcom266        0.000000e+00  0.000000e+00
bigcom269        0.000000e+00  1.110223e-18
bigcom272        0.000000e+00  0.000000e+00
bigcom274        0.000000e+00  0.000000e+00
bigcom281        0.000000e+00  0.000000e+00
bigcom291        0.000000e+00  0.000000e+00
bigcom292        0.000000e+00  0.000000e+00
bigcom295        0.000000e+00  0.000000e+00
bigcom299        0.000000e+00  0.000000e+00
bigcom301        0.000000e+00  0.000000e+00
bigcom306        0.000000e+00  0.000000e+00
bigcom309        0.000000e+00  0.000000e+00
bigcom314        0.000000e+00  0.000000e+00
bigcom321        0.000000e+00  0.000000e+00
bigcom341        0.000000e+00  0.000000e+00
bigcom350        0.000000e+00  0.000000e+00
bigcom353        0.000000e+00  0.000000e+00
bigcom359        0.000000e+00  0.000000e+00
bigcom363        0.000000e+00  0.000000e+00
bigcom365        0.000000e+00  0.000000e+00
bigcom385        0.000000e+00  0.000000e+00
bigcom386        0.000000e+00  0.000000e+00
bigcom408        0.000000e+00  0.000000e+00
bigcom412        0.000000e+00  0.000000e+00
bigcom480        0.000000e+00  0.000000e+00
spin_vertex      8.487937e-04  5.182369e-01
membership_s1   -1.315164e-05  1.586555e-03
membership_s3    0.000000e+00  0.000000e+00
membership_s4    7.183908e-06  4.523810e-03
membership_s5    0.000000e+00  6.938894e-20
membership_s6    0.000000e+00  0.000000e+00
membership_s7    0.000000e+00  0.000000e+00
membership_s8    0.000000e+00  0.000000e+00
membership_s9    0.000000e+00  0.000000e+00
membership_s11   0.000000e+00  0.000000e+00
membership_s12   0.000000e+00  0.000000e+00
membership_s14   0.000000e+00  0.000000e+00
membership_s15   0.000000e+00  0.000000e+00
membership_s16   0.000000e+00  0.000000e+00
membership_s17   0.000000e+00  0.000000e+00
membership_s18   0.000000e+00  0.000000e+00
membership_s20   0.000000e+00  0.000000e+00
membership_s21   0.000000e+00  0.000000e+00
membership_s22   0.000000e+00  0.000000e+00
membership_s24   0.000000e+00  0.000000e+00
membership_s25   0.000000e+00  0.000000e+00
membership_s26   0.000000e+00  0.000000e+00
membership_s27   0.000000e+00  1.284091e-02
membership_s28   0.000000e+00  0.000000e+00
membership_s30  -6.149992e-05  3.858171e-02
membership_s31   0.000000e+00  0.000000e+00
membership_s32   0.000000e+00  5.898060e-19
membership_s33   0.000000e+00  0.000000e+00
membership_s36   0.000000e+00  0.000000e+00
membership_s37   0.000000e+00  0.000000e+00
V1               1.598347e-04  5.992432e-01
V2              -3.173341e-06  4.964591e-01
pdi              1.136016e-03  1.468560e-01
adhesion         1.523485e-03  4.660995e-01
cohesion         1.403712e-03  4.767563e-01
inner            1.182520e-03  4.629714e-01
outer            1.093637e-03  2.810135e-01
ioratio          6.017486e-04  2.898240e-01
comsize          1.943893e-04  7.756111e-01
[1] "Dataset: high_CT Model GLM, run: 2 of 5 2015-06-22 17:04:40"
[1] "glmnet variable coefficients"
                         [,1]          [,2]
(Intercept)     -3.397022e+00  3.852003e+01
graph0           1.620497e-40 -2.714553e-04
graph1           4.288732e-44 -1.166444e-07
graph2           1.456796e-40  3.626575e-05
graph3           5.776853e-45 -7.160645e-09
graph4          -1.583423e-47 -4.979283e-11
graph5           3.360302e-42  3.236189e-07
graph6           5.519923e-44 -2.918986e-08
graph7           5.969166e-42  1.999017e-06
graph8           1.360799e-40  3.292604e-05
graph9           1.428681e-46 -1.685434e-10
graph10          9.204030e-49 -3.239199e-12
graph11         -5.401653e-50 -4.639565e-14
graph12          3.176272e-46 -3.350347e-10
graph13          3.532488e-45 -6.661064e-10
graph14          3.504149e-48 -2.524336e-11
graph15          1.155127e-43 -5.866092e-08
graph16          1.125609e-45 -9.917486e-10
graph17          2.624440e-45 -1.665653e-09
graph18          8.379908e-44 -2.199172e-09
graph19          2.123694e-44  2.792202e-09
graph20          1.680027e-43 -2.041617e-07
graph21          1.128126e-43  1.073343e-09
graph22          3.706560e-43  1.121711e-08
graph23          1.603647e-43 -1.272829e-08
graph24          2.776431e-43  6.644173e-08
graph25          1.534651e-42  1.017372e-06
graph26          1.535129e-42  3.647605e-07
graph27          9.058107e-42  7.924447e-06
graph28          1.332600e-41  3.573052e-06
graph29          1.407771e-40 -7.371378e-06
orbit0           1.620497e-40 -2.708743e-04
orbit1           1.050006e-41 -9.005266e-07
orbit2           2.494423e-44 -1.185430e-07
orbit3           1.456796e-40  3.637368e-05
orbit4           2.561315e-43  1.328404e-08
orbit5           5.063399e-45 -7.777244e-09
orbit6           2.360391e-45 -4.189544e-09
orbit7          -1.680831e-47 -4.811947e-11
orbit8           3.360302e-42  3.275919e-07
orbit9           5.923384e-42  3.553899e-06
orbit10          5.546145e-43 -5.224889e-08
orbit11          3.406485e-44 -3.824473e-08
orbit12          2.819093e-41  1.315880e-05
orbit13          6.782364e-42  1.891649e-06
orbit14          1.360799e-40  3.281066e-05
orbit15          6.962415e-45  1.550298e-09
orbit16          1.206115e-46 -2.253394e-10
orbit17          1.388719e-45 -6.809225e-10
orbit18          1.283898e-45  6.324933e-10
orbit19          5.850750e-46  8.267536e-11
orbit20          6.621532e-47 -1.346749e-10
orbit21          1.568139e-49 -2.892751e-12
orbit22         -1.014965e-47 -1.588580e-11
orbit23         -4.761280e-50 -3.637008e-14
orbit24          3.382484e-44  2.861779e-08
orbit25          1.184524e-44  1.088226e-09
orbit26          2.533787e-46 -3.960183e-10
orbit27          1.527657e-43  8.514488e-08
orbit28          5.536805e-45 -6.452380e-09
orbit29          2.327946e-44  5.793685e-09
orbit30          5.955297e-45 -2.049462e-09
orbit31          1.719980e-45  1.048145e-09
orbit32          3.010082e-46 -9.128051e-10
orbit33          6.643113e-50 -1.666416e-11
orbit34          1.155127e-43 -5.917378e-08
orbit35          1.960039e-43  1.120944e-07
orbit36          2.296996e-44 -1.382875e-09
orbit37          1.681236e-44 -4.416325e-09
orbit38          4.811150e-46 -1.277434e-09
orbit39          3.341485e-43  2.221891e-07
orbit40          4.840599e-44 -2.167166e-09
orbit41          1.742365e-44 -1.209067e-08
orbit42          1.748089e-45 -1.807377e-09
orbit43          3.572152e-43  2.204174e-07
orbit44          6.917713e-44 -5.488603e-08
orbit45          1.013896e-42  1.635682e-06
orbit46          3.537327e-43  1.347554e-07
orbit47          2.192749e-44 -9.921740e-09
orbit48          5.042480e-44  1.334853e-08
orbit49          1.316037e-42  5.110229e-07
orbit50          1.322478e-43 -3.033140e-07
orbit51          4.773726e-43  2.539989e-07
orbit52          1.348844e-42  1.251813e-07
orbit53          1.472859e-43 -3.517506e-08
orbit54          2.328257e-42 -5.002913e-07
orbit55          3.473800e-43  3.715370e-08
orbit56          5.910624e-42  9.380865e-06
orbit57          3.525490e-43 -6.113936e-08
orbit58          1.778524e-43  6.384414e-09
orbit59          1.857373e-42  8.797439e-07
orbit60          6.762292e-43  1.423917e-07
orbit61          4.775943e-43  7.536099e-08
orbit62          1.553721e-41  2.068318e-05
orbit63          2.811774e-42  2.822333e-06
orbit64          3.493585e-42  5.096558e-07
orbit65          2.193233e-41  1.103340e-05
orbit66          4.739548e-42 -1.242974e-06
orbit67          2.193589e-42  1.078627e-06
orbit68          1.372397e-41  1.404814e-05
orbit69          2.070788e-41  1.019885e-05
orbit70          5.707560e-41  4.056925e-05
orbit71          1.597439e-41  1.226436e-06
orbit72          1.407771e-40 -8.088693e-06
AP               8.530976e-39  4.769463e-03
bet              4.499839e-45 -2.282567e-08
ecc              1.684514e-38  4.314513e-02
eccrad           1.010709e-37  2.587236e-01
close            1.094233e-36 -3.275611e-01
constraint      -1.450124e-36  2.767591e+00
coreness         9.689014e-39 -1.125409e-03
knn              2.672309e-40  5.609885e-04
hubscore         5.073470e-37  1.435869e-01
pagerank        -6.407598e-36 -7.649544e+01
trans            4.934073e-37  1.703409e+00
evcent           5.069478e-37  1.307446e-01
first            1.620497e-40 -2.718476e-04
upto_second      1.534309e-41 -5.458683e-06
upto_third       2.338918e-41 -3.285929e-06
upto_fourth      3.010648e-40  1.470811e-04
upto_fifth       1.732708e-39 -4.625187e-04
upto_sixth       4.729099e-39 -2.984082e-03
second           1.570288e-41 -4.464245e-06
third           -1.733156e-41  1.511064e-05
fourth          -2.523047e-41  4.822799e-06
fifth           -3.431034e-40 -1.853956e-04
sixth           -2.015307e-39  4.936808e-04
ratio1          -3.567920e-40  3.666844e-04
ratio2          -5.257586e-39  2.963748e-03
ratio3          -2.107260e-37  6.408351e-03
ratio4          -2.739318e-37 -5.165086e+00
ratio5           1.053721e-36  2.768995e+00
ratio6          -6.476637e-38  6.913698e-02
selfinter        4.493750e-38  2.284138e-01
walktrap_vertex  6.604432e-40 -2.503499e-02
bigcom1         -3.995455e-38 -1.197797e-01
bigcom2          0.000000e+00  0.000000e+00
bigcom3          4.620005e-38  4.999262e-01
bigcom4         -2.724615e-38 -3.870863e-02
bigcom6          0.000000e+00  0.000000e+00
bigcom8         -3.431341e-38 -1.336038e-01
bigcom9         -3.278218e-38 -7.344831e-02
bigcom11         0.000000e+00  0.000000e+00
bigcom13        -3.278218e-38 -4.130357e-02
bigcom15        -3.284881e-38 -1.055949e-01
bigcom16         0.000000e+00  0.000000e+00
bigcom21        -3.288223e-38 -7.041006e-02
bigcom22        -3.339177e-38 -1.537498e-01
bigcom24         0.000000e+00  0.000000e+00
bigcom26        -3.301658e-38 -1.796013e-01
bigcom28         1.636966e-37  2.413632e-01
bigcom30        -3.308417e-38 -9.110518e-02
bigcom31         0.000000e+00  0.000000e+00
bigcom32         0.000000e+00  0.000000e+00
bigcom33         0.000000e+00  0.000000e+00
bigcom34         0.000000e+00  0.000000e+00
bigcom36        -3.274897e-38 -2.912050e-02
bigcom37         0.000000e+00  0.000000e+00
bigcom38         0.000000e+00  0.000000e+00
bigcom39         0.000000e+00  0.000000e+00
bigcom40         2.563195e-38  8.708765e-02
bigcom43         0.000000e+00  0.000000e+00
bigcom44        -3.315203e-38 -1.390405e-01
bigcom46         0.000000e+00  0.000000e+00
bigcom47         0.000000e+00  0.000000e+00
bigcom49         0.000000e+00  0.000000e+00
bigcom50         0.000000e+00  0.000000e+00
bigcom51         0.000000e+00  0.000000e+00
bigcom52         0.000000e+00  0.000000e+00
bigcom54         0.000000e+00  0.000000e+00
bigcom56         0.000000e+00  0.000000e+00
bigcom62         0.000000e+00  0.000000e+00
bigcom66         0.000000e+00  0.000000e+00
bigcom68         0.000000e+00  0.000000e+00
bigcom69         0.000000e+00  0.000000e+00
bigcom71         0.000000e+00  0.000000e+00
bigcom72         0.000000e+00  0.000000e+00
bigcom73        -3.274897e-38 -1.475754e-01
bigcom74         0.000000e+00  0.000000e+00
bigcom75         0.000000e+00  0.000000e+00
bigcom76         0.000000e+00  0.000000e+00
bigcom77         0.000000e+00  0.000000e+00
bigcom79         0.000000e+00  0.000000e+00
bigcom80         0.000000e+00  0.000000e+00
bigcom82        -3.274897e-38 -6.016184e-02
bigcom83         0.000000e+00  0.000000e+00
bigcom84         0.000000e+00  0.000000e+00
bigcom85         0.000000e+00  0.000000e+00
bigcom87         0.000000e+00  0.000000e+00
bigcom89         0.000000e+00  0.000000e+00
bigcom91         0.000000e+00  0.000000e+00
bigcom92        -3.278218e-38 -1.388573e-01
bigcom93         0.000000e+00  0.000000e+00
bigcom96         0.000000e+00  0.000000e+00
bigcom97        -3.278218e-38 -1.462858e-01
bigcom98         0.000000e+00  0.000000e+00
bigcom99         0.000000e+00  0.000000e+00
bigcom101        0.000000e+00  0.000000e+00
bigcom104       -3.274897e-38 -3.690957e-02
bigcom106        0.000000e+00  0.000000e+00
bigcom109        0.000000e+00  0.000000e+00
bigcom113        0.000000e+00  0.000000e+00
bigcom116       -3.274897e-38 -1.456527e-01
bigcom120        0.000000e+00  0.000000e+00
bigcom123        0.000000e+00  0.000000e+00
bigcom126        0.000000e+00  0.000000e+00
bigcom127        0.000000e+00  0.000000e+00
bigcom137        0.000000e+00  0.000000e+00
bigcom139        0.000000e+00  0.000000e+00
bigcom140        0.000000e+00  0.000000e+00
bigcom143        0.000000e+00  0.000000e+00
bigcom145        0.000000e+00  0.000000e+00
bigcom146        0.000000e+00  0.000000e+00
bigcom147       -3.278218e-38 -1.094336e-01
bigcom149        0.000000e+00  0.000000e+00
bigcom153        0.000000e+00  0.000000e+00
bigcom154       -3.274897e-38 -8.212833e-02
bigcom156        0.000000e+00  0.000000e+00
bigcom157        0.000000e+00  0.000000e+00
bigcom158        0.000000e+00  0.000000e+00
bigcom160        0.000000e+00  0.000000e+00
bigcom161        0.000000e+00  0.000000e+00
bigcom162        0.000000e+00  0.000000e+00
bigcom164        0.000000e+00  0.000000e+00
bigcom166        0.000000e+00  0.000000e+00
bigcom167       -3.278218e-38 -9.922933e-02
bigcom171        0.000000e+00  0.000000e+00
bigcom173        0.000000e+00  0.000000e+00
bigcom175        0.000000e+00  0.000000e+00
bigcom176        0.000000e+00  0.000000e+00
bigcom177        0.000000e+00  0.000000e+00
bigcom178        0.000000e+00  0.000000e+00
bigcom180        0.000000e+00  0.000000e+00
bigcom181       -3.278218e-38 -8.893945e-02
bigcom184        0.000000e+00  0.000000e+00
bigcom186        0.000000e+00  0.000000e+00
bigcom187        0.000000e+00  0.000000e+00
bigcom189       -3.274897e-38 -1.186162e-01
bigcom194        0.000000e+00  0.000000e+00
bigcom195       -3.274897e-38 -5.811510e-02
bigcom196        0.000000e+00  0.000000e+00
bigcom204        0.000000e+00  0.000000e+00
bigcom205        0.000000e+00  0.000000e+00
bigcom212        0.000000e+00  0.000000e+00
bigcom214        0.000000e+00  0.000000e+00
bigcom222        0.000000e+00  0.000000e+00
bigcom223        0.000000e+00  0.000000e+00
bigcom226        0.000000e+00  0.000000e+00
bigcom227        0.000000e+00  0.000000e+00
bigcom229        0.000000e+00  0.000000e+00
bigcom233        0.000000e+00  0.000000e+00
bigcom236        0.000000e+00  0.000000e+00
bigcom237        0.000000e+00  0.000000e+00
bigcom246        0.000000e+00  0.000000e+00
bigcom248       -3.274897e-38 -1.287064e-01
bigcom249        0.000000e+00  0.000000e+00
bigcom250        0.000000e+00  0.000000e+00
bigcom254        0.000000e+00  0.000000e+00
bigcom266        0.000000e+00  0.000000e+00
bigcom269       -3.274897e-38 -9.070265e-02
bigcom272        0.000000e+00  0.000000e+00
bigcom274       -3.284881e-38 -4.245193e-02
bigcom281        0.000000e+00  0.000000e+00
bigcom291        0.000000e+00  0.000000e+00
bigcom292        0.000000e+00  0.000000e+00
bigcom295        0.000000e+00  0.000000e+00
bigcom299        0.000000e+00  0.000000e+00
bigcom301        0.000000e+00  0.000000e+00
bigcom306        0.000000e+00  0.000000e+00
bigcom309        0.000000e+00  0.000000e+00
bigcom314        0.000000e+00  0.000000e+00
bigcom321       -3.274897e-38 -3.520164e-02
bigcom341        0.000000e+00  0.000000e+00
bigcom350        0.000000e+00  0.000000e+00
bigcom353        0.000000e+00  0.000000e+00
bigcom359        0.000000e+00  0.000000e+00
bigcom363        0.000000e+00  0.000000e+00
bigcom365        0.000000e+00  0.000000e+00
bigcom385        0.000000e+00  0.000000e+00
bigcom386        0.000000e+00  0.000000e+00
bigcom408        0.000000e+00  0.000000e+00
bigcom412        0.000000e+00  0.000000e+00
bigcom480        0.000000e+00  0.000000e+00
spin_vertex      9.758990e-38  1.330899e-01
membership_s1   -1.178493e-38 -6.910515e-03
membership_s3    0.000000e+00  0.000000e+00
membership_s4    2.288510e-38  7.728604e-02
membership_s5   -2.610252e-38 -3.617273e-02
membership_s6   -3.291572e-38 -8.229430e-02
membership_s7   -3.460732e-38 -1.093102e-01
membership_s8    0.000000e+00  0.000000e+00
membership_s9    0.000000e+00  0.000000e+00
membership_s11   0.000000e+00  0.000000e+00
membership_s12   0.000000e+00  0.000000e+00
membership_s14   0.000000e+00  0.000000e+00
membership_s15  -3.298289e-38 -9.475936e-02
membership_s16   0.000000e+00  0.000000e+00
membership_s17   0.000000e+00  0.000000e+00
membership_s18  -3.298289e-38 -8.343768e-02
membership_s20   0.000000e+00  0.000000e+00
membership_s21  -3.284881e-38 -8.877868e-02
membership_s22   0.000000e+00  0.000000e+00
membership_s24   0.000000e+00  0.000000e+00
membership_s25   0.000000e+00  0.000000e+00
membership_s26   0.000000e+00  0.000000e+00
membership_s27  -1.943390e-38  6.663440e-02
membership_s28   0.000000e+00  0.000000e+00
membership_s30   6.711366e-38  1.259679e-01
membership_s31  -3.342630e-38 -8.984239e-02
membership_s32  -3.420448e-38 -1.368106e-01
membership_s33   0.000000e+00  0.000000e+00
membership_s36  -4.005357e-38 -1.281392e-01
membership_s37  -3.294927e-38 -7.554316e-02
V1               4.258388e-37 -2.496677e-01
V2               1.317851e-37  2.771051e-01
pdi             -1.347320e-36 -5.415868e+00
adhesion        -1.988792e-41  9.512771e-07
cohesion         3.977140e-41 -1.971963e-06
inner            1.945210e-42 -1.706046e-05
outer           -6.211261e-42 -3.981184e-05
ioratio         -1.661324e-37  5.232729e-01
comsize          7.450642e-41  2.181403e-04
[1] "Dataset: high_CT Model GBM, run: 3 of 5 2015-06-22 17:04:50"
Iter   TrainDeviance   ValidDeviance   StepSize   Improve
     1        0.3138            -nan     0.0100    0.0005
     2        0.3093            -nan     0.0100    0.0004
     3        0.3035            -nan     0.0100    0.0012
     4        0.2979            -nan     0.0100    0.0006
     5        0.2928            -nan     0.0100    0.0013
     6        0.2896            -nan     0.0100    0.0005
     7        0.2847            -nan     0.0100    0.0009
     8        0.2807            -nan     0.0100    0.0002
     9        0.2774            -nan     0.0100    0.0009
    10        0.2744            -nan     0.0100    0.0007
    20        0.2420            -nan     0.0100   -0.0000
    40        0.2023            -nan     0.0100    0.0001
    60        0.1743            -nan     0.0100    0.0002
    80        0.1528            -nan     0.0100   -0.0000
   100        0.1352            -nan     0.0100   -0.0002
   120        0.1195            -nan     0.0100   -0.0001
   130        0.1133            -nan     0.0100   -0.0001

[1] "GBM variable coefficients"
                            var      rel.inf
orbit62                 orbit62 5.311666e+00
orbit70                 orbit70 5.280639e+00
trans                     trans 5.208326e+00
bigcom28               bigcom28 4.383595e+00
ratio5                   ratio5 3.977043e+00
comsize                 comsize 3.431388e+00
inner                     inner 2.734230e+00
outer                     outer 2.418950e+00
V2                           V2 2.402782e+00
orbit50                 orbit50 2.334432e+00
ioratio                 ioratio 2.300530e+00
knn                         knn 2.110654e+00
ratio4                   ratio4 1.873646e+00
orbit56                 orbit56 1.844303e+00
orbit49                 orbit49 1.818537e+00
spin_vertex         spin_vertex 1.785876e+00
orbit68                 orbit68 1.716179e+00
pagerank               pagerank 1.666134e+00
walktrap_vertex walktrap_vertex 1.643333e+00
orbit54                 orbit54 1.632404e+00
orbit45                 orbit45 1.598901e+00
bet                         bet 1.578877e+00
graph8                   graph8 1.537662e+00
graph20                 graph20 1.491969e+00
orbit65                 orbit65 1.436645e+00
V1                           V1 1.196767e+00
ratio1                   ratio1 1.086762e+00
third                     third 1.076967e+00
graph27                 graph27 1.042728e+00
graph28                 graph28 9.945817e-01
orbit4                   orbit4 9.780832e-01
orbit25                 orbit25 8.835540e-01
sixth                     sixth 8.658014e-01
orbit46                 orbit46 8.594693e-01
graph7                   graph7 8.426261e-01
orbit24                 orbit24 8.375521e-01
graph22                 graph22 8.335929e-01
cohesion               cohesion 8.280510e-01
orbit66                 orbit66 8.107826e-01
upto_fifth           upto_fifth 7.824603e-01
orbit71                 orbit71 7.779789e-01
orbit63                 orbit63 7.646371e-01
graph11                 graph11 7.515979e-01
graph23                 graph23 7.447252e-01
orbit22                 orbit22 7.157930e-01
orbit37                 orbit37 7.109941e-01
adhesion               adhesion 6.707593e-01
orbit31                 orbit31 6.545550e-01
ratio3                   ratio3 5.940170e-01
graph29                 graph29 5.875460e-01
fifth                     fifth 5.719230e-01
orbit6                   orbit6 5.404035e-01
orbit19                 orbit19 5.278501e-01
graph2                   graph2 5.212502e-01
orbit18                 orbit18 4.988842e-01
graph10                 graph10 4.957500e-01
orbit58                 orbit58 4.915913e-01
orbit7                   orbit7 4.684097e-01
orbit39                 orbit39 4.181486e-01
orbit52                 orbit52 4.178135e-01
orbit9                   orbit9 3.906994e-01
orbit40                 orbit40 3.633602e-01
orbit23                 orbit23 3.591533e-01
ratio6                   ratio6 3.587735e-01
graph0                   graph0 3.536645e-01
graph26                 graph26 3.529965e-01
graph4                   graph4 3.493507e-01
orbit67                 orbit67 3.419704e-01
second                   second 3.332497e-01
graph16                 graph16 3.328984e-01
orbit15                 orbit15 3.241225e-01
orbit13                 orbit13 3.121408e-01
orbit69                 orbit69 3.061664e-01
graph17                 graph17 2.757348e-01
upto_fourth         upto_fourth 2.659028e-01
orbit44                 orbit44 2.647500e-01
orbit64                 orbit64 2.505805e-01
bigcom4                 bigcom4 2.458320e-01
ratio2                   ratio2 2.352230e-01
orbit21                 orbit21 2.153929e-01
orbit32                 orbit32 1.973583e-01
orbit28                 orbit28 1.885045e-01
orbit17                 orbit17 1.868198e-01
membership_s6     membership_s6 1.850511e-01
orbit36                 orbit36 1.830166e-01
orbit55                 orbit55 1.737420e-01
orbit12                 orbit12 1.712312e-01
fourth                   fourth 1.688656e-01
graph25                 graph25 1.659589e-01
graph24                 graph24 1.555629e-01
AP                           AP 1.504606e-01
orbit41                 orbit41 1.461443e-01
orbit10                 orbit10 1.433185e-01
orbit53                 orbit53 1.430654e-01
graph6                   graph6 1.429753e-01
orbit59                 orbit59 1.399222e-01
orbit20                 orbit20 1.343450e-01
orbit5                   orbit5 1.325792e-01
orbit2                   orbit2 1.237555e-01
membership_s4     membership_s4 1.216695e-01
graph21                 graph21 1.152678e-01
constraint           constraint 1.136926e-01
orbit33                 orbit33 1.033613e-01
orbit42                 orbit42 9.057888e-02
orbit35                 orbit35 8.267728e-02
graph5                   graph5 8.169931e-02
orbit57                 orbit57 7.165828e-02
orbit30                 orbit30 6.449805e-02
orbit61                 orbit61 6.427168e-02
bigcom40               bigcom40 6.128847e-02
upto_third           upto_third 5.592974e-02
graph12                 graph12 5.569079e-02
orbit1                   orbit1 5.325388e-02
membership_s30   membership_s30 5.107806e-02
upto_second         upto_second 4.333404e-02
orbit38                 orbit38 3.443725e-02
coreness               coreness 2.701592e-02
graph1                   graph1 2.066991e-02
upto_sixth           upto_sixth 1.982807e-02
graph14                 graph14 1.078961e-02
graph15                 graph15 1.053467e-02
bigcom3                 bigcom3 8.283770e-03
orbit60                 orbit60 5.550908e-03
orbit27                 orbit27 1.213750e-03
graph13                 graph13 1.147056e-03
close                     close 1.060739e-03
orbit16                 orbit16 9.804345e-04
orbit47                 orbit47 4.127598e-04
orbit11                 orbit11 2.867721e-04
graph18                 graph18 9.130058e-05
graph3                   graph3 0.000000e+00
graph9                   graph9 0.000000e+00
graph19                 graph19 0.000000e+00
orbit0                   orbit0 0.000000e+00
orbit3                   orbit3 0.000000e+00
orbit8                   orbit8 0.000000e+00
orbit14                 orbit14 0.000000e+00
orbit26                 orbit26 0.000000e+00
orbit29                 orbit29 0.000000e+00
orbit34                 orbit34 0.000000e+00
orbit43                 orbit43 0.000000e+00
orbit48                 orbit48 0.000000e+00
orbit51                 orbit51 0.000000e+00
orbit72                 orbit72 0.000000e+00
ecc                         ecc 0.000000e+00
eccrad                   eccrad 0.000000e+00
hubscore               hubscore 0.000000e+00
evcent                   evcent 0.000000e+00
first                     first 0.000000e+00
selfinter             selfinter 0.000000e+00
bigcom1                 bigcom1 0.000000e+00
bigcom2                 bigcom2 0.000000e+00
bigcom6                 bigcom6 0.000000e+00
bigcom8                 bigcom8 0.000000e+00
bigcom9                 bigcom9 0.000000e+00
bigcom11               bigcom11 0.000000e+00
bigcom13               bigcom13 0.000000e+00
bigcom15               bigcom15 0.000000e+00
bigcom16               bigcom16 0.000000e+00
bigcom21               bigcom21 0.000000e+00
bigcom22               bigcom22 0.000000e+00
bigcom24               bigcom24 0.000000e+00
bigcom26               bigcom26 0.000000e+00
bigcom30               bigcom30 0.000000e+00
bigcom31               bigcom31 0.000000e+00
bigcom32               bigcom32 0.000000e+00
bigcom33               bigcom33 0.000000e+00
bigcom34               bigcom34 0.000000e+00
bigcom36               bigcom36 0.000000e+00
bigcom37               bigcom37 0.000000e+00
bigcom38               bigcom38 0.000000e+00
bigcom39               bigcom39 0.000000e+00
bigcom43               bigcom43 0.000000e+00
bigcom44               bigcom44 0.000000e+00
bigcom46               bigcom46 0.000000e+00
bigcom47               bigcom47 0.000000e+00
bigcom49               bigcom49 0.000000e+00
bigcom50               bigcom50 0.000000e+00
bigcom51               bigcom51 0.000000e+00
bigcom52               bigcom52 0.000000e+00
bigcom54               bigcom54 0.000000e+00
bigcom56               bigcom56 0.000000e+00
bigcom62               bigcom62 0.000000e+00
bigcom66               bigcom66 0.000000e+00
bigcom68               bigcom68 0.000000e+00
bigcom69               bigcom69 0.000000e+00
bigcom71               bigcom71 0.000000e+00
bigcom72               bigcom72 0.000000e+00
bigcom73               bigcom73 0.000000e+00
bigcom74               bigcom74 0.000000e+00
bigcom75               bigcom75 0.000000e+00
bigcom76               bigcom76 0.000000e+00
bigcom77               bigcom77 0.000000e+00
bigcom79               bigcom79 0.000000e+00
bigcom80               bigcom80 0.000000e+00
bigcom82               bigcom82 0.000000e+00
bigcom83               bigcom83 0.000000e+00
bigcom84               bigcom84 0.000000e+00
bigcom85               bigcom85 0.000000e+00
bigcom87               bigcom87 0.000000e+00
bigcom89               bigcom89 0.000000e+00
bigcom91               bigcom91 0.000000e+00
bigcom92               bigcom92 0.000000e+00
bigcom93               bigcom93 0.000000e+00
bigcom96               bigcom96 0.000000e+00
bigcom97               bigcom97 0.000000e+00
bigcom98               bigcom98 0.000000e+00
bigcom99               bigcom99 0.000000e+00
bigcom101             bigcom101 0.000000e+00
bigcom104             bigcom104 0.000000e+00
bigcom106             bigcom106 0.000000e+00
bigcom109             bigcom109 0.000000e+00
bigcom113             bigcom113 0.000000e+00
bigcom116             bigcom116 0.000000e+00
bigcom120             bigcom120 0.000000e+00
bigcom123             bigcom123 0.000000e+00
bigcom126             bigcom126 0.000000e+00
bigcom127             bigcom127 0.000000e+00
bigcom137             bigcom137 0.000000e+00
bigcom139             bigcom139 0.000000e+00
bigcom140             bigcom140 0.000000e+00
bigcom143             bigcom143 0.000000e+00
bigcom145             bigcom145 0.000000e+00
bigcom146             bigcom146 0.000000e+00
bigcom147             bigcom147 0.000000e+00
bigcom149             bigcom149 0.000000e+00
bigcom153             bigcom153 0.000000e+00
bigcom154             bigcom154 0.000000e+00
bigcom156             bigcom156 0.000000e+00
bigcom157             bigcom157 0.000000e+00
bigcom158             bigcom158 0.000000e+00
bigcom160             bigcom160 0.000000e+00
bigcom161             bigcom161 0.000000e+00
bigcom162             bigcom162 0.000000e+00
bigcom164             bigcom164 0.000000e+00
bigcom166             bigcom166 0.000000e+00
bigcom167             bigcom167 0.000000e+00
bigcom171             bigcom171 0.000000e+00
bigcom173             bigcom173 0.000000e+00
bigcom175             bigcom175 0.000000e+00
bigcom176             bigcom176 0.000000e+00
bigcom177             bigcom177 0.000000e+00
bigcom178             bigcom178 0.000000e+00
bigcom180             bigcom180 0.000000e+00
bigcom181             bigcom181 0.000000e+00
bigcom184             bigcom184 0.000000e+00
bigcom186             bigcom186 0.000000e+00
bigcom187             bigcom187 0.000000e+00
bigcom189             bigcom189 0.000000e+00
bigcom194             bigcom194 0.000000e+00
bigcom195             bigcom195 0.000000e+00
bigcom196             bigcom196 0.000000e+00
bigcom204             bigcom204 0.000000e+00
bigcom205             bigcom205 0.000000e+00
bigcom212             bigcom212 0.000000e+00
bigcom214             bigcom214 0.000000e+00
bigcom222             bigcom222 0.000000e+00
bigcom223             bigcom223 0.000000e+00
bigcom226             bigcom226 0.000000e+00
bigcom227             bigcom227 0.000000e+00
bigcom229             bigcom229 0.000000e+00
bigcom233             bigcom233 0.000000e+00
bigcom236             bigcom236 0.000000e+00
bigcom237             bigcom237 0.000000e+00
bigcom246             bigcom246 0.000000e+00
bigcom248             bigcom248 0.000000e+00
bigcom249             bigcom249 0.000000e+00
bigcom250             bigcom250 0.000000e+00
bigcom254             bigcom254 0.000000e+00
bigcom266             bigcom266 0.000000e+00
bigcom269             bigcom269 0.000000e+00
bigcom272             bigcom272 0.000000e+00
bigcom274             bigcom274 0.000000e+00
bigcom281             bigcom281 0.000000e+00
bigcom291             bigcom291 0.000000e+00
bigcom292             bigcom292 0.000000e+00
bigcom295             bigcom295 0.000000e+00
bigcom299             bigcom299 0.000000e+00
bigcom301             bigcom301 0.000000e+00
bigcom306             bigcom306 0.000000e+00
bigcom309             bigcom309 0.000000e+00
bigcom314             bigcom314 0.000000e+00
bigcom321             bigcom321 0.000000e+00
bigcom341             bigcom341 0.000000e+00
bigcom350             bigcom350 0.000000e+00
bigcom353             bigcom353 0.000000e+00
bigcom359             bigcom359 0.000000e+00
bigcom363             bigcom363 0.000000e+00
bigcom365             bigcom365 0.000000e+00
bigcom385             bigcom385 0.000000e+00
bigcom386             bigcom386 0.000000e+00
bigcom408             bigcom408 0.000000e+00
bigcom412             bigcom412 0.000000e+00
bigcom480             bigcom480 0.000000e+00
membership_s1     membership_s1 0.000000e+00
membership_s3     membership_s3 0.000000e+00
membership_s5     membership_s5 0.000000e+00
membership_s7     membership_s7 0.000000e+00
membership_s8     membership_s8 0.000000e+00
membership_s9     membership_s9 0.000000e+00
membership_s11   membership_s11 0.000000e+00
membership_s12   membership_s12 0.000000e+00
membership_s14   membership_s14 0.000000e+00
membership_s15   membership_s15 0.000000e+00
membership_s16   membership_s16 0.000000e+00
membership_s17   membership_s17 0.000000e+00
membership_s18   membership_s18 0.000000e+00
membership_s20   membership_s20 0.000000e+00
membership_s21   membership_s21 0.000000e+00
membership_s22   membership_s22 0.000000e+00
membership_s24   membership_s24 0.000000e+00
membership_s25   membership_s25 0.000000e+00
membership_s26   membership_s26 0.000000e+00
membership_s27   membership_s27 0.000000e+00
membership_s28   membership_s28 0.000000e+00
membership_s31   membership_s31 0.000000e+00
membership_s32   membership_s32 0.000000e+00
membership_s33   membership_s33 0.000000e+00
membership_s36   membership_s36 0.000000e+00
membership_s37   membership_s37 0.000000e+00
pdi                         pdi 0.000000e+00
[1] "Dataset: high_CT Model RF, run: 3 of 5 2015-06-22 17:05:03"
     |      Out-of-bag   |
Tree |      MSE  %Var(y) |
   1 |  0.08139   224.02 |
   2 |  0.07754   213.44 |
   3 |  0.07209   198.42 |
   4 |  0.07375   203.00 |
   5 |  0.07044   193.88 |
   6 |  0.06444   177.37 |
   7 |  0.05682   156.39 |
   8 |  0.05538   152.43 |
   9 |  0.05143   141.56 |
  10 |  0.04944   136.08 |
  11 |  0.04903   134.97 |
  12 |  0.04713   129.74 |
  13 |  0.04626   127.33 |
  14 |  0.04543   125.04 |
  15 |  0.04441   122.25 |
  16 |  0.04323   119.00 |
  17 |  0.04243   116.79 |
  18 |  0.04235   116.58 |
  19 |  0.04115   113.27 |
  20 |  0.04138   113.91 |
  21 |  0.04162   114.57 |
  22 |  0.04089   112.56 |
  23 |  0.04024   110.75 |
  24 |  0.03986   109.72 |
  25 |   0.0398   109.55 |
  26 |  0.04015   110.50 |
  27 |   0.0399   109.83 |
  28 |  0.03989   109.81 |
  29 |  0.03945   108.60 |
  30 |  0.03934   108.29 |
  31 |   0.0393   108.16 |
  32 |  0.03948   108.66 |
  33 |  0.03943   108.52 |
  34 |   0.0392   107.90 |
  35 |  0.03926   108.08 |
  36 |  0.03913   107.70 |
  37 |  0.03872   106.58 |
  38 |  0.03875   106.66 |
  39 |  0.03853   106.06 |
  40 |  0.03846   105.86 |
  41 |  0.03831   105.45 |
  42 |  0.03825   105.30 |
  43 |  0.03799   104.58 |
  44 |  0.03788   104.28 |
  45 |   0.0379   104.33 |
  46 |  0.03797   104.51 |
  47 |   0.0378   104.06 |
  48 |  0.03793   104.41 |
  49 |  0.03796   104.48 |
  50 |  0.03797   104.51 |
  51 |  0.03784   104.15 |
  52 |   0.0378   104.04 |
  53 |  0.03767   103.70 |
  54 |  0.03764   103.62 |
  55 |  0.03771   103.81 |
  56 |  0.03778   104.00 |
  57 |  0.03789   104.29 |
  58 |  0.03763   103.58 |
  59 |  0.03756   103.40 |
  60 |  0.03729   102.64 |
  61 |  0.03715   102.25 |
  62 |   0.0373   102.66 |
  63 |  0.03722   102.44 |
  64 |  0.03721   102.42 |
  65 |  0.03708   102.08 |
  66 |  0.03696   101.75 |
  67 |  0.03685   101.42 |
  68 |  0.03693   101.66 |
  69 |  0.03704   101.96 |
  70 |  0.03701   101.88 |
  71 |    0.037   101.84 |
  72 |  0.03698   101.79 |
  73 |  0.03685   101.43 |
  74 |  0.03698   101.78 |
  75 |  0.03688   101.52 |
  76 |  0.03695   101.71 |
  77 |  0.03704   101.94 |
  78 |  0.03708   102.05 |
  79 |  0.03678   101.25 |
  80 |  0.03669   101.00 |
  81 |  0.03668   100.98 |
  82 |  0.03669   100.99 |
  83 |  0.03676   101.20 |
  84 |  0.03676   101.17 |
  85 |  0.03669   100.98 |
  86 |  0.03664   100.84 |
  87 |   0.0367   101.03 |
  88 |  0.03669   101.00 |
  89 |  0.03688   101.53 |
  90 |  0.03684   101.42 |
  91 |  0.03691   101.60 |
  92 |  0.03694   101.67 |
  93 |  0.03692   101.63 |
  94 |  0.03696   101.73 |
  95 |  0.03696   101.72 |
  96 |  0.03707   102.04 |
  97 |  0.03709   102.10 |
  98 |  0.03702   101.91 |
  99 |  0.03702   101.90 |
 100 |  0.03699   101.83 |
[1] "Random Forest variable coefficients"
                      %IncMSE IncNodePurity
graph0           6.125630e-04  4.650116e-02
graph1           2.472222e-05  5.704864e-02
graph2           6.962652e-05  9.117404e-02
graph3           4.189320e-04  7.084017e-02
graph4           1.461261e-03  2.444046e-01
graph5           2.859791e-04  1.136043e-01
graph6           1.716822e-04  4.186032e-02
graph7           1.582054e-03  1.716520e-01
graph8           1.470894e-03  3.260536e-01
graph9           1.344203e-04  8.225725e-02
graph10          1.610098e-03  2.240675e-01
graph11          7.587948e-04  2.526733e-01
graph12         -4.455004e-07  2.475000e-02
graph13          6.760458e-05  1.890110e-02
graph14          2.805771e-04  1.884503e-01
graph15          2.702703e-05  1.428571e-02
graph16          5.953892e-04  9.447007e-02
graph17          1.468194e-03  4.956363e-02
graph18          4.478927e-04  4.059950e-02
graph19          0.000000e+00  1.555556e-02
graph20          6.259794e-03  9.535065e-01
graph21          5.463013e-04  6.522153e-02
graph22          2.904794e-03  1.348935e-01
graph23          1.721375e-03  1.234638e-01
graph24          1.199265e-03  5.816222e-02
graph25          4.706953e-04  7.299567e-02
graph26          2.254512e-03  1.154893e-01
graph27          4.458663e-03  5.632581e-01
graph28          4.793238e-03  4.059992e-01
graph29          1.648751e-03  4.911850e-01
orbit0           4.069304e-04  1.250703e-01
orbit1          -1.105712e-04  1.276213e-01
orbit2           8.442390e-04  1.672139e-01
orbit3           5.704488e-04  1.159259e-01
orbit4           1.837703e-03  9.459404e-02
orbit5           6.580875e-04  5.690863e-02
orbit6           4.394436e-04  2.151512e-01
orbit7           3.501603e-03  3.813071e-01
orbit8           4.691767e-04  1.561265e-01
orbit9           1.396393e-03  4.463314e-02
orbit10          2.445612e-03  9.376134e-02
orbit11          5.145355e-04  3.670498e-02
orbit12          2.547712e-03  2.145309e-01
orbit13          1.664105e-04  5.857143e-02
orbit14          1.913734e-03  2.967306e-01
orbit15          9.255588e-04  1.074034e-01
orbit16          5.453102e-04  3.949754e-02
orbit17          4.758439e-04  4.229918e-02
orbit18          2.307289e-04  2.713455e-01
orbit19          5.966810e-04  2.049145e-01
orbit20         -6.652765e-05  1.532058e-01
orbit21          2.691227e-03  3.140178e-01
orbit22          3.485174e-04  3.452565e-01
orbit23          3.743320e-03  2.080068e-01
orbit24         -1.654006e-04  1.800891e-01
orbit25          1.888464e-03  1.323246e-01
orbit26          5.115112e-04  1.258837e-01
orbit27          4.878418e-04  1.443825e-01
orbit28          3.571429e-04  1.891026e-02
orbit29          1.029251e-03  1.321539e-01
orbit30          2.892689e-04  4.429851e-02
orbit31          2.669372e-04  2.903310e-01
orbit32          7.541980e-04  4.649891e-02
orbit33          8.489237e-04  9.802511e-02
orbit34          1.045750e-03  1.744719e-01
orbit35          6.787770e-04  9.457628e-02
orbit36         -2.812165e-04  2.078831e-01
orbit37          1.618234e-03  1.644770e-01
orbit38          1.770308e-03  1.451422e-01
orbit39          1.768916e-03  3.025208e-01
orbit40          1.848564e-03  1.716286e-01
orbit41          9.044732e-04  9.455373e-02
orbit42          7.663052e-04  8.660614e-02
orbit43         -2.666667e-05  4.921245e-02
orbit44          1.597329e-03  2.133544e-01
orbit45          1.668333e-03  5.731026e-02
orbit46          3.174336e-03  2.828807e-01
orbit47          4.007291e-04  4.867245e-02
orbit48          2.315931e-04  1.113904e-01
orbit49          2.252159e-03  3.588336e-01
orbit50          4.929055e-04  2.863630e-01
orbit51          2.862231e-03  1.640202e-01
orbit52          1.505854e-04  9.972684e-02
orbit53          1.027360e-03  1.977636e-01
orbit54          3.683204e-03  3.007249e-01
orbit55          1.962267e-03  1.794158e-01
orbit56          5.155406e-03  3.598820e-01
orbit57          1.316982e-03  1.472364e-01
orbit58          7.998462e-04  2.222157e-01
orbit59          5.056777e-03  1.317379e-01
orbit60          1.201294e-03  8.940383e-02
orbit61          4.171920e-04  9.645904e-02
orbit62          1.413774e-02  8.726213e-01
orbit63          3.160638e-03  3.647704e-01
orbit64          1.139853e-03  1.362156e-01
orbit65          1.192100e-02  4.996156e-01
orbit66          2.091844e-03  2.115943e-01
orbit67          3.220603e-04  1.305231e-01
orbit68          4.448449e-03  4.455680e-01
orbit69          2.114143e-03  3.583942e-01
orbit70          1.269259e-02  1.092597e+00
orbit71          1.536544e-04  1.231425e-01
orbit72          1.154399e-03  2.692670e-01
AP               2.515531e-04  4.370276e-02
bet              2.310388e-03  5.282835e-01
ecc              0.000000e+00  6.938894e-20
eccrad           0.000000e+00  0.000000e+00
close            8.261966e-04  1.483793e-01
constraint      -5.676605e-06  1.624796e-01
coreness         8.696601e-05  6.961151e-02
knn              2.495430e-04  3.319693e-01
hubscore         8.293377e-05  3.173077e-02
pagerank         1.095691e-03  3.620859e-01
trans            7.272288e-03  7.528148e-01
evcent           5.649718e-05  1.732143e-02
first            1.154685e-04  5.430906e-02
upto_second      5.616927e-05  3.708906e-02
upto_third       3.612205e-04  1.549807e-01
upto_fourth      9.541625e-04  4.134075e-02
upto_fifth       9.499359e-04  1.706139e-01
upto_sixth       1.692825e-04  3.522568e-02
second           1.108693e-03  6.641897e-02
third            1.422125e-03  3.818188e-01
fourth           9.703196e-04  1.656968e-01
fifth            1.502803e-03  9.527973e-02
sixth            1.987124e-03  5.122631e-01
ratio1           3.138018e-04  2.723157e-01
ratio2           1.603386e-03  1.498993e-01
ratio3           4.641993e-05  8.862628e-02
ratio4           3.012356e-04  4.638538e-01
ratio5          -6.122135e-05  1.093270e+00
ratio6           1.756118e-03  4.047068e-01
selfinter        0.000000e+00  6.245005e-19
walktrap_vertex -8.344655e-05  5.437650e-01
bigcom1          0.000000e+00  0.000000e+00
bigcom2          0.000000e+00  0.000000e+00
bigcom3          3.012977e-06  9.205420e-02
bigcom4          5.618198e-05  4.938828e-02
bigcom6          0.000000e+00  0.000000e+00
bigcom8          0.000000e+00  0.000000e+00
bigcom9          0.000000e+00  0.000000e+00
bigcom11         0.000000e+00  0.000000e+00
bigcom13         0.000000e+00  0.000000e+00
bigcom15         0.000000e+00  0.000000e+00
bigcom16         0.000000e+00  0.000000e+00
bigcom21         0.000000e+00  0.000000e+00
bigcom22         0.000000e+00  0.000000e+00
bigcom24         0.000000e+00  0.000000e+00
bigcom26         0.000000e+00  5.551115e-19
bigcom28         7.637356e-03  9.631193e-01
bigcom30         0.000000e+00  0.000000e+00
bigcom31         0.000000e+00  0.000000e+00
bigcom32         0.000000e+00  0.000000e+00
bigcom33         0.000000e+00  0.000000e+00
bigcom34         0.000000e+00  0.000000e+00
bigcom36         0.000000e+00  0.000000e+00
bigcom37         0.000000e+00  0.000000e+00
bigcom38         0.000000e+00  0.000000e+00
bigcom39         0.000000e+00  0.000000e+00
bigcom40        -6.041549e-05  2.864820e-02
bigcom43         0.000000e+00  0.000000e+00
bigcom44         0.000000e+00  0.000000e+00
bigcom46         0.000000e+00  0.000000e+00
bigcom47         0.000000e+00  0.000000e+00
bigcom49         0.000000e+00  0.000000e+00
bigcom50         0.000000e+00  0.000000e+00
bigcom51         0.000000e+00  0.000000e+00
bigcom52         0.000000e+00  0.000000e+00
bigcom54         0.000000e+00  0.000000e+00
bigcom56         0.000000e+00  0.000000e+00
bigcom62         0.000000e+00  0.000000e+00
bigcom66         0.000000e+00  0.000000e+00
bigcom68         0.000000e+00  0.000000e+00
bigcom69         0.000000e+00  0.000000e+00
bigcom71         0.000000e+00  6.680995e-01
bigcom72         0.000000e+00  0.000000e+00
bigcom73         0.000000e+00  0.000000e+00
bigcom74         0.000000e+00  0.000000e+00
bigcom75         0.000000e+00  0.000000e+00
bigcom76         0.000000e+00  0.000000e+00
bigcom77         0.000000e+00  0.000000e+00
bigcom79         0.000000e+00  0.000000e+00
bigcom80         0.000000e+00  0.000000e+00
bigcom82         0.000000e+00  0.000000e+00
bigcom83         0.000000e+00  0.000000e+00
bigcom84         0.000000e+00  0.000000e+00
bigcom85         0.000000e+00  0.000000e+00
bigcom87         0.000000e+00  0.000000e+00
bigcom89         0.000000e+00  0.000000e+00
bigcom91         0.000000e+00  0.000000e+00
bigcom92         0.000000e+00  0.000000e+00
bigcom93         0.000000e+00  0.000000e+00
bigcom96         0.000000e+00  0.000000e+00
bigcom97         0.000000e+00  5.551115e-19
bigcom98         0.000000e+00  0.000000e+00
bigcom99         0.000000e+00  0.000000e+00
bigcom101        0.000000e+00  0.000000e+00
bigcom104        0.000000e+00  0.000000e+00
bigcom106        0.000000e+00  0.000000e+00
bigcom109        0.000000e+00  0.000000e+00
bigcom113        0.000000e+00  0.000000e+00
bigcom116        0.000000e+00  0.000000e+00
bigcom120        0.000000e+00  0.000000e+00
bigcom123        0.000000e+00  0.000000e+00
bigcom126        0.000000e+00  0.000000e+00
bigcom127        0.000000e+00  0.000000e+00
bigcom137        0.000000e+00  0.000000e+00
bigcom139        0.000000e+00  0.000000e+00
bigcom140        0.000000e+00  0.000000e+00
bigcom143        0.000000e+00  0.000000e+00
bigcom145        0.000000e+00  0.000000e+00
bigcom146        0.000000e+00  0.000000e+00
bigcom147        0.000000e+00  0.000000e+00
bigcom149        0.000000e+00  0.000000e+00
bigcom153        0.000000e+00  0.000000e+00
bigcom154        0.000000e+00  0.000000e+00
bigcom156        0.000000e+00  0.000000e+00
bigcom157        0.000000e+00  0.000000e+00
bigcom158        0.000000e+00  0.000000e+00
bigcom160        0.000000e+00  0.000000e+00
bigcom161        0.000000e+00  0.000000e+00
bigcom162        0.000000e+00  0.000000e+00
bigcom164        0.000000e+00  0.000000e+00
bigcom166        0.000000e+00  0.000000e+00
bigcom167        0.000000e+00  0.000000e+00
bigcom171        0.000000e+00  0.000000e+00
bigcom173        0.000000e+00  0.000000e+00
bigcom175        0.000000e+00  0.000000e+00
bigcom176        0.000000e+00  0.000000e+00
bigcom177        0.000000e+00  0.000000e+00
bigcom178        0.000000e+00  0.000000e+00
bigcom180        0.000000e+00  0.000000e+00
bigcom181        0.000000e+00  0.000000e+00
bigcom184        0.000000e+00  0.000000e+00
bigcom186        0.000000e+00  0.000000e+00
bigcom187        0.000000e+00  0.000000e+00
bigcom189        0.000000e+00  0.000000e+00
bigcom194        0.000000e+00  0.000000e+00
bigcom195        0.000000e+00  0.000000e+00
bigcom196        0.000000e+00  0.000000e+00
bigcom204        0.000000e+00  0.000000e+00
bigcom205        0.000000e+00  0.000000e+00
bigcom212        0.000000e+00  0.000000e+00
bigcom214        0.000000e+00  0.000000e+00
bigcom222        0.000000e+00  0.000000e+00
bigcom223        0.000000e+00  0.000000e+00
bigcom226        0.000000e+00  0.000000e+00
bigcom227        0.000000e+00  0.000000e+00
bigcom229        0.000000e+00  0.000000e+00
bigcom233        0.000000e+00  0.000000e+00
bigcom236        0.000000e+00  0.000000e+00
bigcom237        0.000000e+00  0.000000e+00
bigcom246        0.000000e+00  0.000000e+00
bigcom248        0.000000e+00  0.000000e+00
bigcom249        0.000000e+00  0.000000e+00
bigcom250        0.000000e+00  0.000000e+00
bigcom254        0.000000e+00  0.000000e+00
bigcom266        0.000000e+00  0.000000e+00
bigcom269        0.000000e+00  0.000000e+00
bigcom272        0.000000e+00  0.000000e+00
bigcom274        0.000000e+00  0.000000e+00
bigcom281        0.000000e+00  0.000000e+00
bigcom291        0.000000e+00  0.000000e+00
bigcom292        0.000000e+00  0.000000e+00
bigcom295        0.000000e+00  0.000000e+00
bigcom299        0.000000e+00  0.000000e+00
bigcom301        0.000000e+00  0.000000e+00
bigcom306        0.000000e+00  0.000000e+00
bigcom309        0.000000e+00  0.000000e+00
bigcom314        0.000000e+00  0.000000e+00
bigcom321        0.000000e+00  0.000000e+00
bigcom341        0.000000e+00  0.000000e+00
bigcom350        0.000000e+00  0.000000e+00
bigcom353        0.000000e+00  0.000000e+00
bigcom359        0.000000e+00  0.000000e+00
bigcom363        0.000000e+00  0.000000e+00
bigcom365        0.000000e+00  0.000000e+00
bigcom385        0.000000e+00  0.000000e+00
bigcom386        0.000000e+00  0.000000e+00
bigcom408        0.000000e+00  0.000000e+00
bigcom412        0.000000e+00  0.000000e+00
bigcom480        0.000000e+00  0.000000e+00
spin_vertex      9.313754e-04  3.979160e-01
membership_s1    0.000000e+00  0.000000e+00
membership_s3    0.000000e+00  0.000000e+00
membership_s4    0.000000e+00  4.270833e-02
membership_s5    0.000000e+00  0.000000e+00
membership_s6   -2.127548e-04  5.638864e-02
membership_s7    0.000000e+00  0.000000e+00
membership_s8    0.000000e+00  0.000000e+00
membership_s9    0.000000e+00  0.000000e+00
membership_s11   0.000000e+00  0.000000e+00
membership_s12   0.000000e+00  0.000000e+00
membership_s14   0.000000e+00  0.000000e+00
membership_s15   0.000000e+00  0.000000e+00
membership_s16   0.000000e+00  0.000000e+00
membership_s17   0.000000e+00  0.000000e+00
membership_s18   0.000000e+00  0.000000e+00
membership_s20   0.000000e+00  0.000000e+00
membership_s21   0.000000e+00  0.000000e+00
membership_s22   0.000000e+00  0.000000e+00
membership_s24   0.000000e+00  0.000000e+00
membership_s25   0.000000e+00  0.000000e+00
membership_s26   0.000000e+00  0.000000e+00
membership_s27   0.000000e+00  5.963247e-02
membership_s28   0.000000e+00  0.000000e+00
membership_s30  -3.003104e-04  2.468831e-02
membership_s31   0.000000e+00  0.000000e+00
membership_s32   0.000000e+00  0.000000e+00
membership_s33   0.000000e+00  0.000000e+00
membership_s36   0.000000e+00  0.000000e+00
membership_s37   0.000000e+00  5.551115e-19
V1               6.413287e-04  4.252677e-01
V2              -1.097594e-04  2.491932e-01
pdi              2.816901e-05  1.540074e-02
adhesion         1.612451e-03  5.048779e-01
cohesion         1.357438e-03  3.495396e-01
inner            1.105290e-03  4.663334e-01
outer            5.250844e-04  4.276925e-01
ioratio          1.246328e-03  4.753177e-01
comsize          8.183185e-04  8.874620e-01
[1] "Dataset: high_CT Model GLM, run: 3 of 5 2015-06-22 17:05:12"
[1] "glmnet variable coefficients"
                         [,1]          [,2]
(Intercept)     -3.238148e+00 -2.560582e+02
graph0           1.089191e-40 -3.328843e-04
graph1           1.554765e-44 -1.282559e-07
graph2           1.151884e-40  8.128267e-06
graph3           3.585364e-45 -7.460452e-09
graph4          -2.607261e-47 -4.879786e-11
graph5           2.638910e-42  4.265276e-07
graph6           3.601260e-44 -3.040755e-08
graph7           4.606516e-42  1.276956e-06
graph8           1.111683e-40  6.040367e-06
graph9           9.209541e-47 -1.860399e-10
graph10          2.115802e-49 -2.992970e-12
graph11         -6.220246e-50 -4.066089e-14
graph12          1.912640e-46 -3.422244e-10
graph13          2.547640e-45 -8.353597e-10
graph14          1.469744e-49 -1.250318e-11
graph15          8.893073e-44 -6.046218e-08
graph16          7.391751e-46 -8.357180e-10
graph17          1.651520e-45 -1.417238e-09
graph18          5.671941e-44 -4.572399e-09
graph19          1.548361e-44  8.612286e-10
graph20          1.235719e-43 -2.262296e-07
graph21          8.664463e-44  2.330667e-09
graph22          2.550212e-43 -5.330614e-09
graph23          1.195185e-43 -3.085749e-08
graph24          2.092880e-43  2.308133e-08
graph25          1.258057e-42  1.022981e-06
graph26          1.211976e-42  1.771743e-07
graph27          7.671014e-42  8.088708e-06
graph28          1.122206e-41  3.169071e-06
graph29          1.178938e-40 -2.945864e-05
orbit0           1.089191e-40 -3.321880e-04
orbit1           9.647817e-42 -7.087733e-07
orbit2          -7.870309e-46 -1.308195e-07
orbit3           1.151884e-40  8.265310e-06
orbit4           2.329041e-43  2.850589e-09
orbit5           2.812389e-45 -8.034057e-09
orbit6           3.713518e-45 -6.740664e-09
orbit7          -2.757854e-47 -4.610370e-11
orbit8           2.638910e-42  4.337477e-07
orbit9           6.257633e-42  5.355851e-06
orbit10          4.824606e-43 -1.729820e-08
orbit11          1.400160e-44 -4.286001e-08
orbit12          2.560046e-41  1.197830e-05
orbit13          4.761860e-42  7.806869e-07
orbit14          1.111683e-40  5.904415e-06
orbit15          6.601568e-45  1.221684e-09
orbit16          6.407916e-47 -2.684426e-10
orbit17          1.065832e-45 -3.002182e-10
orbit18          9.534144e-46  3.550589e-10
orbit19          6.051704e-46 -1.321257e-10
orbit20          5.834866e-47 -1.066584e-10
orbit21         -4.820387e-49 -2.734692e-12
orbit22         -6.469935e-48 -1.692391e-11
orbit23         -5.813802e-50 -2.991762e-14
orbit24          3.340172e-44  2.401823e-08
orbit25          1.120430e-44  5.708911e-09
orbit26          1.211590e-46 -4.244606e-10
orbit27          1.515496e-43  6.484746e-08
orbit28          3.656176e-45 -7.497200e-09
orbit29          1.958224e-44  8.437153e-10
orbit30          3.585957e-45 -1.021351e-09
orbit31          2.193881e-45  2.756866e-10
orbit32          4.690223e-46  2.268776e-10
orbit33         -4.656917e-48 -1.525251e-11
orbit34          8.893073e-44 -6.107509e-08
orbit35          2.058406e-43  8.833758e-08
orbit36          1.575736e-44 -8.972560e-10
orbit37          1.574168e-44 -2.701876e-10
orbit38          1.512757e-46 -1.202770e-09
orbit39          3.739400e-43  3.750088e-07
orbit40          4.911231e-44  1.857587e-08
orbit41          1.282182e-44 -6.892827e-09
orbit42          5.375712e-46 -2.332615e-09
orbit43          3.273727e-43  2.344093e-07
orbit44          2.737303e-44 -6.236615e-08
orbit45          1.138661e-42  1.830939e-06
orbit46          3.128080e-43  3.780648e-08
orbit47          1.311044e-44 -1.151581e-08
orbit48          3.757294e-44  1.045823e-08
orbit49          1.245015e-42  2.040566e-07
orbit50          8.176133e-44 -3.091346e-07
orbit51          4.374828e-43  3.852738e-07
orbit52          1.226384e-42 -2.703185e-08
orbit53          9.949205e-44 -4.643669e-08
orbit54          2.250604e-42  1.988969e-07
orbit55          1.981880e-43 -2.059378e-08
orbit56          6.930268e-42  1.242921e-05
orbit57          2.835201e-43 -1.107153e-07
orbit58          9.783245e-44 -5.300193e-09
orbit59          1.823525e-42  8.108324e-07
orbit60          5.285731e-43  1.781663e-07
orbit61          2.732045e-43 -1.724459e-07
orbit62          1.654791e-41  3.063045e-05
orbit63          2.250226e-42  2.910523e-06
orbit64          2.772508e-42 -6.911153e-08
orbit65          2.253431e-41  1.006632e-05
orbit66          3.920322e-42 -1.740288e-06
orbit67          1.603059e-42  8.623329e-07
orbit68          1.214802e-41  1.587690e-05
orbit69          1.484209e-41  1.977293e-06
orbit70          5.145547e-41  3.657368e-05
orbit71          1.294105e-41  5.911896e-07
orbit72          1.178938e-40 -3.007029e-05
AP              -9.165716e-40 -9.140722e-03
bet              7.598812e-46 -2.488240e-08
ecc              1.157652e-38  3.846741e-02
eccrad           6.945913e-38  2.306880e-01
close            1.044782e-36 -2.780468e-01
constraint      -1.646687e-36  2.125973e+00
coreness         1.097187e-38  9.261359e-03
knn              2.548258e-40 -1.069461e-04
hubscore         4.485247e-37  1.220207e-01
pagerank        -1.122301e-35 -1.157415e+02
trans            5.132097e-37  1.120605e+00
evcent           4.480778e-37  1.089039e-01
first            1.089191e-40 -3.331661e-04
upto_second      1.434622e-41 -6.796295e-06
upto_third       2.322785e-41 -2.261593e-06
upto_fourth      3.059257e-40  8.266320e-05
upto_fifth       2.370941e-39  2.943965e-03
upto_sixth       9.007899e-39  1.574089e-02
second           1.487532e-41 -5.554499e-06
third           -1.162278e-41  2.190680e-05
fourth          -2.501592e-41  3.227303e-06
fifth           -3.398726e-40 -5.971015e-05
sixth           -2.680731e-39 -3.189388e-03
ratio1          -3.898738e-40 -6.929937e-04
ratio2          -4.726508e-39  7.078241e-03
ratio3          -2.069027e-37 -2.467992e-02
ratio4          -6.616704e-37 -3.436810e+00
ratio5           5.604079e-37  7.227345e-01
ratio6          -8.045645e-38  2.735251e-02
selfinter        4.101548e-38  1.765863e-01
walktrap_vertex  1.573176e-38  8.829335e-02
bigcom1         -4.665885e-38 -1.298412e-01
bigcom2          0.000000e+00  0.000000e+00
bigcom3          1.018176e-38  3.013334e-01
bigcom4         -3.443955e-38 -9.325992e-02
bigcom6          0.000000e+00  0.000000e+00
bigcom8         -3.971704e-38 -1.747102e-01
bigcom9         -3.833204e-38 -8.782227e-02
bigcom11         0.000000e+00  0.000000e+00
bigcom13        -3.817542e-38 -3.815065e-02
bigcom15        -3.821446e-38 -8.984961e-02
bigcom16         0.000000e+00  0.000000e+00
bigcom21        -3.833204e-38 -7.308056e-02
bigcom22        -3.909387e-38 -1.512571e-01
bigcom24         0.000000e+00  0.000000e+00
bigcom26        -3.837139e-38 -1.928868e-01
bigcom28         1.976624e-37  3.955707e-01
bigcom30        -3.845035e-38 -1.038212e-01
bigcom31         0.000000e+00  0.000000e+00
bigcom32        -3.817542e-38 -1.104585e-01
bigcom33         0.000000e+00  0.000000e+00
bigcom34         0.000000e+00  0.000000e+00
bigcom36        -3.817542e-38 -3.605576e-02
bigcom37         0.000000e+00  0.000000e+00
bigcom38         0.000000e+00  0.000000e+00
bigcom39        -3.817542e-38 -5.274739e-02
bigcom40         2.523570e-38  1.262090e-01
bigcom43         0.000000e+00  0.000000e+00
bigcom44        -3.876944e-38 -1.313020e-01
bigcom46        -3.817542e-38 -7.033038e-02
bigcom47         0.000000e+00  0.000000e+00
bigcom49         0.000000e+00  0.000000e+00
bigcom50         0.000000e+00  0.000000e+00
bigcom51         0.000000e+00  0.000000e+00
bigcom52         0.000000e+00  0.000000e+00
bigcom54         0.000000e+00  0.000000e+00
bigcom56         0.000000e+00  0.000000e+00
bigcom62         0.000000e+00  0.000000e+00
bigcom66         0.000000e+00  0.000000e+00
bigcom68         0.000000e+00  0.000000e+00
bigcom69         0.000000e+00  0.000000e+00
bigcom71         9.729574e-37  2.880588e+00
bigcom72         0.000000e+00  0.000000e+00
bigcom73        -3.817542e-38 -1.177151e-01
bigcom74         0.000000e+00  0.000000e+00
bigcom75         0.000000e+00  0.000000e+00
bigcom76         0.000000e+00  0.000000e+00
bigcom77         0.000000e+00  0.000000e+00
bigcom79         0.000000e+00  0.000000e+00
bigcom80         0.000000e+00  0.000000e+00
bigcom82        -3.817542e-38 -5.769318e-02
bigcom83         0.000000e+00  0.000000e+00
bigcom84         0.000000e+00  0.000000e+00
bigcom85         0.000000e+00  0.000000e+00
bigcom87         0.000000e+00  0.000000e+00
bigcom89         0.000000e+00  0.000000e+00
bigcom91         0.000000e+00  0.000000e+00
bigcom92        -3.825357e-38 -1.024093e-01
bigcom93         0.000000e+00  0.000000e+00
bigcom96         0.000000e+00  0.000000e+00
bigcom97        -3.821446e-38 -1.541781e-01
bigcom98         0.000000e+00  0.000000e+00
bigcom99         0.000000e+00  0.000000e+00
bigcom101       -3.821446e-38 -1.320672e-01
bigcom104       -3.817542e-38 -9.127328e-02
bigcom106        0.000000e+00  0.000000e+00
bigcom109        0.000000e+00  0.000000e+00
bigcom113        0.000000e+00  0.000000e+00
bigcom116       -3.821446e-38 -7.298389e-02
bigcom120        0.000000e+00  0.000000e+00
bigcom123        0.000000e+00  0.000000e+00
bigcom126        0.000000e+00  0.000000e+00
bigcom127        0.000000e+00  0.000000e+00
bigcom137        0.000000e+00  0.000000e+00
bigcom139        0.000000e+00  0.000000e+00
bigcom140        0.000000e+00  0.000000e+00
bigcom143        0.000000e+00  0.000000e+00
bigcom145        0.000000e+00  0.000000e+00
bigcom146        0.000000e+00  0.000000e+00
bigcom147       -3.817542e-38 -8.946936e-02
bigcom149        0.000000e+00  0.000000e+00
bigcom153        0.000000e+00  0.000000e+00
bigcom154       -3.821446e-38 -7.698766e-02
bigcom156        0.000000e+00  0.000000e+00
bigcom157        0.000000e+00  0.000000e+00
bigcom158        0.000000e+00  0.000000e+00
bigcom160        0.000000e+00  0.000000e+00
bigcom161        0.000000e+00  0.000000e+00
bigcom162        0.000000e+00  0.000000e+00
bigcom164        0.000000e+00  0.000000e+00
bigcom166        0.000000e+00  0.000000e+00
bigcom167       -3.821446e-38 -6.863524e-02
bigcom171        0.000000e+00  0.000000e+00
bigcom173        0.000000e+00  0.000000e+00
bigcom175        0.000000e+00  0.000000e+00
bigcom176        0.000000e+00  0.000000e+00
bigcom177        0.000000e+00  0.000000e+00
bigcom178        0.000000e+00  0.000000e+00
bigcom180        0.000000e+00  0.000000e+00
bigcom181       -3.821446e-38 -8.723489e-02
bigcom184        0.000000e+00  0.000000e+00
bigcom186        0.000000e+00  0.000000e+00
bigcom187        0.000000e+00  0.000000e+00
bigcom189       -3.817542e-38 -1.095684e-01
bigcom194        0.000000e+00  0.000000e+00
bigcom195       -3.817542e-38 -5.708163e-02
bigcom196        0.000000e+00  0.000000e+00
bigcom204       -3.817542e-38 -6.005842e-02
bigcom205        0.000000e+00  0.000000e+00
bigcom212        0.000000e+00  0.000000e+00
bigcom214        0.000000e+00  0.000000e+00
bigcom222        0.000000e+00  0.000000e+00
bigcom223        0.000000e+00  0.000000e+00
bigcom226        0.000000e+00  0.000000e+00
bigcom227        0.000000e+00  0.000000e+00
bigcom229        0.000000e+00  0.000000e+00
bigcom233        0.000000e+00  0.000000e+00
bigcom236        0.000000e+00  0.000000e+00
bigcom237        0.000000e+00  0.000000e+00
bigcom246        0.000000e+00  0.000000e+00
bigcom248       -3.817542e-38 -1.841550e-01
bigcom249        0.000000e+00  0.000000e+00
bigcom250        0.000000e+00  0.000000e+00
bigcom254        0.000000e+00  0.000000e+00
bigcom266        0.000000e+00  0.000000e+00
bigcom269       -3.817542e-38 -9.561665e-02
bigcom272        0.000000e+00  0.000000e+00
bigcom274       -3.837139e-38 -5.990890e-02
bigcom281        0.000000e+00  0.000000e+00
bigcom291        0.000000e+00  0.000000e+00
bigcom292        0.000000e+00  0.000000e+00
bigcom295        0.000000e+00  0.000000e+00
bigcom299        0.000000e+00  0.000000e+00
bigcom301        0.000000e+00  0.000000e+00
bigcom306        0.000000e+00  0.000000e+00
bigcom309        0.000000e+00  0.000000e+00
bigcom314        0.000000e+00  0.000000e+00
bigcom321        0.000000e+00  0.000000e+00
bigcom341        0.000000e+00  0.000000e+00
bigcom350        0.000000e+00  0.000000e+00
bigcom353        0.000000e+00  0.000000e+00
bigcom359        0.000000e+00  0.000000e+00
bigcom363        0.000000e+00  0.000000e+00
bigcom365        0.000000e+00  0.000000e+00
bigcom385        0.000000e+00  0.000000e+00
bigcom386        0.000000e+00  0.000000e+00
bigcom408        0.000000e+00  0.000000e+00
bigcom412        0.000000e+00  0.000000e+00
bigcom480        0.000000e+00  0.000000e+00
spin_vertex      1.113153e-37  7.369297e-02
membership_s1   -3.997191e-38 -1.637719e-01
membership_s3    0.000000e+00  0.000000e+00
membership_s4    1.903089e-38  9.934674e-02
membership_s5   -3.076851e-38 -7.003441e-02
membership_s6    1.069274e-37  2.736982e-01
membership_s7   -4.001471e-38 -1.134576e-01
membership_s8    0.000000e+00  0.000000e+00
membership_s9    0.000000e+00  0.000000e+00
membership_s11   0.000000e+00  0.000000e+00
membership_s12   0.000000e+00  0.000000e+00
membership_s14   0.000000e+00  0.000000e+00
membership_s15  -3.848995e-38 -1.112769e-01
membership_s16   0.000000e+00  0.000000e+00
membership_s17   0.000000e+00  0.000000e+00
membership_s18  -3.852963e-38 -9.486258e-02
membership_s20   0.000000e+00  0.000000e+00
membership_s21  -3.825357e-38 -9.532959e-02
membership_s22   0.000000e+00  0.000000e+00
membership_s24  -3.817542e-38 -8.305375e-02
membership_s25   0.000000e+00  0.000000e+00
membership_s26   0.000000e+00  0.000000e+00
membership_s27  -2.236242e-38  8.802643e-02
membership_s28   0.000000e+00  0.000000e+00
membership_s30   8.457542e-38  1.571162e-01
membership_s31  -3.905302e-38 -9.917253e-02
membership_s32  -4.010058e-38 -1.478180e-01
membership_s33   0.000000e+00  0.000000e+00
membership_s36  -4.701099e-38 -1.384380e-01
membership_s37  -3.829276e-38 -7.099633e-02
V1               5.020821e-37  1.172460e+00
V2               1.131140e-37 -3.200402e-01
pdi             -1.520674e-36 -8.664825e+00
adhesion        -2.537931e-41 -1.225984e-05
cohesion         5.077293e-41  2.450675e-05
inner            2.171619e-42 -1.512353e-05
outer           -1.012530e-41 -4.944421e-05
ioratio         -2.021101e-37  3.919990e-01
comsize          9.200350e-41  2.159545e-04
[1] "Dataset: high_CT Model GBM, run: 4 of 5 2015-06-22 17:05:21"
Iter   TrainDeviance   ValidDeviance   StepSize   Improve
     1        0.2892            -nan     0.0100    0.0002
     2        0.2828            -nan     0.0100    0.0005
     3        0.2777            -nan     0.0100    0.0004
     4        0.2723            -nan     0.0100    0.0002
     5        0.2680            -nan     0.0100    0.0007
     6        0.2638            -nan     0.0100    0.0004
     7        0.2597            -nan     0.0100    0.0003
     8        0.2557            -nan     0.0100    0.0003
     9        0.2511            -nan     0.0100    0.0003
    10        0.2482            -nan     0.0100   -0.0000
    20        0.2206            -nan     0.0100    0.0002
    40        0.1810            -nan     0.0100   -0.0000
    60        0.1560            -nan     0.0100   -0.0001
    80        0.1356            -nan     0.0100   -0.0000
   100        0.1204            -nan     0.0100   -0.0001
   120        0.1081            -nan     0.0100   -0.0000
   130        0.1014            -nan     0.0100    0.0000

[1] "GBM variable coefficients"
                            var     rel.inf
orbit70                 orbit70 6.541111799
orbit62                 orbit62 4.430088622
ratio5                   ratio5 3.717619958
orbit49                 orbit49 3.636331152
bigcom28               bigcom28 3.555115418
comsize                 comsize 3.278794869
walktrap_vertex walktrap_vertex 3.260322136
orbit56                 orbit56 2.854666852
orbit54                 orbit54 2.662598174
trans                     trans 2.337368312
graph20                 graph20 2.248201364
orbit23                 orbit23 2.011491489
outer                     outer 1.989210243
V1                           V1 1.700598927
ratio4                   ratio4 1.639015993
bet                         bet 1.628045701
orbit68                 orbit68 1.627664679
spin_vertex         spin_vertex 1.583711914
knn                         knn 1.506042207
orbit25                 orbit25 1.497806353
third                     third 1.491503347
orbit65                 orbit65 1.401298946
V2                           V2 1.397011159
orbit27                 orbit27 1.342655529
orbit7                   orbit7 1.295928570
orbit45                 orbit45 1.236075461
orbit18                 orbit18 1.220563204
graph27                 graph27 1.169305827
graph5                   graph5 1.096475026
graph10                 graph10 1.006900757
orbit69                 orbit69 0.978205060
orbit50                 orbit50 0.925684832
orbit2                   orbit2 0.889516493
orbit37                 orbit37 0.882596030
membership_s30   membership_s30 0.849278145
cohesion               cohesion 0.793744259
ioratio                 ioratio 0.783525684
orbit4                   orbit4 0.781288484
graph4                   graph4 0.766749564
inner                     inner 0.750434931
adhesion               adhesion 0.716390172
orbit35                 orbit35 0.713347119
graph16                 graph16 0.667019344
ratio3                   ratio3 0.616275141
graph22                 graph22 0.591994339
graph11                 graph11 0.564142839
graph28                 graph28 0.556035232
ratio1                   ratio1 0.545760475
graph23                 graph23 0.519941489
ratio6                   ratio6 0.515291109
graph0                   graph0 0.511338323
graph19                 graph19 0.508504809
orbit57                 orbit57 0.469620128
constraint           constraint 0.459829825
orbit55                 orbit55 0.457182470
orbit30                 orbit30 0.456960832
pagerank               pagerank 0.456957494
graph29                 graph29 0.435300230
orbit46                 orbit46 0.426808228
bigcom3                 bigcom3 0.407384919
orbit31                 orbit31 0.403916133
orbit40                 orbit40 0.402576023
orbit6                   orbit6 0.395379031
orbit63                 orbit63 0.387865813
graph18                 graph18 0.373652702
orbit59                 orbit59 0.372592455
orbit60                 orbit60 0.371741389
orbit44                 orbit44 0.359973551
orbit71                 orbit71 0.359714220
orbit19                 orbit19 0.356591537
sixth                     sixth 0.351620578
orbit9                   orbit9 0.349127674
graph8                   graph8 0.348655788
upto_fourth         upto_fourth 0.347900322
graph2                   graph2 0.346657384
orbit67                 orbit67 0.341517572
orbit51                 orbit51 0.340011718
graph17                 graph17 0.331576135
orbit24                 orbit24 0.321199717
orbit39                 orbit39 0.310998427
graph14                 graph14 0.305581522
graph21                 graph21 0.296841757
graph1                   graph1 0.281728609
orbit20                 orbit20 0.279689594
graph25                 graph25 0.262960832
orbit64                 orbit64 0.255658538
ratio2                   ratio2 0.253026066
orbit11                 orbit11 0.250678387
upto_fifth           upto_fifth 0.247413805
orbit26                 orbit26 0.240501127
orbit15                 orbit15 0.235391293
selfinter             selfinter 0.231855110
orbit47                 orbit47 0.231309507
orbit21                 orbit21 0.229555979
fifth                     fifth 0.227464726
orbit41                 orbit41 0.196265784
orbit33                 orbit33 0.185459140
membership_s6     membership_s6 0.184755802
close                     close 0.184205171
graph26                 graph26 0.178556026
graph24                 graph24 0.175298084
orbit61                 orbit61 0.155016171
bigcom40               bigcom40 0.150165347
orbit12                 orbit12 0.141330842
orbit5                   orbit5 0.137456895
orbit13                 orbit13 0.136990627
upto_third           upto_third 0.134395313
graph9                   graph9 0.126778052
orbit38                 orbit38 0.124988877
orbit22                 orbit22 0.122935911
graph7                   graph7 0.118575611
orbit66                 orbit66 0.114026525
graph15                 graph15 0.108854525
upto_second         upto_second 0.086810088
orbit32                 orbit32 0.086778430
AP                           AP 0.084721291
orbit53                 orbit53 0.077152548
upto_sixth           upto_sixth 0.076853179
evcent                   evcent 0.073670986
orbit36                 orbit36 0.072848111
orbit10                 orbit10 0.072372025
orbit17                 orbit17 0.071868713
fourth                   fourth 0.064628193
orbit1                   orbit1 0.061648434
orbit58                 orbit58 0.056765582
graph6                   graph6 0.029566686
orbit48                 orbit48 0.026815164
coreness               coreness 0.015171552
orbit52                 orbit52 0.001294469
orbit28                 orbit28 0.001147569
graph12                 graph12 0.000275269
graph3                   graph3 0.000000000
graph13                 graph13 0.000000000
orbit0                   orbit0 0.000000000
orbit3                   orbit3 0.000000000
orbit8                   orbit8 0.000000000
orbit14                 orbit14 0.000000000
orbit16                 orbit16 0.000000000
orbit29                 orbit29 0.000000000
orbit34                 orbit34 0.000000000
orbit42                 orbit42 0.000000000
orbit43                 orbit43 0.000000000
orbit72                 orbit72 0.000000000
ecc                         ecc 0.000000000
eccrad                   eccrad 0.000000000
hubscore               hubscore 0.000000000
first                     first 0.000000000
second                   second 0.000000000
bigcom1                 bigcom1 0.000000000
bigcom2                 bigcom2 0.000000000
bigcom4                 bigcom4 0.000000000
bigcom6                 bigcom6 0.000000000
bigcom8                 bigcom8 0.000000000
bigcom9                 bigcom9 0.000000000
bigcom11               bigcom11 0.000000000
bigcom13               bigcom13 0.000000000
bigcom15               bigcom15 0.000000000
bigcom16               bigcom16 0.000000000
bigcom21               bigcom21 0.000000000
bigcom22               bigcom22 0.000000000
bigcom24               bigcom24 0.000000000
bigcom26               bigcom26 0.000000000
bigcom30               bigcom30 0.000000000
bigcom31               bigcom31 0.000000000
bigcom32               bigcom32 0.000000000
bigcom33               bigcom33 0.000000000
bigcom34               bigcom34 0.000000000
bigcom36               bigcom36 0.000000000
bigcom37               bigcom37 0.000000000
bigcom38               bigcom38 0.000000000
bigcom39               bigcom39 0.000000000
bigcom43               bigcom43 0.000000000
bigcom44               bigcom44 0.000000000
bigcom46               bigcom46 0.000000000
bigcom47               bigcom47 0.000000000
bigcom49               bigcom49 0.000000000
bigcom50               bigcom50 0.000000000
bigcom51               bigcom51 0.000000000
bigcom52               bigcom52 0.000000000
bigcom54               bigcom54 0.000000000
bigcom56               bigcom56 0.000000000
bigcom62               bigcom62 0.000000000
bigcom66               bigcom66 0.000000000
bigcom68               bigcom68 0.000000000
bigcom69               bigcom69 0.000000000
bigcom71               bigcom71 0.000000000
bigcom72               bigcom72 0.000000000
bigcom73               bigcom73 0.000000000
bigcom74               bigcom74 0.000000000
bigcom75               bigcom75 0.000000000
bigcom76               bigcom76 0.000000000
bigcom77               bigcom77 0.000000000
bigcom79               bigcom79 0.000000000
bigcom80               bigcom80 0.000000000
bigcom82               bigcom82 0.000000000
bigcom83               bigcom83 0.000000000
bigcom84               bigcom84 0.000000000
bigcom85               bigcom85 0.000000000
bigcom87               bigcom87 0.000000000
bigcom89               bigcom89 0.000000000
bigcom91               bigcom91 0.000000000
bigcom92               bigcom92 0.000000000
bigcom93               bigcom93 0.000000000
bigcom96               bigcom96 0.000000000
bigcom97               bigcom97 0.000000000
bigcom98               bigcom98 0.000000000
bigcom99               bigcom99 0.000000000
bigcom101             bigcom101 0.000000000
bigcom104             bigcom104 0.000000000
bigcom106             bigcom106 0.000000000
bigcom109             bigcom109 0.000000000
bigcom113             bigcom113 0.000000000
bigcom116             bigcom116 0.000000000
bigcom120             bigcom120 0.000000000
bigcom123             bigcom123 0.000000000
bigcom126             bigcom126 0.000000000
bigcom127             bigcom127 0.000000000
bigcom137             bigcom137 0.000000000
bigcom139             bigcom139 0.000000000
bigcom140             bigcom140 0.000000000
bigcom143             bigcom143 0.000000000
bigcom145             bigcom145 0.000000000
bigcom146             bigcom146 0.000000000
bigcom147             bigcom147 0.000000000
bigcom149             bigcom149 0.000000000
bigcom153             bigcom153 0.000000000
bigcom154             bigcom154 0.000000000
bigcom156             bigcom156 0.000000000
bigcom157             bigcom157 0.000000000
bigcom158             bigcom158 0.000000000
bigcom160             bigcom160 0.000000000
bigcom161             bigcom161 0.000000000
bigcom162             bigcom162 0.000000000
bigcom164             bigcom164 0.000000000
bigcom166             bigcom166 0.000000000
bigcom167             bigcom167 0.000000000
bigcom171             bigcom171 0.000000000
bigcom173             bigcom173 0.000000000
bigcom175             bigcom175 0.000000000
bigcom176             bigcom176 0.000000000
bigcom177             bigcom177 0.000000000
bigcom178             bigcom178 0.000000000
bigcom180             bigcom180 0.000000000
bigcom181             bigcom181 0.000000000
bigcom184             bigcom184 0.000000000
bigcom186             bigcom186 0.000000000
bigcom187             bigcom187 0.000000000
bigcom189             bigcom189 0.000000000
bigcom194             bigcom194 0.000000000
bigcom195             bigcom195 0.000000000
bigcom196             bigcom196 0.000000000
bigcom204             bigcom204 0.000000000
bigcom205             bigcom205 0.000000000
bigcom212             bigcom212 0.000000000
bigcom214             bigcom214 0.000000000
bigcom222             bigcom222 0.000000000
bigcom223             bigcom223 0.000000000
bigcom226             bigcom226 0.000000000
bigcom227             bigcom227 0.000000000
bigcom229             bigcom229 0.000000000
bigcom233             bigcom233 0.000000000
bigcom236             bigcom236 0.000000000
bigcom237             bigcom237 0.000000000
bigcom246             bigcom246 0.000000000
bigcom248             bigcom248 0.000000000
bigcom249             bigcom249 0.000000000
bigcom250             bigcom250 0.000000000
bigcom254             bigcom254 0.000000000
bigcom266             bigcom266 0.000000000
bigcom269             bigcom269 0.000000000
bigcom272             bigcom272 0.000000000
bigcom274             bigcom274 0.000000000
bigcom281             bigcom281 0.000000000
bigcom291             bigcom291 0.000000000
bigcom292             bigcom292 0.000000000
bigcom295             bigcom295 0.000000000
bigcom299             bigcom299 0.000000000
bigcom301             bigcom301 0.000000000
bigcom306             bigcom306 0.000000000
bigcom309             bigcom309 0.000000000
bigcom314             bigcom314 0.000000000
bigcom321             bigcom321 0.000000000
bigcom341             bigcom341 0.000000000
bigcom350             bigcom350 0.000000000
bigcom353             bigcom353 0.000000000
bigcom359             bigcom359 0.000000000
bigcom363             bigcom363 0.000000000
bigcom365             bigcom365 0.000000000
bigcom385             bigcom385 0.000000000
bigcom386             bigcom386 0.000000000
bigcom408             bigcom408 0.000000000
bigcom412             bigcom412 0.000000000
bigcom480             bigcom480 0.000000000
membership_s1     membership_s1 0.000000000
membership_s3     membership_s3 0.000000000
membership_s4     membership_s4 0.000000000
membership_s5     membership_s5 0.000000000
membership_s7     membership_s7 0.000000000
membership_s8     membership_s8 0.000000000
membership_s9     membership_s9 0.000000000
membership_s11   membership_s11 0.000000000
membership_s12   membership_s12 0.000000000
membership_s14   membership_s14 0.000000000
membership_s15   membership_s15 0.000000000
membership_s16   membership_s16 0.000000000
membership_s17   membership_s17 0.000000000
membership_s18   membership_s18 0.000000000
membership_s20   membership_s20 0.000000000
membership_s21   membership_s21 0.000000000
membership_s22   membership_s22 0.000000000
membership_s24   membership_s24 0.000000000
membership_s25   membership_s25 0.000000000
membership_s26   membership_s26 0.000000000
membership_s27   membership_s27 0.000000000
membership_s28   membership_s28 0.000000000
membership_s31   membership_s31 0.000000000
membership_s32   membership_s32 0.000000000
membership_s33   membership_s33 0.000000000
membership_s36   membership_s36 0.000000000
membership_s37   membership_s37 0.000000000
pdi                         pdi 0.000000000
[1] "Dataset: high_CT Model RF, run: 4 of 5 2015-06-22 17:05:32"
     |      Out-of-bag   |
Tree |      MSE  %Var(y) |
   1 |   0.0818   254.85 |
   2 |  0.08979   279.73 |
   3 |  0.07615   237.26 |
   4 |  0.06636   206.73 |
   5 |  0.05502   171.41 |
   6 |  0.05297   165.04 |
   7 |  0.05019   156.37 |
   8 |  0.04971   154.87 |
   9 |  0.04881   152.06 |
  10 |  0.04721   147.08 |
  11 |  0.04447   138.56 |
  12 |  0.04412   137.45 |
  13 |   0.0439   136.77 |
  14 |  0.04311   134.32 |
  15 |    0.042   130.85 |
  16 |  0.04116   128.24 |
  17 |  0.04042   125.94 |
  18 |  0.03978   123.95 |
  19 |    0.039   121.51 |
  20 |  0.03872   120.62 |
  21 |  0.03812   118.75 |
  22 |  0.03763   117.24 |
  23 |  0.03749   116.82 |
  24 |   0.0371   115.60 |
  25 |  0.03655   113.87 |
  26 |  0.03683   114.76 |
  27 |  0.03675   114.50 |
  28 |  0.03653   113.82 |
  29 |   0.0364   113.42 |
  30 |  0.03624   112.92 |
  31 |  0.03618   112.72 |
  32 |  0.03618   112.73 |
  33 |  0.03625   112.93 |
  34 |   0.0363   113.11 |
  35 |  0.03626   112.97 |
  36 |  0.03638   113.36 |
  37 |  0.03621   112.82 |
  38 |  0.03632   113.14 |
  39 |   0.0362   112.78 |
  40 |  0.03615   112.63 |
  41 |  0.03574   111.36 |
  42 |  0.03535   110.12 |
  43 |  0.03539   110.27 |
  44 |  0.03532   110.03 |
  45 |  0.03541   110.32 |
  46 |  0.03543   110.39 |
  47 |  0.03521   109.69 |
  48 |  0.03534   110.10 |
  49 |  0.03536   110.17 |
  50 |  0.03521   109.70 |
  51 |  0.03503   109.15 |
  52 |   0.0349   108.73 |
  53 |  0.03503   109.14 |
  54 |  0.03512   109.43 |
  55 |  0.03501   109.08 |
  56 |  0.03503   109.14 |
  57 |  0.03485   108.56 |
  58 |  0.03483   108.53 |
  59 |  0.03478   108.36 |
  60 |   0.0348   108.43 |
  61 |  0.03485   108.58 |
  62 |  0.03481   108.45 |
  63 |  0.03481   108.45 |
  64 |  0.03469   108.08 |
  65 |  0.03474   108.22 |
  66 |  0.03471   108.13 |
  67 |  0.03459   107.76 |
  68 |  0.03458   107.74 |
  69 |  0.03445   107.32 |
  70 |  0.03448   107.42 |
  71 |  0.03445   107.34 |
  72 |   0.0344   107.19 |
  73 |  0.03433   106.96 |
  74 |  0.03427   106.78 |
  75 |  0.03425   106.69 |
  76 |  0.03415   106.41 |
  77 |  0.03425   106.70 |
  78 |   0.0342   106.57 |
  79 |  0.03417   106.45 |
  80 |  0.03416   106.43 |
  81 |  0.03413   106.35 |
  82 |  0.03412   106.30 |
  83 |    0.034   105.93 |
  84 |  0.03392   105.68 |
  85 |  0.03388   105.56 |
  86 |  0.03384   105.44 |
  87 |  0.03396   105.81 |
  88 |  0.03389   105.59 |
  89 |  0.03389   105.58 |
  90 |  0.03382   105.36 |
  91 |  0.03375   105.14 |
  92 |  0.03373   105.09 |
  93 |  0.03366   104.87 |
  94 |  0.03365   104.84 |
  95 |  0.03363   104.78 |
  96 |  0.03359   104.65 |
  97 |  0.03343   104.14 |
  98 |  0.03343   104.16 |
  99 |  0.03351   104.40 |
 100 |  0.03354   104.50 |
[1] "Random Forest variable coefficients"
                      %IncMSE IncNodePurity
graph0           5.235167e-04  1.108799e-01
graph1           1.365274e-03  5.636762e-02
graph2           2.264169e-04  9.880498e-02
graph3           9.445058e-04  1.036886e-01
graph4           1.512030e-03  1.614314e-01
graph5           6.015161e-05  1.596989e-01
graph6           0.000000e+00  3.957875e-02
graph7           1.851644e-03  2.408775e-01
graph8           9.224375e-04  1.508430e-01
graph9           3.570218e-04  8.360476e-02
graph10          2.071078e-03  1.621836e-01
graph11          2.304135e-03  1.340770e-01
graph12          2.207058e-04  1.442182e-01
graph13         -2.695418e-05  2.636905e-02
graph14          6.426743e-04  1.072177e-01
graph15          1.775906e-03  1.136033e-01
graph16          9.084989e-04  2.055673e-01
graph17          8.266864e-04  1.253676e-01
graph18          1.153222e-04  5.914494e-02
graph19          4.605908e-04  7.632907e-02
graph20          1.453578e-03  2.761952e-01
graph21          3.714286e-04  1.264362e-02
graph22          2.066274e-03  1.681519e-01
graph23          6.020102e-04  7.509140e-02
graph24          2.396831e-05  3.688054e-02
graph25          1.710966e-03  1.401100e-01
graph26          2.919353e-03  1.377820e-01
graph27          3.977189e-03  1.232401e-01
graph28          3.111869e-03  4.339957e-01
graph29          4.920517e-04  1.554851e-01
orbit0           0.000000e+00  2.444444e-02
orbit1          -1.384615e-05  3.104571e-02
orbit2           9.251952e-04  1.038307e-01
orbit3           1.421097e-04  2.227049e-02
orbit4          -5.457117e-05  3.518697e-02
orbit5           1.029967e-03  4.907784e-02
orbit6           4.965601e-04  1.788183e-01
orbit7           2.128598e-03  3.261001e-01
orbit8           3.337335e-04  1.142585e-01
orbit9           2.703802e-03  1.203001e-01
orbit10          4.383927e-04  3.406593e-02
orbit11          3.789255e-04  1.003458e-01
orbit12          5.342466e-04  1.319723e-01
orbit13          9.709688e-04  6.485946e-02
orbit14          2.149808e-04  2.237921e-01
orbit15          1.372278e-03  2.204608e-01
orbit16          1.944942e-04  9.259428e-02
orbit17          1.303431e-03  1.334369e-01
orbit18          2.362405e-04  1.427999e-01
orbit19          2.867117e-04  1.497697e-01
orbit20          1.285480e-03  6.792354e-02
orbit21          1.606726e-03  2.651071e-01
orbit22          1.330807e-03  1.125801e-01
orbit23          2.083468e-03  3.316747e-01
orbit24         -3.876954e-05  8.694729e-02
orbit25          2.053452e-03  3.136152e-01
orbit26          3.510142e-04  8.115077e-02
orbit27         -5.471966e-05  1.001805e-01
orbit28          7.767873e-04  8.027441e-02
orbit29          9.522748e-04  1.050836e-01
orbit30         -9.975992e-05  9.961799e-02
orbit31          4.074033e-04  1.608231e-01
orbit32          5.934805e-04  1.407476e-01
orbit33          1.156656e-03  1.664507e-01
orbit34          0.000000e+00  1.969231e-02
orbit35          1.850879e-04  1.502296e-01
orbit36          1.302733e-04  1.191520e-01
orbit37          2.424332e-04  9.476745e-02
orbit38          3.233898e-04  1.756427e-01
orbit39          1.211977e-03  1.839421e-01
orbit40          2.316339e-03  2.289798e-01
orbit41          1.712643e-03  6.393477e-02
orbit42          4.405096e-04  1.289089e-01
orbit43          7.536066e-04  5.815960e-02
orbit44          2.293131e-03  1.540401e-01
orbit45          1.991549e-03  2.390594e-01
orbit46          2.289630e-03  1.027658e-01
orbit47          5.875604e-04  5.435622e-02
orbit48         -1.831949e-06  2.250000e-02
orbit49          2.355612e-03  2.615803e-01
orbit50          3.339956e-04  2.204504e-01
orbit51          1.995859e-03  1.876317e-01
orbit52          9.087955e-04  7.676711e-02
orbit53          2.036504e-03  1.535161e-01
orbit54          6.106525e-03  5.363518e-01
orbit55          9.475592e-04  1.858478e-01
orbit56          4.531322e-03  3.309639e-01
orbit57          6.330480e-04  2.684724e-01
orbit58          4.546550e-04  7.784793e-02
orbit59          3.578673e-03  2.049260e-01
orbit60         -1.938328e-05  5.307292e-02
orbit61          1.233679e-03  1.619390e-01
orbit62          1.004984e-02  6.798947e-01
orbit63          5.834830e-04  1.774207e-01
orbit64          1.028948e-03  2.465973e-01
orbit65          1.774438e-02  5.418418e-01
orbit66          5.473194e-03  4.229523e-01
orbit67          3.529265e-04  1.173769e-01
orbit68          3.264806e-03  2.295608e-01
orbit69          3.905169e-03  3.873346e-01
orbit70          1.000451e-02  1.246917e+00
orbit71          1.108511e-03  3.582530e-01
orbit72          1.995486e-03  1.610992e-01
AP               3.016331e-04  1.907946e-02
bet              1.882494e-03  3.838567e-01
ecc              0.000000e+00  2.666270e-17
eccrad           0.000000e+00  1.734723e-20
close           -1.239736e-05  8.869000e-02
constraint       5.749980e-04  3.023992e-01
coreness         1.118179e-04  1.561189e-02
knn              5.063580e-04  1.898877e-01
hubscore        -1.248439e-05  3.083333e-03
pagerank         9.778450e-04  1.393237e-01
trans            4.033920e-03  5.443993e-01
evcent           1.741092e-04  2.661038e-02
first            1.682017e-04  6.816652e-02
upto_second      9.449850e-05  4.212359e-02
upto_third       1.051435e-04  1.222877e-01
upto_fourth      2.007510e-03  1.823513e-01
upto_fifth       7.781659e-04  6.659138e-02
upto_sixth       1.212257e-04  7.977176e-02
second           1.845287e-03  1.158011e-01
third            6.763661e-04  2.760487e-01
fourth           8.888301e-04  1.383813e-01
fifth            2.139952e-03  1.153818e-01
sixth            1.644551e-03  1.240204e-01
ratio1           5.808366e-05  1.854365e-01
ratio2           2.180529e-03  1.713456e-01
ratio3           5.116523e-04  2.168478e-01
ratio4           1.976379e-04  2.287223e-01
ratio5           4.718119e-04  1.247906e+00
ratio6           5.305566e-04  1.782659e-01
selfinter        8.152174e-05  4.032895e-02
walktrap_vertex -5.568578e-05  6.437928e-01
bigcom1          0.000000e+00  0.000000e+00
bigcom2          0.000000e+00  0.000000e+00
bigcom3          3.533954e-04  1.219174e-01
bigcom4          0.000000e+00  1.734723e-20
bigcom6          0.000000e+00  0.000000e+00
bigcom8          0.000000e+00  5.204170e-20
bigcom9          0.000000e+00  0.000000e+00
bigcom11         0.000000e+00  0.000000e+00
bigcom13         0.000000e+00  0.000000e+00
bigcom15         0.000000e+00  0.000000e+00
bigcom16         0.000000e+00  0.000000e+00
bigcom21         0.000000e+00  0.000000e+00
bigcom22         0.000000e+00  0.000000e+00
bigcom24         0.000000e+00  0.000000e+00
bigcom26         0.000000e+00  0.000000e+00
bigcom28         6.398730e-03  5.724134e-01
bigcom30         0.000000e+00  0.000000e+00
bigcom31         0.000000e+00  0.000000e+00
bigcom32         0.000000e+00  0.000000e+00
bigcom33         0.000000e+00  0.000000e+00
bigcom34         0.000000e+00  0.000000e+00
bigcom36         0.000000e+00  0.000000e+00
bigcom37         0.000000e+00  0.000000e+00
bigcom38         0.000000e+00  0.000000e+00
bigcom39         0.000000e+00  0.000000e+00
bigcom40         2.284416e-05  3.360878e-02
bigcom43         0.000000e+00  0.000000e+00
bigcom44         0.000000e+00  1.214306e-19
bigcom46         0.000000e+00  0.000000e+00
bigcom47         0.000000e+00  0.000000e+00
bigcom49         0.000000e+00  0.000000e+00
bigcom50         0.000000e+00  0.000000e+00
bigcom51         0.000000e+00  0.000000e+00
bigcom52         0.000000e+00  0.000000e+00
bigcom54         0.000000e+00  0.000000e+00
bigcom56         0.000000e+00  0.000000e+00
bigcom62         0.000000e+00  0.000000e+00
bigcom66         0.000000e+00  0.000000e+00
bigcom68         0.000000e+00  0.000000e+00
bigcom69         0.000000e+00  0.000000e+00
bigcom71         0.000000e+00  7.510310e-01
bigcom72         0.000000e+00  0.000000e+00
bigcom73         0.000000e+00  0.000000e+00
bigcom74         0.000000e+00  0.000000e+00
bigcom75         0.000000e+00  0.000000e+00
bigcom76         0.000000e+00  0.000000e+00
bigcom77         0.000000e+00  0.000000e+00
bigcom79         0.000000e+00  0.000000e+00
bigcom80         0.000000e+00  0.000000e+00
bigcom82         0.000000e+00  0.000000e+00
bigcom83         0.000000e+00  0.000000e+00
bigcom84         0.000000e+00  0.000000e+00
bigcom85         0.000000e+00  0.000000e+00
bigcom87         0.000000e+00  0.000000e+00
bigcom89         0.000000e+00  0.000000e+00
bigcom91         0.000000e+00  0.000000e+00
bigcom92         0.000000e+00  0.000000e+00
bigcom93         0.000000e+00  0.000000e+00
bigcom96         0.000000e+00  0.000000e+00
bigcom97         0.000000e+00  0.000000e+00
bigcom98         0.000000e+00  0.000000e+00
bigcom99         0.000000e+00  0.000000e+00
bigcom101        0.000000e+00  0.000000e+00
bigcom104        0.000000e+00  0.000000e+00
bigcom106        0.000000e+00  0.000000e+00
bigcom109        0.000000e+00  0.000000e+00
bigcom113        0.000000e+00  0.000000e+00
bigcom116        0.000000e+00  0.000000e+00
bigcom120        0.000000e+00  0.000000e+00
bigcom123        0.000000e+00  0.000000e+00
bigcom126        0.000000e+00  0.000000e+00
bigcom127        0.000000e+00  0.000000e+00
bigcom137        0.000000e+00  0.000000e+00
bigcom139        0.000000e+00  0.000000e+00
bigcom140        0.000000e+00  0.000000e+00
bigcom143        0.000000e+00  0.000000e+00
bigcom145        0.000000e+00  0.000000e+00
bigcom146        0.000000e+00  0.000000e+00
bigcom147        0.000000e+00  0.000000e+00
bigcom149        0.000000e+00  0.000000e+00
bigcom153        0.000000e+00  0.000000e+00
bigcom154        0.000000e+00  0.000000e+00
bigcom156        0.000000e+00  0.000000e+00
bigcom157        0.000000e+00  0.000000e+00
bigcom158        0.000000e+00  0.000000e+00
bigcom160        0.000000e+00  0.000000e+00
bigcom161        0.000000e+00  0.000000e+00
bigcom162        0.000000e+00  0.000000e+00
bigcom164        0.000000e+00  0.000000e+00
bigcom166        0.000000e+00  0.000000e+00
bigcom167        0.000000e+00  0.000000e+00
bigcom171        0.000000e+00  0.000000e+00
bigcom173        0.000000e+00  0.000000e+00
bigcom175        0.000000e+00  0.000000e+00
bigcom176        0.000000e+00  0.000000e+00
bigcom177        0.000000e+00  0.000000e+00
bigcom178        0.000000e+00  0.000000e+00
bigcom180        0.000000e+00  0.000000e+00
bigcom181        0.000000e+00  0.000000e+00
bigcom184        0.000000e+00  0.000000e+00
bigcom186        0.000000e+00  0.000000e+00
bigcom187        0.000000e+00  0.000000e+00
bigcom189        0.000000e+00  0.000000e+00
bigcom194        0.000000e+00  0.000000e+00
bigcom195        0.000000e+00  0.000000e+00
bigcom196        0.000000e+00  0.000000e+00
bigcom204        0.000000e+00  0.000000e+00
bigcom205        0.000000e+00  0.000000e+00
bigcom212        0.000000e+00  0.000000e+00
bigcom214        0.000000e+00  0.000000e+00
bigcom222        0.000000e+00  0.000000e+00
bigcom223        0.000000e+00  0.000000e+00
bigcom226        0.000000e+00  0.000000e+00
bigcom227        0.000000e+00  0.000000e+00
bigcom229        0.000000e+00  0.000000e+00
bigcom233        0.000000e+00  0.000000e+00
bigcom236        0.000000e+00  0.000000e+00
bigcom237        0.000000e+00  0.000000e+00
bigcom246        0.000000e+00  0.000000e+00
bigcom248        0.000000e+00  0.000000e+00
bigcom249        0.000000e+00  0.000000e+00
bigcom250        0.000000e+00  0.000000e+00
bigcom254        0.000000e+00  0.000000e+00
bigcom266        0.000000e+00  0.000000e+00
bigcom269        0.000000e+00  2.775558e-19
bigcom272        0.000000e+00  0.000000e+00
bigcom274        0.000000e+00  0.000000e+00
bigcom281        0.000000e+00  0.000000e+00
bigcom291        0.000000e+00  0.000000e+00
bigcom292        0.000000e+00  0.000000e+00
bigcom295        0.000000e+00  0.000000e+00
bigcom299        0.000000e+00  0.000000e+00
bigcom301        0.000000e+00  0.000000e+00
bigcom306        0.000000e+00  0.000000e+00
bigcom309        0.000000e+00  0.000000e+00
bigcom314        0.000000e+00  0.000000e+00
bigcom321        0.000000e+00  0.000000e+00
bigcom341        0.000000e+00  0.000000e+00
bigcom350        0.000000e+00  0.000000e+00
bigcom353        0.000000e+00  0.000000e+00
bigcom359        0.000000e+00  0.000000e+00
bigcom363        0.000000e+00  0.000000e+00
bigcom365        0.000000e+00  0.000000e+00
bigcom385        0.000000e+00  0.000000e+00
bigcom386        0.000000e+00  0.000000e+00
bigcom408        0.000000e+00  0.000000e+00
bigcom412        0.000000e+00  0.000000e+00
bigcom480        0.000000e+00  0.000000e+00
spin_vertex      2.236639e-04  2.180389e-01
membership_s1   -4.289482e-05  1.295271e-02
membership_s3    0.000000e+00  0.000000e+00
membership_s4    2.689076e-05  4.355556e-02
membership_s5    0.000000e+00  0.000000e+00
membership_s6   -3.705347e-05  2.942773e-02
membership_s7    0.000000e+00  1.734723e-20
membership_s8    0.000000e+00  0.000000e+00
membership_s9    0.000000e+00  0.000000e+00
membership_s11   0.000000e+00  0.000000e+00
membership_s12   0.000000e+00  0.000000e+00
membership_s14   0.000000e+00  0.000000e+00
membership_s15   0.000000e+00  1.734723e-20
membership_s16   0.000000e+00  0.000000e+00
membership_s17   0.000000e+00  0.000000e+00
membership_s18   0.000000e+00  3.469447e-20
membership_s20   0.000000e+00  0.000000e+00
membership_s21   0.000000e+00  0.000000e+00
membership_s22   0.000000e+00  0.000000e+00
membership_s24   0.000000e+00  0.000000e+00
membership_s25   0.000000e+00  0.000000e+00
membership_s26   0.000000e+00  0.000000e+00
membership_s27  -2.652520e-05  9.922481e-03
membership_s28   0.000000e+00  0.000000e+00
membership_s30   1.311399e-06  4.207991e-02
membership_s31   0.000000e+00  0.000000e+00
membership_s32   0.000000e+00  8.673617e-20
membership_s33   0.000000e+00  0.000000e+00
membership_s36   0.000000e+00  3.469447e-20
membership_s37   0.000000e+00  1.734723e-20
V1               8.183260e-04  4.050938e-01
V2               1.944400e-04  4.486289e-01
pdi              2.482029e-04  1.842937e-01
adhesion         1.794316e-03  6.019491e-01
cohesion         1.783373e-03  4.794847e-01
inner            1.129106e-03  2.511477e-01
outer            5.689138e-04  2.540848e-01
ioratio          1.785222e-03  2.754617e-01
comsize          1.194247e-04  7.147677e-01
[1] "Dataset: high_CT Model GLM, run: 4 of 5 2015-06-22 17:05:42"
[1] "glmnet variable coefficients"
                         [,1]          [,2]
(Intercept)     -3.371467e+00 -2.288360e+02
graph0           2.154927e-40 -5.097896e-04
graph1           7.021002e-43 -1.757327e-06
graph2           1.334006e-40  1.007178e-04
graph3           1.689254e-44 -2.192820e-08
graph4           1.018670e-45 -3.749632e-09
graph5           3.115877e-42  1.408179e-06
graph6           1.456354e-43  8.552971e-09
graph7           5.292078e-42  3.895115e-06
graph8           1.032793e-40  3.326078e-05
graph9           3.178916e-46 -4.724490e-10
graph10          2.665973e-47 -4.589493e-11
graph11         -1.124852e-48 -4.706594e-12
graph12          7.649690e-46 -4.425834e-10
graph13          4.739106e-45  1.626413e-09
graph14          1.698078e-46  8.630276e-11
graph15          1.256662e-43 -7.419804e-08
graph16          3.880548e-45 -3.335144e-09
graph17          5.432694e-45  6.062853e-10
graph18          1.141874e-43  1.407791e-07
graph19          2.457813e-44  1.172269e-08
graph20          1.117669e-43 -2.959500e-07
graph21          1.173313e-43  3.247905e-08
graph22          3.458394e-43  1.034520e-09
graph23          1.510496e-43 -2.288844e-08
graph24          2.500159e-43  1.665155e-07
graph25          1.286452e-42  1.060243e-06
graph26          1.189463e-42  1.734149e-07
graph27          7.386499e-42  9.130649e-06
graph28          9.745747e-42  6.042921e-07
graph29          9.356983e-41 -1.149760e-04
orbit0           2.154927e-40 -5.118633e-04
orbit1           7.745575e-42 -4.236958e-06
orbit2           5.723001e-43 -2.077640e-06
orbit3           1.334006e-40  9.985276e-05
orbit4           1.787638e-43 -2.983657e-08
orbit5           1.709407e-44 -2.663083e-08
orbit6           3.239671e-45 -5.263695e-09
orbit7           8.820555e-46 -3.857269e-09
orbit8           3.115877e-42  1.388360e-06
orbit9           4.633256e-42  4.188710e-06
orbit10          4.897800e-43  1.002194e-07
orbit11          1.495895e-43 -3.035119e-08
orbit12          2.287512e-41  1.020750e-05
orbit13          6.143802e-42  5.229884e-06
orbit14          1.032793e-40  3.244196e-05
orbit15          4.699256e-45  1.656155e-09
orbit16          3.750113e-46 -9.851430e-10
orbit17          1.483445e-45 -4.758665e-10
orbit18          6.267992e-46 -9.115235e-10
orbit19          4.159638e-46 -5.208551e-10
orbit20          9.215732e-47 -9.294631e-11
orbit21          2.337130e-47 -5.865785e-11
orbit22         -3.200668e-48 -3.216831e-12
orbit23          7.303452e-49 -6.652429e-12
orbit24          2.344606e-44  1.632292e-08
orbit25          9.862332e-45 -1.874142e-10
orbit26          6.955491e-46 -5.957994e-10
orbit27          1.071638e-43  1.467976e-07
orbit28          1.319414e-44 -1.731956e-08
orbit29          1.911406e-44  5.653034e-09
orbit30          8.470607e-45  6.999188e-09
orbit31          1.707170e-45  9.902645e-10
orbit32          4.825466e-46  5.556679e-10
orbit33          1.427360e-46 -6.352223e-11
orbit34          1.256662e-43 -7.562843e-08
orbit35          1.313069e-43 -6.139796e-08
orbit36          1.466163e-44 -1.731830e-08
orbit37          1.442693e-44 -3.033969e-09
orbit38          4.792201e-45 -7.152315e-09
orbit39          2.728293e-43  4.730673e-07
orbit40          4.129954e-44  1.654075e-09
orbit41          1.745451e-44  1.358307e-09
orbit42          6.174991e-45  5.643381e-10
orbit43          3.092419e-43  3.252966e-07
orbit44          1.175106e-43  1.671316e-07
orbit45          8.189944e-43  2.206536e-06
orbit46          2.713265e-43 -3.443676e-08
orbit47          5.284284e-44 -1.158541e-08
orbit48          4.461140e-44  3.532008e-08
orbit49          9.104159e-43  2.165724e-07
orbit50          7.629262e-44 -4.058782e-07
orbit51          4.160923e-43  3.481669e-07
orbit52          1.068339e-42 -3.382027e-07
orbit53          1.696119e-43  2.884954e-08
orbit54          1.802740e-42 -7.455965e-07
orbit55          3.319160e-43  4.941228e-08
orbit56          5.398867e-42  1.746404e-05
orbit57          2.748599e-43 -1.054917e-07
orbit58          2.340010e-43  3.877060e-08
orbit59          1.534251e-42  7.555343e-07
orbit60          5.847649e-43  3.005831e-07
orbit61          4.457399e-43  4.162580e-07
orbit62          1.366355e-41  3.064927e-05
orbit63          2.249931e-42  2.331611e-06
orbit64          2.901852e-42  8.873463e-07
orbit65          1.864471e-41  1.050170e-05
orbit66          3.624311e-42 -2.084106e-06
orbit67          1.674687e-42  8.625570e-07
orbit68          1.125912e-41  1.418933e-05
orbit69          1.642776e-41  1.925665e-05
orbit70          4.549662e-41  2.630538e-05
orbit71          1.127855e-41 -1.922177e-06
orbit72          9.356983e-41 -1.157214e-04
AP              -1.256409e-38 -9.418795e-02
bet              1.937439e-44 -1.711580e-07
ecc              6.390348e-39  3.632026e-02
eccrad           3.834209e-38  2.174245e-01
close            7.284760e-37 -7.737225e-01
constraint      -9.573083e-37  1.640717e+00
coreness         7.118030e-39 -3.702145e-03
knn              1.549516e-40 -7.535696e-04
hubscore         4.734220e-37  2.398312e-01
pagerank        -9.197215e-36 -7.147203e+01
trans            4.478022e-37  1.087708e+00
evcent           4.732389e-37  2.193248e-01
first            2.154927e-40 -5.124487e-04
upto_second      9.698011e-42 -1.618294e-05
upto_third       1.448369e-41 -7.349422e-06
upto_fourth      1.964368e-40  6.840609e-05
upto_fifth       1.731277e-39  3.740566e-03
upto_sixth       6.693945e-39  1.296106e-02
second           9.763516e-42 -1.594257e-05
third           -9.848740e-42  4.900570e-05
fourth          -1.555999e-41  9.030158e-06
fifth           -2.156005e-40 -3.235321e-05
sixth           -1.955488e-39 -4.263446e-03
ratio1          -3.265294e-40 -1.190217e-03
ratio2          -2.526585e-39  1.006834e-02
ratio3          -1.313586e-37 -3.294093e-02
ratio4          -2.335792e-37 -1.863796e+00
ratio5           3.046343e-37 -4.561233e-01
ratio6          -5.273500e-38  1.470747e-02
selfinter        3.425289e-38  2.115130e-01
walktrap_vertex  1.331171e-38  4.666416e-02
bigcom1         -4.070004e-38 -1.521604e-01
bigcom2          0.000000e+00  0.000000e+00
bigcom3          4.849319e-38  4.793246e-01
bigcom4         -2.926988e-38 -6.980464e-02
bigcom6          0.000000e+00  0.000000e+00
bigcom8         -3.490401e-38 -1.703992e-01
bigcom9         -3.367003e-38 -1.130050e-01
bigcom11         0.000000e+00  0.000000e+00
bigcom13        -3.356831e-38 -5.825295e-02
bigcom15        -3.363606e-38 -1.092657e-01
bigcom16         0.000000e+00  0.000000e+00
bigcom21        -3.370408e-38 -8.472083e-02
bigcom22        -3.436426e-38 -1.627839e-01
bigcom24         0.000000e+00  0.000000e+00
bigcom26        -3.387534e-38 -2.531204e-01
bigcom28         1.755930e-37  3.595492e-01
bigcom30        -3.390980e-38 -1.323511e-01
bigcom31         0.000000e+00  0.000000e+00
bigcom32        -3.356831e-38 -1.409455e-01
bigcom33         0.000000e+00  0.000000e+00
bigcom34         0.000000e+00  0.000000e+00
bigcom36        -3.356831e-38 -3.330540e-02
bigcom37         0.000000e+00  0.000000e+00
bigcom38         0.000000e+00  0.000000e+00
bigcom39        -3.356831e-38 -8.115969e-02
bigcom40         2.333269e-38  1.306486e-01
bigcom43         0.000000e+00  0.000000e+00
bigcom44        -3.401361e-38 -1.231310e-01
bigcom46        -3.356831e-38 -1.799891e-01
bigcom47         0.000000e+00  0.000000e+00
bigcom49         0.000000e+00  0.000000e+00
bigcom50         0.000000e+00  0.000000e+00
bigcom51         0.000000e+00  0.000000e+00
bigcom52         0.000000e+00  0.000000e+00
bigcom54         0.000000e+00  0.000000e+00
bigcom56         0.000000e+00  0.000000e+00
bigcom62         0.000000e+00  0.000000e+00
bigcom66         0.000000e+00  0.000000e+00
bigcom68         0.000000e+00  0.000000e+00
bigcom69         0.000000e+00  0.000000e+00
bigcom71         9.775499e-37  3.036821e+00
bigcom72         0.000000e+00  0.000000e+00
bigcom73        -3.356831e-38 -2.329356e-01
bigcom74         0.000000e+00  0.000000e+00
bigcom75         0.000000e+00  0.000000e+00
bigcom76         0.000000e+00  0.000000e+00
bigcom77         0.000000e+00  0.000000e+00
bigcom79         0.000000e+00  0.000000e+00
bigcom80         0.000000e+00  0.000000e+00
bigcom82        -3.356831e-38 -8.372613e-02
bigcom83         0.000000e+00  0.000000e+00
bigcom84         0.000000e+00  0.000000e+00
bigcom85         0.000000e+00  0.000000e+00
bigcom87         0.000000e+00  0.000000e+00
bigcom89         0.000000e+00  0.000000e+00
bigcom91         0.000000e+00  0.000000e+00
bigcom92        -3.360215e-38 -1.337632e-01
bigcom93         0.000000e+00  0.000000e+00
bigcom96         0.000000e+00  0.000000e+00
bigcom97        -3.360215e-38 -2.447766e-01
bigcom98         0.000000e+00  0.000000e+00
bigcom99         0.000000e+00  0.000000e+00
bigcom101       -3.360215e-38 -1.338609e-01
bigcom104       -3.356831e-38 -9.922255e-02
bigcom106        0.000000e+00  0.000000e+00
bigcom109        0.000000e+00  0.000000e+00
bigcom113        0.000000e+00  0.000000e+00
bigcom116       -3.360215e-38 -1.379032e-01
bigcom120        0.000000e+00  0.000000e+00
bigcom123        0.000000e+00  0.000000e+00
bigcom126        0.000000e+00  0.000000e+00
bigcom127        0.000000e+00  0.000000e+00
bigcom137        0.000000e+00  0.000000e+00
bigcom139        0.000000e+00  0.000000e+00
bigcom140        0.000000e+00  0.000000e+00
bigcom143        0.000000e+00  0.000000e+00
bigcom145        0.000000e+00  0.000000e+00
bigcom146        0.000000e+00  0.000000e+00
bigcom147       -3.356831e-38 -1.443547e-01
bigcom149        0.000000e+00  0.000000e+00
bigcom153        0.000000e+00  0.000000e+00
bigcom154       -3.356831e-38 -1.036420e-01
bigcom156        0.000000e+00  0.000000e+00
bigcom157        0.000000e+00  0.000000e+00
bigcom158        0.000000e+00  0.000000e+00
bigcom160        0.000000e+00  0.000000e+00
bigcom161        0.000000e+00  0.000000e+00
bigcom162        0.000000e+00  0.000000e+00
bigcom164        0.000000e+00  0.000000e+00
bigcom166        0.000000e+00  0.000000e+00
bigcom167       -3.356831e-38 -1.397026e-01
bigcom171        0.000000e+00  0.000000e+00
bigcom173        0.000000e+00  0.000000e+00
bigcom175        0.000000e+00  0.000000e+00
bigcom176        0.000000e+00  0.000000e+00
bigcom177        0.000000e+00  0.000000e+00
bigcom178        0.000000e+00  0.000000e+00
bigcom180        0.000000e+00  0.000000e+00
bigcom181       -3.356831e-38 -1.119016e-01
bigcom184        0.000000e+00  0.000000e+00
bigcom186        0.000000e+00  0.000000e+00
bigcom187        0.000000e+00  0.000000e+00
bigcom189       -3.356831e-38 -1.530326e-01
bigcom194        0.000000e+00  0.000000e+00
bigcom195       -3.356831e-38 -6.412298e-02
bigcom196        0.000000e+00  0.000000e+00
bigcom204       -3.356831e-38 -8.494685e-02
bigcom205        0.000000e+00  0.000000e+00
bigcom212        0.000000e+00  0.000000e+00
bigcom214        0.000000e+00  0.000000e+00
bigcom222        0.000000e+00  0.000000e+00
bigcom223        0.000000e+00  0.000000e+00
bigcom226        0.000000e+00  0.000000e+00
bigcom227        0.000000e+00  0.000000e+00
bigcom229        0.000000e+00  0.000000e+00
bigcom233        0.000000e+00  0.000000e+00
bigcom236        0.000000e+00  0.000000e+00
bigcom237        0.000000e+00  0.000000e+00
bigcom246        0.000000e+00  0.000000e+00
bigcom248        0.000000e+00  0.000000e+00
bigcom249        0.000000e+00  0.000000e+00
bigcom250        0.000000e+00  0.000000e+00
bigcom254        0.000000e+00  0.000000e+00
bigcom266        0.000000e+00  0.000000e+00
bigcom269       -3.356831e-38 -8.790536e-02
bigcom272        0.000000e+00  0.000000e+00
bigcom274       -3.373819e-38 -7.667955e-02
bigcom281        0.000000e+00  0.000000e+00
bigcom291        0.000000e+00  0.000000e+00
bigcom292        0.000000e+00  0.000000e+00
bigcom295        0.000000e+00  0.000000e+00
bigcom299        0.000000e+00  0.000000e+00
bigcom301        0.000000e+00  0.000000e+00
bigcom306        0.000000e+00  0.000000e+00
bigcom309        0.000000e+00  0.000000e+00
bigcom314        0.000000e+00  0.000000e+00
bigcom321       -3.356831e-38 -4.002617e-02
bigcom341        0.000000e+00  0.000000e+00
bigcom350        0.000000e+00  0.000000e+00
bigcom353        0.000000e+00  0.000000e+00
bigcom359        0.000000e+00  0.000000e+00
bigcom363        0.000000e+00  0.000000e+00
bigcom365        0.000000e+00  0.000000e+00
bigcom385        0.000000e+00  0.000000e+00
bigcom386        0.000000e+00  0.000000e+00
bigcom408        0.000000e+00  0.000000e+00
bigcom412        0.000000e+00  0.000000e+00
bigcom480        0.000000e+00  0.000000e+00
spin_vertex      9.947575e-38  1.214005e-01
membership_s1   -1.312455e-38 -2.232479e-02
membership_s3    0.000000e+00  0.000000e+00
membership_s4    1.492195e-38  6.465319e-02
membership_s5   -2.660573e-38 -5.366542e-02
membership_s6    1.356343e-37  3.131561e-01
membership_s7   -3.542331e-38 -1.402043e-01
membership_s8    0.000000e+00  0.000000e+00
membership_s9    0.000000e+00  0.000000e+00
membership_s11   0.000000e+00  0.000000e+00
membership_s12   0.000000e+00  0.000000e+00
membership_s14   0.000000e+00  0.000000e+00
membership_s15  -3.373819e-38 -1.403703e-01
membership_s16   0.000000e+00  0.000000e+00
membership_s17   0.000000e+00  0.000000e+00
membership_s18  -3.384095e-38 -1.326815e-01
membership_s20   0.000000e+00  0.000000e+00
membership_s21  -3.367003e-38 -9.743698e-02
membership_s22   0.000000e+00  0.000000e+00
membership_s24  -3.356831e-38 -7.615513e-02
membership_s25   0.000000e+00  0.000000e+00
membership_s26   0.000000e+00  0.000000e+00
membership_s27  -1.979251e-38  6.283698e-02
membership_s28   0.000000e+00  0.000000e+00
membership_s30   6.981285e-38  1.874486e-01
membership_s31  -3.429355e-38 -1.254113e-01
membership_s32  -3.553660e-38 -1.685005e-01
membership_s33   0.000000e+00  0.000000e+00
membership_s36  -4.045307e-38 -1.509501e-01
membership_s37  -3.373819e-38 -8.652339e-02
V1               3.015626e-37 -2.440468e-01
V2               1.748364e-37  6.667667e-01
pdi             -1.172033e-35 -1.073611e+02
adhesion        -2.126116e-41 -8.674044e-06
cohesion         4.253524e-41  1.730693e-05
inner            2.088528e-42 -1.539752e-05
outer           -7.578077e-42 -4.543012e-05
ioratio         -1.799683e-37  4.031643e-01
comsize          7.898477e-41  2.242345e-04
[1] "Dataset: high_CT Model GBM, run: 5 of 5 2015-06-22 17:05:50"
Iter   TrainDeviance   ValidDeviance   StepSize   Improve
     1        0.3266            -nan     0.0100    0.0016
     2        0.3194            -nan     0.0100    0.0004
     3        0.3127            -nan     0.0100    0.0008
     4        0.3084            -nan     0.0100    0.0003
     5        0.3039            -nan     0.0100    0.0007
     6        0.2989            -nan     0.0100    0.0005
     7        0.2944            -nan     0.0100    0.0013
     8        0.2900            -nan     0.0100    0.0003
     9        0.2858            -nan     0.0100    0.0004
    10        0.2810            -nan     0.0100    0.0005
    20        0.2501            -nan     0.0100    0.0006
    40        0.2073            -nan     0.0100    0.0001
    60        0.1759            -nan     0.0100   -0.0000
    80        0.1528            -nan     0.0100    0.0000
   100        0.1338            -nan     0.0100    0.0000
   120        0.1174            -nan     0.0100    0.0002
   130        0.1109            -nan     0.0100    0.0000

[1] "GBM variable coefficients"
                            var      rel.inf
orbit70                 orbit70 7.2073456821
bigcom28               bigcom28 5.4988128787
orbit62                 orbit62 4.7530547718
trans                     trans 4.0045129111
ratio5                   ratio5 3.1500122452
orbit50                 orbit50 3.1149277340
orbit49                 orbit49 3.0867118431
outer                     outer 2.6145472833
orbit54                 orbit54 2.6137692155
orbit68                 orbit68 2.3473831059
V1                           V1 2.2999252133
orbit65                 orbit65 2.0911520715
V2                           V2 2.0617945678
spin_vertex         spin_vertex 1.8780105143
comsize                 comsize 1.8049137237
knn                         knn 1.7568081927
graph20                 graph20 1.6998209309
orbit46                 orbit46 1.5377115738
walktrap_vertex walktrap_vertex 1.4577385300
graph8                   graph8 1.4506465900
orbit18                 orbit18 1.3541575134
inner                     inner 1.3485731374
orbit56                 orbit56 1.3319865084
ratio4                   ratio4 1.3043247782
graph29                 graph29 1.2065446688
upto_fifth           upto_fifth 1.1802956234
orbit63                 orbit63 1.1368981752
ratio6                   ratio6 1.0460866302
orbit39                 orbit39 1.0102950453
graph11                 graph11 0.9685510099
bet                         bet 0.9657403334
graph27                 graph27 0.9317417641
graph23                 graph23 0.9264827930
orbit27                 orbit27 0.8634399959
orbit36                 orbit36 0.8428501286
orbit45                 orbit45 0.8063420405
ratio1                   ratio1 0.7934250900
sixth                     sixth 0.7890640112
orbit12                 orbit12 0.7778816169
pagerank               pagerank 0.6932864185
graph22                 graph22 0.6576174189
graph6                   graph6 0.6427957197
orbit11                 orbit11 0.6396371769
graph4                   graph4 0.6299998386
adhesion               adhesion 0.6140839431
third                     third 0.6107166602
orbit24                 orbit24 0.5527611628
upto_fourth         upto_fourth 0.5485814897
fifth                     fifth 0.5377231949
ratio3                   ratio3 0.5371055321
orbit21                 orbit21 0.5050037796
orbit66                 orbit66 0.4995251702
orbit23                 orbit23 0.4908635085
graph5                   graph5 0.4882226931
orbit37                 orbit37 0.4878680742
orbit22                 orbit22 0.4799573761
orbit69                 orbit69 0.4779733383
ioratio                 ioratio 0.4441272302
orbit71                 orbit71 0.4275705602
constraint           constraint 0.4070372658
orbit51                 orbit51 0.3882702906
graph16                 graph16 0.3827143051
cohesion               cohesion 0.3815683776
orbit6                   orbit6 0.3810857080
orbit44                 orbit44 0.3718388642
graph14                 graph14 0.3653553207
graph15                 graph15 0.3651754494
selfinter             selfinter 0.3599351719
orbit28                 orbit28 0.3525918421
orbit1                   orbit1 0.3497606973
graph26                 graph26 0.3439041530
orbit20                 orbit20 0.3224317592
orbit25                 orbit25 0.3145963521
graph0                   graph0 0.3096336687
graph17                 graph17 0.3061948555
bigcom40               bigcom40 0.2949596140
orbit33                 orbit33 0.2752853983
bigcom3                 bigcom3 0.2606226805
orbit7                   orbit7 0.2571616461
graph2                   graph2 0.2552445886
second                   second 0.2471646403
graph24                 graph24 0.2433554123
orbit40                 orbit40 0.2409951650
orbit61                 orbit61 0.2328899607
orbit31                 orbit31 0.2311196473
orbit5                   orbit5 0.2295143755
orbit10                 orbit10 0.2203857586
orbit9                   orbit9 0.2180493840
graph10                 graph10 0.2136021812
orbit4                   orbit4 0.2111074778
membership_s30   membership_s30 0.2033663799
orbit55                 orbit55 0.2022957044
graph25                 graph25 0.1983450180
graph28                 graph28 0.1965522783
graph1                   graph1 0.1937986921
orbit2                   orbit2 0.1705934423
orbit52                 orbit52 0.1684900575
upto_sixth           upto_sixth 0.1612160118
orbit57                 orbit57 0.1548974093
graph3                   graph3 0.1509275668
orbit58                 orbit58 0.1451250274
orbit60                 orbit60 0.1427770322
orbit19                 orbit19 0.1419910723
bigcom4                 bigcom4 0.1383418464
orbit15                 orbit15 0.1236220142
graph12                 graph12 0.1235049274
orbit67                 orbit67 0.1101431243
membership_s4     membership_s4 0.1094069555
orbit59                 orbit59 0.0938845473
orbit38                 orbit38 0.0866188847
ratio2                   ratio2 0.0707670192
upto_second         upto_second 0.0681922425
orbit64                 orbit64 0.0555262632
orbit41                 orbit41 0.0497790551
orbit35                 orbit35 0.0479650046
orbit29                 orbit29 0.0470235499
orbit47                 orbit47 0.0398717550
orbit17                 orbit17 0.0361500188
orbit16                 orbit16 0.0309492274
orbit42                 orbit42 0.0309319595
orbit32                 orbit32 0.0292724964
pdi                         pdi 0.0287033888
AP                           AP 0.0281472645
fourth                   fourth 0.0241697580
coreness               coreness 0.0208522215
graph18                 graph18 0.0195433568
membership_s6     membership_s6 0.0169934733
orbit30                 orbit30 0.0138219709
orbit48                 orbit48 0.0101040191
upto_third           upto_third 0.0007498311
graph21                 graph21 0.0007453818
graph9                   graph9 0.0003159971
orbit13                 orbit13 0.0002740137
graph7                   graph7 0.0000000000
graph13                 graph13 0.0000000000
graph19                 graph19 0.0000000000
orbit0                   orbit0 0.0000000000
orbit3                   orbit3 0.0000000000
orbit8                   orbit8 0.0000000000
orbit14                 orbit14 0.0000000000
orbit26                 orbit26 0.0000000000
orbit34                 orbit34 0.0000000000
orbit43                 orbit43 0.0000000000
orbit53                 orbit53 0.0000000000
orbit72                 orbit72 0.0000000000
ecc                         ecc 0.0000000000
eccrad                   eccrad 0.0000000000
close                     close 0.0000000000
hubscore               hubscore 0.0000000000
evcent                   evcent 0.0000000000
first                     first 0.0000000000
bigcom1                 bigcom1 0.0000000000
bigcom2                 bigcom2 0.0000000000
bigcom6                 bigcom6 0.0000000000
bigcom8                 bigcom8 0.0000000000
bigcom9                 bigcom9 0.0000000000
bigcom11               bigcom11 0.0000000000
bigcom13               bigcom13 0.0000000000
bigcom15               bigcom15 0.0000000000
bigcom16               bigcom16 0.0000000000
bigcom21               bigcom21 0.0000000000
bigcom22               bigcom22 0.0000000000
bigcom24               bigcom24 0.0000000000
bigcom26               bigcom26 0.0000000000
bigcom30               bigcom30 0.0000000000
bigcom31               bigcom31 0.0000000000
bigcom32               bigcom32 0.0000000000
bigcom33               bigcom33 0.0000000000
bigcom34               bigcom34 0.0000000000
bigcom36               bigcom36 0.0000000000
bigcom37               bigcom37 0.0000000000
bigcom38               bigcom38 0.0000000000
bigcom39               bigcom39 0.0000000000
bigcom43               bigcom43 0.0000000000
bigcom44               bigcom44 0.0000000000
bigcom46               bigcom46 0.0000000000
bigcom47               bigcom47 0.0000000000
bigcom49               bigcom49 0.0000000000
bigcom50               bigcom50 0.0000000000
bigcom51               bigcom51 0.0000000000
bigcom52               bigcom52 0.0000000000
bigcom54               bigcom54 0.0000000000
bigcom56               bigcom56 0.0000000000
bigcom62               bigcom62 0.0000000000
bigcom66               bigcom66 0.0000000000
bigcom68               bigcom68 0.0000000000
bigcom69               bigcom69 0.0000000000
bigcom71               bigcom71 0.0000000000
bigcom72               bigcom72 0.0000000000
bigcom73               bigcom73 0.0000000000
bigcom74               bigcom74 0.0000000000
bigcom75               bigcom75 0.0000000000
bigcom76               bigcom76 0.0000000000
bigcom77               bigcom77 0.0000000000
bigcom79               bigcom79 0.0000000000
bigcom80               bigcom80 0.0000000000
bigcom82               bigcom82 0.0000000000
bigcom83               bigcom83 0.0000000000
bigcom84               bigcom84 0.0000000000
bigcom85               bigcom85 0.0000000000
bigcom87               bigcom87 0.0000000000
bigcom89               bigcom89 0.0000000000
bigcom91               bigcom91 0.0000000000
bigcom92               bigcom92 0.0000000000
bigcom93               bigcom93 0.0000000000
bigcom96               bigcom96 0.0000000000
bigcom97               bigcom97 0.0000000000
bigcom98               bigcom98 0.0000000000
bigcom99               bigcom99 0.0000000000
bigcom101             bigcom101 0.0000000000
bigcom104             bigcom104 0.0000000000
bigcom106             bigcom106 0.0000000000
bigcom109             bigcom109 0.0000000000
bigcom113             bigcom113 0.0000000000
bigcom116             bigcom116 0.0000000000
bigcom120             bigcom120 0.0000000000
bigcom123             bigcom123 0.0000000000
bigcom126             bigcom126 0.0000000000
bigcom127             bigcom127 0.0000000000
bigcom137             bigcom137 0.0000000000
bigcom139             bigcom139 0.0000000000
bigcom140             bigcom140 0.0000000000
bigcom143             bigcom143 0.0000000000
bigcom145             bigcom145 0.0000000000
bigcom146             bigcom146 0.0000000000
bigcom147             bigcom147 0.0000000000
bigcom149             bigcom149 0.0000000000
bigcom153             bigcom153 0.0000000000
bigcom154             bigcom154 0.0000000000
bigcom156             bigcom156 0.0000000000
bigcom157             bigcom157 0.0000000000
bigcom158             bigcom158 0.0000000000
bigcom160             bigcom160 0.0000000000
bigcom161             bigcom161 0.0000000000
bigcom162             bigcom162 0.0000000000
bigcom164             bigcom164 0.0000000000
bigcom166             bigcom166 0.0000000000
bigcom167             bigcom167 0.0000000000
bigcom171             bigcom171 0.0000000000
bigcom173             bigcom173 0.0000000000
bigcom175             bigcom175 0.0000000000
bigcom176             bigcom176 0.0000000000
bigcom177             bigcom177 0.0000000000
bigcom178             bigcom178 0.0000000000
bigcom180             bigcom180 0.0000000000
bigcom181             bigcom181 0.0000000000
bigcom184             bigcom184 0.0000000000
bigcom186             bigcom186 0.0000000000
bigcom187             bigcom187 0.0000000000
bigcom189             bigcom189 0.0000000000
bigcom194             bigcom194 0.0000000000
bigcom195             bigcom195 0.0000000000
bigcom196             bigcom196 0.0000000000
bigcom204             bigcom204 0.0000000000
bigcom205             bigcom205 0.0000000000
bigcom212             bigcom212 0.0000000000
bigcom214             bigcom214 0.0000000000
bigcom222             bigcom222 0.0000000000
bigcom223             bigcom223 0.0000000000
bigcom226             bigcom226 0.0000000000
bigcom227             bigcom227 0.0000000000
bigcom229             bigcom229 0.0000000000
bigcom233             bigcom233 0.0000000000
bigcom236             bigcom236 0.0000000000
bigcom237             bigcom237 0.0000000000
bigcom246             bigcom246 0.0000000000
bigcom248             bigcom248 0.0000000000
bigcom249             bigcom249 0.0000000000
bigcom250             bigcom250 0.0000000000
bigcom254             bigcom254 0.0000000000
bigcom266             bigcom266 0.0000000000
bigcom269             bigcom269 0.0000000000
bigcom272             bigcom272 0.0000000000
bigcom274             bigcom274 0.0000000000
bigcom281             bigcom281 0.0000000000
bigcom291             bigcom291 0.0000000000
bigcom292             bigcom292 0.0000000000
bigcom295             bigcom295 0.0000000000
bigcom299             bigcom299 0.0000000000
bigcom301             bigcom301 0.0000000000
bigcom306             bigcom306 0.0000000000
bigcom309             bigcom309 0.0000000000
bigcom314             bigcom314 0.0000000000
bigcom321             bigcom321 0.0000000000
bigcom341             bigcom341 0.0000000000
bigcom350             bigcom350 0.0000000000
bigcom353             bigcom353 0.0000000000
bigcom359             bigcom359 0.0000000000
bigcom363             bigcom363 0.0000000000
bigcom365             bigcom365 0.0000000000
bigcom385             bigcom385 0.0000000000
bigcom386             bigcom386 0.0000000000
bigcom408             bigcom408 0.0000000000
bigcom412             bigcom412 0.0000000000
bigcom480             bigcom480 0.0000000000
membership_s1     membership_s1 0.0000000000
membership_s3     membership_s3 0.0000000000
membership_s5     membership_s5 0.0000000000
membership_s7     membership_s7 0.0000000000
membership_s8     membership_s8 0.0000000000
membership_s9     membership_s9 0.0000000000
membership_s11   membership_s11 0.0000000000
membership_s12   membership_s12 0.0000000000
membership_s14   membership_s14 0.0000000000
membership_s15   membership_s15 0.0000000000
membership_s16   membership_s16 0.0000000000
membership_s17   membership_s17 0.0000000000
membership_s18   membership_s18 0.0000000000
membership_s20   membership_s20 0.0000000000
membership_s21   membership_s21 0.0000000000
membership_s22   membership_s22 0.0000000000
membership_s24   membership_s24 0.0000000000
membership_s25   membership_s25 0.0000000000
membership_s26   membership_s26 0.0000000000
membership_s27   membership_s27 0.0000000000
membership_s28   membership_s28 0.0000000000
membership_s31   membership_s31 0.0000000000
membership_s32   membership_s32 0.0000000000
membership_s33   membership_s33 0.0000000000
membership_s36   membership_s36 0.0000000000
membership_s37   membership_s37 0.0000000000
[1] "Dataset: high_CT Model RF, run: 5 of 5 2015-06-22 17:06:05"
     |      Out-of-bag   |
Tree |      MSE  %Var(y) |
   1 |  0.06324   165.45 |
   2 |  0.07181   187.87 |
   3 |  0.06838   178.91 |
   4 |  0.06379   166.89 |
   5 |  0.06006   157.13 |
   6 |  0.05329   139.43 |
   7 |  0.05492   143.69 |
   8 |  0.04991   130.59 |
   9 |  0.04755   124.41 |
  10 |  0.04581   119.87 |
  11 |   0.0455   119.04 |
  12 |  0.04332   113.35 |
  13 |  0.04213   110.24 |
  14 |  0.04177   109.29 |
  15 |  0.04166   108.99 |
  16 |  0.04105   107.41 |
  17 |  0.04045   105.83 |
  18 |  0.04015   105.04 |
  19 |   0.0398   104.13 |
  20 |  0.03982   104.17 |
  21 |   0.0394   103.08 |
  22 |  0.03914   102.41 |
  23 |  0.03911   102.33 |
  24 |  0.03914   102.42 |
  25 |  0.03886   101.66 |
  26 |  0.03899   102.01 |
  27 |   0.0387   101.24 |
  28 |  0.03887   101.70 |
  29 |  0.03862   101.04 |
  30 |  0.03839   100.44 |
  31 |  0.03822    99.98 |
  32 |  0.03814    99.79 |
  33 |  0.03783    98.99 |
  34 |  0.03784    99.00 |
  35 |  0.03792    99.21 |
  36 |  0.03779    98.86 |
  37 |   0.0379    99.15 |
  38 |  0.03803    99.49 |
  39 |  0.03796    99.30 |
  40 |  0.03796    99.33 |
  41 |  0.03795    99.29 |
  42 |  0.03796    99.31 |
  43 |  0.03782    98.96 |
  44 |  0.03799    99.40 |
  45 |  0.03806    99.57 |
  46 |  0.03787    99.09 |
  47 |  0.03784    99.01 |
  48 |  0.03777    98.81 |
  49 |  0.03785    99.03 |
  50 |    0.038    99.43 |
  51 |  0.03789    99.14 |
  52 |  0.03784    99.01 |
  53 |  0.03783    98.98 |
  54 |  0.03766    98.53 |
  55 |   0.0376    98.37 |
  56 |  0.03778    98.86 |
  57 |  0.03776    98.80 |
  58 |   0.0377    98.63 |
  59 |   0.0376    98.37 |
  60 |  0.03747    98.03 |
  61 |  0.03753    98.19 |
  62 |  0.03754    98.22 |
  63 |  0.03758    98.31 |
  64 |  0.03771    98.65 |
  65 |  0.03777    98.82 |
  66 |  0.03774    98.73 |
  67 |   0.0376    98.37 |
  68 |  0.03754    98.22 |
  69 |  0.03749    98.08 |
  70 |  0.03732    97.64 |
  71 |  0.03724    97.43 |
  72 |  0.03719    97.31 |
  73 |  0.03734    97.70 |
  74 |  0.03737    97.77 |
  75 |   0.0373    97.58 |
  76 |  0.03734    97.68 |
  77 |  0.03744    97.96 |
  78 |  0.03752    98.18 |
  79 |  0.03749    98.09 |
  80 |  0.03748    98.06 |
  81 |  0.03739    97.82 |
  82 |  0.03736    97.74 |
  83 |  0.03734    97.70 |
  84 |  0.03731    97.62 |
  85 |  0.03733    97.66 |
  86 |  0.03737    97.77 |
  87 |  0.03729    97.55 |
  88 |  0.03726    97.47 |
  89 |  0.03738    97.81 |
  90 |  0.03739    97.82 |
  91 |  0.03746    98.01 |
  92 |  0.03735    97.72 |
  93 |  0.03732    97.63 |
  94 |  0.03733    97.68 |
  95 |   0.0375    98.10 |
  96 |  0.03748    98.06 |
  97 |  0.03734    97.70 |
  98 |  0.03733    97.66 |
  99 |  0.03727    97.51 |
 100 |  0.03732    97.63 |
[1] "Random Forest variable coefficients"
                      %IncMSE IncNodePurity
graph0           1.158584e-04  3.776414e-02
graph1           5.352181e-04  9.256401e-02
graph2           5.531427e-04  2.049700e-01
graph3           7.443395e-04  4.620167e-02
graph4           8.812426e-04  1.525692e-01
graph5           4.344482e-05  1.183044e-01
graph6           7.915567e-05  8.571429e-03
graph7           7.533077e-04  1.143474e-01
graph8           2.366843e-03  3.766862e-01
graph9           3.802506e-05  3.100672e-02
graph10          2.857373e-03  2.610796e-01
graph11          1.381862e-03  2.955804e-01
graph12          6.308492e-04  1.785575e-01
graph13          8.260490e-04  4.717806e-02
graph14          6.426837e-04  1.204226e-01
graph15          1.056508e-03  1.606716e-01
graph16          4.377942e-04  1.698214e-01
graph17          2.739672e-04  1.519735e-01
graph18          6.336622e-04  4.568032e-02
graph19          1.846865e-04  3.750000e-02
graph20          1.604428e-03  4.835504e-01
graph21          1.595699e-03  1.484024e-01
graph22          2.680215e-03  3.014116e-01
graph23          1.113431e-03  1.557653e-01
graph24          2.280786e-03  2.704276e-01
graph25          2.756237e-03  2.845389e-01
graph26          6.561110e-04  1.445093e-01
graph27          2.579501e-03  3.896310e-01
graph28          3.061520e-03  4.060752e-01
graph29          1.508324e-03  2.494065e-01
orbit0           2.726157e-04  6.880211e-02
orbit1           2.364338e-05  1.998677e-02
orbit2           5.415904e-04  8.691233e-02
orbit3           7.792765e-04  1.750417e-01
orbit4           1.017621e-04  3.980952e-02
orbit5           1.552170e-03  7.199431e-02
orbit6           2.614015e-04  2.467346e-01
orbit7           3.348730e-03  3.202858e-01
orbit8           1.278795e-03  2.132534e-01
orbit9           1.080382e-03  5.356422e-02
orbit10          3.403644e-04  1.742887e-01
orbit11          6.928040e-04  4.800730e-02
orbit12          2.631955e-03  5.956839e-01
orbit13          8.850208e-04  3.228672e-02
orbit14          7.546990e-04  2.124622e-01
orbit15          1.437178e-04  2.506047e-01
orbit16         -3.849267e-05  3.147229e-02
orbit17          1.128285e-03  1.114106e-01
orbit18          5.334682e-04  3.783205e-01
orbit19          1.124809e-03  1.457403e-01
orbit20          7.526478e-04  7.819193e-02
orbit21          2.901781e-03  2.815462e-01
orbit22          1.028167e-03  5.343685e-01
orbit23          3.011907e-03  2.108803e-01
orbit24          2.505399e-04  1.251885e-01
orbit25          3.942870e-03  2.367944e-01
orbit26          8.793970e-05  1.953556e-02
orbit27          6.085280e-04  2.200204e-01
orbit28          1.108992e-03  1.035727e-01
orbit29          4.758094e-04  4.244393e-02
orbit30          2.651968e-04  1.438548e-01
orbit31          1.833740e-03  3.131286e-01
orbit32          6.154326e-04  1.180845e-01
orbit33          1.482229e-03  1.508295e-01
orbit34          1.304756e-04  5.958602e-02
orbit35          5.050933e-05  8.963236e-02
orbit36          3.328677e-04  2.323679e-01
orbit37          2.065128e-04  1.113434e-01
orbit38          1.109057e-03  3.223922e-01
orbit39          7.931038e-04  2.179522e-01
orbit40          1.507135e-03  1.561511e-01
orbit41          3.605637e-04  3.648068e-02
orbit42          8.070180e-05  4.820563e-02
orbit43          1.468668e-05  1.890000e-02
orbit44          9.020627e-04  1.154546e-01
orbit45          1.610606e-03  3.250938e-01
orbit46          3.376923e-03  3.044458e-01
orbit47          1.132878e-04  4.532701e-02
orbit48          0.000000e+00  1.183243e-01
orbit49          1.359190e-03  4.067141e-01
orbit50          1.135315e-03  4.299689e-01
orbit51          1.315881e-03  5.937881e-02
orbit52          6.122115e-04  8.786893e-02
orbit53          1.808923e-03  1.642273e-01
orbit54          5.218306e-03  4.201979e-01
orbit55          3.606392e-04  7.207369e-02
orbit56          4.293105e-03  3.938662e-01
orbit57          7.668597e-04  1.243025e-01
orbit58          1.595715e-03  1.358950e-01
orbit59          3.557490e-03  2.228707e-01
orbit60          7.210329e-05  7.925892e-02
orbit61          1.801375e-03  1.921010e-01
orbit62          1.243170e-02  7.540140e-01
orbit63          1.881218e-03  4.332654e-01
orbit64          4.753654e-04  2.144702e-01
orbit65          1.724696e-02  6.777246e-01
orbit66          2.743923e-03  2.811874e-01
orbit67          4.721455e-04  1.452349e-01
orbit68          7.157723e-03  1.012980e+00
orbit69          2.846157e-03  6.400048e-01
orbit70          2.109831e-02  1.927677e+00
orbit71          8.327540e-04  1.342059e-01
orbit72          1.500211e-03  4.415492e-01
AP               8.358317e-04  5.761550e-02
bet              2.342620e-03  3.141458e-01
ecc              0.000000e+00  0.000000e+00
eccrad           0.000000e+00  0.000000e+00
close            2.253117e-04  9.464581e-02
constraint       4.952024e-04  2.149882e-01
coreness         1.812500e-04  3.584311e-02
knn              1.447701e-04  1.654168e-01
hubscore         1.080077e-03  1.199883e-01
pagerank         6.771440e-04  2.805527e-01
trans            5.069491e-03  7.923088e-01
evcent           3.524131e-04  8.754762e-02
first            8.534261e-05  1.577579e-01
upto_second      3.006337e-04  9.882468e-02
upto_third       1.489840e-03  9.550421e-02
upto_fourth      4.762962e-03  1.543834e-01
upto_fifth       2.013427e-03  3.796185e-01
upto_sixth       3.411669e-04  1.600162e-01
second           7.751938e-05  3.367003e-02
third            2.159230e-03  3.361789e-01
fourth           2.726735e-03  2.868071e-01
fifth            5.680616e-04  2.356806e-01
sixth            3.285830e-03  4.425310e-01
ratio1           7.173343e-04  1.619023e-01
ratio2           1.453364e-03  1.262691e-01
ratio3           5.088035e-04  1.226918e-01
ratio4           5.000957e-04  4.659704e-01
ratio5           6.611908e-04  9.564239e-01
ratio6           1.726591e-03  5.919861e-01
selfinter       -4.929995e-05  6.557310e-02
walktrap_vertex -1.276004e-04  4.039056e-01
bigcom1          0.000000e+00  0.000000e+00
bigcom2          0.000000e+00  0.000000e+00
bigcom3          7.719925e-04  1.031590e-01
bigcom4          0.000000e+00  0.000000e+00
bigcom6          0.000000e+00  0.000000e+00
bigcom8          0.000000e+00  0.000000e+00
bigcom9          0.000000e+00  0.000000e+00
bigcom11         0.000000e+00  0.000000e+00
bigcom13         0.000000e+00  0.000000e+00
bigcom15         0.000000e+00  2.220446e-18
bigcom16         0.000000e+00  0.000000e+00
bigcom21         0.000000e+00  0.000000e+00
bigcom22         0.000000e+00  0.000000e+00
bigcom24         0.000000e+00  0.000000e+00
bigcom26         0.000000e+00  0.000000e+00
bigcom28         8.486417e-03  1.052509e+00
bigcom30         0.000000e+00  0.000000e+00
bigcom31         0.000000e+00  0.000000e+00
bigcom32         0.000000e+00  0.000000e+00
bigcom33         0.000000e+00  0.000000e+00
bigcom34         0.000000e+00  0.000000e+00
bigcom36         0.000000e+00  0.000000e+00
bigcom37         0.000000e+00  0.000000e+00
bigcom38         0.000000e+00  0.000000e+00
bigcom39         0.000000e+00  0.000000e+00
bigcom40         0.000000e+00  2.926267e-04
bigcom43         0.000000e+00  0.000000e+00
bigcom44         0.000000e+00  0.000000e+00
bigcom46         0.000000e+00  0.000000e+00
bigcom47         0.000000e+00  0.000000e+00
bigcom49         0.000000e+00  0.000000e+00
bigcom50         0.000000e+00  0.000000e+00
bigcom51         0.000000e+00  0.000000e+00
bigcom52         0.000000e+00  0.000000e+00
bigcom54         0.000000e+00  0.000000e+00
bigcom56         0.000000e+00  0.000000e+00
bigcom62         0.000000e+00  0.000000e+00
bigcom66         0.000000e+00  0.000000e+00
bigcom68         0.000000e+00  0.000000e+00
bigcom69         0.000000e+00  0.000000e+00
bigcom71         0.000000e+00  6.777330e-01
bigcom72         0.000000e+00  0.000000e+00
bigcom73         0.000000e+00  0.000000e+00
bigcom74         0.000000e+00  0.000000e+00
bigcom75         0.000000e+00  0.000000e+00
bigcom76         0.000000e+00  0.000000e+00
bigcom77         0.000000e+00  0.000000e+00
bigcom79         0.000000e+00  0.000000e+00
bigcom80         0.000000e+00  0.000000e+00
bigcom82         0.000000e+00  0.000000e+00
bigcom83         0.000000e+00  0.000000e+00
bigcom84         0.000000e+00  0.000000e+00
bigcom85         0.000000e+00  0.000000e+00
bigcom87         0.000000e+00  0.000000e+00
bigcom89         0.000000e+00  0.000000e+00
bigcom91         0.000000e+00  0.000000e+00
bigcom92         0.000000e+00  0.000000e+00
bigcom93         0.000000e+00  0.000000e+00
bigcom96         0.000000e+00  0.000000e+00
bigcom97         0.000000e+00  2.220446e-18
bigcom98         0.000000e+00  0.000000e+00
bigcom99         0.000000e+00  0.000000e+00
bigcom101        0.000000e+00  0.000000e+00
bigcom104        0.000000e+00  0.000000e+00
bigcom106        0.000000e+00  0.000000e+00
bigcom109        0.000000e+00  0.000000e+00
bigcom113        0.000000e+00  0.000000e+00
bigcom116        0.000000e+00  0.000000e+00
bigcom120        0.000000e+00  0.000000e+00
bigcom123        0.000000e+00  0.000000e+00
bigcom126        0.000000e+00  0.000000e+00
bigcom127        0.000000e+00  0.000000e+00
bigcom137        0.000000e+00  0.000000e+00
bigcom139        0.000000e+00  0.000000e+00
bigcom140        0.000000e+00  0.000000e+00
bigcom143        0.000000e+00  0.000000e+00
bigcom145        0.000000e+00  0.000000e+00
bigcom146        0.000000e+00  0.000000e+00
bigcom147        0.000000e+00  0.000000e+00
bigcom149        0.000000e+00  0.000000e+00
bigcom153        0.000000e+00  0.000000e+00
bigcom154        0.000000e+00  0.000000e+00
bigcom156        0.000000e+00  0.000000e+00
bigcom157        0.000000e+00  0.000000e+00
bigcom158        0.000000e+00  0.000000e+00
bigcom160        0.000000e+00  0.000000e+00
bigcom161        0.000000e+00  0.000000e+00
bigcom162        0.000000e+00  0.000000e+00
bigcom164        0.000000e+00  0.000000e+00
bigcom166        0.000000e+00  0.000000e+00
bigcom167        0.000000e+00  0.000000e+00
bigcom171        0.000000e+00  0.000000e+00
bigcom173        0.000000e+00  0.000000e+00
bigcom175        0.000000e+00  0.000000e+00
bigcom176        0.000000e+00  0.000000e+00
bigcom177        0.000000e+00  0.000000e+00
bigcom178        0.000000e+00  0.000000e+00
bigcom180        0.000000e+00  0.000000e+00
bigcom181        0.000000e+00  0.000000e+00
bigcom184        0.000000e+00  0.000000e+00
bigcom186        0.000000e+00  0.000000e+00
bigcom187        0.000000e+00  0.000000e+00
bigcom189        0.000000e+00  0.000000e+00
bigcom194        0.000000e+00  0.000000e+00
bigcom195        0.000000e+00  0.000000e+00
bigcom196        0.000000e+00  0.000000e+00
bigcom204        0.000000e+00  0.000000e+00
bigcom205        0.000000e+00  0.000000e+00
bigcom212        0.000000e+00  0.000000e+00
bigcom214        0.000000e+00  0.000000e+00
bigcom222        0.000000e+00  0.000000e+00
bigcom223        0.000000e+00  0.000000e+00
bigcom226        0.000000e+00  0.000000e+00
bigcom227        0.000000e+00  0.000000e+00
bigcom229        0.000000e+00  0.000000e+00
bigcom233        0.000000e+00  0.000000e+00
bigcom236        0.000000e+00  0.000000e+00
bigcom237        0.000000e+00  0.000000e+00
bigcom246        0.000000e+00  0.000000e+00
bigcom248        0.000000e+00  0.000000e+00
bigcom249        0.000000e+00  0.000000e+00
bigcom250        0.000000e+00  0.000000e+00
bigcom254        0.000000e+00  0.000000e+00
bigcom266        0.000000e+00  0.000000e+00
bigcom269        0.000000e+00  0.000000e+00
bigcom272        0.000000e+00  0.000000e+00
bigcom274        0.000000e+00  0.000000e+00
bigcom281        0.000000e+00  0.000000e+00
bigcom291        0.000000e+00  0.000000e+00
bigcom292        0.000000e+00  0.000000e+00
bigcom295        0.000000e+00  0.000000e+00
bigcom299        0.000000e+00  0.000000e+00
bigcom301        0.000000e+00  0.000000e+00
bigcom306        0.000000e+00  0.000000e+00
bigcom309        0.000000e+00  0.000000e+00
bigcom314        0.000000e+00  0.000000e+00
bigcom321        0.000000e+00  0.000000e+00
bigcom341        0.000000e+00  0.000000e+00
bigcom350        0.000000e+00  0.000000e+00
bigcom353        0.000000e+00  0.000000e+00
bigcom359        0.000000e+00  0.000000e+00
bigcom363        0.000000e+00  0.000000e+00
bigcom365        0.000000e+00  0.000000e+00
bigcom385        0.000000e+00  0.000000e+00
bigcom386        0.000000e+00  0.000000e+00
bigcom408        0.000000e+00  0.000000e+00
bigcom412        0.000000e+00  0.000000e+00
bigcom480        0.000000e+00  0.000000e+00
spin_vertex      5.500654e-04  2.911659e-01
membership_s1   -1.850848e-04  2.387607e-03
membership_s3    0.000000e+00  0.000000e+00
membership_s4    2.726201e-05  1.386062e-02
membership_s5    0.000000e+00  8.402778e-03
membership_s6    3.719398e-05  5.965959e-02
membership_s7    0.000000e+00  0.000000e+00
membership_s8    0.000000e+00  0.000000e+00
membership_s9    0.000000e+00  0.000000e+00
membership_s11   0.000000e+00  0.000000e+00
membership_s12   0.000000e+00  0.000000e+00
membership_s14   0.000000e+00  0.000000e+00
membership_s15   0.000000e+00  0.000000e+00
membership_s16   0.000000e+00  0.000000e+00
membership_s17   0.000000e+00  0.000000e+00
membership_s18   0.000000e+00  0.000000e+00
membership_s20   0.000000e+00  0.000000e+00
membership_s21   0.000000e+00  0.000000e+00
membership_s22   0.000000e+00  0.000000e+00
membership_s24   0.000000e+00  0.000000e+00
membership_s25   0.000000e+00  0.000000e+00
membership_s26   0.000000e+00  0.000000e+00
membership_s27   0.000000e+00  0.000000e+00
membership_s28   0.000000e+00  0.000000e+00
membership_s30   2.874342e-04  5.535886e-02
membership_s31   0.000000e+00  0.000000e+00
membership_s32   0.000000e+00  0.000000e+00
membership_s33   0.000000e+00  0.000000e+00
membership_s36   0.000000e+00  0.000000e+00
membership_s37   0.000000e+00  0.000000e+00
V1               1.367071e-04  4.740636e-01
V2               3.444999e-05  4.655085e-01
pdi              3.924880e-04  1.555604e-01
adhesion         1.127221e-03  4.329355e-01
cohesion         1.215297e-03  3.725419e-01
inner            1.244518e-03  2.816835e-01
outer            2.125189e-05  2.286373e-01
ioratio          9.048219e-04  3.128098e-01
comsize         -3.682047e-04  7.229360e-01
[1] "Dataset: high_CT Model GLM, run: 5 of 5 2015-06-22 17:06:13"
[1] "glmnet variable coefficients"
                         [,1]          [,2]
(Intercept)     -3.183122e+00 -2.531915e+02
graph0           1.729599e-40 -2.922092e-04
graph1           4.042100e-44 -1.193431e-07
graph2           1.729399e-40  2.457761e-05
graph3           6.284288e-45 -8.013444e-09
graph4          -2.087470e-47 -4.460643e-11
graph5           3.829006e-42  3.245894e-07
graph6           6.656879e-44 -3.004518e-08
graph7           7.220526e-42  2.147059e-06
graph8           1.514102e-40  2.222728e-05
graph9           1.531616e-46 -1.895160e-10
graph10          8.468107e-49 -3.507474e-12
graph11         -6.478673e-50 -4.047214e-14
graph12          4.061732e-46 -3.724458e-10
graph13          4.326177e-45 -7.670006e-10
graph14          3.753353e-48 -1.811820e-11
graph15          1.291000e-43 -6.554786e-08
graph16          1.218252e-45 -9.121319e-10
graph17          3.577521e-45 -1.337646e-09
graph18          1.208267e-43  1.767096e-08
graph19          2.575710e-44  2.048878e-09
graph20          1.815943e-43 -3.535940e-07
graph21          1.344502e-43  5.638455e-09
graph22          4.750674e-43  2.014844e-09
graph23          1.940599e-43 -3.549096e-08
graph24          3.434986e-43  8.020306e-08
graph25          1.704827e-42  9.154168e-07
graph26          1.686001e-42  2.557882e-07
graph27          1.054232e-41  9.180033e-06
graph28          1.475799e-41  4.307519e-06
graph29          1.585397e-40 -1.504999e-05
orbit0           1.729599e-40 -2.918686e-04
orbit1           1.133879e-41 -3.802779e-06
orbit2           2.103308e-44 -1.159075e-07
orbit3           1.729399e-40  2.465919e-05
orbit4           2.807004e-43 -2.664311e-08
orbit5           5.429476e-45 -8.512290e-09
orbit6           2.164079e-45 -7.563318e-09
orbit7          -2.182603e-47 -4.135748e-11
orbit8           3.829006e-42  3.308818e-07
orbit9           6.952577e-42  5.318789e-06
orbit10          6.729552e-43 -4.893416e-08
orbit11          3.795783e-44 -4.000395e-08
orbit12          3.254254e-41  1.489213e-05
orbit13          8.276684e-42  1.830747e-06
orbit14          1.514102e-40  2.206371e-05
orbit15          7.517707e-45 -8.312743e-11
orbit16          1.242072e-46 -2.386793e-10
orbit17          1.602302e-45 -9.088430e-10
orbit18          1.287430e-45  5.184444e-10
orbit19          5.948214e-46 -2.514026e-10
orbit20          8.199982e-47 -2.780457e-10
orbit21          3.727452e-50 -2.502093e-12
orbit22         -1.023976e-47 -1.270126e-11
orbit23         -5.786817e-50 -3.183264e-14
orbit24          3.764390e-44  2.557939e-08
orbit25          1.361956e-44  2.982007e-09
orbit26          3.154819e-46 -4.535813e-10
orbit27          1.649167e-43  2.593356e-08
orbit28          6.220959e-45 -5.979956e-09
orbit29          2.655038e-44  4.295700e-09
orbit30          7.828289e-45 -2.249369e-09
orbit31          1.886996e-45  5.605205e-10
orbit32          4.318864e-46 -6.447195e-10
orbit33         -6.616552e-49 -1.260012e-11
orbit34          1.291000e-43 -6.574473e-08
orbit35          2.079160e-43  4.926271e-10
orbit36          2.295214e-44 -4.533974e-10
orbit37          1.967053e-44 -5.031265e-09
orbit38          4.747973e-46 -1.116387e-09
orbit39          3.987005e-43  4.625520e-07
orbit40          5.703151e-44  1.605918e-08
orbit41          2.842403e-44 -9.135166e-09
orbit42          2.061873e-45 -2.121792e-09
orbit43          4.220471e-43  2.291854e-07
orbit44          1.030294e-43 -3.911592e-08
orbit45          1.180166e-42  1.729393e-06
orbit46          4.010302e-43  1.120017e-07
orbit47          2.562244e-44 -9.098197e-09
orbit48          6.071569e-44  9.547123e-09
orbit49          1.370172e-42 -3.104146e-07
orbit50          1.365051e-43 -4.453479e-07
orbit51          5.610495e-43  3.868785e-07
orbit52          1.547367e-42 -1.069778e-07
orbit53          1.771225e-43 -4.042236e-08
orbit54          2.682815e-42  3.489135e-07
orbit55          4.353954e-43 -2.295631e-08
orbit56          7.451379e-42  1.557648e-05
orbit57          3.930470e-43 -8.227603e-08
orbit58          2.279291e-43 -5.445898e-08
orbit59          2.238172e-42  1.060832e-06
orbit60          7.748875e-43  2.316891e-07
orbit61          6.585917e-43  6.100980e-09
orbit62          1.939543e-41  2.862011e-05
orbit63          2.968070e-42  1.985434e-06
orbit64          3.963242e-42  7.321449e-07
orbit65          2.718720e-41  1.783057e-05
orbit66          5.268743e-42 -8.688222e-07
orbit67          2.347026e-42  6.618284e-07
orbit68          1.551727e-41  1.491794e-05
orbit69          2.690385e-41  1.664530e-05
orbit70          6.490086e-41  4.228123e-05
orbit71          1.729574e-41  1.995708e-06
orbit72          1.585397e-40 -1.625673e-05
AP               4.617829e-39 -1.738208e-02
bet              4.092992e-45 -2.686655e-08
ecc              1.675989e-38  3.152765e-02
eccrad           1.005593e-37  1.890761e-01
close            1.104592e-36 -8.295193e-01
constraint      -1.705992e-36  2.138479e+00
coreness         1.039400e-38 -3.357960e-03
knn              2.053624e-40 -3.231519e-04
hubscore         5.849276e-37  1.261765e-01
pagerank        -8.476366e-36 -8.730099e+01
trans            5.039743e-37  7.191836e-01
evcent           5.840198e-37  1.100322e-01
first            1.729599e-40 -2.933268e-04
upto_second      1.486966e-41 -1.468811e-05
upto_third       2.400656e-41 -1.115829e-05
upto_fourth      3.213272e-40  4.385994e-05
upto_fifth       2.376364e-39  2.930175e-03
upto_sixth       8.789744e-39  1.568859e-02
second           1.510421e-41 -1.431371e-05
third           -1.497760e-41  3.595187e-05
fourth          -2.582726e-41  1.320925e-05
fifth           -3.580462e-40 -1.148065e-05
sixth           -2.721755e-39 -3.203706e-03
ratio1          -4.965124e-40 -4.509963e-04
ratio2          -4.673745e-39  8.471762e-03
ratio3          -2.166038e-37  3.462408e-02
ratio4           1.110483e-37 -4.039270e+00
ratio5           6.681377e-37 -3.324752e-01
ratio6          -8.464071e-38  2.395815e-02
selfinter        4.854569e-38  2.183283e-01
walktrap_vertex -9.955117e-39 -1.089183e-01
bigcom1         -4.855116e-38 -1.241507e-01
bigcom2          0.000000e+00  0.000000e+00
bigcom3          3.554619e-38  3.767507e-01
bigcom4         -4.484769e-38 -9.777426e-02
bigcom6          0.000000e+00  0.000000e+00
bigcom8         -4.195962e-38 -1.245655e-01
bigcom9         -4.036466e-38 -1.134158e-01
bigcom11         0.000000e+00  0.000000e+00
bigcom13        -4.028613e-38 -6.117780e-02
bigcom15        -4.032536e-38 -1.014041e-01
bigcom16         0.000000e+00  0.000000e+00
bigcom21        -4.040404e-38 -8.922276e-02
bigcom22        -4.133148e-38 -1.430281e-01
bigcom24         0.000000e+00  0.000000e+00
bigcom26        -4.056233e-38 -1.945697e-01
bigcom28         2.097128e-37  3.624390e-01
bigcom30        -4.064194e-38 -1.046435e-01
bigcom31         0.000000e+00  0.000000e+00
bigcom32        -4.024698e-38 -1.296369e-01
bigcom33         0.000000e+00  0.000000e+00
bigcom34         0.000000e+00  0.000000e+00
bigcom36        -4.024698e-38 -5.048591e-02
bigcom37         0.000000e+00  0.000000e+00
bigcom38         0.000000e+00  0.000000e+00
bigcom39        -4.024698e-38 -8.972288e-02
bigcom40         3.544214e-38  1.242732e-01
bigcom43         0.000000e+00  0.000000e+00
bigcom44        -4.084235e-38 -1.329155e-01
bigcom46        -4.024698e-38 -1.530122e-01
bigcom47         0.000000e+00  0.000000e+00
bigcom49         0.000000e+00  0.000000e+00
bigcom50         0.000000e+00  0.000000e+00
bigcom51         0.000000e+00  0.000000e+00
bigcom52         0.000000e+00  0.000000e+00
bigcom54         0.000000e+00  0.000000e+00
bigcom56         0.000000e+00  0.000000e+00
bigcom62         0.000000e+00  0.000000e+00
bigcom66         0.000000e+00  0.000000e+00
bigcom68         0.000000e+00  0.000000e+00
bigcom69         0.000000e+00  0.000000e+00
bigcom71         9.708357e-37  2.509806e+00
bigcom72         0.000000e+00  0.000000e+00
bigcom73        -4.024698e-38 -1.744892e-01
bigcom74         0.000000e+00  0.000000e+00
bigcom75         0.000000e+00  0.000000e+00
bigcom76         0.000000e+00  0.000000e+00
bigcom77         0.000000e+00  0.000000e+00
bigcom79         0.000000e+00  0.000000e+00
bigcom80         0.000000e+00  0.000000e+00
bigcom82         0.000000e+00  0.000000e+00
bigcom83         0.000000e+00  0.000000e+00
bigcom84         0.000000e+00  0.000000e+00
bigcom85         0.000000e+00  0.000000e+00
bigcom87         0.000000e+00  0.000000e+00
bigcom89         0.000000e+00  0.000000e+00
bigcom91         0.000000e+00  0.000000e+00
bigcom92        -4.032536e-38 -1.230972e-01
bigcom93         0.000000e+00  0.000000e+00
bigcom96         0.000000e+00  0.000000e+00
bigcom97        -4.024698e-38 -2.138368e-01
bigcom98         0.000000e+00  0.000000e+00
bigcom99         0.000000e+00  0.000000e+00
bigcom101       -4.028613e-38 -1.163897e-01
bigcom104        0.000000e+00  0.000000e+00
bigcom106        0.000000e+00  0.000000e+00
bigcom109        0.000000e+00  0.000000e+00
bigcom113        0.000000e+00  0.000000e+00
bigcom116       -4.024698e-38 -8.085400e-02
bigcom120        0.000000e+00  0.000000e+00
bigcom123        0.000000e+00  0.000000e+00
bigcom126        0.000000e+00  0.000000e+00
bigcom127        0.000000e+00  0.000000e+00
bigcom137        0.000000e+00  0.000000e+00
bigcom139        0.000000e+00  0.000000e+00
bigcom140        0.000000e+00  0.000000e+00
bigcom143        0.000000e+00  0.000000e+00
bigcom145        0.000000e+00  0.000000e+00
bigcom146        0.000000e+00  0.000000e+00
bigcom147       -4.028613e-38 -1.056789e-01
bigcom149        0.000000e+00  0.000000e+00
bigcom153        0.000000e+00  0.000000e+00
bigcom154       -4.028613e-38 -1.168652e-01
bigcom156        0.000000e+00  0.000000e+00
bigcom157        0.000000e+00  0.000000e+00
bigcom158        0.000000e+00  0.000000e+00
bigcom160        0.000000e+00  0.000000e+00
bigcom161        0.000000e+00  0.000000e+00
bigcom162        0.000000e+00  0.000000e+00
bigcom164        0.000000e+00  0.000000e+00
bigcom166        0.000000e+00  0.000000e+00
bigcom167       -4.028613e-38 -1.410616e-01
bigcom171        0.000000e+00  0.000000e+00
bigcom173        0.000000e+00  0.000000e+00
bigcom175        0.000000e+00  0.000000e+00
bigcom176        0.000000e+00  0.000000e+00
bigcom177        0.000000e+00  0.000000e+00
bigcom178        0.000000e+00  0.000000e+00
bigcom180        0.000000e+00  0.000000e+00
bigcom181       -4.024698e-38 -9.557160e-02
bigcom184        0.000000e+00  0.000000e+00
bigcom186        0.000000e+00  0.000000e+00
bigcom187        0.000000e+00  0.000000e+00
bigcom189       -4.024698e-38 -1.178045e-01
bigcom194        0.000000e+00  0.000000e+00
bigcom195       -4.024698e-38 -7.348965e-02
bigcom196        0.000000e+00  0.000000e+00
bigcom204       -4.024698e-38 -1.242929e-01
bigcom205        0.000000e+00  0.000000e+00
bigcom212        0.000000e+00  0.000000e+00
bigcom214        0.000000e+00  0.000000e+00
bigcom222        0.000000e+00  0.000000e+00
bigcom223        0.000000e+00  0.000000e+00
bigcom226        0.000000e+00  0.000000e+00
bigcom227        0.000000e+00  0.000000e+00
bigcom229        0.000000e+00  0.000000e+00
bigcom233        0.000000e+00  0.000000e+00
bigcom236        0.000000e+00  0.000000e+00
bigcom237        0.000000e+00  0.000000e+00
bigcom246        0.000000e+00  0.000000e+00
bigcom248       -4.024698e-38 -1.844563e-01
bigcom249        0.000000e+00  0.000000e+00
bigcom250        0.000000e+00  0.000000e+00
bigcom254        0.000000e+00  0.000000e+00
bigcom266        0.000000e+00  0.000000e+00
bigcom269        0.000000e+00  0.000000e+00
bigcom272        0.000000e+00  0.000000e+00
bigcom274       -4.040404e-38 -5.780607e-02
bigcom281        0.000000e+00  0.000000e+00
bigcom291        0.000000e+00  0.000000e+00
bigcom292        0.000000e+00  0.000000e+00
bigcom295        0.000000e+00  0.000000e+00
bigcom299        0.000000e+00  0.000000e+00
bigcom301        0.000000e+00  0.000000e+00
bigcom306        0.000000e+00  0.000000e+00
bigcom309        0.000000e+00  0.000000e+00
bigcom314        0.000000e+00  0.000000e+00
bigcom321       -4.024698e-38 -6.177646e-02
bigcom341        0.000000e+00  0.000000e+00
bigcom350        0.000000e+00  0.000000e+00
bigcom353        0.000000e+00  0.000000e+00
bigcom359        0.000000e+00  0.000000e+00
bigcom363        0.000000e+00  0.000000e+00
bigcom365        0.000000e+00  0.000000e+00
bigcom385        0.000000e+00  0.000000e+00
bigcom386        0.000000e+00  0.000000e+00
bigcom408        0.000000e+00  0.000000e+00
bigcom412        0.000000e+00  0.000000e+00
bigcom480        0.000000e+00  0.000000e+00
spin_vertex      1.304422e-37  1.692097e-01
membership_s1   -1.961128e-38 -1.211739e-02
membership_s3    0.000000e+00  0.000000e+00
membership_s4    2.961921e-38  9.524742e-02
membership_s5   -3.549797e-38 -5.030921e-02
membership_s6    1.288931e-37  2.616027e-01
membership_s7   -4.269499e-38 -1.054014e-01
membership_s8    0.000000e+00  0.000000e+00
membership_s9    0.000000e+00  0.000000e+00
membership_s11   0.000000e+00  0.000000e+00
membership_s12   0.000000e+00  0.000000e+00
membership_s14   0.000000e+00  0.000000e+00
membership_s15  -4.060210e-38 -8.422847e-02
membership_s16   0.000000e+00  0.000000e+00
membership_s17   0.000000e+00  0.000000e+00
membership_s18  -4.056233e-38 -9.424215e-02
membership_s20   0.000000e+00  0.000000e+00
membership_s21  -4.032536e-38 -1.081001e-01
membership_s22   0.000000e+00  0.000000e+00
membership_s24  -4.024698e-38 -7.485518e-02
membership_s25   0.000000e+00  0.000000e+00
membership_s26   0.000000e+00  0.000000e+00
membership_s27  -4.300534e-38 -1.161245e-01
membership_s28   0.000000e+00  0.000000e+00
membership_s30   8.345405e-38  1.736756e-01
membership_s31  -4.104474e-38 -1.052385e-01
membership_s32  -4.247604e-38 -1.371113e-01
membership_s33   0.000000e+00  0.000000e+00
membership_s36  -4.843759e-38 -1.276519e-01
membership_s37  -4.044350e-38 -7.825070e-02
V1               4.499412e-37 -3.286326e-01
V2               1.950088e-37  5.869817e-01
pdi             -1.231052e-36 -8.884782e+00
adhesion        -2.208708e-41  4.544328e-06
cohesion         4.418873e-41 -9.113012e-06
inner            2.501468e-42 -1.141480e-05
outer           -3.964505e-42 -1.387357e-05
ioratio         -1.944774e-37  3.823003e-01
comsize          7.225819e-41  9.531753e-05
[1] "Dataset: high_CT Model GBM, refit model on training data 2015-06-22 17:06:23"
Iter   TrainDeviance   ValidDeviance   StepSize   Improve
     1        0.2987            -nan     0.0100    0.0009
     2        0.2937            -nan     0.0100    0.0002
     3        0.2893            -nan     0.0100    0.0007
     4        0.2844            -nan     0.0100    0.0008
     5        0.2798            -nan     0.0100    0.0002
     6        0.2754            -nan     0.0100    0.0006
     7        0.2717            -nan     0.0100    0.0009
     8        0.2682            -nan     0.0100    0.0006
     9        0.2644            -nan     0.0100    0.0000
    10        0.2606            -nan     0.0100    0.0002
    20        0.2291            -nan     0.0100    0.0000
    40        0.1874            -nan     0.0100    0.0001
    60        0.1605            -nan     0.0100   -0.0000
    80        0.1393            -nan     0.0100    0.0002
   100        0.1226            -nan     0.0100   -0.0000
   120        0.1094            -nan     0.0100   -0.0001
   130        0.1037            -nan     0.0100   -0.0001

[1] "GBM variable coefficients"
                            var     rel.inf
orbit70                 orbit70 6.941934341
orbit62                 orbit62 4.350591704
bigcom28               bigcom28 4.315757551
trans                     trans 4.139140947
ratio5                   ratio5 3.737505660
graph20                 graph20 3.369445539
orbit50                 orbit50 2.749982732
orbit49                 orbit49 2.602527722
spin_vertex         spin_vertex 2.204494164
V1                           V1 2.121300250
comsize                 comsize 2.040822857
V2                           V2 1.765466709
orbit54                 orbit54 1.746777817
orbit65                 orbit65 1.727358222
orbit56                 orbit56 1.681635232
graph8                   graph8 1.480051737
graph29                 graph29 1.458589955
bet                         bet 1.421747498
walktrap_vertex walktrap_vertex 1.374497194
outer                     outer 1.343729617
ratio4                   ratio4 1.341131763
ioratio                 ioratio 1.219288020
orbit68                 orbit68 1.214996168
upto_fifth           upto_fifth 1.213390516
orbit63                 orbit63 1.147287384
orbit18                 orbit18 1.133260447
orbit46                 orbit46 1.128792288
graph27                 graph27 1.121128432
adhesion               adhesion 1.100230533
orbit66                 orbit66 1.098338392
knn                         knn 1.055157068
inner                     inner 0.997244254
graph22                 graph22 0.979700111
sixth                     sixth 0.919381332
graph5                   graph5 0.865492845
orbit39                 orbit39 0.849243821
orbit69                 orbit69 0.828388272
pagerank               pagerank 0.797865065
orbit23                 orbit23 0.794292053
third                     third 0.785459605
orbit12                 orbit12 0.777471689
orbit55                 orbit55 0.745185735
orbit35                 orbit35 0.722510725
orbit25                 orbit25 0.699811997
ratio6                   ratio6 0.697446891
ratio1                   ratio1 0.689611432
upto_sixth           upto_sixth 0.670069467
orbit27                 orbit27 0.662278913
orbit19                 orbit19 0.653391256
orbit31                 orbit31 0.617135729
cohesion               cohesion 0.616628383
orbit71                 orbit71 0.609604811
orbit4                   orbit4 0.594365844
orbit21                 orbit21 0.593976473
orbit24                 orbit24 0.584509146
orbit36                 orbit36 0.530773556
graph28                 graph28 0.525505108
orbit7                   orbit7 0.508349162
graph4                   graph4 0.501245541
graph26                 graph26 0.441690348
orbit52                 orbit52 0.436483690
orbit42                 orbit42 0.418532531
orbit59                 orbit59 0.411503765
orbit37                 orbit37 0.406587817
orbit38                 orbit38 0.405190606
graph7                   graph7 0.402636577
graph11                 graph11 0.399851419
orbit15                 orbit15 0.386371907
orbit51                 orbit51 0.374029447
graph15                 graph15 0.372144147
graph10                 graph10 0.361353874
constraint           constraint 0.358053859
fifth                     fifth 0.352089190
orbit32                 orbit32 0.347973950
orbit28                 orbit28 0.328808503
orbit2                   orbit2 0.324481292
selfinter             selfinter 0.323591416
orbit45                 orbit45 0.296356764
graph17                 graph17 0.291739244
close                     close 0.283659603
graph14                 graph14 0.279582448
orbit44                 orbit44 0.267392937
orbit58                 orbit58 0.261838907
orbit13                 orbit13 0.260488768
orbit67                 orbit67 0.259548507
orbit20                 orbit20 0.255234460
orbit53                 orbit53 0.253334300
bigcom3                 bigcom3 0.250853150
orbit64                 orbit64 0.240319950
graph25                 graph25 0.238012107
orbit47                 orbit47 0.237228974
orbit22                 orbit22 0.232590442
ratio3                   ratio3 0.215989654
orbit30                 orbit30 0.210789483
graph2                   graph2 0.203055821
orbit57                 orbit57 0.202250245
upto_fourth         upto_fourth 0.196946578
membership_s6     membership_s6 0.195322709
orbit61                 orbit61 0.187666492
orbit40                 orbit40 0.184548329
orbit33                 orbit33 0.183901271
ratio2                   ratio2 0.176869057
orbit60                 orbit60 0.172536103
orbit41                 orbit41 0.170022144
orbit17                 orbit17 0.162343837
orbit6                   orbit6 0.153129208
graph16                 graph16 0.152475536
orbit43                 orbit43 0.126899534
orbit29                 orbit29 0.116127800
graph0                   graph0 0.106033965
graph23                 graph23 0.099211830
graph19                 graph19 0.090115221
pdi                         pdi 0.084812711
graph24                 graph24 0.074921225
graph1                   graph1 0.072838654
second                   second 0.070124507
membership_s30   membership_s30 0.063683078
graph12                 graph12 0.058117008
orbit1                   orbit1 0.048364603
coreness               coreness 0.047993086
graph6                   graph6 0.045421900
orbit10                 orbit10 0.044840998
orbit5                   orbit5 0.038482944
ecc                         ecc 0.035561852
membership_s5     membership_s5 0.019747516
membership_s4     membership_s4 0.015058929
orbit16                 orbit16 0.014986355
bigcom40               bigcom40 0.014746479
upto_third           upto_third 0.011656699
graph13                 graph13 0.009554067
graph3                   graph3 0.000000000
graph9                   graph9 0.000000000
graph18                 graph18 0.000000000
graph21                 graph21 0.000000000
orbit0                   orbit0 0.000000000
orbit3                   orbit3 0.000000000
orbit8                   orbit8 0.000000000
orbit9                   orbit9 0.000000000
orbit11                 orbit11 0.000000000
orbit14                 orbit14 0.000000000
orbit26                 orbit26 0.000000000
orbit34                 orbit34 0.000000000
orbit48                 orbit48 0.000000000
orbit72                 orbit72 0.000000000
AP                           AP 0.000000000
eccrad                   eccrad 0.000000000
hubscore               hubscore 0.000000000
evcent                   evcent 0.000000000
first                     first 0.000000000
upto_second         upto_second 0.000000000
fourth                   fourth 0.000000000
bigcom1                 bigcom1 0.000000000
bigcom2                 bigcom2 0.000000000
bigcom4                 bigcom4 0.000000000
bigcom6                 bigcom6 0.000000000
bigcom8                 bigcom8 0.000000000
bigcom9                 bigcom9 0.000000000
bigcom11               bigcom11 0.000000000
bigcom13               bigcom13 0.000000000
bigcom15               bigcom15 0.000000000
bigcom16               bigcom16 0.000000000
bigcom21               bigcom21 0.000000000
bigcom22               bigcom22 0.000000000
bigcom24               bigcom24 0.000000000
bigcom26               bigcom26 0.000000000
bigcom30               bigcom30 0.000000000
bigcom31               bigcom31 0.000000000
bigcom32               bigcom32 0.000000000
bigcom33               bigcom33 0.000000000
bigcom34               bigcom34 0.000000000
bigcom36               bigcom36 0.000000000
bigcom37               bigcom37 0.000000000
bigcom38               bigcom38 0.000000000
bigcom39               bigcom39 0.000000000
bigcom43               bigcom43 0.000000000
bigcom44               bigcom44 0.000000000
bigcom46               bigcom46 0.000000000
bigcom47               bigcom47 0.000000000
bigcom49               bigcom49 0.000000000
bigcom50               bigcom50 0.000000000
bigcom51               bigcom51 0.000000000
bigcom52               bigcom52 0.000000000
bigcom54               bigcom54 0.000000000
bigcom56               bigcom56 0.000000000
bigcom62               bigcom62 0.000000000
bigcom66               bigcom66 0.000000000
bigcom68               bigcom68 0.000000000
bigcom69               bigcom69 0.000000000
bigcom71               bigcom71 0.000000000
bigcom72               bigcom72 0.000000000
bigcom73               bigcom73 0.000000000
bigcom74               bigcom74 0.000000000
bigcom75               bigcom75 0.000000000
bigcom76               bigcom76 0.000000000
bigcom77               bigcom77 0.000000000
bigcom79               bigcom79 0.000000000
bigcom80               bigcom80 0.000000000
bigcom82               bigcom82 0.000000000
bigcom83               bigcom83 0.000000000
bigcom84               bigcom84 0.000000000
bigcom85               bigcom85 0.000000000
bigcom87               bigcom87 0.000000000
bigcom89               bigcom89 0.000000000
bigcom91               bigcom91 0.000000000
bigcom92               bigcom92 0.000000000
bigcom93               bigcom93 0.000000000
bigcom96               bigcom96 0.000000000
bigcom97               bigcom97 0.000000000
bigcom98               bigcom98 0.000000000
bigcom99               bigcom99 0.000000000
bigcom101             bigcom101 0.000000000
bigcom104             bigcom104 0.000000000
bigcom106             bigcom106 0.000000000
bigcom109             bigcom109 0.000000000
bigcom113             bigcom113 0.000000000
bigcom116             bigcom116 0.000000000
bigcom120             bigcom120 0.000000000
bigcom123             bigcom123 0.000000000
bigcom126             bigcom126 0.000000000
bigcom127             bigcom127 0.000000000
bigcom137             bigcom137 0.000000000
bigcom139             bigcom139 0.000000000
bigcom140             bigcom140 0.000000000
bigcom143             bigcom143 0.000000000
bigcom145             bigcom145 0.000000000
bigcom146             bigcom146 0.000000000
bigcom147             bigcom147 0.000000000
bigcom149             bigcom149 0.000000000
bigcom153             bigcom153 0.000000000
bigcom154             bigcom154 0.000000000
bigcom156             bigcom156 0.000000000
bigcom157             bigcom157 0.000000000
bigcom158             bigcom158 0.000000000
bigcom160             bigcom160 0.000000000
bigcom161             bigcom161 0.000000000
bigcom162             bigcom162 0.000000000
bigcom164             bigcom164 0.000000000
bigcom166             bigcom166 0.000000000
bigcom167             bigcom167 0.000000000
bigcom171             bigcom171 0.000000000
bigcom173             bigcom173 0.000000000
bigcom175             bigcom175 0.000000000
bigcom176             bigcom176 0.000000000
bigcom177             bigcom177 0.000000000
bigcom178             bigcom178 0.000000000
bigcom180             bigcom180 0.000000000
bigcom181             bigcom181 0.000000000
bigcom184             bigcom184 0.000000000
bigcom186             bigcom186 0.000000000
bigcom187             bigcom187 0.000000000
bigcom189             bigcom189 0.000000000
bigcom194             bigcom194 0.000000000
bigcom195             bigcom195 0.000000000
bigcom196             bigcom196 0.000000000
bigcom204             bigcom204 0.000000000
bigcom205             bigcom205 0.000000000
bigcom212             bigcom212 0.000000000
bigcom214             bigcom214 0.000000000
bigcom222             bigcom222 0.000000000
bigcom223             bigcom223 0.000000000
bigcom226             bigcom226 0.000000000
bigcom227             bigcom227 0.000000000
bigcom229             bigcom229 0.000000000
bigcom233             bigcom233 0.000000000
bigcom236             bigcom236 0.000000000
bigcom237             bigcom237 0.000000000
bigcom246             bigcom246 0.000000000
bigcom248             bigcom248 0.000000000
bigcom249             bigcom249 0.000000000
bigcom250             bigcom250 0.000000000
bigcom254             bigcom254 0.000000000
bigcom266             bigcom266 0.000000000
bigcom269             bigcom269 0.000000000
bigcom272             bigcom272 0.000000000
bigcom274             bigcom274 0.000000000
bigcom281             bigcom281 0.000000000
bigcom291             bigcom291 0.000000000
bigcom292             bigcom292 0.000000000
bigcom295             bigcom295 0.000000000
bigcom299             bigcom299 0.000000000
bigcom301             bigcom301 0.000000000
bigcom306             bigcom306 0.000000000
bigcom309             bigcom309 0.000000000
bigcom314             bigcom314 0.000000000
bigcom321             bigcom321 0.000000000
bigcom341             bigcom341 0.000000000
bigcom350             bigcom350 0.000000000
bigcom353             bigcom353 0.000000000
bigcom359             bigcom359 0.000000000
bigcom363             bigcom363 0.000000000
bigcom365             bigcom365 0.000000000
bigcom385             bigcom385 0.000000000
bigcom386             bigcom386 0.000000000
bigcom408             bigcom408 0.000000000
bigcom412             bigcom412 0.000000000
bigcom480             bigcom480 0.000000000
membership_s1     membership_s1 0.000000000
membership_s3     membership_s3 0.000000000
membership_s7     membership_s7 0.000000000
membership_s8     membership_s8 0.000000000
membership_s9     membership_s9 0.000000000
membership_s11   membership_s11 0.000000000
membership_s12   membership_s12 0.000000000
membership_s14   membership_s14 0.000000000
membership_s15   membership_s15 0.000000000
membership_s16   membership_s16 0.000000000
membership_s17   membership_s17 0.000000000
membership_s18   membership_s18 0.000000000
membership_s20   membership_s20 0.000000000
membership_s21   membership_s21 0.000000000
membership_s22   membership_s22 0.000000000
membership_s24   membership_s24 0.000000000
membership_s25   membership_s25 0.000000000
membership_s26   membership_s26 0.000000000
membership_s27   membership_s27 0.000000000
membership_s28   membership_s28 0.000000000
membership_s31   membership_s31 0.000000000
membership_s32   membership_s32 0.000000000
membership_s33   membership_s33 0.000000000
membership_s36   membership_s36 0.000000000
membership_s37   membership_s37 0.000000000
[1] "All"
[1] 0.9999057
[1] 4.188163
[1] "Dataset: high_CT Model RF, refit model on training data 2015-06-22 17:06:36"
     |      Out-of-bag   |
Tree |      MSE  %Var(y) |
   1 |  0.04518   132.95 |
   2 |  0.05209   153.27 |
   3 |    0.063   185.36 |
   4 |  0.05394   158.70 |
   5 |  0.05257   154.67 |
   6 |  0.04642   136.58 |
   7 |  0.04608   135.58 |
   8 |  0.04428   130.28 |
   9 |  0.04563   134.26 |
  10 |  0.04552   133.95 |
  11 |  0.04346   127.88 |
  12 |  0.04294   126.34 |
  13 |  0.04104   120.76 |
  14 |  0.04011   118.01 |
  15 |  0.03947   116.13 |
  16 |  0.03888   114.39 |
  17 |  0.03824   112.51 |
  18 |   0.0381   112.10 |
  19 |  0.03779   111.17 |
  20 |  0.03768   110.86 |
  21 |  0.03722   109.50 |
  22 |  0.03661   107.72 |
  23 |  0.03655   107.54 |
  24 |   0.0365   107.39 |
  25 |  0.03573   105.12 |
  26 |  0.03588   105.58 |
  27 |   0.0355   104.46 |
  28 |  0.03548   104.40 |
  29 |  0.03509   103.24 |
  30 |  0.03485   102.53 |
  31 |  0.03459   101.78 |
  32 |  0.03477   102.31 |
  33 |  0.03452   101.55 |
  34 |  0.03455   101.65 |
  35 |  0.03459   101.78 |
  36 |  0.03452   101.58 |
  37 |  0.03454   101.63 |
  38 |  0.03423   100.71 |
  39 |  0.03436   101.09 |
  40 |  0.03418   100.57 |
  41 |  0.03428   100.86 |
  42 |  0.03421   100.66 |
  43 |  0.03409   100.29 |
  44 |  0.03414   100.45 |
  45 |  0.03404   100.16 |
  46 |  0.03387    99.66 |
  47 |  0.03371    99.17 |
  48 |  0.03363    98.95 |
  49 |  0.03365    99.02 |
  50 |   0.0335    98.55 |
  51 |   0.0335    98.58 |
  52 |  0.03348    98.50 |
  53 |  0.03355    98.71 |
  54 |   0.0334    98.26 |
  55 |  0.03345    98.43 |
  56 |  0.03352    98.62 |
  57 |  0.03341    98.31 |
  58 |  0.03338    98.23 |
  59 |  0.03335    98.13 |
  60 |   0.0333    97.99 |
  61 |  0.03323    97.77 |
  62 |  0.03335    98.14 |
  63 |  0.03314    97.51 |
  64 |  0.03312    97.45 |
  65 |  0.03317    97.61 |
  66 |  0.03317    97.59 |
  67 |  0.03316    97.56 |
  68 |  0.03316    97.55 |
  69 |  0.03315    97.55 |
  70 |  0.03296    96.98 |
  71 |  0.03295    96.94 |
  72 |  0.03305    97.25 |
  73 |  0.03313    97.49 |
  74 |  0.03312    97.44 |
  75 |  0.03313    97.48 |
  76 |  0.03308    97.33 |
  77 |    0.033    97.10 |
  78 |  0.03297    97.02 |
  79 |    0.033    97.09 |
  80 |  0.03315    97.54 |
  81 |  0.03311    97.41 |
  82 |  0.03313    97.47 |
  83 |  0.03305    97.26 |
  84 |  0.03308    97.34 |
  85 |  0.03315    97.54 |
  86 |  0.03311    97.43 |
  87 |  0.03303    97.17 |
  88 |  0.03296    96.98 |
  89 |  0.03301    97.12 |
  90 |  0.03293    96.89 |
  91 |  0.03293    96.89 |
  92 |  0.03294    96.92 |
  93 |  0.03292    96.86 |
  94 |  0.03298    97.04 |
  95 |  0.03303    97.19 |
  96 |  0.03292    96.85 |
  97 |  0.03285    96.66 |
  98 |  0.03285    96.65 |
  99 |  0.03285    96.65 |
 100 |  0.03289    96.76 |
[1] "Random Forest variable coefficients"
                      %IncMSE IncNodePurity
graph0           2.150707e-04  9.316153e-02
graph1           1.264179e-03  1.266310e-01
graph2           5.652460e-04  1.026286e-01
graph3           3.481773e-04  9.176255e-02
graph4           3.415317e-04  1.250638e-01
graph5           3.912175e-04  9.865779e-02
graph6           6.120472e-04  6.992925e-02
graph7           4.532958e-04  1.100708e-01
graph8           3.458116e-03  4.320866e-01
graph9           2.108270e-04  6.528748e-02
graph10          1.409318e-03  1.551719e-01
graph11          1.152456e-03  5.671849e-01
graph12          9.375777e-04  6.026247e-02
graph13          6.549448e-05  7.510315e-02
graph14          2.028982e-03  3.020093e-01
graph15          7.425726e-04  6.583773e-02
graph16          1.234761e-03  2.112080e-01
graph17          1.182741e-03  2.267252e-01
graph18          3.789131e-04  6.888506e-02
graph19          8.160113e-04  4.906743e-02
graph20          3.269695e-03  5.446364e-01
graph21          1.232553e-03  1.271232e-01
graph22          2.660255e-03  2.097362e-01
graph23          7.678189e-04  1.319848e-01
graph24          1.007613e-03  1.008192e-01
graph25          2.236153e-03  1.028796e-01
graph26          1.774290e-03  2.649756e-01
graph27          6.543350e-03  5.444480e-01
graph28          6.870390e-04  3.313051e-01
graph29          2.840238e-03  4.360846e-01
orbit0           2.202157e-04  2.519488e-02
orbit1           2.935076e-04  1.065855e-01
orbit2           6.065828e-04  8.867717e-02
orbit3           1.001221e-03  2.002510e-01
orbit4          -4.932803e-05  6.244290e-02
orbit5           1.516756e-03  9.683508e-02
orbit6           1.109126e-03  2.127764e-01
orbit7           2.152014e-03  3.121054e-01
orbit8           1.569660e-03  3.248669e-01
orbit9           1.239436e-03  5.699382e-02
orbit10          7.117740e-05  2.411235e-02
orbit11         -2.173913e-05  2.178649e-02
orbit12          2.158547e-03  2.157539e-01
orbit13          6.539574e-04  3.980086e-02
orbit14          1.208858e-03  6.798125e-01
orbit15          1.160205e-03  1.483546e-01
orbit16          4.413042e-04  5.690030e-02
orbit17          8.056155e-04  1.132118e-01
orbit18         -3.834941e-05  3.881316e-01
orbit19          9.546704e-04  1.101941e-01
orbit20          2.931763e-06  9.427961e-02
orbit21          1.088376e-03  2.065084e-01
orbit22          2.689864e-04  5.266807e-01
orbit23          3.172510e-03  3.093933e-01
orbit24          2.207711e-04  1.613930e-01
orbit25          5.343629e-04  1.096546e-01
orbit26          9.422622e-04  1.607136e-01
orbit27          9.223331e-04  1.516303e-01
orbit28          1.023995e-03  1.607898e-01
orbit29          2.482497e-04  1.157044e-01
orbit30          4.862944e-04  1.397531e-01
orbit31          8.287241e-04  2.217517e-01
orbit32          1.902556e-04  9.234853e-02
orbit33          1.337283e-03  1.509592e-01
orbit34          2.820414e-04  1.288592e-01
orbit35          1.332990e-03  1.120824e-01
orbit36          4.603409e-04  3.611556e-01
orbit37          6.215578e-04  1.289569e-01
orbit38          5.162290e-05  3.137575e-02
orbit39          5.883076e-05  1.410936e-01
orbit40          1.604174e-03  3.507054e-01
orbit41          1.810087e-04  1.391020e-01
orbit42          1.301355e-03  2.814473e-01
orbit43          8.371985e-04  1.155626e-01
orbit44          1.745075e-03  1.634839e-01
orbit45          2.765884e-03  3.097998e-01
orbit46          2.197928e-03  1.991476e-01
orbit47          1.068863e-03  9.966563e-02
orbit48          2.442897e-04  6.434741e-02
orbit49          3.158632e-03  4.917227e-01
orbit50          1.324212e-03  5.200498e-01
orbit51          2.058357e-03  1.490270e-01
orbit52          2.837187e-04  6.961826e-02
orbit53          2.086455e-03  1.459075e-01
orbit54          4.679401e-03  6.761357e-01
orbit55          7.093104e-05  6.778796e-02
orbit56          2.210336e-03  5.272291e-01
orbit57          6.145609e-04  1.922344e-01
orbit58          3.679657e-03  1.244288e-01
orbit59          1.409447e-03  1.172308e-01
orbit60          7.046179e-04  4.264004e-02
orbit61          2.524345e-03  2.606733e-01
orbit62          8.636850e-03  6.078813e-01
orbit63          3.696708e-03  6.071535e-01
orbit64          1.480976e-03  1.319031e-01
orbit65          1.307910e-02  6.736663e-01
orbit66          3.601134e-03  3.276520e-01
orbit67          1.669631e-03  4.097075e-01
orbit68          6.539630e-03  8.954490e-01
orbit69          3.291813e-03  5.274516e-01
orbit70          1.365033e-02  1.172346e+00
orbit71          5.045998e-04  2.880126e-01
orbit72          2.475611e-03  4.884622e-01
AP               2.752135e-04  2.599884e-02
bet              2.202789e-03  2.533743e-01
ecc              0.000000e+00  2.433333e-02
eccrad           0.000000e+00  1.894318e-17
close            6.401905e-04  1.519215e-01
constraint       1.463152e-03  3.469128e-01
coreness         0.000000e+00  1.214306e-19
knn              2.905075e-04  3.043971e-01
hubscore         4.887583e-05  4.563882e-02
pagerank         1.249340e-03  2.703565e-01
trans            4.212076e-03  8.260351e-01
evcent           3.913043e-04  1.916293e-02
first            1.634714e-04  4.049206e-02
upto_second      3.017453e-04  9.271356e-02
upto_third       1.405434e-04  1.608771e-01
upto_fourth      2.343978e-03  1.497487e-01
upto_fifth       1.221669e-03  2.289050e-01
upto_sixth       2.767914e-04  1.541860e-01
second           2.865343e-04  1.086144e-01
third            3.508079e-04  2.970906e-01
fourth           5.185643e-04  2.601296e-01
fifth            8.552942e-04  1.691760e-01
sixth            1.853476e-03  4.429506e-01
ratio1           3.840695e-04  2.117949e-01
ratio2           1.317439e-03  1.451348e-01
ratio3           1.552990e-04  1.424612e-01
ratio4           3.521076e-04  4.763977e-01
ratio5           5.998936e-04  1.086592e+00
ratio6           1.160975e-03  5.902782e-01
selfinter        8.272870e-07  3.737363e-02
walktrap_vertex -1.218575e-04  7.645029e-01
bigcom1          0.000000e+00  6.938894e-20
bigcom2          0.000000e+00  0.000000e+00
bigcom3          1.688204e-04  2.190633e-01
bigcom4          2.192982e-05  2.222222e-02
bigcom6          0.000000e+00  0.000000e+00
bigcom8          0.000000e+00  0.000000e+00
bigcom9          0.000000e+00  0.000000e+00
bigcom11         0.000000e+00  0.000000e+00
bigcom13         0.000000e+00  0.000000e+00
bigcom15         0.000000e+00  0.000000e+00
bigcom16         0.000000e+00  0.000000e+00
bigcom21         0.000000e+00  0.000000e+00
bigcom22         0.000000e+00  0.000000e+00
bigcom24         0.000000e+00  0.000000e+00
bigcom26         0.000000e+00  0.000000e+00
bigcom28         8.533672e-03  1.090915e+00
bigcom30         0.000000e+00  0.000000e+00
bigcom31         0.000000e+00  0.000000e+00
bigcom32         0.000000e+00  0.000000e+00
bigcom33         0.000000e+00  0.000000e+00
bigcom34         0.000000e+00  0.000000e+00
bigcom36         0.000000e+00  0.000000e+00
bigcom37         0.000000e+00  0.000000e+00
bigcom38         0.000000e+00  0.000000e+00
bigcom39         0.000000e+00  0.000000e+00
bigcom40        -2.292109e-05  3.641381e-02
bigcom43         0.000000e+00  0.000000e+00
bigcom44         0.000000e+00  0.000000e+00
bigcom46         0.000000e+00  0.000000e+00
bigcom47         0.000000e+00  0.000000e+00
bigcom49         0.000000e+00  0.000000e+00
bigcom50         0.000000e+00  0.000000e+00
bigcom51         0.000000e+00  0.000000e+00
bigcom52         0.000000e+00  0.000000e+00
bigcom54         0.000000e+00  0.000000e+00
bigcom56         0.000000e+00  0.000000e+00
bigcom62         0.000000e+00  0.000000e+00
bigcom66         0.000000e+00  0.000000e+00
bigcom68         0.000000e+00  0.000000e+00
bigcom69         0.000000e+00  0.000000e+00
bigcom71         0.000000e+00  6.787966e-01
bigcom72         0.000000e+00  0.000000e+00
bigcom73         0.000000e+00  0.000000e+00
bigcom74         0.000000e+00  0.000000e+00
bigcom75         0.000000e+00  0.000000e+00
bigcom76         0.000000e+00  0.000000e+00
bigcom77         0.000000e+00  0.000000e+00
bigcom79         0.000000e+00  0.000000e+00
bigcom80         0.000000e+00  0.000000e+00
bigcom82         0.000000e+00  0.000000e+00
bigcom83         0.000000e+00  0.000000e+00
bigcom84         0.000000e+00  0.000000e+00
bigcom85         0.000000e+00  0.000000e+00
bigcom87         0.000000e+00  0.000000e+00
bigcom89         0.000000e+00  0.000000e+00
bigcom91         0.000000e+00  0.000000e+00
bigcom92         0.000000e+00  0.000000e+00
bigcom93         0.000000e+00  0.000000e+00
bigcom96         0.000000e+00  0.000000e+00
bigcom97         0.000000e+00  0.000000e+00
bigcom98         0.000000e+00  0.000000e+00
bigcom99         0.000000e+00  0.000000e+00
bigcom101        0.000000e+00  0.000000e+00
bigcom104        0.000000e+00  0.000000e+00
bigcom106        0.000000e+00  0.000000e+00
bigcom109        0.000000e+00  0.000000e+00
bigcom113        0.000000e+00  0.000000e+00
bigcom116        0.000000e+00  0.000000e+00
bigcom120        0.000000e+00  0.000000e+00
bigcom123        0.000000e+00  0.000000e+00
bigcom126        0.000000e+00  0.000000e+00
bigcom127        0.000000e+00  0.000000e+00
bigcom137        0.000000e+00  0.000000e+00
bigcom139        0.000000e+00  0.000000e+00
bigcom140        0.000000e+00  0.000000e+00
bigcom143        0.000000e+00  0.000000e+00
bigcom145        0.000000e+00  0.000000e+00
bigcom146        0.000000e+00  0.000000e+00
bigcom147        0.000000e+00  0.000000e+00
bigcom149        0.000000e+00  0.000000e+00
bigcom153        0.000000e+00  0.000000e+00
bigcom154        0.000000e+00  6.938894e-20
bigcom156        0.000000e+00  0.000000e+00
bigcom157        0.000000e+00  0.000000e+00
bigcom158        0.000000e+00  0.000000e+00
bigcom160        0.000000e+00  0.000000e+00
bigcom161        0.000000e+00  0.000000e+00
bigcom162        0.000000e+00  0.000000e+00
bigcom164        0.000000e+00  0.000000e+00
bigcom166        0.000000e+00  0.000000e+00
bigcom167        0.000000e+00  0.000000e+00
bigcom171        0.000000e+00  0.000000e+00
bigcom173        0.000000e+00  0.000000e+00
bigcom175        0.000000e+00  0.000000e+00
bigcom176        0.000000e+00  0.000000e+00
bigcom177        0.000000e+00  0.000000e+00
bigcom178        0.000000e+00  0.000000e+00
bigcom180        0.000000e+00  0.000000e+00
bigcom181        0.000000e+00  0.000000e+00
bigcom184        0.000000e+00  0.000000e+00
bigcom186        0.000000e+00  0.000000e+00
bigcom187        0.000000e+00  0.000000e+00
bigcom189        0.000000e+00  0.000000e+00
bigcom194        0.000000e+00  0.000000e+00
bigcom195        0.000000e+00  0.000000e+00
bigcom196        0.000000e+00  0.000000e+00
bigcom204        0.000000e+00  0.000000e+00
bigcom205        0.000000e+00  0.000000e+00
bigcom212        0.000000e+00  0.000000e+00
bigcom214        0.000000e+00  0.000000e+00
bigcom222        0.000000e+00  0.000000e+00
bigcom223        0.000000e+00  0.000000e+00
bigcom226        0.000000e+00  0.000000e+00
bigcom227        0.000000e+00  0.000000e+00
bigcom229        0.000000e+00  0.000000e+00
bigcom233        0.000000e+00  0.000000e+00
bigcom236        0.000000e+00  0.000000e+00
bigcom237        0.000000e+00  0.000000e+00
bigcom246        0.000000e+00  0.000000e+00
bigcom248        0.000000e+00  0.000000e+00
bigcom249        0.000000e+00  0.000000e+00
bigcom250        0.000000e+00  0.000000e+00
bigcom254        0.000000e+00  0.000000e+00
bigcom266        0.000000e+00  0.000000e+00
bigcom269        0.000000e+00  0.000000e+00
bigcom272        0.000000e+00  0.000000e+00
bigcom274        0.000000e+00  0.000000e+00
bigcom281        0.000000e+00  0.000000e+00
bigcom291        0.000000e+00  0.000000e+00
bigcom292        0.000000e+00  0.000000e+00
bigcom295        0.000000e+00  0.000000e+00
bigcom299        0.000000e+00  0.000000e+00
bigcom301        0.000000e+00  0.000000e+00
bigcom306        0.000000e+00  0.000000e+00
bigcom309        0.000000e+00  0.000000e+00
bigcom314        0.000000e+00  0.000000e+00
bigcom321        0.000000e+00  0.000000e+00
bigcom341        0.000000e+00  0.000000e+00
bigcom350        0.000000e+00  0.000000e+00
bigcom353        0.000000e+00  0.000000e+00
bigcom359        0.000000e+00  0.000000e+00
bigcom363        0.000000e+00  0.000000e+00
bigcom365        0.000000e+00  0.000000e+00
bigcom385        0.000000e+00  0.000000e+00
bigcom386        0.000000e+00  0.000000e+00
bigcom408        0.000000e+00  0.000000e+00
bigcom412        0.000000e+00  0.000000e+00
bigcom480        0.000000e+00  0.000000e+00
spin_vertex     -3.022169e-05  5.104267e-01
membership_s1   -1.420729e-05  3.900066e-04
membership_s3    0.000000e+00  0.000000e+00
membership_s4    0.000000e+00  3.469447e-20
membership_s5   -9.599232e-06  3.106061e-03
membership_s6   -6.159622e-05  4.811937e-02
membership_s7    0.000000e+00  2.081668e-19
membership_s8    0.000000e+00  0.000000e+00
membership_s9    0.000000e+00  0.000000e+00
membership_s11   0.000000e+00  0.000000e+00
membership_s12   0.000000e+00  0.000000e+00
membership_s14   0.000000e+00  0.000000e+00
membership_s15   0.000000e+00  0.000000e+00
membership_s16   0.000000e+00  0.000000e+00
membership_s17   0.000000e+00  0.000000e+00
membership_s18   0.000000e+00  0.000000e+00
membership_s20   0.000000e+00  0.000000e+00
membership_s21   0.000000e+00  0.000000e+00
membership_s22   0.000000e+00  0.000000e+00
membership_s24   0.000000e+00  0.000000e+00
membership_s25   0.000000e+00  0.000000e+00
membership_s26   0.000000e+00  0.000000e+00
membership_s27  -1.005011e-06  5.816226e-02
membership_s28   0.000000e+00  0.000000e+00
membership_s30   1.181991e-04  1.005063e-01
membership_s31   0.000000e+00  0.000000e+00
membership_s32   0.000000e+00  3.469447e-20
membership_s33   0.000000e+00  0.000000e+00
membership_s36   1.136364e-04  2.863636e-02
membership_s37   0.000000e+00  3.469447e-20
V1               4.641682e-04  5.621823e-01
V2               2.262868e-04  4.242249e-01
pdi              9.957233e-05  4.809015e-02
adhesion         1.553655e-03  8.118536e-01
cohesion         2.039299e-03  5.605523e-01
inner            2.530885e-04  4.578195e-01
outer            9.639295e-05  3.050644e-01
ioratio          1.372285e-03  6.409332e-01
comsize          5.036138e-04  6.723449e-01
                            var     rel.inf
orbit70                 orbit70 6.941934341
orbit62                 orbit62 4.350591704
bigcom28               bigcom28 4.315757551
trans                     trans 4.139140947
ratio5                   ratio5 3.737505660
graph20                 graph20 3.369445539
orbit50                 orbit50 2.749982732
orbit49                 orbit49 2.602527722
spin_vertex         spin_vertex 2.204494164
V1                           V1 2.121300250
comsize                 comsize 2.040822857
V2                           V2 1.765466709
orbit54                 orbit54 1.746777817
orbit65                 orbit65 1.727358222
orbit56                 orbit56 1.681635232
graph8                   graph8 1.480051737
graph29                 graph29 1.458589955
bet                         bet 1.421747498
walktrap_vertex walktrap_vertex 1.374497194
outer                     outer 1.343729617
ratio4                   ratio4 1.341131763
ioratio                 ioratio 1.219288020
orbit68                 orbit68 1.214996168
upto_fifth           upto_fifth 1.213390516
orbit63                 orbit63 1.147287384
orbit18                 orbit18 1.133260447
orbit46                 orbit46 1.128792288
graph27                 graph27 1.121128432
adhesion               adhesion 1.100230533
orbit66                 orbit66 1.098338392
knn                         knn 1.055157068
inner                     inner 0.997244254
graph22                 graph22 0.979700111
sixth                     sixth 0.919381332
graph5                   graph5 0.865492845
orbit39                 orbit39 0.849243821
orbit69                 orbit69 0.828388272
pagerank               pagerank 0.797865065
orbit23                 orbit23 0.794292053
third                     third 0.785459605
orbit12                 orbit12 0.777471689
orbit55                 orbit55 0.745185735
orbit35                 orbit35 0.722510725
orbit25                 orbit25 0.699811997
ratio6                   ratio6 0.697446891
ratio1                   ratio1 0.689611432
upto_sixth           upto_sixth 0.670069467
orbit27                 orbit27 0.662278913
orbit19                 orbit19 0.653391256
orbit31                 orbit31 0.617135729
cohesion               cohesion 0.616628383
orbit71                 orbit71 0.609604811
orbit4                   orbit4 0.594365844
orbit21                 orbit21 0.593976473
orbit24                 orbit24 0.584509146
orbit36                 orbit36 0.530773556
graph28                 graph28 0.525505108
orbit7                   orbit7 0.508349162
graph4                   graph4 0.501245541
graph26                 graph26 0.441690348
orbit52                 orbit52 0.436483690
orbit42                 orbit42 0.418532531
orbit59                 orbit59 0.411503765
orbit37                 orbit37 0.406587817
orbit38                 orbit38 0.405190606
graph7                   graph7 0.402636577
graph11                 graph11 0.399851419
orbit15                 orbit15 0.386371907
orbit51                 orbit51 0.374029447
graph15                 graph15 0.372144147
graph10                 graph10 0.361353874
constraint           constraint 0.358053859
fifth                     fifth 0.352089190
orbit32                 orbit32 0.347973950
orbit28                 orbit28 0.328808503
orbit2                   orbit2 0.324481292
selfinter             selfinter 0.323591416
orbit45                 orbit45 0.296356764
graph17                 graph17 0.291739244
close                     close 0.283659603
graph14                 graph14 0.279582448
orbit44                 orbit44 0.267392937
orbit58                 orbit58 0.261838907
orbit13                 orbit13 0.260488768
orbit67                 orbit67 0.259548507
orbit20                 orbit20 0.255234460
orbit53                 orbit53 0.253334300
bigcom3                 bigcom3 0.250853150
orbit64                 orbit64 0.240319950
graph25                 graph25 0.238012107
orbit47                 orbit47 0.237228974
orbit22                 orbit22 0.232590442
ratio3                   ratio3 0.215989654
orbit30                 orbit30 0.210789483
graph2                   graph2 0.203055821
orbit57                 orbit57 0.202250245
upto_fourth         upto_fourth 0.196946578
membership_s6     membership_s6 0.195322709
orbit61                 orbit61 0.187666492
orbit40                 orbit40 0.184548329
orbit33                 orbit33 0.183901271
ratio2                   ratio2 0.176869057
orbit60                 orbit60 0.172536103
orbit41                 orbit41 0.170022144
orbit17                 orbit17 0.162343837
orbit6                   orbit6 0.153129208
graph16                 graph16 0.152475536
orbit43                 orbit43 0.126899534
orbit29                 orbit29 0.116127800
graph0                   graph0 0.106033965
graph23                 graph23 0.099211830
graph19                 graph19 0.090115221
pdi                         pdi 0.084812711
graph24                 graph24 0.074921225
graph1                   graph1 0.072838654
second                   second 0.070124507
membership_s30   membership_s30 0.063683078
graph12                 graph12 0.058117008
orbit1                   orbit1 0.048364603
coreness               coreness 0.047993086
graph6                   graph6 0.045421900
orbit10                 orbit10 0.044840998
orbit5                   orbit5 0.038482944
ecc                         ecc 0.035561852
membership_s5     membership_s5 0.019747516
membership_s4     membership_s4 0.015058929
orbit16                 orbit16 0.014986355
bigcom40               bigcom40 0.014746479
upto_third           upto_third 0.011656699
graph13                 graph13 0.009554067
graph3                   graph3 0.000000000
graph9                   graph9 0.000000000
graph18                 graph18 0.000000000
graph21                 graph21 0.000000000
orbit0                   orbit0 0.000000000
orbit3                   orbit3 0.000000000
orbit8                   orbit8 0.000000000
orbit9                   orbit9 0.000000000
orbit11                 orbit11 0.000000000
orbit14                 orbit14 0.000000000
orbit26                 orbit26 0.000000000
orbit34                 orbit34 0.000000000
orbit48                 orbit48 0.000000000
orbit72                 orbit72 0.000000000
AP                           AP 0.000000000
eccrad                   eccrad 0.000000000
hubscore               hubscore 0.000000000
evcent                   evcent 0.000000000
first                     first 0.000000000
upto_second         upto_second 0.000000000
fourth                   fourth 0.000000000
bigcom1                 bigcom1 0.000000000
bigcom2                 bigcom2 0.000000000
bigcom4                 bigcom4 0.000000000
bigcom6                 bigcom6 0.000000000
bigcom8                 bigcom8 0.000000000
bigcom9                 bigcom9 0.000000000
bigcom11               bigcom11 0.000000000
bigcom13               bigcom13 0.000000000
bigcom15               bigcom15 0.000000000
bigcom16               bigcom16 0.000000000
bigcom21               bigcom21 0.000000000
bigcom22               bigcom22 0.000000000
bigcom24               bigcom24 0.000000000
bigcom26               bigcom26 0.000000000
bigcom30               bigcom30 0.000000000
bigcom31               bigcom31 0.000000000
bigcom32               bigcom32 0.000000000
bigcom33               bigcom33 0.000000000
bigcom34               bigcom34 0.000000000
bigcom36               bigcom36 0.000000000
bigcom37               bigcom37 0.000000000
bigcom38               bigcom38 0.000000000
bigcom39               bigcom39 0.000000000
bigcom43               bigcom43 0.000000000
bigcom44               bigcom44 0.000000000
bigcom46               bigcom46 0.000000000
bigcom47               bigcom47 0.000000000
bigcom49               bigcom49 0.000000000
bigcom50               bigcom50 0.000000000
bigcom51               bigcom51 0.000000000
bigcom52               bigcom52 0.000000000
bigcom54               bigcom54 0.000000000
bigcom56               bigcom56 0.000000000
bigcom62               bigcom62 0.000000000
bigcom66               bigcom66 0.000000000
bigcom68               bigcom68 0.000000000
bigcom69               bigcom69 0.000000000
bigcom71               bigcom71 0.000000000
bigcom72               bigcom72 0.000000000
bigcom73               bigcom73 0.000000000
bigcom74               bigcom74 0.000000000
bigcom75               bigcom75 0.000000000
bigcom76               bigcom76 0.000000000
bigcom77               bigcom77 0.000000000
bigcom79               bigcom79 0.000000000
bigcom80               bigcom80 0.000000000
bigcom82               bigcom82 0.000000000
bigcom83               bigcom83 0.000000000
bigcom84               bigcom84 0.000000000
bigcom85               bigcom85 0.000000000
bigcom87               bigcom87 0.000000000
bigcom89               bigcom89 0.000000000
bigcom91               bigcom91 0.000000000
bigcom92               bigcom92 0.000000000
bigcom93               bigcom93 0.000000000
bigcom96               bigcom96 0.000000000
bigcom97               bigcom97 0.000000000
bigcom98               bigcom98 0.000000000
bigcom99               bigcom99 0.000000000
bigcom101             bigcom101 0.000000000
bigcom104             bigcom104 0.000000000
bigcom106             bigcom106 0.000000000
bigcom109             bigcom109 0.000000000
bigcom113             bigcom113 0.000000000
bigcom116             bigcom116 0.000000000
bigcom120             bigcom120 0.000000000
bigcom123             bigcom123 0.000000000
bigcom126             bigcom126 0.000000000
bigcom127             bigcom127 0.000000000
bigcom137             bigcom137 0.000000000
bigcom139             bigcom139 0.000000000
bigcom140             bigcom140 0.000000000
bigcom143             bigcom143 0.000000000
bigcom145             bigcom145 0.000000000
bigcom146             bigcom146 0.000000000
bigcom147             bigcom147 0.000000000
bigcom149             bigcom149 0.000000000
bigcom153             bigcom153 0.000000000
bigcom154             bigcom154 0.000000000
bigcom156             bigcom156 0.000000000
bigcom157             bigcom157 0.000000000
bigcom158             bigcom158 0.000000000
bigcom160             bigcom160 0.000000000
bigcom161             bigcom161 0.000000000
bigcom162             bigcom162 0.000000000
bigcom164             bigcom164 0.000000000
bigcom166             bigcom166 0.000000000
bigcom167             bigcom167 0.000000000
bigcom171             bigcom171 0.000000000
bigcom173             bigcom173 0.000000000
bigcom175             bigcom175 0.000000000
bigcom176             bigcom176 0.000000000
bigcom177             bigcom177 0.000000000
bigcom178             bigcom178 0.000000000
bigcom180             bigcom180 0.000000000
bigcom181             bigcom181 0.000000000
bigcom184             bigcom184 0.000000000
bigcom186             bigcom186 0.000000000
bigcom187             bigcom187 0.000000000
bigcom189             bigcom189 0.000000000
bigcom194             bigcom194 0.000000000
bigcom195             bigcom195 0.000000000
bigcom196             bigcom196 0.000000000
bigcom204             bigcom204 0.000000000
bigcom205             bigcom205 0.000000000
bigcom212             bigcom212 0.000000000
bigcom214             bigcom214 0.000000000
bigcom222             bigcom222 0.000000000
bigcom223             bigcom223 0.000000000
bigcom226             bigcom226 0.000000000
bigcom227             bigcom227 0.000000000
bigcom229             bigcom229 0.000000000
bigcom233             bigcom233 0.000000000
bigcom236             bigcom236 0.000000000
bigcom237             bigcom237 0.000000000
bigcom246             bigcom246 0.000000000
bigcom248             bigcom248 0.000000000
bigcom249             bigcom249 0.000000000
bigcom250             bigcom250 0.000000000
bigcom254             bigcom254 0.000000000
bigcom266             bigcom266 0.000000000
bigcom269             bigcom269 0.000000000
bigcom272             bigcom272 0.000000000
bigcom274             bigcom274 0.000000000
bigcom281             bigcom281 0.000000000
bigcom291             bigcom291 0.000000000
bigcom292             bigcom292 0.000000000
bigcom295             bigcom295 0.000000000
bigcom299             bigcom299 0.000000000
bigcom301             bigcom301 0.000000000
bigcom306             bigcom306 0.000000000
bigcom309             bigcom309 0.000000000
bigcom314             bigcom314 0.000000000
bigcom321             bigcom321 0.000000000
bigcom341             bigcom341 0.000000000
bigcom350             bigcom350 0.000000000
bigcom353             bigcom353 0.000000000
bigcom359             bigcom359 0.000000000
bigcom363             bigcom363 0.000000000
bigcom365             bigcom365 0.000000000
bigcom385             bigcom385 0.000000000
bigcom386             bigcom386 0.000000000
bigcom408             bigcom408 0.000000000
bigcom412             bigcom412 0.000000000
bigcom480             bigcom480 0.000000000
membership_s1     membership_s1 0.000000000
membership_s3     membership_s3 0.000000000
membership_s7     membership_s7 0.000000000
membership_s8     membership_s8 0.000000000
membership_s9     membership_s9 0.000000000
membership_s11   membership_s11 0.000000000
membership_s12   membership_s12 0.000000000
membership_s14   membership_s14 0.000000000
membership_s15   membership_s15 0.000000000
membership_s16   membership_s16 0.000000000
membership_s17   membership_s17 0.000000000
membership_s18   membership_s18 0.000000000
membership_s20   membership_s20 0.000000000
membership_s21   membership_s21 0.000000000
membership_s22   membership_s22 0.000000000
membership_s24   membership_s24 0.000000000
membership_s25   membership_s25 0.000000000
membership_s26   membership_s26 0.000000000
membership_s27   membership_s27 0.000000000
membership_s28   membership_s28 0.000000000
membership_s31   membership_s31 0.000000000
membership_s32   membership_s32 0.000000000
membership_s33   membership_s33 0.000000000
membership_s36   membership_s36 0.000000000
membership_s37   membership_s37 0.000000000
[1] "Dataset: high_CT Model GLM, refit model on training data 2015-06-22 17:06:50"
[1] "glmnet variable coefficients"
                [,1]              [,2]                   
(Intercept)     "(Intercept)"     "-212.831177019395"    
graph0          "graph0"          "-0.000323891128444426"
graph1          "graph1"          "-1.40276136638232e-07"
graph2          "graph2"          "1.99367767718206e-05" 
graph3          "graph3"          "-8.356992226356e-09"  
graph4          "graph4"          "-5.40146039576242e-11"
graph5          "graph5"          "3.80247364526936e-07" 
graph6          "graph6"          "-2.79159619817871e-08"
graph7          "graph7"          "1.98589518820337e-06" 
graph8          "graph8"          "1.62794385431849e-05" 
graph9          "graph9"          "-2.03552896473419e-10"
graph10         "graph10"         "-3.58509700534205e-12"
graph11         "graph11"         "-4.62686595479558e-14"
graph12         "graph12"         "-3.37142422518554e-10"
graph13         "graph13"         "-6.65579485902547e-10"
graph14         "graph14"         "-1.63450722455873e-11"
graph15         "graph15"         "-6.86611170155877e-08"
graph16         "graph16"         "-1.02551658697928e-09"
graph17         "graph17"         "-1.09858578369397e-09"
graph18         "graph18"         "1.88579561276133e-08" 
graph19         "graph19"         "3.56054131165675e-09" 
graph20         "graph20"         "-2.7002565467562e-07" 
graph21         "graph21"         "1.91608461530942e-09" 
graph22         "graph22"         "2.34639222926009e-08" 
graph23         "graph23"         "-1.82304301569837e-08"
graph24         "graph24"         "8.36006799086754e-08" 
graph25         "graph25"         "9.43314091524265e-07" 
graph26         "graph26"         "3.06862049147628e-07" 
graph27         "graph27"         "8.34046969599111e-06" 
graph28         "graph28"         "3.17227066359634e-06" 
graph29         "graph29"         "-3.60789156549577e-05"
orbit0          "orbit0"          "-0.00032334069034155" 
orbit1          "orbit1"          "-2.67872585990455e-06"
orbit2          "orbit2"          "-1.38896567029704e-07"
orbit3          "orbit3"          "2.01539749867548e-05" 
orbit4          "orbit4"          "-1.57667653390792e-08"
orbit5          "orbit5"          "-8.96468719148384e-09"
orbit6          "orbit6"          "-5.72104794943522e-09"
orbit7          "orbit7"          "-5.10662717438084e-11"
orbit8          "orbit8"          "3.89315902475734e-07" 
orbit9          "orbit9"          "4.45361422033691e-06" 
orbit10         "orbit10"         "-1.89840059962126e-08"
orbit11         "orbit11"         "-4.02571729321738e-08"
orbit12         "orbit12"         "1.28799030218215e-05" 
orbit13         "orbit13"         "1.87141695239604e-06" 
orbit14         "orbit14"         "1.62401320653358e-05" 
orbit15         "orbit15"         "2.54566209300225e-10" 
orbit16         "orbit16"         "-2.74818725627793e-10"
orbit17         "orbit17"         "-6.96743404433146e-10"
orbit18         "orbit18"         "4.47434201439653e-10" 
orbit19         "orbit19"         "-1.58274327020298e-10"
orbit20         "orbit20"         "-1.37437586248986e-10"
orbit21         "orbit21"         "-3.10821580819429e-12"
orbit22         "orbit22"         "-1.33532037434597e-11"
orbit23         "orbit23"         "-3.53870734156813e-14"
orbit24         "orbit24"         "2.31619726874508e-08" 
orbit25         "orbit25"         "4.09290780344542e-09" 
orbit26         "orbit26"         "-4.22182416068273e-10"
orbit27         "orbit27"         "4.90396356343584e-08" 
orbit28         "orbit28"         "-7.0720843585815e-09" 
orbit29         "orbit29"         "1.56275470660704e-09" 
orbit30         "orbit30"         "-8.59661898925458e-10"
orbit31         "orbit31"         "6.48685711364793e-10" 
orbit32         "orbit32"         "-7.3298835627292e-11" 
orbit33         "orbit33"         "-1.63949922812001e-11"
orbit34         "orbit34"         "-6.91830672580018e-08"
orbit35         "orbit35"         "2.85380673676556e-08" 
orbit36         "orbit36"         "-1.91754712892663e-09"
orbit37         "orbit37"         "-2.99206279199627e-09"
orbit38         "orbit38"         "-1.36053172903475e-09"
orbit39         "orbit39"         "3.37421928622436e-07" 
orbit40         "orbit40"         "1.71925609218848e-08" 
orbit41         "orbit41"         "-6.35521936398142e-09"
orbit42         "orbit42"         "-1.92749377961048e-09"
orbit43         "orbit43"         "2.28622241957149e-07" 
orbit44         "orbit44"         "-2.65671231300031e-08"
orbit45         "orbit45"         "1.58445794781237e-06" 
orbit46         "orbit46"         "4.810923635959e-08"   
orbit47         "orbit47"         "-8.71057790130605e-09"
orbit48         "orbit48"         "1.64079822920125e-08" 
orbit49         "orbit49"         "-2.69668255023402e-08"
orbit50         "orbit50"         "-3.53216160269586e-07"
orbit51         "orbit51"         "3.19030269927505e-07" 
orbit52         "orbit52"         "-6.50862851896968e-08"
orbit53         "orbit53"         "-3.88433569198926e-08"
orbit54         "orbit54"         "2.16587174067634e-07" 
orbit55         "orbit55"         "1.61219807340383e-08" 
orbit56         "orbit56"         "1.17295300949643e-05" 
orbit57         "orbit57"         "-7.70782098822486e-08"
orbit58         "orbit58"         "6.23226359922799e-09" 
orbit59         "orbit59"         "9.18176166244017e-07" 
orbit60         "orbit60"         "2.24607289438302e-07" 
orbit61         "orbit61"         "7.21088228189159e-08" 
orbit62         "orbit62"         "2.54345380734396e-05" 
orbit63         "orbit63"         "2.457598362366e-06"   
orbit64         "orbit64"         "3.86598030838705e-07" 
orbit65         "orbit65"         "1.49952481180753e-05" 
orbit66         "orbit66"         "-1.10556885102537e-06"
orbit67         "orbit67"         "8.79265792787443e-07" 
orbit68         "orbit68"         "1.48022472582024e-05" 
orbit69         "orbit69"         "1.04032140536087e-05" 
orbit70         "orbit70"         "4.39488952489084e-05" 
orbit71         "orbit71"         "8.3454819188982e-08"  
orbit72         "orbit72"         "-3.70836643406473e-05"
AP              "AP"              "-0.030983344644745"   
bet             "bet"             "-2.99533580588498e-08"
ecc             "ecc"             "0.0361771974116947"   
eccrad          "eccrad"          "0.216887092703186"    
close           "close"           "-0.506993045235313"   
constraint      "constraint"      "2.38274830608038"     
coreness        "coreness"        "-0.00234389652330411" 
knn             "knn"             "-7.31425336364399e-06"
hubscore        "hubscore"        "0.122506711146332"    
pagerank        "pagerank"        "-83.8572751615107"    
trans           "trans"           "0.880323151931633"    
evcent          "evcent"          "0.108576802488894"    
first           "first"           "-0.000324451030527094"
upto_second     "upto_second"     "-1.07297126231183e-05"
upto_third      "upto_third"      "-3.77611808845059e-06"
upto_fourth     "upto_fourth"     "0.000106324724138814" 
upto_fifth      "upto_fifth"      "0.00270346574572888"  
upto_sixth      "upto_sixth"      "0.0127510640752896"   
second          "second"          "-1.00219055658801e-05"
third           "third"           "3.40821906348661e-05" 
fourth          "fourth"          "5.11735820801214e-06" 
fifth           "fifth"           "-9.15461067494548e-05"
sixth           "sixth"           "-0.00298603612338253" 
ratio1          "ratio1"          "-0.000231476766420187"
ratio2          "ratio2"          "0.00682607840354032"  
ratio3          "ratio3"          "-0.0274413907044774"  
ratio4          "ratio4"          "-2.99860976484573"    
ratio5          "ratio5"          "0.754013885263526"    
ratio6          "ratio6"          "0.0206657836129848"   
selfinter       "selfinter"       "0.191827283582196"    
walktrap_vertex "walktrap_vertex" "-0.0237015522947807"  
bigcom1         "bigcom1"         "-0.126816753708219"   
bigcom2         "bigcom2"         "0"                    
bigcom3         "bigcom3"         "0.367270341537295"    
bigcom4         "bigcom4"         "-0.0762260624209438"  
bigcom6         "bigcom6"         "0"                    
bigcom8         "bigcom8"         "-0.140428114649083"   
bigcom9         "bigcom9"         "-0.0992292971142194"  
bigcom11        "bigcom11"        "0"                    
bigcom13        "bigcom13"        "-0.0543921018742502"  
bigcom15        "bigcom15"        "-0.0941932725502843"  
bigcom16        "bigcom16"        "0"                    
bigcom21        "bigcom21"        "-0.0824453768934311"  
bigcom22        "bigcom22"        "-0.145583946310182"   
bigcom24        "bigcom24"        "0"                    
bigcom26        "bigcom26"        "-0.198941394376253"   
bigcom28        "bigcom28"        "0.360979940334851"    
bigcom30        "bigcom30"        "-0.103868211528934"   
bigcom31        "bigcom31"        "0"                    
bigcom32        "bigcom32"        "-0.143478698618829"   
bigcom33        "bigcom33"        "0"                    
bigcom34        "bigcom34"        "0"                    
bigcom36        "bigcom36"        "-0.0434232839330208"  
bigcom37        "bigcom37"        "0"                    
bigcom38        "bigcom38"        "0"                    
bigcom39        "bigcom39"        "-0.079370247228954"   
bigcom40        "bigcom40"        "0.109213658360708"    
bigcom43        "bigcom43"        "0"                    
bigcom44        "bigcom44"        "-0.123747964647275"   
bigcom46        "bigcom46"        "-0.119549625977405"   
bigcom47        "bigcom47"        "0"                    
bigcom49        "bigcom49"        "0"                    
bigcom50        "bigcom50"        "0"                    
bigcom51        "bigcom51"        "0"                    
bigcom52        "bigcom52"        "0"                    
bigcom54        "bigcom54"        "0"                    
bigcom56        "bigcom56"        "0"                    
bigcom62        "bigcom62"        "0"                    
bigcom66        "bigcom66"        "0"                    
bigcom68        "bigcom68"        "0"                    
bigcom69        "bigcom69"        "0"                    
bigcom71        "bigcom71"        "2.7803746624193"      
bigcom72        "bigcom72"        "0"                    
bigcom73        "bigcom73"        "-0.166743824843033"   
bigcom74        "bigcom74"        "0"                    
bigcom75        "bigcom75"        "0"                    
bigcom76        "bigcom76"        "0"                    
bigcom77        "bigcom77"        "0"                    
bigcom79        "bigcom79"        "0"                    
bigcom80        "bigcom80"        "0"                    
bigcom82        "bigcom82"        "-0.0776711558748405"  
bigcom83        "bigcom83"        "0"                    
bigcom84        "bigcom84"        "0"                    
bigcom85        "bigcom85"        "0"                    
bigcom87        "bigcom87"        "0"                    
bigcom89        "bigcom89"        "0"                    
bigcom91        "bigcom91"        "0"                    
bigcom92        "bigcom92"        "-0.118825193803637"   
bigcom93        "bigcom93"        "0"                    
bigcom96        "bigcom96"        "0"                    
bigcom97        "bigcom97"        "-0.181851689960853"   
bigcom98        "bigcom98"        "0"                    
bigcom99        "bigcom99"        "0"                    
bigcom101       "bigcom101"       "-0.123970474126482"   
bigcom104       "bigcom104"       "-0.0995117227996911"  
bigcom106       "bigcom106"       "0"                    
bigcom109       "bigcom109"       "0"                    
bigcom113       "bigcom113"       "0"                    
bigcom116       "bigcom116"       "-0.118519093485807"   
bigcom120       "bigcom120"       "0"                    
bigcom123       "bigcom123"       "0"                    
bigcom126       "bigcom126"       "0"                    
bigcom127       "bigcom127"       "0"                    
bigcom137       "bigcom137"       "0"                    
bigcom139       "bigcom139"       "0"                    
bigcom140       "bigcom140"       "0"                    
bigcom143       "bigcom143"       "0"                    
bigcom145       "bigcom145"       "0"                    
bigcom146       "bigcom146"       "0"                    
bigcom147       "bigcom147"       "-0.112146967266986"   
bigcom149       "bigcom149"       "0"                    
bigcom153       "bigcom153"       "0"                    
bigcom154       "bigcom154"       "-0.0973690287945434"  
bigcom156       "bigcom156"       "0"                    
bigcom157       "bigcom157"       "0"                    
bigcom158       "bigcom158"       "0"                    
bigcom160       "bigcom160"       "0"                    
bigcom161       "bigcom161"       "0"                    
bigcom162       "bigcom162"       "0"                    
bigcom164       "bigcom164"       "0"                    
bigcom166       "bigcom166"       "0"                    
bigcom167       "bigcom167"       "-0.120691563182135"   
bigcom171       "bigcom171"       "0"                    
bigcom173       "bigcom173"       "0"                    
bigcom175       "bigcom175"       "0"                    
bigcom176       "bigcom176"       "0"                    
bigcom177       "bigcom177"       "0"                    
bigcom178       "bigcom178"       "0"                    
bigcom180       "bigcom180"       "0"                    
bigcom181       "bigcom181"       "-0.103328105463976"   
bigcom184       "bigcom184"       "0"                    
bigcom186       "bigcom186"       "0"                    
bigcom187       "bigcom187"       "0"                    
bigcom189       "bigcom189"       "-0.125731346058873"   
bigcom194       "bigcom194"       "0"                    
bigcom195       "bigcom195"       "-0.0687604651487043"  
bigcom196       "bigcom196"       "0"                    
bigcom204       "bigcom204"       "-0.104543379186984"   
bigcom205       "bigcom205"       "0"                    
bigcom212       "bigcom212"       "0"                    
bigcom214       "bigcom214"       "0"                    
bigcom222       "bigcom222"       "0"                    
bigcom223       "bigcom223"       "0"                    
bigcom226       "bigcom226"       "0"                    
bigcom227       "bigcom227"       "0"                    
bigcom229       "bigcom229"       "0"                    
bigcom233       "bigcom233"       "0"                    
bigcom236       "bigcom236"       "0"                    
bigcom237       "bigcom237"       "0"                    
bigcom246       "bigcom246"       "0"                    
bigcom248       "bigcom248"       "-0.163144334248624"   
bigcom249       "bigcom249"       "0"                    
bigcom250       "bigcom250"       "0"                    
bigcom254       "bigcom254"       "0"                    
bigcom266       "bigcom266"       "0"                    
bigcom269       "bigcom269"       "-0.107123637793463"   
bigcom272       "bigcom272"       "0"                    
bigcom274       "bigcom274"       "-0.0626050390575915"  
bigcom281       "bigcom281"       "0"                    
bigcom291       "bigcom291"       "0"                    
bigcom292       "bigcom292"       "0"                    
bigcom295       "bigcom295"       "0"                    
bigcom299       "bigcom299"       "0"                    
bigcom301       "bigcom301"       "0"                    
bigcom306       "bigcom306"       "0"                    
bigcom309       "bigcom309"       "0"                    
bigcom314       "bigcom314"       "0"                    
bigcom321       "bigcom321"       "-0.0457064329397926"  
bigcom341       "bigcom341"       "0"                    
bigcom350       "bigcom350"       "0"                    
bigcom353       "bigcom353"       "0"                    
bigcom359       "bigcom359"       "0"                    
bigcom363       "bigcom363"       "0"                    
bigcom365       "bigcom365"       "0"                    
bigcom385       "bigcom385"       "0"                    
bigcom386       "bigcom386"       "0"                    
bigcom408       "bigcom408"       "0"                    
bigcom412       "bigcom412"       "0"                    
bigcom480       "bigcom480"       "0"                    
spin_vertex     "spin_vertex"     "0.132446745929301"    
membership_s1   "membership_s1"   "-0.0245068634806089"  
membership_s3   "membership_s3"   "0"                    
membership_s4   "membership_s4"   "0.0805028766569299"   
membership_s5   "membership_s5"   "-0.0667816905067749"  
membership_s6   "membership_s6"   "0.20608285897217"     
membership_s7   "membership_s7"   "-0.112780003648706"   
membership_s8   "membership_s8"   "0"                    
membership_s9   "membership_s9"   "0"                    
membership_s11  "membership_s11"  "0"                    
membership_s12  "membership_s12"  "0"                    
membership_s14  "membership_s14"  "0"                    
membership_s15  "membership_s15"  "-0.103484912110775"   
membership_s16  "membership_s16"  "0"                    
membership_s17  "membership_s17"  "0"                    
membership_s18  "membership_s18"  "-0.0974952732149806"  
membership_s20  "membership_s20"  "0"                    
membership_s21  "membership_s21"  "-0.0965601856578744"  
membership_s22  "membership_s22"  "0"                    
membership_s24  "membership_s24"  "-0.0748296947640989"  
membership_s25  "membership_s25"  "0"                    
membership_s26  "membership_s26"  "0"                    
membership_s27  "membership_s27"  "0.0218372403779607"   
membership_s28  "membership_s28"  "0"                    
membership_s30  "membership_s30"  "0.159010052017302"    
membership_s31  "membership_s31"  "-0.105022137378854"   
membership_s32  "membership_s32"  "-0.141158672730149"   
membership_s33  "membership_s33"  "0"                    
membership_s36  "membership_s36"  "-0.131214193202497"   
membership_s37  "membership_s37"  "-0.0761382304757566"  
V1              "V1"              "0.135873115302655"    
V2              "V2"              "0.235264478064228"    
pdi             "pdi"             "-10.8220111449373"    
adhesion        "adhesion"        "-7.9204314914942e-06" 
cohesion        "cohesion"        "1.58119927394136e-05" 
inner           "inner"           "-1.36899017228329e-05"
outer           "outer"           "-4.05387181800209e-05"
ioratio         "ioratio"         "0.368234313370156"    
comsize         "comsize"         "0.000190980215719744" 
[1] "Average GBM 10 CV AUC"
[1] 0.7844474
[[1]]
[1] 0.7235336

[[2]]
[1] 0.7441734

[[3]]
[1] 0.8642312

[[4]]
[1] 0.8464717

[[5]]
[1] 0.7438272

[1] "Average GBM 10 CV RMSE"
[1] 4.196479
[[1]]
[1] 4.242574

[[2]]
[1] 4.356348

[[3]]
[1] 4.171169

[[4]]
[1] 4.197003

[[5]]
[1] 4.015301

[1] "Average RF 10 CV AUC"
[1] 0.7765625
[[1]]
[1] 0.7274678

[[2]]
[1] 0.7195122

[[3]]
[1] 0.8598691

[[4]]
[1] 0.8630006

[[5]]
[1] 0.712963

[1] "Average RF 10 CV RMSE"
[1] 0.1863241
[[1]]
[1] 0.2171792

[[2]]
[1] 0.2355455

[[3]]
[1] 0.1413737

[[4]]
[1] 0.2017896

[[5]]
[1] 0.1357326

[1] "Average GLM 10 CV AUC"
[1] 0.8276955
[[1]]
[1] 0.851216

[[2]]
[1] 0.7918699

[[3]]
[1] 0.8833152

[[4]]
[1] 0.9268913

[[5]]
[1] 0.6851852

[1] "Average GLM 10 CV RMSE"
[1] 4.013901
[[1]]
[1] 3.856142

[[2]]
[1] 3.924897

[[3]]
[1] 3.717402

[[4]]
[1] 4.894586

[[5]]
[1] 3.676478

[1] "Average 10 CV AUC"
[1] 0.8119512
[[1]]
[1] 0.8086552

[[2]]
[1] 0.7688347

[[3]]
[1] 0.8876772

[[4]]
[1] 0.8986014

[[5]]
[1] 0.6959877

[1] "Average 10 CV RMSE"
[1] 2.701383
[[1]]
[1] 2.701242

[[2]]
[1] 2.767674

[[3]]
[1] 2.624281

[[4]]
[1] 2.8597

[[5]]
[1] 2.554016

[1] "average all"
[1] 2.641451
[1] 0.9942286
