# Supplementary material for: Distinctive Behaviors of Druggable Proteins in Cellular Networks
Source: PLoS Comput Biol. 2015 Dec 23;11(12):e1004597. doi: 10.1371/journal.pcbi.1004597 (PMC4689399; doi:10.1371/journal.pcbi.1004597)
Supplement: S1 File — (ZIP) [file pcbi.1004597.s004.zip › S1_File/direct.murcko.20150613_all_predict.ppi.optimised_Target_results_high_targets.txt]

[[1]]
[1] "high_targets"

[1] "Dataset: high_targets Model GBM, run: 1 of 5 2015-06-22 17:03:54"
Iter   TrainDeviance   ValidDeviance   StepSize   Improve
     1        0.3725            -nan     0.0100    0.0010
     2        0.3680            -nan     0.0100    0.0005
     3        0.3607            -nan     0.0100    0.0008
     4        0.3544            -nan     0.0100    0.0013
     5        0.3498            -nan     0.0100    0.0007
     6        0.3437            -nan     0.0100    0.0010
     7        0.3389            -nan     0.0100   -0.0000
     8        0.3352            -nan     0.0100    0.0004
     9        0.3305            -nan     0.0100    0.0012
    10        0.3268            -nan     0.0100    0.0005
    20        0.2901            -nan     0.0100    0.0007
    40        0.2408            -nan     0.0100    0.0003
    60        0.2079            -nan     0.0100   -0.0002
    80        0.1816            -nan     0.0100   -0.0000
   100        0.1627            -nan     0.0100    0.0000
   120        0.1450            -nan     0.0100   -0.0000
   128        0.1385            -nan     0.0100    0.0000

[1] "GBM variable coefficients"
                            var     rel.inf
bigcom28               bigcom28 7.227581463
orbit70                 orbit70 6.423256460
ratio5                   ratio5 4.969235420
outer                     outer 3.287629946
comsize                 comsize 3.274464985
orbit63                 orbit63 3.001818259
graph20                 graph20 2.160132085
spin_vertex         spin_vertex 2.015041929
third                     third 1.989354099
orbit49                 orbit49 1.966713739
knn                         knn 1.962611624
trans                     trans 1.918403140
orbit18                 orbit18 1.917029870
graph29                 graph29 1.823128969
V2                           V2 1.798738509
orbit62                 orbit62 1.757057324
orbit65                 orbit65 1.705728825
orbit64                 orbit64 1.615744558
orbit56                 orbit56 1.534016015
walktrap_vertex walktrap_vertex 1.509316565
bet                         bet 1.428346578
graph22                 graph22 1.273010004
ratio4                   ratio4 1.253698691
orbit50                 orbit50 1.113458245
orbit68                 orbit68 1.071323926
graph11                 graph11 1.064958961
V1                           V1 1.059489556
orbit45                 orbit45 0.997243828
orbit54                 orbit54 0.990660716
orbit46                 orbit46 0.925105187
sixth                     sixth 0.923843225
ratio6                   ratio6 0.921439872
bigcom3                 bigcom3 0.870371076
graph2                   graph2 0.832192072
orbit24                 orbit24 0.819483411
orbit19                 orbit19 0.799778169
pagerank               pagerank 0.791788028
graph28                 graph28 0.721529545
inner                     inner 0.694625938
orbit37                 orbit37 0.685504209
orbit44                 orbit44 0.670808940
graph23                 graph23 0.655597750
ioratio                 ioratio 0.649989058
graph4                   graph4 0.648817966
orbit9                   orbit9 0.646051206
graph8                   graph8 0.624961948
upto_fifth           upto_fifth 0.615863590
orbit36                 orbit36 0.591632288
cohesion               cohesion 0.588189700
adhesion               adhesion 0.579492499
orbit39                 orbit39 0.565634693
ratio1                   ratio1 0.534694656
orbit10                 orbit10 0.493832030
orbit6                   orbit6 0.493492397
orbit22                 orbit22 0.485482211
orbit27                 orbit27 0.477104219
graph10                 graph10 0.470234543
graph6                   graph6 0.468122613
orbit69                 orbit69 0.452537970
orbit35                 orbit35 0.451937737
coreness               coreness 0.446102908
orbit5                   orbit5 0.445985000
graph7                   graph7 0.445462693
orbit30                 orbit30 0.436932826
graph25                 graph25 0.432597549
orbit51                 orbit51 0.421823144
graph5                   graph5 0.414736805
orbit7                   orbit7 0.406375670
orbit57                 orbit57 0.397327027
constraint           constraint 0.384704420
graph27                 graph27 0.379132902
orbit11                 orbit11 0.376346531
orbit47                 orbit47 0.364348879
orbit33                 orbit33 0.354606589
selfinter             selfinter 0.349394286
orbit32                 orbit32 0.336186509
orbit12                 orbit12 0.321919659
graph14                 graph14 0.320888389
graph0                   graph0 0.314863043
orbit16                 orbit16 0.309949120
orbit67                 orbit67 0.306345940
orbit52                 orbit52 0.301635233
AP                           AP 0.296026896
orbit48                 orbit48 0.294893595
orbit59                 orbit59 0.292266580
orbit25                 orbit25 0.286203522
upto_fourth         upto_fourth 0.274148433
ratio3                   ratio3 0.266951642
graph9                   graph9 0.255137964
orbit4                   orbit4 0.251437037
orbit71                 orbit71 0.250757817
orbit23                 orbit23 0.245071339
orbit15                 orbit15 0.239813480
ratio2                   ratio2 0.238092661
graph13                 graph13 0.232602021
orbit58                 orbit58 0.232457450
graph18                 graph18 0.198400281
graph16                 graph16 0.196577861
orbit26                 orbit26 0.196457926
graph12                 graph12 0.177954284
graph26                 graph26 0.176412183
orbit2                   orbit2 0.173674370
graph1                   graph1 0.173259459
orbit31                 orbit31 0.169910412
graph17                 graph17 0.169898578
orbit20                 orbit20 0.160412516
bigcom40               bigcom40 0.157927684
graph15                 graph15 0.150698483
fourth                   fourth 0.149749237
graph3                   graph3 0.146902548
fifth                     fifth 0.140330638
orbit1                   orbit1 0.124313694
pdi                         pdi 0.119648497
orbit13                 orbit13 0.119477381
membership_s1     membership_s1 0.107563707
orbit28                 orbit28 0.102973261
graph21                 graph21 0.091443651
orbit41                 orbit41 0.087894065
orbit55                 orbit55 0.079170776
membership_s4     membership_s4 0.073187484
orbit21                 orbit21 0.061188564
orbit60                 orbit60 0.047279800
orbit66                 orbit66 0.045642405
orbit40                 orbit40 0.044548818
membership_s30   membership_s30 0.041447834
orbit53                 orbit53 0.039620196
membership_s27   membership_s27 0.035110585
orbit42                 orbit42 0.018836554
orbit38                 orbit38 0.016140765
graph24                 graph24 0.012651177
graph19                 graph19 0.005488065
orbit17                 orbit17 0.002896516
orbit43                 orbit43 0.001412804
hubscore               hubscore 0.000638345
orbit0                   orbit0 0.000000000
orbit3                   orbit3 0.000000000
orbit8                   orbit8 0.000000000
orbit14                 orbit14 0.000000000
orbit29                 orbit29 0.000000000
orbit34                 orbit34 0.000000000
orbit61                 orbit61 0.000000000
orbit72                 orbit72 0.000000000
ecc                         ecc 0.000000000
eccrad                   eccrad 0.000000000
close                     close 0.000000000
evcent                   evcent 0.000000000
first                     first 0.000000000
upto_second         upto_second 0.000000000
upto_third           upto_third 0.000000000
upto_sixth           upto_sixth 0.000000000
second                   second 0.000000000
bigcom1                 bigcom1 0.000000000
bigcom2                 bigcom2 0.000000000
bigcom4                 bigcom4 0.000000000
bigcom6                 bigcom6 0.000000000
bigcom8                 bigcom8 0.000000000
bigcom9                 bigcom9 0.000000000
bigcom11               bigcom11 0.000000000
bigcom13               bigcom13 0.000000000
bigcom15               bigcom15 0.000000000
bigcom16               bigcom16 0.000000000
bigcom21               bigcom21 0.000000000
bigcom22               bigcom22 0.000000000
bigcom24               bigcom24 0.000000000
bigcom26               bigcom26 0.000000000
bigcom30               bigcom30 0.000000000
bigcom31               bigcom31 0.000000000
bigcom32               bigcom32 0.000000000
bigcom33               bigcom33 0.000000000
bigcom34               bigcom34 0.000000000
bigcom36               bigcom36 0.000000000
bigcom37               bigcom37 0.000000000
bigcom38               bigcom38 0.000000000
bigcom39               bigcom39 0.000000000
bigcom43               bigcom43 0.000000000
bigcom44               bigcom44 0.000000000
bigcom46               bigcom46 0.000000000
bigcom47               bigcom47 0.000000000
bigcom49               bigcom49 0.000000000
bigcom50               bigcom50 0.000000000
bigcom51               bigcom51 0.000000000
bigcom52               bigcom52 0.000000000
bigcom54               bigcom54 0.000000000
bigcom56               bigcom56 0.000000000
bigcom62               bigcom62 0.000000000
bigcom66               bigcom66 0.000000000
bigcom68               bigcom68 0.000000000
bigcom69               bigcom69 0.000000000
bigcom71               bigcom71 0.000000000
bigcom72               bigcom72 0.000000000
bigcom73               bigcom73 0.000000000
bigcom74               bigcom74 0.000000000
bigcom75               bigcom75 0.000000000
bigcom76               bigcom76 0.000000000
bigcom77               bigcom77 0.000000000
bigcom79               bigcom79 0.000000000
bigcom80               bigcom80 0.000000000
bigcom82               bigcom82 0.000000000
bigcom83               bigcom83 0.000000000
bigcom84               bigcom84 0.000000000
bigcom85               bigcom85 0.000000000
bigcom87               bigcom87 0.000000000
bigcom89               bigcom89 0.000000000
bigcom91               bigcom91 0.000000000
bigcom92               bigcom92 0.000000000
bigcom93               bigcom93 0.000000000
bigcom96               bigcom96 0.000000000
bigcom97               bigcom97 0.000000000
bigcom98               bigcom98 0.000000000
bigcom99               bigcom99 0.000000000
bigcom101             bigcom101 0.000000000
bigcom104             bigcom104 0.000000000
bigcom106             bigcom106 0.000000000
bigcom109             bigcom109 0.000000000
bigcom113             bigcom113 0.000000000
bigcom116             bigcom116 0.000000000
bigcom120             bigcom120 0.000000000
bigcom123             bigcom123 0.000000000
bigcom126             bigcom126 0.000000000
bigcom127             bigcom127 0.000000000
bigcom137             bigcom137 0.000000000
bigcom139             bigcom139 0.000000000
bigcom140             bigcom140 0.000000000
bigcom143             bigcom143 0.000000000
bigcom145             bigcom145 0.000000000
bigcom146             bigcom146 0.000000000
bigcom147             bigcom147 0.000000000
bigcom149             bigcom149 0.000000000
bigcom153             bigcom153 0.000000000
bigcom154             bigcom154 0.000000000
bigcom156             bigcom156 0.000000000
bigcom157             bigcom157 0.000000000
bigcom158             bigcom158 0.000000000
bigcom160             bigcom160 0.000000000
bigcom161             bigcom161 0.000000000
bigcom162             bigcom162 0.000000000
bigcom164             bigcom164 0.000000000
bigcom166             bigcom166 0.000000000
bigcom167             bigcom167 0.000000000
bigcom171             bigcom171 0.000000000
bigcom173             bigcom173 0.000000000
bigcom175             bigcom175 0.000000000
bigcom176             bigcom176 0.000000000
bigcom177             bigcom177 0.000000000
bigcom178             bigcom178 0.000000000
bigcom180             bigcom180 0.000000000
bigcom181             bigcom181 0.000000000
bigcom184             bigcom184 0.000000000
bigcom186             bigcom186 0.000000000
bigcom187             bigcom187 0.000000000
bigcom189             bigcom189 0.000000000
bigcom194             bigcom194 0.000000000
bigcom195             bigcom195 0.000000000
bigcom196             bigcom196 0.000000000
bigcom204             bigcom204 0.000000000
bigcom205             bigcom205 0.000000000
bigcom212             bigcom212 0.000000000
bigcom214             bigcom214 0.000000000
bigcom222             bigcom222 0.000000000
bigcom223             bigcom223 0.000000000
bigcom226             bigcom226 0.000000000
bigcom227             bigcom227 0.000000000
bigcom229             bigcom229 0.000000000
bigcom233             bigcom233 0.000000000
bigcom236             bigcom236 0.000000000
bigcom237             bigcom237 0.000000000
bigcom246             bigcom246 0.000000000
bigcom248             bigcom248 0.000000000
bigcom249             bigcom249 0.000000000
bigcom250             bigcom250 0.000000000
bigcom254             bigcom254 0.000000000
bigcom266             bigcom266 0.000000000
bigcom269             bigcom269 0.000000000
bigcom272             bigcom272 0.000000000
bigcom274             bigcom274 0.000000000
bigcom281             bigcom281 0.000000000
bigcom291             bigcom291 0.000000000
bigcom292             bigcom292 0.000000000
bigcom295             bigcom295 0.000000000
bigcom299             bigcom299 0.000000000
bigcom301             bigcom301 0.000000000
bigcom306             bigcom306 0.000000000
bigcom309             bigcom309 0.000000000
bigcom314             bigcom314 0.000000000
bigcom321             bigcom321 0.000000000
bigcom341             bigcom341 0.000000000
bigcom350             bigcom350 0.000000000
bigcom353             bigcom353 0.000000000
bigcom359             bigcom359 0.000000000
bigcom363             bigcom363 0.000000000
bigcom365             bigcom365 0.000000000
bigcom385             bigcom385 0.000000000
bigcom386             bigcom386 0.000000000
bigcom408             bigcom408 0.000000000
bigcom412             bigcom412 0.000000000
bigcom480             bigcom480 0.000000000
membership_s3     membership_s3 0.000000000
membership_s5     membership_s5 0.000000000
membership_s6     membership_s6 0.000000000
membership_s7     membership_s7 0.000000000
membership_s8     membership_s8 0.000000000
membership_s9     membership_s9 0.000000000
membership_s11   membership_s11 0.000000000
membership_s12   membership_s12 0.000000000
membership_s14   membership_s14 0.000000000
membership_s15   membership_s15 0.000000000
membership_s16   membership_s16 0.000000000
membership_s17   membership_s17 0.000000000
membership_s18   membership_s18 0.000000000
membership_s20   membership_s20 0.000000000
membership_s21   membership_s21 0.000000000
membership_s22   membership_s22 0.000000000
membership_s24   membership_s24 0.000000000
membership_s25   membership_s25 0.000000000
membership_s26   membership_s26 0.000000000
membership_s28   membership_s28 0.000000000
membership_s31   membership_s31 0.000000000
membership_s32   membership_s32 0.000000000
membership_s33   membership_s33 0.000000000
membership_s36   membership_s36 0.000000000
membership_s37   membership_s37 0.000000000
[1] "Dataset: high_targets Model RF, run: 1 of 5 2015-06-22 17:04:11"
     |      Out-of-bag   |
Tree |      MSE  %Var(y) |
   1 |  0.06585   147.58 |
   2 |   0.0783   175.47 |
   3 |  0.06791   152.19 |
   4 |  0.06739   151.03 |
   5 |  0.06127   137.32 |
   6 |  0.05985   134.12 |
   7 |  0.05602   125.55 |
   8 |  0.05635   126.28 |
   9 |  0.05447   122.07 |
  10 |  0.05087   114.01 |
  11 |  0.05177   116.02 |
  12 |  0.05032   112.76 |
  13 |  0.05035   112.85 |
  14 |  0.05013   112.33 |
  15 |  0.04903   109.87 |
  16 |   0.0483   108.25 |
  17 |  0.04886   109.49 |
  18 |  0.04882   109.42 |
  19 |   0.0477   106.90 |
  20 |  0.04726   105.92 |
  21 |  0.04765   106.79 |
  22 |  0.04778   107.08 |
  23 |  0.04785   107.24 |
  24 |  0.04752   106.49 |
  25 |  0.04714   105.65 |
  26 |  0.04634   103.84 |
  27 |  0.04585   102.76 |
  28 |  0.04589   102.85 |
  29 |  0.04599   103.07 |
  30 |  0.04564   102.29 |
  31 |  0.04548   101.93 |
  32 |  0.04539   101.71 |
  33 |  0.04507   101.01 |
  34 |  0.04491   100.65 |
  35 |  0.04485   100.52 |
  36 |  0.04482   100.45 |
  37 |  0.04441    99.52 |
  38 |  0.04447    99.65 |
  39 |  0.04435    99.39 |
  40 |   0.0444    99.51 |
  41 |  0.04429    99.26 |
  42 |  0.04431    99.29 |
  43 |  0.04444    99.58 |
  44 |  0.04473   100.24 |
  45 |  0.04475   100.29 |
  46 |  0.04462    99.99 |
  47 |  0.04442    99.54 |
  48 |  0.04457    99.88 |
  49 |  0.04438    99.47 |
  50 |  0.04413    98.91 |
  51 |  0.04404    98.69 |
  52 |  0.04402    98.66 |
  53 |  0.04402    98.66 |
  54 |  0.04416    98.97 |
  55 |   0.0442    99.05 |
  56 |  0.04408    98.78 |
  57 |  0.04399    98.60 |
  58 |  0.04409    98.82 |
  59 |  0.04398    98.56 |
  60 |  0.04395    98.50 |
  61 |  0.04383    98.22 |
  62 |  0.04375    98.05 |
  63 |  0.04361    97.72 |
  64 |   0.0435    97.48 |
  65 |  0.04347    97.41 |
  66 |  0.04345    97.38 |
  67 |  0.04339    97.25 |
  68 |   0.0433    97.03 |
  69 |  0.04301    96.40 |
  70 |  0.04294    96.22 |
  71 |  0.04281    95.93 |
  72 |   0.0426    95.48 |
  73 |  0.04247    95.18 |
  74 |  0.04247    95.17 |
  75 |  0.04253    95.31 |
  76 |   0.0424    95.03 |
  77 |  0.04245    95.13 |
  78 |  0.04254    95.34 |
  79 |  0.04262    95.52 |
  80 |  0.04268    95.65 |
  81 |  0.04282    95.97 |
  82 |  0.04277    95.84 |
  83 |  0.04273    95.76 |
  84 |  0.04258    95.43 |
  85 |  0.04259    95.45 |
  86 |  0.04243    95.09 |
  87 |  0.04244    95.10 |
  88 |  0.04236    94.93 |
  89 |  0.04244    95.12 |
  90 |  0.04237    94.96 |
  91 |  0.04241    95.04 |
  92 |  0.04238    94.98 |
  93 |  0.04235    94.91 |
  94 |  0.04222    94.61 |
  95 |  0.04224    94.66 |
  96 |  0.04228    94.75 |
  97 |  0.04234    94.90 |
  98 |  0.04241    95.05 |
  99 |  0.04243    95.10 |
 100 |  0.04253    95.30 |
[1] "Random Forest variable coefficients"
                      %IncMSE IncNodePurity
graph0           1.199313e-03  1.567113e-01
graph1           5.304637e-04  5.817520e-02
graph2           2.844220e-03  2.297032e-01
graph3           7.644222e-04  1.595331e-01
graph4           9.397754e-04  1.601734e-01
graph5           9.591259e-04  8.211415e-02
graph6           0.000000e+00  2.436593e-16
graph7           0.000000e+00  5.179884e-16
graph8           2.084073e-04  1.048424e-01
graph9           5.267428e-04  4.665742e-02
graph10          7.269036e-04  1.224195e-01
graph11          2.621559e-03  1.869985e-01
graph12          1.609260e-04  8.244202e-02
graph13          6.074465e-04  1.124259e-01
graph14          1.420867e-03  1.024592e-01
graph15          1.669271e-04  9.851717e-02
graph16          7.464166e-04  1.637577e-01
graph17          9.938101e-04  8.313753e-02
graph18          1.891128e-03  1.400715e-01
graph19          1.878509e-04  5.888791e-02
graph20          2.809471e-03  5.406557e-01
graph21         -2.521508e-05  1.321426e-01
graph22          8.608210e-03  3.824066e-01
graph23          5.826103e-04  8.369687e-02
graph24          1.317283e-03  1.242739e-01
graph25          2.586828e-03  5.073501e-01
graph26          1.696649e-03  2.644518e-01
graph27          1.030940e-02  4.764695e-01
graph28          2.877409e-03  3.753018e-01
graph29          1.404006e-03  5.824236e-01
orbit0           1.110337e-04  8.213897e-02
orbit1           7.462488e-04  1.485915e-01
orbit2          -1.224188e-04  1.017299e-01
orbit3           2.284248e-03  3.659798e-01
orbit4           5.245596e-05  1.381073e-01
orbit5           7.854380e-04  9.392837e-02
orbit6           1.030623e-03  2.350978e-01
orbit7           3.001471e-04  1.879107e-01
orbit8           1.216313e-03  1.263645e-01
orbit9           2.649208e-03  1.885284e-01
orbit10          1.445804e-03  1.572867e-01
orbit11          9.851495e-04  7.958523e-02
orbit12          2.843806e-03  1.775310e-01
orbit13          0.000000e+00  1.756410e-02
orbit14          9.948858e-04  3.132133e-01
orbit15          1.944101e-03  1.487991e-01
orbit16          4.134791e-04  1.373907e-01
orbit17          6.740180e-04  8.115938e-02
orbit18          2.193440e-03  3.547736e-01
orbit19          2.160174e-03  2.716388e-01
orbit20          2.240362e-04  9.847460e-02
orbit21          1.906683e-03  1.258409e-01
orbit22          1.106396e-03  7.048372e-01
orbit23          1.209929e-03  2.050277e-01
orbit24          3.588609e-03  1.320698e-01
orbit25          1.368579e-03  1.910505e-01
orbit26          7.193978e-04  9.824613e-02
orbit27          1.925588e-05  1.917613e-01
orbit28          9.299182e-04  8.582583e-02
orbit29         -1.080065e-04  9.454173e-02
orbit30          1.325545e-03  2.283158e-01
orbit31          9.466571e-04  3.196017e-01
orbit32          2.305011e-03  2.589525e-01
orbit33          8.396758e-04  1.676912e-01
orbit34          4.594820e-04  1.230356e-01
orbit35          9.574543e-04  1.559704e-01
orbit36          7.640648e-04  1.773164e-01
orbit37          3.703157e-05  9.416622e-02
orbit38          1.360854e-04  8.812144e-02
orbit39          1.720331e-03  2.805945e-01
orbit40          2.603515e-03  1.365665e-01
orbit41          4.536602e-04  1.868871e-01
orbit42          2.467463e-04  3.249127e-02
orbit43          8.451106e-04  1.151489e-01
orbit44          1.590573e-03  2.851334e-01
orbit45          1.666719e-03  3.224171e-01
orbit46          2.392031e-03  2.732815e-01
orbit47          5.614953e-04  5.539847e-02
orbit48          1.165571e-04  7.579071e-02
orbit49          2.361324e-03  4.188262e-01
orbit50          3.645020e-04  5.348611e-01
orbit51          1.170801e-03  9.204250e-02
orbit52          8.729803e-04  1.145739e-01
orbit53          1.541310e-03  7.718429e-02
orbit54          2.214944e-03  4.202478e-01
orbit55          1.620071e-04  1.694437e-01
orbit56          7.874147e-03  6.340619e-01
orbit57          6.406474e-04  1.331943e-01
orbit58          6.551441e-04  7.014622e-02
orbit59          7.450650e-03  3.969358e-01
orbit60         -7.995926e-05  8.359212e-02
orbit61          7.899368e-04  1.665896e-01
orbit62          1.337132e-03  6.568697e-01
orbit63          1.650503e-03  5.617158e-01
orbit64          2.591634e-03  2.734398e-01
orbit65          2.093193e-02  9.416238e-01
orbit66          2.637661e-03  6.024579e-01
orbit67          1.027610e-03  2.874309e-02
orbit68          6.736124e-03  1.048497e+00
orbit69         -2.422243e-05  2.943746e-01
orbit70          1.051341e-02  1.669941e+00
orbit71          8.371774e-04  2.559667e-01
orbit72          9.202359e-04  3.611859e-01
AP               0.000000e+00  2.775558e-19
bet              9.858883e-04  2.836607e-01
ecc              3.561644e-04  9.902387e-03
eccrad           0.000000e+00  0.000000e+00
close            1.027740e-04  7.011440e-02
constraint       3.854956e-04  1.800894e-01
coreness        -9.628808e-05  2.276485e-01
knn              1.504632e-03  1.012187e+00
hubscore         1.564297e-03  1.769018e-01
pagerank         1.043659e-03  3.859453e-01
trans            2.321355e-03  8.217109e-01
evcent           8.478978e-04  1.323762e-01
first            5.832604e-06  3.922306e-04
upto_second      5.077527e-04  9.246076e-02
upto_third       3.494555e-04  1.195441e-01
upto_fourth      3.668554e-03  1.363712e-01
upto_fifth       2.011073e-03  3.621391e-01
upto_sixth       4.038657e-05  2.780665e-02
second           1.524300e-03  3.701007e-02
third            1.577049e-03  4.190387e-01
fourth           2.008384e-04  1.136892e-01
fifth            3.311040e-03  2.457253e-01
sixth            3.044262e-03  3.074952e-01
ratio1           4.178891e-04  3.006472e-01
ratio2           2.504152e-03  3.185531e-01
ratio3           1.033461e-04  2.387909e-01
ratio4          -3.319732e-05  4.775662e-01
ratio5           3.207402e-04  8.365690e-01
ratio6           1.665735e-03  3.465229e-01
selfinter       -1.320735e-04  4.016277e-02
walktrap_vertex -2.535380e-04  7.761379e-01
bigcom1          0.000000e+00  1.555556e-02
bigcom2          0.000000e+00  0.000000e+00
bigcom3          2.192170e-04  7.661130e-02
bigcom4          8.034859e-05  1.217081e-01
bigcom6          0.000000e+00  0.000000e+00
bigcom8          0.000000e+00  0.000000e+00
bigcom9          0.000000e+00  0.000000e+00
bigcom11         0.000000e+00  0.000000e+00
bigcom13         0.000000e+00  0.000000e+00
bigcom15         0.000000e+00  0.000000e+00
bigcom16         0.000000e+00  0.000000e+00
bigcom21         0.000000e+00  1.110223e-18
bigcom22         0.000000e+00  3.469447e-20
bigcom24         0.000000e+00  0.000000e+00
bigcom26         0.000000e+00  0.000000e+00
bigcom28         7.414236e-03  1.714338e+00
bigcom30         0.000000e+00  0.000000e+00
bigcom31         0.000000e+00  0.000000e+00
bigcom32         0.000000e+00  0.000000e+00
bigcom33         0.000000e+00  0.000000e+00
bigcom34         0.000000e+00  0.000000e+00
bigcom36         0.000000e+00  0.000000e+00
bigcom37         0.000000e+00  0.000000e+00
bigcom38         0.000000e+00  0.000000e+00
bigcom39         0.000000e+00  0.000000e+00
bigcom40        -1.488169e-04  6.310936e-02
bigcom43         0.000000e+00  0.000000e+00
bigcom44         0.000000e+00  0.000000e+00
bigcom46         0.000000e+00  1.326241e-01
bigcom47         0.000000e+00  0.000000e+00
bigcom49         0.000000e+00  0.000000e+00
bigcom50         0.000000e+00  0.000000e+00
bigcom51         0.000000e+00  0.000000e+00
bigcom52         0.000000e+00  0.000000e+00
bigcom54         0.000000e+00  0.000000e+00
bigcom56         0.000000e+00  0.000000e+00
bigcom62         0.000000e+00  0.000000e+00
bigcom66         0.000000e+00  0.000000e+00
bigcom68         0.000000e+00  0.000000e+00
bigcom69         0.000000e+00  0.000000e+00
bigcom71         0.000000e+00  3.477180e-01
bigcom72         0.000000e+00  0.000000e+00
bigcom73         0.000000e+00  0.000000e+00
bigcom74         0.000000e+00  0.000000e+00
bigcom75         0.000000e+00  0.000000e+00
bigcom76         0.000000e+00  0.000000e+00
bigcom77         0.000000e+00  0.000000e+00
bigcom79         0.000000e+00  0.000000e+00
bigcom80         0.000000e+00  0.000000e+00
bigcom82         0.000000e+00  0.000000e+00
bigcom83         0.000000e+00  0.000000e+00
bigcom84         0.000000e+00  0.000000e+00
bigcom85         0.000000e+00  0.000000e+00
bigcom87         0.000000e+00  0.000000e+00
bigcom89         0.000000e+00  0.000000e+00
bigcom91         0.000000e+00  0.000000e+00
bigcom92         0.000000e+00  0.000000e+00
bigcom93         0.000000e+00  0.000000e+00
bigcom96         0.000000e+00  0.000000e+00
bigcom97         0.000000e+00  0.000000e+00
bigcom98         0.000000e+00  0.000000e+00
bigcom99         0.000000e+00  0.000000e+00
bigcom101        0.000000e+00  0.000000e+00
bigcom104        0.000000e+00  0.000000e+00
bigcom106        0.000000e+00  0.000000e+00
bigcom109        0.000000e+00  0.000000e+00
bigcom113        0.000000e+00  0.000000e+00
bigcom116        0.000000e+00  0.000000e+00
bigcom120        0.000000e+00  0.000000e+00
bigcom123        0.000000e+00  0.000000e+00
bigcom126        0.000000e+00  0.000000e+00
bigcom127        0.000000e+00  0.000000e+00
bigcom137        0.000000e+00  0.000000e+00
bigcom139        0.000000e+00  0.000000e+00
bigcom140        0.000000e+00  0.000000e+00
bigcom143        0.000000e+00  0.000000e+00
bigcom145        0.000000e+00  0.000000e+00
bigcom146        0.000000e+00  0.000000e+00
bigcom147        0.000000e+00  0.000000e+00
bigcom149        0.000000e+00  0.000000e+00
bigcom153        0.000000e+00  0.000000e+00
bigcom154        0.000000e+00  0.000000e+00
bigcom156        0.000000e+00  0.000000e+00
bigcom157        0.000000e+00  0.000000e+00
bigcom158        0.000000e+00  0.000000e+00
bigcom160        0.000000e+00  0.000000e+00
bigcom161        0.000000e+00  0.000000e+00
bigcom162        0.000000e+00  0.000000e+00
bigcom164        0.000000e+00  0.000000e+00
bigcom166        0.000000e+00  0.000000e+00
bigcom167        0.000000e+00  0.000000e+00
bigcom171        0.000000e+00  0.000000e+00
bigcom173        0.000000e+00  0.000000e+00
bigcom175        0.000000e+00  0.000000e+00
bigcom176        0.000000e+00  0.000000e+00
bigcom177        0.000000e+00  0.000000e+00
bigcom178        0.000000e+00  0.000000e+00
bigcom180        0.000000e+00  0.000000e+00
bigcom181        0.000000e+00  0.000000e+00
bigcom184        0.000000e+00  0.000000e+00
bigcom186        0.000000e+00  0.000000e+00
bigcom187        0.000000e+00  0.000000e+00
bigcom189        0.000000e+00  0.000000e+00
bigcom194        0.000000e+00  0.000000e+00
bigcom195        0.000000e+00  0.000000e+00
bigcom196        0.000000e+00  0.000000e+00
bigcom204        0.000000e+00  3.579187e-01
bigcom205        0.000000e+00  0.000000e+00
bigcom212        0.000000e+00  0.000000e+00
bigcom214        0.000000e+00  0.000000e+00
bigcom222        0.000000e+00  0.000000e+00
bigcom223        0.000000e+00  0.000000e+00
bigcom226        0.000000e+00  0.000000e+00
bigcom227        0.000000e+00  0.000000e+00
bigcom229        0.000000e+00  0.000000e+00
bigcom233        0.000000e+00  0.000000e+00
bigcom236        0.000000e+00  0.000000e+00
bigcom237        0.000000e+00  0.000000e+00
bigcom246        0.000000e+00  0.000000e+00
bigcom248        0.000000e+00  0.000000e+00
bigcom249        0.000000e+00  0.000000e+00
bigcom250        0.000000e+00  0.000000e+00
bigcom254        0.000000e+00  0.000000e+00
bigcom266        0.000000e+00  0.000000e+00
bigcom269        0.000000e+00  0.000000e+00
bigcom272        0.000000e+00  0.000000e+00
bigcom274        0.000000e+00  0.000000e+00
bigcom281        0.000000e+00  0.000000e+00
bigcom291        0.000000e+00  0.000000e+00
bigcom292        0.000000e+00  0.000000e+00
bigcom295        0.000000e+00  0.000000e+00
bigcom299        0.000000e+00  0.000000e+00
bigcom301        0.000000e+00  0.000000e+00
bigcom306        0.000000e+00  0.000000e+00
bigcom309        0.000000e+00  0.000000e+00
bigcom314        0.000000e+00  0.000000e+00
bigcom321        0.000000e+00  0.000000e+00
bigcom341        0.000000e+00  0.000000e+00
bigcom350        0.000000e+00  0.000000e+00
bigcom353        0.000000e+00  0.000000e+00
bigcom359        0.000000e+00  0.000000e+00
bigcom363        0.000000e+00  0.000000e+00
bigcom365        0.000000e+00  0.000000e+00
bigcom385        0.000000e+00  0.000000e+00
bigcom386        0.000000e+00  0.000000e+00
bigcom408        0.000000e+00  0.000000e+00
bigcom412        0.000000e+00  0.000000e+00
bigcom480        0.000000e+00  0.000000e+00
spin_vertex      1.606667e-04  3.094519e-01
membership_s1    5.321171e-05  3.862696e-02
membership_s3    0.000000e+00  0.000000e+00
membership_s4    7.963893e-05  6.143044e-03
membership_s5    0.000000e+00  0.000000e+00
membership_s6   -1.086957e-06  8.519677e-03
membership_s7    0.000000e+00  0.000000e+00
membership_s8    0.000000e+00  0.000000e+00
membership_s9    0.000000e+00  0.000000e+00
membership_s11   0.000000e+00  0.000000e+00
membership_s12   0.000000e+00  0.000000e+00
membership_s14   0.000000e+00  0.000000e+00
membership_s15   0.000000e+00  0.000000e+00
membership_s16   0.000000e+00  0.000000e+00
membership_s17   0.000000e+00  0.000000e+00
membership_s18   0.000000e+00  0.000000e+00
membership_s20   0.000000e+00  0.000000e+00
membership_s21   0.000000e+00  0.000000e+00
membership_s22   0.000000e+00  0.000000e+00
membership_s24   0.000000e+00  0.000000e+00
membership_s25   0.000000e+00  0.000000e+00
membership_s26   0.000000e+00  0.000000e+00
membership_s27   6.483054e-05  5.792403e-02
membership_s28   0.000000e+00  0.000000e+00
membership_s30   5.181282e-04  6.600410e-02
membership_s31   0.000000e+00  0.000000e+00
membership_s32   0.000000e+00  0.000000e+00
membership_s33   0.000000e+00  0.000000e+00
membership_s36   0.000000e+00  1.776357e-17
membership_s37   0.000000e+00  0.000000e+00
V1               9.755155e-04  5.427509e-01
V2               1.520999e-04  4.365563e-01
pdi             -2.698828e-07  1.781335e-01
adhesion         1.901689e-03  5.672294e-01
cohesion         1.111202e-03  6.076443e-01
inner            7.672712e-04  5.710138e-01
outer            9.895254e-04  1.419486e+00
ioratio          3.314306e-04  5.687375e-01
comsize          2.174470e-03  1.219050e+00
[1] "Dataset: high_targets Model GLM, run: 1 of 5 2015-06-22 17:04:22"
[1] "glmnet variable coefficients"
                     [,1]          [,2]
(Intercept)     -3.013656 -5.461204e+03
graph0           0.000000 -9.139727e-03
graph1           0.000000  0.000000e+00
graph2           0.000000 -4.412138e-04
graph3           0.000000 -8.605004e-08
graph4           0.000000  0.000000e+00
graph5           0.000000 -4.967700e-05
graph6           0.000000 -5.341374e-09
graph7           0.000000  0.000000e+00
graph8           0.000000  1.105414e-04
graph9           0.000000 -5.952488e-09
graph10          0.000000  0.000000e+00
graph11          0.000000  0.000000e+00
graph12          0.000000  0.000000e+00
graph13          0.000000  0.000000e+00
graph14          0.000000  0.000000e+00
graph15          0.000000  0.000000e+00
graph16          0.000000  0.000000e+00
graph17          0.000000  0.000000e+00
graph18          0.000000  6.536896e-08
graph19          0.000000  3.469274e-07
graph20          0.000000 -2.944392e-06
graph21          0.000000  2.694855e-09
graph22          0.000000  0.000000e+00
graph23          0.000000 -1.921865e-07
graph24          0.000000  4.027265e-08
graph25          0.000000  0.000000e+00
graph26          0.000000  0.000000e+00
graph27          0.000000  6.890809e-06
graph28          0.000000  0.000000e+00
graph29          0.000000 -2.126565e-04
orbit0           0.000000 -8.753401e-03
orbit1           0.000000  1.301352e-07
orbit2           0.000000  0.000000e+00
orbit3           0.000000 -6.714043e-05
orbit4           0.000000 -6.742327e-06
orbit5           0.000000 -5.543092e-08
orbit6           0.000000  3.486596e-08
orbit7           0.000000  0.000000e+00
orbit8           0.000000 -4.121248e-05
orbit9           0.000000  1.317825e-05
orbit10          0.000000 -9.006260e-06
orbit11          0.000000  0.000000e+00
orbit12          0.000000  0.000000e+00
orbit13          0.000000  4.618751e-05
orbit14          0.000000  9.276104e-05
orbit15          0.000000  1.080502e-07
orbit16          0.000000 -8.192467e-09
orbit17          0.000000 -5.257032e-08
orbit18          0.000000 -1.071191e-09
orbit19          0.000000 -3.193756e-08
orbit20          0.000000  1.923559e-10
orbit21          0.000000  0.000000e+00
orbit22          0.000000  3.811501e-10
orbit23          0.000000  0.000000e+00
orbit24          0.000000  1.444791e-06
orbit25          0.000000  4.078495e-07
orbit26          0.000000  0.000000e+00
orbit27          0.000000 -4.069519e-07
orbit28          0.000000 -1.229661e-07
orbit29          0.000000 -3.745313e-07
orbit30          0.000000  0.000000e+00
orbit31          0.000000 -2.216835e-07
orbit32          0.000000  5.303191e-09
orbit33          0.000000  0.000000e+00
orbit34          0.000000 -3.441026e-08
orbit35          0.000000 -2.282858e-06
orbit36          0.000000  9.220013e-07
orbit37          0.000000 -1.047889e-06
orbit38          0.000000  0.000000e+00
orbit39          0.000000 -2.962775e-07
orbit40          0.000000  1.360313e-06
orbit41          0.000000 -1.238695e-07
orbit42          0.000000  0.000000e+00
orbit43          0.000000  1.758151e-05
orbit44          0.000000 -2.457526e-07
orbit45          0.000000  3.332682e-05
orbit46          0.000000 -1.878760e-05
orbit47          0.000000  2.423489e-07
orbit48          0.000000  1.818709e-06
orbit49          0.000000  1.177122e-05
orbit50          0.000000 -8.614387e-06
orbit51          0.000000  1.286114e-05
orbit52          0.000000 -1.954660e-05
orbit53          0.000000  0.000000e+00
orbit54          0.000000 -3.286707e-05
orbit55          0.000000  1.027128e-06
orbit56          0.000000  1.385984e-05
orbit57          0.000000 -1.250520e-05
orbit58          0.000000  4.711277e-06
orbit59          0.000000  2.025333e-05
orbit60          0.000000  7.895668e-06
orbit61          0.000000  0.000000e+00
orbit62          0.000000 -5.033679e-05
orbit63          0.000000  1.065948e-04
orbit64          0.000000 -5.443990e-05
orbit65          0.000000 -7.748740e-07
orbit66          0.000000 -7.894127e-05
orbit67          0.000000  1.445296e-05
orbit68          0.000000  6.427273e-05
orbit69          0.000000  1.908244e-05
orbit70          0.000000  1.858049e-03
orbit71          0.000000 -2.385242e-05
orbit72          0.000000 -2.129273e-04
AP               0.000000  1.914850e-01
bet              0.000000  0.000000e+00
ecc              0.000000 -2.457269e-01
eccrad           0.000000 -1.381077e+00
close            0.000000  0.000000e+00
constraint       0.000000 -3.081972e+01
coreness         0.000000 -2.091181e-01
knn              0.000000  7.343593e-05
hubscore         0.000000  4.164641e-01
pagerank         0.000000 -1.851012e+02
trans            0.000000  4.190545e+00
evcent           0.000000  1.543074e+00
first            0.000000 -8.797661e-03
upto_second      0.000000  0.000000e+00
upto_third       0.000000  0.000000e+00
upto_fourth      0.000000  1.450606e-02
upto_fifth       0.000000  3.669381e-02
upto_sixth       0.000000  3.583028e-01
second           0.000000  0.000000e+00
third            0.000000 -2.489377e-04
fourth           0.000000  4.499890e-05
fifth            0.000000 -1.575334e-02
sixth            0.000000 -2.242408e-02
ratio1           0.000000 -8.882140e-03
ratio2           0.000000  6.840258e-01
ratio3           0.000000 -1.038384e+00
ratio4           0.000000  6.751240e+01
ratio5           0.000000  1.054366e+00
ratio6           0.000000  1.128059e+00
selfinter        0.000000  9.999605e-01
walktrap_vertex  0.000000  9.443689e-01
bigcom1          0.000000  2.389386e-01
bigcom2          0.000000  0.000000e+00
bigcom3          0.000000  1.076446e+00
bigcom4          0.000000 -1.679775e-01
bigcom6          0.000000  0.000000e+00
bigcom8          0.000000 -2.892622e-01
bigcom9          0.000000  0.000000e+00
bigcom11         0.000000  0.000000e+00
bigcom13         0.000000  0.000000e+00
bigcom15         0.000000  0.000000e+00
bigcom16         0.000000  0.000000e+00
bigcom21         0.000000  0.000000e+00
bigcom22         0.000000  0.000000e+00
bigcom24         0.000000  0.000000e+00
bigcom26         0.000000 -9.199939e-01
bigcom28         0.000000  1.074363e+00
bigcom30         0.000000 -1.800836e+00
bigcom31         0.000000  0.000000e+00
bigcom32         0.000000 -1.027136e+00
bigcom33         0.000000  0.000000e+00
bigcom34         0.000000  0.000000e+00
bigcom36         0.000000  0.000000e+00
bigcom37         0.000000  0.000000e+00
bigcom38         0.000000  0.000000e+00
bigcom39         0.000000 -7.992009e-02
bigcom40         0.000000  3.052812e-01
bigcom43         0.000000  0.000000e+00
bigcom44         0.000000  0.000000e+00
bigcom46         0.000000  5.246120e+00
bigcom47         0.000000  0.000000e+00
bigcom49         0.000000  0.000000e+00
bigcom50         0.000000  0.000000e+00
bigcom51         0.000000  0.000000e+00
bigcom52         0.000000  0.000000e+00
bigcom54         0.000000  0.000000e+00
bigcom56         0.000000  0.000000e+00
bigcom62         0.000000  0.000000e+00
bigcom66         0.000000  0.000000e+00
bigcom68         0.000000  0.000000e+00
bigcom69         0.000000  0.000000e+00
bigcom71         0.000000  6.998213e+00
bigcom72         0.000000  0.000000e+00
bigcom73         0.000000  0.000000e+00
bigcom74         0.000000  0.000000e+00
bigcom75         0.000000  0.000000e+00
bigcom76         0.000000  0.000000e+00
bigcom77         0.000000  0.000000e+00
bigcom79         0.000000  0.000000e+00
bigcom80         0.000000  0.000000e+00
bigcom82         0.000000  0.000000e+00
bigcom83         0.000000  0.000000e+00
bigcom84         0.000000  0.000000e+00
bigcom85         0.000000  0.000000e+00
bigcom87         0.000000  0.000000e+00
bigcom89         0.000000  0.000000e+00
bigcom91         0.000000  0.000000e+00
bigcom92         0.000000  0.000000e+00
bigcom93         0.000000  0.000000e+00
bigcom96         0.000000  0.000000e+00
bigcom97         0.000000  0.000000e+00
bigcom98         0.000000  0.000000e+00
bigcom99         0.000000  0.000000e+00
bigcom101        0.000000  0.000000e+00
bigcom104        0.000000  0.000000e+00
bigcom106        0.000000  0.000000e+00
bigcom109        0.000000  0.000000e+00
bigcom113        0.000000  0.000000e+00
bigcom116        0.000000 -2.107635e+00
bigcom120        0.000000  0.000000e+00
bigcom123        0.000000  0.000000e+00
bigcom126        0.000000  0.000000e+00
bigcom127        0.000000  0.000000e+00
bigcom137        0.000000  0.000000e+00
bigcom139        0.000000  0.000000e+00
bigcom140        0.000000  0.000000e+00
bigcom143        0.000000  0.000000e+00
bigcom145        0.000000  0.000000e+00
bigcom146        0.000000  0.000000e+00
bigcom147        0.000000  0.000000e+00
bigcom149        0.000000  0.000000e+00
bigcom153        0.000000  0.000000e+00
bigcom154        0.000000  0.000000e+00
bigcom156        0.000000  0.000000e+00
bigcom157        0.000000  0.000000e+00
bigcom158        0.000000  0.000000e+00
bigcom160        0.000000  0.000000e+00
bigcom161        0.000000  0.000000e+00
bigcom162        0.000000  0.000000e+00
bigcom164        0.000000  0.000000e+00
bigcom166        0.000000  0.000000e+00
bigcom167        0.000000 -2.769518e-01
bigcom171        0.000000  0.000000e+00
bigcom173        0.000000  0.000000e+00
bigcom175        0.000000  0.000000e+00
bigcom176        0.000000  0.000000e+00
bigcom177        0.000000  0.000000e+00
bigcom178        0.000000  0.000000e+00
bigcom180        0.000000  0.000000e+00
bigcom181        0.000000  0.000000e+00
bigcom184        0.000000  0.000000e+00
bigcom186        0.000000  0.000000e+00
bigcom187        0.000000  0.000000e+00
bigcom189        0.000000  0.000000e+00
bigcom194        0.000000  0.000000e+00
bigcom195        0.000000  0.000000e+00
bigcom196        0.000000  0.000000e+00
bigcom204        0.000000  8.022870e+00
bigcom205        0.000000  0.000000e+00
bigcom212        0.000000  0.000000e+00
bigcom214        0.000000  0.000000e+00
bigcom222        0.000000  0.000000e+00
bigcom223        0.000000  0.000000e+00
bigcom226        0.000000  0.000000e+00
bigcom227        0.000000  0.000000e+00
bigcom229        0.000000  0.000000e+00
bigcom233        0.000000  0.000000e+00
bigcom236        0.000000  0.000000e+00
bigcom237        0.000000  0.000000e+00
bigcom246        0.000000  0.000000e+00
bigcom248        0.000000 -1.062014e-01
bigcom249        0.000000  0.000000e+00
bigcom250        0.000000  0.000000e+00
bigcom254        0.000000  0.000000e+00
bigcom266        0.000000  0.000000e+00
bigcom269        0.000000  0.000000e+00
bigcom272        0.000000  0.000000e+00
bigcom274        0.000000  0.000000e+00
bigcom281        0.000000  0.000000e+00
bigcom291        0.000000  0.000000e+00
bigcom292        0.000000  0.000000e+00
bigcom295        0.000000  0.000000e+00
bigcom299        0.000000  0.000000e+00
bigcom301        0.000000  0.000000e+00
bigcom306        0.000000  0.000000e+00
bigcom309        0.000000  0.000000e+00
bigcom314        0.000000  0.000000e+00
bigcom321        0.000000  0.000000e+00
bigcom341        0.000000  0.000000e+00
bigcom350        0.000000  0.000000e+00
bigcom353        0.000000  0.000000e+00
bigcom359        0.000000  0.000000e+00
bigcom363        0.000000  0.000000e+00
bigcom365        0.000000  0.000000e+00
bigcom385        0.000000  0.000000e+00
bigcom386        0.000000  0.000000e+00
bigcom408        0.000000  0.000000e+00
bigcom412        0.000000  0.000000e+00
bigcom480        0.000000  0.000000e+00
spin_vertex      0.000000  7.131316e-02
membership_s1    0.000000  9.445820e-01
membership_s3    0.000000  0.000000e+00
membership_s4    0.000000  1.406812e+00
membership_s5    0.000000 -1.260853e+00
membership_s6    0.000000 -8.389599e-01
membership_s7    0.000000 -5.119134e-01
membership_s8    0.000000  0.000000e+00
membership_s9    0.000000  0.000000e+00
membership_s11   0.000000  0.000000e+00
membership_s12   0.000000  0.000000e+00
membership_s14   0.000000  0.000000e+00
membership_s15   0.000000 -3.921702e-01
membership_s16   0.000000  0.000000e+00
membership_s17   0.000000  0.000000e+00
membership_s18   0.000000  0.000000e+00
membership_s20   0.000000  0.000000e+00
membership_s21   0.000000  0.000000e+00
membership_s22   0.000000  0.000000e+00
membership_s24   0.000000  0.000000e+00
membership_s25   0.000000  0.000000e+00
membership_s26   0.000000  0.000000e+00
membership_s27   0.000000  9.247286e-01
membership_s28   0.000000  0.000000e+00
membership_s30   0.000000  3.584102e-01
membership_s31   0.000000 -1.085350e+00
membership_s32   0.000000 -9.576924e-01
membership_s33   0.000000  0.000000e+00
membership_s36   0.000000 -1.071078e-01
membership_s37   0.000000  0.000000e+00
V1               0.000000 -1.472738e+01
V2               0.000000 -4.103158e+00
pdi              0.000000 -1.888565e+02
adhesion         0.000000  2.970047e-04
cohesion         0.000000 -5.620654e-04
inner            0.000000  8.422990e-06
outer            0.000000  5.280616e-06
ioratio          0.000000 -7.006219e-03
comsize          0.000000  2.769769e-03
[1] "Dataset: high_targets Model GBM, run: 2 of 5 2015-06-22 17:04:38"
Iter   TrainDeviance   ValidDeviance   StepSize   Improve
     1        0.3886            -nan     0.0100    0.0015
     2        0.3827            -nan     0.0100    0.0019
     3        0.3762            -nan     0.0100    0.0012
     4        0.3704            -nan     0.0100    0.0008
     5        0.3657            -nan     0.0100    0.0012
     6        0.3606            -nan     0.0100    0.0004
     7        0.3564            -nan     0.0100    0.0007
     8        0.3513            -nan     0.0100    0.0005
     9        0.3466            -nan     0.0100    0.0004
    10        0.3440            -nan     0.0100   -0.0000
    20        0.3056            -nan     0.0100    0.0008
    40        0.2545            -nan     0.0100    0.0004
    60        0.2177            -nan     0.0100    0.0002
    80        0.1908            -nan     0.0100    0.0001
   100        0.1680            -nan     0.0100    0.0000
   120        0.1497            -nan     0.0100    0.0000
   128        0.1430            -nan     0.0100    0.0000

[1] "GBM variable coefficients"
                            var     rel.inf
comsize                 comsize 6.724614987
orbit62                 orbit62 5.674845854
orbit70                 orbit70 5.219639267
ratio5                   ratio5 3.747586663
walktrap_vertex walktrap_vertex 3.291592998
trans                     trans 3.040112948
ratio4                   ratio4 2.949784415
orbit65                 orbit65 2.833671640
orbit54                 orbit54 2.664711860
bigcom28               bigcom28 2.207630081
V2                           V2 2.193305594
ratio6                   ratio6 2.110647974
inner                     inner 2.015597640
orbit56                 orbit56 1.871476235
V1                           V1 1.823619078
outer                     outer 1.768886428
spin_vertex         spin_vertex 1.509859608
orbit63                 orbit63 1.465696643
orbit31                 orbit31 1.273469165
orbit50                 orbit50 1.272090435
graph27                 graph27 1.216344881
orbit68                 orbit68 1.210168942
ratio1                   ratio1 1.080616887
ioratio                 ioratio 1.064595357
bigcom3                 bigcom3 1.056098667
adhesion               adhesion 1.030217212
knn                         knn 0.950060872
graph2                   graph2 0.943223265
orbit24                 orbit24 0.923134511
orbit49                 orbit49 0.921668375
orbit17                 orbit17 0.910488562
pagerank               pagerank 0.901842756
graph22                 graph22 0.897064755
orbit39                 orbit39 0.891253272
graph4                   graph4 0.861877539
orbit64                 orbit64 0.858039958
graph8                   graph8 0.827912642
graph20                 graph20 0.827283827
graph29                 graph29 0.809318750
cohesion               cohesion 0.743700986
graph11                 graph11 0.688448409
orbit20                 orbit20 0.657495387
bet                         bet 0.653422305
orbit1                   orbit1 0.638125343
orbit18                 orbit18 0.600428536
orbit5                   orbit5 0.587126649
orbit46                 orbit46 0.551075964
graph25                 graph25 0.532928817
orbit35                 orbit35 0.531495941
third                     third 0.484186728
orbit45                 orbit45 0.476355380
graph12                 graph12 0.470995457
upto_fifth           upto_fifth 0.467888941
orbit41                 orbit41 0.456354321
orbit2                   orbit2 0.451104247
coreness               coreness 0.448160116
orbit21                 orbit21 0.445171899
orbit69                 orbit69 0.431488774
constraint           constraint 0.428839795
orbit15                 orbit15 0.427429788
graph0                   graph0 0.416044338
graph23                 graph23 0.403105493
orbit37                 orbit37 0.373505597
sixth                     sixth 0.355563245
ratio2                   ratio2 0.347149714
orbit22                 orbit22 0.338225165
AP                           AP 0.335651802
orbit9                   orbit9 0.334745623
orbit67                 orbit67 0.331303323
orbit36                 orbit36 0.330723911
graph13                 graph13 0.326161007
orbit61                 orbit61 0.322314726
close                     close 0.320345321
graph28                 graph28 0.320221953
orbit55                 orbit55 0.317871472
orbit27                 orbit27 0.311767879
upto_third           upto_third 0.302064335
bigcom40               bigcom40 0.290500291
orbit40                 orbit40 0.286817374
orbit57                 orbit57 0.279005170
orbit11                 orbit11 0.274174304
orbit16                 orbit16 0.272891174
graph1                   graph1 0.266789576
graph10                 graph10 0.261814471
orbit53                 orbit53 0.252199958
graph7                   graph7 0.251530982
orbit4                   orbit4 0.242401762
orbit43                 orbit43 0.241046175
orbit44                 orbit44 0.236241861
bigcom30               bigcom30 0.227484677
graph9                   graph9 0.225135044
selfinter             selfinter 0.224448255
graph26                 graph26 0.214951982
ratio3                   ratio3 0.214287078
orbit13                 orbit13 0.213984072
orbit30                 orbit30 0.211381001
hubscore               hubscore 0.210800168
orbit23                 orbit23 0.206798511
graph14                 graph14 0.203726509
graph6                   graph6 0.203334944
fourth                   fourth 0.200207886
orbit28                 orbit28 0.198643065
graph17                 graph17 0.195333299
orbit12                 orbit12 0.194859573
graph24                 graph24 0.194544883
upto_sixth           upto_sixth 0.193077714
graph15                 graph15 0.159151851
orbit51                 orbit51 0.154776328
graph5                   graph5 0.153694293
orbit6                   orbit6 0.152791781
orbit25                 orbit25 0.150383987
orbit58                 orbit58 0.145346370
orbit7                   orbit7 0.144182839
graph19                 graph19 0.133666213
orbit33                 orbit33 0.129105703
membership_s27   membership_s27 0.115574928
orbit47                 orbit47 0.101617417
orbit42                 orbit42 0.099155200
upto_fourth         upto_fourth 0.093208733
orbit66                 orbit66 0.090655103
orbit52                 orbit52 0.081711586
bigcom26               bigcom26 0.073754119
membership_s1     membership_s1 0.069253118
fifth                     fifth 0.065578896
upto_second         upto_second 0.056912859
orbit48                 orbit48 0.054824442
orbit29                 orbit29 0.050807543
orbit19                 orbit19 0.048860606
bigcom4                 bigcom4 0.044488512
orbit59                 orbit59 0.041231986
orbit10                 orbit10 0.028711912
membership_s32   membership_s32 0.024607907
pdi                         pdi 0.020425901
orbit38                 orbit38 0.017654406
graph3                   graph3 0.005924001
membership_s30   membership_s30 0.002617697
orbit60                 orbit60 0.001872769
graph16                 graph16 0.000000000
graph18                 graph18 0.000000000
graph21                 graph21 0.000000000
orbit0                   orbit0 0.000000000
orbit3                   orbit3 0.000000000
orbit8                   orbit8 0.000000000
orbit14                 orbit14 0.000000000
orbit26                 orbit26 0.000000000
orbit32                 orbit32 0.000000000
orbit34                 orbit34 0.000000000
orbit71                 orbit71 0.000000000
orbit72                 orbit72 0.000000000
ecc                         ecc 0.000000000
eccrad                   eccrad 0.000000000
evcent                   evcent 0.000000000
first                     first 0.000000000
second                   second 0.000000000
bigcom1                 bigcom1 0.000000000
bigcom2                 bigcom2 0.000000000
bigcom6                 bigcom6 0.000000000
bigcom8                 bigcom8 0.000000000
bigcom9                 bigcom9 0.000000000
bigcom11               bigcom11 0.000000000
bigcom13               bigcom13 0.000000000
bigcom15               bigcom15 0.000000000
bigcom16               bigcom16 0.000000000
bigcom21               bigcom21 0.000000000
bigcom22               bigcom22 0.000000000
bigcom24               bigcom24 0.000000000
bigcom31               bigcom31 0.000000000
bigcom32               bigcom32 0.000000000
bigcom33               bigcom33 0.000000000
bigcom34               bigcom34 0.000000000
bigcom36               bigcom36 0.000000000
bigcom37               bigcom37 0.000000000
bigcom38               bigcom38 0.000000000
bigcom39               bigcom39 0.000000000
bigcom43               bigcom43 0.000000000
bigcom44               bigcom44 0.000000000
bigcom46               bigcom46 0.000000000
bigcom47               bigcom47 0.000000000
bigcom49               bigcom49 0.000000000
bigcom50               bigcom50 0.000000000
bigcom51               bigcom51 0.000000000
bigcom52               bigcom52 0.000000000
bigcom54               bigcom54 0.000000000
bigcom56               bigcom56 0.000000000
bigcom62               bigcom62 0.000000000
bigcom66               bigcom66 0.000000000
bigcom68               bigcom68 0.000000000
bigcom69               bigcom69 0.000000000
bigcom71               bigcom71 0.000000000
bigcom72               bigcom72 0.000000000
bigcom73               bigcom73 0.000000000
bigcom74               bigcom74 0.000000000
bigcom75               bigcom75 0.000000000
bigcom76               bigcom76 0.000000000
bigcom77               bigcom77 0.000000000
bigcom79               bigcom79 0.000000000
bigcom80               bigcom80 0.000000000
bigcom82               bigcom82 0.000000000
bigcom83               bigcom83 0.000000000
bigcom84               bigcom84 0.000000000
bigcom85               bigcom85 0.000000000
bigcom87               bigcom87 0.000000000
bigcom89               bigcom89 0.000000000
bigcom91               bigcom91 0.000000000
bigcom92               bigcom92 0.000000000
bigcom93               bigcom93 0.000000000
bigcom96               bigcom96 0.000000000
bigcom97               bigcom97 0.000000000
bigcom98               bigcom98 0.000000000
bigcom99               bigcom99 0.000000000
bigcom101             bigcom101 0.000000000
bigcom104             bigcom104 0.000000000
bigcom106             bigcom106 0.000000000
bigcom109             bigcom109 0.000000000
bigcom113             bigcom113 0.000000000
bigcom116             bigcom116 0.000000000
bigcom120             bigcom120 0.000000000
bigcom123             bigcom123 0.000000000
bigcom126             bigcom126 0.000000000
bigcom127             bigcom127 0.000000000
bigcom137             bigcom137 0.000000000
bigcom139             bigcom139 0.000000000
bigcom140             bigcom140 0.000000000
bigcom143             bigcom143 0.000000000
bigcom145             bigcom145 0.000000000
bigcom146             bigcom146 0.000000000
bigcom147             bigcom147 0.000000000
bigcom149             bigcom149 0.000000000
bigcom153             bigcom153 0.000000000
bigcom154             bigcom154 0.000000000
bigcom156             bigcom156 0.000000000
bigcom157             bigcom157 0.000000000
bigcom158             bigcom158 0.000000000
bigcom160             bigcom160 0.000000000
bigcom161             bigcom161 0.000000000
bigcom162             bigcom162 0.000000000
bigcom164             bigcom164 0.000000000
bigcom166             bigcom166 0.000000000
bigcom167             bigcom167 0.000000000
bigcom171             bigcom171 0.000000000
bigcom173             bigcom173 0.000000000
bigcom175             bigcom175 0.000000000
bigcom176             bigcom176 0.000000000
bigcom177             bigcom177 0.000000000
bigcom178             bigcom178 0.000000000
bigcom180             bigcom180 0.000000000
bigcom181             bigcom181 0.000000000
bigcom184             bigcom184 0.000000000
bigcom186             bigcom186 0.000000000
bigcom187             bigcom187 0.000000000
bigcom189             bigcom189 0.000000000
bigcom194             bigcom194 0.000000000
bigcom195             bigcom195 0.000000000
bigcom196             bigcom196 0.000000000
bigcom204             bigcom204 0.000000000
bigcom205             bigcom205 0.000000000
bigcom212             bigcom212 0.000000000
bigcom214             bigcom214 0.000000000
bigcom222             bigcom222 0.000000000
bigcom223             bigcom223 0.000000000
bigcom226             bigcom226 0.000000000
bigcom227             bigcom227 0.000000000
bigcom229             bigcom229 0.000000000
bigcom233             bigcom233 0.000000000
bigcom236             bigcom236 0.000000000
bigcom237             bigcom237 0.000000000
bigcom246             bigcom246 0.000000000
bigcom248             bigcom248 0.000000000
bigcom249             bigcom249 0.000000000
bigcom250             bigcom250 0.000000000
bigcom254             bigcom254 0.000000000
bigcom266             bigcom266 0.000000000
bigcom269             bigcom269 0.000000000
bigcom272             bigcom272 0.000000000
bigcom274             bigcom274 0.000000000
bigcom281             bigcom281 0.000000000
bigcom291             bigcom291 0.000000000
bigcom292             bigcom292 0.000000000
bigcom295             bigcom295 0.000000000
bigcom299             bigcom299 0.000000000
bigcom301             bigcom301 0.000000000
bigcom306             bigcom306 0.000000000
bigcom309             bigcom309 0.000000000
bigcom314             bigcom314 0.000000000
bigcom321             bigcom321 0.000000000
bigcom341             bigcom341 0.000000000
bigcom350             bigcom350 0.000000000
bigcom353             bigcom353 0.000000000
bigcom359             bigcom359 0.000000000
bigcom363             bigcom363 0.000000000
bigcom365             bigcom365 0.000000000
bigcom385             bigcom385 0.000000000
bigcom386             bigcom386 0.000000000
bigcom408             bigcom408 0.000000000
bigcom412             bigcom412 0.000000000
bigcom480             bigcom480 0.000000000
membership_s3     membership_s3 0.000000000
membership_s4     membership_s4 0.000000000
membership_s5     membership_s5 0.000000000
membership_s6     membership_s6 0.000000000
membership_s7     membership_s7 0.000000000
membership_s8     membership_s8 0.000000000
membership_s9     membership_s9 0.000000000
membership_s11   membership_s11 0.000000000
membership_s12   membership_s12 0.000000000
membership_s14   membership_s14 0.000000000
membership_s15   membership_s15 0.000000000
membership_s16   membership_s16 0.000000000
membership_s17   membership_s17 0.000000000
membership_s18   membership_s18 0.000000000
membership_s20   membership_s20 0.000000000
membership_s21   membership_s21 0.000000000
membership_s22   membership_s22 0.000000000
membership_s24   membership_s24 0.000000000
membership_s25   membership_s25 0.000000000
membership_s26   membership_s26 0.000000000
membership_s28   membership_s28 0.000000000
membership_s31   membership_s31 0.000000000
membership_s33   membership_s33 0.000000000
membership_s36   membership_s36 0.000000000
membership_s37   membership_s37 0.000000000
[1] "Dataset: high_targets Model RF, run: 2 of 5 2015-06-22 17:04:53"
     |      Out-of-bag   |
Tree |      MSE  %Var(y) |
   1 |  0.07487   158.84 |
   2 |  0.07723   163.84 |
   3 |  0.07378   156.53 |
   4 |   0.0698   148.08 |
   5 |  0.06206   131.66 |
   6 |  0.06078   128.95 |
   7 |  0.06096   129.33 |
   8 |  0.06054   128.43 |
   9 |   0.0589   124.96 |
  10 |  0.05835   123.80 |
  11 |  0.05741   121.81 |
  12 |  0.05562   117.99 |
  13 |  0.05628   119.40 |
  14 |  0.05593   118.66 |
  15 |  0.05406   114.68 |
  16 |  0.05315   112.76 |
  17 |  0.05237   111.10 |
  18 |   0.0522   110.74 |
  19 |  0.05157   109.40 |
  20 |  0.05214   110.62 |
  21 |  0.05178   109.86 |
  22 |  0.05139   109.02 |
  23 |  0.05045   107.02 |
  24 |  0.05031   106.74 |
  25 |  0.05032   106.75 |
  26 |  0.05015   106.40 |
  27 |   0.0492   104.38 |
  28 |  0.04876   103.45 |
  29 |  0.04822   102.30 |
  30 |    0.048   101.83 |
  31 |   0.0479   101.63 |
  32 |  0.04778   101.37 |
  33 |  0.04736   100.47 |
  34 |  0.04736   100.48 |
  35 |  0.04757   100.93 |
  36 |  0.04756   100.89 |
  37 |  0.04739   100.55 |
  38 |  0.04743   100.63 |
  39 |  0.04748   100.72 |
  40 |  0.04727   100.29 |
  41 |  0.04716   100.05 |
  42 |    0.047    99.71 |
  43 |  0.04685    99.39 |
  44 |  0.04696    99.62 |
  45 |  0.04678    99.24 |
  46 |  0.04683    99.35 |
  47 |  0.04675    99.18 |
  48 |  0.04671    99.09 |
  49 |  0.04676    99.19 |
  50 |  0.04672    99.12 |
  51 |  0.04653    98.71 |
  52 |  0.04643    98.50 |
  53 |  0.04639    98.42 |
  54 |  0.04663    98.93 |
  55 |   0.0465    98.66 |
  56 |  0.04624    98.11 |
  57 |  0.04625    98.13 |
  58 |  0.04617    97.95 |
  59 |  0.04631    98.24 |
  60 |  0.04628    98.19 |
  61 |  0.04627    98.15 |
  62 |  0.04618    97.96 |
  63 |  0.04614    97.88 |
  64 |   0.0462    98.02 |
  65 |    0.046    97.59 |
  66 |  0.04603    97.65 |
  67 |  0.04589    97.36 |
  68 |    0.046    97.60 |
  69 |   0.0459    97.38 |
  70 |  0.04583    97.23 |
  71 |  0.04589    97.36 |
  72 |  0.04591    97.41 |
  73 |  0.04586    97.29 |
  74 |  0.04584    97.24 |
  75 |  0.04581    97.18 |
  76 |  0.04588    97.34 |
  77 |  0.04587    97.31 |
  78 |  0.04596    97.52 |
  79 |  0.04592    97.42 |
  80 |  0.04586    97.30 |
  81 |   0.0459    97.37 |
  82 |  0.04592    97.43 |
  83 |  0.04585    97.27 |
  84 |  0.04579    97.14 |
  85 |  0.04573    97.01 |
  86 |  0.04574    97.03 |
  87 |  0.04577    97.10 |
  88 |  0.04559    96.73 |
  89 |  0.04539    96.30 |
  90 |  0.04543    96.39 |
  91 |  0.04543    96.38 |
  92 |   0.0454    96.31 |
  93 |  0.04549    96.51 |
  94 |   0.0455    96.54 |
  95 |  0.04555    96.63 |
  96 |  0.04541    96.34 |
  97 |   0.0454    96.31 |
  98 |  0.04539    96.30 |
  99 |  0.04537    96.26 |
 100 |   0.0453    96.10 |
[1] "Random Forest variable coefficients"
                      %IncMSE IncNodePurity
graph0           1.353553e-04  7.056126e-02
graph1           3.003243e-04  1.795676e-02
graph2           8.391460e-04  1.762407e-01
graph3           5.769836e-04  8.756760e-02
graph4           4.334674e-04  1.819767e-01
graph5           8.963569e-04  2.090967e-01
graph6          -1.006434e-19  2.241263e-17
graph7           4.703188e-04  8.296614e-02
graph8           2.083367e-03  4.831792e-01
graph9           1.788242e-04  8.115826e-02
graph10          1.883202e-03  2.169171e-01
graph11          5.920009e-04  2.252775e-01
graph12          1.749935e-03  1.244671e-01
graph13         -1.637262e-04  9.426092e-02
graph14          3.581933e-04  1.417802e-01
graph15          8.111143e-04  8.253082e-02
graph16          3.513201e-04  5.702900e-02
graph17          1.286998e-03  2.230213e-01
graph18          5.945203e-05  6.505302e-02
graph19          1.754323e-03  6.201040e-02
graph20          2.771147e-03  4.061261e-01
graph21         -3.161796e-05  1.800663e-01
graph22          5.758841e-04  9.340372e-02
graph23          3.023449e-04  2.871088e-01
graph24          4.897446e-03  1.477444e-01
graph25          2.675704e-03  3.050121e-01
graph26          6.180275e-04  1.461472e-01
graph27          1.186748e-02  7.592347e-01
graph28          2.931247e-03  2.966568e-01
graph29          2.493393e-03  4.504306e-01
orbit0          -5.766343e-05  5.498797e-02
orbit1          -6.797025e-05  1.309447e-01
orbit2           2.279885e-03  2.170657e-01
orbit3           2.739857e-04  9.708966e-02
orbit4           1.118739e-03  2.785047e-01
orbit5           3.010962e-04  8.679584e-02
orbit6           1.365038e-03  2.178581e-01
orbit7           7.622754e-04  1.117351e-01
orbit8           1.400987e-03  1.375812e-01
orbit9           3.228204e-03  1.781535e-01
orbit10          9.030972e-04  1.642531e-01
orbit11          3.765068e-04  1.275530e-01
orbit12          8.358438e-04  1.548088e-01
orbit13          5.042205e-04  1.585941e-01
orbit14          1.394520e-03  2.145725e-01
orbit15          1.145972e-03  1.765002e-01
orbit16          1.357083e-03  1.028831e-01
orbit17          2.190619e-04  1.281723e-01
orbit18          1.755759e-03  2.733646e-01
orbit19          3.150736e-03  1.556091e-01
orbit20          4.453791e-04  2.304914e-01
orbit21          1.108146e-03  2.128497e-01
orbit22          4.877770e-05  5.975213e-01
orbit23          2.677602e-03  2.829721e-01
orbit24          4.087237e-03  3.815644e-01
orbit25          8.281382e-05  2.388889e-02
orbit26          1.053454e-03  6.467861e-02
orbit27          3.697561e-04  2.153083e-01
orbit28          1.636826e-04  4.021303e-02
orbit29          3.612766e-04  1.075370e-01
orbit30          8.299502e-04  2.438636e-01
orbit31          9.266811e-05  2.306671e-01
orbit32          9.215885e-04  2.331435e-01
orbit33          8.925041e-04  1.071657e-01
orbit34          3.965176e-04  5.860735e-02
orbit35          6.686101e-03  5.059559e-01
orbit36          7.682237e-04  1.652985e-01
orbit37          1.601078e-04  1.539921e-01
orbit38          2.209216e-04  9.900355e-02
orbit39          2.514577e-03  2.461175e-01
orbit40          1.463241e-03  1.759331e-01
orbit41          1.185746e-03  2.867968e-01
orbit42          6.714411e-04  1.616600e-01
orbit43          1.093628e-04  7.909361e-02
orbit44          1.776554e-04  1.989911e-01
orbit45          1.476113e-03  2.080455e-01
orbit46         -1.303535e-04  1.971601e-01
orbit47          4.905299e-04  1.606545e-01
orbit48          6.178422e-04  1.184453e-01
orbit49          4.456669e-03  6.464465e-01
orbit50          7.218480e-04  4.741226e-01
orbit51          3.038942e-04  1.223973e-01
orbit52          9.304582e-04  1.970272e-01
orbit53          2.253764e-04  1.299720e-01
orbit54          1.055650e-02  9.431848e-01
orbit55          5.112608e-04  2.374192e-01
orbit56          9.061037e-03  5.456472e-01
orbit57          1.874752e-03  1.685001e-01
orbit58          8.833010e-04  1.414662e-01
orbit59          6.896898e-03  3.294924e-01
orbit60          4.431432e-04  1.538253e-01
orbit61          1.418018e-03  2.846603e-01
orbit62          6.601149e-03  9.582808e-01
orbit63          3.456260e-03  4.855074e-01
orbit64          2.021850e-03  9.987328e-02
orbit65          2.202272e-02  1.047435e+00
orbit66          1.454572e-03  3.581384e-01
orbit67          3.740067e-03  1.305247e-01
orbit68          9.771071e-03  4.854700e-01
orbit69          2.156556e-03  4.088838e-01
orbit70          1.187459e-02  1.516094e+00
orbit71         -2.850324e-05  3.693905e-01
orbit72          2.045501e-03  5.755769e-01
AP               1.384458e-04  9.610650e-02
bet              2.234786e-03  3.220848e-01
ecc              0.000000e+00  3.053113e-18
eccrad           5.347594e-05  1.333333e-02
close            5.291968e-04  6.937623e-02
constraint       6.600759e-04  2.349262e-01
coreness         1.095890e-04  9.556235e-03
knn             -3.883866e-05  4.494746e-01
hubscore         7.917878e-05  7.346633e-02
pagerank         9.802197e-04  2.829990e-01
trans            6.438425e-03  9.481714e-01
evcent           1.404186e-04  7.366349e-02
first            6.006522e-04  8.202087e-02
upto_second     -1.386877e-05  1.333888e-01
upto_third       0.000000e+00  8.981280e-02
upto_fourth      1.433149e-03  1.295692e-01
upto_fifth       1.645564e-03  2.637503e-01
upto_sixth       1.873264e-04  4.721204e-02
second           2.742156e-04  1.788328e-01
third            6.056951e-04  2.907266e-01
fourth           8.915525e-05  2.325434e-01
fifth            7.794850e-04  2.105722e-01
sixth            2.135182e-03  3.790322e-01
ratio1           6.037903e-04  4.938683e-01
ratio2           1.191538e-03  2.156404e-01
ratio3           2.731743e-04  4.048896e-01
ratio4           4.013633e-04  1.076447e+00
ratio5           5.532918e-05  1.071579e+00
ratio6           1.654059e-03  2.680660e-01
selfinter       -1.874582e-04  8.462545e-02
walktrap_vertex -2.172151e-04  9.190319e-01
bigcom1          0.000000e+00  1.942890e-18
bigcom2          0.000000e+00  0.000000e+00
bigcom3          8.670611e-04  2.989080e-01
bigcom4          6.701315e-07  5.049580e-02
bigcom6          0.000000e+00  0.000000e+00
bigcom8          0.000000e+00  3.469447e-19
bigcom9          0.000000e+00  1.110223e-18
bigcom11         0.000000e+00  0.000000e+00
bigcom13         0.000000e+00  1.665335e-18
bigcom15         0.000000e+00  0.000000e+00
bigcom16         0.000000e+00  0.000000e+00
bigcom21         0.000000e+00  5.551115e-19
bigcom22         0.000000e+00  9.090909e-03
bigcom24         0.000000e+00  0.000000e+00
bigcom26         5.231620e-05  9.866403e-02
bigcom28         4.334417e-03  6.223147e-01
bigcom30         4.807956e-04  1.889269e-01
bigcom31         0.000000e+00  0.000000e+00
bigcom32         0.000000e+00  0.000000e+00
bigcom33         0.000000e+00  0.000000e+00
bigcom34         0.000000e+00  0.000000e+00
bigcom36         0.000000e+00  0.000000e+00
bigcom37         0.000000e+00  0.000000e+00
bigcom38         0.000000e+00  0.000000e+00
bigcom39         0.000000e+00  0.000000e+00
bigcom40        -6.875025e-05  1.127176e-02
bigcom43         0.000000e+00  0.000000e+00
bigcom44         0.000000e+00  2.081668e-19
bigcom46         0.000000e+00  0.000000e+00
bigcom47         0.000000e+00  0.000000e+00
bigcom49         0.000000e+00  0.000000e+00
bigcom50         0.000000e+00  0.000000e+00
bigcom51         0.000000e+00  0.000000e+00
bigcom52         0.000000e+00  0.000000e+00
bigcom54         0.000000e+00  0.000000e+00
bigcom56         0.000000e+00  0.000000e+00
bigcom62         0.000000e+00  0.000000e+00
bigcom66         0.000000e+00  0.000000e+00
bigcom68         0.000000e+00  0.000000e+00
bigcom69         0.000000e+00  0.000000e+00
bigcom71         0.000000e+00  0.000000e+00
bigcom72         0.000000e+00  0.000000e+00
bigcom73         0.000000e+00  6.802450e-01
bigcom74         0.000000e+00  0.000000e+00
bigcom75         0.000000e+00  0.000000e+00
bigcom76         0.000000e+00  0.000000e+00
bigcom77         0.000000e+00  0.000000e+00
bigcom79         0.000000e+00  0.000000e+00
bigcom80         0.000000e+00  0.000000e+00
bigcom82         0.000000e+00  0.000000e+00
bigcom83         0.000000e+00  0.000000e+00
bigcom84         0.000000e+00  0.000000e+00
bigcom85         0.000000e+00  0.000000e+00
bigcom87         0.000000e+00  0.000000e+00
bigcom89         0.000000e+00  0.000000e+00
bigcom91         0.000000e+00  0.000000e+00
bigcom92         0.000000e+00  0.000000e+00
bigcom93         0.000000e+00  0.000000e+00
bigcom96         0.000000e+00  0.000000e+00
bigcom97         0.000000e+00  0.000000e+00
bigcom98         0.000000e+00  0.000000e+00
bigcom99         0.000000e+00  0.000000e+00
bigcom101        0.000000e+00  0.000000e+00
bigcom104        0.000000e+00  0.000000e+00
bigcom106        0.000000e+00  0.000000e+00
bigcom109        0.000000e+00  0.000000e+00
bigcom113        0.000000e+00  0.000000e+00
bigcom116        0.000000e+00  0.000000e+00
bigcom120        0.000000e+00  0.000000e+00
bigcom123        0.000000e+00  0.000000e+00
bigcom126        0.000000e+00  0.000000e+00
bigcom127        0.000000e+00  0.000000e+00
bigcom137        0.000000e+00  0.000000e+00
bigcom139        0.000000e+00  0.000000e+00
bigcom140        0.000000e+00  0.000000e+00
bigcom143        0.000000e+00  0.000000e+00
bigcom145        0.000000e+00  0.000000e+00
bigcom146        0.000000e+00  0.000000e+00
bigcom147        0.000000e+00  3.330669e-18
bigcom149        0.000000e+00  0.000000e+00
bigcom153        0.000000e+00  0.000000e+00
bigcom154        0.000000e+00  0.000000e+00
bigcom156        0.000000e+00  0.000000e+00
bigcom157        0.000000e+00  0.000000e+00
bigcom158        0.000000e+00  0.000000e+00
bigcom160        0.000000e+00  0.000000e+00
bigcom161        0.000000e+00  0.000000e+00
bigcom162        0.000000e+00  0.000000e+00
bigcom164        0.000000e+00  0.000000e+00
bigcom166        0.000000e+00  0.000000e+00
bigcom167        0.000000e+00  5.551115e-19
bigcom171        0.000000e+00  0.000000e+00
bigcom173        0.000000e+00  0.000000e+00
bigcom175        0.000000e+00  0.000000e+00
bigcom176        0.000000e+00  0.000000e+00
bigcom177        0.000000e+00  0.000000e+00
bigcom178        0.000000e+00  0.000000e+00
bigcom180        0.000000e+00  0.000000e+00
bigcom181        0.000000e+00  0.000000e+00
bigcom184        0.000000e+00  0.000000e+00
bigcom186        0.000000e+00  0.000000e+00
bigcom187        0.000000e+00  0.000000e+00
bigcom189        0.000000e+00  1.110223e-18
bigcom194        0.000000e+00  0.000000e+00
bigcom195        0.000000e+00  0.000000e+00
bigcom196        0.000000e+00  0.000000e+00
bigcom204        0.000000e+00  0.000000e+00
bigcom205        0.000000e+00  0.000000e+00
bigcom212        0.000000e+00  0.000000e+00
bigcom214        0.000000e+00  0.000000e+00
bigcom222        0.000000e+00  0.000000e+00
bigcom223        0.000000e+00  0.000000e+00
bigcom226        0.000000e+00  0.000000e+00
bigcom227        0.000000e+00  0.000000e+00
bigcom229        0.000000e+00  0.000000e+00
bigcom233        0.000000e+00  0.000000e+00
bigcom236        0.000000e+00  0.000000e+00
bigcom237        0.000000e+00  0.000000e+00
bigcom246        0.000000e+00  0.000000e+00
bigcom248        0.000000e+00  0.000000e+00
bigcom249        0.000000e+00  0.000000e+00
bigcom250        0.000000e+00  0.000000e+00
bigcom254        0.000000e+00  0.000000e+00
bigcom266        0.000000e+00  0.000000e+00
bigcom269        0.000000e+00  1.110223e-18
bigcom272        0.000000e+00  0.000000e+00
bigcom274        0.000000e+00  0.000000e+00
bigcom281        0.000000e+00  0.000000e+00
bigcom291        0.000000e+00  0.000000e+00
bigcom292        0.000000e+00  0.000000e+00
bigcom295        0.000000e+00  0.000000e+00
bigcom299        0.000000e+00  0.000000e+00
bigcom301        0.000000e+00  0.000000e+00
bigcom306        0.000000e+00  0.000000e+00
bigcom309        0.000000e+00  0.000000e+00
bigcom314        0.000000e+00  0.000000e+00
bigcom321        0.000000e+00  0.000000e+00
bigcom341        0.000000e+00  0.000000e+00
bigcom350        0.000000e+00  0.000000e+00
bigcom353        0.000000e+00  0.000000e+00
bigcom359        0.000000e+00  0.000000e+00
bigcom363        0.000000e+00  0.000000e+00
bigcom365        0.000000e+00  0.000000e+00
bigcom385        0.000000e+00  0.000000e+00
bigcom386        0.000000e+00  0.000000e+00
bigcom408        0.000000e+00  0.000000e+00
bigcom412        0.000000e+00  0.000000e+00
bigcom480        0.000000e+00  0.000000e+00
spin_vertex      1.019868e-03  5.593420e-01
membership_s1    9.024021e-06  1.695247e-02
membership_s3    0.000000e+00  0.000000e+00
membership_s4    0.000000e+00  0.000000e+00
membership_s5    0.000000e+00  3.469447e-20
membership_s6    0.000000e+00  5.551115e-19
membership_s7    0.000000e+00  3.122502e-19
membership_s8    0.000000e+00  0.000000e+00
membership_s9    0.000000e+00  0.000000e+00
membership_s11   0.000000e+00  0.000000e+00
membership_s12   0.000000e+00  0.000000e+00
membership_s14   0.000000e+00  0.000000e+00
membership_s15   0.000000e+00  1.110223e-18
membership_s16   0.000000e+00  0.000000e+00
membership_s17   0.000000e+00  0.000000e+00
membership_s18   0.000000e+00  5.551115e-19
membership_s20   0.000000e+00  0.000000e+00
membership_s21   0.000000e+00  1.665335e-18
membership_s22   0.000000e+00  0.000000e+00
membership_s24   0.000000e+00  0.000000e+00
membership_s25   0.000000e+00  0.000000e+00
membership_s26   0.000000e+00  0.000000e+00
membership_s27  -2.406123e-05  5.304114e-02
membership_s28   0.000000e+00  0.000000e+00
membership_s30  -2.238502e-04  5.774312e-02
membership_s31   0.000000e+00  2.775558e-19
membership_s32  -2.614315e-05  2.381382e-02
membership_s33   0.000000e+00  0.000000e+00
membership_s36   0.000000e+00  6.938894e-20
membership_s37   0.000000e+00  0.000000e+00
V1               1.592978e-03  9.331118e-01
V2               1.595791e-03  5.792934e-01
pdi              2.542950e-04  1.115159e-01
adhesion         3.255994e-03  5.808995e-01
cohesion         1.982538e-03  5.257824e-01
inner            9.789215e-04  7.279503e-01
outer            1.927621e-03  8.699624e-01
ioratio          6.746091e-04  5.225623e-01
comsize          1.766358e-03  1.686086e+00
[1] "Dataset: high_targets Model GLM, run: 2 of 5 2015-06-22 17:05:05"
[1] "glmnet variable coefficients"
                     [,1]          [,2]
(Intercept)     -2.952995 -4.881571e+03
graph0           0.000000 -1.129465e-02
graph1           0.000000 -4.141673e-08
graph2           0.000000 -2.915782e-03
graph3           0.000000 -1.846290e-07
graph4           0.000000  0.000000e+00
graph5           0.000000  0.000000e+00
graph6           0.000000 -1.682016e-06
graph7           0.000000  1.947144e-04
graph8           0.000000  2.005869e-03
graph9           0.000000 -8.669147e-09
graph10          0.000000  0.000000e+00
graph11          0.000000  0.000000e+00
graph12          0.000000 -6.986408e-09
graph13          0.000000  0.000000e+00
graph14          0.000000  0.000000e+00
graph15          0.000000 -3.773680e-06
graph16          0.000000  0.000000e+00
graph17          0.000000 -6.521958e-08
graph18          0.000000  1.779740e-06
graph19          0.000000  2.772259e-07
graph20          0.000000 -7.775628e-06
graph21          0.000000  5.205747e-07
graph22          0.000000 -5.532764e-06
graph23          0.000000 -2.559277e-06
graph24          0.000000  0.000000e+00
graph25          0.000000  0.000000e+00
graph26          0.000000  4.345704e-06
graph27          0.000000  1.288808e-05
graph28          0.000000  0.000000e+00
graph29          0.000000 -3.543084e-04
orbit0           0.000000 -1.083520e-02
orbit1           0.000000  1.588817e-04
orbit2           0.000000 -3.836001e-07
orbit3           0.000000 -2.720969e-03
orbit4           0.000000 -1.090905e-05
orbit5           0.000000 -1.209760e-07
orbit6           0.000000  7.789022e-07
orbit7           0.000000  0.000000e+00
orbit8           0.000000  0.000000e+00
orbit9           0.000000 -2.956791e-05
orbit10          0.000000 -1.259189e-05
orbit11          0.000000 -7.578225e-07
orbit12          0.000000  3.858733e-04
orbit13          0.000000  2.815959e-04
orbit14          0.000000  1.645255e-03
orbit15          0.000000 -1.370567e-07
orbit16          0.000000 -1.821632e-08
orbit17          0.000000  7.163202e-09
orbit18          0.000000  1.555255e-08
orbit19          0.000000 -1.003651e-07
orbit20          0.000000  9.274821e-09
orbit21          0.000000  0.000000e+00
orbit22          0.000000  1.736630e-10
orbit23          0.000000  0.000000e+00
orbit24          0.000000  1.140270e-06
orbit25          0.000000  9.480366e-07
orbit26          0.000000 -1.876157e-08
orbit27          0.000000  3.100373e-07
orbit28          0.000000 -3.456356e-07
orbit29          0.000000 -9.025531e-12
orbit30          0.000000  2.065828e-07
orbit31          0.000000  1.120563e-07
orbit32          0.000000 -7.731641e-08
orbit33          0.000000  0.000000e+00
orbit34          0.000000 -4.108554e-06
orbit35          0.000000 -1.116388e-07
orbit36          0.000000 -1.718618e-08
orbit37          0.000000 -6.365639e-07
orbit38          0.000000  0.000000e+00
orbit39          0.000000 -2.192283e-05
orbit40          0.000000 -1.433782e-08
orbit41          0.000000 -1.452188e-06
orbit42          0.000000  0.000000e+00
orbit43          0.000000  5.173605e-05
orbit44          0.000000 -5.166054e-07
orbit45          0.000000  6.583291e-05
orbit46          0.000000 -1.436953e-05
orbit47          0.000000  8.346650e-08
orbit48          0.000000  1.914624e-06
orbit49          0.000000  2.930045e-05
orbit50          0.000000 -1.804532e-05
orbit51          0.000000  3.075046e-05
orbit52          0.000000 -9.528404e-05
orbit53          0.000000  2.491717e-08
orbit54          0.000000 -2.172429e-05
orbit55          0.000000 -4.429186e-06
orbit56          0.000000  1.694004e-04
orbit57          0.000000 -1.457726e-05
orbit58          0.000000  0.000000e+00
orbit59          0.000000  7.653000e-05
orbit60          0.000000 -4.233553e-06
orbit61          0.000000  0.000000e+00
orbit62          0.000000 -1.023921e-04
orbit63          0.000000  2.238284e-04
orbit64          0.000000 -2.469817e-04
orbit65          0.000000 -6.442199e-04
orbit66          0.000000 -2.016961e-04
orbit67          0.000000  9.415905e-05
orbit68          0.000000 -9.018016e-05
orbit69          0.000000  1.415495e-04
orbit70          0.000000  2.470422e-03
orbit71          0.000000 -1.531532e-04
orbit72          0.000000 -5.820838e-04
AP               0.000000  3.228195e-01
bet              0.000000  1.359643e-08
ecc              0.000000  3.391799e-01
eccrad           0.000000  1.873703e+00
close            0.000000  0.000000e+00
constraint       0.000000 -1.809263e+02
coreness         0.000000 -2.214705e-01
knn              0.000000  5.295076e-04
hubscore         0.000000  1.232806e-01
pagerank         0.000000 -4.412283e+03
trans            0.000000  2.923656e+01
evcent           0.000000  2.598034e+00
first            0.000000 -1.112821e-02
upto_second      0.000000 -2.183457e-05
upto_third       0.000000 -3.190814e-04
upto_fourth      0.000000 -5.498085e-04
upto_fifth       0.000000  2.067854e-01
upto_sixth       0.000000  1.606975e-01
second           0.000000 -7.579928e-06
third            0.000000 -5.358067e-04
fourth           0.000000  4.867783e-04
fifth            0.000000  2.423108e-03
sixth            0.000000 -2.369252e-01
ratio1           0.000000 -2.871966e-02
ratio2           0.000000  2.256960e-01
ratio3           0.000000 -6.320075e+00
ratio4           0.000000  2.578532e+01
ratio5           0.000000  3.794936e+01
ratio6           0.000000  9.084309e+00
selfinter        0.000000  1.784001e+00
walktrap_vertex  0.000000 -2.169525e-01
bigcom1          0.000000  3.544340e-01
bigcom2          0.000000  0.000000e+00
bigcom3          0.000000  2.284148e+00
bigcom4          0.000000  0.000000e+00
bigcom6          0.000000  0.000000e+00
bigcom8          0.000000 -1.562196e+00
bigcom9          0.000000  0.000000e+00
bigcom11         0.000000  0.000000e+00
bigcom13         0.000000  0.000000e+00
bigcom15         0.000000 -1.331222e-02
bigcom16         0.000000  0.000000e+00
bigcom21         0.000000  0.000000e+00
bigcom22         0.000000 -1.712632e-01
bigcom24         0.000000  0.000000e+00
bigcom26         0.000000  1.638942e+00
bigcom28         0.000000 -5.495583e-01
bigcom30         0.000000  2.554363e+00
bigcom31         0.000000  0.000000e+00
bigcom32         0.000000  0.000000e+00
bigcom33         0.000000  0.000000e+00
bigcom34         0.000000  0.000000e+00
bigcom36         0.000000  0.000000e+00
bigcom37         0.000000  0.000000e+00
bigcom38         0.000000  0.000000e+00
bigcom39         0.000000  0.000000e+00
bigcom40         0.000000  3.466691e-01
bigcom43         0.000000  0.000000e+00
bigcom44         0.000000 -1.697993e+00
bigcom46         0.000000  0.000000e+00
bigcom47         0.000000  0.000000e+00
bigcom49         0.000000  0.000000e+00
bigcom50         0.000000  0.000000e+00
bigcom51         0.000000  0.000000e+00
bigcom52         0.000000  0.000000e+00
bigcom54         0.000000  0.000000e+00
bigcom56         0.000000  0.000000e+00
bigcom62         0.000000  0.000000e+00
bigcom66         0.000000  0.000000e+00
bigcom68         0.000000  0.000000e+00
bigcom69         0.000000  0.000000e+00
bigcom71         0.000000  0.000000e+00
bigcom72         0.000000  0.000000e+00
bigcom73         0.000000  7.123046e+00
bigcom74         0.000000  0.000000e+00
bigcom75         0.000000  0.000000e+00
bigcom76         0.000000  0.000000e+00
bigcom77         0.000000  0.000000e+00
bigcom79         0.000000  0.000000e+00
bigcom80         0.000000  0.000000e+00
bigcom82         0.000000  0.000000e+00
bigcom83         0.000000  0.000000e+00
bigcom84         0.000000  0.000000e+00
bigcom85         0.000000  0.000000e+00
bigcom87         0.000000  0.000000e+00
bigcom89         0.000000  0.000000e+00
bigcom91         0.000000  0.000000e+00
bigcom92         0.000000  0.000000e+00
bigcom93         0.000000  0.000000e+00
bigcom96         0.000000  0.000000e+00
bigcom97         0.000000 -2.156586e-01
bigcom98         0.000000  0.000000e+00
bigcom99         0.000000  0.000000e+00
bigcom101        0.000000  0.000000e+00
bigcom104        0.000000  0.000000e+00
bigcom106        0.000000  0.000000e+00
bigcom109        0.000000  0.000000e+00
bigcom113        0.000000  0.000000e+00
bigcom116        0.000000 -1.448785e+00
bigcom120        0.000000  0.000000e+00
bigcom123        0.000000  0.000000e+00
bigcom126        0.000000  0.000000e+00
bigcom127        0.000000  0.000000e+00
bigcom137        0.000000  0.000000e+00
bigcom139        0.000000  0.000000e+00
bigcom140        0.000000  0.000000e+00
bigcom143        0.000000  0.000000e+00
bigcom145        0.000000  0.000000e+00
bigcom146        0.000000  0.000000e+00
bigcom147        0.000000 -1.605922e+00
bigcom149        0.000000  0.000000e+00
bigcom153        0.000000  0.000000e+00
bigcom154        0.000000  0.000000e+00
bigcom156        0.000000  0.000000e+00
bigcom157        0.000000  0.000000e+00
bigcom158        0.000000  0.000000e+00
bigcom160        0.000000  0.000000e+00
bigcom161        0.000000  0.000000e+00
bigcom162        0.000000  0.000000e+00
bigcom164        0.000000  0.000000e+00
bigcom166        0.000000  0.000000e+00
bigcom167        0.000000 -2.726473e-01
bigcom171        0.000000  0.000000e+00
bigcom173        0.000000  0.000000e+00
bigcom175        0.000000  0.000000e+00
bigcom176        0.000000  0.000000e+00
bigcom177        0.000000  0.000000e+00
bigcom178        0.000000  0.000000e+00
bigcom180        0.000000  0.000000e+00
bigcom181        0.000000  0.000000e+00
bigcom184        0.000000  0.000000e+00
bigcom186        0.000000  0.000000e+00
bigcom187        0.000000  0.000000e+00
bigcom189        0.000000 -1.035989e+00
bigcom194        0.000000  0.000000e+00
bigcom195        0.000000 -4.004847e-02
bigcom196        0.000000  0.000000e+00
bigcom204        0.000000  0.000000e+00
bigcom205        0.000000  0.000000e+00
bigcom212        0.000000  0.000000e+00
bigcom214        0.000000  0.000000e+00
bigcom222        0.000000  0.000000e+00
bigcom223        0.000000  0.000000e+00
bigcom226        0.000000  0.000000e+00
bigcom227        0.000000  0.000000e+00
bigcom229        0.000000  0.000000e+00
bigcom233        0.000000  0.000000e+00
bigcom236        0.000000  0.000000e+00
bigcom237        0.000000  0.000000e+00
bigcom246        0.000000  0.000000e+00
bigcom248        0.000000 -5.738355e-01
bigcom249        0.000000  0.000000e+00
bigcom250        0.000000  0.000000e+00
bigcom254        0.000000  0.000000e+00
bigcom266        0.000000  0.000000e+00
bigcom269        0.000000 -7.847619e-01
bigcom272        0.000000  0.000000e+00
bigcom274        0.000000  0.000000e+00
bigcom281        0.000000  0.000000e+00
bigcom291        0.000000  0.000000e+00
bigcom292        0.000000  0.000000e+00
bigcom295        0.000000  0.000000e+00
bigcom299        0.000000  0.000000e+00
bigcom301        0.000000  0.000000e+00
bigcom306        0.000000  0.000000e+00
bigcom309        0.000000  0.000000e+00
bigcom314        0.000000  0.000000e+00
bigcom321        0.000000  0.000000e+00
bigcom341        0.000000  0.000000e+00
bigcom350        0.000000  0.000000e+00
bigcom353        0.000000  0.000000e+00
bigcom359        0.000000  0.000000e+00
bigcom363        0.000000  0.000000e+00
bigcom365        0.000000  0.000000e+00
bigcom385        0.000000  0.000000e+00
bigcom386        0.000000  0.000000e+00
bigcom408        0.000000  0.000000e+00
bigcom412        0.000000  0.000000e+00
bigcom480        0.000000  0.000000e+00
spin_vertex      0.000000 -7.574306e-01
membership_s1    0.000000  1.009864e-01
membership_s3    0.000000  0.000000e+00
membership_s4    0.000000  1.184527e+00
membership_s5    0.000000 -5.613007e-01
membership_s6    0.000000 -1.135556e+00
membership_s7    0.000000 -1.399347e+00
membership_s8    0.000000  0.000000e+00
membership_s9    0.000000  0.000000e+00
membership_s11   0.000000  0.000000e+00
membership_s12   0.000000  0.000000e+00
membership_s14   0.000000  0.000000e+00
membership_s15   0.000000 -8.730099e-02
membership_s16   0.000000  0.000000e+00
membership_s17   0.000000  0.000000e+00
membership_s18   0.000000 -7.278867e-01
membership_s20   0.000000  0.000000e+00
membership_s21   0.000000  0.000000e+00
membership_s22   0.000000  0.000000e+00
membership_s24   0.000000  0.000000e+00
membership_s25   0.000000  0.000000e+00
membership_s26   0.000000  0.000000e+00
membership_s27   0.000000  1.561148e+00
membership_s28   0.000000  0.000000e+00
membership_s30   0.000000  4.114499e-01
membership_s31   0.000000 -1.086275e+00
membership_s32   0.000000 -1.038966e+00
membership_s33   0.000000  0.000000e+00
membership_s36   0.000000 -1.331906e-02
membership_s37   0.000000  0.000000e+00
V1               0.000000 -4.570020e+01
V2               0.000000 -9.161351e+00
pdi              0.000000  5.426510e+02
adhesion         0.000000  2.575402e-04
cohesion         0.000000 -5.349791e-04
inner            0.000000 -2.112538e-04
outer            0.000000  2.670155e-05
ioratio          0.000000 -3.532772e+00
comsize          0.000000  2.470462e-03
[1] "Dataset: high_targets Model GBM, run: 3 of 5 2015-06-22 17:05:35"
Iter   TrainDeviance   ValidDeviance   StepSize   Improve
     1        0.4261            -nan     0.0100    0.0009
     2        0.4202            -nan     0.0100    0.0010
     3        0.4140            -nan     0.0100    0.0011
     4        0.4084            -nan     0.0100    0.0005
     5        0.4026            -nan     0.0100    0.0011
     6        0.3980            -nan     0.0100    0.0008
     7        0.3932            -nan     0.0100    0.0006
     8        0.3884            -nan     0.0100    0.0004
     9        0.3844            -nan     0.0100    0.0005
    10        0.3795            -nan     0.0100    0.0003
    20        0.3423            -nan     0.0100    0.0003
    40        0.2891            -nan     0.0100    0.0002
    60        0.2527            -nan     0.0100    0.0000
    80        0.2248            -nan     0.0100    0.0001
   100        0.1981            -nan     0.0100    0.0001
   120        0.1768            -nan     0.0100    0.0000
   128        0.1685            -nan     0.0100    0.0000

[1] "GBM variable coefficients"
                            var     rel.inf
orbit62                 orbit62 5.509592288
comsize                 comsize 4.693281492
bigcom28               bigcom28 3.629109119
ratio5                   ratio5 3.470630862
outer                     outer 3.430501755
knn                         knn 3.198537273
trans                     trans 3.014397218
orbit70                 orbit70 2.828787128
walktrap_vertex walktrap_vertex 2.511478143
spin_vertex         spin_vertex 2.396689849
orbit50                 orbit50 2.341546095
orbit68                 orbit68 1.923375840
orbit56                 orbit56 1.870388077
V2                           V2 1.794514966
third                     third 1.759158686
ratio4                   ratio4 1.739015241
V1                           V1 1.533949984
orbit49                 orbit49 1.505616854
graph20                 graph20 1.349020258
inner                     inner 1.300727672
bet                         bet 1.268457794
orbit39                 orbit39 1.246015281
orbit24                 orbit24 1.215737186
orbit65                 orbit65 1.080929534
graph11                 graph11 1.062486495
graph22                 graph22 1.051124580
graph7                   graph7 1.044230929
orbit63                 orbit63 1.015186604
bigcom3                 bigcom3 0.996739132
orbit54                 orbit54 0.982906437
graph29                 graph29 0.974482070
ioratio                 ioratio 0.957575592
graph4                   graph4 0.892158724
orbit31                 orbit31 0.879166668
orbit45                 orbit45 0.877222555
upto_fifth           upto_fifth 0.873722886
graph8                   graph8 0.842848992
graph27                 graph27 0.838419199
constraint           constraint 0.799921621
ratio1                   ratio1 0.774199711
orbit46                 orbit46 0.750745776
pagerank               pagerank 0.708927389
ratio2                   ratio2 0.701077623
graph28                 graph28 0.664571199
graph9                   graph9 0.662934783
graph16                 graph16 0.658612580
graph10                 graph10 0.616461474
coreness               coreness 0.606891817
orbit37                 orbit37 0.584085006
graph2                   graph2 0.557387339
adhesion               adhesion 0.544020279
sixth                     sixth 0.537679836
orbit69                 orbit69 0.531782421
orbit21                 orbit21 0.529864764
orbit58                 orbit58 0.519583599
fifth                     fifth 0.516208995
orbit15                 orbit15 0.506687753
graph25                 graph25 0.506299221
graph17                 graph17 0.488303640
ratio3                   ratio3 0.483864221
orbit18                 orbit18 0.478463849
orbit36                 orbit36 0.458677463
graph6                   graph6 0.440568479
orbit64                 orbit64 0.428377714
orbit11                 orbit11 0.428061137
orbit22                 orbit22 0.426283260
orbit57                 orbit57 0.409369859
orbit59                 orbit59 0.399033559
cohesion               cohesion 0.380915716
orbit32                 orbit32 0.379335884
orbit25                 orbit25 0.370104047
membership_s1     membership_s1 0.369143264
fourth                   fourth 0.361910828
orbit71                 orbit71 0.347406063
orbit4                   orbit4 0.341903373
graph0                   graph0 0.332129466
orbit41                 orbit41 0.328864386
orbit28                 orbit28 0.325420487
orbit30                 orbit30 0.321573161
graph12                 graph12 0.316549715
graph21                 graph21 0.309381303
selfinter             selfinter 0.306915219
orbit7                   orbit7 0.303889711
orbit23                 orbit23 0.294959924
orbit51                 orbit51 0.286793643
orbit27                 orbit27 0.285132561
orbit12                 orbit12 0.282144705
orbit2                   orbit2 0.275414351
graph1                   graph1 0.253910354
orbit33                 orbit33 0.250035469
upto_fourth         upto_fourth 0.247969704
orbit44                 orbit44 0.236920087
orbit19                 orbit19 0.236124162
orbit9                   orbit9 0.219895415
orbit6                   orbit6 0.214872969
graph26                 graph26 0.211797502
graph15                 graph15 0.202424134
orbit66                 orbit66 0.197284162
orbit52                 orbit52 0.193659756
graph14                 graph14 0.190468019
AP                           AP 0.189936724
orbit17                 orbit17 0.189374800
orbit40                 orbit40 0.188291676
orbit48                 orbit48 0.183899606
close                     close 0.182076863
ratio6                   ratio6 0.179001918
graph3                   graph3 0.161884653
orbit42                 orbit42 0.161586303
orbit35                 orbit35 0.161470458
orbit67                 orbit67 0.152482840
graph5                   graph5 0.144980500
orbit13                 orbit13 0.141429766
bigcom40               bigcom40 0.137224580
graph24                 graph24 0.135467993
hubscore               hubscore 0.125073653
orbit38                 orbit38 0.120590581
orbit29                 orbit29 0.118569186
orbit20                 orbit20 0.117800712
second                   second 0.114100627
evcent                   evcent 0.112374332
orbit10                 orbit10 0.107085484
orbit55                 orbit55 0.098988710
orbit26                 orbit26 0.086330725
bigcom30               bigcom30 0.085339487
upto_sixth           upto_sixth 0.080106954
orbit5                   orbit5 0.075192737
upto_third           upto_third 0.071092012
orbit47                 orbit47 0.066686860
pdi                         pdi 0.066577333
bigcom4                 bigcom4 0.065522761
orbit43                 orbit43 0.062878403
upto_second         upto_second 0.060451157
orbit1                   orbit1 0.042653983
graph18                 graph18 0.040745583
orbit16                 orbit16 0.037006886
membership_s30   membership_s30 0.028268821
graph23                 graph23 0.026486573
bigcom26               bigcom26 0.023882126
membership_s4     membership_s4 0.019368751
ecc                         ecc 0.013577483
membership_s6     membership_s6 0.011689702
orbit53                 orbit53 0.008801950
membership_s32   membership_s32 0.007663534
graph13                 graph13 0.002058845
graph19                 graph19 0.000000000
orbit0                   orbit0 0.000000000
orbit3                   orbit3 0.000000000
orbit8                   orbit8 0.000000000
orbit14                 orbit14 0.000000000
orbit34                 orbit34 0.000000000
orbit60                 orbit60 0.000000000
orbit61                 orbit61 0.000000000
orbit72                 orbit72 0.000000000
eccrad                   eccrad 0.000000000
first                     first 0.000000000
bigcom1                 bigcom1 0.000000000
bigcom2                 bigcom2 0.000000000
bigcom6                 bigcom6 0.000000000
bigcom8                 bigcom8 0.000000000
bigcom9                 bigcom9 0.000000000
bigcom11               bigcom11 0.000000000
bigcom13               bigcom13 0.000000000
bigcom15               bigcom15 0.000000000
bigcom16               bigcom16 0.000000000
bigcom21               bigcom21 0.000000000
bigcom22               bigcom22 0.000000000
bigcom24               bigcom24 0.000000000
bigcom31               bigcom31 0.000000000
bigcom32               bigcom32 0.000000000
bigcom33               bigcom33 0.000000000
bigcom34               bigcom34 0.000000000
bigcom36               bigcom36 0.000000000
bigcom37               bigcom37 0.000000000
bigcom38               bigcom38 0.000000000
bigcom39               bigcom39 0.000000000
bigcom43               bigcom43 0.000000000
bigcom44               bigcom44 0.000000000
bigcom46               bigcom46 0.000000000
bigcom47               bigcom47 0.000000000
bigcom49               bigcom49 0.000000000
bigcom50               bigcom50 0.000000000
bigcom51               bigcom51 0.000000000
bigcom52               bigcom52 0.000000000
bigcom54               bigcom54 0.000000000
bigcom56               bigcom56 0.000000000
bigcom62               bigcom62 0.000000000
bigcom66               bigcom66 0.000000000
bigcom68               bigcom68 0.000000000
bigcom69               bigcom69 0.000000000
bigcom71               bigcom71 0.000000000
bigcom72               bigcom72 0.000000000
bigcom73               bigcom73 0.000000000
bigcom74               bigcom74 0.000000000
bigcom75               bigcom75 0.000000000
bigcom76               bigcom76 0.000000000
bigcom77               bigcom77 0.000000000
bigcom79               bigcom79 0.000000000
bigcom80               bigcom80 0.000000000
bigcom82               bigcom82 0.000000000
bigcom83               bigcom83 0.000000000
bigcom84               bigcom84 0.000000000
bigcom85               bigcom85 0.000000000
bigcom87               bigcom87 0.000000000
bigcom89               bigcom89 0.000000000
bigcom91               bigcom91 0.000000000
bigcom92               bigcom92 0.000000000
bigcom93               bigcom93 0.000000000
bigcom96               bigcom96 0.000000000
bigcom97               bigcom97 0.000000000
bigcom98               bigcom98 0.000000000
bigcom99               bigcom99 0.000000000
bigcom101             bigcom101 0.000000000
bigcom104             bigcom104 0.000000000
bigcom106             bigcom106 0.000000000
bigcom109             bigcom109 0.000000000
bigcom113             bigcom113 0.000000000
bigcom116             bigcom116 0.000000000
bigcom120             bigcom120 0.000000000
bigcom123             bigcom123 0.000000000
bigcom126             bigcom126 0.000000000
bigcom127             bigcom127 0.000000000
bigcom137             bigcom137 0.000000000
bigcom139             bigcom139 0.000000000
bigcom140             bigcom140 0.000000000
bigcom143             bigcom143 0.000000000
bigcom145             bigcom145 0.000000000
bigcom146             bigcom146 0.000000000
bigcom147             bigcom147 0.000000000
bigcom149             bigcom149 0.000000000
bigcom153             bigcom153 0.000000000
bigcom154             bigcom154 0.000000000
bigcom156             bigcom156 0.000000000
bigcom157             bigcom157 0.000000000
bigcom158             bigcom158 0.000000000
bigcom160             bigcom160 0.000000000
bigcom161             bigcom161 0.000000000
bigcom162             bigcom162 0.000000000
bigcom164             bigcom164 0.000000000
bigcom166             bigcom166 0.000000000
bigcom167             bigcom167 0.000000000
bigcom171             bigcom171 0.000000000
bigcom173             bigcom173 0.000000000
bigcom175             bigcom175 0.000000000
bigcom176             bigcom176 0.000000000
bigcom177             bigcom177 0.000000000
bigcom178             bigcom178 0.000000000
bigcom180             bigcom180 0.000000000
bigcom181             bigcom181 0.000000000
bigcom184             bigcom184 0.000000000
bigcom186             bigcom186 0.000000000
bigcom187             bigcom187 0.000000000
bigcom189             bigcom189 0.000000000
bigcom194             bigcom194 0.000000000
bigcom195             bigcom195 0.000000000
bigcom196             bigcom196 0.000000000
bigcom204             bigcom204 0.000000000
bigcom205             bigcom205 0.000000000
bigcom212             bigcom212 0.000000000
bigcom214             bigcom214 0.000000000
bigcom222             bigcom222 0.000000000
bigcom223             bigcom223 0.000000000
bigcom226             bigcom226 0.000000000
bigcom227             bigcom227 0.000000000
bigcom229             bigcom229 0.000000000
bigcom233             bigcom233 0.000000000
bigcom236             bigcom236 0.000000000
bigcom237             bigcom237 0.000000000
bigcom246             bigcom246 0.000000000
bigcom248             bigcom248 0.000000000
bigcom249             bigcom249 0.000000000
bigcom250             bigcom250 0.000000000
bigcom254             bigcom254 0.000000000
bigcom266             bigcom266 0.000000000
bigcom269             bigcom269 0.000000000
bigcom272             bigcom272 0.000000000
bigcom274             bigcom274 0.000000000
bigcom281             bigcom281 0.000000000
bigcom291             bigcom291 0.000000000
bigcom292             bigcom292 0.000000000
bigcom295             bigcom295 0.000000000
bigcom299             bigcom299 0.000000000
bigcom301             bigcom301 0.000000000
bigcom306             bigcom306 0.000000000
bigcom309             bigcom309 0.000000000
bigcom314             bigcom314 0.000000000
bigcom321             bigcom321 0.000000000
bigcom341             bigcom341 0.000000000
bigcom350             bigcom350 0.000000000
bigcom353             bigcom353 0.000000000
bigcom359             bigcom359 0.000000000
bigcom363             bigcom363 0.000000000
bigcom365             bigcom365 0.000000000
bigcom385             bigcom385 0.000000000
bigcom386             bigcom386 0.000000000
bigcom408             bigcom408 0.000000000
bigcom412             bigcom412 0.000000000
bigcom480             bigcom480 0.000000000
membership_s3     membership_s3 0.000000000
membership_s5     membership_s5 0.000000000
membership_s7     membership_s7 0.000000000
membership_s8     membership_s8 0.000000000
membership_s9     membership_s9 0.000000000
membership_s11   membership_s11 0.000000000
membership_s12   membership_s12 0.000000000
membership_s14   membership_s14 0.000000000
membership_s15   membership_s15 0.000000000
membership_s16   membership_s16 0.000000000
membership_s17   membership_s17 0.000000000
membership_s18   membership_s18 0.000000000
membership_s20   membership_s20 0.000000000
membership_s21   membership_s21 0.000000000
membership_s22   membership_s22 0.000000000
membership_s24   membership_s24 0.000000000
membership_s25   membership_s25 0.000000000
membership_s26   membership_s26 0.000000000
membership_s27   membership_s27 0.000000000
membership_s28   membership_s28 0.000000000
membership_s31   membership_s31 0.000000000
membership_s33   membership_s33 0.000000000
membership_s36   membership_s36 0.000000000
membership_s37   membership_s37 0.000000000
[1] "Dataset: high_targets Model RF, run: 3 of 5 2015-06-22 17:05:50"
     |      Out-of-bag   |
Tree |      MSE  %Var(y) |
   1 |    0.102   192.53 |
   2 |  0.09364   176.78 |
   3 |    0.093   175.56 |
   4 |  0.08725   164.71 |
   5 |  0.08392   158.42 |
   6 |  0.07966   150.39 |
   7 |  0.07536   142.26 |
   8 |  0.07194   135.81 |
   9 |  0.06935   130.91 |
  10 |  0.06705   126.58 |
  11 |  0.06763   127.66 |
  12 |  0.06557   123.78 |
  13 |  0.06526   123.20 |
  14 |  0.06574   124.11 |
  15 |  0.06551   123.68 |
  16 |  0.06457   121.90 |
  17 |  0.06279   118.54 |
  18 |  0.06152   116.13 |
  19 |  0.06032   113.87 |
  20 |  0.05965   112.61 |
  21 |  0.05956   112.43 |
  22 |  0.05875   110.92 |
  23 |  0.05852   110.48 |
  24 |  0.05871   110.83 |
  25 |   0.0591   111.56 |
  26 |  0.05923   111.81 |
  27 |  0.05883   111.07 |
  28 |   0.0584   110.25 |
  29 |  0.05794   109.37 |
  30 |  0.05734   108.25 |
  31 |  0.05723   108.03 |
  32 |   0.0571   107.79 |
  33 |  0.05707   107.74 |
  34 |  0.05724   108.05 |
  35 |  0.05691   107.43 |
  36 |  0.05662   106.88 |
  37 |  0.05686   107.34 |
  38 |  0.05674   107.10 |
  39 |  0.05624   106.16 |
  40 |  0.05623   106.14 |
  41 |  0.05629   106.27 |
  42 |  0.05631   106.30 |
  43 |  0.05632   106.31 |
  44 |  0.05621   106.11 |
  45 |  0.05627   106.23 |
  46 |  0.05636   106.40 |
  47 |  0.05635   106.38 |
  48 |  0.05614   105.98 |
  49 |  0.05643   106.54 |
  50 |  0.05632   106.32 |
  51 |  0.05611   105.91 |
  52 |  0.05597   105.66 |
  53 |  0.05554   104.86 |
  54 |  0.05523   104.26 |
  55 |   0.0552   104.20 |
  56 |  0.05517   104.15 |
  57 |  0.05515   104.12 |
  58 |  0.05496   103.75 |
  59 |  0.05475   103.36 |
  60 |  0.05466   103.19 |
  61 |  0.05467   103.20 |
  62 |  0.05444   102.77 |
  63 |   0.0545   102.88 |
  64 |  0.05434   102.59 |
  65 |  0.05433   102.57 |
  66 |  0.05433   102.55 |
  67 |  0.05427   102.45 |
  68 |  0.05409   102.11 |
  69 |  0.05429   102.49 |
  70 |  0.05415   102.22 |
  71 |  0.05412   102.17 |
  72 |  0.05401   101.95 |
  73 |  0.05404   102.01 |
  74 |  0.05383   101.61 |
  75 |   0.0538   101.56 |
  76 |  0.05381   101.58 |
  77 |  0.05383   101.61 |
  78 |  0.05392   101.79 |
  79 |  0.05402   101.99 |
  80 |  0.05391   101.77 |
  81 |  0.05381   101.58 |
  82 |  0.05378   101.52 |
  83 |  0.05379   101.54 |
  84 |  0.05383   101.62 |
  85 |  0.05368   101.34 |
  86 |  0.05361   101.20 |
  87 |  0.05341   100.82 |
  88 |  0.05341   100.82 |
  89 |  0.05342   100.84 |
  90 |  0.05329   100.61 |
  91 |  0.05333   100.68 |
  92 |  0.05336   100.74 |
  93 |  0.05331   100.64 |
  94 |  0.05321   100.44 |
  95 |  0.05323   100.49 |
  96 |  0.05331   100.64 |
  97 |  0.05317   100.37 |
  98 |  0.05313   100.29 |
  99 |   0.0532   100.42 |
 100 |  0.05324   100.51 |
[1] "Random Forest variable coefficients"
                      %IncMSE IncNodePurity
graph0           2.110629e-04  1.075144e-01
graph1           2.265377e-04  8.744117e-02
graph2           4.004105e-04  2.341112e-01
graph3           2.219907e-04  6.856385e-02
graph4           9.060924e-04  1.412665e-01
graph5           2.651993e-04  1.713188e-01
graph6           1.314002e-03  2.009614e-01
graph7           2.729938e-03  1.394066e-01
graph8           1.287950e-03  3.705133e-01
graph9           3.149317e-04  1.014366e-01
graph10          7.308610e-04  1.781333e-01
graph11          2.665264e-03  3.117794e-01
graph12          3.090273e-04  7.548096e-02
graph13         -8.317986e-05  4.715719e-02
graph14          8.493368e-04  2.683725e-01
graph15          1.623596e-03  1.913247e-01
graph16          6.353181e-04  1.159182e-01
graph17          8.324703e-04  2.566473e-01
graph18          2.774554e-05  1.083810e-01
graph19          2.576353e-04  1.145421e-01
graph20          1.644930e-03  4.793805e-01
graph21          2.318631e-04  9.532360e-02
graph22          5.172958e-03  6.448100e-01
graph23          1.847963e-03  2.442386e-01
graph24          3.715642e-03  1.035918e-01
graph25          1.701452e-03  2.479806e-01
graph26          3.491494e-03  1.947190e-01
graph27          5.825575e-03  5.404411e-01
graph28          4.013043e-03  3.164616e-01
graph29          4.913511e-04  3.727116e-01
orbit0           6.448643e-04  1.834933e-02
orbit1           8.566101e-04  7.115643e-02
orbit2           1.124292e-03  1.168205e-01
orbit3           2.397518e-04  1.011213e-01
orbit4           5.776579e-05  2.304995e-01
orbit5           1.266025e-03  1.334000e-01
orbit6           1.093217e-03  1.985481e-01
orbit7           2.888379e-03  3.071117e-01
orbit8           1.201408e-03  1.943055e-01
orbit9           6.883874e-04  4.707872e-02
orbit10          1.418082e-03  1.658080e-01
orbit11          3.707584e-04  1.236729e-01
orbit12          2.610549e-03  1.235804e-01
orbit13          1.602435e-04  1.211492e-01
orbit14          5.881103e-04  2.154954e-01
orbit15          1.622246e-03  2.767597e-01
orbit16          2.644722e-04  1.041399e-01
orbit17          5.524862e-05  2.555556e-02
orbit18          1.074356e-03  2.518348e-01
orbit19          1.880714e-03  4.108526e-01
orbit20          6.029428e-04  2.073554e-01
orbit21          3.114504e-03  1.835044e-01
orbit22          6.767185e-04  6.818221e-01
orbit23          1.090266e-03  2.562193e-01
orbit24          1.231576e-03  3.989096e-01
orbit25          4.334043e-03  3.667057e-01
orbit26          5.617978e-05  4.619048e-02
orbit27          3.834529e-04  2.177549e-01
orbit28          7.618199e-04  1.082835e-01
orbit29         -2.777778e-05  4.978788e-02
orbit30          1.193334e-03  1.530045e-01
orbit31          4.046976e-04  3.819504e-01
orbit32          7.780311e-04  1.589961e-01
orbit33          1.487921e-03  1.719825e-01
orbit34          3.497972e-04  1.339257e-01
orbit35          3.193417e-03  2.294661e-01
orbit36          7.029680e-04  2.292350e-01
orbit37          2.007427e-04  1.755750e-01
orbit38          7.805785e-04  1.247293e-01
orbit39          1.117097e-03  3.611321e-01
orbit40          9.253456e-04  2.210978e-01
orbit41          3.581638e-04  1.452384e-01
orbit42          4.056728e-04  1.264255e-01
orbit43          1.020400e-03  1.277239e-01
orbit44          1.874631e-03  2.214019e-01
orbit45          1.539388e-03  2.192961e-01
orbit46          3.421511e-04  1.582242e-01
orbit47          2.022512e-03  1.926168e-01
orbit48         -7.480279e-05  1.159106e-01
orbit49          1.247571e-03  8.028802e-01
orbit50          4.826095e-05  6.516656e-01
orbit51          2.416567e-03  3.921021e-01
orbit52          3.868316e-04  2.007962e-01
orbit53          5.555556e-05  1.666667e-02
orbit54          5.247388e-03  6.678095e-01
orbit55          6.923772e-04  1.695425e-01
orbit56          3.228524e-03  3.868828e-01
orbit57          1.966943e-04  1.044589e-01
orbit58          3.402504e-04  9.865079e-02
orbit59          6.711527e-03  2.898584e-01
orbit60          4.716051e-04  6.033126e-02
orbit61          1.627876e-03  2.885466e-01
orbit62          1.752551e-02  1.380962e+00
orbit63          2.445638e-03  4.934084e-01
orbit64          1.179397e-03  2.315673e-01
orbit65          1.251539e-02  1.020122e+00
orbit66          2.335215e-03  2.630911e-01
orbit67          9.151246e-04  1.585023e-01
orbit68          1.725300e-02  1.018018e+00
orbit69          1.397712e-03  3.655614e-01
orbit70          6.342592e-03  1.190885e+00
orbit71          3.334542e-04  1.350363e-01
orbit72          1.896409e-03  5.737255e-01
AP               1.467623e-04  6.922204e-02
bet              1.489364e-03  5.684337e-01
ecc              2.686156e-05  1.846032e-02
eccrad           0.000000e+00  3.552714e-17
close            1.535151e-04  9.413028e-02
constraint       3.627552e-04  2.006488e-01
coreness         4.925009e-04  4.093499e-01
knn              7.429736e-04  9.818835e-01
hubscore         7.652788e-04  2.529331e-01
pagerank         4.514378e-04  2.903317e-01
trans            4.185054e-03  9.359140e-01
evcent           5.532307e-04  2.074611e-01
first            1.514828e-04  8.823226e-02
upto_second      5.186942e-04  1.500475e-01
upto_third       8.553667e-05  1.856032e-01
upto_fourth      1.699865e-03  1.370329e-01
upto_fifth       1.296511e-03  3.366996e-01
upto_sixth       1.326502e-04  1.215503e-01
second           2.916286e-04  8.559705e-02
third            1.889780e-03  4.955754e-01
fourth           3.581992e-04  2.395600e-01
fifth            1.881223e-03  2.390779e-01
sixth            2.319210e-03  2.740859e-01
ratio1           1.714775e-04  4.181876e-01
ratio2           2.594826e-03  2.236222e-01
ratio3           4.065105e-04  1.901278e-01
ratio4           2.063200e-04  4.083643e-01
ratio5           1.281466e-04  1.347613e+00
ratio6           3.529206e-03  4.777465e-01
selfinter       -5.510687e-05  3.098485e-02
walktrap_vertex  4.368648e-05  6.937906e-01
bigcom1          0.000000e+00  0.000000e+00
bigcom2          0.000000e+00  0.000000e+00
bigcom3          4.312448e-04  3.298976e-01
bigcom4         -2.777778e-05  1.733333e-02
bigcom6          0.000000e+00  0.000000e+00
bigcom8          0.000000e+00  0.000000e+00
bigcom9          0.000000e+00  0.000000e+00
bigcom11         0.000000e+00  0.000000e+00
bigcom13         0.000000e+00  0.000000e+00
bigcom15         0.000000e+00  0.000000e+00
bigcom16         0.000000e+00  0.000000e+00
bigcom21         0.000000e+00  9.090909e-03
bigcom22         0.000000e+00  0.000000e+00
bigcom24         0.000000e+00  0.000000e+00
bigcom26        -7.555379e-05  1.003290e-01
bigcom28         5.673080e-03  8.711698e-01
bigcom30         3.825887e-04  2.123063e-01
bigcom31         0.000000e+00  0.000000e+00
bigcom32         0.000000e+00  0.000000e+00
bigcom33         0.000000e+00  0.000000e+00
bigcom34         0.000000e+00  0.000000e+00
bigcom36         0.000000e+00  0.000000e+00
bigcom37         0.000000e+00  0.000000e+00
bigcom38         0.000000e+00  0.000000e+00
bigcom39         0.000000e+00  0.000000e+00
bigcom40        -2.767204e-04  7.214304e-02
bigcom43         0.000000e+00  0.000000e+00
bigcom44         0.000000e+00  0.000000e+00
bigcom46         0.000000e+00  0.000000e+00
bigcom47         0.000000e+00  0.000000e+00
bigcom49         0.000000e+00  0.000000e+00
bigcom50         0.000000e+00  0.000000e+00
bigcom51         0.000000e+00  0.000000e+00
bigcom52         0.000000e+00  0.000000e+00
bigcom54         0.000000e+00  0.000000e+00
bigcom56         0.000000e+00  0.000000e+00
bigcom62         0.000000e+00  0.000000e+00
bigcom66         0.000000e+00  0.000000e+00
bigcom68         0.000000e+00  0.000000e+00
bigcom69         0.000000e+00  0.000000e+00
bigcom71         0.000000e+00  5.027449e-01
bigcom72         0.000000e+00  0.000000e+00
bigcom73         0.000000e+00  7.967044e-01
bigcom74         0.000000e+00  0.000000e+00
bigcom75         0.000000e+00  0.000000e+00
bigcom76         0.000000e+00  0.000000e+00
bigcom77         0.000000e+00  0.000000e+00
bigcom79         0.000000e+00  0.000000e+00
bigcom80         0.000000e+00  0.000000e+00
bigcom82         0.000000e+00  0.000000e+00
bigcom83         0.000000e+00  0.000000e+00
bigcom84         0.000000e+00  0.000000e+00
bigcom85         0.000000e+00  0.000000e+00
bigcom87         0.000000e+00  0.000000e+00
bigcom89         0.000000e+00  0.000000e+00
bigcom91         0.000000e+00  0.000000e+00
bigcom92         0.000000e+00  0.000000e+00
bigcom93         0.000000e+00  0.000000e+00
bigcom96         0.000000e+00  0.000000e+00
bigcom97         0.000000e+00  0.000000e+00
bigcom98         0.000000e+00  0.000000e+00
bigcom99         0.000000e+00  0.000000e+00
bigcom101        0.000000e+00  0.000000e+00
bigcom104        0.000000e+00  0.000000e+00
bigcom106        0.000000e+00  0.000000e+00
bigcom109        0.000000e+00  0.000000e+00
bigcom113        0.000000e+00  0.000000e+00
bigcom116        0.000000e+00  0.000000e+00
bigcom120        0.000000e+00  0.000000e+00
bigcom123        0.000000e+00  0.000000e+00
bigcom126        0.000000e+00  0.000000e+00
bigcom127        0.000000e+00  0.000000e+00
bigcom137        0.000000e+00  0.000000e+00
bigcom139        0.000000e+00  0.000000e+00
bigcom140        0.000000e+00  0.000000e+00
bigcom143        0.000000e+00  0.000000e+00
bigcom145        0.000000e+00  0.000000e+00
bigcom146        0.000000e+00  0.000000e+00
bigcom147        0.000000e+00  2.220446e-18
bigcom149        0.000000e+00  0.000000e+00
bigcom153        0.000000e+00  0.000000e+00
bigcom154        0.000000e+00  0.000000e+00
bigcom156        0.000000e+00  0.000000e+00
bigcom157        0.000000e+00  0.000000e+00
bigcom158        0.000000e+00  0.000000e+00
bigcom160        0.000000e+00  0.000000e+00
bigcom161        0.000000e+00  0.000000e+00
bigcom162        0.000000e+00  0.000000e+00
bigcom164        0.000000e+00  0.000000e+00
bigcom166        0.000000e+00  0.000000e+00
bigcom167        0.000000e+00  2.220446e-18
bigcom171        0.000000e+00  0.000000e+00
bigcom173        0.000000e+00  0.000000e+00
bigcom175        0.000000e+00  0.000000e+00
bigcom176        0.000000e+00  0.000000e+00
bigcom177        0.000000e+00  0.000000e+00
bigcom178        0.000000e+00  0.000000e+00
bigcom180        0.000000e+00  0.000000e+00
bigcom181        0.000000e+00  0.000000e+00
bigcom184        0.000000e+00  0.000000e+00
bigcom186        0.000000e+00  0.000000e+00
bigcom187        0.000000e+00  0.000000e+00
bigcom189        0.000000e+00  0.000000e+00
bigcom194        0.000000e+00  0.000000e+00
bigcom195        0.000000e+00  0.000000e+00
bigcom196        0.000000e+00  0.000000e+00
bigcom204        0.000000e+00  2.548144e-01
bigcom205        0.000000e+00  0.000000e+00
bigcom212        0.000000e+00  0.000000e+00
bigcom214        0.000000e+00  0.000000e+00
bigcom222        0.000000e+00  0.000000e+00
bigcom223        0.000000e+00  0.000000e+00
bigcom226        0.000000e+00  0.000000e+00
bigcom227        0.000000e+00  0.000000e+00
bigcom229        0.000000e+00  0.000000e+00
bigcom233        0.000000e+00  0.000000e+00
bigcom236        0.000000e+00  0.000000e+00
bigcom237        0.000000e+00  0.000000e+00
bigcom246        0.000000e+00  0.000000e+00
bigcom248        0.000000e+00  0.000000e+00
bigcom249        0.000000e+00  0.000000e+00
bigcom250        0.000000e+00  0.000000e+00
bigcom254        0.000000e+00  0.000000e+00
bigcom266        0.000000e+00  0.000000e+00
bigcom269        0.000000e+00  0.000000e+00
bigcom272        0.000000e+00  0.000000e+00
bigcom274        0.000000e+00  0.000000e+00
bigcom281        0.000000e+00  0.000000e+00
bigcom291        0.000000e+00  0.000000e+00
bigcom292        0.000000e+00  0.000000e+00
bigcom295        0.000000e+00  0.000000e+00
bigcom299        0.000000e+00  0.000000e+00
bigcom301        0.000000e+00  0.000000e+00
bigcom306        0.000000e+00  0.000000e+00
bigcom309        0.000000e+00  0.000000e+00
bigcom314        0.000000e+00  0.000000e+00
bigcom321        0.000000e+00  0.000000e+00
bigcom341        0.000000e+00  0.000000e+00
bigcom350        0.000000e+00  0.000000e+00
bigcom353        0.000000e+00  0.000000e+00
bigcom359        0.000000e+00  0.000000e+00
bigcom363        0.000000e+00  0.000000e+00
bigcom365        0.000000e+00  0.000000e+00
bigcom385        0.000000e+00  0.000000e+00
bigcom386        0.000000e+00  0.000000e+00
bigcom408        0.000000e+00  0.000000e+00
bigcom412        0.000000e+00  0.000000e+00
bigcom480        0.000000e+00  0.000000e+00
spin_vertex      2.683630e-04  5.358938e-01
membership_s1    2.804043e-04  1.215822e-01
membership_s3    0.000000e+00  0.000000e+00
membership_s4   -1.411643e-04  2.606061e-02
membership_s5    0.000000e+00  0.000000e+00
membership_s6   -2.832861e-05  5.962872e-03
membership_s7    0.000000e+00  0.000000e+00
membership_s8    0.000000e+00  0.000000e+00
membership_s9    0.000000e+00  0.000000e+00
membership_s11   0.000000e+00  0.000000e+00
membership_s12   0.000000e+00  0.000000e+00
membership_s14   0.000000e+00  0.000000e+00
membership_s15   0.000000e+00  0.000000e+00
membership_s16   0.000000e+00  0.000000e+00
membership_s17   0.000000e+00  0.000000e+00
membership_s18   0.000000e+00  0.000000e+00
membership_s20   0.000000e+00  0.000000e+00
membership_s21   0.000000e+00  0.000000e+00
membership_s22   0.000000e+00  0.000000e+00
membership_s24   0.000000e+00  0.000000e+00
membership_s25   0.000000e+00  0.000000e+00
membership_s26   0.000000e+00  0.000000e+00
membership_s27   5.804110e-05  8.756316e-02
membership_s28   0.000000e+00  0.000000e+00
membership_s30   6.308885e-06  8.896753e-02
membership_s31   0.000000e+00  0.000000e+00
membership_s32   2.122176e-05  2.428058e-02
membership_s33   0.000000e+00  0.000000e+00
membership_s36   0.000000e+00  0.000000e+00
membership_s37   0.000000e+00  0.000000e+00
V1               7.466654e-04  5.178899e-01
V2               3.206059e-04  7.754970e-01
pdi              1.085201e-04  6.426189e-02
adhesion         1.163634e-03  5.199379e-01
cohesion         1.766151e-03  6.500286e-01
inner            2.192872e-03  1.197540e+00
outer            2.217240e-03  1.455185e+00
ioratio          6.841334e-04  4.616716e-01
comsize          2.583094e-03  1.646471e+00
[1] "Dataset: high_targets Model GLM, run: 3 of 5 2015-06-22 17:06:02"
[1] "glmnet variable coefficients"
                     [,1]          [,2]
(Intercept)     -2.822461 -5.357425e+03
graph0           0.000000 -9.736561e-03
graph1           0.000000  0.000000e+00
graph2           0.000000  0.000000e+00
graph3           0.000000 -4.380164e-08
graph4           0.000000  0.000000e+00
graph5           0.000000 -5.235591e-06
graph6           0.000000 -2.219668e-09
graph7           0.000000  2.467938e-05
graph8           0.000000  4.655618e-04
graph9           0.000000 -3.407102e-09
graph10          0.000000  0.000000e+00
graph11          0.000000  0.000000e+00
graph12          0.000000 -2.477613e-10
graph13          0.000000  0.000000e+00
graph14          0.000000  0.000000e+00
graph15          0.000000 -3.170507e-07
graph16          0.000000  0.000000e+00
graph17          0.000000 -9.995822e-15
graph18          0.000000  0.000000e+00
graph19          0.000000  2.584167e-07
graph20          0.000000 -3.513120e-06
graph21          0.000000  0.000000e+00
graph22          0.000000 -1.376499e-07
graph23          0.000000 -1.027051e-06
graph24          0.000000  0.000000e+00
graph25          0.000000  0.000000e+00
graph26          0.000000  0.000000e+00
graph27          0.000000  2.559686e-05
graph28          0.000000  9.993306e-06
graph29          0.000000 -9.692656e-06
orbit0           0.000000 -9.769257e-03
orbit1           0.000000  1.361320e-06
orbit2           0.000000  0.000000e+00
orbit3           0.000000 -2.377585e-07
orbit4           0.000000 -6.590363e-06
orbit5           0.000000 -1.897440e-08
orbit6           0.000000  8.784206e-09
orbit7           0.000000  0.000000e+00
orbit8           0.000000 -3.029183e-06
orbit9           0.000000  5.931516e-05
orbit10          0.000000 -3.974359e-06
orbit11          0.000000  0.000000e+00
orbit12          0.000000  8.653662e-06
orbit13          0.000000  2.848544e-05
orbit14          0.000000  2.672855e-04
orbit15          0.000000  1.789025e-08
orbit16          0.000000 -9.003795e-09
orbit17          0.000000 -5.442316e-11
orbit18          0.000000  9.587052e-09
orbit19          0.000000 -4.720438e-08
orbit20          0.000000 -6.043758e-10
orbit21          0.000000  0.000000e+00
orbit22          0.000000  1.247395e-09
orbit23          0.000000  0.000000e+00
orbit24          0.000000  1.311377e-07
orbit25          0.000000  2.244093e-07
orbit26          0.000000 -2.040063e-09
orbit27          0.000000 -1.557477e-07
orbit28          0.000000 -5.729348e-08
orbit29          0.000000 -7.732555e-08
orbit30          0.000000  5.229908e-08
orbit31          0.000000  0.000000e+00
orbit32          0.000000 -1.005549e-08
orbit33          0.000000  0.000000e+00
orbit34          0.000000 -3.426886e-07
orbit35          0.000000  1.385404e-06
orbit36          0.000000  2.664733e-07
orbit37          0.000000 -4.171252e-07
orbit38          0.000000  0.000000e+00
orbit39          0.000000  1.178757e-06
orbit40          0.000000  2.412651e-09
orbit41          0.000000 -4.892670e-08
orbit42          0.000000 -2.076238e-08
orbit43          0.000000  2.068387e-05
orbit44          0.000000 -6.615168e-07
orbit45          0.000000  3.621758e-05
orbit46          0.000000 -1.059744e-05
orbit47          0.000000  3.083237e-07
orbit48          0.000000  1.453671e-06
orbit49          0.000000  4.803468e-06
orbit50          0.000000 -6.606830e-06
orbit51          0.000000  9.678914e-06
orbit52          0.000000 -2.913782e-06
orbit53          0.000000 -2.627952e-08
orbit54          0.000000  1.524381e-05
orbit55          0.000000 -4.146155e-06
orbit56          0.000000  5.522390e-06
orbit57          0.000000 -1.146300e-05
orbit58          0.000000  6.033672e-07
orbit59          0.000000  1.771227e-05
orbit60          0.000000  0.000000e+00
orbit61          0.000000 -3.366469e-06
orbit62          0.000000  2.672030e-04
orbit63          0.000000  9.173674e-05
orbit64          0.000000 -1.248106e-04
orbit65          0.000000 -4.530308e-04
orbit66          0.000000 -8.775844e-05
orbit67          0.000000  3.150635e-05
orbit68          0.000000  6.163437e-05
orbit69          0.000000  2.297267e-04
orbit70          0.000000  1.204272e-03
orbit71          0.000000  0.000000e+00
orbit72          0.000000 -1.419893e-05
AP               0.000000  1.418914e-01
bet              0.000000  0.000000e+00
ecc              0.000000 -1.532198e-01
eccrad           0.000000 -9.067475e-01
close            0.000000 -6.728420e+00
constraint       0.000000 -5.900986e+01
coreness         0.000000 -5.077175e-02
knn              0.000000 -2.465459e-03
hubscore         0.000000  3.144067e-03
pagerank         0.000000 -2.235661e+03
trans            0.000000  1.282586e+01
evcent           0.000000  9.756787e-02
first            0.000000 -1.009936e-02
upto_second      0.000000 -8.607046e-05
upto_third       0.000000 -1.006609e-04
upto_fourth      0.000000 -1.512785e-03
upto_fifth       0.000000  1.148650e-01
upto_sixth       0.000000  2.879511e-01
second           0.000000 -6.889418e-05
third            0.000000  1.006782e-04
fourth           0.000000  1.470415e-04
fifth            0.000000  6.349613e-03
sixth            0.000000 -1.080315e-01
ratio1           0.000000 -2.829269e-02
ratio2           0.000000  2.405209e-01
ratio3           0.000000 -5.278328e+00
ratio4           0.000000 -6.947154e+00
ratio5           0.000000  1.484286e+01
ratio6           0.000000  3.266694e+00
selfinter        0.000000  1.192445e+00
walktrap_vertex  0.000000  3.201021e-01
bigcom1          0.000000  1.516603e-01
bigcom2          0.000000  0.000000e+00
bigcom3          0.000000  1.955978e+00
bigcom4          0.000000 -2.739132e-01
bigcom6          0.000000  0.000000e+00
bigcom8          0.000000 -1.165906e+00
bigcom9          0.000000  0.000000e+00
bigcom11         0.000000  0.000000e+00
bigcom13         0.000000  0.000000e+00
bigcom15         0.000000  0.000000e+00
bigcom16         0.000000  0.000000e+00
bigcom21         0.000000  0.000000e+00
bigcom22         0.000000 -3.825668e-01
bigcom24         0.000000  0.000000e+00
bigcom26         0.000000  2.259554e+00
bigcom28         0.000000  8.246165e-01
bigcom30         0.000000  2.297036e+00
bigcom31         0.000000  0.000000e+00
bigcom32         0.000000 -5.273026e-01
bigcom33         0.000000  0.000000e+00
bigcom34         0.000000  0.000000e+00
bigcom36         0.000000  0.000000e+00
bigcom37         0.000000  0.000000e+00
bigcom38         0.000000  0.000000e+00
bigcom39         0.000000 -3.808282e-01
bigcom40         0.000000  3.560908e-01
bigcom43         0.000000  0.000000e+00
bigcom44         0.000000 -4.533150e-01
bigcom46         0.000000  6.266192e+00
bigcom47         0.000000  0.000000e+00
bigcom49         0.000000  0.000000e+00
bigcom50         0.000000  0.000000e+00
bigcom51         0.000000  0.000000e+00
bigcom52         0.000000  0.000000e+00
bigcom54         0.000000  0.000000e+00
bigcom56         0.000000  0.000000e+00
bigcom62         0.000000  0.000000e+00
bigcom66         0.000000  0.000000e+00
bigcom68         0.000000  0.000000e+00
bigcom69         0.000000  0.000000e+00
bigcom71         0.000000  7.431282e+00
bigcom72         0.000000  0.000000e+00
bigcom73         0.000000  6.166297e+00
bigcom74         0.000000  0.000000e+00
bigcom75         0.000000  0.000000e+00
bigcom76         0.000000  0.000000e+00
bigcom77         0.000000  0.000000e+00
bigcom79         0.000000  0.000000e+00
bigcom80         0.000000  0.000000e+00
bigcom82         0.000000  0.000000e+00
bigcom83         0.000000  0.000000e+00
bigcom84         0.000000  0.000000e+00
bigcom85         0.000000  0.000000e+00
bigcom87         0.000000  0.000000e+00
bigcom89         0.000000  0.000000e+00
bigcom91         0.000000  0.000000e+00
bigcom92         0.000000  0.000000e+00
bigcom93         0.000000  0.000000e+00
bigcom96         0.000000  0.000000e+00
bigcom97         0.000000  0.000000e+00
bigcom98         0.000000  0.000000e+00
bigcom99         0.000000  0.000000e+00
bigcom101        0.000000 -5.454837e-01
bigcom104        0.000000  0.000000e+00
bigcom106        0.000000  0.000000e+00
bigcom109        0.000000  0.000000e+00
bigcom113        0.000000  0.000000e+00
bigcom116        0.000000 -7.054566e-01
bigcom120        0.000000  0.000000e+00
bigcom123        0.000000  0.000000e+00
bigcom126        0.000000  0.000000e+00
bigcom127        0.000000  0.000000e+00
bigcom137        0.000000  0.000000e+00
bigcom139        0.000000  0.000000e+00
bigcom140        0.000000  0.000000e+00
bigcom143        0.000000  0.000000e+00
bigcom145        0.000000  0.000000e+00
bigcom146        0.000000  0.000000e+00
bigcom147        0.000000  0.000000e+00
bigcom149        0.000000  0.000000e+00
bigcom153        0.000000  0.000000e+00
bigcom154        0.000000  0.000000e+00
bigcom156        0.000000  0.000000e+00
bigcom157        0.000000  0.000000e+00
bigcom158        0.000000  0.000000e+00
bigcom160        0.000000  0.000000e+00
bigcom161        0.000000  0.000000e+00
bigcom162        0.000000  0.000000e+00
bigcom164        0.000000  0.000000e+00
bigcom166        0.000000  0.000000e+00
bigcom167        0.000000 -1.141655e-01
bigcom171        0.000000  0.000000e+00
bigcom173        0.000000  0.000000e+00
bigcom175        0.000000  0.000000e+00
bigcom176        0.000000  0.000000e+00
bigcom177        0.000000  0.000000e+00
bigcom178        0.000000  0.000000e+00
bigcom180        0.000000  0.000000e+00
bigcom181        0.000000  0.000000e+00
bigcom184        0.000000  0.000000e+00
bigcom186        0.000000  0.000000e+00
bigcom187        0.000000  0.000000e+00
bigcom189        0.000000 -2.915833e-01
bigcom194        0.000000  0.000000e+00
bigcom195        0.000000  0.000000e+00
bigcom196        0.000000  0.000000e+00
bigcom204        0.000000  6.844174e+00
bigcom205        0.000000  0.000000e+00
bigcom212        0.000000  0.000000e+00
bigcom214        0.000000  0.000000e+00
bigcom222        0.000000  0.000000e+00
bigcom223        0.000000  0.000000e+00
bigcom226        0.000000  0.000000e+00
bigcom227        0.000000  0.000000e+00
bigcom229        0.000000  0.000000e+00
bigcom233        0.000000  0.000000e+00
bigcom236        0.000000  0.000000e+00
bigcom237        0.000000  0.000000e+00
bigcom246        0.000000  0.000000e+00
bigcom248        0.000000 -3.622777e-01
bigcom249        0.000000  0.000000e+00
bigcom250        0.000000  0.000000e+00
bigcom254        0.000000  0.000000e+00
bigcom266        0.000000  0.000000e+00
bigcom269        0.000000 -3.560549e-01
bigcom272        0.000000  0.000000e+00
bigcom274        0.000000  0.000000e+00
bigcom281        0.000000  0.000000e+00
bigcom291        0.000000  0.000000e+00
bigcom292        0.000000  0.000000e+00
bigcom295        0.000000  0.000000e+00
bigcom299        0.000000  0.000000e+00
bigcom301        0.000000  0.000000e+00
bigcom306        0.000000  0.000000e+00
bigcom309        0.000000  0.000000e+00
bigcom314        0.000000  0.000000e+00
bigcom321        0.000000  0.000000e+00
bigcom341        0.000000  0.000000e+00
bigcom350        0.000000  0.000000e+00
bigcom353        0.000000  0.000000e+00
bigcom359        0.000000  0.000000e+00
bigcom363        0.000000  0.000000e+00
bigcom365        0.000000  0.000000e+00
bigcom385        0.000000  0.000000e+00
bigcom386        0.000000  0.000000e+00
bigcom408        0.000000  0.000000e+00
bigcom412        0.000000  0.000000e+00
bigcom480        0.000000  0.000000e+00
spin_vertex      0.000000 -1.709415e+00
membership_s1    0.000000  9.152621e-01
membership_s3    0.000000  0.000000e+00
membership_s4    0.000000  1.131881e+00
membership_s5    0.000000 -1.631691e-02
membership_s6    0.000000 -5.501333e-01
membership_s7    0.000000 -1.119440e+00
membership_s8    0.000000  0.000000e+00
membership_s9    0.000000  0.000000e+00
membership_s11   0.000000  0.000000e+00
membership_s12   0.000000  0.000000e+00
membership_s14   0.000000  0.000000e+00
membership_s15   0.000000 -1.648279e-01
membership_s16   0.000000  0.000000e+00
membership_s17   0.000000  0.000000e+00
membership_s18   0.000000 -4.313417e-01
membership_s20   0.000000  0.000000e+00
membership_s21   0.000000  0.000000e+00
membership_s22   0.000000  0.000000e+00
membership_s24   0.000000  0.000000e+00
membership_s25   0.000000  0.000000e+00
membership_s26   0.000000  0.000000e+00
membership_s27   0.000000  1.249642e+00
membership_s28   0.000000  0.000000e+00
membership_s30   0.000000  1.740157e-01
membership_s31   0.000000 -8.175916e-01
membership_s32   0.000000 -8.376671e-01
membership_s33   0.000000  0.000000e+00
membership_s36   0.000000 -1.818558e-01
membership_s37   0.000000  0.000000e+00
V1               0.000000 -5.601330e-01
V2               0.000000 -5.803949e+00
pdi              0.000000  2.455342e+02
adhesion         0.000000  2.391427e-04
cohesion         0.000000 -4.920623e-04
inner            0.000000 -9.165425e-05
outer            0.000000  4.180252e-04
ioratio          0.000000  1.387145e+00
comsize          0.000000  2.358253e-03
[1] "Dataset: high_targets Model GBM, run: 4 of 5 2015-06-22 17:06:20"
Iter   TrainDeviance   ValidDeviance   StepSize   Improve
     1        0.3853            -nan     0.0100    0.0006
     2        0.3790            -nan     0.0100    0.0005
     3        0.3725            -nan     0.0100    0.0008
     4        0.3679            -nan     0.0100    0.0006
     5        0.3630            -nan     0.0100    0.0014
     6        0.3585            -nan     0.0100    0.0006
     7        0.3544            -nan     0.0100    0.0009
     8        0.3489            -nan     0.0100    0.0013
     9        0.3442            -nan     0.0100    0.0003
    10        0.3401            -nan     0.0100    0.0002
    20        0.3073            -nan     0.0100    0.0001
    40        0.2575            -nan     0.0100    0.0001
    60        0.2229            -nan     0.0100   -0.0000
    80        0.1954            -nan     0.0100   -0.0002
   100        0.1746            -nan     0.0100   -0.0000
   120        0.1556            -nan     0.0100   -0.0000
   128        0.1481            -nan     0.0100    0.0000

[1] "GBM variable coefficients"
                            var     rel.inf
comsize                 comsize 5.164770238
orbit70                 orbit70 4.949511513
bigcom28               bigcom28 4.153374635
walktrap_vertex walktrap_vertex 3.299636785
knn                         knn 3.006052988
orbit62                 orbit62 2.864333677
V2                           V2 2.840160035
orbit68                 orbit68 2.717818383
trans                     trans 2.598440496
orbit65                 orbit65 2.567046191
orbit49                 orbit49 2.477142286
orbit54                 orbit54 2.398068006
outer                     outer 2.381460367
orbit56                 orbit56 1.954075598
ratio4                   ratio4 1.596009974
ratio5                   ratio5 1.529899339
V1                           V1 1.415353434
orbit50                 orbit50 1.406805889
spin_vertex         spin_vertex 1.370167729
inner                     inner 1.275826969
orbit39                 orbit39 1.273675526
third                     third 1.210130410
pagerank               pagerank 1.151841107
orbit21                 orbit21 1.139223574
ratio1                   ratio1 1.123801789
bet                         bet 1.109348950
constraint           constraint 1.093312669
graph22                 graph22 1.084069471
graph20                 graph20 1.006751716
ratio6                   ratio6 0.999206560
graph11                 graph11 0.977806066
orbit31                 orbit31 0.952142817
graph10                 graph10 0.950161782
graph26                 graph26 0.846188499
graph8                   graph8 0.844148746
orbit9                   orbit9 0.766376138
orbit46                 orbit46 0.760596680
orbit20                 orbit20 0.759341839
coreness               coreness 0.748980665
orbit19                 orbit19 0.742652605
graph4                   graph4 0.733567801
adhesion               adhesion 0.664784699
orbit69                 orbit69 0.654955052
ioratio                 ioratio 0.646078995
orbit45                 orbit45 0.640135350
orbit18                 orbit18 0.639172598
graph27                 graph27 0.630427278
orbit40                 orbit40 0.617329171
graph17                 graph17 0.592484623
graph2                   graph2 0.580798769
orbit15                 orbit15 0.549990408
graph16                 graph16 0.544032406
orbit23                 orbit23 0.543457120
bigcom3                 bigcom3 0.525456610
orbit37                 orbit37 0.507739980
orbit64                 orbit64 0.507627271
orbit60                 orbit60 0.502101819
orbit28                 orbit28 0.480676717
graph23                 graph23 0.480563956
graph12                 graph12 0.472034289
orbit59                 orbit59 0.466781625
orbit5                   orbit5 0.455600523
orbit7                   orbit7 0.441480270
graph24                 graph24 0.431078485
orbit33                 orbit33 0.426713694
orbit6                   orbit6 0.409080694
orbit44                 orbit44 0.402433334
orbit24                 orbit24 0.396589514
orbit63                 orbit63 0.390668800
orbit41                 orbit41 0.381016137
orbit57                 orbit57 0.378777543
orbit48                 orbit48 0.372492350
graph28                 graph28 0.362158596
orbit52                 orbit52 0.361326019
orbit32                 orbit32 0.352117193
graph0                   graph0 0.349269239
orbit55                 orbit55 0.343410074
ratio2                   ratio2 0.335123436
orbit42                 orbit42 0.322670785
ratio3                   ratio3 0.321971229
graph21                 graph21 0.318433053
cohesion               cohesion 0.307321218
graph13                 graph13 0.293102507
graph19                 graph19 0.291579414
graph9                   graph9 0.290704714
orbit35                 orbit35 0.286582502
orbit30                 orbit30 0.278577864
AP                           AP 0.265433631
upto_fourth         upto_fourth 0.257865627
membership_s1     membership_s1 0.247590506
graph7                   graph7 0.245056848
graph6                   graph6 0.233699990
orbit22                 orbit22 0.231129770
orbit47                 orbit47 0.229977976
orbit16                 orbit16 0.229186101
second                   second 0.228972515
orbit66                 orbit66 0.223966314
orbit12                 orbit12 0.213244900
orbit17                 orbit17 0.202383671
bigcom40               bigcom40 0.202154495
orbit67                 orbit67 0.200700947
orbit71                 orbit71 0.192440506
fifth                     fifth 0.182637557
orbit25                 orbit25 0.175178886
orbit1                   orbit1 0.169817867
orbit51                 orbit51 0.165107385
orbit13                 orbit13 0.165006015
upto_fifth           upto_fifth 0.164629065
orbit11                 orbit11 0.160401643
sixth                     sixth 0.160042910
orbit61                 orbit61 0.148807927
bigcom30               bigcom30 0.143361972
orbit26                 orbit26 0.140656415
graph5                   graph5 0.136893672
orbit53                 orbit53 0.134979466
graph3                   graph3 0.133858003
graph29                 graph29 0.132794514
graph25                 graph25 0.128518937
bigcom26               bigcom26 0.122598765
orbit2                   orbit2 0.121105460
fourth                   fourth 0.120922407
graph14                 graph14 0.116744151
orbit10                 orbit10 0.114218140
graph1                   graph1 0.108282669
orbit29                 orbit29 0.098796351
close                     close 0.063738645
upto_third           upto_third 0.061053923
orbit36                 orbit36 0.059964840
upto_sixth           upto_sixth 0.059002047
orbit27                 orbit27 0.055191756
hubscore               hubscore 0.053418514
orbit38                 orbit38 0.045522519
orbit4                   orbit4 0.040474764
membership_s6     membership_s6 0.029557856
upto_second         upto_second 0.021765783
pdi                         pdi 0.021261456
membership_s32   membership_s32 0.020047817
orbit43                 orbit43 0.015548435
membership_s4     membership_s4 0.015292442
graph15                 graph15 0.002807364
graph18                 graph18 0.000000000
orbit0                   orbit0 0.000000000
orbit3                   orbit3 0.000000000
orbit8                   orbit8 0.000000000
orbit14                 orbit14 0.000000000
orbit34                 orbit34 0.000000000
orbit58                 orbit58 0.000000000
orbit72                 orbit72 0.000000000
ecc                         ecc 0.000000000
eccrad                   eccrad 0.000000000
evcent                   evcent 0.000000000
first                     first 0.000000000
selfinter             selfinter 0.000000000
bigcom1                 bigcom1 0.000000000
bigcom2                 bigcom2 0.000000000
bigcom4                 bigcom4 0.000000000
bigcom6                 bigcom6 0.000000000
bigcom8                 bigcom8 0.000000000
bigcom9                 bigcom9 0.000000000
bigcom11               bigcom11 0.000000000
bigcom13               bigcom13 0.000000000
bigcom15               bigcom15 0.000000000
bigcom16               bigcom16 0.000000000
bigcom21               bigcom21 0.000000000
bigcom22               bigcom22 0.000000000
bigcom24               bigcom24 0.000000000
bigcom31               bigcom31 0.000000000
bigcom32               bigcom32 0.000000000
bigcom33               bigcom33 0.000000000
bigcom34               bigcom34 0.000000000
bigcom36               bigcom36 0.000000000
bigcom37               bigcom37 0.000000000
bigcom38               bigcom38 0.000000000
bigcom39               bigcom39 0.000000000
bigcom43               bigcom43 0.000000000
bigcom44               bigcom44 0.000000000
bigcom46               bigcom46 0.000000000
bigcom47               bigcom47 0.000000000
bigcom49               bigcom49 0.000000000
bigcom50               bigcom50 0.000000000
bigcom51               bigcom51 0.000000000
bigcom52               bigcom52 0.000000000
bigcom54               bigcom54 0.000000000
bigcom56               bigcom56 0.000000000
bigcom62               bigcom62 0.000000000
bigcom66               bigcom66 0.000000000
bigcom68               bigcom68 0.000000000
bigcom69               bigcom69 0.000000000
bigcom71               bigcom71 0.000000000
bigcom72               bigcom72 0.000000000
bigcom73               bigcom73 0.000000000
bigcom74               bigcom74 0.000000000
bigcom75               bigcom75 0.000000000
bigcom76               bigcom76 0.000000000
bigcom77               bigcom77 0.000000000
bigcom79               bigcom79 0.000000000
bigcom80               bigcom80 0.000000000
bigcom82               bigcom82 0.000000000
bigcom83               bigcom83 0.000000000
bigcom84               bigcom84 0.000000000
bigcom85               bigcom85 0.000000000
bigcom87               bigcom87 0.000000000
bigcom89               bigcom89 0.000000000
bigcom91               bigcom91 0.000000000
bigcom92               bigcom92 0.000000000
bigcom93               bigcom93 0.000000000
bigcom96               bigcom96 0.000000000
bigcom97               bigcom97 0.000000000
bigcom98               bigcom98 0.000000000
bigcom99               bigcom99 0.000000000
bigcom101             bigcom101 0.000000000
bigcom104             bigcom104 0.000000000
bigcom106             bigcom106 0.000000000
bigcom109             bigcom109 0.000000000
bigcom113             bigcom113 0.000000000
bigcom116             bigcom116 0.000000000
bigcom120             bigcom120 0.000000000
bigcom123             bigcom123 0.000000000
bigcom126             bigcom126 0.000000000
bigcom127             bigcom127 0.000000000
bigcom137             bigcom137 0.000000000
bigcom139             bigcom139 0.000000000
bigcom140             bigcom140 0.000000000
bigcom143             bigcom143 0.000000000
bigcom145             bigcom145 0.000000000
bigcom146             bigcom146 0.000000000
bigcom147             bigcom147 0.000000000
bigcom149             bigcom149 0.000000000
bigcom153             bigcom153 0.000000000
bigcom154             bigcom154 0.000000000
bigcom156             bigcom156 0.000000000
bigcom157             bigcom157 0.000000000
bigcom158             bigcom158 0.000000000
bigcom160             bigcom160 0.000000000
bigcom161             bigcom161 0.000000000
bigcom162             bigcom162 0.000000000
bigcom164             bigcom164 0.000000000
bigcom166             bigcom166 0.000000000
bigcom167             bigcom167 0.000000000
bigcom171             bigcom171 0.000000000
bigcom173             bigcom173 0.000000000
bigcom175             bigcom175 0.000000000
bigcom176             bigcom176 0.000000000
bigcom177             bigcom177 0.000000000
bigcom178             bigcom178 0.000000000
bigcom180             bigcom180 0.000000000
bigcom181             bigcom181 0.000000000
bigcom184             bigcom184 0.000000000
bigcom186             bigcom186 0.000000000
bigcom187             bigcom187 0.000000000
bigcom189             bigcom189 0.000000000
bigcom194             bigcom194 0.000000000
bigcom195             bigcom195 0.000000000
bigcom196             bigcom196 0.000000000
bigcom204             bigcom204 0.000000000
bigcom205             bigcom205 0.000000000
bigcom212             bigcom212 0.000000000
bigcom214             bigcom214 0.000000000
bigcom222             bigcom222 0.000000000
bigcom223             bigcom223 0.000000000
bigcom226             bigcom226 0.000000000
bigcom227             bigcom227 0.000000000
bigcom229             bigcom229 0.000000000
bigcom233             bigcom233 0.000000000
bigcom236             bigcom236 0.000000000
bigcom237             bigcom237 0.000000000
bigcom246             bigcom246 0.000000000
bigcom248             bigcom248 0.000000000
bigcom249             bigcom249 0.000000000
bigcom250             bigcom250 0.000000000
bigcom254             bigcom254 0.000000000
bigcom266             bigcom266 0.000000000
bigcom269             bigcom269 0.000000000
bigcom272             bigcom272 0.000000000
bigcom274             bigcom274 0.000000000
bigcom281             bigcom281 0.000000000
bigcom291             bigcom291 0.000000000
bigcom292             bigcom292 0.000000000
bigcom295             bigcom295 0.000000000
bigcom299             bigcom299 0.000000000
bigcom301             bigcom301 0.000000000
bigcom306             bigcom306 0.000000000
bigcom309             bigcom309 0.000000000
bigcom314             bigcom314 0.000000000
bigcom321             bigcom321 0.000000000
bigcom341             bigcom341 0.000000000
bigcom350             bigcom350 0.000000000
bigcom353             bigcom353 0.000000000
bigcom359             bigcom359 0.000000000
bigcom363             bigcom363 0.000000000
bigcom365             bigcom365 0.000000000
bigcom385             bigcom385 0.000000000
bigcom386             bigcom386 0.000000000
bigcom408             bigcom408 0.000000000
bigcom412             bigcom412 0.000000000
bigcom480             bigcom480 0.000000000
membership_s3     membership_s3 0.000000000
membership_s5     membership_s5 0.000000000
membership_s7     membership_s7 0.000000000
membership_s8     membership_s8 0.000000000
membership_s9     membership_s9 0.000000000
membership_s11   membership_s11 0.000000000
membership_s12   membership_s12 0.000000000
membership_s14   membership_s14 0.000000000
membership_s15   membership_s15 0.000000000
membership_s16   membership_s16 0.000000000
membership_s17   membership_s17 0.000000000
membership_s18   membership_s18 0.000000000
membership_s20   membership_s20 0.000000000
membership_s21   membership_s21 0.000000000
membership_s22   membership_s22 0.000000000
membership_s24   membership_s24 0.000000000
membership_s25   membership_s25 0.000000000
membership_s26   membership_s26 0.000000000
membership_s27   membership_s27 0.000000000
membership_s28   membership_s28 0.000000000
membership_s30   membership_s30 0.000000000
membership_s31   membership_s31 0.000000000
membership_s33   membership_s33 0.000000000
membership_s36   membership_s36 0.000000000
membership_s37   membership_s37 0.000000000
[1] "Dataset: high_targets Model RF, run: 4 of 5 2015-06-22 17:06:33"
     |      Out-of-bag   |
Tree |      MSE  %Var(y) |
   1 |   0.1008   214.99 |
   2 |  0.08891   189.70 |
   3 |  0.07907   168.71 |
   4 |  0.07723   164.80 |
   5 |  0.07153   152.62 |
   6 |  0.06505   138.81 |
   7 |    0.067   142.96 |
   8 |  0.06737   143.75 |
   9 |   0.0655   139.75 |
  10 |  0.06013   128.30 |
  11 |  0.05889   125.66 |
  12 |  0.05849   124.81 |
  13 |  0.05725   122.17 |
  14 |  0.05626   120.04 |
  15 |  0.05398   115.19 |
  16 |  0.05282   112.70 |
  17 |    0.052   110.95 |
  18 |  0.05031   107.34 |
  19 |  0.04987   106.41 |
  20 |  0.04977   106.20 |
  21 |  0.04948   105.58 |
  22 |  0.04916   104.89 |
  23 |  0.04866   103.83 |
  24 |  0.04854   103.57 |
  25 |  0.04791   102.24 |
  26 |  0.04745   101.25 |
  27 |  0.04709   100.47 |
  28 |    0.047   100.29 |
  29 |  0.04692   100.12 |
  30 |  0.04693   100.13 |
  31 |  0.04688   100.03 |
  32 |  0.04675    99.74 |
  33 |  0.04641    99.03 |
  34 |  0.04637    98.94 |
  35 |  0.04641    99.02 |
  36 |  0.04675    99.75 |
  37 |  0.04697   100.22 |
  38 |  0.04678    99.83 |
  39 |  0.04672    99.70 |
  40 |  0.04674    99.72 |
  41 |  0.04665    99.54 |
  42 |  0.04645    99.12 |
  43 |  0.04665    99.54 |
  44 |  0.04618    98.54 |
  45 |  0.04607    98.30 |
  46 |  0.04631    98.82 |
  47 |   0.0465    99.22 |
  48 |  0.04649    99.20 |
  49 |  0.04675    99.75 |
  50 |  0.04675    99.76 |
  51 |  0.04686    99.99 |
  52 |  0.04695   100.18 |
  53 |  0.04706   100.42 |
  54 |  0.04706   100.41 |
  55 |    0.047   100.29 |
  56 |  0.04682    99.91 |
  57 |  0.04672    99.69 |
  58 |  0.04665    99.55 |
  59 |  0.04655    99.33 |
  60 |  0.04656    99.34 |
  61 |  0.04646    99.13 |
  62 |   0.0467    99.64 |
  63 |  0.04669    99.63 |
  64 |  0.04641    99.03 |
  65 |  0.04655    99.33 |
  66 |  0.04659    99.41 |
  67 |  0.04651    99.25 |
  68 |  0.04646    99.13 |
  69 |  0.04636    98.91 |
  70 |  0.04649    99.21 |
  71 |  0.04657    99.36 |
  72 |   0.0464    99.00 |
  73 |   0.0465    99.21 |
  74 |   0.0464    99.00 |
  75 |  0.04627    98.74 |
  76 |  0.04641    99.03 |
  77 |  0.04638    98.96 |
  78 |  0.04641    99.03 |
  79 |  0.04631    98.81 |
  80 |  0.04626    98.70 |
  81 |  0.04627    98.72 |
  82 |  0.04622    98.63 |
  83 |  0.04618    98.53 |
  84 |  0.04615    98.47 |
  85 |  0.04617    98.52 |
  86 |   0.0462    98.59 |
  87 |  0.04616    98.50 |
  88 |  0.04634    98.88 |
  89 |  0.04631    98.81 |
  90 |  0.04639    98.98 |
  91 |  0.04637    98.95 |
  92 |  0.04623    98.65 |
  93 |  0.04626    98.71 |
  94 |  0.04623    98.64 |
  95 |  0.04616    98.50 |
  96 |  0.04614    98.46 |
  97 |  0.04608    98.33 |
  98 |  0.04599    98.14 |
  99 |  0.04595    98.04 |
 100 |  0.04595    98.05 |
[1] "Random Forest variable coefficients"
                      %IncMSE IncNodePurity
graph0           5.799899e-04  1.738081e-01
graph1           5.294897e-05  5.947305e-02
graph2           7.818255e-04  1.608150e-01
graph3           3.200487e-04  1.539083e-01
graph4           7.551662e-04  2.944460e-01
graph5           6.467349e-05  1.661072e-01
graph6           5.864750e-04  6.942354e-02
graph7           1.342621e-04  6.059524e-02
graph8           5.275480e-04  2.725419e-01
graph9           8.387756e-05  3.571589e-02
graph10          1.950883e-03  1.474782e-01
graph11          5.153059e-04  2.348185e-01
graph12          2.837878e-04  1.336419e-01
graph13          8.279725e-05  3.495455e-02
graph14          1.271871e-03  2.390210e-01
graph15          3.434711e-04  8.619182e-02
graph16          1.012550e-03  3.793194e-01
graph17          2.517910e-03  1.218010e-01
graph18         -1.124113e-04  7.429762e-02
graph19          1.872813e-04  6.230253e-02
graph20          1.951462e-03  2.011848e-01
graph21          8.048696e-05  7.057783e-02
graph22          4.070452e-03  3.485254e-01
graph23          5.254395e-04  3.496553e-01
graph24          2.840693e-05  7.600366e-02
graph25          2.675040e-03  2.156941e-01
graph26          1.913117e-03  3.126154e-01
graph27          9.049755e-03  4.996900e-01
graph28          2.939746e-03  2.770179e-01
graph29          9.745978e-04  2.097316e-01
orbit0           5.567594e-04  9.517245e-02
orbit1           3.617021e-05  9.901302e-02
orbit2           1.264110e-03  1.862586e-01
orbit3           9.137986e-04  2.216542e-01
orbit4           4.130945e-04  3.626741e-01
orbit5           9.439997e-04  1.123583e-01
orbit6           5.272171e-04  1.588743e-01
orbit7           1.812098e-03  3.034592e-01
orbit8           3.527023e-04  1.418190e-01
orbit9           3.446690e-04  1.191786e-01
orbit10          6.965971e-05  3.401542e-02
orbit11          3.787702e-04  6.902055e-02
orbit12          5.630711e-04  2.613231e-01
orbit13          3.036524e-04  1.138123e-01
orbit14          9.828019e-04  1.345493e-01
orbit15          3.580418e-04  2.769778e-01
orbit16          3.414911e-04  2.020614e-01
orbit17          9.798722e-04  2.700282e-01
orbit18          4.044231e-04  4.398646e-01
orbit19          9.090956e-04  1.556420e-01
orbit20          3.682869e-04  1.836498e-01
orbit21          3.999138e-03  3.300248e-01
orbit22          7.956978e-04  3.481750e-01
orbit23          1.181094e-03  4.210698e-01
orbit24          3.553534e-03  4.012540e-01
orbit25          2.170702e-03  2.058045e-01
orbit26          2.943976e-05  2.883179e-02
orbit27          3.119919e-04  2.000052e-01
orbit28          9.090177e-04  3.517962e-01
orbit29          5.147372e-04  1.006934e-01
orbit30          8.583400e-04  2.988967e-01
orbit31          8.846623e-05  1.843527e-01
orbit32          2.320223e-03  3.345945e-01
orbit33          2.022254e-04  9.331300e-02
orbit34          4.052253e-04  5.432649e-02
orbit35          7.770010e-04  1.419313e-01
orbit36          4.131552e-04  2.352894e-01
orbit37          4.163164e-04  1.055378e-01
orbit38         -2.964645e-06  1.425977e-01
orbit39          1.328984e-03  2.873290e-01
orbit40          2.136060e-03  2.477791e-01
orbit41          6.391580e-04  1.106981e-01
orbit42          1.640641e-03  1.848651e-01
orbit43          6.481090e-04  9.542287e-02
orbit44          1.351091e-03  3.429500e-01
orbit45          1.575171e-03  1.937360e-01
orbit46          5.830151e-04  1.355901e-01
orbit47          3.894207e-04  1.086434e-01
orbit48         -9.718930e-05  1.256482e-01
orbit49          2.800942e-03  4.239703e-01
orbit50          2.759740e-04  2.380307e-01
orbit51          1.374091e-03  1.883683e-01
orbit52          4.852691e-05  1.335941e-01
orbit53          1.291523e-03  1.122867e-01
orbit54          4.338067e-03  7.676991e-01
orbit55          1.318027e-03  1.949803e-01
orbit56          9.273711e-03  6.849408e-01
orbit57          8.924087e-04  2.336376e-01
orbit58          8.890119e-04  1.302793e-01
orbit59          3.406668e-03  2.491152e-01
orbit60          5.923373e-04  1.975323e-01
orbit61          1.796116e-03  2.191259e-01
orbit62          1.132502e-02  8.332687e-01
orbit63          4.628263e-03  3.922857e-01
orbit64          6.074921e-04  2.577826e-01
orbit65          1.240686e-02  1.070254e+00
orbit66          1.699291e-04  3.206068e-01
orbit67          7.254876e-04  8.698957e-02
orbit68          1.683092e-02  9.519146e-01
orbit69          2.295829e-03  3.380145e-01
orbit70          1.123970e-02  1.430078e+00
orbit71          5.896311e-04  1.705830e-01
orbit72          1.838622e-03  2.610633e-01
AP               1.315550e-05  1.974251e-02
bet              1.099693e-03  5.691329e-01
ecc              0.000000e+00  3.469447e-20
eccrad           8.000000e-05  9.885057e-03
close            2.100192e-04  1.159375e-01
constraint       1.914276e-03  2.245727e-01
coreness         7.090415e-05  4.713235e-01
knn              6.831674e-04  7.514696e-01
hubscore         1.750533e-04  1.116614e-01
pagerank         6.975210e-04  5.429327e-02
trans            2.915715e-03  8.585137e-01
evcent           2.098091e-04  2.594549e-01
first            2.688172e-05  4.047368e-02
upto_second      1.186507e-03  1.683935e-01
upto_third       3.174044e-05  1.027200e-01
upto_fourth      1.424947e-03  8.885114e-02
upto_fifth       2.010271e-03  2.097119e-01
upto_sixth       0.000000e+00  1.643182e-02
second           2.426960e-04  1.311759e-01
third            1.412560e-03  2.990167e-01
fourth           1.627052e-03  3.092832e-01
fifth            1.316668e-03  2.516902e-01
sixth            3.142682e-03  3.978534e-01
ratio1          -5.665300e-05  2.694234e-01
ratio2           7.429060e-04  2.463334e-01
ratio3           1.840535e-03  2.171977e-01
ratio4           2.917299e-04  3.028868e-01
ratio5           2.305635e-04  9.640342e-01
ratio6           2.269144e-03  2.768367e-01
selfinter        6.761812e-05  1.215440e-01
walktrap_vertex  2.633955e-04  8.766037e-01
bigcom1          0.000000e+00  0.000000e+00
bigcom2          0.000000e+00  0.000000e+00
bigcom3          6.215846e-05  9.159606e-02
bigcom4          5.372823e-05  2.474055e-02
bigcom6          0.000000e+00  0.000000e+00
bigcom8          0.000000e+00  2.775558e-19
bigcom9          0.000000e+00  0.000000e+00
bigcom11         0.000000e+00  0.000000e+00
bigcom13         0.000000e+00  0.000000e+00
bigcom15         0.000000e+00  0.000000e+00
bigcom16         0.000000e+00  0.000000e+00
bigcom21         0.000000e+00  0.000000e+00
bigcom22         0.000000e+00  0.000000e+00
bigcom24         0.000000e+00  0.000000e+00
bigcom26         1.185671e-04  9.242966e-02
bigcom28         2.764990e-03  6.746632e-01
bigcom30         1.048034e-04  8.289470e-02
bigcom31         0.000000e+00  0.000000e+00
bigcom32         0.000000e+00  0.000000e+00
bigcom33         0.000000e+00  0.000000e+00
bigcom34         0.000000e+00  0.000000e+00
bigcom36         0.000000e+00  0.000000e+00
bigcom37         0.000000e+00  0.000000e+00
bigcom38         0.000000e+00  0.000000e+00
bigcom39         0.000000e+00  0.000000e+00
bigcom40         1.286810e-05  7.053870e-02
bigcom43         0.000000e+00  0.000000e+00
bigcom44         0.000000e+00  0.000000e+00
bigcom46         0.000000e+00  1.025750e-01
bigcom47         0.000000e+00  0.000000e+00
bigcom49         0.000000e+00  0.000000e+00
bigcom50         0.000000e+00  0.000000e+00
bigcom51         0.000000e+00  0.000000e+00
bigcom52         0.000000e+00  0.000000e+00
bigcom54         0.000000e+00  0.000000e+00
bigcom56         0.000000e+00  0.000000e+00
bigcom62         0.000000e+00  0.000000e+00
bigcom66         0.000000e+00  0.000000e+00
bigcom68         0.000000e+00  0.000000e+00
bigcom69         0.000000e+00  0.000000e+00
bigcom71         0.000000e+00  3.750757e-01
bigcom72         0.000000e+00  0.000000e+00
bigcom73         0.000000e+00  7.061382e-01
bigcom74         0.000000e+00  0.000000e+00
bigcom75         0.000000e+00  0.000000e+00
bigcom76         0.000000e+00  0.000000e+00
bigcom77         0.000000e+00  0.000000e+00
bigcom79         0.000000e+00  0.000000e+00
bigcom80         0.000000e+00  0.000000e+00
bigcom82         0.000000e+00  0.000000e+00
bigcom83         0.000000e+00  0.000000e+00
bigcom84         0.000000e+00  0.000000e+00
bigcom85         0.000000e+00  0.000000e+00
bigcom87         0.000000e+00  0.000000e+00
bigcom89         0.000000e+00  0.000000e+00
bigcom91         0.000000e+00  0.000000e+00
bigcom92         0.000000e+00  0.000000e+00
bigcom93         0.000000e+00  0.000000e+00
bigcom96         0.000000e+00  0.000000e+00
bigcom97         0.000000e+00  0.000000e+00
bigcom98         0.000000e+00  0.000000e+00
bigcom99         0.000000e+00  0.000000e+00
bigcom101        0.000000e+00  0.000000e+00
bigcom104        0.000000e+00  0.000000e+00
bigcom106        0.000000e+00  0.000000e+00
bigcom109        0.000000e+00  0.000000e+00
bigcom113        0.000000e+00  0.000000e+00
bigcom116        0.000000e+00  0.000000e+00
bigcom120        0.000000e+00  0.000000e+00
bigcom123        0.000000e+00  0.000000e+00
bigcom126        0.000000e+00  0.000000e+00
bigcom127        0.000000e+00  0.000000e+00
bigcom137        0.000000e+00  0.000000e+00
bigcom139        0.000000e+00  0.000000e+00
bigcom140        0.000000e+00  0.000000e+00
bigcom143        0.000000e+00  0.000000e+00
bigcom145        0.000000e+00  0.000000e+00
bigcom146        0.000000e+00  0.000000e+00
bigcom147        0.000000e+00  0.000000e+00
bigcom149        0.000000e+00  0.000000e+00
bigcom153        0.000000e+00  0.000000e+00
bigcom154        0.000000e+00  0.000000e+00
bigcom156        0.000000e+00  0.000000e+00
bigcom157        0.000000e+00  0.000000e+00
bigcom158        0.000000e+00  0.000000e+00
bigcom160        0.000000e+00  0.000000e+00
bigcom161        0.000000e+00  0.000000e+00
bigcom162        0.000000e+00  0.000000e+00
bigcom164        0.000000e+00  0.000000e+00
bigcom166        0.000000e+00  0.000000e+00
bigcom167        0.000000e+00  0.000000e+00
bigcom171        0.000000e+00  0.000000e+00
bigcom173        0.000000e+00  0.000000e+00
bigcom175        0.000000e+00  0.000000e+00
bigcom176        0.000000e+00  0.000000e+00
bigcom177        0.000000e+00  0.000000e+00
bigcom178        0.000000e+00  0.000000e+00
bigcom180        0.000000e+00  0.000000e+00
bigcom181        0.000000e+00  0.000000e+00
bigcom184        0.000000e+00  0.000000e+00
bigcom186        0.000000e+00  0.000000e+00
bigcom187        0.000000e+00  0.000000e+00
bigcom189        0.000000e+00  0.000000e+00
bigcom194        0.000000e+00  0.000000e+00
bigcom195        0.000000e+00  1.387779e-19
bigcom196        0.000000e+00  0.000000e+00
bigcom204        0.000000e+00  3.888188e-01
bigcom205        0.000000e+00  0.000000e+00
bigcom212        0.000000e+00  0.000000e+00
bigcom214        0.000000e+00  0.000000e+00
bigcom222        0.000000e+00  0.000000e+00
bigcom223        0.000000e+00  0.000000e+00
bigcom226        0.000000e+00  0.000000e+00
bigcom227        0.000000e+00  0.000000e+00
bigcom229        0.000000e+00  0.000000e+00
bigcom233        0.000000e+00  0.000000e+00
bigcom236        0.000000e+00  0.000000e+00
bigcom237        0.000000e+00  0.000000e+00
bigcom246        0.000000e+00  0.000000e+00
bigcom248        0.000000e+00  0.000000e+00
bigcom249        0.000000e+00  0.000000e+00
bigcom250        0.000000e+00  0.000000e+00
bigcom254        0.000000e+00  0.000000e+00
bigcom266        0.000000e+00  0.000000e+00
bigcom269        0.000000e+00  0.000000e+00
bigcom272        0.000000e+00  0.000000e+00
bigcom274        0.000000e+00  0.000000e+00
bigcom281        0.000000e+00  0.000000e+00
bigcom291        0.000000e+00  0.000000e+00
bigcom292        0.000000e+00  0.000000e+00
bigcom295        0.000000e+00  0.000000e+00
bigcom299        0.000000e+00  0.000000e+00
bigcom301        0.000000e+00  0.000000e+00
bigcom306        0.000000e+00  0.000000e+00
bigcom309        0.000000e+00  0.000000e+00
bigcom314        0.000000e+00  0.000000e+00
bigcom321        0.000000e+00  0.000000e+00
bigcom341        0.000000e+00  0.000000e+00
bigcom350        0.000000e+00  0.000000e+00
bigcom353        0.000000e+00  0.000000e+00
bigcom359        0.000000e+00  0.000000e+00
bigcom363        0.000000e+00  0.000000e+00
bigcom365        0.000000e+00  0.000000e+00
bigcom385        0.000000e+00  0.000000e+00
bigcom386        0.000000e+00  0.000000e+00
bigcom408        0.000000e+00  0.000000e+00
bigcom412        0.000000e+00  0.000000e+00
bigcom480        0.000000e+00  0.000000e+00
spin_vertex      1.542221e-04  3.153801e-01
membership_s1   -3.394767e-05  4.244590e-02
membership_s3    0.000000e+00  0.000000e+00
membership_s4    2.725450e-04  2.283726e-02
membership_s5    0.000000e+00  2.279108e-02
membership_s6    0.000000e+00  0.000000e+00
membership_s7    0.000000e+00  0.000000e+00
membership_s8    0.000000e+00  0.000000e+00
membership_s9    0.000000e+00  0.000000e+00
membership_s11   0.000000e+00  0.000000e+00
membership_s12   0.000000e+00  0.000000e+00
membership_s14   0.000000e+00  0.000000e+00
membership_s15   0.000000e+00  0.000000e+00
membership_s16   0.000000e+00  0.000000e+00
membership_s17   0.000000e+00  0.000000e+00
membership_s18   0.000000e+00  3.469447e-20
membership_s20   0.000000e+00  0.000000e+00
membership_s21   0.000000e+00  0.000000e+00
membership_s22   0.000000e+00  0.000000e+00
membership_s24   0.000000e+00  0.000000e+00
membership_s25   0.000000e+00  0.000000e+00
membership_s26   0.000000e+00  0.000000e+00
membership_s27  -2.803346e-05  3.961485e-02
membership_s28   0.000000e+00  0.000000e+00
membership_s30   2.606993e-04  5.911762e-02
membership_s31   0.000000e+00  5.204170e-20
membership_s32   0.000000e+00  0.000000e+00
membership_s33   0.000000e+00  0.000000e+00
membership_s36   0.000000e+00  1.333333e-02
membership_s37   0.000000e+00  3.469447e-20
V1               1.258545e-03  3.780320e-01
V2               6.175344e-04  5.162071e-01
pdi              2.091670e-04  1.433953e-01
adhesion         1.867242e-03  3.751506e-01
cohesion         2.134244e-03  4.705761e-01
inner            1.002540e-03  3.870206e-01
outer            1.125994e-03  1.599184e+00
ioratio          9.120431e-04  3.326192e-01
comsize          2.841600e-03  1.592061e+00
[1] "Dataset: high_targets Model GLM, run: 4 of 5 2015-06-22 17:06:41"
[1] "glmnet variable coefficients"
                     [,1]          [,2]
(Intercept)     -2.959365 -2.707013e+03
graph0           0.000000 -1.367068e-02
graph1           0.000000 -6.433812e-05
graph2           0.000000 -1.874342e-03
graph3           0.000000 -1.020564e-07
graph4           0.000000 -7.823084e-08
graph5           0.000000  1.024649e-05
graph6           0.000000 -2.436232e-06
graph7           0.000000  1.158939e-04
graph8           0.000000  3.213826e-03
graph9           0.000000 -6.101161e-09
graph10          0.000000 -1.738412e-09
graph11          0.000000  0.000000e+00
graph12          0.000000 -1.698797e-08
graph13          0.000000  0.000000e+00
graph14          0.000000  0.000000e+00
graph15          0.000000  1.985312e-06
graph16          0.000000  0.000000e+00
graph17          0.000000  0.000000e+00
graph18          0.000000  3.513494e-06
graph19          0.000000  3.511242e-07
graph20          0.000000 -4.569519e-06
graph21          0.000000  0.000000e+00
graph22          0.000000 -2.721465e-07
graph23          0.000000 -1.894853e-06
graph24          0.000000  2.981759e-08
graph25          0.000000  0.000000e+00
graph26          0.000000  0.000000e+00
graph27          0.000000  5.714093e-05
graph28          0.000000  9.196769e-05
graph29          0.000000 -1.905756e-03
orbit0           0.000000 -1.325808e-02
orbit1           0.000000  1.367977e-05
orbit2           0.000000 -1.079726e-04
orbit3           0.000000 -2.210021e-03
orbit4           0.000000 -2.101833e-06
orbit5           0.000000 -1.276227e-07
orbit6           0.000000  0.000000e+00
orbit7           0.000000 -1.022361e-07
orbit8           0.000000  8.099533e-06
orbit9           0.000000 -5.699135e-05
orbit10          0.000000 -1.313330e-05
orbit11          0.000000  0.000000e+00
orbit12          0.000000  1.032327e-04
orbit13          0.000000  1.667313e-04
orbit14          0.000000  2.618081e-03
orbit15          0.000000  3.914377e-08
orbit16          0.000000 -3.953456e-08
orbit17          0.000000 -4.403381e-09
orbit18          0.000000 -1.505297e-08
orbit19          0.000000 -9.151668e-08
orbit20          0.000000  4.420772e-11
orbit21          0.000000 -3.020548e-09
orbit22          0.000000  0.000000e+00
orbit23          0.000000  0.000000e+00
orbit24          0.000000  6.203345e-07
orbit25          0.000000  1.779479e-07
orbit26          0.000000 -3.579767e-08
orbit27          0.000000  6.225487e-06
orbit28          0.000000 -2.908530e-07
orbit29          0.000000 -5.494733e-07
orbit30          0.000000  5.646786e-07
orbit31          0.000000  1.056939e-08
orbit32          0.000000  4.783990e-09
orbit33          0.000000 -1.302936e-09
orbit34          0.000000  5.153836e-07
orbit35          0.000000 -4.890979e-06
orbit36          0.000000  8.528145e-07
orbit37          0.000000 -2.687963e-07
orbit38          0.000000 -6.478992e-08
orbit39          0.000000  1.009804e-05
orbit40          0.000000  1.081122e-06
orbit41          0.000000 -4.030950e-07
orbit42          0.000000 -2.987016e-08
orbit43          0.000000  2.194009e-05
orbit44          0.000000  2.309580e-07
orbit45          0.000000  1.109526e-05
orbit46          0.000000 -1.306780e-05
orbit47          0.000000  2.310993e-06
orbit48          0.000000  8.565913e-07
orbit49          0.000000  2.032671e-05
orbit50          0.000000 -1.230875e-05
orbit51          0.000000  3.057911e-06
orbit52          0.000000 -1.777538e-06
orbit53          0.000000  0.000000e+00
orbit54          0.000000 -8.355264e-06
orbit55          0.000000 -2.008518e-07
orbit56          0.000000  1.933980e-04
orbit57          0.000000 -1.046401e-05
orbit58          0.000000  1.048170e-07
orbit59          0.000000  6.735519e-06
orbit60          0.000000 -6.113011e-08
orbit61          0.000000  4.479527e-06
orbit62          0.000000  3.916380e-05
orbit63          0.000000  1.397484e-04
orbit64          0.000000 -1.809309e-04
orbit65          0.000000 -1.805558e-04
orbit66          0.000000 -9.476994e-05
orbit67          0.000000  1.154662e-05
orbit68          0.000000  4.329267e-05
orbit69          0.000000  1.910727e-04
orbit70          0.000000  9.731294e-04
orbit71          0.000000  7.008449e-05
orbit72          0.000000 -1.808254e-03
AP               0.000000  2.536927e-01
bet              0.000000  1.337349e-06
ecc              0.000000 -7.725497e-01
eccrad           0.000000 -4.233218e+00
close            0.000000  0.000000e+00
constraint       0.000000 -9.179914e+01
coreness         0.000000 -7.360451e-02
knn              0.000000 -3.008994e-02
hubscore         0.000000  1.035081e+01
pagerank         0.000000 -3.652373e+03
trans            0.000000  1.769793e+01
evcent           0.000000  8.183896e+00
first            0.000000 -1.529997e-02
upto_second      0.000000 -6.049384e-06
upto_third       0.000000 -9.461924e-05
upto_fourth      0.000000 -1.332123e-08
upto_fifth       0.000000  1.503221e-01
upto_sixth       0.000000  5.026634e-02
second           0.000000 -1.204575e-06
third            0.000000 -2.988067e-04
fourth           0.000000  4.211673e-05
fifth            0.000000  3.817082e-03
sixth            0.000000 -1.608268e-01
ratio1           0.000000 -2.144124e-02
ratio2           0.000000 -5.365081e-02
ratio3           0.000000 -1.676676e+00
ratio4           0.000000  1.199037e+01
ratio5           0.000000  8.603380e+00
ratio6           0.000000  6.868684e+00
selfinter        0.000000  1.019668e+00
walktrap_vertex  0.000000 -6.519008e-02
bigcom1          0.000000 -9.410220e-01
bigcom2          0.000000  0.000000e+00
bigcom3          0.000000  1.062292e+00
bigcom4          0.000000  1.656913e-02
bigcom6          0.000000  0.000000e+00
bigcom8          0.000000 -6.020120e-01
bigcom9          0.000000  0.000000e+00
bigcom11         0.000000  0.000000e+00
bigcom13         0.000000  0.000000e+00
bigcom15         0.000000  0.000000e+00
bigcom16         0.000000  0.000000e+00
bigcom21         0.000000  0.000000e+00
bigcom22         0.000000 -1.519994e-02
bigcom24         0.000000  0.000000e+00
bigcom26         0.000000  1.594594e+00
bigcom28         0.000000  1.962390e-01
bigcom30         0.000000  3.247012e+00
bigcom31         0.000000  0.000000e+00
bigcom32         0.000000 -1.487074e+00
bigcom33         0.000000  0.000000e+00
bigcom34         0.000000  0.000000e+00
bigcom36         0.000000  0.000000e+00
bigcom37         0.000000  0.000000e+00
bigcom38         0.000000  0.000000e+00
bigcom39         0.000000  0.000000e+00
bigcom40         0.000000  1.117899e+00
bigcom43         0.000000  0.000000e+00
bigcom44         0.000000  0.000000e+00
bigcom46         0.000000  6.414513e+00
bigcom47         0.000000  0.000000e+00
bigcom49         0.000000  0.000000e+00
bigcom50         0.000000  0.000000e+00
bigcom51         0.000000  0.000000e+00
bigcom52         0.000000  0.000000e+00
bigcom54         0.000000  0.000000e+00
bigcom56         0.000000  0.000000e+00
bigcom62         0.000000  0.000000e+00
bigcom66         0.000000  0.000000e+00
bigcom68         0.000000  0.000000e+00
bigcom69         0.000000  0.000000e+00
bigcom71         0.000000  1.052525e+01
bigcom72         0.000000  0.000000e+00
bigcom73         0.000000  6.448478e+00
bigcom74         0.000000  0.000000e+00
bigcom75         0.000000  0.000000e+00
bigcom76         0.000000  0.000000e+00
bigcom77         0.000000  0.000000e+00
bigcom79         0.000000  0.000000e+00
bigcom80         0.000000  0.000000e+00
bigcom82         0.000000  0.000000e+00
bigcom83         0.000000  0.000000e+00
bigcom84         0.000000  0.000000e+00
bigcom85         0.000000  0.000000e+00
bigcom87         0.000000  0.000000e+00
bigcom89         0.000000  0.000000e+00
bigcom91         0.000000  0.000000e+00
bigcom92         0.000000  0.000000e+00
bigcom93         0.000000  0.000000e+00
bigcom96         0.000000  0.000000e+00
bigcom97         0.000000  0.000000e+00
bigcom98         0.000000  0.000000e+00
bigcom99         0.000000  0.000000e+00
bigcom101        0.000000  0.000000e+00
bigcom104        0.000000  0.000000e+00
bigcom106        0.000000  0.000000e+00
bigcom109        0.000000  0.000000e+00
bigcom113        0.000000  0.000000e+00
bigcom116        0.000000 -8.143761e-01
bigcom120        0.000000  0.000000e+00
bigcom123        0.000000  0.000000e+00
bigcom126        0.000000  0.000000e+00
bigcom127        0.000000  0.000000e+00
bigcom137        0.000000  0.000000e+00
bigcom139        0.000000  0.000000e+00
bigcom140        0.000000  0.000000e+00
bigcom143        0.000000  0.000000e+00
bigcom145        0.000000  0.000000e+00
bigcom146        0.000000  0.000000e+00
bigcom147        0.000000 -5.291384e-02
bigcom149        0.000000  0.000000e+00
bigcom153        0.000000  0.000000e+00
bigcom154        0.000000  0.000000e+00
bigcom156        0.000000  0.000000e+00
bigcom157        0.000000  0.000000e+00
bigcom158        0.000000  0.000000e+00
bigcom160        0.000000  0.000000e+00
bigcom161        0.000000  0.000000e+00
bigcom162        0.000000  0.000000e+00
bigcom164        0.000000  0.000000e+00
bigcom166        0.000000  0.000000e+00
bigcom167        0.000000 -4.397220e-01
bigcom171        0.000000  0.000000e+00
bigcom173        0.000000  0.000000e+00
bigcom175        0.000000  0.000000e+00
bigcom176        0.000000  0.000000e+00
bigcom177        0.000000  0.000000e+00
bigcom178        0.000000  0.000000e+00
bigcom180        0.000000  0.000000e+00
bigcom181        0.000000  0.000000e+00
bigcom184        0.000000  0.000000e+00
bigcom186        0.000000  0.000000e+00
bigcom187        0.000000  0.000000e+00
bigcom189        0.000000 -1.698786e-01
bigcom194        0.000000  0.000000e+00
bigcom195        0.000000  0.000000e+00
bigcom196        0.000000  0.000000e+00
bigcom204        0.000000  8.425503e+00
bigcom205        0.000000  0.000000e+00
bigcom212        0.000000  0.000000e+00
bigcom214        0.000000  0.000000e+00
bigcom222        0.000000  0.000000e+00
bigcom223        0.000000  0.000000e+00
bigcom226        0.000000  0.000000e+00
bigcom227        0.000000  0.000000e+00
bigcom229        0.000000  0.000000e+00
bigcom233        0.000000  0.000000e+00
bigcom236        0.000000  0.000000e+00
bigcom237        0.000000  0.000000e+00
bigcom246        0.000000  0.000000e+00
bigcom248        0.000000  0.000000e+00
bigcom249        0.000000  0.000000e+00
bigcom250        0.000000  0.000000e+00
bigcom254        0.000000  0.000000e+00
bigcom266        0.000000  0.000000e+00
bigcom269        0.000000  0.000000e+00
bigcom272        0.000000  0.000000e+00
bigcom274        0.000000  0.000000e+00
bigcom281        0.000000  0.000000e+00
bigcom291        0.000000  0.000000e+00
bigcom292        0.000000  0.000000e+00
bigcom295        0.000000  0.000000e+00
bigcom299        0.000000  0.000000e+00
bigcom301        0.000000  0.000000e+00
bigcom306        0.000000  0.000000e+00
bigcom309        0.000000  0.000000e+00
bigcom314        0.000000  0.000000e+00
bigcom321        0.000000  0.000000e+00
bigcom341        0.000000  0.000000e+00
bigcom350        0.000000  0.000000e+00
bigcom353        0.000000  0.000000e+00
bigcom359        0.000000  0.000000e+00
bigcom363        0.000000  0.000000e+00
bigcom365        0.000000  0.000000e+00
bigcom385        0.000000  0.000000e+00
bigcom386        0.000000  0.000000e+00
bigcom408        0.000000  0.000000e+00
bigcom412        0.000000  0.000000e+00
bigcom480        0.000000  0.000000e+00
spin_vertex      0.000000  3.184269e-01
membership_s1    0.000000  1.404855e+00
membership_s3    0.000000  0.000000e+00
membership_s4    0.000000  6.156753e-01
membership_s5    0.000000 -1.863055e-02
membership_s6    0.000000  0.000000e+00
membership_s7    0.000000 -1.293387e+00
membership_s8    0.000000  0.000000e+00
membership_s9    0.000000  0.000000e+00
membership_s11   0.000000  0.000000e+00
membership_s12   0.000000  0.000000e+00
membership_s14   0.000000  0.000000e+00
membership_s15   0.000000 -8.818875e-03
membership_s16   0.000000  0.000000e+00
membership_s17   0.000000  0.000000e+00
membership_s18   0.000000 -1.553369e-01
membership_s20   0.000000  0.000000e+00
membership_s21   0.000000  0.000000e+00
membership_s22   0.000000  0.000000e+00
membership_s24   0.000000  0.000000e+00
membership_s25   0.000000  0.000000e+00
membership_s26   0.000000  0.000000e+00
membership_s27   0.000000  7.731839e-01
membership_s28   0.000000  0.000000e+00
membership_s30   0.000000  6.454247e-01
membership_s31   0.000000 -8.035553e-02
membership_s32   0.000000 -8.524598e-01
membership_s33   0.000000  0.000000e+00
membership_s36   0.000000 -5.580254e-01
membership_s37   0.000000  0.000000e+00
V1               0.000000 -3.552848e+01
V2               0.000000 -6.852702e+00
pdi              0.000000 -1.112187e+02
adhesion         0.000000 -6.720886e-04
cohesion         0.000000  1.217922e-03
inner            0.000000 -8.554879e-04
outer            0.000000  1.699608e-03
ioratio          0.000000 -3.815675e-01
comsize          0.000000  2.079298e-03
[1] "Dataset: high_targets Model GBM, run: 5 of 5 2015-06-22 17:06:57"
Iter   TrainDeviance   ValidDeviance   StepSize   Improve
     1        0.4382            -nan     0.0100    0.0015
     2        0.4321            -nan     0.0100    0.0018
     3        0.4255            -nan     0.0100    0.0015
     4        0.4193            -nan     0.0100    0.0005
     5        0.4123            -nan     0.0100    0.0021
     6        0.4085            -nan     0.0100    0.0007
     7        0.4032            -nan     0.0100    0.0010
     8        0.3979            -nan     0.0100    0.0005
     9        0.3940            -nan     0.0100    0.0005
    10        0.3899            -nan     0.0100    0.0005
    20        0.3521            -nan     0.0100    0.0004
    40        0.2934            -nan     0.0100    0.0001
    60        0.2532            -nan     0.0100   -0.0001
    80        0.2229            -nan     0.0100    0.0001
   100        0.1984            -nan     0.0100   -0.0000
   120        0.1776            -nan     0.0100    0.0000
   128        0.1702            -nan     0.0100    0.0000

[1] "GBM variable coefficients"
                            var     rel.inf
orbit70                 orbit70 5.878624828
orbit62                 orbit62 5.551151483
trans                     trans 3.549166706
comsize                 comsize 3.497505935
ratio5                   ratio5 3.378262668
bigcom28               bigcom28 3.315404718
outer                     outer 2.955016998
knn                         knn 2.701104869
V2                           V2 2.498846213
walktrap_vertex walktrap_vertex 2.089515508
ratio4                   ratio4 2.082675088
orbit65                 orbit65 2.007018272
ratio1                   ratio1 1.897366104
orbit50                 orbit50 1.811121169
V1                           V1 1.752737906
orbit54                 orbit54 1.678458149
orbit51                 orbit51 1.542482940
orbit56                 orbit56 1.250478494
orbit46                 orbit46 1.232051865
bigcom3                 bigcom3 1.188805587
graph20                 graph20 1.180066139
orbit45                 orbit45 1.167969235
orbit49                 orbit49 1.163781197
inner                     inner 1.128595912
orbit68                 orbit68 1.118875951
orbit39                 orbit39 1.118504333
third                     third 1.062760979
orbit18                 orbit18 1.004351839
graph11                 graph11 0.986244562
graph22                 graph22 0.974407848
upto_fifth           upto_fifth 0.935912810
spin_vertex         spin_vertex 0.903973305
orbit23                 orbit23 0.789302272
ratio6                   ratio6 0.779160496
graph10                 graph10 0.777938397
graph29                 graph29 0.760314079
orbit63                 orbit63 0.755175742
orbit25                 orbit25 0.732815697
constraint           constraint 0.717442910
ioratio                 ioratio 0.714585165
orbit31                 orbit31 0.700173241
graph8                   graph8 0.698760505
graph27                 graph27 0.675856488
bet                         bet 0.665050315
graph25                 graph25 0.657936973
orbit36                 orbit36 0.656585966
graph5                   graph5 0.647217655
adhesion               adhesion 0.647120384
orbit21                 orbit21 0.642983706
graph0                   graph0 0.607522399
sixth                     sixth 0.606311505
pagerank               pagerank 0.604549406
graph23                 graph23 0.603831908
fifth                     fifth 0.569525385
selfinter             selfinter 0.558313396
orbit71                 orbit71 0.540905397
orbit27                 orbit27 0.540410027
upto_sixth           upto_sixth 0.521699160
graph4                   graph4 0.513016400
orbit48                 orbit48 0.474499712
graph2                   graph2 0.465397347
orbit22                 orbit22 0.462363380
orbit52                 orbit52 0.460348553
orbit37                 orbit37 0.457685426
graph12                 graph12 0.453309605
orbit47                 orbit47 0.435890703
orbit24                 orbit24 0.432269008
orbit69                 orbit69 0.430488978
orbit35                 orbit35 0.421043809
membership_s1     membership_s1 0.411815024
cohesion               cohesion 0.409582555
orbit17                 orbit17 0.396137916
upto_fourth         upto_fourth 0.366195432
orbit30                 orbit30 0.353560661
orbit60                 orbit60 0.352608172
graph28                 graph28 0.352239222
orbit29                 orbit29 0.349996186
graph21                 graph21 0.345388301
graph26                 graph26 0.340357279
orbit61                 orbit61 0.333833048
orbit64                 orbit64 0.331217358
graph9                   graph9 0.319557607
ratio2                   ratio2 0.316058720
graph7                   graph7 0.315398336
orbit6                   orbit6 0.310227606
orbit44                 orbit44 0.292114998
orbit7                   orbit7 0.285221166
upto_second         upto_second 0.270700528
AP                           AP 0.267607679
orbit4                   orbit4 0.258376561
orbit12                 orbit12 0.251786677
graph13                 graph13 0.249052773
orbit57                 orbit57 0.246907345
graph14                 graph14 0.242648154
graph16                 graph16 0.233786891
orbit40                 orbit40 0.226666500
orbit32                 orbit32 0.221429109
orbit10                 orbit10 0.219003794
graph17                 graph17 0.209011086
orbit38                 orbit38 0.202154994
orbit9                   orbit9 0.199551953
orbit11                 orbit11 0.191268188
orbit16                 orbit16 0.182853420
orbit28                 orbit28 0.177307668
orbit66                 orbit66 0.172106783
graph24                 graph24 0.165591804
orbit58                 orbit58 0.153423544
orbit1                   orbit1 0.151305071
graph3                   graph3 0.144903582
upto_third           upto_third 0.140853830
graph1                   graph1 0.135879098
bigcom30               bigcom30 0.134598482
fourth                   fourth 0.130047654
coreness               coreness 0.124785434
orbit20                 orbit20 0.120808852
orbit55                 orbit55 0.117651441
orbit42                 orbit42 0.107888877
orbit15                 orbit15 0.105448798
close                     close 0.104352713
bigcom40               bigcom40 0.096476747
graph15                 graph15 0.096416675
orbit5                   orbit5 0.092604661
bigcom4                 bigcom4 0.089571509
graph19                 graph19 0.089215610
orbit33                 orbit33 0.084860122
bigcom26               bigcom26 0.081460504
ratio3                   ratio3 0.061912139
orbit59                 orbit59 0.059805314
orbit43                 orbit43 0.056756262
orbit19                 orbit19 0.056098996
orbit26                 orbit26 0.053214078
hubscore               hubscore 0.053058311
orbit13                 orbit13 0.049224967
orbit53                 orbit53 0.043832397
orbit41                 orbit41 0.041519329
second                   second 0.022623353
pdi                         pdi 0.018401669
bigcom1                 bigcom1 0.012579511
graph6                   graph6 0.009943799
orbit2                   orbit2 0.004455043
membership_s32   membership_s32 0.003659032
graph18                 graph18 0.000000000
orbit0                   orbit0 0.000000000
orbit3                   orbit3 0.000000000
orbit8                   orbit8 0.000000000
orbit14                 orbit14 0.000000000
orbit34                 orbit34 0.000000000
orbit67                 orbit67 0.000000000
orbit72                 orbit72 0.000000000
ecc                         ecc 0.000000000
eccrad                   eccrad 0.000000000
evcent                   evcent 0.000000000
first                     first 0.000000000
bigcom2                 bigcom2 0.000000000
bigcom6                 bigcom6 0.000000000
bigcom8                 bigcom8 0.000000000
bigcom9                 bigcom9 0.000000000
bigcom11               bigcom11 0.000000000
bigcom13               bigcom13 0.000000000
bigcom15               bigcom15 0.000000000
bigcom16               bigcom16 0.000000000
bigcom21               bigcom21 0.000000000
bigcom22               bigcom22 0.000000000
bigcom24               bigcom24 0.000000000
bigcom31               bigcom31 0.000000000
bigcom32               bigcom32 0.000000000
bigcom33               bigcom33 0.000000000
bigcom34               bigcom34 0.000000000
bigcom36               bigcom36 0.000000000
bigcom37               bigcom37 0.000000000
bigcom38               bigcom38 0.000000000
bigcom39               bigcom39 0.000000000
bigcom43               bigcom43 0.000000000
bigcom44               bigcom44 0.000000000
bigcom46               bigcom46 0.000000000
bigcom47               bigcom47 0.000000000
bigcom49               bigcom49 0.000000000
bigcom50               bigcom50 0.000000000
bigcom51               bigcom51 0.000000000
bigcom52               bigcom52 0.000000000
bigcom54               bigcom54 0.000000000
bigcom56               bigcom56 0.000000000
bigcom62               bigcom62 0.000000000
bigcom66               bigcom66 0.000000000
bigcom68               bigcom68 0.000000000
bigcom69               bigcom69 0.000000000
bigcom71               bigcom71 0.000000000
bigcom72               bigcom72 0.000000000
bigcom73               bigcom73 0.000000000
bigcom74               bigcom74 0.000000000
bigcom75               bigcom75 0.000000000
bigcom76               bigcom76 0.000000000
bigcom77               bigcom77 0.000000000
bigcom79               bigcom79 0.000000000
bigcom80               bigcom80 0.000000000
bigcom82               bigcom82 0.000000000
bigcom83               bigcom83 0.000000000
bigcom84               bigcom84 0.000000000
bigcom85               bigcom85 0.000000000
bigcom87               bigcom87 0.000000000
bigcom89               bigcom89 0.000000000
bigcom91               bigcom91 0.000000000
bigcom92               bigcom92 0.000000000
bigcom93               bigcom93 0.000000000
bigcom96               bigcom96 0.000000000
bigcom97               bigcom97 0.000000000
bigcom98               bigcom98 0.000000000
bigcom99               bigcom99 0.000000000
bigcom101             bigcom101 0.000000000
bigcom104             bigcom104 0.000000000
bigcom106             bigcom106 0.000000000
bigcom109             bigcom109 0.000000000
bigcom113             bigcom113 0.000000000
bigcom116             bigcom116 0.000000000
bigcom120             bigcom120 0.000000000
bigcom123             bigcom123 0.000000000
bigcom126             bigcom126 0.000000000
bigcom127             bigcom127 0.000000000
bigcom137             bigcom137 0.000000000
bigcom139             bigcom139 0.000000000
bigcom140             bigcom140 0.000000000
bigcom143             bigcom143 0.000000000
bigcom145             bigcom145 0.000000000
bigcom146             bigcom146 0.000000000
bigcom147             bigcom147 0.000000000
bigcom149             bigcom149 0.000000000
bigcom153             bigcom153 0.000000000
bigcom154             bigcom154 0.000000000
bigcom156             bigcom156 0.000000000
bigcom157             bigcom157 0.000000000
bigcom158             bigcom158 0.000000000
bigcom160             bigcom160 0.000000000
bigcom161             bigcom161 0.000000000
bigcom162             bigcom162 0.000000000
bigcom164             bigcom164 0.000000000
bigcom166             bigcom166 0.000000000
bigcom167             bigcom167 0.000000000
bigcom171             bigcom171 0.000000000
bigcom173             bigcom173 0.000000000
bigcom175             bigcom175 0.000000000
bigcom176             bigcom176 0.000000000
bigcom177             bigcom177 0.000000000
bigcom178             bigcom178 0.000000000
bigcom180             bigcom180 0.000000000
bigcom181             bigcom181 0.000000000
bigcom184             bigcom184 0.000000000
bigcom186             bigcom186 0.000000000
bigcom187             bigcom187 0.000000000
bigcom189             bigcom189 0.000000000
bigcom194             bigcom194 0.000000000
bigcom195             bigcom195 0.000000000
bigcom196             bigcom196 0.000000000
bigcom204             bigcom204 0.000000000
bigcom205             bigcom205 0.000000000
bigcom212             bigcom212 0.000000000
bigcom214             bigcom214 0.000000000
bigcom222             bigcom222 0.000000000
bigcom223             bigcom223 0.000000000
bigcom226             bigcom226 0.000000000
bigcom227             bigcom227 0.000000000
bigcom229             bigcom229 0.000000000
bigcom233             bigcom233 0.000000000
bigcom236             bigcom236 0.000000000
bigcom237             bigcom237 0.000000000
bigcom246             bigcom246 0.000000000
bigcom248             bigcom248 0.000000000
bigcom249             bigcom249 0.000000000
bigcom250             bigcom250 0.000000000
bigcom254             bigcom254 0.000000000
bigcom266             bigcom266 0.000000000
bigcom269             bigcom269 0.000000000
bigcom272             bigcom272 0.000000000
bigcom274             bigcom274 0.000000000
bigcom281             bigcom281 0.000000000
bigcom291             bigcom291 0.000000000
bigcom292             bigcom292 0.000000000
bigcom295             bigcom295 0.000000000
bigcom299             bigcom299 0.000000000
bigcom301             bigcom301 0.000000000
bigcom306             bigcom306 0.000000000
bigcom309             bigcom309 0.000000000
bigcom314             bigcom314 0.000000000
bigcom321             bigcom321 0.000000000
bigcom341             bigcom341 0.000000000
bigcom350             bigcom350 0.000000000
bigcom353             bigcom353 0.000000000
bigcom359             bigcom359 0.000000000
bigcom363             bigcom363 0.000000000
bigcom365             bigcom365 0.000000000
bigcom385             bigcom385 0.000000000
bigcom386             bigcom386 0.000000000
bigcom408             bigcom408 0.000000000
bigcom412             bigcom412 0.000000000
bigcom480             bigcom480 0.000000000
membership_s3     membership_s3 0.000000000
membership_s4     membership_s4 0.000000000
membership_s5     membership_s5 0.000000000
membership_s6     membership_s6 0.000000000
membership_s7     membership_s7 0.000000000
membership_s8     membership_s8 0.000000000
membership_s9     membership_s9 0.000000000
membership_s11   membership_s11 0.000000000
membership_s12   membership_s12 0.000000000
membership_s14   membership_s14 0.000000000
membership_s15   membership_s15 0.000000000
membership_s16   membership_s16 0.000000000
membership_s17   membership_s17 0.000000000
membership_s18   membership_s18 0.000000000
membership_s20   membership_s20 0.000000000
membership_s21   membership_s21 0.000000000
membership_s22   membership_s22 0.000000000
membership_s24   membership_s24 0.000000000
membership_s25   membership_s25 0.000000000
membership_s26   membership_s26 0.000000000
membership_s27   membership_s27 0.000000000
membership_s28   membership_s28 0.000000000
membership_s30   membership_s30 0.000000000
membership_s31   membership_s31 0.000000000
membership_s33   membership_s33 0.000000000
membership_s36   membership_s36 0.000000000
membership_s37   membership_s37 0.000000000
[1] "Dataset: high_targets Model RF, run: 5 of 5 2015-06-22 17:07:10"
     |      Out-of-bag   |
Tree |      MSE  %Var(y) |
   1 |   0.1062   193.62 |
   2 |  0.09089   165.67 |
   3 |  0.08247   150.34 |
   4 |  0.08158   148.70 |
   5 |   0.0757   137.99 |
   6 |  0.07057   128.64 |
   7 |  0.06628   120.82 |
   8 |  0.06331   115.40 |
   9 |  0.06307   114.97 |
  10 |  0.06241   113.76 |
  11 |  0.06311   115.04 |
  12 |  0.06333   115.45 |
  13 |   0.0628   114.48 |
  14 |   0.0629   114.66 |
  15 |  0.06128   111.71 |
  16 |  0.06116   111.49 |
  17 |  0.06077   110.77 |
  18 |  0.05956   108.57 |
  19 |  0.05938   108.24 |
  20 |  0.05797   105.67 |
  21 |  0.05791   105.57 |
  22 |  0.05771   105.19 |
  23 |  0.05733   104.51 |
  24 |  0.05691   103.74 |
  25 |  0.05651   103.00 |
  26 |  0.05633   102.69 |
  27 |  0.05628   102.60 |
  28 |  0.05603   102.14 |
  29 |  0.05508   100.40 |
  30 |   0.0551   100.44 |
  31 |  0.05501   100.27 |
  32 |  0.05453    99.40 |
  33 |   0.0547    99.71 |
  34 |   0.0544    99.16 |
  35 |  0.05419    98.78 |
  36 |  0.05369    97.87 |
  37 |  0.05373    97.93 |
  38 |  0.05308    96.76 |
  39 |  0.05327    97.10 |
  40 |  0.05299    96.60 |
  41 |  0.05301    96.63 |
  42 |  0.05275    96.16 |
  43 |  0.05267    96.02 |
  44 |   0.0524    95.52 |
  45 |  0.05261    95.90 |
  46 |  0.05262    95.92 |
  47 |  0.05244    95.59 |
  48 |   0.0523    95.34 |
  49 |   0.0523    95.34 |
  50 |   0.0521    94.97 |
  51 |  0.05229    95.32 |
  52 |  0.05221    95.16 |
  53 |  0.05217    95.09 |
  54 |  0.05216    95.09 |
  55 |  0.05217    95.10 |
  56 |  0.05206    94.90 |
  57 |  0.05192    94.64 |
  58 |  0.05161    94.07 |
  59 |   0.0515    93.88 |
  60 |  0.05149    93.86 |
  61 |  0.05147    93.83 |
  62 |  0.05146    93.80 |
  63 |  0.05113    93.20 |
  64 |  0.05108    93.11 |
  65 |  0.05102    92.99 |
  66 |  0.05112    93.18 |
  67 |  0.05117    93.27 |
  68 |  0.05128    93.48 |
  69 |  0.05119    93.31 |
  70 |  0.05107    93.10 |
  71 |  0.05098    92.93 |
  72 |  0.05101    92.98 |
  73 |  0.05091    92.79 |
  74 |  0.05098    92.92 |
  75 |  0.05081    92.61 |
  76 |  0.05084    92.68 |
  77 |  0.05067    92.37 |
  78 |  0.05081    92.61 |
  79 |  0.05083    92.65 |
  80 |  0.05073    92.47 |
  81 |  0.05072    92.45 |
  82 |  0.05084    92.67 |
  83 |  0.05062    92.27 |
  84 |  0.05077    92.55 |
  85 |  0.05085    92.69 |
  86 |  0.05085    92.69 |
  87 |  0.05086    92.72 |
  88 |  0.05085    92.70 |
  89 |  0.05094    92.86 |
  90 |  0.05096    92.89 |
  91 |  0.05094    92.86 |
  92 |   0.0509    92.79 |
  93 |  0.05071    92.43 |
  94 |  0.05067    92.36 |
  95 |  0.05067    92.37 |
  96 |  0.05059    92.22 |
  97 |  0.05061    92.26 |
  98 |  0.05059    92.21 |
  99 |  0.05052    92.09 |
 100 |  0.05049    92.03 |
[1] "Random Forest variable coefficients"
                      %IncMSE IncNodePurity
graph0           1.597654e-04  6.090796e-02
graph1           2.032586e-03  1.786053e-01
graph2           2.975336e-04  5.696720e-02
graph3           7.365355e-04  2.484205e-01
graph4           6.370155e-04  2.109608e-01
graph5           6.644102e-04  1.769160e-01
graph6           2.119495e-04  5.385303e-02
graph7           1.257829e-03  1.867271e-01
graph8           1.576785e-04  1.909311e-01
graph9           6.232947e-04  2.442468e-01
graph10          3.168478e-03  1.707856e-01
graph11          5.842011e-04  4.041273e-01
graph12          2.639272e-04  4.196292e-02
graph13          9.288517e-05  1.498384e-01
graph14          1.331800e-03  2.403210e-01
graph15          4.983784e-04  2.582708e-01
graph16          4.443723e-04  1.034442e-01
graph17          7.278903e-04  2.107420e-01
graph18          4.412960e-04  6.412515e-02
graph19          3.584560e-04  1.601966e-01
graph20          1.389116e-03  3.501721e-01
graph21          7.847941e-04  2.679134e-01
graph22          3.728290e-03  5.319774e-01
graph23          1.412740e-03  2.766348e-01
graph24          2.512835e-03  6.811010e-02
graph25          1.780856e-03  2.259350e-01
graph26          1.113680e-03  2.912330e-01
graph27          6.364768e-03  9.704545e-01
graph28          2.681843e-03  3.401474e-01
graph29          1.835606e-03  4.617583e-01
orbit0           5.785230e-04  7.865952e-02
orbit1           2.115625e-04  4.142494e-02
orbit2           8.630100e-04  2.751292e-01
orbit3           6.279907e-04  1.778097e-01
orbit4           2.182789e-04  2.757970e-01
orbit5           2.028603e-03  1.777068e-01
orbit6           5.643545e-04  1.823790e-01
orbit7           8.281571e-04  2.150323e-01
orbit8           1.365927e-03  2.157451e-01
orbit9           3.024507e-03  1.257145e-01
orbit10          6.260400e-04  1.816398e-01
orbit11          4.987333e-04  1.778020e-01
orbit12          1.444927e-03  2.487519e-01
orbit13          5.115047e-04  1.449575e-01
orbit14          1.864861e-03  2.369344e-01
orbit15         -1.109661e-06  1.248869e-01
orbit16          1.629015e-04  5.263636e-02
orbit17          7.533128e-04  1.475666e-01
orbit18          1.661213e-03  5.755595e-01
orbit19          1.534147e-03  2.677763e-01
orbit20          1.777477e-03  1.946303e-01
orbit21          3.265649e-03  3.396188e-01
orbit22          1.130423e-04  4.924910e-01
orbit23          7.551972e-04  2.130181e-01
orbit24          1.583340e-03  3.183145e-01
orbit25          2.645849e-03  2.074820e-01
orbit26         -1.351351e-05  3.769048e-02
orbit27          4.334160e-05  8.129974e-02
orbit28          1.300053e-03  2.736253e-01
orbit29         -1.128582e-04  8.101402e-02
orbit30          1.301648e-03  2.793519e-01
orbit31          2.141973e-03  4.473864e-01
orbit32          6.569522e-04  2.344061e-01
orbit33          5.430526e-04  1.139085e-01
orbit34          3.292677e-04  1.410084e-01
orbit35          1.034770e-03  2.446947e-01
orbit36          8.049013e-04  1.925037e-01
orbit37          1.078506e-04  1.596854e-01
orbit38          4.270354e-04  1.310720e-01
orbit39          2.970297e-03  3.528539e-01
orbit40          2.387940e-03  2.407359e-01
orbit41          6.751514e-04  1.994665e-01
orbit42          1.624498e-03  2.634761e-01
orbit43          1.073307e-04  3.385714e-02
orbit44          1.060661e-03  2.336057e-01
orbit45          4.091730e-03  5.831078e-01
orbit46          1.706304e-03  4.806932e-01
orbit47          5.263529e-04  1.682301e-01
orbit48          6.413564e-04  1.819864e-01
orbit49          3.273154e-03  4.828091e-01
orbit50          2.195442e-04  9.699061e-01
orbit51          1.625421e-03  3.732087e-01
orbit52          2.668951e-03  2.234200e-01
orbit53          2.490150e-04  1.126583e-01
orbit54          2.996471e-03  4.517931e-01
orbit55          2.371245e-04  1.816124e-01
orbit56          1.031366e-02  5.267131e-01
orbit57          6.947832e-04  1.218220e-01
orbit58          1.187139e-03  2.037893e-01
orbit59          4.635739e-03  3.443543e-01
orbit60          3.205265e-04  8.233365e-02
orbit61          2.139221e-04  1.527524e-01
orbit62          1.090795e-02  1.484372e+00
orbit63          1.569493e-03  5.053299e-01
orbit64          1.302429e-03  2.338163e-01
orbit65          1.664185e-02  1.079014e+00
orbit66          2.499758e-03  3.049882e-01
orbit67          2.042340e-04  1.330409e-01
orbit68          1.006127e-02  1.034160e+00
orbit69          1.208296e-03  4.649340e-01
orbit70          1.496619e-02  2.179612e+00
orbit71          1.521245e-03  2.368633e-01
orbit72          4.649671e-04  2.239742e-01
AP               1.113232e-05  1.732143e-02
bet              2.110119e-03  5.520063e-01
ecc              0.000000e+00  1.526557e-18
eccrad           0.000000e+00  4.617834e-17
close            1.056434e-03  1.633441e-01
constraint       1.701421e-03  3.723405e-01
coreness        -6.456603e-05  5.083600e-01
knn              8.846712e-04  1.206919e+00
hubscore         1.625884e-03  1.860189e-01
pagerank         4.689440e-04  3.427282e-01
trans            3.305913e-03  1.036454e+00
evcent           9.190477e-04  2.241013e-01
first            3.407361e-04  1.743888e-01
upto_second      1.294666e-03  3.388410e-01
upto_third       4.012794e-04  7.311668e-02
upto_fourth      1.680030e-03  9.379345e-02
upto_fifth       2.302999e-03  3.457195e-01
upto_sixth       3.617289e-04  1.886880e-01
second           2.038467e-03  2.090143e-01
third            1.203855e-03  4.679074e-01
fourth           1.819749e-04  2.569674e-01
fifth            2.773899e-03  2.627301e-01
sixth            3.184588e-03  4.927583e-01
ratio1           4.787672e-04  5.194503e-01
ratio2           4.157186e-03  3.018240e-01
ratio3           1.942667e-03  4.101091e-01
ratio4           8.732877e-05  5.595006e-01
ratio5           3.308993e-04  9.244232e-01
ratio6           3.341888e-03  4.902969e-01
selfinter        2.305745e-04  1.648149e-01
walktrap_vertex  2.726921e-04  4.980340e-01
bigcom1          0.000000e+00  2.914335e-18
bigcom2          0.000000e+00  0.000000e+00
bigcom3          5.692288e-04  3.172923e-01
bigcom4          0.000000e+00  1.333333e-02
bigcom6          0.000000e+00  0.000000e+00
bigcom8          0.000000e+00  1.249001e-18
bigcom9          0.000000e+00  1.804112e-18
bigcom11         0.000000e+00  0.000000e+00
bigcom13         0.000000e+00  2.775558e-19
bigcom15         0.000000e+00  0.000000e+00
bigcom16         0.000000e+00  0.000000e+00
bigcom21         0.000000e+00  0.000000e+00
bigcom22         0.000000e+00  1.387779e-18
bigcom24         0.000000e+00  0.000000e+00
bigcom26        -6.218271e-05  1.608501e-01
bigcom28         6.195115e-03  9.722680e-01
bigcom30         3.564189e-04  1.845625e-01
bigcom31         0.000000e+00  0.000000e+00
bigcom32         0.000000e+00  1.110223e-18
bigcom33         0.000000e+00  0.000000e+00
bigcom34         0.000000e+00  0.000000e+00
bigcom36         0.000000e+00  0.000000e+00
bigcom37         0.000000e+00  0.000000e+00
bigcom38         0.000000e+00  0.000000e+00
bigcom39         0.000000e+00  0.000000e+00
bigcom40        -3.948528e-05  4.546780e-02
bigcom43         0.000000e+00  0.000000e+00
bigcom44         0.000000e+00  1.804112e-18
bigcom46         0.000000e+00  0.000000e+00
bigcom47         0.000000e+00  0.000000e+00
bigcom49         0.000000e+00  0.000000e+00
bigcom50         0.000000e+00  0.000000e+00
bigcom51         0.000000e+00  0.000000e+00
bigcom52         0.000000e+00  0.000000e+00
bigcom54         0.000000e+00  0.000000e+00
bigcom56         0.000000e+00  0.000000e+00
bigcom62         0.000000e+00  0.000000e+00
bigcom66         0.000000e+00  0.000000e+00
bigcom68         0.000000e+00  0.000000e+00
bigcom69         0.000000e+00  0.000000e+00
bigcom71         0.000000e+00  3.061282e-01
bigcom72         0.000000e+00  0.000000e+00
bigcom73         0.000000e+00  5.868059e-01
bigcom74         0.000000e+00  0.000000e+00
bigcom75         0.000000e+00  0.000000e+00
bigcom76         0.000000e+00  0.000000e+00
bigcom77         0.000000e+00  0.000000e+00
bigcom79         0.000000e+00  0.000000e+00
bigcom80         0.000000e+00  0.000000e+00
bigcom82         0.000000e+00  0.000000e+00
bigcom83         0.000000e+00  0.000000e+00
bigcom84         0.000000e+00  0.000000e+00
bigcom85         0.000000e+00  0.000000e+00
bigcom87         0.000000e+00  0.000000e+00
bigcom89         0.000000e+00  0.000000e+00
bigcom91         0.000000e+00  0.000000e+00
bigcom92         0.000000e+00  2.220446e-18
bigcom93         0.000000e+00  0.000000e+00
bigcom96         0.000000e+00  0.000000e+00
bigcom97         0.000000e+00  5.551115e-19
bigcom98         0.000000e+00  0.000000e+00
bigcom99         0.000000e+00  0.000000e+00
bigcom101        0.000000e+00  0.000000e+00
bigcom104        0.000000e+00  0.000000e+00
bigcom106        0.000000e+00  0.000000e+00
bigcom109        0.000000e+00  0.000000e+00
bigcom113        0.000000e+00  0.000000e+00
bigcom116        0.000000e+00  0.000000e+00
bigcom120        0.000000e+00  0.000000e+00
bigcom123        0.000000e+00  0.000000e+00
bigcom126        0.000000e+00  0.000000e+00
bigcom127        0.000000e+00  0.000000e+00
bigcom137        0.000000e+00  0.000000e+00
bigcom139        0.000000e+00  0.000000e+00
bigcom140        0.000000e+00  0.000000e+00
bigcom143        0.000000e+00  0.000000e+00
bigcom145        0.000000e+00  0.000000e+00
bigcom146        0.000000e+00  0.000000e+00
bigcom147        0.000000e+00  0.000000e+00
bigcom149        0.000000e+00  0.000000e+00
bigcom153        0.000000e+00  0.000000e+00
bigcom154        0.000000e+00  0.000000e+00
bigcom156        0.000000e+00  0.000000e+00
bigcom157        0.000000e+00  0.000000e+00
bigcom158        0.000000e+00  0.000000e+00
bigcom160        0.000000e+00  0.000000e+00
bigcom161        0.000000e+00  0.000000e+00
bigcom162        0.000000e+00  0.000000e+00
bigcom164        0.000000e+00  0.000000e+00
bigcom166        0.000000e+00  0.000000e+00
bigcom167        0.000000e+00  2.775558e-19
bigcom171        0.000000e+00  0.000000e+00
bigcom173        0.000000e+00  0.000000e+00
bigcom175        0.000000e+00  0.000000e+00
bigcom176        0.000000e+00  0.000000e+00
bigcom177        0.000000e+00  0.000000e+00
bigcom178        0.000000e+00  0.000000e+00
bigcom180        0.000000e+00  0.000000e+00
bigcom181        0.000000e+00  0.000000e+00
bigcom184        0.000000e+00  0.000000e+00
bigcom186        0.000000e+00  0.000000e+00
bigcom187        0.000000e+00  0.000000e+00
bigcom189        0.000000e+00  0.000000e+00
bigcom194        0.000000e+00  0.000000e+00
bigcom195        0.000000e+00  0.000000e+00
bigcom196        0.000000e+00  0.000000e+00
bigcom204        0.000000e+00  2.648601e-01
bigcom205        0.000000e+00  0.000000e+00
bigcom212        0.000000e+00  0.000000e+00
bigcom214        0.000000e+00  0.000000e+00
bigcom222        0.000000e+00  0.000000e+00
bigcom223        0.000000e+00  0.000000e+00
bigcom226        0.000000e+00  0.000000e+00
bigcom227        0.000000e+00  0.000000e+00
bigcom229        0.000000e+00  0.000000e+00
bigcom233        0.000000e+00  0.000000e+00
bigcom236        0.000000e+00  0.000000e+00
bigcom237        0.000000e+00  0.000000e+00
bigcom246        0.000000e+00  0.000000e+00
bigcom248        0.000000e+00  0.000000e+00
bigcom249        0.000000e+00  0.000000e+00
bigcom250        0.000000e+00  0.000000e+00
bigcom254        0.000000e+00  0.000000e+00
bigcom266        0.000000e+00  0.000000e+00
bigcom269        0.000000e+00  0.000000e+00
bigcom272        0.000000e+00  0.000000e+00
bigcom274        0.000000e+00  0.000000e+00
bigcom281        0.000000e+00  0.000000e+00
bigcom291        0.000000e+00  0.000000e+00
bigcom292        0.000000e+00  0.000000e+00
bigcom295        0.000000e+00  0.000000e+00
bigcom299        0.000000e+00  0.000000e+00
bigcom301        0.000000e+00  0.000000e+00
bigcom306        0.000000e+00  0.000000e+00
bigcom309        0.000000e+00  0.000000e+00
bigcom314        0.000000e+00  0.000000e+00
bigcom321        0.000000e+00  0.000000e+00
bigcom341        0.000000e+00  0.000000e+00
bigcom350        0.000000e+00  0.000000e+00
bigcom353        0.000000e+00  0.000000e+00
bigcom359        0.000000e+00  0.000000e+00
bigcom363        0.000000e+00  0.000000e+00
bigcom365        0.000000e+00  0.000000e+00
bigcom385        0.000000e+00  0.000000e+00
bigcom386        0.000000e+00  0.000000e+00
bigcom408        0.000000e+00  0.000000e+00
bigcom412        0.000000e+00  0.000000e+00
bigcom480        0.000000e+00  0.000000e+00
spin_vertex      1.434241e-03  4.724924e-01
membership_s1    3.030903e-04  9.833372e-02
membership_s3    0.000000e+00  0.000000e+00
membership_s4   -2.282686e-04  3.041149e-02
membership_s5    0.000000e+00  1.040834e-18
membership_s6    6.218905e-06  1.422448e-02
membership_s7    0.000000e+00  2.012279e-18
membership_s8    0.000000e+00  0.000000e+00
membership_s9    0.000000e+00  0.000000e+00
membership_s11   0.000000e+00  0.000000e+00
membership_s12   0.000000e+00  0.000000e+00
membership_s14   0.000000e+00  0.000000e+00
membership_s15   0.000000e+00  2.220446e-18
membership_s16   0.000000e+00  0.000000e+00
membership_s17   0.000000e+00  0.000000e+00
membership_s18   0.000000e+00  0.000000e+00
membership_s20   0.000000e+00  0.000000e+00
membership_s21   0.000000e+00  5.551115e-19
membership_s22   0.000000e+00  0.000000e+00
membership_s24   0.000000e+00  0.000000e+00
membership_s25   0.000000e+00  0.000000e+00
membership_s26   0.000000e+00  0.000000e+00
membership_s27   0.000000e+00  3.469447e-19
membership_s28   0.000000e+00  0.000000e+00
membership_s30   3.152356e-04  8.091295e-02
membership_s31   0.000000e+00  1.804112e-18
membership_s32   5.268225e-05  3.675665e-02
membership_s33   0.000000e+00  0.000000e+00
membership_s36   0.000000e+00  2.012279e-18
membership_s37   0.000000e+00  2.775558e-19
V1               3.597683e-04  4.629439e-01
V2               2.997046e-04  8.824597e-01
pdi              7.563449e-05  5.178208e-02
adhesion         7.344028e-04  6.756838e-01
cohesion         4.970829e-04  4.672013e-01
inner            1.101248e-03  7.497941e-01
outer            1.797340e-03  1.417673e+00
ioratio          5.191321e-04  9.221426e-01
comsize          2.197554e-03  1.399411e+00
[1] "Dataset: high_targets Model GLM, run: 5 of 5 2015-06-22 17:07:27"
[1] "glmnet variable coefficients"
                     [,1]          [,2]
(Intercept)     -2.782952 -5.401487e+03
graph0           0.000000 -5.919650e-03
graph1           0.000000  0.000000e+00
graph2           0.000000 -2.407421e-05
graph3           0.000000 -2.489809e-08
graph4           0.000000  0.000000e+00
graph5           0.000000  0.000000e+00
graph6           0.000000 -3.972350e-09
graph7           0.000000  2.007966e-05
graph8           0.000000  5.457791e-04
graph9           0.000000 -3.702433e-09
graph10          0.000000  0.000000e+00
graph11          0.000000  0.000000e+00
graph12          0.000000 -5.271726e-12
graph13          0.000000  0.000000e+00
graph14          0.000000  0.000000e+00
graph15          0.000000 -5.144085e-08
graph16          0.000000  0.000000e+00
graph17          0.000000  0.000000e+00
graph18          0.000000  0.000000e+00
graph19          0.000000  4.080842e-09
graph20          0.000000 -5.968333e-06
graph21          0.000000  0.000000e+00
graph22          0.000000 -1.114231e-06
graph23          0.000000 -7.650895e-07
graph24          0.000000  0.000000e+00
graph25          0.000000  0.000000e+00
graph26          0.000000  0.000000e+00
graph27          0.000000  4.073067e-05
graph28          0.000000  2.135962e-06
graph29          0.000000 -3.857346e-05
orbit0           0.000000 -5.855412e-03
orbit1           0.000000 -2.122700e-07
orbit2           0.000000  0.000000e+00
orbit3           0.000000 -4.164895e-05
orbit4           0.000000 -6.102555e-06
orbit5           0.000000 -5.222347e-09
orbit6           0.000000  0.000000e+00
orbit7           0.000000  0.000000e+00
orbit8           0.000000  0.000000e+00
orbit9           0.000000  3.962701e-05
orbit10          0.000000 -1.605513e-07
orbit11          0.000000  0.000000e+00
orbit12          0.000000  2.068161e-04
orbit13          0.000000  3.661471e-06
orbit14          0.000000  4.273556e-04
orbit15          0.000000  0.000000e+00
orbit16          0.000000 -7.354499e-09
orbit17          0.000000 -7.227904e-10
orbit18          0.000000  9.677242e-09
orbit19          0.000000 -1.987826e-08
orbit20          0.000000 -3.237938e-09
orbit21          0.000000  0.000000e+00
orbit22          0.000000  5.267605e-12
orbit23          0.000000  0.000000e+00
orbit24          0.000000  0.000000e+00
orbit25          0.000000  2.770998e-07
orbit26          0.000000 -7.825764e-10
orbit27          0.000000  0.000000e+00
orbit28          0.000000 -1.688206e-07
orbit29          0.000000 -6.063331e-09
orbit30          0.000000  1.410297e-08
orbit31          0.000000  2.419224e-09
orbit32          0.000000 -1.921574e-08
orbit33          0.000000  0.000000e+00
orbit34          0.000000 -5.384428e-08
orbit35          0.000000 -4.045688e-07
orbit36          0.000000  2.275148e-07
orbit37          0.000000 -3.346664e-07
orbit38          0.000000  0.000000e+00
orbit39          0.000000 -2.453699e-07
orbit40          0.000000  3.419078e-07
orbit41          0.000000  0.000000e+00
orbit42          0.000000 -1.308951e-08
orbit43          0.000000  1.404374e-05
orbit44          0.000000  0.000000e+00
orbit45          0.000000  2.825999e-05
orbit46          0.000000 -4.676245e-06
orbit47          0.000000  0.000000e+00
orbit48          0.000000  3.488146e-07
orbit49          0.000000 -5.858699e-06
orbit50          0.000000 -6.028819e-06
orbit51          0.000000  1.196208e-05
orbit52          0.000000 -2.621411e-05
orbit53          0.000000  0.000000e+00
orbit54          0.000000 -2.876785e-07
orbit55          0.000000 -8.986549e-07
orbit56          0.000000  1.076130e-04
orbit57          0.000000 -6.238898e-06
orbit58          0.000000  0.000000e+00
orbit59          0.000000  3.928628e-06
orbit60          0.000000  1.646624e-06
orbit61          0.000000 -3.443717e-07
orbit62          0.000000  2.064899e-04
orbit63          0.000000  5.696307e-05
orbit64          0.000000 -5.688751e-05
orbit65          0.000000 -2.062012e-04
orbit66          0.000000 -8.260878e-05
orbit67          0.000000  6.141474e-06
orbit68          0.000000  4.633198e-05
orbit69          0.000000  3.242092e-04
orbit70          0.000000  9.197683e-04
orbit71          0.000000  0.000000e+00
orbit72          0.000000 -3.113823e-05
AP               0.000000  1.563718e-01
bet              0.000000  0.000000e+00
ecc              0.000000 -4.578176e-01
eccrad           0.000000 -2.699808e+00
close            0.000000  0.000000e+00
constraint       0.000000 -2.910024e+01
coreness         0.000000 -2.048896e-02
knn              0.000000 -1.182222e-02
hubscore         0.000000  0.000000e+00
pagerank         0.000000 -1.551756e+03
trans            0.000000  4.688262e+00
evcent           0.000000  0.000000e+00
first            0.000000 -5.991197e-03
upto_second      0.000000  0.000000e+00
upto_third       0.000000  0.000000e+00
upto_fourth      0.000000 -1.952323e-07
upto_fifth       0.000000  5.589022e-02
upto_sixth       0.000000  3.499805e-01
second           0.000000  0.000000e+00
third            0.000000  1.133603e-04
fourth           0.000000  0.000000e+00
fifth            0.000000  1.853335e-03
sixth            0.000000 -4.507846e-02
ratio1           0.000000 -2.207905e-04
ratio2           0.000000  3.329888e-01
ratio3           0.000000 -3.399856e+00
ratio4           0.000000 -9.409671e+00
ratio5           0.000000 -1.594238e+00
ratio6           0.000000  3.041808e+00
selfinter        0.000000  1.352024e+00
walktrap_vertex  0.000000 -2.533753e-01
bigcom1          0.000000 -6.972752e-02
bigcom2          0.000000  0.000000e+00
bigcom3          0.000000  2.168536e+00
bigcom4          0.000000 -1.327726e-02
bigcom6          0.000000  0.000000e+00
bigcom8          0.000000 -2.221254e-01
bigcom9          0.000000  0.000000e+00
bigcom11         0.000000  0.000000e+00
bigcom13         0.000000  0.000000e+00
bigcom15         0.000000 -4.153949e-02
bigcom16         0.000000  0.000000e+00
bigcom21         0.000000  0.000000e+00
bigcom22         0.000000 -4.453779e-02
bigcom24         0.000000  0.000000e+00
bigcom26         0.000000  1.367258e+00
bigcom28         0.000000  6.502821e-01
bigcom30         0.000000  1.735650e+00
bigcom31         0.000000  0.000000e+00
bigcom32         0.000000  0.000000e+00
bigcom33         0.000000  0.000000e+00
bigcom34         0.000000  0.000000e+00
bigcom36         0.000000  0.000000e+00
bigcom37         0.000000  0.000000e+00
bigcom38         0.000000  0.000000e+00
bigcom39         0.000000 -2.198443e-02
bigcom40         0.000000  7.988957e-01
bigcom43         0.000000  0.000000e+00
bigcom44         0.000000 -2.093632e-01
bigcom46         0.000000  4.082305e+00
bigcom47         0.000000  0.000000e+00
bigcom49         0.000000  0.000000e+00
bigcom50         0.000000  0.000000e+00
bigcom51         0.000000  0.000000e+00
bigcom52         0.000000  0.000000e+00
bigcom54         0.000000  0.000000e+00
bigcom56         0.000000  0.000000e+00
bigcom62         0.000000  0.000000e+00
bigcom66         0.000000  0.000000e+00
bigcom68         0.000000  0.000000e+00
bigcom69         0.000000  0.000000e+00
bigcom71         0.000000  6.547951e+00
bigcom72         0.000000  0.000000e+00
bigcom73         0.000000  6.076791e+00
bigcom74         0.000000  0.000000e+00
bigcom75         0.000000  0.000000e+00
bigcom76         0.000000  0.000000e+00
bigcom77         0.000000  0.000000e+00
bigcom79         0.000000  0.000000e+00
bigcom80         0.000000  0.000000e+00
bigcom82         0.000000  0.000000e+00
bigcom83         0.000000  0.000000e+00
bigcom84         0.000000  0.000000e+00
bigcom85         0.000000  0.000000e+00
bigcom87         0.000000  0.000000e+00
bigcom89         0.000000  0.000000e+00
bigcom91         0.000000  0.000000e+00
bigcom92         0.000000  0.000000e+00
bigcom93         0.000000  0.000000e+00
bigcom96         0.000000  0.000000e+00
bigcom97         0.000000 -1.740802e-02
bigcom98         0.000000  0.000000e+00
bigcom99         0.000000  0.000000e+00
bigcom101        0.000000 -2.266967e-01
bigcom104        0.000000  0.000000e+00
bigcom106        0.000000  0.000000e+00
bigcom109        0.000000  0.000000e+00
bigcom113        0.000000  0.000000e+00
bigcom116        0.000000  0.000000e+00
bigcom120        0.000000  0.000000e+00
bigcom123        0.000000  0.000000e+00
bigcom126        0.000000  0.000000e+00
bigcom127        0.000000  0.000000e+00
bigcom137        0.000000  0.000000e+00
bigcom139        0.000000  0.000000e+00
bigcom140        0.000000  0.000000e+00
bigcom143        0.000000  0.000000e+00
bigcom145        0.000000  0.000000e+00
bigcom146        0.000000  0.000000e+00
bigcom147        0.000000 -2.331105e-01
bigcom149        0.000000  0.000000e+00
bigcom153        0.000000  0.000000e+00
bigcom154        0.000000 -2.130457e-01
bigcom156        0.000000  0.000000e+00
bigcom157        0.000000  0.000000e+00
bigcom158        0.000000  0.000000e+00
bigcom160        0.000000  0.000000e+00
bigcom161        0.000000  0.000000e+00
bigcom162        0.000000  0.000000e+00
bigcom164        0.000000  0.000000e+00
bigcom166        0.000000  0.000000e+00
bigcom167        0.000000 -2.121194e-01
bigcom171        0.000000  0.000000e+00
bigcom173        0.000000  0.000000e+00
bigcom175        0.000000  0.000000e+00
bigcom176        0.000000  0.000000e+00
bigcom177        0.000000  0.000000e+00
bigcom178        0.000000  0.000000e+00
bigcom180        0.000000  0.000000e+00
bigcom181        0.000000  0.000000e+00
bigcom184        0.000000  0.000000e+00
bigcom186        0.000000  0.000000e+00
bigcom187        0.000000  0.000000e+00
bigcom189        0.000000 -1.870712e-01
bigcom194        0.000000  0.000000e+00
bigcom195        0.000000  0.000000e+00
bigcom196        0.000000  0.000000e+00
bigcom204        0.000000  6.583531e+00
bigcom205        0.000000  0.000000e+00
bigcom212        0.000000  0.000000e+00
bigcom214        0.000000  0.000000e+00
bigcom222        0.000000  0.000000e+00
bigcom223        0.000000  0.000000e+00
bigcom226        0.000000  0.000000e+00
bigcom227        0.000000  0.000000e+00
bigcom229        0.000000  0.000000e+00
bigcom233        0.000000  0.000000e+00
bigcom236        0.000000  0.000000e+00
bigcom237        0.000000  0.000000e+00
bigcom246        0.000000  0.000000e+00
bigcom248        0.000000 -2.407865e-01
bigcom249        0.000000  0.000000e+00
bigcom250        0.000000  0.000000e+00
bigcom254        0.000000  0.000000e+00
bigcom266        0.000000  0.000000e+00
bigcom269        0.000000  0.000000e+00
bigcom272        0.000000  0.000000e+00
bigcom274        0.000000  0.000000e+00
bigcom281        0.000000  0.000000e+00
bigcom291        0.000000  0.000000e+00
bigcom292        0.000000  0.000000e+00
bigcom295        0.000000  0.000000e+00
bigcom299        0.000000  0.000000e+00
bigcom301        0.000000  0.000000e+00
bigcom306        0.000000  0.000000e+00
bigcom309        0.000000  0.000000e+00
bigcom314        0.000000  0.000000e+00
bigcom321        0.000000  0.000000e+00
bigcom341        0.000000  0.000000e+00
bigcom350        0.000000  0.000000e+00
bigcom353        0.000000  0.000000e+00
bigcom359        0.000000  0.000000e+00
bigcom363        0.000000  0.000000e+00
bigcom365        0.000000  0.000000e+00
bigcom385        0.000000  0.000000e+00
bigcom386        0.000000  0.000000e+00
bigcom408        0.000000  0.000000e+00
bigcom412        0.000000  0.000000e+00
bigcom480        0.000000  0.000000e+00
spin_vertex      0.000000 -6.557993e-01
membership_s1    0.000000  2.279093e-01
membership_s3    0.000000  0.000000e+00
membership_s4    0.000000  6.268902e-01
membership_s5    0.000000 -7.731935e-03
membership_s6    0.000000 -4.923649e-01
membership_s7    0.000000 -9.456201e-01
membership_s8    0.000000  0.000000e+00
membership_s9    0.000000  0.000000e+00
membership_s11   0.000000  0.000000e+00
membership_s12   0.000000  0.000000e+00
membership_s14   0.000000  0.000000e+00
membership_s15   0.000000  0.000000e+00
membership_s16   0.000000  0.000000e+00
membership_s17   0.000000  0.000000e+00
membership_s18   0.000000 -2.115432e-01
membership_s20   0.000000  0.000000e+00
membership_s21   0.000000  0.000000e+00
membership_s22   0.000000  0.000000e+00
membership_s24   0.000000  0.000000e+00
membership_s25   0.000000  0.000000e+00
membership_s26   0.000000  0.000000e+00
membership_s27   0.000000  6.945624e-02
membership_s28   0.000000  0.000000e+00
membership_s30   0.000000  5.206003e-01
membership_s31   0.000000 -9.106153e-01
membership_s32   0.000000 -4.257512e-01
membership_s33   0.000000  0.000000e+00
membership_s36   0.000000 -1.768915e-01
membership_s37   0.000000  0.000000e+00
V1               0.000000 -7.317571e+00
V2               0.000000 -1.692348e+00
pdi              0.000000  2.042702e+02
adhesion         0.000000  3.907596e-04
cohesion         0.000000 -7.630647e-04
inner            0.000000  8.658710e-06
outer            0.000000  2.728804e-06
ioratio          0.000000 -1.918432e-01
comsize          0.000000  1.455536e-03
[1] "Dataset: high_targets Model GBM, refit model on training data 2015-06-22 17:07:42"
Iter   TrainDeviance   ValidDeviance   StepSize   Improve
     1        0.4020            -nan     0.0100    0.0014
     2        0.3950            -nan     0.0100    0.0010
     3        0.3895            -nan     0.0100    0.0009
     4        0.3836            -nan     0.0100    0.0006
     5        0.3788            -nan     0.0100    0.0005
     6        0.3741            -nan     0.0100    0.0005
     7        0.3689            -nan     0.0100    0.0008
     8        0.3652            -nan     0.0100    0.0003
     9        0.3603            -nan     0.0100    0.0005
    10        0.3554            -nan     0.0100    0.0007
    20        0.3193            -nan     0.0100    0.0008
    40        0.2687            -nan     0.0100    0.0002
    60        0.2338            -nan     0.0100    0.0000
    80        0.2073            -nan     0.0100    0.0002
   100        0.1849            -nan     0.0100    0.0000
   120        0.1653            -nan     0.0100   -0.0001
   128        0.1583            -nan     0.0100    0.0000

[1] "GBM variable coefficients"
                            var     rel.inf
orbit70                 orbit70 4.940045566
orbit62                 orbit62 4.357703115
knn                         knn 4.138922958
comsize                 comsize 4.078859398
bigcom28               bigcom28 4.063645130
V2                           V2 3.296556477
trans                     trans 3.202102666
ratio5                   ratio5 3.043342275
outer                     outer 2.882690312
ratio4                   ratio4 2.485545700
walktrap_vertex walktrap_vertex 2.126552511
graph20                 graph20 2.122583469
V1                           V1 2.101023027
orbit50                 orbit50 2.022839854
orbit54                 orbit54 1.831864518
spin_vertex         spin_vertex 1.805907948
orbit65                 orbit65 1.713344641
orbit56                 orbit56 1.639353175
third                     third 1.562824698
orbit68                 orbit68 1.537919992
orbit63                 orbit63 1.264660506
orbit24                 orbit24 1.174682109
orbit45                 orbit45 1.155564366
orbit46                 orbit46 1.115735051
bet                         bet 1.064844269
pagerank               pagerank 0.998625362
inner                     inner 0.969996633
graph11                 graph11 0.886408504
graph29                 graph29 0.866260440
orbit18                 orbit18 0.847106726
graph8                   graph8 0.822381597
ratio6                   ratio6 0.810280175
graph27                 graph27 0.791582674
orbit49                 orbit49 0.789359013
orbit35                 orbit35 0.738320723
graph2                   graph2 0.736480859
adhesion               adhesion 0.716473336
constraint           constraint 0.710992530
bigcom3                 bigcom3 0.695880459
graph7                   graph7 0.690941654
orbit36                 orbit36 0.646111482
graph10                 graph10 0.645770062
graph22                 graph22 0.641183449
orbit67                 orbit67 0.623003862
orbit39                 orbit39 0.602244804
orbit19                 orbit19 0.598771865
orbit71                 orbit71 0.592083987
orbit37                 orbit37 0.579413720
orbit58                 orbit58 0.570863960
orbit31                 orbit31 0.566911636
orbit69                 orbit69 0.563791383
orbit21                 orbit21 0.554768239
ratio1                   ratio1 0.523486754
graph6                   graph6 0.517669932
orbit30                 orbit30 0.492283767
graph26                 graph26 0.483682950
orbit9                   orbit9 0.478672756
orbit7                   orbit7 0.473814762
graph25                 graph25 0.467784372
graph16                 graph16 0.439491963
ioratio                 ioratio 0.437111280
orbit25                 orbit25 0.432210812
orbit59                 orbit59 0.429667466
membership_s1     membership_s1 0.428283537
cohesion               cohesion 0.421962804
coreness               coreness 0.421240286
orbit22                 orbit22 0.419294190
orbit52                 orbit52 0.385048639
orbit40                 orbit40 0.383494293
orbit61                 orbit61 0.361819084
orbit17                 orbit17 0.359969421
orbit41                 orbit41 0.355166776
orbit16                 orbit16 0.347551415
orbit28                 orbit28 0.344228943
graph17                 graph17 0.329723933
orbit51                 orbit51 0.327655423
graph4                   graph4 0.320113301
orbit64                 orbit64 0.319003744
fourth                   fourth 0.312134814
orbit44                 orbit44 0.310672229
orbit23                 orbit23 0.310284355
graph23                 graph23 0.304362080
ratio2                   ratio2 0.302922804
orbit2                   orbit2 0.301211257
graph15                 graph15 0.300588453
graph0                   graph0 0.294043273
selfinter             selfinter 0.293668808
graph9                   graph9 0.292259663
orbit66                 orbit66 0.273840270
orbit4                   orbit4 0.263773242
ratio3                   ratio3 0.263359441
orbit55                 orbit55 0.262065220
fifth                     fifth 0.261346142
orbit27                 orbit27 0.256646696
upto_fourth         upto_fourth 0.238766928
orbit20                 orbit20 0.231861715
graph18                 graph18 0.225634694
orbit42                 orbit42 0.223282076
orbit57                 orbit57 0.217599067
upto_fifth           upto_fifth 0.212060248
orbit11                 orbit11 0.203585445
graph1                   graph1 0.185615689
orbit6                   orbit6 0.174599290
orbit12                 orbit12 0.165638982
graph12                 graph12 0.163166176
orbit5                   orbit5 0.163027236
orbit15                 orbit15 0.146700328
graph5                   graph5 0.138799781
close                     close 0.124803091
bigcom40               bigcom40 0.122695223
sixth                     sixth 0.120394563
graph28                 graph28 0.116308779
graph13                 graph13 0.113858049
orbit32                 orbit32 0.101085351
orbit47                 orbit47 0.098931945
orbit38                 orbit38 0.095910775
graph24                 graph24 0.095617931
orbit1                   orbit1 0.091229044
AP                           AP 0.088397781
graph14                 graph14 0.080723643
orbit26                 orbit26 0.072611249
graph3                   graph3 0.067481200
orbit13                 orbit13 0.067172713
membership_s4     membership_s4 0.062020922
graph19                 graph19 0.060402120
membership_s27   membership_s27 0.054608769
bigcom30               bigcom30 0.054023934
upto_sixth           upto_sixth 0.051913822
upto_third           upto_third 0.051542544
orbit43                 orbit43 0.045943115
bigcom26               bigcom26 0.038891398
pdi                         pdi 0.034399414
hubscore               hubscore 0.028711678
orbit29                 orbit29 0.026374933
ecc                         ecc 0.020623939
graph21                 graph21 0.012149490
orbit33                 orbit33 0.010248054
orbit10                 orbit10 0.009481136
upto_second         upto_second 0.002371524
orbit0                   orbit0 0.000000000
orbit3                   orbit3 0.000000000
orbit8                   orbit8 0.000000000
orbit14                 orbit14 0.000000000
orbit34                 orbit34 0.000000000
orbit48                 orbit48 0.000000000
orbit53                 orbit53 0.000000000
orbit60                 orbit60 0.000000000
orbit72                 orbit72 0.000000000
eccrad                   eccrad 0.000000000
evcent                   evcent 0.000000000
first                     first 0.000000000
second                   second 0.000000000
bigcom1                 bigcom1 0.000000000
bigcom2                 bigcom2 0.000000000
bigcom4                 bigcom4 0.000000000
bigcom6                 bigcom6 0.000000000
bigcom8                 bigcom8 0.000000000
bigcom9                 bigcom9 0.000000000
bigcom11               bigcom11 0.000000000
bigcom13               bigcom13 0.000000000
bigcom15               bigcom15 0.000000000
bigcom16               bigcom16 0.000000000
bigcom21               bigcom21 0.000000000
bigcom22               bigcom22 0.000000000
bigcom24               bigcom24 0.000000000
bigcom31               bigcom31 0.000000000
bigcom32               bigcom32 0.000000000
bigcom33               bigcom33 0.000000000
bigcom34               bigcom34 0.000000000
bigcom36               bigcom36 0.000000000
bigcom37               bigcom37 0.000000000
bigcom38               bigcom38 0.000000000
bigcom39               bigcom39 0.000000000
bigcom43               bigcom43 0.000000000
bigcom44               bigcom44 0.000000000
bigcom46               bigcom46 0.000000000
bigcom47               bigcom47 0.000000000
bigcom49               bigcom49 0.000000000
bigcom50               bigcom50 0.000000000
bigcom51               bigcom51 0.000000000
bigcom52               bigcom52 0.000000000
bigcom54               bigcom54 0.000000000
bigcom56               bigcom56 0.000000000
bigcom62               bigcom62 0.000000000
bigcom66               bigcom66 0.000000000
bigcom68               bigcom68 0.000000000
bigcom69               bigcom69 0.000000000
bigcom71               bigcom71 0.000000000
bigcom72               bigcom72 0.000000000
bigcom73               bigcom73 0.000000000
bigcom74               bigcom74 0.000000000
bigcom75               bigcom75 0.000000000
bigcom76               bigcom76 0.000000000
bigcom77               bigcom77 0.000000000
bigcom79               bigcom79 0.000000000
bigcom80               bigcom80 0.000000000
bigcom82               bigcom82 0.000000000
bigcom83               bigcom83 0.000000000
bigcom84               bigcom84 0.000000000
bigcom85               bigcom85 0.000000000
bigcom87               bigcom87 0.000000000
bigcom89               bigcom89 0.000000000
bigcom91               bigcom91 0.000000000
bigcom92               bigcom92 0.000000000
bigcom93               bigcom93 0.000000000
bigcom96               bigcom96 0.000000000
bigcom97               bigcom97 0.000000000
bigcom98               bigcom98 0.000000000
bigcom99               bigcom99 0.000000000
bigcom101             bigcom101 0.000000000
bigcom104             bigcom104 0.000000000
bigcom106             bigcom106 0.000000000
bigcom109             bigcom109 0.000000000
bigcom113             bigcom113 0.000000000
bigcom116             bigcom116 0.000000000
bigcom120             bigcom120 0.000000000
bigcom123             bigcom123 0.000000000
bigcom126             bigcom126 0.000000000
bigcom127             bigcom127 0.000000000
bigcom137             bigcom137 0.000000000
bigcom139             bigcom139 0.000000000
bigcom140             bigcom140 0.000000000
bigcom143             bigcom143 0.000000000
bigcom145             bigcom145 0.000000000
bigcom146             bigcom146 0.000000000
bigcom147             bigcom147 0.000000000
bigcom149             bigcom149 0.000000000
bigcom153             bigcom153 0.000000000
bigcom154             bigcom154 0.000000000
bigcom156             bigcom156 0.000000000
bigcom157             bigcom157 0.000000000
bigcom158             bigcom158 0.000000000
bigcom160             bigcom160 0.000000000
bigcom161             bigcom161 0.000000000
bigcom162             bigcom162 0.000000000
bigcom164             bigcom164 0.000000000
bigcom166             bigcom166 0.000000000
bigcom167             bigcom167 0.000000000
bigcom171             bigcom171 0.000000000
bigcom173             bigcom173 0.000000000
bigcom175             bigcom175 0.000000000
bigcom176             bigcom176 0.000000000
bigcom177             bigcom177 0.000000000
bigcom178             bigcom178 0.000000000
bigcom180             bigcom180 0.000000000
bigcom181             bigcom181 0.000000000
bigcom184             bigcom184 0.000000000
bigcom186             bigcom186 0.000000000
bigcom187             bigcom187 0.000000000
bigcom189             bigcom189 0.000000000
bigcom194             bigcom194 0.000000000
bigcom195             bigcom195 0.000000000
bigcom196             bigcom196 0.000000000
bigcom204             bigcom204 0.000000000
bigcom205             bigcom205 0.000000000
bigcom212             bigcom212 0.000000000
bigcom214             bigcom214 0.000000000
bigcom222             bigcom222 0.000000000
bigcom223             bigcom223 0.000000000
bigcom226             bigcom226 0.000000000
bigcom227             bigcom227 0.000000000
bigcom229             bigcom229 0.000000000
bigcom233             bigcom233 0.000000000
bigcom236             bigcom236 0.000000000
bigcom237             bigcom237 0.000000000
bigcom246             bigcom246 0.000000000
bigcom248             bigcom248 0.000000000
bigcom249             bigcom249 0.000000000
bigcom250             bigcom250 0.000000000
bigcom254             bigcom254 0.000000000
bigcom266             bigcom266 0.000000000
bigcom269             bigcom269 0.000000000
bigcom272             bigcom272 0.000000000
bigcom274             bigcom274 0.000000000
bigcom281             bigcom281 0.000000000
bigcom291             bigcom291 0.000000000
bigcom292             bigcom292 0.000000000
bigcom295             bigcom295 0.000000000
bigcom299             bigcom299 0.000000000
bigcom301             bigcom301 0.000000000
bigcom306             bigcom306 0.000000000
bigcom309             bigcom309 0.000000000
bigcom314             bigcom314 0.000000000
bigcom321             bigcom321 0.000000000
bigcom341             bigcom341 0.000000000
bigcom350             bigcom350 0.000000000
bigcom353             bigcom353 0.000000000
bigcom359             bigcom359 0.000000000
bigcom363             bigcom363 0.000000000
bigcom365             bigcom365 0.000000000
bigcom385             bigcom385 0.000000000
bigcom386             bigcom386 0.000000000
bigcom408             bigcom408 0.000000000
bigcom412             bigcom412 0.000000000
bigcom480             bigcom480 0.000000000
membership_s3     membership_s3 0.000000000
membership_s5     membership_s5 0.000000000
membership_s6     membership_s6 0.000000000
membership_s7     membership_s7 0.000000000
membership_s8     membership_s8 0.000000000
membership_s9     membership_s9 0.000000000
membership_s11   membership_s11 0.000000000
membership_s12   membership_s12 0.000000000
membership_s14   membership_s14 0.000000000
membership_s15   membership_s15 0.000000000
membership_s16   membership_s16 0.000000000
membership_s17   membership_s17 0.000000000
membership_s18   membership_s18 0.000000000
membership_s20   membership_s20 0.000000000
membership_s21   membership_s21 0.000000000
membership_s22   membership_s22 0.000000000
membership_s24   membership_s24 0.000000000
membership_s25   membership_s25 0.000000000
membership_s26   membership_s26 0.000000000
membership_s28   membership_s28 0.000000000
membership_s30   membership_s30 0.000000000
membership_s31   membership_s31 0.000000000
membership_s32   membership_s32 0.000000000
membership_s33   membership_s33 0.000000000
membership_s36   membership_s36 0.000000000
membership_s37   membership_s37 0.000000000
[1] "All"
[1] 0.9995842
[1] 3.641328
[1] "Dataset: high_targets Model RF, refit model on training data 2015-06-22 17:08:01"
     |      Out-of-bag   |
Tree |      MSE  %Var(y) |
   1 |   0.0692   140.28 |
   2 |  0.07532   152.68 |
   3 |  0.07731   156.71 |
   4 |   0.0772   156.48 |
   5 |  0.07305   148.07 |
   6 |  0.07281   147.58 |
   7 |  0.06745   136.73 |
   8 |  0.06442   130.59 |
   9 |  0.06143   124.52 |
  10 |  0.05864   118.85 |
  11 |  0.05915   119.91 |
  12 |  0.05801   117.58 |
  13 |  0.05656   114.64 |
  14 |  0.05671   114.96 |
  15 |  0.05418   109.82 |
  16 |   0.0534   108.25 |
  17 |  0.05253   106.47 |
  18 |    0.051   103.39 |
  19 |  0.05054   102.44 |
  20 |  0.05022   101.79 |
  21 |  0.04974   100.82 |
  22 |  0.04899    99.30 |
  23 |  0.04851    98.33 |
  24 |  0.04847    98.26 |
  25 |  0.04913    99.59 |
  26 |  0.04934   100.01 |
  27 |  0.05011   101.58 |
  28 |  0.04972   100.78 |
  29 |  0.04958   100.50 |
  30 |  0.04941   100.16 |
  31 |  0.04955   100.45 |
  32 |  0.04961   100.56 |
  33 |  0.04909    99.51 |
  34 |  0.04968   100.71 |
  35 |  0.04986   101.07 |
  36 |  0.04964   100.63 |
  37 |  0.04948   100.30 |
  38 |  0.04939   100.11 |
  39 |  0.04947   100.28 |
  40 |  0.04953   100.40 |
  41 |  0.04977   100.89 |
  42 |  0.04969   100.72 |
  43 |  0.04968   100.70 |
  44 |   0.0497   100.75 |
  45 |  0.04978   100.90 |
  46 |   0.0495   100.33 |
  47 |  0.04949   100.31 |
  48 |  0.04975   100.84 |
  49 |  0.04943   100.19 |
  50 |  0.04933    99.99 |
  51 |  0.04947   100.27 |
  52 |  0.04955   100.43 |
  53 |   0.0498   100.94 |
  54 |  0.04963   100.60 |
  55 |  0.04958   100.50 |
  56 |  0.04941   100.15 |
  57 |  0.04954   100.43 |
  58 |  0.04947   100.27 |
  59 |  0.04947   100.28 |
  60 |  0.04943   100.19 |
  61 |  0.04942   100.18 |
  62 |  0.04935   100.04 |
  63 |  0.04927    99.88 |
  64 |  0.04929    99.91 |
  65 |  0.04912    99.57 |
  66 |  0.04902    99.36 |
  67 |  0.04893    99.19 |
  68 |  0.04875    98.81 |
  69 |   0.0487    98.72 |
  70 |  0.04897    99.26 |
  71 |  0.04889    99.09 |
  72 |  0.04894    99.19 |
  73 |  0.04883    98.98 |
  74 |  0.04873    98.78 |
  75 |  0.04862    98.55 |
  76 |  0.04844    98.20 |
  77 |   0.0484    98.12 |
  78 |  0.04825    97.80 |
  79 |  0.04817    97.64 |
  80 |  0.04817    97.63 |
  81 |  0.04814    97.58 |
  82 |  0.04812    97.55 |
  83 |  0.04806    97.41 |
  84 |  0.04808    97.46 |
  85 |  0.04806    97.43 |
  86 |   0.0479    97.10 |
  87 |  0.04782    96.94 |
  88 |  0.04777    96.84 |
  89 |  0.04776    96.81 |
  90 |   0.0477    96.69 |
  91 |   0.0476    96.48 |
  92 |  0.04751    96.30 |
  93 |  0.04753    96.35 |
  94 |  0.04766    96.61 |
  95 |  0.04775    96.79 |
  96 |  0.04761    96.50 |
  97 |  0.04771    96.71 |
  98 |  0.04771    96.70 |
  99 |  0.04774    96.77 |
 100 |  0.04769    96.68 |
[1] "Random Forest variable coefficients"
                      %IncMSE IncNodePurity
graph0           2.947123e-04  1.323438e-01
graph1           1.516202e-03  1.075405e-01
graph2           4.863194e-04  2.105650e-01
graph3           1.972202e-04  1.415753e-01
graph4           1.495070e-03  1.181939e-01
graph5           1.489582e-03  3.641185e-01
graph6           4.888929e-04  1.403087e-01
graph7           9.348153e-04  2.399435e-01
graph8           2.487533e-03  3.245544e-01
graph9           1.191096e-03  1.428430e-01
graph10          1.197823e-03  2.283951e-01
graph11          1.600571e-03  3.422475e-01
graph12          8.055076e-04  1.857785e-01
graph13          4.094828e-04  5.579943e-02
graph14          5.452204e-04  1.757912e-01
graph15          9.958856e-04  1.774947e-01
graph16          1.305339e-03  1.420489e-01
graph17          1.739023e-03  2.596981e-01
graph18          4.531185e-04  1.153709e-01
graph19          9.398085e-04  1.267372e-01
graph20          2.530922e-03  5.024105e-01
graph21          2.375747e-04  9.594956e-02
graph22          3.486110e-03  4.198892e-01
graph23          3.745873e-04  1.999376e-01
graph24          1.001989e-03  1.060675e-01
graph25          1.530988e-03  2.512277e-01
graph26          5.975533e-04  2.048815e-01
graph27          6.517364e-03  6.613391e-01
graph28          1.081684e-03  5.556910e-01
graph29          1.249026e-03  3.898037e-01
orbit0           2.806604e-04  1.373554e-01
orbit1           1.320099e-03  2.170295e-01
orbit2           2.099218e-03  2.579518e-01
orbit3           1.944750e-04  1.242928e-01
orbit4           1.608246e-04  2.517397e-01
orbit5           2.067531e-03  2.399380e-01
orbit6           2.511187e-03  2.639314e-01
orbit7           1.218797e-03  3.215150e-01
orbit8           1.512648e-03  1.745081e-01
orbit9           2.628060e-03  2.291367e-01
orbit10          2.208798e-05  1.405393e-01
orbit11          3.371676e-04  6.102432e-02
orbit12          4.133272e-04  1.811760e-01
orbit13          5.617165e-04  1.623599e-01
orbit14          1.156194e-03  4.041927e-01
orbit15          8.448374e-04  3.816301e-01
orbit16          1.277151e-04  2.112696e-01
orbit17          1.315666e-03  4.540777e-01
orbit18          1.374378e-03  5.137552e-01
orbit19          1.037240e-03  2.967080e-01
orbit20          1.140663e-03  2.166507e-01
orbit21          6.533175e-04  3.087437e-01
orbit22          3.283303e-04  6.547358e-01
orbit23          2.519280e-03  3.424603e-01
orbit24          2.101907e-03  3.316636e-01
orbit25          9.742057e-04  1.678891e-01
orbit26          2.039258e-04  6.045800e-02
orbit27          2.714025e-04  2.869493e-01
orbit28          1.254361e-04  1.276753e-01
orbit29          3.508098e-04  6.639751e-02
orbit30          1.730934e-03  2.257909e-01
orbit31          8.005914e-04  4.424244e-01
orbit32          1.364130e-03  2.930614e-01
orbit33          1.338730e-03  2.165853e-01
orbit34          5.009375e-04  1.256120e-01
orbit35          1.667490e-03  1.502396e-01
orbit36          4.108629e-05  2.494355e-01
orbit37          6.443372e-04  1.175388e-01
orbit38          3.227765e-04  2.083248e-01
orbit39          2.583451e-03  5.385546e-01
orbit40          4.373913e-03  4.374235e-01
orbit41         -5.362058e-05  1.505637e-01
orbit42          1.331975e-03  2.241354e-01
orbit43          2.343300e-04  1.968812e-01
orbit44          2.065146e-03  3.520761e-01
orbit45          2.018547e-03  3.188177e-01
orbit46          3.066827e-03  3.119886e-01
orbit47          2.845279e-04  1.002834e-01
orbit48          9.107310e-04  1.267174e-01
orbit49          3.553413e-03  5.374462e-01
orbit50          1.123916e-03  1.010166e+00
orbit51         -2.641055e-05  3.948907e-01
orbit52          1.406082e-03  4.376798e-01
orbit53          5.968113e-04  1.491899e-01
orbit54          7.604612e-03  1.072835e+00
orbit55          1.273443e-04  2.201910e-01
orbit56          9.139460e-03  6.579824e-01
orbit57          1.083862e-03  2.036121e-01
orbit58          5.692485e-04  1.679929e-01
orbit59          4.602905e-03  3.588683e-01
orbit60          5.795551e-04  2.314471e-01
orbit61          1.453495e-03  2.767876e-01
orbit62          8.387059e-03  1.452647e+00
orbit63          1.792851e-03  6.303575e-01
orbit64          1.945177e-03  3.406081e-01
orbit65          2.120783e-02  1.394268e+00
orbit66          1.986329e-03  5.697972e-01
orbit67          1.779516e-03  1.574470e-01
orbit68          1.182633e-02  1.557197e+00
orbit69          2.931747e-03  4.916682e-01
orbit70          1.232216e-02  1.953723e+00
orbit71          1.213180e-04  3.029131e-01
orbit72          1.958606e-03  5.121224e-01
AP               3.612967e-04  1.745169e-02
bet              3.019370e-03  5.563172e-01
ecc             -4.424779e-05  4.307143e-02
eccrad           0.000000e+00  0.000000e+00
close            6.057350e-04  1.254564e-01
constraint       1.219177e-03  1.926057e-01
coreness         1.155123e-03  4.114498e-01
knn              1.453780e-03  9.972451e-01
hubscore         2.886333e-04  2.219446e-01
pagerank         1.827083e-03  4.013441e-01
trans            5.302700e-03  1.072044e+00
evcent           1.526538e-04  2.363014e-01
first            2.490941e-04  4.407963e-02
upto_second      8.216349e-04  1.912927e-01
upto_third       7.728640e-04  1.737877e-01
upto_fourth      1.093497e-03  1.886766e-01
upto_fifth       1.788845e-03  2.703263e-01
upto_sixth       1.055027e-04  7.878502e-02
second           1.066160e-03  1.351554e-01
third            1.159738e-03  5.327208e-01
fourth           9.982660e-04  2.936561e-01
fifth            1.422862e-03  3.090755e-01
sixth            1.583363e-03  3.316465e-01
ratio1           2.715817e-04  5.658381e-01
ratio2           1.549728e-03  4.338128e-01
ratio3           6.814462e-04  4.597043e-01
ratio4          -1.403110e-04  8.318804e-01
ratio5           4.144426e-04  1.307931e+00
ratio6           2.824704e-03  3.977697e-01
selfinter        1.991861e-04  1.389861e-01
walktrap_vertex -4.798649e-04  1.011481e+00
bigcom1          0.000000e+00  0.000000e+00
bigcom2          0.000000e+00  0.000000e+00
bigcom3          5.275330e-04  2.957294e-01
bigcom4          0.000000e+00  9.166667e-03
bigcom6          0.000000e+00  0.000000e+00
bigcom8          0.000000e+00  0.000000e+00
bigcom9          0.000000e+00  0.000000e+00
bigcom11         0.000000e+00  0.000000e+00
bigcom13         0.000000e+00  0.000000e+00
bigcom15         0.000000e+00  0.000000e+00
bigcom16         0.000000e+00  0.000000e+00
bigcom21         0.000000e+00  0.000000e+00
bigcom22         0.000000e+00  0.000000e+00
bigcom24         0.000000e+00  0.000000e+00
bigcom26        -1.589410e-05  9.466674e-02
bigcom28         5.274466e-03  1.341428e+00
bigcom30         4.130271e-04  1.755597e-01
bigcom31         0.000000e+00  0.000000e+00
bigcom32         0.000000e+00  0.000000e+00
bigcom33         0.000000e+00  0.000000e+00
bigcom34         0.000000e+00  0.000000e+00
bigcom36         0.000000e+00  0.000000e+00
bigcom37         0.000000e+00  0.000000e+00
bigcom38         0.000000e+00  0.000000e+00
bigcom39         0.000000e+00  0.000000e+00
bigcom40        -3.289474e-05  8.718774e-03
bigcom43         0.000000e+00  0.000000e+00
bigcom44         0.000000e+00  0.000000e+00
bigcom46         0.000000e+00  2.806551e-02
bigcom47         0.000000e+00  0.000000e+00
bigcom49         0.000000e+00  0.000000e+00
bigcom50         0.000000e+00  0.000000e+00
bigcom51         0.000000e+00  0.000000e+00
bigcom52         0.000000e+00  0.000000e+00
bigcom54         0.000000e+00  0.000000e+00
bigcom56         0.000000e+00  0.000000e+00
bigcom62         0.000000e+00  0.000000e+00
bigcom66         0.000000e+00  0.000000e+00
bigcom68         0.000000e+00  0.000000e+00
bigcom69         0.000000e+00  0.000000e+00
bigcom71         0.000000e+00  4.553686e-01
bigcom72         0.000000e+00  0.000000e+00
bigcom73         0.000000e+00  7.651673e-01
bigcom74         0.000000e+00  0.000000e+00
bigcom75         0.000000e+00  0.000000e+00
bigcom76         0.000000e+00  0.000000e+00
bigcom77         0.000000e+00  0.000000e+00
bigcom79         0.000000e+00  0.000000e+00
bigcom80         0.000000e+00  0.000000e+00
bigcom82         0.000000e+00  0.000000e+00
bigcom83         0.000000e+00  0.000000e+00
bigcom84         0.000000e+00  0.000000e+00
bigcom85         0.000000e+00  0.000000e+00
bigcom87         0.000000e+00  0.000000e+00
bigcom89         0.000000e+00  0.000000e+00
bigcom91         0.000000e+00  0.000000e+00
bigcom92         0.000000e+00  0.000000e+00
bigcom93         0.000000e+00  0.000000e+00
bigcom96         0.000000e+00  0.000000e+00
bigcom97         0.000000e+00  0.000000e+00
bigcom98         0.000000e+00  0.000000e+00
bigcom99         0.000000e+00  0.000000e+00
bigcom101        0.000000e+00  0.000000e+00
bigcom104        0.000000e+00  0.000000e+00
bigcom106        0.000000e+00  0.000000e+00
bigcom109        0.000000e+00  0.000000e+00
bigcom113        0.000000e+00  0.000000e+00
bigcom116        0.000000e+00  0.000000e+00
bigcom120        0.000000e+00  0.000000e+00
bigcom123        0.000000e+00  0.000000e+00
bigcom126        0.000000e+00  0.000000e+00
bigcom127        0.000000e+00  0.000000e+00
bigcom137        0.000000e+00  0.000000e+00
bigcom139        0.000000e+00  0.000000e+00
bigcom140        0.000000e+00  0.000000e+00
bigcom143        0.000000e+00  0.000000e+00
bigcom145        0.000000e+00  0.000000e+00
bigcom146        0.000000e+00  0.000000e+00
bigcom147        0.000000e+00  0.000000e+00
bigcom149        0.000000e+00  0.000000e+00
bigcom153        0.000000e+00  0.000000e+00
bigcom154        0.000000e+00  0.000000e+00
bigcom156        0.000000e+00  0.000000e+00
bigcom157        0.000000e+00  0.000000e+00
bigcom158        0.000000e+00  0.000000e+00
bigcom160        0.000000e+00  0.000000e+00
bigcom161        0.000000e+00  0.000000e+00
bigcom162        0.000000e+00  0.000000e+00
bigcom164        0.000000e+00  0.000000e+00
bigcom166        0.000000e+00  0.000000e+00
bigcom167        0.000000e+00  2.775558e-19
bigcom171        0.000000e+00  0.000000e+00
bigcom173        0.000000e+00  0.000000e+00
bigcom175        0.000000e+00  0.000000e+00
bigcom176        0.000000e+00  0.000000e+00
bigcom177        0.000000e+00  0.000000e+00
bigcom178        0.000000e+00  0.000000e+00
bigcom180        0.000000e+00  0.000000e+00
bigcom181        0.000000e+00  0.000000e+00
bigcom184        0.000000e+00  0.000000e+00
bigcom186        0.000000e+00  0.000000e+00
bigcom187        0.000000e+00  0.000000e+00
bigcom189        0.000000e+00  0.000000e+00
bigcom194        0.000000e+00  0.000000e+00
bigcom195        0.000000e+00  0.000000e+00
bigcom196        0.000000e+00  0.000000e+00
bigcom204        0.000000e+00  4.110125e-01
bigcom205        0.000000e+00  0.000000e+00
bigcom212        0.000000e+00  0.000000e+00
bigcom214        0.000000e+00  0.000000e+00
bigcom222        0.000000e+00  0.000000e+00
bigcom223        0.000000e+00  0.000000e+00
bigcom226        0.000000e+00  0.000000e+00
bigcom227        0.000000e+00  0.000000e+00
bigcom229        0.000000e+00  0.000000e+00
bigcom233        0.000000e+00  0.000000e+00
bigcom236        0.000000e+00  0.000000e+00
bigcom237        0.000000e+00  0.000000e+00
bigcom246        0.000000e+00  0.000000e+00
bigcom248        0.000000e+00  0.000000e+00
bigcom249        0.000000e+00  0.000000e+00
bigcom250        0.000000e+00  0.000000e+00
bigcom254        0.000000e+00  0.000000e+00
bigcom266        0.000000e+00  0.000000e+00
bigcom269        0.000000e+00  0.000000e+00
bigcom272        0.000000e+00  0.000000e+00
bigcom274        0.000000e+00  0.000000e+00
bigcom281        0.000000e+00  0.000000e+00
bigcom291        0.000000e+00  0.000000e+00
bigcom292        0.000000e+00  0.000000e+00
bigcom295        0.000000e+00  0.000000e+00
bigcom299        0.000000e+00  0.000000e+00
bigcom301        0.000000e+00  0.000000e+00
bigcom306        0.000000e+00  0.000000e+00
bigcom309        0.000000e+00  0.000000e+00
bigcom314        0.000000e+00  0.000000e+00
bigcom321        0.000000e+00  0.000000e+00
bigcom341        0.000000e+00  0.000000e+00
bigcom350        0.000000e+00  0.000000e+00
bigcom353        0.000000e+00  0.000000e+00
bigcom359        0.000000e+00  0.000000e+00
bigcom363        0.000000e+00  0.000000e+00
bigcom365        0.000000e+00  0.000000e+00
bigcom385        0.000000e+00  0.000000e+00
bigcom386        0.000000e+00  0.000000e+00
bigcom408        0.000000e+00  0.000000e+00
bigcom412        0.000000e+00  0.000000e+00
bigcom480        0.000000e+00  0.000000e+00
spin_vertex      1.309042e-03  6.328292e-01
membership_s1    2.594349e-04  8.621271e-02
membership_s3    0.000000e+00  0.000000e+00
membership_s4   -3.568096e-06  1.196894e-02
membership_s5   -4.494382e-05  2.415152e-02
membership_s6   -5.195985e-05  5.212760e-02
membership_s7    0.000000e+00  0.000000e+00
membership_s8    0.000000e+00  0.000000e+00
membership_s9    0.000000e+00  0.000000e+00
membership_s11   0.000000e+00  0.000000e+00
membership_s12   0.000000e+00  0.000000e+00
membership_s14   0.000000e+00  0.000000e+00
membership_s15   0.000000e+00  0.000000e+00
membership_s16   0.000000e+00  0.000000e+00
membership_s17   0.000000e+00  0.000000e+00
membership_s18   0.000000e+00  0.000000e+00
membership_s20   0.000000e+00  0.000000e+00
membership_s21   0.000000e+00  0.000000e+00
membership_s22   0.000000e+00  0.000000e+00
membership_s24   0.000000e+00  0.000000e+00
membership_s25   0.000000e+00  0.000000e+00
membership_s26   0.000000e+00  0.000000e+00
membership_s27   1.916233e-04  1.315757e-01
membership_s28   0.000000e+00  0.000000e+00
membership_s30   1.008320e-04  9.143425e-02
membership_s31   0.000000e+00  0.000000e+00
membership_s32   1.043173e-05  1.882117e-02
membership_s33   0.000000e+00  0.000000e+00
membership_s36   0.000000e+00  0.000000e+00
membership_s37   0.000000e+00  3.469447e-20
V1               1.241888e-03  8.340976e-01
V2               3.379086e-04  7.442631e-01
pdi              2.309489e-04  8.624987e-02
adhesion         1.176105e-03  5.538590e-01
cohesion         1.185143e-03  6.622226e-01
inner            5.897419e-04  9.785683e-01
outer            1.493675e-03  1.371295e+00
ioratio          6.526859e-04  6.959466e-01
comsize          3.071523e-03  1.643803e+00
                            var     rel.inf
orbit70                 orbit70 4.940045566
orbit62                 orbit62 4.357703115
knn                         knn 4.138922958
comsize                 comsize 4.078859398
bigcom28               bigcom28 4.063645130
V2                           V2 3.296556477
trans                     trans 3.202102666
ratio5                   ratio5 3.043342275
outer                     outer 2.882690312
ratio4                   ratio4 2.485545700
walktrap_vertex walktrap_vertex 2.126552511
graph20                 graph20 2.122583469
V1                           V1 2.101023027
orbit50                 orbit50 2.022839854
orbit54                 orbit54 1.831864518
spin_vertex         spin_vertex 1.805907948
orbit65                 orbit65 1.713344641
orbit56                 orbit56 1.639353175
third                     third 1.562824698
orbit68                 orbit68 1.537919992
orbit63                 orbit63 1.264660506
orbit24                 orbit24 1.174682109
orbit45                 orbit45 1.155564366
orbit46                 orbit46 1.115735051
bet                         bet 1.064844269
pagerank               pagerank 0.998625362
inner                     inner 0.969996633
graph11                 graph11 0.886408504
graph29                 graph29 0.866260440
orbit18                 orbit18 0.847106726
graph8                   graph8 0.822381597
ratio6                   ratio6 0.810280175
graph27                 graph27 0.791582674
orbit49                 orbit49 0.789359013
orbit35                 orbit35 0.738320723
graph2                   graph2 0.736480859
adhesion               adhesion 0.716473336
constraint           constraint 0.710992530
bigcom3                 bigcom3 0.695880459
graph7                   graph7 0.690941654
orbit36                 orbit36 0.646111482
graph10                 graph10 0.645770062
graph22                 graph22 0.641183449
orbit67                 orbit67 0.623003862
orbit39                 orbit39 0.602244804
orbit19                 orbit19 0.598771865
orbit71                 orbit71 0.592083987
orbit37                 orbit37 0.579413720
orbit58                 orbit58 0.570863960
orbit31                 orbit31 0.566911636
orbit69                 orbit69 0.563791383
orbit21                 orbit21 0.554768239
ratio1                   ratio1 0.523486754
graph6                   graph6 0.517669932
orbit30                 orbit30 0.492283767
graph26                 graph26 0.483682950
orbit9                   orbit9 0.478672756
orbit7                   orbit7 0.473814762
graph25                 graph25 0.467784372
graph16                 graph16 0.439491963
ioratio                 ioratio 0.437111280
orbit25                 orbit25 0.432210812
orbit59                 orbit59 0.429667466
membership_s1     membership_s1 0.428283537
cohesion               cohesion 0.421962804
coreness               coreness 0.421240286
orbit22                 orbit22 0.419294190
orbit52                 orbit52 0.385048639
orbit40                 orbit40 0.383494293
orbit61                 orbit61 0.361819084
orbit17                 orbit17 0.359969421
orbit41                 orbit41 0.355166776
orbit16                 orbit16 0.347551415
orbit28                 orbit28 0.344228943
graph17                 graph17 0.329723933
orbit51                 orbit51 0.327655423
graph4                   graph4 0.320113301
orbit64                 orbit64 0.319003744
fourth                   fourth 0.312134814
orbit44                 orbit44 0.310672229
orbit23                 orbit23 0.310284355
graph23                 graph23 0.304362080
ratio2                   ratio2 0.302922804
orbit2                   orbit2 0.301211257
graph15                 graph15 0.300588453
graph0                   graph0 0.294043273
selfinter             selfinter 0.293668808
graph9                   graph9 0.292259663
orbit66                 orbit66 0.273840270
orbit4                   orbit4 0.263773242
ratio3                   ratio3 0.263359441
orbit55                 orbit55 0.262065220
fifth                     fifth 0.261346142
orbit27                 orbit27 0.256646696
upto_fourth         upto_fourth 0.238766928
orbit20                 orbit20 0.231861715
graph18                 graph18 0.225634694
orbit42                 orbit42 0.223282076
orbit57                 orbit57 0.217599067
upto_fifth           upto_fifth 0.212060248
orbit11                 orbit11 0.203585445
graph1                   graph1 0.185615689
orbit6                   orbit6 0.174599290
orbit12                 orbit12 0.165638982
graph12                 graph12 0.163166176
orbit5                   orbit5 0.163027236
orbit15                 orbit15 0.146700328
graph5                   graph5 0.138799781
close                     close 0.124803091
bigcom40               bigcom40 0.122695223
sixth                     sixth 0.120394563
graph28                 graph28 0.116308779
graph13                 graph13 0.113858049
orbit32                 orbit32 0.101085351
orbit47                 orbit47 0.098931945
orbit38                 orbit38 0.095910775
graph24                 graph24 0.095617931
orbit1                   orbit1 0.091229044
AP                           AP 0.088397781
graph14                 graph14 0.080723643
orbit26                 orbit26 0.072611249
graph3                   graph3 0.067481200
orbit13                 orbit13 0.067172713
membership_s4     membership_s4 0.062020922
graph19                 graph19 0.060402120
membership_s27   membership_s27 0.054608769
bigcom30               bigcom30 0.054023934
upto_sixth           upto_sixth 0.051913822
upto_third           upto_third 0.051542544
orbit43                 orbit43 0.045943115
bigcom26               bigcom26 0.038891398
pdi                         pdi 0.034399414
hubscore               hubscore 0.028711678
orbit29                 orbit29 0.026374933
ecc                         ecc 0.020623939
graph21                 graph21 0.012149490
orbit33                 orbit33 0.010248054
orbit10                 orbit10 0.009481136
upto_second         upto_second 0.002371524
orbit0                   orbit0 0.000000000
orbit3                   orbit3 0.000000000
orbit8                   orbit8 0.000000000
orbit14                 orbit14 0.000000000
orbit34                 orbit34 0.000000000
orbit48                 orbit48 0.000000000
orbit53                 orbit53 0.000000000
orbit60                 orbit60 0.000000000
orbit72                 orbit72 0.000000000
eccrad                   eccrad 0.000000000
evcent                   evcent 0.000000000
first                     first 0.000000000
second                   second 0.000000000
bigcom1                 bigcom1 0.000000000
bigcom2                 bigcom2 0.000000000
bigcom4                 bigcom4 0.000000000
bigcom6                 bigcom6 0.000000000
bigcom8                 bigcom8 0.000000000
bigcom9                 bigcom9 0.000000000
bigcom11               bigcom11 0.000000000
bigcom13               bigcom13 0.000000000
bigcom15               bigcom15 0.000000000
bigcom16               bigcom16 0.000000000
bigcom21               bigcom21 0.000000000
bigcom22               bigcom22 0.000000000
bigcom24               bigcom24 0.000000000
bigcom31               bigcom31 0.000000000
bigcom32               bigcom32 0.000000000
bigcom33               bigcom33 0.000000000
bigcom34               bigcom34 0.000000000
bigcom36               bigcom36 0.000000000
bigcom37               bigcom37 0.000000000
bigcom38               bigcom38 0.000000000
bigcom39               bigcom39 0.000000000
bigcom43               bigcom43 0.000000000
bigcom44               bigcom44 0.000000000
bigcom46               bigcom46 0.000000000
bigcom47               bigcom47 0.000000000
bigcom49               bigcom49 0.000000000
bigcom50               bigcom50 0.000000000
bigcom51               bigcom51 0.000000000
bigcom52               bigcom52 0.000000000
bigcom54               bigcom54 0.000000000
bigcom56               bigcom56 0.000000000
bigcom62               bigcom62 0.000000000
bigcom66               bigcom66 0.000000000
bigcom68               bigcom68 0.000000000
bigcom69               bigcom69 0.000000000
bigcom71               bigcom71 0.000000000
bigcom72               bigcom72 0.000000000
bigcom73               bigcom73 0.000000000
bigcom74               bigcom74 0.000000000
bigcom75               bigcom75 0.000000000
bigcom76               bigcom76 0.000000000
bigcom77               bigcom77 0.000000000
bigcom79               bigcom79 0.000000000
bigcom80               bigcom80 0.000000000
bigcom82               bigcom82 0.000000000
bigcom83               bigcom83 0.000000000
bigcom84               bigcom84 0.000000000
bigcom85               bigcom85 0.000000000
bigcom87               bigcom87 0.000000000
bigcom89               bigcom89 0.000000000
bigcom91               bigcom91 0.000000000
bigcom92               bigcom92 0.000000000
bigcom93               bigcom93 0.000000000
bigcom96               bigcom96 0.000000000
bigcom97               bigcom97 0.000000000
bigcom98               bigcom98 0.000000000
bigcom99               bigcom99 0.000000000
bigcom101             bigcom101 0.000000000
bigcom104             bigcom104 0.000000000
bigcom106             bigcom106 0.000000000
bigcom109             bigcom109 0.000000000
bigcom113             bigcom113 0.000000000
bigcom116             bigcom116 0.000000000
bigcom120             bigcom120 0.000000000
bigcom123             bigcom123 0.000000000
bigcom126             bigcom126 0.000000000
bigcom127             bigcom127 0.000000000
bigcom137             bigcom137 0.000000000
bigcom139             bigcom139 0.000000000
bigcom140             bigcom140 0.000000000
bigcom143             bigcom143 0.000000000
bigcom145             bigcom145 0.000000000
bigcom146             bigcom146 0.000000000
bigcom147             bigcom147 0.000000000
bigcom149             bigcom149 0.000000000
bigcom153             bigcom153 0.000000000
bigcom154             bigcom154 0.000000000
bigcom156             bigcom156 0.000000000
bigcom157             bigcom157 0.000000000
bigcom158             bigcom158 0.000000000
bigcom160             bigcom160 0.000000000
bigcom161             bigcom161 0.000000000
bigcom162             bigcom162 0.000000000
bigcom164             bigcom164 0.000000000
bigcom166             bigcom166 0.000000000
bigcom167             bigcom167 0.000000000
bigcom171             bigcom171 0.000000000
bigcom173             bigcom173 0.000000000
bigcom175             bigcom175 0.000000000
bigcom176             bigcom176 0.000000000
bigcom177             bigcom177 0.000000000
bigcom178             bigcom178 0.000000000
bigcom180             bigcom180 0.000000000
bigcom181             bigcom181 0.000000000
bigcom184             bigcom184 0.000000000
bigcom186             bigcom186 0.000000000
bigcom187             bigcom187 0.000000000
bigcom189             bigcom189 0.000000000
bigcom194             bigcom194 0.000000000
bigcom195             bigcom195 0.000000000
bigcom196             bigcom196 0.000000000
bigcom204             bigcom204 0.000000000
bigcom205             bigcom205 0.000000000
bigcom212             bigcom212 0.000000000
bigcom214             bigcom214 0.000000000
bigcom222             bigcom222 0.000000000
bigcom223             bigcom223 0.000000000
bigcom226             bigcom226 0.000000000
bigcom227             bigcom227 0.000000000
bigcom229             bigcom229 0.000000000
bigcom233             bigcom233 0.000000000
bigcom236             bigcom236 0.000000000
bigcom237             bigcom237 0.000000000
bigcom246             bigcom246 0.000000000
bigcom248             bigcom248 0.000000000
bigcom249             bigcom249 0.000000000
bigcom250             bigcom250 0.000000000
bigcom254             bigcom254 0.000000000
bigcom266             bigcom266 0.000000000
bigcom269             bigcom269 0.000000000
bigcom272             bigcom272 0.000000000
bigcom274             bigcom274 0.000000000
bigcom281             bigcom281 0.000000000
bigcom291             bigcom291 0.000000000
bigcom292             bigcom292 0.000000000
bigcom295             bigcom295 0.000000000
bigcom299             bigcom299 0.000000000
bigcom301             bigcom301 0.000000000
bigcom306             bigcom306 0.000000000
bigcom309             bigcom309 0.000000000
bigcom314             bigcom314 0.000000000
bigcom321             bigcom321 0.000000000
bigcom341             bigcom341 0.000000000
bigcom350             bigcom350 0.000000000
bigcom353             bigcom353 0.000000000
bigcom359             bigcom359 0.000000000
bigcom363             bigcom363 0.000000000
bigcom365             bigcom365 0.000000000
bigcom385             bigcom385 0.000000000
bigcom386             bigcom386 0.000000000
bigcom408             bigcom408 0.000000000
bigcom412             bigcom412 0.000000000
bigcom480             bigcom480 0.000000000
membership_s3     membership_s3 0.000000000
membership_s5     membership_s5 0.000000000
membership_s6     membership_s6 0.000000000
membership_s7     membership_s7 0.000000000
membership_s8     membership_s8 0.000000000
membership_s9     membership_s9 0.000000000
membership_s11   membership_s11 0.000000000
membership_s12   membership_s12 0.000000000
membership_s14   membership_s14 0.000000000
membership_s15   membership_s15 0.000000000
membership_s16   membership_s16 0.000000000
membership_s17   membership_s17 0.000000000
membership_s18   membership_s18 0.000000000
membership_s20   membership_s20 0.000000000
membership_s21   membership_s21 0.000000000
membership_s22   membership_s22 0.000000000
membership_s24   membership_s24 0.000000000
membership_s25   membership_s25 0.000000000
membership_s26   membership_s26 0.000000000
membership_s28   membership_s28 0.000000000
membership_s30   membership_s30 0.000000000
membership_s31   membership_s31 0.000000000
membership_s32   membership_s32 0.000000000
membership_s33   membership_s33 0.000000000
membership_s36   membership_s36 0.000000000
membership_s37   membership_s37 0.000000000
[1] "Dataset: high_targets Model GLM, refit model on training data 2015-06-22 17:08:19"
[1] "glmnet variable coefficients"
                [,1]              [,2]                   
(Intercept)     "(Intercept)"     "-5150.76829066792"    
graph0          "graph0"          "-0.00903866045476526" 
graph1          "graph1"          "-5.6620452662592e-07" 
graph2          "graph2"          "-0.00117360156315216" 
graph3          "graph3"          "-2.28158490409337e-07"
graph4          "graph4"          "0"                    
graph5          "graph5"          "-7.78204713136535e-06"
graph6          "graph6"          "-1.67741637586752e-06"
graph7          "graph7"          "7.25180407066022e-05" 
graph8          "graph8"          "0.00171025489436751"  
graph9          "graph9"          "-1.33073462257522e-08"
graph10         "graph10"         "0"                    
graph11         "graph11"         "0"                    
graph12         "graph12"         "-6.62164639786541e-09"
graph13         "graph13"         "0"                    
graph14         "graph14"         "0"                    
graph15         "graph15"         "-5.32568408694588e-07"
graph16         "graph16"         "0"                    
graph17         "graph17"         "-3.47608651315399e-08"
graph18         "graph18"         "1.34175040194531e-08" 
graph19         "graph19"         "4.71064363761696e-07" 
graph20         "graph20"         "-7.20906892498163e-06"
graph21         "graph21"         "1.41347466073416e-07" 
graph22         "graph22"         "-1.75579302516122e-06"
graph23         "graph23"         "-1.59990572666245e-06"
graph24         "graph24"         "-1.4442977508278e-08" 
graph25         "graph25"         "0"                    
graph26         "graph26"         "0"                    
graph27         "graph27"         "2.30560074893133e-05" 
graph28         "graph28"         "2.42247364642341e-05" 
graph29         "graph29"         "-0.000574868173492724"
orbit0          "orbit0"          "-0.00884669946020574" 
orbit1          "orbit1"          "2.90173152930124e-05" 
orbit2          "orbit2"          "-9.17051365526709e-07"
orbit3          "orbit3"          "-0.000908900968898138"
orbit4          "orbit4"          "-9.28989563920502e-06"
orbit5          "orbit5"          "-1.42907207051224e-07"
orbit6          "orbit6"          "2.71030100863908e-07" 
orbit7          "orbit7"          "0"                    
orbit8          "orbit8"          "-5.54622072033762e-06"
orbit9          "orbit9"          "2.22223561670538e-05" 
orbit10         "orbit10"         "-1.52572407111177e-05"
orbit11         "orbit11"         "-3.11194433396049e-07"
orbit12         "orbit12"         "0.000262339178640431" 
orbit13         "orbit13"         "8.25030475703672e-05" 
orbit14         "orbit14"         "0.00121124845401079"  
orbit15         "orbit15"         "1.12152208308077e-09" 
orbit16         "orbit16"         "-2.40115092239002e-08"
orbit17         "orbit17"         "-8.67139990140588e-10"
orbit18         "orbit18"         "5.34270775429615e-09" 
orbit19         "orbit19"         "-7.26725416161011e-08"
orbit20         "orbit20"         "-1.6751919851573e-10" 
orbit21         "orbit21"         "0"                    
orbit22         "orbit22"         "3.09272601451411e-10" 
orbit23         "orbit23"         "0"                    
orbit24         "orbit24"         "6.24452074307099e-07" 
orbit25         "orbit25"         "4.16722363800824e-07" 
orbit26         "orbit26"         "-1.55155392565456e-08"
orbit27         "orbit27"         "3.02317843511539e-07" 
orbit28         "orbit28"         "-5.29407553229272e-07"
orbit29         "orbit29"         "-1.78741775396683e-07"
orbit30         "orbit30"         "1.84342157777373e-07" 
orbit31         "orbit31"         "3.71828732724338e-09" 
orbit32         "orbit32"         "-1.35365509853663e-08"
orbit33         "orbit33"         "0"                    
orbit34         "orbit34"         "-4.27336742144381e-07"
orbit35         "orbit35"         "-2.05880678768637e-07"
orbit36         "orbit36"         "7.56193824352675e-07" 
orbit37         "orbit37"         "-6.79682358347243e-07"
orbit38         "orbit38"         "0"                    
orbit39         "orbit39"         "-2.98020540864188e-07"
orbit40         "orbit40"         "4.94078853368985e-07" 
orbit41         "orbit41"         "-1.10582774125175e-07"
orbit42         "orbit42"         "-1.34885072173025e-07"
orbit43         "orbit43"         "2.94894229653566e-05" 
orbit44         "orbit44"         "-1.03825297521633e-06"
orbit45         "orbit45"         "4.31033406853722e-05" 
orbit46         "orbit46"         "-1.54248485911367e-05"
orbit47         "orbit47"         "1.05359234834837e-06" 
orbit48         "orbit48"         "1.98816432981056e-06" 
orbit49         "orbit49"         "1.35866092161865e-05" 
orbit50         "orbit50"         "-1.38480321478847e-05"
orbit51         "orbit51"         "1.59499159083936e-05" 
orbit52         "orbit52"         "-2.67144010822187e-05"
orbit53         "orbit53"         "2.65057522608972e-07" 
orbit54         "orbit54"         "-1.0247372180176e-06" 
orbit55         "orbit55"         "-4.46690450097531e-06"
orbit56         "orbit56"         "5.26856718981104e-05" 
orbit57         "orbit57"         "-1.65978415915381e-05"
orbit58         "orbit58"         "2.55824585352285e-06" 
orbit59         "orbit59"         "3.78221833876265e-05" 
orbit60         "orbit60"         "3.28001603575454e-07" 
orbit61         "orbit61"         "-2.64632169891364e-06"
orbit62         "orbit62"         "0.000107814610752006" 
orbit63         "orbit63"         "0.000159741152113327" 
orbit64         "orbit64"         "-0.000141371571794927"
orbit65         "orbit65"         "-0.00046044557471103" 
orbit66         "orbit66"         "-0.00011241181345825" 
orbit67         "orbit67"         "4.33316503517586e-05" 
orbit68         "orbit68"         "-9.98154323094536e-05"
orbit69         "orbit69"         "0.000245875858387013" 
orbit70         "orbit70"         "0.00180502216218599"  
orbit71         "orbit71"         "0"                    
orbit72         "orbit72"         "-0.000732462409885477"
AP              "AP"              "0.144429200900816"    
bet             "bet"             "1.85559186832607e-07" 
ecc             "ecc"             "-0.263421933069706"   
eccrad          "eccrad"          "-1.52666986389923"    
close           "close"           "0"                    
constraint      "constraint"      "-87.5983116528158"    
coreness        "coreness"        "-0.111051522283867"   
knn             "knn"             "-0.0100825210147894"  
hubscore        "hubscore"        "2.74797164816365"     
pagerank        "pagerank"        "-3566.62379225342"    
trans           "trans"           "14.1825441822599"     
evcent          "evcent"          "4.78442278909193"     
first           "first"           "-0.00962628507733763" 
upto_second     "upto_second"     "-8.3110011187646e-07" 
upto_third      "upto_third"      "-0.00010627969396692" 
upto_fourth     "upto_fourth"     "0"                    
upto_fifth      "upto_fifth"      "0.143684507053448"    
upto_sixth      "upto_sixth"      "0.243266366276587"    
second          "second"          "0"                    
third           "third"           "-0.000297469068896494"
fourth          "fourth"          "0.000384242099816358" 
fifth           "fifth"           "0.00286996971361558"  
sixth           "sixth"           "-0.145582466955872"   
ratio1          "ratio1"          "-0.0232946442600616"  
ratio2          "ratio2"          "0.278945411792705"    
ratio3          "ratio3"          "-7.94930020476001"    
ratio4          "ratio4"          "9.34392639255135"     
ratio5          "ratio5"          "15.6450661045948"     
ratio6          "ratio6"          "5.74502174793326"     
selfinter       "selfinter"       "1.26271481762039"     
walktrap_vertex "walktrap_vertex" "0.0204337628380476"   
bigcom1         "bigcom1"         "0.16553131864484"     
bigcom2         "bigcom2"         "0"                    
bigcom3         "bigcom3"         "1.7218043738805"      
bigcom4         "bigcom4"         "-0.000365025547775756"
bigcom6         "bigcom6"         "0"                    
bigcom8         "bigcom8"         "-1.04956041507805"    
bigcom9         "bigcom9"         "0"                    
bigcom11        "bigcom11"        "0"                    
bigcom13        "bigcom13"        "0"                    
bigcom15        "bigcom15"        "0"                    
bigcom16        "bigcom16"        "0"                    
bigcom21        "bigcom21"        "0"                    
bigcom22        "bigcom22"        "-0.023117663965208"   
bigcom24        "bigcom24"        "0"                    
bigcom26        "bigcom26"        "1.56533566941697"     
bigcom28        "bigcom28"        "0.481527493009947"    
bigcom30        "bigcom30"        "2.36989827883616"     
bigcom31        "bigcom31"        "0"                    
bigcom32        "bigcom32"        "-0.626518471096603"   
bigcom33        "bigcom33"        "0"                    
bigcom34        "bigcom34"        "0"                    
bigcom36        "bigcom36"        "0"                    
bigcom37        "bigcom37"        "0"                    
bigcom38        "bigcom38"        "0"                    
bigcom39        "bigcom39"        "-0.254486993639673"   
bigcom40        "bigcom40"        "0.519115364376884"    
bigcom43        "bigcom43"        "0"                    
bigcom44        "bigcom44"        "-0.528607086200624"   
bigcom46        "bigcom46"        "6.68246020092367"     
bigcom47        "bigcom47"        "0"                    
bigcom49        "bigcom49"        "0"                    
bigcom50        "bigcom50"        "0"                    
bigcom51        "bigcom51"        "0"                    
bigcom52        "bigcom52"        "0"                    
bigcom54        "bigcom54"        "0"                    
bigcom56        "bigcom56"        "0"                    
bigcom62        "bigcom62"        "0"                    
bigcom66        "bigcom66"        "0"                    
bigcom68        "bigcom68"        "0"                    
bigcom69        "bigcom69"        "0"                    
bigcom71        "bigcom71"        "7.91870399553968"     
bigcom72        "bigcom72"        "0"                    
bigcom73        "bigcom73"        "6.75751447465063"     
bigcom74        "bigcom74"        "0"                    
bigcom75        "bigcom75"        "0"                    
bigcom76        "bigcom76"        "0"                    
bigcom77        "bigcom77"        "0"                    
bigcom79        "bigcom79"        "0"                    
bigcom80        "bigcom80"        "0"                    
bigcom82        "bigcom82"        "0"                    
bigcom83        "bigcom83"        "0"                    
bigcom84        "bigcom84"        "0"                    
bigcom85        "bigcom85"        "0"                    
bigcom87        "bigcom87"        "0"                    
bigcom89        "bigcom89"        "0"                    
bigcom91        "bigcom91"        "0"                    
bigcom92        "bigcom92"        "0"                    
bigcom93        "bigcom93"        "0"                    
bigcom96        "bigcom96"        "0"                    
bigcom97        "bigcom97"        "-0.142467765118235"   
bigcom98        "bigcom98"        "0"                    
bigcom99        "bigcom99"        "0"                    
bigcom101       "bigcom101"       "-0.452623725363691"   
bigcom104       "bigcom104"       "0"                    
bigcom106       "bigcom106"       "0"                    
bigcom109       "bigcom109"       "0"                    
bigcom113       "bigcom113"       "0"                    
bigcom116       "bigcom116"       "-1.39652595842203"    
bigcom120       "bigcom120"       "0"                    
bigcom123       "bigcom123"       "0"                    
bigcom126       "bigcom126"       "0"                    
bigcom127       "bigcom127"       "0"                    
bigcom137       "bigcom137"       "0"                    
bigcom139       "bigcom139"       "0"                    
bigcom140       "bigcom140"       "0"                    
bigcom143       "bigcom143"       "0"                    
bigcom145       "bigcom145"       "0"                    
bigcom146       "bigcom146"       "0"                    
bigcom147       "bigcom147"       "-0.628849276072397"   
bigcom149       "bigcom149"       "0"                    
bigcom153       "bigcom153"       "0"                    
bigcom154       "bigcom154"       "-0.164854553257652"   
bigcom156       "bigcom156"       "0"                    
bigcom157       "bigcom157"       "0"                    
bigcom158       "bigcom158"       "0"                    
bigcom160       "bigcom160"       "0"                    
bigcom161       "bigcom161"       "0"                    
bigcom162       "bigcom162"       "0"                    
bigcom164       "bigcom164"       "0"                    
bigcom166       "bigcom166"       "0"                    
bigcom167       "bigcom167"       "-0.600616982037771"   
bigcom171       "bigcom171"       "0"                    
bigcom173       "bigcom173"       "0"                    
bigcom175       "bigcom175"       "0"                    
bigcom176       "bigcom176"       "0"                    
bigcom177       "bigcom177"       "0"                    
bigcom178       "bigcom178"       "0"                    
bigcom180       "bigcom180"       "0"                    
bigcom181       "bigcom181"       "0"                    
bigcom184       "bigcom184"       "0"                    
bigcom186       "bigcom186"       "0"                    
bigcom187       "bigcom187"       "0"                    
bigcom189       "bigcom189"       "-0.565737886798764"   
bigcom194       "bigcom194"       "0"                    
bigcom195       "bigcom195"       "0"                    
bigcom196       "bigcom196"       "0"                    
bigcom204       "bigcom204"       "7.26464682827345"     
bigcom205       "bigcom205"       "0"                    
bigcom212       "bigcom212"       "0"                    
bigcom214       "bigcom214"       "0"                    
bigcom222       "bigcom222"       "0"                    
bigcom223       "bigcom223"       "0"                    
bigcom226       "bigcom226"       "0"                    
bigcom227       "bigcom227"       "0"                    
bigcom229       "bigcom229"       "0"                    
bigcom233       "bigcom233"       "0"                    
bigcom236       "bigcom236"       "0"                    
bigcom237       "bigcom237"       "0"                    
bigcom246       "bigcom246"       "0"                    
bigcom248       "bigcom248"       "-0.399500983274214"   
bigcom249       "bigcom249"       "0"                    
bigcom250       "bigcom250"       "0"                    
bigcom254       "bigcom254"       "0"                    
bigcom266       "bigcom266"       "0"                    
bigcom269       "bigcom269"       "-0.611212222501509"   
bigcom272       "bigcom272"       "0"                    
bigcom274       "bigcom274"       "0"                    
bigcom281       "bigcom281"       "0"                    
bigcom291       "bigcom291"       "0"                    
bigcom292       "bigcom292"       "0"                    
bigcom295       "bigcom295"       "0"                    
bigcom299       "bigcom299"       "0"                    
bigcom301       "bigcom301"       "0"                    
bigcom306       "bigcom306"       "0"                    
bigcom309       "bigcom309"       "0"                    
bigcom314       "bigcom314"       "0"                    
bigcom321       "bigcom321"       "0"                    
bigcom341       "bigcom341"       "0"                    
bigcom350       "bigcom350"       "0"                    
bigcom353       "bigcom353"       "0"                    
bigcom359       "bigcom359"       "0"                    
bigcom363       "bigcom363"       "0"                    
bigcom365       "bigcom365"       "0"                    
bigcom385       "bigcom385"       "0"                    
bigcom386       "bigcom386"       "0"                    
bigcom408       "bigcom408"       "0"                    
bigcom412       "bigcom412"       "0"                    
bigcom480       "bigcom480"       "0"                    
spin_vertex     "spin_vertex"     "-0.532358149056192"   
membership_s1   "membership_s1"   "0.789459592102878"    
membership_s3   "membership_s3"   "0"                    
membership_s4   "membership_s4"   "1.09712769934625"     
membership_s5   "membership_s5"   "-0.024219606457492"   
membership_s6   "membership_s6"   "-0.675378969333028"   
membership_s7   "membership_s7"   "-1.19224386616936"    
membership_s8   "membership_s8"   "0"                    
membership_s9   "membership_s9"   "0"                    
membership_s11  "membership_s11"  "0"                    
membership_s12  "membership_s12"  "0"                    
membership_s14  "membership_s14"  "0"                    
membership_s15  "membership_s15"  "-0.117603135314439"   
membership_s16  "membership_s16"  "0"                    
membership_s17  "membership_s17"  "0"                    
membership_s18  "membership_s18"  "-0.601231908445848"   
membership_s20  "membership_s20"  "0"                    
membership_s21  "membership_s21"  "0"                    
membership_s22  "membership_s22"  "0"                    
membership_s24  "membership_s24"  "0"                    
membership_s25  "membership_s25"  "0"                    
membership_s26  "membership_s26"  "0"                    
membership_s27  "membership_s27"  "0.951072482250136"    
membership_s28  "membership_s28"  "0"                    
membership_s30  "membership_s30"  "0.478964829642296"    
membership_s31  "membership_s31"  "-1.0314880092104"     
membership_s32  "membership_s32"  "-0.963390146951548"   
membership_s33  "membership_s33"  "0"                    
membership_s36  "membership_s36"  "-0.131710001818256"   
membership_s37  "membership_s37"  "-0.0275265092844822"  
V1              "V1"              "-23.2436392493529"    
V2              "V2"              "-4.55949778921895"    
pdi             "pdi"             "354.750321182953"     
adhesion        "adhesion"        "0.000336889646796598" 
cohesion        "cohesion"        "-0.000567564088502318"
inner           "inner"           "-0.000164183119952893"
outer           "outer"           "0.000347654416621274" 
ioratio         "ioratio"         "-3.20642364194772"    
comsize         "comsize"         "0.00235954771346529"  
[1] "Average GBM 10 CV AUC"
[1] 0.8079342
[[1]]
[1] 0.7164444

[[2]]
[1] 0.823029

[[3]]
[1] 0.8939394

[[4]]
[1] 0.8417722

[[5]]
[1] 0.764486

[1] "Average GBM 10 CV RMSE"
[1] 3.677049
[[1]]
[1] 3.778749

[[2]]
[1] 3.806354

[[3]]
[1] 3.578107

[[4]]
[1] 3.715787

[[5]]
[1] 3.506251

[1] "Average RF 10 CV AUC"
[1] 0.8144898
[[1]]
[1] 0.7475556

[[2]]
[1] 0.8124481

[[3]]
[1] 0.8657505

[[4]]
[1] 0.8466948

[[5]]
[1] 0.8

[1] "Average RF 10 CV RMSE"
[1] 0.2248452
[[1]]
[1] 0.2735079

[[2]]
[1] 0.257521

[[3]]
[1] 0.182361

[[4]]
[1] 0.2335671

[[5]]
[1] 0.1772692

[1] "Average GLM 10 CV AUC"
[1] 0.8007526
[[1]]
[1] 0.748

[[2]]
[1] 0.8026971

[[3]]
[1] 0.8636364

[[4]]
[1] 0.8398969

[[5]]
[1] 0.7495327

[1] "Average GLM 10 CV RMSE"
[1] 16.4538
[[1]]
[1] 5.437248

[[2]]
[1] 6.543335

[[3]]
[1] 4.959286

[[4]]
[1] 60.25742

[[5]]
[1] 5.071729

[1] "Average 10 CV AUC"
[1] 0.8169951
[[1]]
[1] 0.7468889

[[2]]
[1] 0.8313278

[[3]]
[1] 0.8812544

[[4]]
[1] 0.8684951

[[5]]
[1] 0.7570093

[1] "Average 10 CV RMSE"
[1] 6.454022
[[1]]
[1] 3.041355

[[2]]
[1] 3.372355

[[3]]
[1] 2.801196

[[4]]
[1] 20.25783

[[5]]
[1] 2.797375

[1] "average all"
[1] 3.404689
[1] 0.991697
