# Supplementary material for: Distinctive Behaviors of Druggable Proteins in Cellular Networks
Source: PLoS Comput Biol. 2015 Dec 23;11(12):e1004597. doi: 10.1371/journal.pcbi.1004597 (PMC4689399; doi:10.1371/journal.pcbi.1004597)
Supplement: S1 File — (ZIP) [file pcbi.1004597.s004.zip › S1_File/direct.murcko.20150613_all_predict.ppi.optimised_Target_results_low_C.txt]

[[1]]
[1] "low_C"

[1] "Dataset: low_C Model GBM, run: 1 of 10 2015-06-22 17:03:50"
Iter   TrainDeviance   ValidDeviance   StepSize   Improve
     1        0.1517            -nan     0.0100   -0.0000
     2        0.1504            -nan     0.0100    0.0001
     3        0.1493            -nan     0.0100    0.0000
     4        0.1481            -nan     0.0100   -0.0000
     5        0.1469            -nan     0.0100    0.0001
     6        0.1456            -nan     0.0100    0.0000
     7        0.1443            -nan     0.0100    0.0001
     8        0.1432            -nan     0.0100    0.0001
     9        0.1421            -nan     0.0100    0.0001
    10        0.1407            -nan     0.0100    0.0002
    20        0.1311            -nan     0.0100   -0.0000
    25        0.1270            -nan     0.0100    0.0001

[1] "GBM variable coefficients"
                            var    rel.inf
graph20                 graph20 4.39828923
membership_s4     membership_s4 4.14990666
knn                         knn 3.89808133
outer                     outer 3.75419081
graph6                   graph6 3.38722335
ioratio                 ioratio 3.31448830
orbit53                 orbit53 3.18080474
graph19                 graph19 3.15429564
graph23                 graph23 3.01702347
ratio4                   ratio4 2.99448508
orbit51                 orbit51 2.44668004
inner                     inner 2.25134105
ratio2                   ratio2 2.23590962
V1                           V1 2.22227445
ratio5                   ratio5 2.03871398
ratio1                   ratio1 2.02906034
graph11                 graph11 1.89334231
bet                         bet 1.88780744
orbit16                 orbit16 1.88030877
orbit57                 orbit57 1.83749004
orbit36                 orbit36 1.78253386
orbit38                 orbit38 1.69617145
constraint           constraint 1.58756927
orbit45                 orbit45 1.50682165
orbit17                 orbit17 1.36216870
sixth                     sixth 1.33429327
comsize                 comsize 1.27508471
graph15                 graph15 1.20162443
graph13                 graph13 1.13281464
orbit5                   orbit5 1.05916169
graph25                 graph25 1.04366318
pagerank               pagerank 1.00922801
graph5                   graph5 0.97342036
orbit50                 orbit50 0.96380643
graph16                 graph16 0.94259542
graph17                 graph17 0.92623516
orbit28                 orbit28 0.83661058
graph21                 graph21 0.79838973
orbit18                 orbit18 0.77285785
cohesion               cohesion 0.75690183
orbit47                 orbit47 0.74174954
trans                     trans 0.73620594
orbit1                   orbit1 0.69193102
orbit26                 orbit26 0.68321950
orbit4                   orbit4 0.66958233
V2                           V2 0.64517054
hubscore               hubscore 0.63797422
graph27                 graph27 0.62499426
orbit25                 orbit25 0.59183736
ratio6                   ratio6 0.52729459
fourth                   fourth 0.49768573
upto_second         upto_second 0.49625062
orbit33                 orbit33 0.47723047
graph22                 graph22 0.46918564
ratio3                   ratio3 0.46015327
adhesion               adhesion 0.45255697
orbit27                 orbit27 0.43772798
orbit10                 orbit10 0.43401929
bigcom40               bigcom40 0.41879078
orbit59                 orbit59 0.41057707
orbit31                 orbit31 0.40167643
graph10                 graph10 0.39610941
graph4                   graph4 0.38917909
orbit37                 orbit37 0.38460897
graph14                 graph14 0.38199341
orbit54                 orbit54 0.37936277
walktrap_vertex walktrap_vertex 0.37413873
orbit39                 orbit39 0.35524157
orbit20                 orbit20 0.34999709
orbit35                 orbit35 0.34689957
coreness               coreness 0.32756988
orbit46                 orbit46 0.31801572
membership_s5     membership_s5 0.31745011
orbit30                 orbit30 0.31418346
upto_sixth           upto_sixth 0.28358823
orbit68                 orbit68 0.28035241
graph28                 graph28 0.24112393
fifth                     fifth 0.22530760
orbit56                 orbit56 0.21371805
orbit66                 orbit66 0.21017363
orbit58                 orbit58 0.20997659
membership_s31   membership_s31 0.20898085
close                     close 0.20149287
bigcom4                 bigcom4 0.19764569
graph2                   graph2 0.18428677
orbit13                 orbit13 0.17084811
bigcom1                 bigcom1 0.16906466
orbit29                 orbit29 0.16711127
orbit52                 orbit52 0.16067367
orbit62                 orbit62 0.15970080
bigcom28               bigcom28 0.14999794
orbit2                   orbit2 0.14924418
graph24                 graph24 0.13576220
graph0                   graph0 0.13551604
orbit63                 orbit63 0.13495258
orbit24                 orbit24 0.13313978
upto_third           upto_third 0.12782260
orbit43                 orbit43 0.12528944
membership_s36   membership_s36 0.11994328
orbit44                 orbit44 0.11828825
upto_fourth         upto_fourth 0.11276168
graph12                 graph12 0.09551188
graph3                   graph3 0.06034416
spin_vertex         spin_vertex 0.04314868
graph1                   graph1 0.00000000
graph7                   graph7 0.00000000
graph8                   graph8 0.00000000
graph9                   graph9 0.00000000
graph18                 graph18 0.00000000
graph26                 graph26 0.00000000
graph29                 graph29 0.00000000
orbit0                   orbit0 0.00000000
orbit3                   orbit3 0.00000000
orbit6                   orbit6 0.00000000
orbit7                   orbit7 0.00000000
orbit8                   orbit8 0.00000000
orbit9                   orbit9 0.00000000
orbit11                 orbit11 0.00000000
orbit12                 orbit12 0.00000000
orbit14                 orbit14 0.00000000
orbit15                 orbit15 0.00000000
orbit19                 orbit19 0.00000000
orbit21                 orbit21 0.00000000
orbit22                 orbit22 0.00000000
orbit23                 orbit23 0.00000000
orbit32                 orbit32 0.00000000
orbit34                 orbit34 0.00000000
orbit40                 orbit40 0.00000000
orbit41                 orbit41 0.00000000
orbit42                 orbit42 0.00000000
orbit48                 orbit48 0.00000000
orbit49                 orbit49 0.00000000
orbit55                 orbit55 0.00000000
orbit60                 orbit60 0.00000000
orbit61                 orbit61 0.00000000
orbit64                 orbit64 0.00000000
orbit65                 orbit65 0.00000000
orbit67                 orbit67 0.00000000
orbit69                 orbit69 0.00000000
orbit70                 orbit70 0.00000000
orbit71                 orbit71 0.00000000
orbit72                 orbit72 0.00000000
AP                           AP 0.00000000
ecc                         ecc 0.00000000
eccrad                   eccrad 0.00000000
evcent                   evcent 0.00000000
first                     first 0.00000000
upto_fifth           upto_fifth 0.00000000
second                   second 0.00000000
third                     third 0.00000000
selfinter             selfinter 0.00000000
bigcom2                 bigcom2 0.00000000
bigcom3                 bigcom3 0.00000000
bigcom6                 bigcom6 0.00000000
bigcom8                 bigcom8 0.00000000
bigcom9                 bigcom9 0.00000000
bigcom11               bigcom11 0.00000000
bigcom13               bigcom13 0.00000000
bigcom15               bigcom15 0.00000000
bigcom16               bigcom16 0.00000000
bigcom21               bigcom21 0.00000000
bigcom22               bigcom22 0.00000000
bigcom24               bigcom24 0.00000000
bigcom26               bigcom26 0.00000000
bigcom30               bigcom30 0.00000000
bigcom31               bigcom31 0.00000000
bigcom32               bigcom32 0.00000000
bigcom33               bigcom33 0.00000000
bigcom34               bigcom34 0.00000000
bigcom36               bigcom36 0.00000000
bigcom37               bigcom37 0.00000000
bigcom38               bigcom38 0.00000000
bigcom39               bigcom39 0.00000000
bigcom43               bigcom43 0.00000000
bigcom44               bigcom44 0.00000000
bigcom46               bigcom46 0.00000000
bigcom47               bigcom47 0.00000000
bigcom49               bigcom49 0.00000000
bigcom50               bigcom50 0.00000000
bigcom51               bigcom51 0.00000000
bigcom52               bigcom52 0.00000000
bigcom54               bigcom54 0.00000000
bigcom56               bigcom56 0.00000000
bigcom62               bigcom62 0.00000000
bigcom66               bigcom66 0.00000000
bigcom68               bigcom68 0.00000000
bigcom69               bigcom69 0.00000000
bigcom71               bigcom71 0.00000000
bigcom72               bigcom72 0.00000000
bigcom73               bigcom73 0.00000000
bigcom74               bigcom74 0.00000000
bigcom75               bigcom75 0.00000000
bigcom76               bigcom76 0.00000000
bigcom77               bigcom77 0.00000000
bigcom79               bigcom79 0.00000000
bigcom80               bigcom80 0.00000000
bigcom82               bigcom82 0.00000000
bigcom83               bigcom83 0.00000000
bigcom84               bigcom84 0.00000000
bigcom85               bigcom85 0.00000000
bigcom87               bigcom87 0.00000000
bigcom89               bigcom89 0.00000000
bigcom91               bigcom91 0.00000000
bigcom92               bigcom92 0.00000000
bigcom93               bigcom93 0.00000000
bigcom96               bigcom96 0.00000000
bigcom97               bigcom97 0.00000000
bigcom98               bigcom98 0.00000000
bigcom99               bigcom99 0.00000000
bigcom101             bigcom101 0.00000000
bigcom104             bigcom104 0.00000000
bigcom106             bigcom106 0.00000000
bigcom109             bigcom109 0.00000000
bigcom113             bigcom113 0.00000000
bigcom116             bigcom116 0.00000000
bigcom120             bigcom120 0.00000000
bigcom123             bigcom123 0.00000000
bigcom126             bigcom126 0.00000000
bigcom127             bigcom127 0.00000000
bigcom137             bigcom137 0.00000000
bigcom139             bigcom139 0.00000000
bigcom140             bigcom140 0.00000000
bigcom143             bigcom143 0.00000000
bigcom145             bigcom145 0.00000000
bigcom146             bigcom146 0.00000000
bigcom147             bigcom147 0.00000000
bigcom149             bigcom149 0.00000000
bigcom153             bigcom153 0.00000000
bigcom154             bigcom154 0.00000000
bigcom156             bigcom156 0.00000000
bigcom157             bigcom157 0.00000000
bigcom158             bigcom158 0.00000000
bigcom160             bigcom160 0.00000000
bigcom161             bigcom161 0.00000000
bigcom162             bigcom162 0.00000000
bigcom164             bigcom164 0.00000000
bigcom166             bigcom166 0.00000000
bigcom167             bigcom167 0.00000000
bigcom171             bigcom171 0.00000000
bigcom173             bigcom173 0.00000000
bigcom175             bigcom175 0.00000000
bigcom176             bigcom176 0.00000000
bigcom177             bigcom177 0.00000000
bigcom178             bigcom178 0.00000000
bigcom180             bigcom180 0.00000000
bigcom181             bigcom181 0.00000000
bigcom184             bigcom184 0.00000000
bigcom186             bigcom186 0.00000000
bigcom187             bigcom187 0.00000000
bigcom189             bigcom189 0.00000000
bigcom194             bigcom194 0.00000000
bigcom195             bigcom195 0.00000000
bigcom196             bigcom196 0.00000000
bigcom204             bigcom204 0.00000000
bigcom205             bigcom205 0.00000000
bigcom212             bigcom212 0.00000000
bigcom214             bigcom214 0.00000000
bigcom222             bigcom222 0.00000000
bigcom223             bigcom223 0.00000000
bigcom226             bigcom226 0.00000000
bigcom227             bigcom227 0.00000000
bigcom229             bigcom229 0.00000000
bigcom233             bigcom233 0.00000000
bigcom236             bigcom236 0.00000000
bigcom237             bigcom237 0.00000000
bigcom246             bigcom246 0.00000000
bigcom248             bigcom248 0.00000000
bigcom249             bigcom249 0.00000000
bigcom250             bigcom250 0.00000000
bigcom254             bigcom254 0.00000000
bigcom266             bigcom266 0.00000000
bigcom269             bigcom269 0.00000000
bigcom272             bigcom272 0.00000000
bigcom274             bigcom274 0.00000000
bigcom281             bigcom281 0.00000000
bigcom291             bigcom291 0.00000000
bigcom292             bigcom292 0.00000000
bigcom295             bigcom295 0.00000000
bigcom299             bigcom299 0.00000000
bigcom301             bigcom301 0.00000000
bigcom306             bigcom306 0.00000000
bigcom309             bigcom309 0.00000000
bigcom314             bigcom314 0.00000000
bigcom321             bigcom321 0.00000000
bigcom341             bigcom341 0.00000000
bigcom350             bigcom350 0.00000000
bigcom353             bigcom353 0.00000000
bigcom359             bigcom359 0.00000000
bigcom363             bigcom363 0.00000000
bigcom365             bigcom365 0.00000000
bigcom385             bigcom385 0.00000000
bigcom386             bigcom386 0.00000000
bigcom408             bigcom408 0.00000000
bigcom412             bigcom412 0.00000000
bigcom480             bigcom480 0.00000000
membership_s1     membership_s1 0.00000000
membership_s3     membership_s3 0.00000000
membership_s6     membership_s6 0.00000000
membership_s7     membership_s7 0.00000000
membership_s8     membership_s8 0.00000000
membership_s9     membership_s9 0.00000000
membership_s11   membership_s11 0.00000000
membership_s12   membership_s12 0.00000000
membership_s14   membership_s14 0.00000000
membership_s15   membership_s15 0.00000000
membership_s16   membership_s16 0.00000000
membership_s17   membership_s17 0.00000000
membership_s18   membership_s18 0.00000000
membership_s20   membership_s20 0.00000000
membership_s21   membership_s21 0.00000000
membership_s22   membership_s22 0.00000000
membership_s24   membership_s24 0.00000000
membership_s25   membership_s25 0.00000000
membership_s26   membership_s26 0.00000000
membership_s27   membership_s27 0.00000000
membership_s28   membership_s28 0.00000000
membership_s30   membership_s30 0.00000000
membership_s32   membership_s32 0.00000000
membership_s33   membership_s33 0.00000000
membership_s37   membership_s37 0.00000000
pdi                         pdi 0.00000000
[1] "Dataset: low_C Model RF, run: 1 of 10 2015-06-22 17:04:05"
     |      Out-of-bag   |
Tree |      MSE  %Var(y) |
   1 |  0.02886   200.12 |
   2 |  0.02909   201.74 |
   3 |  0.02517   174.50 |
   4 |  0.02282   158.24 |
   5 |  0.02274   157.69 |
   6 |  0.02262   156.88 |
   7 |  0.02141   148.43 |
   8 |  0.02073   143.77 |
   9 |  0.02019   139.99 |
  10 |  0.01974   136.85 |
  11 |  0.01894   131.33 |
  12 |  0.01881   130.40 |
  13 |  0.01838   127.46 |
  14 |  0.01823   126.43 |
  15 |  0.01775   123.05 |
  16 |  0.01776   123.14 |
  17 |  0.01764   122.30 |
  18 |  0.01753   121.56 |
  19 |  0.01743   120.85 |
  20 |  0.01728   119.83 |
  21 |  0.01718   119.15 |
  22 |  0.01701   117.92 |
  23 |  0.01684   116.77 |
  24 |  0.01678   116.39 |
  25 |  0.01676   116.23 |
  26 |  0.01659   115.04 |
  27 |  0.01652   114.52 |
  28 |  0.01649   114.36 |
  29 |  0.01645   114.10 |
  30 |   0.0165   114.44 |
  31 |   0.0165   114.40 |
  32 |  0.01644   113.97 |
  33 |  0.01642   113.83 |
  34 |  0.01641   113.76 |
  35 |  0.01642   113.88 |
  36 |  0.01638   113.57 |
  37 |  0.01631   113.12 |
  38 |  0.01632   113.18 |
  39 |  0.01623   112.52 |
  40 |  0.01618   112.18 |
  41 |  0.01619   112.27 |
  42 |  0.01616   112.08 |
  43 |  0.01617   112.10 |
  44 |  0.01618   112.19 |
  45 |  0.01614   111.91 |
  46 |  0.01609   111.59 |
  47 |  0.01606   111.39 |
  48 |  0.01607   111.43 |
  49 |  0.01608   111.51 |
  50 |  0.01603   111.19 |
  51 |  0.01605   111.26 |
  52 |  0.01604   111.24 |
  53 |  0.01602   111.08 |
  54 |  0.01601   111.05 |
  55 |    0.016   110.93 |
  56 |  0.01596   110.68 |
  57 |  0.01596   110.68 |
  58 |  0.01595   110.58 |
  59 |  0.01598   110.78 |
  60 |  0.01595   110.59 |
  61 |  0.01594   110.53 |
  62 |  0.01597   110.74 |
  63 |  0.01595   110.62 |
  64 |  0.01593   110.45 |
  65 |  0.01592   110.39 |
  66 |  0.01593   110.45 |
  67 |  0.01592   110.40 |
  68 |  0.01589   110.17 |
  69 |  0.01585   109.91 |
  70 |  0.01583   109.76 |
  71 |  0.01581   109.60 |
  72 |  0.01579   109.51 |
  73 |  0.01575   109.22 |
  74 |  0.01573   109.10 |
  75 |  0.01572   109.03 |
  76 |  0.01572   109.02 |
  77 |  0.01572   108.97 |
  78 |  0.01568   108.74 |
  79 |  0.01567   108.67 |
  80 |  0.01566   108.62 |
  81 |  0.01567   108.68 |
  82 |  0.01568   108.72 |
  83 |  0.01566   108.61 |
  84 |  0.01564   108.45 |
  85 |  0.01565   108.51 |
  86 |  0.01564   108.47 |
  87 |  0.01564   108.48 |
  88 |  0.01563   108.36 |
  89 |  0.01562   108.34 |
  90 |  0.01562   108.34 |
  91 |  0.01561   108.23 |
  92 |  0.01557   107.97 |
  93 |  0.01558   108.05 |
  94 |  0.01559   108.07 |
  95 |  0.01559   108.09 |
  96 |   0.0156   108.16 |
  97 |   0.0156   108.18 |
  98 |  0.01561   108.24 |
  99 |   0.0156   108.20 |
 100 |  0.01562   108.32 |
[1] "Random Forest variable coefficients"
                      %IncMSE IncNodePurity
graph0           1.242069e-05  5.078144e-02
graph1           1.952887e-03  4.849406e-01
graph2           1.202569e-04  1.551713e-01
graph3           2.098031e-03  4.295417e-01
graph4           1.921587e-03  4.439309e-01
graph5           2.664964e-04  2.871708e-01
graph6           2.286987e-03  5.444266e-01
graph7           4.421663e-04  1.242689e-01
graph8           3.756166e-05  2.660839e-01
graph9           3.841140e-03  5.717985e-01
graph10          7.851942e-03  5.906827e-01
graph11          2.131292e-03  4.278387e-01
graph12          6.966676e-03  5.882981e-01
graph13          8.931900e-03  5.955052e-01
graph14          1.534868e-03  5.688637e-01
graph15          4.539537e-03  4.866699e-01
graph16          5.019727e-03  4.279170e-01
graph17          7.226661e-03  5.961404e-01
graph18          2.299433e-03  2.451082e-01
graph19          3.024241e-03  4.333000e-01
graph20          1.694963e-03  5.052464e-01
graph21          3.408059e-03  7.199292e-01
graph22          1.341032e-04  1.004677e-01
graph23          1.216709e-02  8.365033e-01
graph24          3.226560e-04  2.199605e-01
graph25          7.602911e-04  3.103493e-01
graph26          4.151451e-05  2.445624e-02
graph27          5.345712e-05  1.216276e-01
graph28          1.803671e-05  5.297567e-02
graph29          0.000000e+00  5.551115e-19
orbit0           3.578873e-05  5.161564e-02
orbit1           5.461708e-03  6.480659e-01
orbit2           1.413661e-04  3.291672e-01
orbit3           6.261610e-06  8.901295e-02
orbit4           5.397112e-03  3.545514e-01
orbit5           2.809033e-03  4.749600e-01
orbit6           1.537095e-03  3.592920e-01
orbit7           2.324405e-05  8.654323e-02
orbit8           8.835620e-04  3.494047e-01
orbit9           3.400093e-03  3.214906e-01
orbit10          8.701694e-04  2.011750e-01
orbit11          2.771591e-05  1.088714e-01
orbit12          2.190009e-04  6.018947e-02
orbit13          6.686513e-05  4.486824e-02
orbit14          1.472507e-05  2.055726e-01
orbit15          4.424561e-03  4.769796e-01
orbit16          1.343542e-02  6.736195e-01
orbit17          5.722282e-03  6.252449e-01
orbit18          3.679716e-03  1.344507e+00
orbit19          2.872169e-03  3.793943e-01
orbit20          3.586429e-03  4.255804e-01
orbit21          3.620475e-03  8.082709e-01
orbit22          3.428215e-03  4.007401e-01
orbit23          4.408657e-04  9.625110e-02
orbit24          1.048782e-02  5.935008e-01
orbit25          1.264451e-03  1.605772e-01
orbit26          2.519711e-04  7.641256e-02
orbit27          6.698545e-03  8.034004e-01
orbit28          1.481991e-02  7.034927e-01
orbit29          1.885129e-03  2.348503e-01
orbit30          5.470277e-04  2.885712e-01
orbit31          2.902196e-03  4.906445e-01
orbit32          1.793660e-03  2.183378e-01
orbit33          8.601253e-05  2.221416e-01
orbit34          4.163473e-03  3.620289e-01
orbit35          7.143703e-03  5.247103e-01
orbit36          1.367097e-03  4.449364e-01
orbit37          2.033487e-03  3.191042e-01
orbit38          6.880076e-04  3.780858e-01
orbit39          4.213172e-03  5.254305e-01
orbit40          3.615197e-04  1.291309e-01
orbit41          5.699694e-04  1.002596e-01
orbit42         -3.986817e-05  4.088177e-02
orbit43          2.442437e-03  1.941531e-01
orbit44         -1.860637e-05  6.437734e-02
orbit45          3.485347e-03  6.733042e-01
orbit46          5.536891e-04  4.078389e-01
orbit47          2.567292e-05  7.179382e-02
orbit48          6.980147e-04  1.697379e-01
orbit49          1.737921e-03  4.120772e-01
orbit50          3.551916e-04  3.791446e-01
orbit51          1.175443e-02  7.137367e-01
orbit52          1.041275e-03  1.504319e-01
orbit53          2.510257e-03  2.436523e-01
orbit54          1.871626e-04  1.422818e-01
orbit55          8.625687e-05  8.711536e-02
orbit56          1.772191e-02  6.860756e-01
orbit57          5.720754e-04  3.132917e-01
orbit58         -1.821693e-06  2.490897e-02
orbit59          1.278093e-04  7.494605e-02
orbit60          6.158033e-05  7.401135e-02
orbit61         -1.296422e-05  6.175673e-02
orbit62          1.564578e-03  3.679087e-01
orbit63          2.741101e-04  1.208391e-01
orbit64          3.493117e-05  5.448367e-02
orbit65          3.983531e-05  5.984660e-02
orbit66          6.993911e-05  2.035571e-02
orbit67         -1.717658e-05  9.422261e-02
orbit68          1.184599e-04  2.163782e-01
orbit69          0.000000e+00  0.000000e+00
orbit70          3.842314e-05  5.934659e-02
orbit71          4.516166e-06  5.420148e-02
orbit72          6.971151e-06  2.022461e-02
AP               2.833615e-06  5.308083e-02
bet              6.473226e-03  1.663532e+00
ecc              1.964550e-05  9.126871e-02
eccrad           1.602691e-04  8.914327e-02
close            2.054816e-03  3.933273e-01
constraint       3.506835e-03  7.068768e-01
coreness         2.185885e-04  4.324110e-01
knn              6.937529e-03  9.788944e-01
hubscore         6.431301e-04  4.016704e-01
pagerank         3.594821e-03  1.364498e+00
trans            2.518568e-04  7.310851e-02
evcent           8.166964e-04  4.349434e-01
first            9.094913e-05  8.114751e-02
upto_second      1.553822e-03  4.339297e-01
upto_third       4.557091e-03  4.236436e-01
upto_fourth      7.507416e-04  2.812381e-01
upto_fifth       6.595428e-03  8.424069e-01
upto_sixth       5.334522e-04  3.275286e-01
second           2.420930e-04  2.748519e-01
third            7.472540e-03  6.271226e-01
fourth           1.996819e-03  9.201168e-01
fifth            2.770018e-03  1.103783e+00
sixth            4.123297e-03  7.960038e-01
ratio1           2.304566e-03  9.397329e-01
ratio2           3.584026e-03  8.307988e-01
ratio3           2.693177e-03  8.154468e-01
ratio4           7.151952e-03  1.149931e+00
ratio5           3.397169e-03  1.877836e+00
ratio6           1.172767e-02  1.242466e+00
selfinter        7.245021e-06  5.260663e-02
walktrap_vertex  3.888607e-04  4.002500e-01
bigcom1          2.404646e-04  2.212608e-01
bigcom2          0.000000e+00  0.000000e+00
bigcom3          0.000000e+00  3.469447e-20
bigcom4          4.946979e-03  1.722693e-01
bigcom6          0.000000e+00  3.469447e-20
bigcom8          1.264168e-05  3.464705e-02
bigcom9          0.000000e+00  0.000000e+00
bigcom11         0.000000e+00  0.000000e+00
bigcom13         0.000000e+00  3.469447e-20
bigcom15         0.000000e+00  3.469447e-20
bigcom16         0.000000e+00  0.000000e+00
bigcom21        -1.678863e-06  3.603932e-02
bigcom22         3.748007e-04  1.915912e-01
bigcom24         1.271646e-05  4.149903e-01
bigcom26         0.000000e+00  0.000000e+00
bigcom28        -1.829824e-05  2.295100e-01
bigcom30         0.000000e+00  3.469447e-20
bigcom31         0.000000e+00  0.000000e+00
bigcom32         0.000000e+00  0.000000e+00
bigcom33         0.000000e+00  0.000000e+00
bigcom34         0.000000e+00  0.000000e+00
bigcom36         3.756715e-06  1.621042e-01
bigcom37         0.000000e+00  0.000000e+00
bigcom38         0.000000e+00  0.000000e+00
bigcom39         0.000000e+00  5.551115e-19
bigcom40         7.614066e-05  3.394987e-01
bigcom43         0.000000e+00  1.127570e-19
bigcom44         0.000000e+00  8.673617e-21
bigcom46         0.000000e+00  0.000000e+00
bigcom47         0.000000e+00  0.000000e+00
bigcom49        -1.709589e-05  2.908489e-01
bigcom50         0.000000e+00  0.000000e+00
bigcom51         0.000000e+00  3.469447e-20
bigcom52         0.000000e+00  0.000000e+00
bigcom54         0.000000e+00  0.000000e+00
bigcom56         0.000000e+00  0.000000e+00
bigcom62         0.000000e+00  0.000000e+00
bigcom66         0.000000e+00  0.000000e+00
bigcom68         0.000000e+00  0.000000e+00
bigcom69         0.000000e+00  0.000000e+00
bigcom71         0.000000e+00  0.000000e+00
bigcom72         0.000000e+00  3.469447e-20
bigcom73         0.000000e+00  0.000000e+00
bigcom74         0.000000e+00  3.469447e-20
bigcom75         0.000000e+00  0.000000e+00
bigcom76         0.000000e+00  0.000000e+00
bigcom77         0.000000e+00  0.000000e+00
bigcom79         0.000000e+00  0.000000e+00
bigcom80         0.000000e+00  0.000000e+00
bigcom82         0.000000e+00  0.000000e+00
bigcom83         0.000000e+00  0.000000e+00
bigcom84         0.000000e+00  0.000000e+00
bigcom85         0.000000e+00  0.000000e+00
bigcom87         0.000000e+00  0.000000e+00
bigcom89         0.000000e+00  0.000000e+00
bigcom91         0.000000e+00  0.000000e+00
bigcom92         0.000000e+00  0.000000e+00
bigcom93         0.000000e+00  0.000000e+00
bigcom96         0.000000e+00  0.000000e+00
bigcom97         0.000000e+00  3.469447e-20
bigcom98         0.000000e+00  5.551115e-19
bigcom99         0.000000e+00  5.551115e-19
bigcom101        0.000000e+00  3.469447e-20
bigcom104        0.000000e+00  0.000000e+00
bigcom106        0.000000e+00  0.000000e+00
bigcom109        0.000000e+00  3.469447e-20
bigcom113        0.000000e+00  4.163336e-19
bigcom116        0.000000e+00  0.000000e+00
bigcom120        0.000000e+00  3.469447e-20
bigcom123        0.000000e+00  0.000000e+00
bigcom126        0.000000e+00  0.000000e+00
bigcom127        4.282655e-06  5.691129e-01
bigcom137        0.000000e+00  0.000000e+00
bigcom139        0.000000e+00  0.000000e+00
bigcom140        0.000000e+00  0.000000e+00
bigcom143        0.000000e+00  3.122502e-19
bigcom145       -1.226069e-05  5.670925e-01
bigcom146        0.000000e+00  0.000000e+00
bigcom147        0.000000e+00  0.000000e+00
bigcom149        0.000000e+00  6.998078e-01
bigcom153        0.000000e+00  0.000000e+00
bigcom154        0.000000e+00  0.000000e+00
bigcom156        0.000000e+00  0.000000e+00
bigcom157        0.000000e+00  2.775558e-19
bigcom158        0.000000e+00  0.000000e+00
bigcom160        0.000000e+00  0.000000e+00
bigcom161        0.000000e+00  0.000000e+00
bigcom162        0.000000e+00  0.000000e+00
bigcom164        0.000000e+00  0.000000e+00
bigcom166        0.000000e+00  0.000000e+00
bigcom167        0.000000e+00  0.000000e+00
bigcom171        0.000000e+00  9.659994e-01
bigcom173        0.000000e+00  0.000000e+00
bigcom175        0.000000e+00  0.000000e+00
bigcom176        0.000000e+00  0.000000e+00
bigcom177        0.000000e+00  0.000000e+00
bigcom178        0.000000e+00  0.000000e+00
bigcom180        0.000000e+00  0.000000e+00
bigcom181        0.000000e+00  0.000000e+00
bigcom184        0.000000e+00  0.000000e+00
bigcom186        0.000000e+00  0.000000e+00
bigcom187        0.000000e+00  0.000000e+00
bigcom189        0.000000e+00  0.000000e+00
bigcom194        0.000000e+00  0.000000e+00
bigcom195        0.000000e+00  0.000000e+00
bigcom196       -4.233145e-06  7.848673e-01
bigcom204        0.000000e+00  1.110223e-18
bigcom205        0.000000e+00  3.469447e-20
bigcom212        0.000000e+00  0.000000e+00
bigcom214        0.000000e+00  0.000000e+00
bigcom222        0.000000e+00  0.000000e+00
bigcom223        0.000000e+00  0.000000e+00
bigcom226        0.000000e+00  3.469447e-20
bigcom227        0.000000e+00  0.000000e+00
bigcom229        0.000000e+00  0.000000e+00
bigcom233        0.000000e+00  0.000000e+00
bigcom236        0.000000e+00  0.000000e+00
bigcom237        0.000000e+00  0.000000e+00
bigcom246        0.000000e+00  3.469447e-20
bigcom248        0.000000e+00  3.469447e-20
bigcom249        0.000000e+00  0.000000e+00
bigcom250        0.000000e+00  0.000000e+00
bigcom254        0.000000e+00  3.469447e-20
bigcom266        0.000000e+00  0.000000e+00
bigcom269        0.000000e+00  0.000000e+00
bigcom272        0.000000e+00  2.775558e-19
bigcom274        1.963519e-05  1.714997e-01
bigcom281       -4.340858e-06  5.380679e-01
bigcom291        0.000000e+00  0.000000e+00
bigcom292       -1.637210e-05  5.216042e-01
bigcom295        0.000000e+00  0.000000e+00
bigcom299        0.000000e+00  0.000000e+00
bigcom301        0.000000e+00  0.000000e+00
bigcom306        0.000000e+00  0.000000e+00
bigcom309        0.000000e+00  0.000000e+00
bigcom314        0.000000e+00  0.000000e+00
bigcom321        0.000000e+00  0.000000e+00
bigcom341        0.000000e+00  0.000000e+00
bigcom350        0.000000e+00  0.000000e+00
bigcom353        0.000000e+00  0.000000e+00
bigcom359        0.000000e+00  2.775558e-19
bigcom363        0.000000e+00  0.000000e+00
bigcom365        0.000000e+00  0.000000e+00
bigcom385        0.000000e+00  5.551115e-19
bigcom386        0.000000e+00  0.000000e+00
bigcom408        0.000000e+00  0.000000e+00
bigcom412        0.000000e+00  0.000000e+00
bigcom480        0.000000e+00  0.000000e+00
spin_vertex      1.364526e-03  4.686864e-01
membership_s1    8.463359e-07  1.706038e-02
membership_s3    0.000000e+00  3.469447e-20
membership_s4    5.553747e-04  8.545136e-01
membership_s5    7.631688e-05  1.710830e-01
membership_s6    4.961379e-04  1.440057e-01
membership_s7    4.739283e-05  6.623504e-02
membership_s8    0.000000e+00  0.000000e+00
membership_s9    0.000000e+00  0.000000e+00
membership_s11   0.000000e+00  3.469447e-20
membership_s12   0.000000e+00  0.000000e+00
membership_s14   2.793131e-05  5.336891e-01
membership_s15   0.000000e+00  0.000000e+00
membership_s16   4.286259e-06  2.428167e-02
membership_s17   0.000000e+00  0.000000e+00
membership_s18   3.001349e-05  2.630952e-02
membership_s20   0.000000e+00  0.000000e+00
membership_s21   1.057100e-04  1.040291e-01
membership_s22   0.000000e+00  3.469447e-20
membership_s24   0.000000e+00  0.000000e+00
membership_s25   0.000000e+00  3.469447e-20
membership_s26   0.000000e+00  0.000000e+00
membership_s27   1.251881e-04  1.320089e-01
membership_s28   0.000000e+00  0.000000e+00
membership_s30   1.220657e-05  1.446264e-02
membership_s31   1.803629e-05  1.181527e-01
membership_s32  -8.744075e-06  8.631020e-02
membership_s33   0.000000e+00  0.000000e+00
membership_s36   3.707865e-04  2.796668e-01
membership_s37   0.000000e+00  3.469447e-20
V1               3.160492e-03  1.682887e+00
V2               8.180099e-04  1.381276e+00
pdi              8.743624e-06  6.576243e-02
adhesion         1.219203e-02  1.367673e+00
cohesion         1.173604e-02  1.178984e+00
inner            1.477849e-03  1.441207e+00
outer            2.293289e-03  1.400686e+00
ioratio          1.830570e-03  1.242191e+00
comsize          2.770926e-03  1.097532e+00
[1] "Dataset: low_C Model GLM, run: 1 of 10 2015-06-22 17:06:19"
[1] "glmnet variable coefficients"
                     [,1]          [,2]
(Intercept)     -4.209548 -4.718531e+00
graph0           0.000000 -4.382236e-04
graph1           0.000000 -3.958156e-05
graph2           0.000000  0.000000e+00
graph3           0.000000 -1.132452e-07
graph4           0.000000  0.000000e+00
graph5           0.000000 -2.316069e-04
graph6           0.000000 -3.789245e-05
graph7           0.000000 -1.204423e-02
graph8           0.000000  1.800308e-02
graph9           0.000000 -9.110549e-08
graph10          0.000000  0.000000e+00
graph11          0.000000 -1.193255e-11
graph12          0.000000  0.000000e+00
graph13          0.000000  6.679156e-06
graph14          0.000000  0.000000e+00
graph15          0.000000  1.090619e-04
graph16          0.000000 -1.682737e-06
graph17          0.000000  4.149737e-06
graph18          0.000000 -1.530202e-04
graph19          0.000000  7.908695e-08
graph20          0.000000  3.235873e-05
graph21          0.000000  0.000000e+00
graph22          0.000000 -6.356258e-05
graph23          0.000000  7.023430e-05
graph24          0.000000  1.713034e-04
graph25          0.000000 -3.305516e-03
graph26          0.000000 -2.402460e-03
graph27          0.000000  3.874587e-02
graph28          0.000000  0.000000e+00
graph29          0.000000 -9.887895e-02
orbit0           0.000000  4.719320e-04
orbit1           0.000000 -4.076313e-05
orbit2           0.000000 -6.111663e-03
orbit3           0.000000  0.000000e+00
orbit4           0.000000 -2.378312e-08
orbit5           0.000000 -5.964076e-05
orbit6           0.000000  0.000000e+00
orbit7           0.000000  3.215449e-04
orbit8           0.000000 -1.660182e-04
orbit9           0.000000 -6.564272e-06
orbit10          0.000000 -3.946939e-04
orbit11          0.000000 -9.312934e-02
orbit12          0.000000 -1.132529e-02
orbit13          0.000000 -1.139124e-01
orbit14          0.000000  4.375990e-02
orbit15          0.000000  0.000000e+00
orbit16          0.000000 -3.341544e-06
orbit17          0.000000 -3.529592e-06
orbit18          0.000000 -1.368433e-07
orbit19          0.000000  0.000000e+00
orbit20          0.000000  2.128412e-08
orbit21          0.000000  8.082892e-05
orbit22          0.000000 -5.488538e-12
orbit23          0.000000  4.918952e-02
orbit24          0.000000  5.670924e-07
orbit25          0.000000 -5.854037e-07
orbit26          0.000000 -4.002066e-06
orbit27          0.000000  3.836573e-06
orbit28          0.000000  2.032868e-05
orbit29          0.000000  3.997412e-05
orbit30          0.000000  1.553115e-04
orbit31          0.000000  0.000000e+00
orbit32          0.000000 -7.017774e-09
orbit33          0.000000 -3.543618e-02
orbit34          0.000000  1.042600e-04
orbit35          0.000000 -3.910908e-06
orbit36          0.000000  4.997912e-05
orbit37          0.000000 -4.845058e-07
orbit38          0.000000  2.035972e-03
orbit39          0.000000  4.584834e-07
orbit40          0.000000  8.161994e-06
orbit41          0.000000 -3.386642e-03
orbit42          0.000000  3.438252e-02
orbit43          0.000000 -1.535872e-04
orbit44          0.000000 -7.002984e-02
orbit45          0.000000  2.317510e-06
orbit46          0.000000  5.598867e-05
orbit47          0.000000  1.024393e-02
orbit48          0.000000 -5.438337e-04
orbit49          0.000000  4.978029e-05
orbit50          0.000000 -4.869598e-02
orbit51          0.000000  1.170727e-04
orbit52          0.000000 -2.972482e-04
orbit53          0.000000  3.043033e-03
orbit54          0.000000 -5.858917e-05
orbit55          0.000000  6.425426e-01
orbit56          0.000000  1.957196e-05
orbit57          0.000000  1.571415e-03
orbit58          0.000000 -1.058180e-01
orbit59          0.000000  1.176500e-04
orbit60          0.000000  8.143873e-03
orbit61          0.000000  4.489141e-02
orbit62          0.000000 -6.306046e-04
orbit63          0.000000 -1.282979e-02
orbit64          0.000000 -4.019700e-02
orbit65          0.000000 -1.460512e-03
orbit66          0.000000 -1.406062e-02
orbit67          0.000000  4.847269e-01
orbit68          0.000000  3.932792e-02
orbit69          0.000000 -4.754774e-01
orbit70          0.000000 -1.824590e-04
orbit71          0.000000  8.153933e-01
orbit72          0.000000 -4.579313e-01
AP               0.000000  0.000000e+00
bet              0.000000 -2.219836e-05
ecc              0.000000 -6.995959e-03
eccrad           0.000000 -1.896719e-02
close            0.000000  0.000000e+00
constraint       0.000000  1.376771e-01
coreness         0.000000  2.060608e-01
knn              0.000000  9.840199e-05
hubscore         0.000000  6.570521e+00
pagerank         0.000000 -1.992731e+00
trans            0.000000  2.085662e-01
evcent           0.000000  1.289707e+01
first            0.000000 -1.093332e-03
upto_second      0.000000 -1.996964e-05
upto_third       0.000000  1.178315e-06
upto_fourth      0.000000  0.000000e+00
upto_fifth       0.000000  0.000000e+00
upto_sixth       0.000000 -1.730463e-04
second           0.000000 -1.339657e-05
third            0.000000  4.563444e-05
fourth           0.000000 -2.433468e-05
fifth            0.000000  0.000000e+00
sixth            0.000000 -7.548754e-05
ratio1           0.000000  1.708021e-04
ratio2           0.000000  2.777937e-04
ratio3           0.000000 -3.840332e-04
ratio4           0.000000 -1.057803e-02
ratio5           0.000000  0.000000e+00
ratio6           0.000000  1.883627e-04
selfinter        0.000000 -2.840388e-01
walktrap_vertex  0.000000  1.062124e-01
bigcom1          0.000000 -1.851700e-02
bigcom2          0.000000 -1.003622e+00
bigcom3          0.000000 -1.269937e-01
bigcom4          0.000000  3.451499e-01
bigcom6          0.000000 -2.893645e-01
bigcom8          0.000000 -5.825023e-02
bigcom9          0.000000 -1.142235e+00
bigcom11         0.000000 -9.134815e-01
bigcom13         0.000000 -1.196625e+00
bigcom15         0.000000 -5.674401e-01
bigcom16         0.000000 -8.176269e-01
bigcom21         0.000000  4.607738e-01
bigcom22         0.000000  1.248953e-01
bigcom24         0.000000  2.794166e+00
bigcom26         0.000000 -9.660111e-01
bigcom28         0.000000  5.010076e-01
bigcom30         0.000000 -1.337246e+00
bigcom31         0.000000 -7.705211e-01
bigcom32         0.000000 -1.473392e+00
bigcom33         0.000000 -4.206905e-01
bigcom34         0.000000 -5.912856e-01
bigcom36         0.000000  1.680146e+00
bigcom37         0.000000  0.000000e+00
bigcom38         0.000000 -6.276218e-01
bigcom39         0.000000 -8.880908e-01
bigcom40         0.000000  5.744780e-01
bigcom43         0.000000 -5.542011e-01
bigcom44         0.000000 -8.904845e-01
bigcom46         0.000000 -8.193214e-01
bigcom47         0.000000 -5.453937e-01
bigcom49         0.000000  1.989660e+00
bigcom50         0.000000 -6.175856e-01
bigcom51         0.000000 -8.230192e-01
bigcom52         0.000000 -2.728609e-01
bigcom54         0.000000 -6.539135e-01
bigcom56         0.000000 -3.512575e-01
bigcom62         0.000000 -3.244654e-01
bigcom66         0.000000 -5.769881e-01
bigcom68         0.000000 -4.129959e-01
bigcom69         0.000000 -7.645020e-01
bigcom71         0.000000 -7.204393e-01
bigcom72         0.000000 -2.613295e-01
bigcom73         0.000000 -3.399852e-01
bigcom74         0.000000 -8.492763e-01
bigcom75         0.000000 -2.711401e-01
bigcom76         0.000000 -4.042441e-01
bigcom77         0.000000 -8.288154e-01
bigcom79         0.000000 -5.001207e-01
bigcom80         0.000000 -4.613797e-01
bigcom82         0.000000 -5.939939e-01
bigcom83         0.000000  0.000000e+00
bigcom84         0.000000 -5.462984e-01
bigcom85         0.000000 -8.713883e-01
bigcom87         0.000000 -5.899712e-01
bigcom89         0.000000 -4.012994e-01
bigcom91         0.000000 -3.500549e-01
bigcom92         0.000000 -1.134677e+00
bigcom93         0.000000  0.000000e+00
bigcom96         0.000000 -3.670355e-01
bigcom97         0.000000 -6.189566e-01
bigcom98         0.000000 -7.552276e-01
bigcom99         0.000000 -3.586456e-01
bigcom101        0.000000 -3.416490e-01
bigcom104        0.000000 -8.406305e-01
bigcom106        0.000000 -5.839603e-01
bigcom109        0.000000 -1.122698e+00
bigcom113        0.000000  0.000000e+00
bigcom116        0.000000 -5.426210e-01
bigcom120        0.000000 -3.748580e-01
bigcom123        0.000000 -5.598003e-01
bigcom126        0.000000 -4.920549e-01
bigcom127        0.000000  4.569295e+00
bigcom137        0.000000 -5.776702e-01
bigcom139        0.000000 -4.933652e-02
bigcom140        0.000000 -9.492201e-01
bigcom143        0.000000 -3.770972e-01
bigcom145        0.000000  3.405093e+00
bigcom146        0.000000 -9.422824e-01
bigcom147        0.000000 -8.292453e-01
bigcom149        0.000000  6.676463e+00
bigcom153        0.000000 -3.374535e-01
bigcom154        0.000000 -7.028058e-01
bigcom156        0.000000 -4.184578e-01
bigcom157        0.000000  0.000000e+00
bigcom158        0.000000 -6.132028e-01
bigcom160        0.000000 -7.180492e-01
bigcom161        0.000000 -3.867088e-01
bigcom162        0.000000 -1.957190e-01
bigcom164        0.000000 -7.272242e-01
bigcom166        0.000000 -7.865297e-01
bigcom167        0.000000 -5.848797e-01
bigcom171        0.000000  7.818015e+00
bigcom173        0.000000 -5.197208e-01
bigcom175        0.000000 -8.437630e-02
bigcom176        0.000000 -7.770681e-01
bigcom177        0.000000 -4.280017e-01
bigcom178        0.000000 -1.979084e-01
bigcom180        0.000000 -2.025382e-01
bigcom181        0.000000 -7.385950e-01
bigcom184        0.000000 -6.525363e-01
bigcom186        0.000000 -6.206451e-01
bigcom187        0.000000 -1.075659e+00
bigcom189        0.000000 -6.001301e-01
bigcom194        0.000000 -5.412985e-01
bigcom195        0.000000 -7.631683e-01
bigcom196        0.000000  4.142363e+00
bigcom204        0.000000 -9.170675e-01
bigcom205        0.000000 -1.413695e-01
bigcom212        0.000000 -7.047433e-01
bigcom214        0.000000 -4.088435e-01
bigcom222        0.000000 -1.588011e-01
bigcom223        0.000000  0.000000e+00
bigcom226        0.000000 -4.809851e-01
bigcom227        0.000000 -6.309039e-01
bigcom229        0.000000 -2.603742e-01
bigcom233        0.000000 -4.358522e-01
bigcom236        0.000000 -3.782465e-01
bigcom237        0.000000  0.000000e+00
bigcom246        0.000000 -6.356850e-01
bigcom248        0.000000  0.000000e+00
bigcom249        0.000000 -3.888199e-01
bigcom250        0.000000 -6.432168e-01
bigcom254        0.000000 -8.080243e-01
bigcom266        0.000000 -5.948906e-01
bigcom269        0.000000 -5.046957e-01
bigcom272        0.000000 -7.405342e-01
bigcom274        0.000000  2.721375e+00
bigcom281        0.000000  3.868214e+00
bigcom291        0.000000 -5.691450e-01
bigcom292        0.000000  3.165661e+00
bigcom295        0.000000 -2.209236e-01
bigcom299        0.000000 -3.879633e-01
bigcom301        0.000000 -2.840940e-01
bigcom306        0.000000 -6.583939e-01
bigcom309        0.000000 -1.532514e-01
bigcom314        0.000000  0.000000e+00
bigcom321        0.000000 -8.693755e-01
bigcom341        0.000000 -3.081952e-01
bigcom350        0.000000 -2.867931e+00
bigcom353        0.000000 -6.534208e-01
bigcom359        0.000000 -2.146065e-01
bigcom363        0.000000  0.000000e+00
bigcom365        0.000000 -1.227357e-01
bigcom385        0.000000 -4.682118e-01
bigcom386        0.000000 -1.970605e-01
bigcom408        0.000000 -8.092754e-02
bigcom412        0.000000 -6.985145e-01
bigcom480        0.000000 -5.468698e-01
spin_vertex      0.000000  3.013532e-02
membership_s1    0.000000 -6.463789e-02
membership_s3    0.000000 -7.708855e-01
membership_s4    0.000000  1.003097e+00
membership_s5    0.000000  6.458694e-02
membership_s6    0.000000  2.763781e-01
membership_s7    0.000000  2.027837e-01
membership_s8    0.000000 -5.780634e-01
membership_s9    0.000000 -5.971695e-01
membership_s11   0.000000 -3.504265e-01
membership_s12   0.000000 -2.126061e-01
membership_s14   0.000000  3.089318e+00
membership_s15   0.000000 -1.109286e+00
membership_s16   0.000000 -1.790157e-01
membership_s17   0.000000 -3.781409e-01
membership_s18   0.000000 -2.565969e+00
membership_s20   0.000000 -4.869880e-01
membership_s21   0.000000  9.744040e-02
membership_s22   0.000000 -1.739998e+00
membership_s24   0.000000 -7.092248e-01
membership_s25   0.000000 -5.810923e-01
membership_s26   0.000000 -1.457040e+00
membership_s27   0.000000 -8.091261e-02
membership_s28   0.000000 -5.147349e-01
membership_s30   0.000000 -1.414214e-01
membership_s31   0.000000  5.043958e-01
membership_s32   0.000000  1.899611e-01
membership_s33   0.000000 -3.816483e-01
membership_s36   0.000000  3.071447e-01
membership_s37   0.000000 -9.044981e-01
V1               0.000000  0.000000e+00
V2               0.000000  8.098442e-01
pdi              0.000000  3.398399e+03
adhesion         0.000000  6.833377e-06
cohesion         0.000000 -1.517644e-05
inner            0.000000  2.887637e-09
outer            0.000000 -1.627494e-05
ioratio          0.000000 -9.676654e-01
comsize          0.000000  4.945912e-04
[1] "Dataset: low_C Model GBM, run: 2 of 10 2015-06-22 17:07:09"
Iter   TrainDeviance   ValidDeviance   StepSize   Improve
     1        0.1402            -nan     0.0100    0.0001
     2        0.1387            -nan     0.0100   -0.0000
     3        0.1375            -nan     0.0100    0.0001
     4        0.1361            -nan     0.0100    0.0002
     5        0.1346            -nan     0.0100    0.0001
     6        0.1330            -nan     0.0100    0.0002
     7        0.1319            -nan     0.0100   -0.0000
     8        0.1308            -nan     0.0100    0.0001
     9        0.1295            -nan     0.0100    0.0001
    10        0.1287            -nan     0.0100    0.0001
    20        0.1196            -nan     0.0100    0.0000
    25        0.1164            -nan     0.0100    0.0000

[1] "GBM variable coefficients"
                            var    rel.inf
bet                         bet 5.22688411
constraint           constraint 3.70315775
ratio2                   ratio2 3.27888025
sixth                     sixth 3.10891214
hubscore               hubscore 2.97827300
V2                           V2 2.96004579
walktrap_vertex walktrap_vertex 2.85025490
graph23                 graph23 2.72866572
inner                     inner 2.62909129
graph15                 graph15 2.55591756
V1                           V1 2.54083024
membership_s4     membership_s4 2.50721066
orbit51                 orbit51 2.40543656
orbit17                 orbit17 2.36974289
orbit18                 orbit18 2.22561259
comsize                 comsize 2.04580491
knn                         knn 1.99306986
ioratio                 ioratio 1.86295481
bigcom40               bigcom40 1.78819039
orbit28                 orbit28 1.77094707
outer                     outer 1.73561637
graph20                 graph20 1.66549375
orbit50                 orbit50 1.52346979
ratio5                   ratio5 1.45599108
orbit47                 orbit47 1.45430097
orbit46                 orbit46 1.42116689
bigcom1                 bigcom1 1.39969388
orbit21                 orbit21 1.36640801
fourth                   fourth 1.32539003
orbit30                 orbit30 1.29336178
orbit45                 orbit45 1.23874084
pagerank               pagerank 1.23153813
orbit16                 orbit16 1.20879109
graph13                 graph13 1.16727365
graph25                 graph25 1.10359576
graph11                 graph11 1.08013638
orbit5                   orbit5 1.07895886
orbit53                 orbit53 1.05922710
orbit36                 orbit36 1.01099596
fifth                     fifth 0.97481837
cohesion               cohesion 0.94633499
orbit49                 orbit49 0.93516021
graph19                 graph19 0.92023739
orbit4                   orbit4 0.89709759
orbit27                 orbit27 0.88361168
orbit15                 orbit15 0.86383091
ratio1                   ratio1 0.82291271
ratio3                   ratio3 0.80063143
graph16                 graph16 0.77769609
third                     third 0.76816418
spin_vertex         spin_vertex 0.71700002
orbit1                   orbit1 0.66632116
graph1                   graph1 0.65881724
graph27                 graph27 0.60150679
adhesion               adhesion 0.59100519
ratio4                   ratio4 0.57573191
graph12                 graph12 0.56016764
coreness               coreness 0.55348742
orbit33                 orbit33 0.54199693
bigcom21               bigcom21 0.50678784
orbit57                 orbit57 0.49379716
orbit52                 orbit52 0.45640358
upto_sixth           upto_sixth 0.41726219
graph5                   graph5 0.38873648
orbit56                 orbit56 0.35502771
graph2                   graph2 0.29218112
trans                     trans 0.27773071
graph6                   graph6 0.26575204
graph28                 graph28 0.24290464
orbit29                 orbit29 0.23787519
orbit35                 orbit35 0.22737700
graph4                   graph4 0.22081630
upto_fifth           upto_fifth 0.21190665
bigcom4                 bigcom4 0.19742843
orbit68                 orbit68 0.19251597
orbit10                 orbit10 0.18554006
membership_s36   membership_s36 0.16281035
membership_s7     membership_s7 0.15412194
orbit42                 orbit42 0.12451485
bigcom15               bigcom15 0.11697624
ratio6                   ratio6 0.10081754
membership_s5     membership_s5 0.09813424
orbit31                 orbit31 0.09367220
orbit20                 orbit20 0.09356112
membership_s6     membership_s6 0.08583593
upto_second         upto_second 0.06745649
graph21                 graph21 0.05907176
orbit19                 orbit19 0.05852931
orbit65                 orbit65 0.05668142
orbit70                 orbit70 0.05479678
membership_s32   membership_s32 0.04990628
orbit55                 orbit55 0.04650784
graph0                   graph0 0.00000000
graph3                   graph3 0.00000000
graph7                   graph7 0.00000000
graph8                   graph8 0.00000000
graph9                   graph9 0.00000000
graph10                 graph10 0.00000000
graph14                 graph14 0.00000000
graph17                 graph17 0.00000000
graph18                 graph18 0.00000000
graph22                 graph22 0.00000000
graph24                 graph24 0.00000000
graph26                 graph26 0.00000000
graph29                 graph29 0.00000000
orbit0                   orbit0 0.00000000
orbit2                   orbit2 0.00000000
orbit3                   orbit3 0.00000000
orbit6                   orbit6 0.00000000
orbit7                   orbit7 0.00000000
orbit8                   orbit8 0.00000000
orbit9                   orbit9 0.00000000
orbit11                 orbit11 0.00000000
orbit12                 orbit12 0.00000000
orbit13                 orbit13 0.00000000
orbit14                 orbit14 0.00000000
orbit22                 orbit22 0.00000000
orbit23                 orbit23 0.00000000
orbit24                 orbit24 0.00000000
orbit25                 orbit25 0.00000000
orbit26                 orbit26 0.00000000
orbit32                 orbit32 0.00000000
orbit34                 orbit34 0.00000000
orbit37                 orbit37 0.00000000
orbit38                 orbit38 0.00000000
orbit39                 orbit39 0.00000000
orbit40                 orbit40 0.00000000
orbit41                 orbit41 0.00000000
orbit43                 orbit43 0.00000000
orbit44                 orbit44 0.00000000
orbit48                 orbit48 0.00000000
orbit54                 orbit54 0.00000000
orbit58                 orbit58 0.00000000
orbit59                 orbit59 0.00000000
orbit60                 orbit60 0.00000000
orbit61                 orbit61 0.00000000
orbit62                 orbit62 0.00000000
orbit63                 orbit63 0.00000000
orbit64                 orbit64 0.00000000
orbit66                 orbit66 0.00000000
orbit67                 orbit67 0.00000000
orbit69                 orbit69 0.00000000
orbit71                 orbit71 0.00000000
orbit72                 orbit72 0.00000000
AP                           AP 0.00000000
ecc                         ecc 0.00000000
eccrad                   eccrad 0.00000000
close                     close 0.00000000
evcent                   evcent 0.00000000
first                     first 0.00000000
upto_third           upto_third 0.00000000
upto_fourth         upto_fourth 0.00000000
second                   second 0.00000000
selfinter             selfinter 0.00000000
bigcom2                 bigcom2 0.00000000
bigcom3                 bigcom3 0.00000000
bigcom6                 bigcom6 0.00000000
bigcom8                 bigcom8 0.00000000
bigcom9                 bigcom9 0.00000000
bigcom11               bigcom11 0.00000000
bigcom13               bigcom13 0.00000000
bigcom16               bigcom16 0.00000000
bigcom22               bigcom22 0.00000000
bigcom24               bigcom24 0.00000000
bigcom26               bigcom26 0.00000000
bigcom28               bigcom28 0.00000000
bigcom30               bigcom30 0.00000000
bigcom31               bigcom31 0.00000000
bigcom32               bigcom32 0.00000000
bigcom33               bigcom33 0.00000000
bigcom34               bigcom34 0.00000000
bigcom36               bigcom36 0.00000000
bigcom37               bigcom37 0.00000000
bigcom38               bigcom38 0.00000000
bigcom39               bigcom39 0.00000000
bigcom43               bigcom43 0.00000000
bigcom44               bigcom44 0.00000000
bigcom46               bigcom46 0.00000000
bigcom47               bigcom47 0.00000000
bigcom49               bigcom49 0.00000000
bigcom50               bigcom50 0.00000000
bigcom51               bigcom51 0.00000000
bigcom52               bigcom52 0.00000000
bigcom54               bigcom54 0.00000000
bigcom56               bigcom56 0.00000000
bigcom62               bigcom62 0.00000000
bigcom66               bigcom66 0.00000000
bigcom68               bigcom68 0.00000000
bigcom69               bigcom69 0.00000000
bigcom71               bigcom71 0.00000000
bigcom72               bigcom72 0.00000000
bigcom73               bigcom73 0.00000000
bigcom74               bigcom74 0.00000000
bigcom75               bigcom75 0.00000000
bigcom76               bigcom76 0.00000000
bigcom77               bigcom77 0.00000000
bigcom79               bigcom79 0.00000000
bigcom80               bigcom80 0.00000000
bigcom82               bigcom82 0.00000000
bigcom83               bigcom83 0.00000000
bigcom84               bigcom84 0.00000000
bigcom85               bigcom85 0.00000000
bigcom87               bigcom87 0.00000000
bigcom89               bigcom89 0.00000000
bigcom91               bigcom91 0.00000000
bigcom92               bigcom92 0.00000000
bigcom93               bigcom93 0.00000000
bigcom96               bigcom96 0.00000000
bigcom97               bigcom97 0.00000000
bigcom98               bigcom98 0.00000000
bigcom99               bigcom99 0.00000000
bigcom101             bigcom101 0.00000000
bigcom104             bigcom104 0.00000000
bigcom106             bigcom106 0.00000000
bigcom109             bigcom109 0.00000000
bigcom113             bigcom113 0.00000000
bigcom116             bigcom116 0.00000000
bigcom120             bigcom120 0.00000000
bigcom123             bigcom123 0.00000000
bigcom126             bigcom126 0.00000000
bigcom127             bigcom127 0.00000000
bigcom137             bigcom137 0.00000000
bigcom139             bigcom139 0.00000000
bigcom140             bigcom140 0.00000000
bigcom143             bigcom143 0.00000000
bigcom145             bigcom145 0.00000000
bigcom146             bigcom146 0.00000000
bigcom147             bigcom147 0.00000000
bigcom149             bigcom149 0.00000000
bigcom153             bigcom153 0.00000000
bigcom154             bigcom154 0.00000000
bigcom156             bigcom156 0.00000000
bigcom157             bigcom157 0.00000000
bigcom158             bigcom158 0.00000000
bigcom160             bigcom160 0.00000000
bigcom161             bigcom161 0.00000000
bigcom162             bigcom162 0.00000000
bigcom164             bigcom164 0.00000000
bigcom166             bigcom166 0.00000000
bigcom167             bigcom167 0.00000000
bigcom171             bigcom171 0.00000000
bigcom173             bigcom173 0.00000000
bigcom175             bigcom175 0.00000000
bigcom176             bigcom176 0.00000000
bigcom177             bigcom177 0.00000000
bigcom178             bigcom178 0.00000000
bigcom180             bigcom180 0.00000000
bigcom181             bigcom181 0.00000000
bigcom184             bigcom184 0.00000000
bigcom186             bigcom186 0.00000000
bigcom187             bigcom187 0.00000000
bigcom189             bigcom189 0.00000000
bigcom194             bigcom194 0.00000000
bigcom195             bigcom195 0.00000000
bigcom196             bigcom196 0.00000000
bigcom204             bigcom204 0.00000000
bigcom205             bigcom205 0.00000000
bigcom212             bigcom212 0.00000000
bigcom214             bigcom214 0.00000000
bigcom222             bigcom222 0.00000000
bigcom223             bigcom223 0.00000000
bigcom226             bigcom226 0.00000000
bigcom227             bigcom227 0.00000000
bigcom229             bigcom229 0.00000000
bigcom233             bigcom233 0.00000000
bigcom236             bigcom236 0.00000000
bigcom237             bigcom237 0.00000000
bigcom246             bigcom246 0.00000000
bigcom248             bigcom248 0.00000000
bigcom249             bigcom249 0.00000000
bigcom250             bigcom250 0.00000000
bigcom254             bigcom254 0.00000000
bigcom266             bigcom266 0.00000000
bigcom269             bigcom269 0.00000000
bigcom272             bigcom272 0.00000000
bigcom274             bigcom274 0.00000000
bigcom281             bigcom281 0.00000000
bigcom291             bigcom291 0.00000000
bigcom292             bigcom292 0.00000000
bigcom295             bigcom295 0.00000000
bigcom299             bigcom299 0.00000000
bigcom301             bigcom301 0.00000000
bigcom306             bigcom306 0.00000000
bigcom309             bigcom309 0.00000000
bigcom314             bigcom314 0.00000000
bigcom321             bigcom321 0.00000000
bigcom341             bigcom341 0.00000000
bigcom350             bigcom350 0.00000000
bigcom353             bigcom353 0.00000000
bigcom359             bigcom359 0.00000000
bigcom363             bigcom363 0.00000000
bigcom365             bigcom365 0.00000000
bigcom385             bigcom385 0.00000000
bigcom386             bigcom386 0.00000000
bigcom408             bigcom408 0.00000000
bigcom412             bigcom412 0.00000000
bigcom480             bigcom480 0.00000000
membership_s1     membership_s1 0.00000000
membership_s3     membership_s3 0.00000000
membership_s8     membership_s8 0.00000000
membership_s9     membership_s9 0.00000000
membership_s11   membership_s11 0.00000000
membership_s12   membership_s12 0.00000000
membership_s14   membership_s14 0.00000000
membership_s15   membership_s15 0.00000000
membership_s16   membership_s16 0.00000000
membership_s17   membership_s17 0.00000000
membership_s18   membership_s18 0.00000000
membership_s20   membership_s20 0.00000000
membership_s21   membership_s21 0.00000000
membership_s22   membership_s22 0.00000000
membership_s24   membership_s24 0.00000000
membership_s25   membership_s25 0.00000000
membership_s26   membership_s26 0.00000000
membership_s27   membership_s27 0.00000000
membership_s28   membership_s28 0.00000000
membership_s30   membership_s30 0.00000000
membership_s31   membership_s31 0.00000000
membership_s33   membership_s33 0.00000000
membership_s37   membership_s37 0.00000000
pdi                         pdi 0.00000000
[1] "Dataset: low_C Model RF, run: 2 of 10 2015-06-22 17:07:30"
     |      Out-of-bag   |
Tree |      MSE  %Var(y) |
   1 |  0.02113   160.45 |
   2 |  0.02444   185.54 |
   3 |  0.02261   171.67 |
   4 |  0.02169   164.68 |
   5 |  0.02148   163.08 |
   6 |  0.02033   154.39 |
   7 |  0.01976   150.06 |
   8 |  0.01843   139.97 |
   9 |  0.01785   135.54 |
  10 |  0.01741   132.18 |
  11 |  0.01741   132.18 |
  12 |  0.01718   130.45 |
  13 |  0.01663   126.30 |
  14 |  0.01644   124.87 |
  15 |  0.01628   123.62 |
  16 |  0.01619   122.96 |
  17 |  0.01605   121.85 |
  18 |  0.01589   120.63 |
  19 |  0.01592   120.85 |
  20 |  0.01584   120.24 |
  21 |  0.01572   119.35 |
  22 |  0.01559   118.37 |
  23 |  0.01549   117.58 |
  24 |  0.01537   116.68 |
  25 |  0.01529   116.10 |
  26 |  0.01524   115.74 |
  27 |  0.01515   115.07 |
  28 |   0.0151   114.62 |
  29 |  0.01509   114.58 |
  30 |  0.01514   114.94 |
  31 |  0.01508   114.54 |
  32 |  0.01499   113.79 |
  33 |  0.01495   113.51 |
  34 |  0.01493   113.38 |
  35 |  0.01492   113.27 |
  36 |  0.01487   112.92 |
  37 |  0.01484   112.71 |
  38 |   0.0148   112.40 |
  39 |   0.0148   112.34 |
  40 |  0.01481   112.43 |
  41 |   0.0148   112.41 |
  42 |  0.01478   112.25 |
  43 |  0.01475   111.97 |
  44 |  0.01472   111.80 |
  45 |  0.01464   111.16 |
  46 |  0.01463   111.11 |
  47 |  0.01461   110.91 |
  48 |  0.01458   110.70 |
  49 |  0.01454   110.42 |
  50 |  0.01455   110.46 |
  51 |  0.01456   110.56 |
  52 |  0.01455   110.49 |
  53 |  0.01453   110.32 |
  54 |  0.01452   110.22 |
  55 |  0.01452   110.28 |
  56 |   0.0145   110.12 |
  57 |  0.01448   109.98 |
  58 |  0.01449   110.04 |
  59 |  0.01451   110.20 |
  60 |  0.01448   109.95 |
  61 |  0.01448   109.95 |
  62 |  0.01447   109.85 |
  63 |  0.01445   109.71 |
  64 |  0.01446   109.80 |
  65 |  0.01445   109.75 |
  66 |  0.01445   109.73 |
  67 |  0.01446   109.82 |
  68 |  0.01444   109.64 |
  69 |  0.01443   109.59 |
  70 |  0.01443   109.57 |
  71 |  0.01443   109.60 |
  72 |  0.01443   109.60 |
  73 |  0.01442   109.50 |
  74 |   0.0144   109.37 |
  75 |   0.0144   109.36 |
  76 |  0.01437   109.10 |
  77 |  0.01437   109.14 |
  78 |  0.01438   109.17 |
  79 |  0.01438   109.21 |
  80 |  0.01437   109.08 |
  81 |  0.01437   109.15 |
  82 |  0.01438   109.15 |
  83 |  0.01437   109.15 |
  84 |  0.01436   109.07 |
  85 |  0.01437   109.12 |
  86 |  0.01438   109.20 |
  87 |   0.0144   109.33 |
  88 |   0.0144   109.35 |
  89 |  0.01441   109.40 |
  90 |  0.01442   109.47 |
  91 |  0.01442   109.46 |
  92 |  0.01442   109.51 |
  93 |  0.01442   109.53 |
  94 |  0.01442   109.49 |
  95 |  0.01443   109.60 |
  96 |  0.01444   109.64 |
  97 |  0.01443   109.56 |
  98 |  0.01443   109.57 |
  99 |  0.01444   109.62 |
 100 |  0.01443   109.56 |
[1] "Random Forest variable coefficients"
                      %IncMSE IncNodePurity
graph0           6.360603e-05  5.206822e-02
graph1           9.839552e-03  3.717210e-01
graph2           4.385949e-05  4.674451e-02
graph3           3.257407e-03  2.166327e-01
graph4           2.560865e-03  3.957585e-01
graph5           1.690164e-04  3.444993e-01
graph6           4.296715e-03  6.011316e-01
graph7           5.741527e-04  2.119688e-01
graph8           7.830802e-06  2.646668e-02
graph9           2.436778e-03  5.559625e-01
graph10          4.198664e-03  4.333601e-01
graph11          2.799810e-03  3.860680e-01
graph12          5.411022e-03  3.967110e-01
graph13          4.545306e-03  7.422617e-01
graph14          5.033194e-03  3.417836e-01
graph15          3.551444e-03  3.192134e-01
graph16          4.333169e-03  2.786793e-01
graph17          5.378888e-03  5.343847e-01
graph18          3.051619e-03  2.237179e-01
graph19          2.398946e-03  3.427722e-01
graph20          1.178392e-03  3.695451e-01
graph21          2.158836e-03  4.596609e-01
graph22          4.022787e-04  2.224457e-01
graph23          9.543983e-03  7.339952e-01
graph24          2.474329e-04  1.220401e-01
graph25          3.510097e-04  2.135274e-01
graph26          7.102915e-05  5.936791e-02
graph27          1.322681e-04  1.165102e-01
graph28          1.222336e-04  6.511666e-02
graph29          0.000000e+00  0.000000e+00
orbit0           3.611817e-06  8.311725e-02
orbit1           2.855263e-03  4.223976e-01
orbit2           6.331143e-05  1.254846e-01
orbit3          -1.268566e-06  5.832469e-02
orbit4           3.777258e-03  3.645814e-01
orbit5           3.473198e-03  5.798682e-01
orbit6           4.804933e-03  3.181873e-01
orbit7           1.161622e-04  8.289719e-02
orbit8           4.603476e-04  2.653861e-01
orbit9           4.301640e-03  4.935667e-01
orbit10          2.532916e-03  2.009061e-01
orbit11          4.834921e-05  1.896800e-01
orbit12          3.158756e-04  1.234640e-01
orbit13          1.686870e-04  7.136818e-02
orbit14          6.891038e-05  3.652183e-02
orbit15          1.582109e-03  3.359031e-01
orbit16          1.159769e-02  5.298068e-01
orbit17          3.662343e-03  5.818748e-01
orbit18          3.764949e-03  8.748868e-01
orbit19          3.909934e-03  4.183324e-01
orbit20          1.322910e-03  3.943132e-01
orbit21          1.317110e-03  6.612664e-01
orbit22          2.181948e-03  6.745372e-01
orbit23          7.976525e-06  1.365662e-01
orbit24          2.613466e-03  3.528718e-01
orbit25          2.357840e-03  1.563821e-01
orbit26          3.698656e-04  2.049981e-01
orbit27          4.469963e-03  7.794648e-01
orbit28          1.251941e-02  6.160680e-01
orbit29          1.405948e-03  3.496948e-01
orbit30          1.129584e-03  3.232151e-01
orbit31          5.647168e-03  6.332633e-01
orbit32          1.124274e-03  1.956004e-01
orbit33          1.294531e-04  2.072000e-01
orbit34          4.724925e-03  4.540334e-01
orbit35          2.266339e-03  2.655509e-01
orbit36          1.712507e-03  3.799279e-01
orbit37          6.416288e-04  2.804983e-01
orbit38          2.938431e-04  4.919036e-01
orbit39          7.141763e-03  5.769341e-01
orbit40          1.633719e-04  1.215440e-01
orbit41          6.778548e-04  5.058248e-02
orbit42         -8.267042e-06  5.930645e-02
orbit43          4.894543e-04  1.300121e-01
orbit44         -3.890110e-06  6.280636e-02
orbit45          5.329304e-03  5.770238e-01
orbit46          2.715406e-04  1.946911e-01
orbit47          3.873474e-04  8.847474e-02
orbit48          1.576534e-03  1.246197e-01
orbit49          1.660177e-03  4.629083e-01
orbit50          2.073788e-04  2.679920e-01
orbit51          3.532219e-03  4.527507e-01
orbit52          1.685010e-04  1.815456e-01
orbit53          1.360549e-03  2.137716e-01
orbit54          2.653118e-04  7.520405e-02
orbit55          6.375239e-05  7.061707e-02
orbit56          1.116877e-02  6.596987e-01
orbit57          1.077365e-03  3.248180e-01
orbit58          4.577421e-06  1.576149e-02
orbit59          4.107101e-04  1.490779e-01
orbit60          2.338805e-05  1.078492e-01
orbit61         -9.722228e-06  3.735895e-02
orbit62          3.334591e-04  2.262470e-01
orbit63          9.472463e-05  2.459044e-02
orbit64          9.981055e-05  3.893933e-02
orbit65          1.433797e-04  4.056636e-02
orbit66          2.296592e-04  4.848409e-02
orbit67         -2.820899e-05  5.876689e-02
orbit68          9.806042e-05  8.772305e-02
orbit69          0.000000e+00  0.000000e+00
orbit70          2.870019e-04  8.082997e-02
orbit71         -3.746342e-06  5.097382e-02
orbit72          0.000000e+00  1.110223e-18
AP              -2.621173e-06  2.454826e-02
bet              2.870640e-03  1.487496e+00
ecc              1.897666e-04  1.230088e-01
eccrad           1.821112e-04  5.509525e-02
close            4.361792e-03  4.097065e-01
constraint       4.784142e-03  8.367816e-01
coreness         2.132209e-04  3.704542e-01
knn              3.622617e-03  7.045166e-01
hubscore         6.771236e-03  6.160776e-01
pagerank         3.864657e-03  1.451597e+00
trans            4.522832e-04  2.018330e-01
evcent           6.692935e-03  4.946336e-01
first            6.628784e-06  6.398840e-02
upto_second      1.785396e-03  4.725143e-01
upto_third       5.379015e-03  3.909142e-01
upto_fourth      3.055317e-03  6.334195e-01
upto_fifth       2.674848e-03  7.210766e-01
upto_sixth       1.900070e-03  2.927011e-01
second           2.899642e-03  4.057332e-01
third            2.888112e-03  6.345992e-01
fourth           6.383689e-03  1.284970e+00
fifth            1.419787e-03  7.833084e-01
sixth            4.732925e-03  1.029069e+00
ratio1           3.430261e-03  7.421515e-01
ratio2           2.473318e-03  8.688300e-01
ratio3           4.323063e-03  8.866742e-01
ratio4           4.693107e-03  7.051271e-01
ratio5           2.766301e-03  1.809250e+00
ratio6           6.127608e-03  1.041856e+00
selfinter        4.581359e-05  1.022538e-01
walktrap_vertex  1.214798e-03  7.299192e-01
bigcom1          1.107077e-04  1.794763e-01
bigcom2          0.000000e+00  5.724587e-19
bigcom3          0.000000e+00  0.000000e+00
bigcom4          3.581346e-03  2.125911e-01
bigcom6          0.000000e+00  0.000000e+00
bigcom8         -1.563951e-05  1.467011e-01
bigcom9          0.000000e+00  0.000000e+00
bigcom11         0.000000e+00  0.000000e+00
bigcom13         0.000000e+00  0.000000e+00
bigcom15         1.834979e-04  2.834084e-01
bigcom16         0.000000e+00  0.000000e+00
bigcom21        -2.834609e-05  6.051579e-02
bigcom22         1.188039e-04  1.664794e-01
bigcom24        -5.228238e-07  4.107244e-01
bigcom26         0.000000e+00  0.000000e+00
bigcom28        -4.028254e-05  1.107398e-01
bigcom30         0.000000e+00  0.000000e+00
bigcom31         0.000000e+00  0.000000e+00
bigcom32         0.000000e+00  0.000000e+00
bigcom33         0.000000e+00  1.110223e-18
bigcom34         0.000000e+00  5.551115e-19
bigcom36        -1.504179e-05  1.988933e-01
bigcom37         0.000000e+00  0.000000e+00
bigcom38         0.000000e+00  0.000000e+00
bigcom39         0.000000e+00  0.000000e+00
bigcom40         6.831811e-04  3.629064e-01
bigcom43         0.000000e+00  0.000000e+00
bigcom44         0.000000e+00  0.000000e+00
bigcom46         0.000000e+00  0.000000e+00
bigcom47         0.000000e+00  0.000000e+00
bigcom49         1.948688e-05  2.973292e-01
bigcom50         0.000000e+00  1.734723e-20
bigcom51         0.000000e+00  1.387779e-19
bigcom52         0.000000e+00  0.000000e+00
bigcom54         0.000000e+00  0.000000e+00
bigcom56         0.000000e+00  0.000000e+00
bigcom62         0.000000e+00  0.000000e+00
bigcom66         0.000000e+00  0.000000e+00
bigcom68         0.000000e+00  0.000000e+00
bigcom69         0.000000e+00  1.110223e-18
bigcom71         0.000000e+00  1.734723e-20
bigcom72         0.000000e+00  1.734723e-20
bigcom73         0.000000e+00  0.000000e+00
bigcom74         0.000000e+00  0.000000e+00
bigcom75         0.000000e+00  5.551115e-19
bigcom76         0.000000e+00  0.000000e+00
bigcom77         0.000000e+00  0.000000e+00
bigcom79         0.000000e+00  0.000000e+00
bigcom80         0.000000e+00  0.000000e+00
bigcom82         0.000000e+00  0.000000e+00
bigcom83         0.000000e+00  0.000000e+00
bigcom84         0.000000e+00  0.000000e+00
bigcom85         0.000000e+00  0.000000e+00
bigcom87         0.000000e+00  0.000000e+00
bigcom89         0.000000e+00  0.000000e+00
bigcom91         0.000000e+00  1.110223e-18
bigcom92         0.000000e+00  0.000000e+00
bigcom93         0.000000e+00  5.551115e-19
bigcom96         0.000000e+00  0.000000e+00
bigcom97         0.000000e+00  0.000000e+00
bigcom98         0.000000e+00  0.000000e+00
bigcom99         0.000000e+00  0.000000e+00
bigcom101        0.000000e+00  0.000000e+00
bigcom104        0.000000e+00  0.000000e+00
bigcom106        0.000000e+00  0.000000e+00
bigcom109        0.000000e+00  0.000000e+00
bigcom113        0.000000e+00  1.127570e-18
bigcom116        0.000000e+00  0.000000e+00
bigcom120        0.000000e+00  5.551115e-19
bigcom123        0.000000e+00  0.000000e+00
bigcom126        0.000000e+00  2.220446e-18
bigcom127        0.000000e+00  1.110223e-18
bigcom137        0.000000e+00  0.000000e+00
bigcom139        0.000000e+00  0.000000e+00
bigcom140        0.000000e+00  0.000000e+00
bigcom143        0.000000e+00  0.000000e+00
bigcom145        3.359086e-05  4.948605e-01
bigcom146        0.000000e+00  0.000000e+00
bigcom147        0.000000e+00  1.110223e-18
bigcom149        0.000000e+00  7.835477e-01
bigcom153        0.000000e+00  0.000000e+00
bigcom154        0.000000e+00  0.000000e+00
bigcom156        0.000000e+00  5.551115e-19
bigcom157        0.000000e+00  0.000000e+00
bigcom158        0.000000e+00  1.110223e-18
bigcom160        0.000000e+00  0.000000e+00
bigcom161        0.000000e+00  0.000000e+00
bigcom162        0.000000e+00  0.000000e+00
bigcom164        0.000000e+00  0.000000e+00
bigcom166        0.000000e+00  0.000000e+00
bigcom167        0.000000e+00  0.000000e+00
bigcom171        0.000000e+00  8.685403e-01
bigcom173        0.000000e+00  0.000000e+00
bigcom175        0.000000e+00  0.000000e+00
bigcom176        0.000000e+00  1.110223e-18
bigcom177        0.000000e+00  0.000000e+00
bigcom178        0.000000e+00  0.000000e+00
bigcom180        0.000000e+00  0.000000e+00
bigcom181        0.000000e+00  0.000000e+00
bigcom184        0.000000e+00  0.000000e+00
bigcom186        0.000000e+00  0.000000e+00
bigcom187        0.000000e+00  5.551115e-19
bigcom189        0.000000e+00  0.000000e+00
bigcom194        0.000000e+00  0.000000e+00
bigcom195        0.000000e+00  0.000000e+00
bigcom196       -8.628144e-06  5.440418e-01
bigcom204        0.000000e+00  0.000000e+00
bigcom205        0.000000e+00  0.000000e+00
bigcom212        0.000000e+00  5.551115e-19
bigcom214        0.000000e+00  0.000000e+00
bigcom222        0.000000e+00  0.000000e+00
bigcom223        0.000000e+00  0.000000e+00
bigcom226        0.000000e+00  0.000000e+00
bigcom227        0.000000e+00  1.110223e-18
bigcom229        0.000000e+00  5.551115e-19
bigcom233        0.000000e+00  5.551115e-19
bigcom236        0.000000e+00  0.000000e+00
bigcom237        0.000000e+00  0.000000e+00
bigcom246        0.000000e+00  1.734723e-20
bigcom248        0.000000e+00  5.551115e-19
bigcom249        0.000000e+00  1.110223e-18
bigcom250        0.000000e+00  2.220446e-18
bigcom254        0.000000e+00  0.000000e+00
bigcom266        0.000000e+00  0.000000e+00
bigcom269        0.000000e+00  0.000000e+00
bigcom272        0.000000e+00  0.000000e+00
bigcom274        8.003564e-05  1.778774e-01
bigcom281        4.131858e-06  5.621159e-01
bigcom291        0.000000e+00  0.000000e+00
bigcom292       -1.839046e-05  5.741789e-01
bigcom295        0.000000e+00  0.000000e+00
bigcom299        0.000000e+00  0.000000e+00
bigcom301        0.000000e+00  0.000000e+00
bigcom306        0.000000e+00  1.665335e-18
bigcom309        0.000000e+00  0.000000e+00
bigcom314        0.000000e+00  0.000000e+00
bigcom321        0.000000e+00  0.000000e+00
bigcom341        0.000000e+00  0.000000e+00
bigcom350        0.000000e+00  0.000000e+00
bigcom353        0.000000e+00  0.000000e+00
bigcom359        0.000000e+00  0.000000e+00
bigcom363        0.000000e+00  0.000000e+00
bigcom365        0.000000e+00  0.000000e+00
bigcom385        0.000000e+00  0.000000e+00
bigcom386        0.000000e+00  0.000000e+00
bigcom408        0.000000e+00  0.000000e+00
bigcom412        0.000000e+00  5.551115e-19
bigcom480        0.000000e+00  0.000000e+00
spin_vertex      1.816727e-03  3.203723e-01
membership_s1    2.693101e-05  9.642163e-02
membership_s3    0.000000e+00  3.608225e-18
membership_s4    7.313749e-04  6.514773e-01
membership_s5    4.123211e-05  2.380052e-01
membership_s6    2.528280e-04  1.760095e-01
membership_s7   -1.675647e-06  1.092823e-01
membership_s8    0.000000e+00  0.000000e+00
membership_s9    0.000000e+00  0.000000e+00
membership_s11   0.000000e+00  1.110223e-18
membership_s12   0.000000e+00  0.000000e+00
membership_s14  -1.646654e-10  3.976472e-02
membership_s15   0.000000e+00  1.734723e-20
membership_s16   0.000000e+00  0.000000e+00
membership_s17   0.000000e+00  0.000000e+00
membership_s18   4.448399e-06  1.666667e-02
membership_s20   0.000000e+00  1.665335e-18
membership_s21   1.407055e-04  2.494045e-01
membership_s22   0.000000e+00  1.734723e-20
membership_s24   0.000000e+00  0.000000e+00
membership_s25   0.000000e+00  1.734723e-20
membership_s26   0.000000e+00  0.000000e+00
membership_s27   7.476835e-05  8.170143e-02
membership_s28   0.000000e+00  0.000000e+00
membership_s30  -5.280616e-06  1.375378e-02
membership_s31   1.035073e-05  1.349765e-01
membership_s32   1.065300e-04  1.664031e-01
membership_s33   0.000000e+00  0.000000e+00
membership_s36   1.806050e-04  2.701836e-01
membership_s37   0.000000e+00  0.000000e+00
V1               3.839920e-03  1.360842e+00
V2               1.242531e-03  1.209314e+00
pdi              2.228092e-05  1.669855e-02
adhesion         5.926144e-03  1.347708e+00
cohesion         5.680504e-03  1.037675e+00
inner            1.143415e-03  9.295287e-01
outer            2.016968e-03  1.434049e+00
ioratio          2.365420e-03  1.021498e+00
comsize          1.781620e-03  1.238390e+00
[1] "Dataset: low_C Model GLM, run: 2 of 10 2015-06-22 17:09:44"
[1] "glmnet variable coefficients"
                     [,1]          [,2]
(Intercept)     -4.302938 -4.456714e+00
graph0           0.000000  7.723504e-04
graph1           0.000000 -3.375119e-05
graph2           0.000000  3.885617e-03
graph3           0.000000 -2.347534e-07
graph4           0.000000  0.000000e+00
graph5           0.000000 -2.391576e-03
graph6           0.000000 -9.473843e-06
graph7           0.000000 -3.801105e-03
graph8           0.000000  1.812034e-01
graph9           0.000000 -1.536966e-07
graph10          0.000000  0.000000e+00
graph11          0.000000  0.000000e+00
graph12          0.000000  2.831358e-08
graph13          0.000000  6.843832e-06
graph14          0.000000  0.000000e+00
graph15          0.000000  6.856710e-05
graph16          0.000000 -2.508204e-06
graph17          0.000000  3.066683e-06
graph18          0.000000 -8.024417e-05
graph19          0.000000  1.074724e-06
graph20          0.000000  7.990866e-05
graph21          0.000000  0.000000e+00
graph22          0.000000 -9.342191e-05
graph23          0.000000  9.824424e-05
graph24          0.000000  0.000000e+00
graph25          0.000000 -2.985545e-03
graph26          0.000000 -1.621273e-03
graph27          0.000000  2.043101e-02
graph28          0.000000  4.324077e-03
graph29          0.000000 -5.502986e-01
orbit0           0.000000  8.232167e-04
orbit1           0.000000 -2.680035e-05
orbit2           0.000000 -1.249752e-02
orbit3           0.000000  2.348654e-03
orbit4           0.000000 -1.476695e-07
orbit5           0.000000 -3.320810e-05
orbit6           0.000000  0.000000e+00
orbit7           0.000000  4.808725e-03
orbit8           0.000000 -2.523387e-03
orbit9           0.000000 -1.381975e-06
orbit10          0.000000 -2.156296e-04
orbit11          0.000000 -5.425694e-02
orbit12          0.000000 -4.045705e-03
orbit13          0.000000 -1.241153e-01
orbit14          0.000000  1.379499e-01
orbit15          0.000000 -1.663275e-07
orbit16          0.000000  5.144583e-07
orbit17          0.000000 -2.571574e-06
orbit18          0.000000 -9.100567e-08
orbit19          0.000000  0.000000e+00
orbit20          0.000000  6.005407e-08
orbit21          0.000000  2.495730e-05
orbit22          0.000000  0.000000e+00
orbit23          0.000000  7.952236e-02
orbit24          0.000000  8.125291e-07
orbit25          0.000000 -6.289771e-07
orbit26          0.000000 -1.632403e-06
orbit27          0.000000  6.053037e-06
orbit28          0.000000  6.456571e-06
orbit29          0.000000  1.715875e-05
orbit30          0.000000  2.582114e-05
orbit31          0.000000 -9.445491e-12
orbit32          0.000000 -2.232908e-09
orbit33          0.000000  3.801804e-02
orbit34          0.000000  7.751711e-05
orbit35          0.000000 -4.797174e-06
orbit36          0.000000  2.409414e-05
orbit37          0.000000 -5.179460e-07
orbit38          0.000000  1.850916e-03
orbit39          0.000000  6.605845e-07
orbit40          0.000000  5.135236e-06
orbit41          0.000000 -1.588092e-03
orbit42          0.000000  7.089344e-02
orbit43          0.000000 -8.198705e-05
orbit44          0.000000 -1.561806e-01
orbit45          0.000000  3.986555e-07
orbit46          0.000000  4.665580e-05
orbit47          0.000000  5.322765e-03
orbit48          0.000000 -1.599314e-04
orbit49          0.000000  8.866443e-05
orbit50          0.000000 -3.372842e-02
orbit51          0.000000  4.271465e-04
orbit52          0.000000 -1.642170e-04
orbit53          0.000000  2.143920e-03
orbit54          0.000000 -9.360854e-05
orbit55          0.000000  6.435143e-01
orbit56          0.000000  4.026558e-05
orbit57          0.000000  1.070446e-03
orbit58          0.000000 -2.633143e-01
orbit59          0.000000  0.000000e+00
orbit60          0.000000  3.363862e-03
orbit61          0.000000  2.343157e-01
orbit62          0.000000 -9.768622e-04
orbit63          0.000000 -4.782501e-03
orbit64          0.000000 -2.177542e-02
orbit65          0.000000 -1.709487e-03
orbit66          0.000000 -2.690126e-03
orbit67          0.000000 -1.851156e-01
orbit68          0.000000  2.219576e-02
orbit69          0.000000 -8.073539e-03
orbit70          0.000000  7.378793e-03
orbit71          0.000000 -3.234604e-01
orbit72          0.000000 -5.266015e-01
AP               0.000000  5.442514e-01
bet              0.000000 -2.883725e-05
ecc              0.000000  5.585365e-02
eccrad           0.000000  3.396745e-01
close            0.000000  0.000000e+00
constraint       0.000000 -1.362930e-02
coreness         0.000000  1.204718e-01
knn              0.000000  1.498815e-04
hubscore         0.000000  6.590552e+00
pagerank         0.000000 -1.582405e+00
trans            0.000000  6.059868e-02
evcent           0.000000  9.185348e+00
first            0.000000  7.302568e-04
upto_second      0.000000 -1.798415e-05
upto_third       0.000000  0.000000e+00
upto_fourth      0.000000  7.181595e-10
upto_fifth       0.000000  0.000000e+00
upto_sixth       0.000000 -2.094956e-04
second           0.000000 -1.105207e-05
third            0.000000  0.000000e+00
fourth           0.000000  3.602166e-05
fifth            0.000000 -7.181596e-07
sixth            0.000000 -1.035795e-05
ratio1           0.000000  2.435106e-04
ratio2           0.000000  6.485197e-04
ratio3           0.000000 -1.221656e-03
ratio4           0.000000 -1.210176e-02
ratio5           0.000000  0.000000e+00
ratio6           0.000000  1.878379e-04
selfinter        0.000000 -1.067777e-01
walktrap_vertex  0.000000  3.178266e-01
bigcom1          0.000000  2.301977e-01
bigcom2          0.000000 -7.738155e-01
bigcom3          0.000000 -5.974507e-02
bigcom4          0.000000  4.782354e-01
bigcom6          0.000000 -1.729817e-01
bigcom8          0.000000  1.436138e-01
bigcom9          0.000000 -9.023983e-01
bigcom11         0.000000 -6.896320e-01
bigcom13         0.000000 -8.995431e-01
bigcom15         0.000000  1.707201e+00
bigcom16         0.000000 -7.808621e-01
bigcom21         0.000000  1.182510e+00
bigcom22         0.000000  2.038027e-01
bigcom24         0.000000  3.231892e+00
bigcom26         0.000000 -7.433184e-01
bigcom28         0.000000  2.587835e-01
bigcom30         0.000000 -1.126472e+00
bigcom31         0.000000 -5.323870e-01
bigcom32         0.000000 -5.927988e-01
bigcom33         0.000000 -5.963645e-01
bigcom34         0.000000 -5.336759e-01
bigcom36         0.000000  1.981743e+00
bigcom37         0.000000  0.000000e+00
bigcom38         0.000000 -5.788128e-01
bigcom39         0.000000 -8.221582e-01
bigcom40         0.000000  7.309510e-01
bigcom43         0.000000 -2.850076e-01
bigcom44         0.000000 -7.809804e-01
bigcom46         0.000000 -6.102863e-01
bigcom47         0.000000 -4.107674e-01
bigcom49         0.000000  1.937848e+00
bigcom50         0.000000 -5.897218e-01
bigcom51         0.000000 -7.911157e-01
bigcom52         0.000000 -2.947265e-01
bigcom54         0.000000 -6.178076e-01
bigcom56         0.000000 -3.319688e-01
bigcom62         0.000000 -3.643782e-01
bigcom66         0.000000 -5.549115e-01
bigcom68         0.000000 -4.042911e-01
bigcom69         0.000000 -5.709456e-01
bigcom71         0.000000 -6.267769e-01
bigcom72         0.000000 -4.035166e-01
bigcom73         0.000000 -3.454590e-01
bigcom74         0.000000 -7.457300e-01
bigcom75         0.000000 -1.682273e-01
bigcom76         0.000000 -2.975262e-01
bigcom77         0.000000 -4.447724e-01
bigcom79         0.000000 -5.277281e-01
bigcom80         0.000000 -4.989964e-01
bigcom82         0.000000 -5.386316e-01
bigcom83         0.000000  0.000000e+00
bigcom84         0.000000 -3.439177e-01
bigcom85         0.000000 -5.546282e-01
bigcom87         0.000000 -5.214844e-01
bigcom89         0.000000 -4.088299e-01
bigcom91         0.000000 -2.504467e-01
bigcom92         0.000000 -8.711513e-01
bigcom93         0.000000  0.000000e+00
bigcom96         0.000000 -5.866533e-01
bigcom97         0.000000 -6.164104e-01
bigcom98         0.000000 -4.391333e-01
bigcom99         0.000000 -1.414007e-01
bigcom101        0.000000 -3.811235e-01
bigcom104        0.000000 -6.501148e-01
bigcom106        0.000000 -5.412154e-01
bigcom109        0.000000 -7.159747e-01
bigcom113        0.000000  0.000000e+00
bigcom116        0.000000 -5.804173e-01
bigcom120        0.000000 -4.287499e-01
bigcom123        0.000000 -4.969196e-01
bigcom126        0.000000 -2.509693e-01
bigcom127        0.000000  0.000000e+00
bigcom137        0.000000 -5.051016e-01
bigcom139        0.000000 -2.491283e-01
bigcom140        0.000000 -4.120821e-01
bigcom143        0.000000 -3.502889e-01
bigcom145        0.000000  3.169937e+00
bigcom146        0.000000 -5.374911e-01
bigcom147        0.000000 -7.335181e-01
bigcom149        0.000000  7.547700e+00
bigcom153        0.000000 -3.433459e-01
bigcom154        0.000000 -5.115821e-01
bigcom156        0.000000 -3.213738e-01
bigcom157        0.000000  0.000000e+00
bigcom158        0.000000 -6.459372e-01
bigcom160        0.000000 -6.689013e-01
bigcom161        0.000000 -4.688732e-01
bigcom162        0.000000 -1.266071e-01
bigcom164        0.000000 -8.019529e-01
bigcom166        0.000000 -6.428572e-01
bigcom167        0.000000 -5.270736e-01
bigcom171        0.000000  7.644645e+00
bigcom173        0.000000 -4.924657e-01
bigcom175        0.000000 -1.466411e-02
bigcom176        0.000000 -5.050169e-01
bigcom177        0.000000 -3.071234e-01
bigcom178        0.000000 -1.623255e-01
bigcom180        0.000000 -3.469785e-01
bigcom181        0.000000 -1.207059e+00
bigcom184        0.000000 -6.399507e-01
bigcom186        0.000000 -8.179019e-01
bigcom187        0.000000 -7.795132e-01
bigcom189        0.000000 -5.786022e-01
bigcom194        0.000000 -5.217946e-01
bigcom195        0.000000 -6.516164e-01
bigcom196        0.000000  3.898190e+00
bigcom204        0.000000 -6.395706e-01
bigcom205        0.000000 -3.367298e-01
bigcom212        0.000000 -6.995134e-01
bigcom214        0.000000 -1.804597e-01
bigcom222        0.000000 -3.448002e-01
bigcom223        0.000000  0.000000e+00
bigcom226        0.000000 -5.287024e-01
bigcom227        0.000000 -5.573027e-01
bigcom229        0.000000 -3.271171e-01
bigcom233        0.000000 -3.727863e-01
bigcom236        0.000000 -4.322437e-01
bigcom237        0.000000 -4.048490e-01
bigcom246        0.000000 -4.414247e-01
bigcom248        0.000000  0.000000e+00
bigcom249        0.000000 -2.436539e-01
bigcom250        0.000000 -7.884687e-01
bigcom254        0.000000 -5.697285e-01
bigcom266        0.000000 -6.210099e-01
bigcom269        0.000000 -5.406743e-01
bigcom272        0.000000 -6.961332e-01
bigcom274        0.000000  3.110216e+00
bigcom281        0.000000  3.755318e+00
bigcom291        0.000000 -5.000791e-01
bigcom292        0.000000  3.263246e+00
bigcom295        0.000000 -2.546045e-01
bigcom299        0.000000 -3.970530e-01
bigcom301        0.000000 -4.143945e-01
bigcom306        0.000000 -5.042853e-01
bigcom309        0.000000 -1.188876e-01
bigcom314        0.000000 -2.791485e-01
bigcom321        0.000000 -6.295692e-01
bigcom341        0.000000 -2.171106e-01
bigcom350        0.000000 -2.816570e-03
bigcom353        0.000000 -2.154875e-01
bigcom359        0.000000 -1.753847e-01
bigcom363        0.000000 -1.889922e-02
bigcom365        0.000000 -3.422892e-01
bigcom385        0.000000 -3.715432e-01
bigcom386        0.000000 -9.025801e-02
bigcom408        0.000000 -1.950173e-02
bigcom412        0.000000 -5.602021e-01
bigcom480        0.000000 -4.305532e-01
spin_vertex      0.000000 -4.485091e-02
membership_s1    0.000000 -6.606373e-02
membership_s3    0.000000 -6.957142e-01
membership_s4    0.000000  8.462978e-01
membership_s5    0.000000  2.183803e-01
membership_s6    0.000000  3.143837e-01
membership_s7    0.000000  1.339083e-01
membership_s8    0.000000 -4.948540e-01
membership_s9    0.000000 -6.247635e-01
membership_s11   0.000000 -2.536707e-01
membership_s12   0.000000 -3.223860e-01
membership_s14   0.000000  1.957970e+00
membership_s15   0.000000 -1.150221e+00
membership_s16   0.000000 -4.153530e-01
membership_s17   0.000000 -3.199592e-01
membership_s18   0.000000 -2.590704e+00
membership_s20   0.000000 -4.802110e-01
membership_s21   0.000000  1.538809e-01
membership_s22   0.000000 -1.935733e+00
membership_s24   0.000000 -5.122657e-01
membership_s25   0.000000 -6.592822e-01
membership_s26   0.000000 -1.623178e+00
membership_s27   0.000000 -2.730772e-01
membership_s28   0.000000 -4.226478e-01
membership_s30   0.000000 -1.817737e-01
membership_s31   0.000000  2.239981e-01
membership_s32   0.000000  1.965137e-01
membership_s33   0.000000 -4.365673e-01
membership_s36   0.000000  3.341447e-01
membership_s37   0.000000 -1.600113e+00
V1               0.000000 -1.756297e-02
V2               0.000000  1.562160e+00
pdi              0.000000  0.000000e+00
adhesion         0.000000  3.141012e-08
cohesion         0.000000  0.000000e+00
inner            0.000000 -1.933207e-06
outer            0.000000 -5.159906e-05
ioratio          0.000000 -9.843222e-01
comsize          0.000000  4.648352e-04
[1] "Dataset: low_C Model GBM, run: 3 of 10 2015-06-22 17:10:31"
Iter   TrainDeviance   ValidDeviance   StepSize   Improve
     1        0.1453            -nan     0.0100   -0.0001
     2        0.1441            -nan     0.0100    0.0000
     3        0.1423            -nan     0.0100    0.0002
     4        0.1412            -nan     0.0100    0.0000
     5        0.1401            -nan     0.0100    0.0001
     6        0.1393            -nan     0.0100    0.0000
     7        0.1384            -nan     0.0100    0.0001
     8        0.1372            -nan     0.0100   -0.0001
     9        0.1362            -nan     0.0100    0.0001
    10        0.1353            -nan     0.0100    0.0000
    20        0.1261            -nan     0.0100    0.0000
    25        0.1228            -nan     0.0100   -0.0000

[1] "GBM variable coefficients"
                            var    rel.inf
inner                     inner 6.08222744
membership_s4     membership_s4 5.49872118
ratio5                   ratio5 4.07233154
V1                           V1 3.29922798
outer                     outer 3.21500961
graph21                 graph21 3.17048064
comsize                 comsize 2.62852308
ratio2                   ratio2 2.58816097
bet                         bet 2.52547014
orbit18                 orbit18 2.51428484
pagerank               pagerank 2.48354768
graph14                 graph14 2.42734025
orbit38                 orbit38 2.20634752
graph5                   graph5 2.16840674
ioratio                 ioratio 1.97972248
ratio1                   ratio1 1.96450193
orbit16                 orbit16 1.91203036
graph17                 graph17 1.80606595
orbit40                 orbit40 1.70763800
orbit29                 orbit29 1.64658460
orbit50                 orbit50 1.58924014
orbit30                 orbit30 1.56845696
orbit17                 orbit17 1.49569610
fourth                   fourth 1.47941667
constraint           constraint 1.46053716
orbit51                 orbit51 1.31359308
graph19                 graph19 1.21750560
orbit45                 orbit45 1.18817819
graph20                 graph20 1.14931352
knn                         knn 1.11870089
adhesion               adhesion 1.02263728
V2                           V2 1.00687616
cohesion               cohesion 0.99458129
orbit47                 orbit47 0.98644589
orbit35                 orbit35 0.96929405
orbit23                 orbit23 0.95974633
orbit36                 orbit36 0.95694490
graph10                 graph10 0.94905660
graph1                   graph1 0.94790516
graph23                 graph23 0.93255275
sixth                     sixth 0.91996895
second                   second 0.87617247
orbit33                 orbit33 0.85048155
walktrap_vertex walktrap_vertex 0.82061708
graph15                 graph15 0.79399310
spin_vertex         spin_vertex 0.73584728
orbit21                 orbit21 0.69318612
third                     third 0.67972227
orbit2                   orbit2 0.66042401
upto_second         upto_second 0.60145891
ratio3                   ratio3 0.58139214
orbit57                 orbit57 0.54950352
orbit60                 orbit60 0.54407222
graph18                 graph18 0.53464973
graph4                   graph4 0.51390096
graph7                   graph7 0.50696741
orbit32                 orbit32 0.50644568
orbit56                 orbit56 0.50039633
bigcom40               bigcom40 0.48512704
orbit11                 orbit11 0.42609738
coreness               coreness 0.42600791
graph11                 graph11 0.39960579
orbit10                 orbit10 0.39743548
orbit15                 orbit15 0.39200772
graph25                 graph25 0.34585673
orbit1                   orbit1 0.34321619
graph24                 graph24 0.31879270
ratio6                   ratio6 0.30870672
orbit46                 orbit46 0.30794160
orbit28                 orbit28 0.30564685
upto_third           upto_third 0.29548388
graph22                 graph22 0.28291005
orbit68                 orbit68 0.23302612
graph16                 graph16 0.22823319
orbit53                 orbit53 0.22653906
orbit31                 orbit31 0.22095332
selfinter             selfinter 0.22025599
ecc                         ecc 0.21900340
graph12                 graph12 0.19675868
graph13                 graph13 0.19369562
orbit27                 orbit27 0.19334721
graph27                 graph27 0.18236430
graph9                   graph9 0.18165561
orbit71                 orbit71 0.16205854
fifth                     fifth 0.15993055
upto_sixth           upto_sixth 0.15083911
graph2                   graph2 0.14154672
bigcom28               bigcom28 0.13963547
orbit58                 orbit58 0.13681433
membership_s6     membership_s6 0.10247897
orbit25                 orbit25 0.08146876
trans                     trans 0.08144000
membership_s1     membership_s1 0.07212467
pdi                         pdi 0.06526345
orbit41                 orbit41 0.06494317
orbit48                 orbit48 0.06459730
hubscore               hubscore 0.06292511
membership_s32   membership_s32 0.06251703
bigcom15               bigcom15 0.04824690
graph0                   graph0 0.00000000
graph3                   graph3 0.00000000
graph6                   graph6 0.00000000
graph8                   graph8 0.00000000
graph26                 graph26 0.00000000
graph28                 graph28 0.00000000
graph29                 graph29 0.00000000
orbit0                   orbit0 0.00000000
orbit3                   orbit3 0.00000000
orbit4                   orbit4 0.00000000
orbit5                   orbit5 0.00000000
orbit6                   orbit6 0.00000000
orbit7                   orbit7 0.00000000
orbit8                   orbit8 0.00000000
orbit9                   orbit9 0.00000000
orbit12                 orbit12 0.00000000
orbit13                 orbit13 0.00000000
orbit14                 orbit14 0.00000000
orbit19                 orbit19 0.00000000
orbit20                 orbit20 0.00000000
orbit22                 orbit22 0.00000000
orbit24                 orbit24 0.00000000
orbit26                 orbit26 0.00000000
orbit34                 orbit34 0.00000000
orbit37                 orbit37 0.00000000
orbit39                 orbit39 0.00000000
orbit42                 orbit42 0.00000000
orbit43                 orbit43 0.00000000
orbit44                 orbit44 0.00000000
orbit49                 orbit49 0.00000000
orbit52                 orbit52 0.00000000
orbit54                 orbit54 0.00000000
orbit55                 orbit55 0.00000000
orbit59                 orbit59 0.00000000
orbit61                 orbit61 0.00000000
orbit62                 orbit62 0.00000000
orbit63                 orbit63 0.00000000
orbit64                 orbit64 0.00000000
orbit65                 orbit65 0.00000000
orbit66                 orbit66 0.00000000
orbit67                 orbit67 0.00000000
orbit69                 orbit69 0.00000000
orbit70                 orbit70 0.00000000
orbit72                 orbit72 0.00000000
AP                           AP 0.00000000
eccrad                   eccrad 0.00000000
close                     close 0.00000000
evcent                   evcent 0.00000000
first                     first 0.00000000
upto_fourth         upto_fourth 0.00000000
upto_fifth           upto_fifth 0.00000000
ratio4                   ratio4 0.00000000
bigcom1                 bigcom1 0.00000000
bigcom2                 bigcom2 0.00000000
bigcom3                 bigcom3 0.00000000
bigcom4                 bigcom4 0.00000000
bigcom6                 bigcom6 0.00000000
bigcom8                 bigcom8 0.00000000
bigcom9                 bigcom9 0.00000000
bigcom11               bigcom11 0.00000000
bigcom13               bigcom13 0.00000000
bigcom16               bigcom16 0.00000000
bigcom21               bigcom21 0.00000000
bigcom22               bigcom22 0.00000000
bigcom24               bigcom24 0.00000000
bigcom26               bigcom26 0.00000000
bigcom30               bigcom30 0.00000000
bigcom31               bigcom31 0.00000000
bigcom32               bigcom32 0.00000000
bigcom33               bigcom33 0.00000000
bigcom34               bigcom34 0.00000000
bigcom36               bigcom36 0.00000000
bigcom37               bigcom37 0.00000000
bigcom38               bigcom38 0.00000000
bigcom39               bigcom39 0.00000000
bigcom43               bigcom43 0.00000000
bigcom44               bigcom44 0.00000000
bigcom46               bigcom46 0.00000000
bigcom47               bigcom47 0.00000000
bigcom49               bigcom49 0.00000000
bigcom50               bigcom50 0.00000000
bigcom51               bigcom51 0.00000000
bigcom52               bigcom52 0.00000000
bigcom54               bigcom54 0.00000000
bigcom56               bigcom56 0.00000000
bigcom62               bigcom62 0.00000000
bigcom66               bigcom66 0.00000000
bigcom68               bigcom68 0.00000000
bigcom69               bigcom69 0.00000000
bigcom71               bigcom71 0.00000000
bigcom72               bigcom72 0.00000000
bigcom73               bigcom73 0.00000000
bigcom74               bigcom74 0.00000000
bigcom75               bigcom75 0.00000000
bigcom76               bigcom76 0.00000000
bigcom77               bigcom77 0.00000000
bigcom79               bigcom79 0.00000000
bigcom80               bigcom80 0.00000000
bigcom82               bigcom82 0.00000000
bigcom83               bigcom83 0.00000000
bigcom84               bigcom84 0.00000000
bigcom85               bigcom85 0.00000000
bigcom87               bigcom87 0.00000000
bigcom89               bigcom89 0.00000000
bigcom91               bigcom91 0.00000000
bigcom92               bigcom92 0.00000000
bigcom93               bigcom93 0.00000000
bigcom96               bigcom96 0.00000000
bigcom97               bigcom97 0.00000000
bigcom98               bigcom98 0.00000000
bigcom99               bigcom99 0.00000000
bigcom101             bigcom101 0.00000000
bigcom104             bigcom104 0.00000000
bigcom106             bigcom106 0.00000000
bigcom109             bigcom109 0.00000000
bigcom113             bigcom113 0.00000000
bigcom116             bigcom116 0.00000000
bigcom120             bigcom120 0.00000000
bigcom123             bigcom123 0.00000000
bigcom126             bigcom126 0.00000000
bigcom127             bigcom127 0.00000000
bigcom137             bigcom137 0.00000000
bigcom139             bigcom139 0.00000000
bigcom140             bigcom140 0.00000000
bigcom143             bigcom143 0.00000000
bigcom145             bigcom145 0.00000000
bigcom146             bigcom146 0.00000000
bigcom147             bigcom147 0.00000000
bigcom149             bigcom149 0.00000000
bigcom153             bigcom153 0.00000000
bigcom154             bigcom154 0.00000000
bigcom156             bigcom156 0.00000000
bigcom157             bigcom157 0.00000000
bigcom158             bigcom158 0.00000000
bigcom160             bigcom160 0.00000000
bigcom161             bigcom161 0.00000000
bigcom162             bigcom162 0.00000000
bigcom164             bigcom164 0.00000000
bigcom166             bigcom166 0.00000000
bigcom167             bigcom167 0.00000000
bigcom171             bigcom171 0.00000000
bigcom173             bigcom173 0.00000000
bigcom175             bigcom175 0.00000000
bigcom176             bigcom176 0.00000000
bigcom177             bigcom177 0.00000000
bigcom178             bigcom178 0.00000000
bigcom180             bigcom180 0.00000000
bigcom181             bigcom181 0.00000000
bigcom184             bigcom184 0.00000000
bigcom186             bigcom186 0.00000000
bigcom187             bigcom187 0.00000000
bigcom189             bigcom189 0.00000000
bigcom194             bigcom194 0.00000000
bigcom195             bigcom195 0.00000000
bigcom196             bigcom196 0.00000000
bigcom204             bigcom204 0.00000000
bigcom205             bigcom205 0.00000000
bigcom212             bigcom212 0.00000000
bigcom214             bigcom214 0.00000000
bigcom222             bigcom222 0.00000000
bigcom223             bigcom223 0.00000000
bigcom226             bigcom226 0.00000000
bigcom227             bigcom227 0.00000000
bigcom229             bigcom229 0.00000000
bigcom233             bigcom233 0.00000000
bigcom236             bigcom236 0.00000000
bigcom237             bigcom237 0.00000000
bigcom246             bigcom246 0.00000000
bigcom248             bigcom248 0.00000000
bigcom249             bigcom249 0.00000000
bigcom250             bigcom250 0.00000000
bigcom254             bigcom254 0.00000000
bigcom266             bigcom266 0.00000000
bigcom269             bigcom269 0.00000000
bigcom272             bigcom272 0.00000000
bigcom274             bigcom274 0.00000000
bigcom281             bigcom281 0.00000000
bigcom291             bigcom291 0.00000000
bigcom292             bigcom292 0.00000000
bigcom295             bigcom295 0.00000000
bigcom299             bigcom299 0.00000000
bigcom301             bigcom301 0.00000000
bigcom306             bigcom306 0.00000000
bigcom309             bigcom309 0.00000000
bigcom314             bigcom314 0.00000000
bigcom321             bigcom321 0.00000000
bigcom341             bigcom341 0.00000000
bigcom350             bigcom350 0.00000000
bigcom353             bigcom353 0.00000000
bigcom359             bigcom359 0.00000000
bigcom363             bigcom363 0.00000000
bigcom365             bigcom365 0.00000000
bigcom385             bigcom385 0.00000000
bigcom386             bigcom386 0.00000000
bigcom408             bigcom408 0.00000000
bigcom412             bigcom412 0.00000000
bigcom480             bigcom480 0.00000000
membership_s3     membership_s3 0.00000000
membership_s5     membership_s5 0.00000000
membership_s7     membership_s7 0.00000000
membership_s8     membership_s8 0.00000000
membership_s9     membership_s9 0.00000000
membership_s11   membership_s11 0.00000000
membership_s12   membership_s12 0.00000000
membership_s14   membership_s14 0.00000000
membership_s15   membership_s15 0.00000000
membership_s16   membership_s16 0.00000000
membership_s17   membership_s17 0.00000000
membership_s18   membership_s18 0.00000000
membership_s20   membership_s20 0.00000000
membership_s21   membership_s21 0.00000000
membership_s22   membership_s22 0.00000000
membership_s24   membership_s24 0.00000000
membership_s25   membership_s25 0.00000000
membership_s26   membership_s26 0.00000000
membership_s27   membership_s27 0.00000000
membership_s28   membership_s28 0.00000000
membership_s30   membership_s30 0.00000000
membership_s31   membership_s31 0.00000000
membership_s33   membership_s33 0.00000000
membership_s36   membership_s36 0.00000000
membership_s37   membership_s37 0.00000000
[1] "Dataset: low_C Model RF, run: 3 of 10 2015-06-22 17:10:44"
     |      Out-of-bag   |
Tree |      MSE  %Var(y) |
   1 |  0.02454   178.73 |
   2 |   0.0248   180.56 |
   3 |  0.02355   171.48 |
   4 |  0.02373   172.81 |
   5 |  0.02314   168.54 |
   6 |  0.02128   154.99 |
   7 |  0.02005   146.00 |
   8 |  0.01939   141.17 |
   9 |  0.01916   139.51 |
  10 |  0.01812   131.98 |
  11 |  0.01781   129.71 |
  12 |  0.01764   128.44 |
  13 |  0.01734   126.27 |
  14 |  0.01708   124.35 |
  15 |  0.01681   122.44 |
  16 |  0.01674   121.90 |
  17 |   0.0165   120.15 |
  18 |  0.01634   118.99 |
  19 |  0.01626   118.43 |
  20 |  0.01616   117.71 |
  21 |  0.01606   116.94 |
  22 |  0.01591   115.88 |
  23 |  0.01589   115.72 |
  24 |   0.0159   115.75 |
  25 |  0.01594   116.10 |
  26 |  0.01581   115.13 |
  27 |  0.01574   114.62 |
  28 |  0.01577   114.83 |
  29 |  0.01567   114.09 |
  30 |  0.01566   114.05 |
  31 |  0.01564   113.87 |
  32 |  0.01562   113.73 |
  33 |  0.01564   113.86 |
  34 |  0.01563   113.79 |
  35 |  0.01554   113.14 |
  36 |  0.01551   112.98 |
  37 |  0.01545   112.54 |
  38 |  0.01541   112.22 |
  39 |  0.01537   111.90 |
  40 |  0.01538   111.98 |
  41 |  0.01541   112.24 |
  42 |   0.0154   112.14 |
  43 |  0.01534   111.74 |
  44 |  0.01534   111.69 |
  45 |  0.01532   111.59 |
  46 |  0.01531   111.47 |
  47 |  0.01532   111.55 |
  48 |  0.01531   111.52 |
  49 |  0.01527   111.22 |
  50 |  0.01525   111.07 |
  51 |  0.01523   110.89 |
  52 |  0.01522   110.83 |
  53 |  0.01521   110.73 |
  54 |  0.01519   110.64 |
  55 |  0.01518   110.57 |
  56 |  0.01522   110.81 |
  57 |  0.01524   110.98 |
  58 |  0.01521   110.79 |
  59 |  0.01522   110.84 |
  60 |   0.0152   110.66 |
  61 |   0.0152   110.69 |
  62 |  0.01519   110.64 |
  63 |  0.01519   110.61 |
  64 |   0.0152   110.71 |
  65 |  0.01523   110.92 |
  66 |  0.01522   110.82 |
  67 |  0.01521   110.79 |
  68 |  0.01523   110.90 |
  69 |  0.01522   110.86 |
  70 |  0.01521   110.79 |
  71 |  0.01516   110.36 |
  72 |  0.01514   110.27 |
  73 |  0.01516   110.36 |
  74 |  0.01518   110.54 |
  75 |  0.01518   110.51 |
  76 |  0.01518   110.53 |
  77 |  0.01518   110.55 |
  78 |  0.01519   110.64 |
  79 |  0.01519   110.59 |
  80 |  0.01517   110.45 |
  81 |  0.01517   110.47 |
  82 |  0.01516   110.43 |
  83 |  0.01516   110.39 |
  84 |  0.01516   110.38 |
  85 |  0.01516   110.43 |
  86 |  0.01517   110.48 |
  87 |  0.01519   110.64 |
  88 |  0.01518   110.55 |
  89 |  0.01518   110.53 |
  90 |  0.01517   110.49 |
  91 |  0.01517   110.48 |
  92 |  0.01517   110.49 |
  93 |  0.01516   110.42 |
  94 |  0.01517   110.44 |
  95 |  0.01517   110.50 |
  96 |  0.01517   110.50 |
  97 |  0.01518   110.53 |
  98 |  0.01519   110.58 |
  99 |   0.0152   110.68 |
 100 |  0.01518   110.52 |
[1] "Random Forest variable coefficients"
                      %IncMSE IncNodePurity
graph0           1.608077e-04  4.720011e-02
graph1           3.347219e-03  4.798200e-01
graph2           1.024375e-04  7.898755e-02
graph3           2.361001e-03  4.991688e-01
graph4           1.998867e-03  6.081397e-01
graph5           9.571177e-04  2.833757e-01
graph6           4.183832e-03  4.519466e-01
graph7           1.860826e-04  1.163579e-01
graph8           1.007579e-05  1.709540e-01
graph9           3.211867e-03  3.897238e-01
graph10          6.027168e-03  4.664480e-01
graph11          4.595641e-03  5.660322e-01
graph12          2.465428e-03  5.098158e-01
graph13          6.286648e-03  7.850801e-01
graph14          1.889688e-03  4.719850e-01
graph15          4.082244e-03  5.180015e-01
graph16          4.769313e-03  4.044219e-01
graph17          7.628787e-03  8.002104e-01
graph18          1.165139e-03  1.962998e-01
graph19          4.743760e-03  7.503670e-01
graph20          1.496536e-03  6.306913e-01
graph21          4.603118e-03  5.253206e-01
graph22          6.663962e-05  2.022346e-02
graph23          1.154842e-02  7.557574e-01
graph24          2.344983e-04  1.395597e-01
graph25          3.348630e-04  2.838687e-01
graph26          8.496086e-05  1.159641e-01
graph27          1.334709e-04  1.589154e-01
graph28          1.245387e-04  3.838813e-02
graph29          9.098747e-06  1.727090e-02
orbit0           4.832477e-05  1.377985e-01
orbit1           3.312718e-03  4.739023e-01
orbit2           9.775363e-05  2.051995e-01
orbit3           2.711272e-05  1.380834e-01
orbit4           1.255064e-03  5.401070e-01
orbit5           6.779248e-03  5.841767e-01
orbit6           3.717484e-03  5.130903e-01
orbit7           3.282770e-05  1.333929e-01
orbit8           5.124488e-04  2.371369e-01
orbit9           8.682123e-04  3.903766e-01
orbit10          1.113842e-03  1.958446e-01
orbit11          1.185779e-05  1.372625e-01
orbit12          8.061343e-04  1.931023e-01
orbit13          5.548174e-05  2.557677e-02
orbit14          1.438032e-05  1.396932e-01
orbit15          3.838687e-03  4.682128e-01
orbit16          6.682331e-03  7.575065e-01
orbit17          7.489320e-03  4.679204e-01
orbit18          7.491567e-03  1.165579e+00
orbit19          2.275741e-03  4.786016e-01
orbit20          2.052478e-03  5.203454e-01
orbit21          3.783464e-03  8.090750e-01
orbit22          2.255472e-03  3.880036e-01
orbit23         -1.805024e-05  5.661713e-02
orbit24          5.895552e-03  5.447724e-01
orbit25          1.474122e-03  2.636640e-01
orbit26          6.541392e-04  1.602531e-01
orbit27          7.136969e-03  9.014100e-01
orbit28          1.025350e-02  6.747064e-01
orbit29          1.035481e-03  2.883645e-01
orbit30          7.225133e-04  2.883622e-01
orbit31          2.628846e-03  5.398621e-01
orbit32          1.120301e-03  1.327687e-01
orbit33          1.348904e-04  2.760320e-01
orbit34          7.300590e-03  5.129853e-01
orbit35          3.456665e-03  3.931715e-01
orbit36          6.222543e-04  5.397865e-01
orbit37          1.316207e-03  3.396884e-01
orbit38          9.310769e-04  5.964454e-01
orbit39          3.366711e-03  4.628498e-01
orbit40          9.934492e-04  1.905077e-01
orbit41          2.972759e-04  3.227143e-02
orbit42         -4.269855e-06  5.445551e-02
orbit43          1.354982e-03  1.516545e-01
orbit44         -2.562584e-05  8.544726e-02
orbit45          9.510063e-03  1.029170e+00
orbit46          4.132709e-04  2.287359e-01
orbit47          3.499507e-04  4.493109e-02
orbit48          4.113185e-04  8.483766e-02
orbit49          1.025753e-03  3.525418e-01
orbit50          2.684634e-04  3.002918e-01
orbit51          6.857562e-03  3.484787e-01
orbit52          6.214455e-04  2.237951e-01
orbit53          4.262666e-03  1.716128e-01
orbit54          9.680305e-05  1.579627e-01
orbit55          0.000000e+00  1.582935e-19
orbit56          6.896287e-03  7.064011e-01
orbit57          1.464235e-03  3.138752e-01
orbit58          3.174487e-05  2.853112e-02
orbit59          1.784424e-04  1.278526e-01
orbit60          1.461069e-04  3.790858e-02
orbit61          3.524964e-06  3.122718e-02
orbit62          1.686724e-04  1.636988e-01
orbit63          2.786035e-04  7.846030e-02
orbit64         -3.301410e-08  2.605245e-02
orbit65          1.930753e-04  2.837515e-01
orbit66          1.726971e-04  6.175916e-02
orbit67          2.304682e-05  5.430099e-02
orbit68          2.754350e-04  1.130942e-01
orbit69          0.000000e+00  2.602085e-20
orbit70          8.062415e-05  2.380807e-02
orbit71         -1.423757e-06  1.502903e-02
orbit72          1.709950e-05  4.382089e-03
AP              -3.012408e-05  1.076842e-01
bet              6.509014e-03  1.475288e+00
ecc              3.380979e-05  1.502141e-02
eccrad           6.042429e-04  6.694838e-02
close            1.791734e-03  2.859353e-01
constraint       4.776893e-03  5.582765e-01
coreness         3.973543e-04  3.626683e-01
knn              3.940615e-03  6.248511e-01
hubscore         2.341866e-03  5.491587e-01
pagerank         3.941199e-03  1.117589e+00
trans            4.446482e-04  1.535195e-01
evcent           2.748077e-03  4.950476e-01
first            3.931608e-05  1.845915e-02
upto_second      3.060660e-03  3.359166e-01
upto_third       2.226679e-03  4.617808e-01
upto_fourth      1.801214e-03  3.179500e-01
upto_fifth       1.240843e-03  8.647646e-01
upto_sixth       3.622407e-03  3.442572e-01
second           3.337416e-03  4.758751e-01
third            2.309106e-03  6.869581e-01
fourth           9.604721e-03  1.116914e+00
fifth            1.726005e-03  5.354435e-01
sixth            1.840747e-03  5.908561e-01
ratio1           1.687068e-03  6.717562e-01
ratio2           4.397234e-03  6.247876e-01
ratio3           3.599042e-03  7.324266e-01
ratio4           1.912909e-03  4.876735e-01
ratio5           4.211937e-03  1.647972e+00
ratio6           5.640207e-03  9.669881e-01
selfinter        4.247045e-06  6.085643e-02
walktrap_vertex  7.795722e-04  3.735450e-01
bigcom1          3.441068e-04  2.296343e-01
bigcom2          0.000000e+00  0.000000e+00
bigcom3          0.000000e+00  3.035766e-19
bigcom4          2.440855e-03  1.370431e-01
bigcom6          0.000000e+00  0.000000e+00
bigcom8          2.735470e-06  7.288460e-02
bigcom9          0.000000e+00  2.385245e-20
bigcom11         0.000000e+00  3.035766e-20
bigcom13         0.000000e+00  4.336809e-21
bigcom15         2.610228e-04  2.047327e-01
bigcom16         0.000000e+00  0.000000e+00
bigcom21        -1.871071e-05  3.818699e-02
bigcom22         2.411682e-04  1.376766e-01
bigcom24        -9.591546e-07  6.151138e-01
bigcom26         0.000000e+00  3.035766e-20
bigcom28         4.952059e-05  8.913434e-02
bigcom30         0.000000e+00  9.107298e-20
bigcom31         0.000000e+00  0.000000e+00
bigcom32         0.000000e+00  0.000000e+00
bigcom33         0.000000e+00  0.000000e+00
bigcom34         0.000000e+00  2.168404e-20
bigcom36        -3.379012e-05  1.802579e-01
bigcom37         0.000000e+00  0.000000e+00
bigcom38         0.000000e+00  8.673617e-21
bigcom39         0.000000e+00  8.673617e-21
bigcom40         8.266137e-04  3.733452e-01
bigcom43         0.000000e+00  0.000000e+00
bigcom44         0.000000e+00  2.428613e-19
bigcom46         0.000000e+00  2.168404e-20
bigcom47         0.000000e+00  8.673617e-21
bigcom49         1.175142e-05  3.367072e-01
bigcom50         0.000000e+00  1.301043e-20
bigcom51         0.000000e+00  4.336809e-21
bigcom52         0.000000e+00  0.000000e+00
bigcom54         0.000000e+00  0.000000e+00
bigcom56         0.000000e+00  3.035766e-20
bigcom62         0.000000e+00  2.168404e-20
bigcom66         0.000000e+00  0.000000e+00
bigcom68         0.000000e+00  0.000000e+00
bigcom69         0.000000e+00  2.385245e-20
bigcom71         0.000000e+00  8.673617e-21
bigcom72         0.000000e+00  6.505213e-20
bigcom73         0.000000e+00  0.000000e+00
bigcom74         0.000000e+00  0.000000e+00
bigcom75         0.000000e+00  0.000000e+00
bigcom76         0.000000e+00  8.673617e-21
bigcom77         0.000000e+00  1.734723e-20
bigcom79         0.000000e+00  0.000000e+00
bigcom80         0.000000e+00  0.000000e+00
bigcom82         0.000000e+00  3.469447e-20
bigcom83         0.000000e+00  0.000000e+00
bigcom84         0.000000e+00  0.000000e+00
bigcom85         0.000000e+00  0.000000e+00
bigcom87         0.000000e+00  8.673617e-21
bigcom89         0.000000e+00  0.000000e+00
bigcom91         0.000000e+00  8.673617e-21
bigcom92         0.000000e+00  5.421011e-20
bigcom93         0.000000e+00  0.000000e+00
bigcom96         0.000000e+00  0.000000e+00
bigcom97         0.000000e+00  2.168404e-20
bigcom98         0.000000e+00  5.637851e-20
bigcom99         0.000000e+00  0.000000e+00
bigcom101        0.000000e+00  2.602085e-20
bigcom104        0.000000e+00  1.734723e-20
bigcom106        0.000000e+00  0.000000e+00
bigcom109        0.000000e+00  4.336809e-21
bigcom113        0.000000e+00  0.000000e+00
bigcom116        0.000000e+00  3.252607e-20
bigcom120        0.000000e+00  0.000000e+00
bigcom123        0.000000e+00  1.301043e-20
bigcom126        0.000000e+00  3.469447e-20
bigcom127       -1.737156e-05  5.731012e-01
bigcom137        0.000000e+00  0.000000e+00
bigcom139        0.000000e+00  8.673617e-21
bigcom140        0.000000e+00  0.000000e+00
bigcom143        0.000000e+00  0.000000e+00
bigcom145        1.461129e-05  6.783127e-01
bigcom146        0.000000e+00  0.000000e+00
bigcom147        0.000000e+00  0.000000e+00
bigcom149        0.000000e+00  8.231707e-01
bigcom153        0.000000e+00  0.000000e+00
bigcom154        0.000000e+00  8.673617e-21
bigcom156        0.000000e+00  2.602085e-20
bigcom157        0.000000e+00  0.000000e+00
bigcom158        0.000000e+00  0.000000e+00
bigcom160        0.000000e+00  0.000000e+00
bigcom161        0.000000e+00  0.000000e+00
bigcom162        0.000000e+00  4.336809e-21
bigcom164        0.000000e+00  4.336809e-21
bigcom166        0.000000e+00  1.734723e-20
bigcom167        0.000000e+00  8.673617e-21
bigcom171        0.000000e+00  0.000000e+00
bigcom173        0.000000e+00  0.000000e+00
bigcom175        0.000000e+00  0.000000e+00
bigcom176        0.000000e+00  8.673617e-21
bigcom177        0.000000e+00  0.000000e+00
bigcom178        0.000000e+00  0.000000e+00
bigcom180        0.000000e+00  0.000000e+00
bigcom181        0.000000e+00  2.168404e-20
bigcom184        0.000000e+00  0.000000e+00
bigcom186        0.000000e+00  3.035766e-20
bigcom187        0.000000e+00  2.168404e-20
bigcom189        0.000000e+00  8.673617e-21
bigcom194        0.000000e+00  4.336809e-21
bigcom195        0.000000e+00  0.000000e+00
bigcom196       -1.304748e-05  6.106813e-01
bigcom204        0.000000e+00  8.673617e-21
bigcom205        0.000000e+00  0.000000e+00
bigcom212        0.000000e+00  0.000000e+00
bigcom214        0.000000e+00  0.000000e+00
bigcom222        0.000000e+00  0.000000e+00
bigcom223        0.000000e+00  0.000000e+00
bigcom226        0.000000e+00  0.000000e+00
bigcom227        0.000000e+00  0.000000e+00
bigcom229        0.000000e+00  4.336809e-21
bigcom233        0.000000e+00  0.000000e+00
bigcom236        0.000000e+00  2.168404e-20
bigcom237        0.000000e+00  0.000000e+00
bigcom246        0.000000e+00  0.000000e+00
bigcom248        0.000000e+00  0.000000e+00
bigcom249        0.000000e+00  0.000000e+00
bigcom250        0.000000e+00  0.000000e+00
bigcom254        0.000000e+00  0.000000e+00
bigcom266        0.000000e+00  0.000000e+00
bigcom269        0.000000e+00  8.673617e-21
bigcom272        0.000000e+00  0.000000e+00
bigcom274        4.016846e-05  1.122829e-01
bigcom281       -1.828819e-05  6.074592e-01
bigcom291        0.000000e+00  0.000000e+00
bigcom292       -8.345180e-06  6.261864e-01
bigcom295        0.000000e+00  0.000000e+00
bigcom299        0.000000e+00  4.336809e-21
bigcom301        0.000000e+00  8.673617e-21
bigcom306        0.000000e+00  4.336809e-20
bigcom309        0.000000e+00  0.000000e+00
bigcom314        0.000000e+00  0.000000e+00
bigcom321        0.000000e+00  3.035766e-20
bigcom341        0.000000e+00  0.000000e+00
bigcom350        0.000000e+00  0.000000e+00
bigcom353        0.000000e+00  0.000000e+00
bigcom359        0.000000e+00  0.000000e+00
bigcom363        0.000000e+00  0.000000e+00
bigcom365        0.000000e+00  0.000000e+00
bigcom385        0.000000e+00  0.000000e+00
bigcom386        0.000000e+00  0.000000e+00
bigcom408        0.000000e+00  0.000000e+00
bigcom412        0.000000e+00  0.000000e+00
bigcom480        0.000000e+00  0.000000e+00
spin_vertex      2.529344e-03  3.840587e-01
membership_s1    2.468309e-05  3.234811e-02
membership_s3    0.000000e+00  2.602085e-20
membership_s4    2.680091e-04  6.194146e-01
membership_s5    4.456916e-05  9.471693e-02
membership_s6    1.149133e-04  6.384983e-02
membership_s7    1.600410e-04  9.202541e-02
membership_s8    0.000000e+00  8.673617e-21
membership_s9    0.000000e+00  8.673617e-21
membership_s11   0.000000e+00  3.469447e-20
membership_s12   0.000000e+00  3.035766e-20
membership_s14   1.883335e-05  5.714025e-01
membership_s15   0.000000e+00  4.488597e-19
membership_s16   7.668764e-08  2.616969e-02
membership_s17   0.000000e+00  8.673617e-21
membership_s18   1.709402e-05  9.000000e-03
membership_s20   0.000000e+00  0.000000e+00
membership_s21   1.618930e-04  1.188562e-01
membership_s22   0.000000e+00  2.385245e-20
membership_s24   0.000000e+00  4.770490e-20
membership_s25   0.000000e+00  1.561251e-19
membership_s26   0.000000e+00  5.204170e-20
membership_s27   8.100163e-06  1.405802e-01
membership_s28   0.000000e+00  6.505213e-20
membership_s30  -3.629658e-06  2.786378e-02
membership_s31   2.471981e-05  8.407505e-02
membership_s32   8.926875e-05  1.192612e-01
membership_s33   0.000000e+00  0.000000e+00
membership_s36   2.132777e-04  2.714325e-01
membership_s37   0.000000e+00  1.908196e-19
V1               1.974691e-03  1.450046e+00
V2               1.109866e-03  1.204676e+00
pdi              5.703498e-07  3.133612e-02
adhesion         4.012960e-03  1.015782e+00
cohesion         3.790516e-03  1.034874e+00
inner            1.834364e-03  1.439892e+00
outer            2.676280e-03  1.395792e+00
ioratio          2.643818e-03  1.679389e+00
comsize          2.064091e-03  1.201445e+00
[1] "Dataset: low_C Model GLM, run: 3 of 10 2015-06-22 17:13:47"
[1] "glmnet variable coefficients"
                     [,1]          [,2]
(Intercept)     -4.259955 -5.366800e+00
graph0           0.000000  1.025279e-03
graph1           0.000000 -6.773302e-05
graph2           0.000000  1.338770e-03
graph3           0.000000  0.000000e+00
graph4           0.000000  0.000000e+00
graph5           0.000000 -1.517875e-03
graph6           0.000000 -1.129555e-05
graph7           0.000000 -2.574389e-03
graph8           0.000000  1.203186e-01
graph9           0.000000 -1.321981e-07
graph10          0.000000  0.000000e+00
graph11          0.000000 -1.432659e-12
graph12          0.000000  1.509067e-09
graph13          0.000000  3.617507e-06
graph14          0.000000  0.000000e+00
graph15          0.000000  5.719523e-05
graph16          0.000000 -1.353818e-06
graph17          0.000000  4.121418e-06
graph18          0.000000 -8.259477e-05
graph19          0.000000  9.792966e-06
graph20          0.000000  2.248260e-05
graph21          0.000000  0.000000e+00
graph22          0.000000 -2.841208e-05
graph23          0.000000 -8.044435e-06
graph24          0.000000 -3.043996e-05
graph25          0.000000 -1.642678e-03
graph26          0.000000 -2.563376e-03
graph27          0.000000  1.696517e-02
graph28          0.000000  3.437859e-03
graph29          0.000000 -3.622012e-01
orbit0           0.000000  1.066605e-03
orbit1           0.000000 -4.677293e-05
orbit2           0.000000 -5.341308e-02
orbit3           0.000000  4.374982e-03
orbit4           0.000000  0.000000e+00
orbit5           0.000000 -8.688463e-05
orbit6           0.000000  0.000000e+00
orbit7           0.000000  1.298487e-03
orbit8           0.000000 -1.252705e-03
orbit9           0.000000  0.000000e+00
orbit10          0.000000 -5.907703e-04
orbit11          0.000000 -1.124330e-01
orbit12          0.000000 -1.919003e-03
orbit13          0.000000 -5.708174e-01
orbit14          0.000000  1.894733e-01
orbit15          0.000000 -5.746020e-08
orbit16          0.000000 -1.290685e-06
orbit17          0.000000 -2.719345e-06
orbit18          0.000000 -1.011859e-07
orbit19          0.000000  0.000000e+00
orbit20          0.000000  3.857357e-10
orbit21          0.000000  1.271157e-04
orbit22          0.000000 -3.871656e-12
orbit23          0.000000  4.955738e-02
orbit24          0.000000  8.502330e-07
orbit25          0.000000 -8.345338e-07
orbit26          0.000000  2.079336e-04
orbit27          0.000000  2.274953e-06
orbit28          0.000000  5.332108e-06
orbit29          0.000000  1.608345e-05
orbit30          0.000000  1.567689e-04
orbit31          0.000000  0.000000e+00
orbit32          0.000000 -4.381160e-09
orbit33          0.000000  8.427068e-02
orbit34          0.000000  1.584395e-05
orbit35          0.000000 -5.254604e-06
orbit36          0.000000  3.681787e-05
orbit37          0.000000 -4.988858e-07
orbit38          0.000000  2.339143e-03
orbit39          0.000000  4.240374e-06
orbit40          0.000000  3.100302e-06
orbit41          0.000000 -2.332114e-03
orbit42          0.000000  3.805616e-01
orbit43          0.000000 -8.493134e-05
orbit44          0.000000 -7.535154e-02
orbit45          0.000000  6.772055e-06
orbit46          0.000000  1.193785e-04
orbit47          0.000000  1.586036e-03
orbit48          0.000000 -7.988726e-04
orbit49          0.000000  3.128472e-05
orbit50          0.000000 -3.583207e-02
orbit51          0.000000  8.962636e-05
orbit52          0.000000 -1.958554e-05
orbit53          0.000000  3.886790e-03
orbit54          0.000000 -2.822835e-05
orbit55          0.000000 -4.221587e-02
orbit56          0.000000 -5.099589e-05
orbit57          0.000000  2.395084e-03
orbit58          0.000000 -1.428244e-01
orbit59          0.000000 -1.636717e-04
orbit60          0.000000  7.539325e-03
orbit61          0.000000  6.959689e-01
orbit62          0.000000  0.000000e+00
orbit63          0.000000 -9.328643e-03
orbit64          0.000000 -1.785806e-02
orbit65          0.000000 -1.427080e-03
orbit66          0.000000 -1.997028e-02
orbit67          0.000000  8.420362e-01
orbit68          0.000000  1.955800e-02
orbit69          0.000000  0.000000e+00
orbit70          0.000000  2.299008e-03
orbit71          0.000000  7.310642e-01
orbit72          0.000000 -3.631202e-01
AP               0.000000  4.697651e-02
bet              0.000000 -2.383270e-05
ecc              0.000000  4.131140e-03
eccrad           0.000000  3.732237e-02
close            0.000000  9.674604e-02
constraint       0.000000 -1.437990e-01
coreness         0.000000  2.096026e-01
knn              0.000000  1.902330e-04
hubscore         0.000000  1.357636e+01
pagerank         0.000000 -1.593874e+00
trans            0.000000  1.301328e-01
evcent           0.000000  1.600389e+01
first            0.000000  1.013431e-03
upto_second      0.000000 -5.009512e-05
upto_third       0.000000  0.000000e+00
upto_fourth      0.000000  3.634722e-06
upto_fifth       0.000000  0.000000e+00
upto_sixth       0.000000 -1.318901e-04
second           0.000000 -3.636035e-05
third            0.000000  1.496855e-05
fourth           0.000000  6.399992e-07
fifth            0.000000 -9.371864e-06
sixth            0.000000 -1.136904e-04
ratio1           0.000000  3.138667e-04
ratio2           0.000000 -6.060009e-04
ratio3           0.000000 -1.868175e-04
ratio4           0.000000 -7.364247e-03
ratio5           0.000000  8.473678e-08
ratio6           0.000000  2.450939e-04
selfinter        0.000000 -3.984115e-01
walktrap_vertex  0.000000  4.375948e-02
bigcom1          0.000000  1.793309e-01
bigcom2          0.000000 -7.823222e-01
bigcom3          0.000000 -4.999364e-02
bigcom4          0.000000  4.335337e-01
bigcom6          0.000000 -2.505512e-01
bigcom8          0.000000  3.095462e-02
bigcom9          0.000000 -8.882391e-01
bigcom11         0.000000 -6.851383e-01
bigcom13         0.000000 -1.011351e+00
bigcom15         0.000000  1.831377e+00
bigcom16         0.000000 -8.552365e-01
bigcom21         0.000000  1.024774e+00
bigcom22         0.000000  1.913082e-01
bigcom24         0.000000  3.172539e+00
bigcom26         0.000000 -6.976111e-01
bigcom28         0.000000  3.816320e-01
bigcom30         0.000000 -1.027847e+00
bigcom31         0.000000 -3.704887e-02
bigcom32         0.000000 -1.214580e+00
bigcom33         0.000000 -3.607983e-01
bigcom34         0.000000 -3.647069e-01
bigcom36         0.000000  1.778042e+00
bigcom37         0.000000  0.000000e+00
bigcom38         0.000000 -6.265848e-01
bigcom39         0.000000 -7.677662e-01
bigcom40         0.000000  6.657957e-01
bigcom43         0.000000 -4.547393e-01
bigcom44         0.000000 -7.055544e-01
bigcom46         0.000000 -6.712290e-01
bigcom47         0.000000 -3.362714e-01
bigcom49         0.000000  1.851904e+00
bigcom50         0.000000 -5.508977e-01
bigcom51         0.000000 -6.812760e-01
bigcom52         0.000000 -1.751677e-01
bigcom54         0.000000 -4.807778e-01
bigcom56         0.000000 -4.230471e-01
bigcom62         0.000000 -2.507929e-01
bigcom66         0.000000 -3.334209e-01
bigcom68         0.000000 -2.684366e-01
bigcom69         0.000000 -5.653238e-01
bigcom71         0.000000 -5.281997e-01
bigcom72         0.000000 -3.747384e-01
bigcom73         0.000000 -2.510363e-01
bigcom74         0.000000 -6.716376e-01
bigcom75         0.000000 -2.196704e-01
bigcom76         0.000000 -3.174055e-01
bigcom77         0.000000 -3.997654e-01
bigcom79         0.000000 -3.399091e-01
bigcom80         0.000000 -3.790788e-01
bigcom82         0.000000 -4.320472e-01
bigcom83         0.000000  0.000000e+00
bigcom84         0.000000 -6.017856e-01
bigcom85         0.000000 -5.488797e-01
bigcom87         0.000000 -4.563466e-01
bigcom89         0.000000 -3.220189e-01
bigcom91         0.000000 -4.038235e-01
bigcom92         0.000000 -6.525222e-01
bigcom93         0.000000  0.000000e+00
bigcom96         0.000000 -4.647345e-01
bigcom97         0.000000 -5.760433e-01
bigcom98         0.000000 -6.677445e-01
bigcom99         0.000000 -1.777862e-01
bigcom101        0.000000 -4.006648e-01
bigcom104        0.000000 -5.411703e-01
bigcom106        0.000000 -5.015652e-01
bigcom109        0.000000 -7.967068e-01
bigcom113        0.000000  0.000000e+00
bigcom116        0.000000 -7.185785e-01
bigcom120        0.000000 -2.611384e-01
bigcom123        0.000000 -3.326579e-01
bigcom126        0.000000 -4.654947e-01
bigcom127        0.000000  4.458940e+00
bigcom137        0.000000 -4.426832e-01
bigcom139        0.000000 -1.452010e-01
bigcom140        0.000000 -8.481929e-01
bigcom143        0.000000 -1.540879e-01
bigcom145        0.000000  4.604840e+00
bigcom146        0.000000 -8.721212e-01
bigcom147        0.000000 -8.070857e-01
bigcom149        0.000000  7.466135e+00
bigcom153        0.000000 -2.001636e-01
bigcom154        0.000000 -5.742011e-01
bigcom156        0.000000 -3.668294e-01
bigcom157        0.000000  0.000000e+00
bigcom158        0.000000 -5.185159e-01
bigcom160        0.000000 -6.000898e-01
bigcom161        0.000000 -2.829102e-01
bigcom162        0.000000 -9.541932e-02
bigcom164        0.000000 -7.044367e-01
bigcom166        0.000000 -6.411306e-01
bigcom167        0.000000 -5.306155e-01
bigcom171        0.000000  0.000000e+00
bigcom173        0.000000 -3.331221e-01
bigcom175        0.000000 -7.387099e-03
bigcom176        0.000000 -4.836744e-01
bigcom177        0.000000 -2.818260e-01
bigcom178        0.000000 -8.966915e-02
bigcom180        0.000000 -2.735175e-01
bigcom181        0.000000 -2.267094e+00
bigcom184        0.000000 -8.695152e-01
bigcom186        0.000000 -2.780885e-01
bigcom187        0.000000 -5.558975e-01
bigcom189        0.000000 -5.010437e-01
bigcom194        0.000000 -4.932946e-01
bigcom195        0.000000 -5.536816e-01
bigcom196        0.000000  3.921715e+00
bigcom204        0.000000 -6.230642e-01
bigcom205        0.000000 -9.401813e-02
bigcom212        0.000000 -5.841651e-01
bigcom214        0.000000 -4.164982e-01
bigcom222        0.000000 -3.836418e-01
bigcom223        0.000000  0.000000e+00
bigcom226        0.000000 -5.659959e-01
bigcom227        0.000000 -1.121929e-01
bigcom229        0.000000 -1.539302e-01
bigcom233        0.000000  0.000000e+00
bigcom236        0.000000 -3.367231e-01
bigcom237        0.000000 -1.493580e-01
bigcom246        0.000000 -2.909246e-01
bigcom248        0.000000  0.000000e+00
bigcom249        0.000000 -4.943074e-03
bigcom250        0.000000 -2.901745e-01
bigcom254        0.000000 -7.307897e-01
bigcom266        0.000000 -2.686824e-01
bigcom269        0.000000 -4.420491e-01
bigcom272        0.000000 -6.442738e-01
bigcom274        0.000000  2.688028e+00
bigcom281        0.000000  3.739922e+00
bigcom291        0.000000 -4.778091e-01
bigcom292        0.000000  3.306756e+00
bigcom295        0.000000 -1.426207e-01
bigcom299        0.000000 -3.794604e-01
bigcom301        0.000000 -3.165116e-01
bigcom306        0.000000 -5.194439e-01
bigcom309        0.000000 -1.241068e-01
bigcom314        0.000000 -2.304979e-01
bigcom321        0.000000 -6.639679e-01
bigcom341        0.000000 -3.864763e-01
bigcom350        0.000000 -1.143346e+00
bigcom353        0.000000 -4.726439e-01
bigcom359        0.000000 -1.209141e-01
bigcom363        0.000000  0.000000e+00
bigcom365        0.000000 -1.540287e-01
bigcom385        0.000000 -3.643581e-01
bigcom386        0.000000 -5.375607e-02
bigcom408        0.000000  0.000000e+00
bigcom412        0.000000 -6.046175e-01
bigcom480        0.000000 -4.700648e-01
spin_vertex      0.000000 -6.132251e-02
membership_s1    0.000000 -8.046851e-02
membership_s3    0.000000 -6.999724e-01
membership_s4    0.000000  8.994153e-01
membership_s5    0.000000  1.619340e-01
membership_s6    0.000000  1.210756e-01
membership_s7    0.000000  1.317472e-01
membership_s8    0.000000 -4.861710e-01
membership_s9    0.000000 -5.757912e-01
membership_s11   0.000000 -3.755725e-01
membership_s12   0.000000 -1.404428e-01
membership_s14   0.000000  3.316622e+00
membership_s15   0.000000 -1.627041e+00
membership_s16   0.000000 -1.601101e-01
membership_s17   0.000000 -4.028345e-01
membership_s18   0.000000 -2.364933e+00
membership_s20   0.000000 -4.199522e-01
membership_s21   0.000000  1.144752e-01
membership_s22   0.000000 -1.854823e+00
membership_s24   0.000000 -6.389513e-01
membership_s25   0.000000 -5.769905e-01
membership_s26   0.000000 -1.027654e+00
membership_s27   0.000000 -5.726245e-02
membership_s28   0.000000 -4.408294e-01
membership_s30   0.000000 -1.506715e-01
membership_s31   0.000000  3.780367e-01
membership_s32   0.000000  2.066738e-01
membership_s33   0.000000 -4.041518e-01
membership_s36   0.000000  2.994632e-01
membership_s37   0.000000 -1.757759e+00
V1               0.000000  0.000000e+00
V2               0.000000  1.020457e+00
pdi              0.000000  3.429897e+03
adhesion         0.000000  4.873703e-06
cohesion         0.000000 -6.225001e-06
inner            0.000000  9.645048e-07
outer            0.000000 -6.595603e-06
ioratio          0.000000 -5.465613e-01
comsize          0.000000  3.936217e-04
[1] "Dataset: low_C Model GBM, run: 4 of 10 2015-06-22 17:14:39"
Iter   TrainDeviance   ValidDeviance   StepSize   Improve
     1        0.1487            -nan     0.0100   -0.0000
     2        0.1479            -nan     0.0100   -0.0000
     3        0.1469            -nan     0.0100    0.0001
     4        0.1455            -nan     0.0100    0.0000
     5        0.1437            -nan     0.0100    0.0002
     6        0.1425            -nan     0.0100    0.0001
     7        0.1411            -nan     0.0100   -0.0000
     8        0.1399            -nan     0.0100   -0.0001
     9        0.1385            -nan     0.0100   -0.0001
    10        0.1375            -nan     0.0100    0.0001
    20        0.1287            -nan     0.0100    0.0001
    25        0.1251            -nan     0.0100    0.0001

[1] "GBM variable coefficients"
                            var    rel.inf
outer                     outer 5.53467636
ioratio                 ioratio 4.87703564
graph23                 graph23 4.30725327
orbit18                 orbit18 4.17102068
membership_s4     membership_s4 4.01183692
comsize                 comsize 3.93839535
orbit17                 orbit17 3.63061651
orbit16                 orbit16 3.04849316
walktrap_vertex walktrap_vertex 2.92998795
ratio5                   ratio5 2.54674248
orbit9                   orbit9 2.50634065
inner                     inner 2.42842623
ratio4                   ratio4 2.40931831
ratio2                   ratio2 2.11740864
orbit2                   orbit2 1.97052712
orbit53                 orbit53 1.92340567
bigcom40               bigcom40 1.78915897
pagerank               pagerank 1.78315003
bet                         bet 1.74123767
constraint           constraint 1.74026253
graph25                 graph25 1.61621159
graph27                 graph27 1.43735330
V2                           V2 1.32802377
orbit50                 orbit50 1.32310512
graph19                 graph19 1.30342097
V1                           V1 1.23604279
graph1                   graph1 1.23566869
coreness               coreness 1.17689336
graph12                 graph12 1.13053985
graph16                 graph16 1.11462492
graph20                 graph20 1.08911473
knn                         knn 1.01930979
ratio1                   ratio1 0.91559939
orbit31                 orbit31 0.90876337
graph10                 graph10 0.87753699
fourth                   fourth 0.87234132
orbit71                 orbit71 0.85278395
orbit37                 orbit37 0.80090448
upto_sixth           upto_sixth 0.78473189
orbit27                 orbit27 0.77624696
graph17                 graph17 0.73732465
orbit21                 orbit21 0.72257594
adhesion               adhesion 0.72143631
membership_s36   membership_s36 0.70546550
sixth                     sixth 0.70403157
bigcom28               bigcom28 0.69942876
graph4                   graph4 0.69527777
ratio6                   ratio6 0.66157621
orbit47                 orbit47 0.64899675
orbit10                 orbit10 0.62126810
orbit20                 orbit20 0.57990975
graph9                   graph9 0.54891463
orbit35                 orbit35 0.51066018
orbit30                 orbit30 0.50683702
orbit57                 orbit57 0.48014547
cohesion               cohesion 0.47372907
orbit28                 orbit28 0.44218607
orbit29                 orbit29 0.43764066
orbit45                 orbit45 0.43331837
upto_fifth           upto_fifth 0.42038193
bigcom1                 bigcom1 0.39910714
ratio3                   ratio3 0.38437637
orbit33                 orbit33 0.35246138
orbit25                 orbit25 0.34947368
graph7                   graph7 0.34109160
orbit62                 orbit62 0.30557246
graph13                 graph13 0.29809046
graph11                 graph11 0.27841688
membership_s1     membership_s1 0.26897125
second                   second 0.26102311
orbit56                 orbit56 0.26064981
orbit5                   orbit5 0.26024777
orbit51                 orbit51 0.23788918
graph5                   graph5 0.23291059
orbit32                 orbit32 0.22912702
orbit42                 orbit42 0.20217651
graph21                 graph21 0.19512845
orbit7                   orbit7 0.19295713
orbit67                 orbit67 0.17955323
orbit52                 orbit52 0.17150644
fifth                     fifth 0.15688395
orbit46                 orbit46 0.15639714
orbit66                 orbit66 0.15441677
orbit48                 orbit48 0.13742313
orbit11                 orbit11 0.13568969
orbit68                 orbit68 0.12764253
spin_vertex         spin_vertex 0.11676836
orbit41                 orbit41 0.09370915
orbit13                 orbit13 0.09021950
trans                     trans 0.08742253
membership_s32   membership_s32 0.08318477
orbit23                 orbit23 0.06893009
membership_s31   membership_s31 0.06392204
bigcom15               bigcom15 0.05137127
graph15                 graph15 0.04467689
orbit19                 orbit19 0.03813572
bigcom4                 bigcom4 0.03685989
graph0                   graph0 0.00000000
graph2                   graph2 0.00000000
graph3                   graph3 0.00000000
graph6                   graph6 0.00000000
graph8                   graph8 0.00000000
graph14                 graph14 0.00000000
graph18                 graph18 0.00000000
graph22                 graph22 0.00000000
graph24                 graph24 0.00000000
graph26                 graph26 0.00000000
graph28                 graph28 0.00000000
graph29                 graph29 0.00000000
orbit0                   orbit0 0.00000000
orbit1                   orbit1 0.00000000
orbit3                   orbit3 0.00000000
orbit4                   orbit4 0.00000000
orbit6                   orbit6 0.00000000
orbit8                   orbit8 0.00000000
orbit12                 orbit12 0.00000000
orbit14                 orbit14 0.00000000
orbit15                 orbit15 0.00000000
orbit22                 orbit22 0.00000000
orbit24                 orbit24 0.00000000
orbit26                 orbit26 0.00000000
orbit34                 orbit34 0.00000000
orbit36                 orbit36 0.00000000
orbit38                 orbit38 0.00000000
orbit39                 orbit39 0.00000000
orbit40                 orbit40 0.00000000
orbit43                 orbit43 0.00000000
orbit44                 orbit44 0.00000000
orbit49                 orbit49 0.00000000
orbit54                 orbit54 0.00000000
orbit55                 orbit55 0.00000000
orbit58                 orbit58 0.00000000
orbit59                 orbit59 0.00000000
orbit60                 orbit60 0.00000000
orbit61                 orbit61 0.00000000
orbit63                 orbit63 0.00000000
orbit64                 orbit64 0.00000000
orbit65                 orbit65 0.00000000
orbit69                 orbit69 0.00000000
orbit70                 orbit70 0.00000000
orbit72                 orbit72 0.00000000
AP                           AP 0.00000000
ecc                         ecc 0.00000000
eccrad                   eccrad 0.00000000
close                     close 0.00000000
hubscore               hubscore 0.00000000
evcent                   evcent 0.00000000
first                     first 0.00000000
upto_second         upto_second 0.00000000
upto_third           upto_third 0.00000000
upto_fourth         upto_fourth 0.00000000
third                     third 0.00000000
selfinter             selfinter 0.00000000
bigcom2                 bigcom2 0.00000000
bigcom3                 bigcom3 0.00000000
bigcom6                 bigcom6 0.00000000
bigcom8                 bigcom8 0.00000000
bigcom9                 bigcom9 0.00000000
bigcom11               bigcom11 0.00000000
bigcom13               bigcom13 0.00000000
bigcom16               bigcom16 0.00000000
bigcom21               bigcom21 0.00000000
bigcom22               bigcom22 0.00000000
bigcom24               bigcom24 0.00000000
bigcom26               bigcom26 0.00000000
bigcom30               bigcom30 0.00000000
bigcom31               bigcom31 0.00000000
bigcom32               bigcom32 0.00000000
bigcom33               bigcom33 0.00000000
bigcom34               bigcom34 0.00000000
bigcom36               bigcom36 0.00000000
bigcom37               bigcom37 0.00000000
bigcom38               bigcom38 0.00000000
bigcom39               bigcom39 0.00000000
bigcom43               bigcom43 0.00000000
bigcom44               bigcom44 0.00000000
bigcom46               bigcom46 0.00000000
bigcom47               bigcom47 0.00000000
bigcom49               bigcom49 0.00000000
bigcom50               bigcom50 0.00000000
bigcom51               bigcom51 0.00000000
bigcom52               bigcom52 0.00000000
bigcom54               bigcom54 0.00000000
bigcom56               bigcom56 0.00000000
bigcom62               bigcom62 0.00000000
bigcom66               bigcom66 0.00000000
bigcom68               bigcom68 0.00000000
bigcom69               bigcom69 0.00000000
bigcom71               bigcom71 0.00000000
bigcom72               bigcom72 0.00000000
bigcom73               bigcom73 0.00000000
bigcom74               bigcom74 0.00000000
bigcom75               bigcom75 0.00000000
bigcom76               bigcom76 0.00000000
bigcom77               bigcom77 0.00000000
bigcom79               bigcom79 0.00000000
bigcom80               bigcom80 0.00000000
bigcom82               bigcom82 0.00000000
bigcom83               bigcom83 0.00000000
bigcom84               bigcom84 0.00000000
bigcom85               bigcom85 0.00000000
bigcom87               bigcom87 0.00000000
bigcom89               bigcom89 0.00000000
bigcom91               bigcom91 0.00000000
bigcom92               bigcom92 0.00000000
bigcom93               bigcom93 0.00000000
bigcom96               bigcom96 0.00000000
bigcom97               bigcom97 0.00000000
bigcom98               bigcom98 0.00000000
bigcom99               bigcom99 0.00000000
bigcom101             bigcom101 0.00000000
bigcom104             bigcom104 0.00000000
bigcom106             bigcom106 0.00000000
bigcom109             bigcom109 0.00000000
bigcom113             bigcom113 0.00000000
bigcom116             bigcom116 0.00000000
bigcom120             bigcom120 0.00000000
bigcom123             bigcom123 0.00000000
bigcom126             bigcom126 0.00000000
bigcom127             bigcom127 0.00000000
bigcom137             bigcom137 0.00000000
bigcom139             bigcom139 0.00000000
bigcom140             bigcom140 0.00000000
bigcom143             bigcom143 0.00000000
bigcom145             bigcom145 0.00000000
bigcom146             bigcom146 0.00000000
bigcom147             bigcom147 0.00000000
bigcom149             bigcom149 0.00000000
bigcom153             bigcom153 0.00000000
bigcom154             bigcom154 0.00000000
bigcom156             bigcom156 0.00000000
bigcom157             bigcom157 0.00000000
bigcom158             bigcom158 0.00000000
bigcom160             bigcom160 0.00000000
bigcom161             bigcom161 0.00000000
bigcom162             bigcom162 0.00000000
bigcom164             bigcom164 0.00000000
bigcom166             bigcom166 0.00000000
bigcom167             bigcom167 0.00000000
bigcom171             bigcom171 0.00000000
bigcom173             bigcom173 0.00000000
bigcom175             bigcom175 0.00000000
bigcom176             bigcom176 0.00000000
bigcom177             bigcom177 0.00000000
bigcom178             bigcom178 0.00000000
bigcom180             bigcom180 0.00000000
bigcom181             bigcom181 0.00000000
bigcom184             bigcom184 0.00000000
bigcom186             bigcom186 0.00000000
bigcom187             bigcom187 0.00000000
bigcom189             bigcom189 0.00000000
bigcom194             bigcom194 0.00000000
bigcom195             bigcom195 0.00000000
bigcom196             bigcom196 0.00000000
bigcom204             bigcom204 0.00000000
bigcom205             bigcom205 0.00000000
bigcom212             bigcom212 0.00000000
bigcom214             bigcom214 0.00000000
bigcom222             bigcom222 0.00000000
bigcom223             bigcom223 0.00000000
bigcom226             bigcom226 0.00000000
bigcom227             bigcom227 0.00000000
bigcom229             bigcom229 0.00000000
bigcom233             bigcom233 0.00000000
bigcom236             bigcom236 0.00000000
bigcom237             bigcom237 0.00000000
bigcom246             bigcom246 0.00000000
bigcom248             bigcom248 0.00000000
bigcom249             bigcom249 0.00000000
bigcom250             bigcom250 0.00000000
bigcom254             bigcom254 0.00000000
bigcom266             bigcom266 0.00000000
bigcom269             bigcom269 0.00000000
bigcom272             bigcom272 0.00000000
bigcom274             bigcom274 0.00000000
bigcom281             bigcom281 0.00000000
bigcom291             bigcom291 0.00000000
bigcom292             bigcom292 0.00000000
bigcom295             bigcom295 0.00000000
bigcom299             bigcom299 0.00000000
bigcom301             bigcom301 0.00000000
bigcom306             bigcom306 0.00000000
bigcom309             bigcom309 0.00000000
bigcom314             bigcom314 0.00000000
bigcom321             bigcom321 0.00000000
bigcom341             bigcom341 0.00000000
bigcom350             bigcom350 0.00000000
bigcom353             bigcom353 0.00000000
bigcom359             bigcom359 0.00000000
bigcom363             bigcom363 0.00000000
bigcom365             bigcom365 0.00000000
bigcom385             bigcom385 0.00000000
bigcom386             bigcom386 0.00000000
bigcom408             bigcom408 0.00000000
bigcom412             bigcom412 0.00000000
bigcom480             bigcom480 0.00000000
membership_s3     membership_s3 0.00000000
membership_s5     membership_s5 0.00000000
membership_s6     membership_s6 0.00000000
membership_s7     membership_s7 0.00000000
membership_s8     membership_s8 0.00000000
membership_s9     membership_s9 0.00000000
membership_s11   membership_s11 0.00000000
membership_s12   membership_s12 0.00000000
membership_s14   membership_s14 0.00000000
membership_s15   membership_s15 0.00000000
membership_s16   membership_s16 0.00000000
membership_s17   membership_s17 0.00000000
membership_s18   membership_s18 0.00000000
membership_s20   membership_s20 0.00000000
membership_s21   membership_s21 0.00000000
membership_s22   membership_s22 0.00000000
membership_s24   membership_s24 0.00000000
membership_s25   membership_s25 0.00000000
membership_s26   membership_s26 0.00000000
membership_s27   membership_s27 0.00000000
membership_s28   membership_s28 0.00000000
membership_s30   membership_s30 0.00000000
membership_s33   membership_s33 0.00000000
membership_s37   membership_s37 0.00000000
pdi                         pdi 0.00000000
[1] "Dataset: low_C Model RF, run: 4 of 10 2015-06-22 17:14:58"
     |      Out-of-bag   |
Tree |      MSE  %Var(y) |
   1 |  0.02661   187.82 |
   2 |  0.02535   178.91 |
   3 |  0.02306   162.73 |
   4 |  0.02279   160.85 |
   5 |  0.02318   163.62 |
   6 |  0.02138   150.87 |
   7 |  0.02078   146.65 |
   8 |  0.02046   144.38 |
   9 |   0.0196   138.34 |
  10 |   0.0189   133.38 |
  11 |   0.0185   130.60 |
  12 |  0.01802   127.19 |
  13 |  0.01807   127.54 |
  14 |  0.01785   125.96 |
  15 |  0.01735   122.47 |
  16 |  0.01729   122.04 |
  17 |  0.01715   121.03 |
  18 |  0.01707   120.47 |
  19 |  0.01684   118.89 |
  20 |  0.01682   118.74 |
  21 |  0.01673   118.08 |
  22 |  0.01661   117.26 |
  23 |  0.01651   116.51 |
  24 |  0.01644   116.05 |
  25 |  0.01644   116.00 |
  26 |  0.01636   115.45 |
  27 |  0.01631   115.13 |
  28 |  0.01622   114.50 |
  29 |  0.01613   113.81 |
  30 |  0.01611   113.71 |
  31 |   0.0161   113.66 |
  32 |  0.01603   113.14 |
  33 |  0.01605   113.25 |
  34 |  0.01604   113.21 |
  35 |  0.01599   112.84 |
  36 |  0.01594   112.50 |
  37 |  0.01594   112.49 |
  38 |  0.01589   112.14 |
  39 |   0.0159   112.23 |
  40 |  0.01588   112.07 |
  41 |  0.01586   111.94 |
  42 |  0.01584   111.79 |
  43 |  0.01582   111.68 |
  44 |  0.01585   111.86 |
  45 |   0.0158   111.51 |
  46 |  0.01575   111.17 |
  47 |  0.01576   111.20 |
  48 |  0.01574   111.12 |
  49 |  0.01574   111.11 |
  50 |  0.01577   111.29 |
  51 |  0.01573   111.02 |
  52 |  0.01571   110.88 |
  53 |  0.01573   111.02 |
  54 |  0.01573   111.02 |
  55 |  0.01573   111.02 |
  56 |  0.01568   110.67 |
  57 |  0.01567   110.61 |
  58 |  0.01565   110.47 |
  59 |  0.01564   110.39 |
  60 |  0.01564   110.38 |
  61 |  0.01565   110.47 |
  62 |  0.01564   110.37 |
  63 |  0.01566   110.55 |
  64 |  0.01567   110.60 |
  65 |  0.01562   110.22 |
  66 |   0.0156   110.08 |
  67 |  0.01559   110.05 |
  68 |  0.01559   110.05 |
  69 |  0.01558   109.94 |
  70 |  0.01559   110.07 |
  71 |   0.0156   110.09 |
  72 |  0.01561   110.14 |
  73 |  0.01559   110.06 |
  74 |  0.01557   109.92 |
  75 |  0.01556   109.85 |
  76 |  0.01555   109.75 |
  77 |  0.01552   109.52 |
  78 |   0.0155   109.38 |
  79 |  0.01546   109.14 |
  80 |  0.01548   109.24 |
  81 |  0.01547   109.22 |
  82 |  0.01548   109.27 |
  83 |  0.01548   109.24 |
  84 |  0.01548   109.28 |
  85 |  0.01546   109.13 |
  86 |  0.01546   109.11 |
  87 |  0.01545   109.03 |
  88 |  0.01545   109.02 |
  89 |  0.01544   108.96 |
  90 |  0.01544   108.95 |
  91 |  0.01542   108.86 |
  92 |  0.01542   108.85 |
  93 |  0.01542   108.87 |
  94 |  0.01541   108.74 |
  95 |  0.01542   108.83 |
  96 |  0.01541   108.80 |
  97 |  0.01542   108.80 |
  98 |  0.01541   108.79 |
  99 |  0.01542   108.84 |
 100 |   0.0154   108.67 |
[1] "Random Forest variable coefficients"
                      %IncMSE IncNodePurity
graph0           1.996112e-04  5.895665e-02
graph1           1.864315e-03  5.116252e-01
graph2           8.658524e-05  7.985082e-02
graph3           1.492784e-03  4.213018e-01
graph4           2.456593e-03  2.489409e-01
graph5           8.734162e-04  3.180485e-01
graph6           3.921388e-03  6.512092e-01
graph7           3.773207e-04  2.505032e-01
graph8           1.253081e-06  1.646299e-01
graph9           3.939627e-03  4.701816e-01
graph10          7.496350e-03  6.630315e-01
graph11          1.644443e-03  5.028120e-01
graph12          6.119447e-03  4.941570e-01
graph13          3.130971e-03  5.562575e-01
graph14          2.203210e-03  5.085186e-01
graph15          3.060055e-03  4.817103e-01
graph16          8.019642e-03  4.936192e-01
graph17          6.507572e-03  4.403452e-01
graph18          3.482615e-03  1.230996e-01
graph19          2.757297e-03  5.328177e-01
graph20          1.318474e-03  3.978720e-01
graph21          3.074144e-03  5.438263e-01
graph22          1.837371e-04  1.410022e-01
graph23          9.013462e-03  8.951031e-01
graph24          3.601685e-04  1.184900e-01
graph25          4.433246e-04  1.501930e-01
graph26          1.324168e-04  9.114413e-02
graph27          2.246171e-04  1.402966e-01
graph28          3.518267e-05  9.683242e-03
graph29          0.000000e+00  0.000000e+00
orbit0           2.209705e-05  4.457728e-02
orbit1           1.613038e-03  3.977028e-01
orbit2           3.027670e-04  2.044307e-01
orbit3           4.753399e-05  1.175916e-01
orbit4           3.539056e-03  5.553495e-01
orbit5           1.431576e-03  5.144439e-01
orbit6           1.926044e-03  4.137235e-01
orbit7           6.626808e-05  2.257114e-01
orbit8           1.432609e-03  2.512065e-01
orbit9           5.792181e-03  5.827529e-01
orbit10          1.130062e-03  1.735280e-01
orbit11          3.949411e-06  1.885820e-01
orbit12          2.764365e-04  1.055355e-01
orbit13          2.308572e-04  3.263578e-02
orbit14          2.191604e-05  2.837817e-01
orbit15          2.793372e-03  4.672056e-01
orbit16          8.277360e-03  6.777499e-01
orbit17          6.189447e-03  5.391465e-01
orbit18          6.253615e-03  1.298988e+00
orbit19          1.265967e-03  5.385234e-01
orbit20          2.456530e-03  6.105262e-01
orbit21          3.038726e-03  8.364169e-01
orbit22          2.563875e-03  3.290234e-01
orbit23          5.796918e-05  8.979958e-02
orbit24          3.325301e-03  4.869918e-01
orbit25          1.648996e-03  2.398244e-01
orbit26          6.764690e-04  1.649537e-01
orbit27          3.247396e-03  6.337076e-01
orbit28          1.049124e-02  5.395451e-01
orbit29          1.749329e-03  2.492813e-01
orbit30          5.428769e-04  3.162803e-01
orbit31          3.810528e-03  4.025593e-01
orbit32          9.023963e-04  1.061439e-01
orbit33          2.883679e-05  2.311558e-01
orbit34          5.191851e-03  3.203504e-01
orbit35          7.960230e-03  4.652378e-01
orbit36          2.035680e-03  5.116854e-01
orbit37          2.422013e-03  3.376567e-01
orbit38          1.073781e-03  2.500491e-01
orbit39          4.265069e-03  5.382146e-01
orbit40          2.576949e-04  1.598009e-01
orbit41          3.438058e-04  7.819613e-02
orbit42         -6.493911e-06  7.916914e-02
orbit43          4.233339e-03  1.964813e-01
orbit44         -3.693132e-06  3.199282e-02
orbit45          6.599019e-03  6.647641e-01
orbit46          5.733043e-04  4.346716e-01
orbit47          4.434746e-04  2.396466e-01
orbit48          2.425532e-04  1.302435e-01
orbit49          1.878951e-03  5.523905e-01
orbit50          2.606656e-04  2.184658e-01
orbit51          2.287962e-03  4.121673e-01
orbit52          7.529824e-04  2.142279e-01
orbit53          1.620363e-03  3.352320e-01
orbit54          1.216505e-04  7.423399e-02
orbit55          9.067197e-05  7.490123e-02
orbit56          7.892690e-03  6.537943e-01
orbit57          6.218656e-04  1.636633e-01
orbit58         -1.294173e-05  2.886870e-02
orbit59          3.308364e-04  1.523968e-01
orbit60          1.671674e-05  4.434621e-03
orbit61         -1.211222e-05  5.194459e-02
orbit62          3.521016e-04  1.067922e-01
orbit63          5.905154e-04  1.014607e-01
orbit64          7.852956e-05  1.185600e-01
orbit65          4.205002e-04  1.774744e-01
orbit66          1.827747e-04  1.691551e-02
orbit67         -4.340663e-06  2.394253e-02
orbit68          1.051652e-04  1.717390e-01
orbit69          0.000000e+00  7.806256e-20
orbit70          9.274218e-05  6.097805e-02
orbit71          3.261907e-05  8.559141e-02
orbit72         -4.327131e-06  9.869906e-03
AP              -8.443082e-06  4.803769e-02
bet              8.067255e-03  1.354063e+00
ecc              1.181668e-04  9.384445e-02
eccrad           4.409798e-04  8.806707e-02
close            1.559059e-03  4.165741e-01
constraint       5.760298e-03  1.075672e+00
coreness         7.149126e-04  4.775926e-01
knn              3.390209e-03  9.924616e-01
hubscore         5.362018e-03  8.124183e-01
pagerank         3.234595e-03  1.466964e+00
trans            5.688224e-04  1.904104e-01
evcent           3.500846e-03  6.340821e-01
first            4.616908e-05  3.179642e-02
upto_second      4.003711e-03  4.442979e-01
upto_third       2.679451e-03  3.738533e-01
upto_fourth      3.731873e-03  4.433788e-01
upto_fifth       5.595504e-03  8.665895e-01
upto_sixth       2.494194e-03  3.549604e-01
second           2.582394e-03  3.782791e-01
third            4.036685e-03  8.177819e-01
fourth           7.592495e-03  1.534644e+00
fifth            1.811645e-03  1.365030e+00
sixth            5.287125e-03  9.644744e-01
ratio1           5.720698e-03  9.041714e-01
ratio2           4.181602e-03  1.300591e+00
ratio3           4.367295e-03  7.075267e-01
ratio4           2.606325e-03  6.396230e-01
ratio5           3.297711e-03  1.832840e+00
ratio6           1.502423e-02  1.326480e+00
selfinter        1.918769e-05  9.493826e-02
walktrap_vertex  2.785404e-03  4.868325e-01
bigcom1          2.942866e-04  2.268422e-01
bigcom2          0.000000e+00  3.469447e-20
bigcom3          0.000000e+00  1.929880e-19
bigcom4          2.690265e-03  1.886543e-01
bigcom6          0.000000e+00  0.000000e+00
bigcom8          0.000000e+00  1.257675e-19
bigcom9          0.000000e+00  2.168404e-21
bigcom11         0.000000e+00  0.000000e+00
bigcom13         0.000000e+00  3.469447e-20
bigcom15         2.095544e-04  2.363287e-01
bigcom16         0.000000e+00  1.734723e-20
bigcom21        -1.219396e-05  8.505075e-02
bigcom22         3.613656e-04  1.321728e-01
bigcom24        -5.265325e-06  4.306143e-01
bigcom26         0.000000e+00  1.474515e-19
bigcom28         6.041018e-05  1.695777e-01
bigcom30         0.000000e+00  1.908196e-19
bigcom31         0.000000e+00  4.336809e-20
bigcom32         0.000000e+00  3.469447e-20
bigcom33         0.000000e+00  3.469447e-20
bigcom34         0.000000e+00  3.469447e-20
bigcom36         3.545925e-06  1.839744e-01
bigcom37         0.000000e+00  0.000000e+00
bigcom38         0.000000e+00  0.000000e+00
bigcom39         0.000000e+00  0.000000e+00
bigcom40         1.236808e-03  3.056372e-01
bigcom43         0.000000e+00  0.000000e+00
bigcom44         0.000000e+00  1.387779e-19
bigcom46         0.000000e+00  5.204170e-20
bigcom47         0.000000e+00  0.000000e+00
bigcom49        -2.808931e-05  2.024733e-01
bigcom50         0.000000e+00  1.040834e-19
bigcom51         0.000000e+00  0.000000e+00
bigcom52         0.000000e+00  3.469447e-20
bigcom54         0.000000e+00  3.469447e-20
bigcom56         0.000000e+00  0.000000e+00
bigcom62         0.000000e+00  0.000000e+00
bigcom66         0.000000e+00  0.000000e+00
bigcom68         0.000000e+00  0.000000e+00
bigcom69         0.000000e+00  1.734723e-20
bigcom71         0.000000e+00  0.000000e+00
bigcom72         0.000000e+00  8.571429e-03
bigcom73         0.000000e+00  0.000000e+00
bigcom74         0.000000e+00  5.204170e-20
bigcom75         0.000000e+00  6.938894e-20
bigcom76         0.000000e+00  0.000000e+00
bigcom77         0.000000e+00  0.000000e+00
bigcom79         0.000000e+00  1.040834e-19
bigcom80         0.000000e+00  0.000000e+00
bigcom82         0.000000e+00  0.000000e+00
bigcom83         0.000000e+00  0.000000e+00
bigcom84         0.000000e+00  0.000000e+00
bigcom85         0.000000e+00  0.000000e+00
bigcom87         0.000000e+00  0.000000e+00
bigcom89         0.000000e+00  0.000000e+00
bigcom91         0.000000e+00  3.469447e-20
bigcom92         0.000000e+00  0.000000e+00
bigcom93         0.000000e+00  3.469447e-20
bigcom96         0.000000e+00  6.938894e-20
bigcom97         0.000000e+00  4.336809e-20
bigcom98         0.000000e+00  1.734723e-20
bigcom99         0.000000e+00  0.000000e+00
bigcom101        0.000000e+00  3.469447e-20
bigcom104        0.000000e+00  0.000000e+00
bigcom106        0.000000e+00  0.000000e+00
bigcom109        0.000000e+00  3.469447e-20
bigcom113        0.000000e+00  1.734723e-19
bigcom116        0.000000e+00  8.673617e-20
bigcom120        0.000000e+00  0.000000e+00
bigcom123        0.000000e+00  5.204170e-20
bigcom126        0.000000e+00  0.000000e+00
bigcom127       -4.413063e-06  6.175330e-01
bigcom137        0.000000e+00  0.000000e+00
bigcom139        0.000000e+00  0.000000e+00
bigcom140        0.000000e+00  0.000000e+00
bigcom143        0.000000e+00  0.000000e+00
bigcom145        4.274438e-06  4.149856e-01
bigcom146        0.000000e+00  0.000000e+00
bigcom147        0.000000e+00  0.000000e+00
bigcom149        0.000000e+00  6.738724e-01
bigcom153        0.000000e+00  1.040834e-19
bigcom154        0.000000e+00  1.040834e-19
bigcom156        0.000000e+00  0.000000e+00
bigcom157        0.000000e+00  0.000000e+00
bigcom158        0.000000e+00  0.000000e+00
bigcom160        0.000000e+00  3.469447e-20
bigcom161        0.000000e+00  0.000000e+00
bigcom162        0.000000e+00  0.000000e+00
bigcom164        0.000000e+00  6.938894e-20
bigcom166        0.000000e+00  1.387779e-19
bigcom167        0.000000e+00  0.000000e+00
bigcom171        0.000000e+00  8.481354e-01
bigcom173        0.000000e+00  1.387779e-19
bigcom175        0.000000e+00  0.000000e+00
bigcom176        0.000000e+00  0.000000e+00
bigcom177        0.000000e+00  0.000000e+00
bigcom178        0.000000e+00  6.938894e-20
bigcom180        0.000000e+00  0.000000e+00
bigcom181        0.000000e+00  1.734723e-20
bigcom184        0.000000e+00  0.000000e+00
bigcom186        0.000000e+00  0.000000e+00
bigcom187        0.000000e+00  0.000000e+00
bigcom189        0.000000e+00  0.000000e+00
bigcom194        0.000000e+00  0.000000e+00
bigcom195        0.000000e+00  0.000000e+00
bigcom196       -8.592693e-06  8.519511e-01
bigcom204        0.000000e+00  0.000000e+00
bigcom205        0.000000e+00  2.168404e-20
bigcom212        0.000000e+00  0.000000e+00
bigcom214        0.000000e+00  0.000000e+00
bigcom222        0.000000e+00  0.000000e+00
bigcom223        0.000000e+00  0.000000e+00
bigcom226        0.000000e+00  0.000000e+00
bigcom227        0.000000e+00  0.000000e+00
bigcom229        0.000000e+00  0.000000e+00
bigcom233        0.000000e+00  3.469447e-20
bigcom236        0.000000e+00  0.000000e+00
bigcom237        0.000000e+00  0.000000e+00
bigcom246        0.000000e+00  2.168404e-21
bigcom248        0.000000e+00  1.387779e-19
bigcom249        0.000000e+00  0.000000e+00
bigcom250        0.000000e+00  3.469447e-20
bigcom254        0.000000e+00  0.000000e+00
bigcom266        0.000000e+00  0.000000e+00
bigcom269        0.000000e+00  6.938894e-20
bigcom272        0.000000e+00  1.734723e-19
bigcom274       -7.304450e-07  8.793522e-02
bigcom281        4.099015e-06  7.227400e-01
bigcom291        0.000000e+00  0.000000e+00
bigcom292       -2.467869e-05  6.123061e-01
bigcom295        0.000000e+00  0.000000e+00
bigcom299        0.000000e+00  6.938894e-20
bigcom301        0.000000e+00  1.734723e-20
bigcom306        0.000000e+00  0.000000e+00
bigcom309        0.000000e+00  0.000000e+00
bigcom314        0.000000e+00  8.673617e-21
bigcom321        0.000000e+00  1.734723e-20
bigcom341        0.000000e+00  1.734723e-20
bigcom350        0.000000e+00  0.000000e+00
bigcom353        0.000000e+00  0.000000e+00
bigcom359        0.000000e+00  8.673617e-21
bigcom363        0.000000e+00  0.000000e+00
bigcom365        0.000000e+00  0.000000e+00
bigcom385        0.000000e+00  1.040834e-19
bigcom386        0.000000e+00  0.000000e+00
bigcom408        0.000000e+00  0.000000e+00
bigcom412        0.000000e+00  0.000000e+00
bigcom480        0.000000e+00  3.469447e-20
spin_vertex      1.111750e-03  5.001552e-01
membership_s1    7.632081e-05  9.979586e-02
membership_s3    0.000000e+00  1.214306e-19
membership_s4    6.120629e-04  6.572479e-01
membership_s5    2.936494e-05  1.949690e-01
membership_s6    3.227131e-04  1.800684e-01
membership_s7   -2.447607e-05  8.311007e-02
membership_s8    0.000000e+00  1.734723e-20
membership_s9    0.000000e+00  0.000000e+00
membership_s11   0.000000e+00  2.775558e-19
membership_s12   0.000000e+00  8.673617e-21
membership_s14   3.594589e-05  5.761449e-01
membership_s15   0.000000e+00  3.469447e-20
membership_s16   2.510997e-05  3.226154e-02
membership_s17   0.000000e+00  8.673617e-21
membership_s18   0.000000e+00  1.431147e-19
membership_s20   0.000000e+00  2.602085e-20
membership_s21   1.024135e-04  8.849349e-02
membership_s22   0.000000e+00  6.938894e-20
membership_s24   0.000000e+00  2.602085e-20
membership_s25   0.000000e+00  2.949030e-19
membership_s26   0.000000e+00  8.066464e-19
membership_s27  -2.502233e-06  5.501279e-02
membership_s28   0.000000e+00  6.505213e-20
membership_s30   7.882454e-05  5.294431e-02
membership_s31   1.374047e-05  1.629484e-01
membership_s32   1.238679e-05  1.392136e-01
membership_s33   0.000000e+00  8.673617e-21
membership_s36   3.513946e-04  2.735801e-01
membership_s37   0.000000e+00  1.561251e-19
V1               2.127401e-03  1.469783e+00
V2               1.588846e-03  9.439665e-01
pdi              5.741054e-06  5.385549e-02
adhesion         7.607949e-03  1.312967e+00
cohesion         7.175205e-03  1.247508e+00
inner            2.050188e-03  1.441857e+00
outer            1.644325e-03  1.598323e+00
ioratio          2.781565e-03  1.392013e+00
comsize          1.449802e-03  1.154394e+00
[1] "Dataset: low_C Model GLM, run: 4 of 10 2015-06-22 17:17:36"
[1] "glmnet variable coefficients"
                     [,1]          [,2]
(Intercept)     -4.227807 -5.007977e+00
graph0           0.000000 -1.293925e-02
graph1           0.000000 -5.651824e-05
graph2           0.000000  4.260803e-04
graph3           0.000000 -4.841875e-06
graph4           0.000000  0.000000e+00
graph5           0.000000  3.665595e-04
graph6           0.000000 -4.656128e-06
graph7           0.000000 -2.109535e-03
graph8           0.000000  7.088614e-02
graph9           0.000000 -4.433119e-08
graph10          0.000000  0.000000e+00
graph11          0.000000  0.000000e+00
graph12          0.000000  3.257756e-08
graph13          0.000000  0.000000e+00
graph14          0.000000  0.000000e+00
graph15          0.000000  0.000000e+00
graph16          0.000000 -1.038996e-08
graph17          0.000000  1.885663e-06
graph18          0.000000 -3.364074e-04
graph19          0.000000  2.203694e-06
graph20          0.000000 -1.405650e-05
graph21          0.000000  0.000000e+00
graph22          0.000000 -8.836288e-05
graph23          0.000000  9.166271e-05
graph24          0.000000  1.582807e-05
graph25          0.000000 -5.537798e-03
graph26          0.000000 -2.993622e-03
graph27          0.000000  2.535602e-02
graph28          0.000000  5.037528e-03
graph29          0.000000 -3.162393e-01
orbit0           0.000000 -9.922319e-03
orbit1           0.000000 -4.750619e-05
orbit2           0.000000 -5.864534e-02
orbit3           0.000000  1.171282e-04
orbit4           0.000000 -2.244212e-06
orbit5           0.000000 -1.517299e-04
orbit6           0.000000  0.000000e+00
orbit7           0.000000  1.511569e-03
orbit8           0.000000  4.123504e-04
orbit9           0.000000  0.000000e+00
orbit10          0.000000 -4.110750e-04
orbit11          0.000000 -1.619686e-01
orbit12          0.000000 -2.010310e-03
orbit13          0.000000 -2.212553e-01
orbit14          0.000000  9.258741e-02
orbit15          0.000000  0.000000e+00
orbit16          0.000000 -7.523955e-07
orbit17          0.000000 -5.437835e-06
orbit18          0.000000 -1.435317e-07
orbit19          0.000000  0.000000e+00
orbit20          0.000000  4.410738e-08
orbit21          0.000000  1.688047e-04
orbit22          0.000000  0.000000e+00
orbit23          0.000000  7.999308e-02
orbit24          0.000000  7.199857e-07
orbit25          0.000000  0.000000e+00
orbit26          0.000000  2.346457e-04
orbit27          0.000000 -1.174260e-06
orbit28          0.000000 -1.169858e-05
orbit29          0.000000  4.648808e-05
orbit30          0.000000  1.818681e-04
orbit31          0.000000  0.000000e+00
orbit32          0.000000 -3.791888e-08
orbit33          0.000000  1.172791e-01
orbit34          0.000000  0.000000e+00
orbit35          0.000000 -2.206877e-06
orbit36          0.000000  6.717026e-05
orbit37          0.000000  0.000000e+00
orbit38          0.000000  1.356959e-03
orbit39          0.000000  0.000000e+00
orbit40          0.000000  6.789672e-06
orbit41          0.000000 -1.671006e-03
orbit42          0.000000  1.779606e-01
orbit43          0.000000 -3.310044e-04
orbit44          0.000000 -1.529104e-01
orbit45          0.000000 -1.608185e-06
orbit46          0.000000  7.836241e-05
orbit47          0.000000  6.356465e-03
orbit48          0.000000  2.246998e-05
orbit49          0.000000 -1.092666e-05
orbit50          0.000000 -3.809216e-02
orbit51          0.000000  9.513422e-04
orbit52          0.000000 -2.961079e-04
orbit53          0.000000  1.391063e-03
orbit54          0.000000 -8.802627e-05
orbit55          0.000000  7.110435e-01
orbit56          0.000000  1.106849e-04
orbit57          0.000000  0.000000e+00
orbit58          0.000000  1.515582e-01
orbit59          0.000000  5.277559e-06
orbit60          0.000000  4.382002e-04
orbit61          0.000000  1.762921e-01
orbit62          0.000000 -4.021515e-03
orbit63          0.000000 -7.031421e-03
orbit64          0.000000 -2.581504e-02
orbit65          0.000000 -2.726618e-03
orbit66          0.000000 -1.125834e-02
orbit67          0.000000  6.696479e-01
orbit68          0.000000  2.619838e-02
orbit69          0.000000 -5.036962e-01
orbit70          0.000000  3.779615e-03
orbit71          0.000000  3.653994e-01
orbit72          0.000000 -3.406455e-01
AP               0.000000  1.407918e-02
bet              0.000000 -3.530800e-05
ecc              0.000000  2.215746e-06
eccrad           0.000000  1.421016e-02
close            0.000000  1.701314e-01
constraint       0.000000 -6.330075e-02
coreness         0.000000  3.255367e-01
knn              0.000000  2.410084e-05
hubscore         0.000000  1.571293e+01
pagerank         0.000000 -1.894296e+00
trans            0.000000  2.474393e-01
evcent           0.000000  2.097729e+01
first            0.000000 -1.383624e-02
upto_second      0.000000 -9.766324e-05
upto_third       0.000000  0.000000e+00
upto_fourth      0.000000  3.490668e-06
upto_fifth       0.000000  0.000000e+00
upto_sixth       0.000000 -1.756561e-04
second           0.000000 -5.420085e-05
third            0.000000  1.251170e-05
fourth           0.000000  6.378018e-07
fifth            0.000000 -3.914785e-06
sixth            0.000000 -8.760089e-05
ratio1           0.000000  2.596549e-05
ratio2           0.000000  2.144090e-04
ratio3           0.000000 -3.183492e-04
ratio4           0.000000 -8.308562e-03
ratio5           0.000000 -6.113444e-05
ratio6           0.000000  2.079395e-04
selfinter        0.000000 -3.579914e-01
walktrap_vertex  0.000000  5.299943e-02
bigcom1          0.000000  1.883710e-01
bigcom2          0.000000 -9.100629e-01
bigcom3          0.000000 -1.002136e-01
bigcom4          0.000000  5.248763e-01
bigcom6          0.000000 -1.766492e-01
bigcom8          0.000000 -1.100426e+00
bigcom9          0.000000 -1.095453e+00
bigcom11         0.000000 -7.710473e-01
bigcom13         0.000000 -9.896462e-01
bigcom15         0.000000  1.950532e+00
bigcom16         0.000000 -9.411738e-01
bigcom21         0.000000  1.136957e+00
bigcom22         0.000000  2.433118e-01
bigcom24         0.000000  2.974043e+00
bigcom26         0.000000 -1.038449e+00
bigcom28         0.000000  8.072281e-01
bigcom30         0.000000 -1.137857e+00
bigcom31         0.000000 -7.494766e-01
bigcom32         0.000000 -1.213824e+00
bigcom33         0.000000 -5.101329e-01
bigcom34         0.000000 -2.765013e-01
bigcom36         0.000000  2.226649e+00
bigcom37         0.000000  0.000000e+00
bigcom38         0.000000 -6.243153e-01
bigcom39         0.000000 -7.234379e-01
bigcom40         0.000000  7.240776e-01
bigcom43         0.000000 -3.803401e-01
bigcom44         0.000000 -7.768654e-01
bigcom46         0.000000 -6.284861e-01
bigcom47         0.000000 -4.981049e-01
bigcom49         0.000000  1.830931e+00
bigcom50         0.000000 -6.033011e-01
bigcom51         0.000000 -7.678874e-01
bigcom52         0.000000 -2.453462e-01
bigcom54         0.000000 -4.823444e-01
bigcom56         0.000000 -2.643165e-01
bigcom62         0.000000 -2.870900e-01
bigcom66         0.000000 -4.776102e-01
bigcom68         0.000000 -3.071977e-01
bigcom69         0.000000 -5.375437e-01
bigcom71         0.000000 -5.802952e-01
bigcom72         0.000000 -3.814226e-01
bigcom73         0.000000 -2.915259e-01
bigcom74         0.000000 -8.032674e-01
bigcom75         0.000000 -2.746843e-01
bigcom76         0.000000 -3.445054e-01
bigcom77         0.000000 -6.505828e-01
bigcom79         0.000000 -4.366173e-01
bigcom80         0.000000 -4.250892e-01
bigcom82         0.000000 -5.096594e-01
bigcom83         0.000000  0.000000e+00
bigcom84         0.000000 -6.415150e-01
bigcom85         0.000000 -7.136616e-01
bigcom87         0.000000 -4.973681e-01
bigcom89         0.000000 -3.452006e-01
bigcom91         0.000000 -6.526526e-01
bigcom92         0.000000 -1.022570e+00
bigcom93         0.000000  0.000000e+00
bigcom96         0.000000 -7.253864e-01
bigcom97         0.000000 -7.170838e-01
bigcom98         0.000000 -7.648045e-01
bigcom99         0.000000 -2.919043e-01
bigcom101        0.000000 -2.002884e-01
bigcom104        0.000000 -6.392515e-01
bigcom106        0.000000 -5.677153e-01
bigcom109        0.000000 -1.008988e+00
bigcom113        0.000000  0.000000e+00
bigcom116        0.000000 -9.963342e-01
bigcom120        0.000000 -1.180858e-01
bigcom123        0.000000 -3.756915e-01
bigcom126        0.000000 -6.653148e-01
bigcom127        0.000000  4.523514e+00
bigcom137        0.000000 -4.152465e-01
bigcom139        0.000000 -2.110903e-01
bigcom140        0.000000 -3.898755e-01
bigcom143        0.000000 -3.054231e-01
bigcom145        0.000000  3.076792e+00
bigcom146        0.000000 -1.155647e+00
bigcom147        0.000000 -7.981237e-01
bigcom149        0.000000  7.373325e+00
bigcom153        0.000000 -2.939389e-01
bigcom154        0.000000 -4.677535e-01
bigcom156        0.000000 -2.674777e-01
bigcom157        0.000000  0.000000e+00
bigcom158        0.000000 -6.095894e-01
bigcom160        0.000000 -6.901712e-01
bigcom161        0.000000 -2.051093e-01
bigcom162        0.000000 -7.151260e-02
bigcom164        0.000000 -8.371606e-01
bigcom166        0.000000 -5.912414e-01
bigcom167        0.000000 -6.174534e-01
bigcom171        0.000000  7.694478e+00
bigcom173        0.000000 -3.735551e-01
bigcom175        0.000000 -9.358758e-03
bigcom176        0.000000 -5.070059e-01
bigcom177        0.000000 -2.040262e-01
bigcom178        0.000000 -1.094718e-01
bigcom180        0.000000  0.000000e+00
bigcom181        0.000000 -5.075271e-01
bigcom184        0.000000 -1.021909e+00
bigcom186        0.000000 -3.530459e-01
bigcom187        0.000000 -8.434811e-01
bigcom189        0.000000 -6.506566e-01
bigcom194        0.000000 -5.177522e-01
bigcom195        0.000000 -6.207230e-01
bigcom196        0.000000  4.042048e+00
bigcom204        0.000000 -6.175541e-01
bigcom205        0.000000 -1.709436e-01
bigcom212        0.000000 -4.360682e-01
bigcom214        0.000000 -3.072747e-01
bigcom222        0.000000 -4.052914e-01
bigcom223        0.000000  0.000000e+00
bigcom226        0.000000 -4.814715e-01
bigcom227        0.000000 -4.949205e-01
bigcom229        0.000000 -3.177580e-01
bigcom233        0.000000 -4.368280e-01
bigcom236        0.000000 -3.676808e-01
bigcom237        0.000000 -2.813841e-01
bigcom246        0.000000 -5.148771e-01
bigcom248        0.000000  0.000000e+00
bigcom249        0.000000 -2.814141e-01
bigcom250        0.000000 -8.435535e-01
bigcom254        0.000000 -5.901412e-01
bigcom266        0.000000 -5.258537e-01
bigcom269        0.000000 -4.094070e-01
bigcom272        0.000000 -8.004677e-01
bigcom274        0.000000  2.848692e+00
bigcom281        0.000000  4.280810e+00
bigcom291        0.000000  0.000000e+00
bigcom292        0.000000  3.374752e+00
bigcom295        0.000000 -2.385339e-01
bigcom299        0.000000 -4.107776e-01
bigcom301        0.000000 -1.936808e-01
bigcom306        0.000000 -5.686696e-01
bigcom309        0.000000 -2.037999e-01
bigcom314        0.000000 -4.263188e-01
bigcom321        0.000000 -7.385591e-01
bigcom341        0.000000  0.000000e+00
bigcom350        0.000000 -1.165465e+00
bigcom353        0.000000 -6.272550e-01
bigcom359        0.000000 -9.924541e-02
bigcom363        0.000000  0.000000e+00
bigcom365        0.000000 -4.293787e-01
bigcom385        0.000000 -2.511904e-01
bigcom386        0.000000 -1.254054e-01
bigcom408        0.000000 -3.589666e-02
bigcom412        0.000000 -5.292282e-01
bigcom480        0.000000 -3.031228e-01
spin_vertex      0.000000  4.003573e-02
membership_s1    0.000000  9.246280e-03
membership_s3    0.000000 -6.560182e-01
membership_s4    0.000000  1.015365e+00
membership_s5    0.000000 -9.141930e-02
membership_s6    0.000000  4.267287e-01
membership_s7    0.000000  7.365997e-02
membership_s8    0.000000 -5.266642e-01
membership_s9    0.000000 -6.273325e-01
membership_s11   0.000000 -3.647954e-01
membership_s12   0.000000 -1.976393e-01
membership_s14   0.000000  3.105252e+00
membership_s15   0.000000 -1.059354e+00
membership_s16   0.000000 -1.443785e-01
membership_s17   0.000000 -2.893519e-01
membership_s18   0.000000 -2.328808e+00
membership_s20   0.000000 -4.104657e-01
membership_s21   0.000000  1.952362e-01
membership_s22   0.000000 -8.628155e-01
membership_s24   0.000000 -6.973261e-01
membership_s25   0.000000 -6.005103e-01
membership_s26   0.000000 -1.116502e+00
membership_s27   0.000000 -2.272192e-01
membership_s28   0.000000 -4.407945e-01
membership_s30   0.000000 -9.172693e-02
membership_s31   0.000000  5.826719e-01
membership_s32   0.000000  2.380508e-01
membership_s33   0.000000 -3.422267e-01
membership_s36   0.000000  4.636023e-01
membership_s37   0.000000 -1.579965e+00
V1               0.000000 -3.817028e-01
V2               0.000000  8.772770e-01
pdi              0.000000  4.788762e+03
adhesion         0.000000  8.607517e-07
cohesion         0.000000 -1.024110e-06
inner            0.000000  0.000000e+00
outer            0.000000 -4.226741e-06
ioratio          0.000000 -1.392465e+00
comsize          0.000000  4.278523e-04
[1] "Dataset: low_C Model GBM, run: 5 of 10 2015-06-22 17:18:44"
Iter   TrainDeviance   ValidDeviance   StepSize   Improve
     1        0.1462            -nan     0.0100    0.0002
     2        0.1447            -nan     0.0100    0.0000
     3        0.1434            -nan     0.0100    0.0002
     4        0.1425            -nan     0.0100   -0.0000
     5        0.1410            -nan     0.0100   -0.0001
     6        0.1394            -nan     0.0100   -0.0000
     7        0.1383            -nan     0.0100    0.0000
     8        0.1371            -nan     0.0100   -0.0000
     9        0.1358            -nan     0.0100    0.0000
    10        0.1349            -nan     0.0100   -0.0000
    20        0.1253            -nan     0.0100   -0.0000
    25        0.1219            -nan     0.0100   -0.0000

[1] "GBM variable coefficients"
                            var    rel.inf
inner                     inner 3.65188851
orbit51                 orbit51 3.43150205
constraint           constraint 3.40091966
outer                     outer 3.31418679
ratio5                   ratio5 3.02181009
membership_s4     membership_s4 3.00712838
orbit17                 orbit17 2.89853536
ioratio                 ioratio 2.79309013
V1                           V1 2.72498669
bigcom40               bigcom40 2.67925708
orbit38                 orbit38 2.38304966
bet                         bet 2.22998669
fourth                   fourth 2.22043202
graph10                 graph10 2.00068300
orbit18                 orbit18 1.97965279
comsize                 comsize 1.91421523
graph17                 graph17 1.87650038
V2                           V2 1.69667586
pagerank               pagerank 1.66452999
graph23                 graph23 1.65053460
orbit28                 orbit28 1.62717962
ratio2                   ratio2 1.57616421
orbit45                 orbit45 1.52814759
orbit24                 orbit24 1.48264541
knn                         knn 1.48153016
coreness               coreness 1.45899890
orbit16                 orbit16 1.43679387
orbit50                 orbit50 1.40690673
graph15                 graph15 1.39115834
graph6                   graph6 1.38652482
graph22                 graph22 1.36144933
sixth                     sixth 1.36002958
walktrap_vertex walktrap_vertex 1.35926756
orbit30                 orbit30 1.35313262
graph7                   graph7 1.27221839
cohesion               cohesion 1.25034858
graph21                 graph21 1.21272140
orbit31                 orbit31 1.19787387
upto_sixth           upto_sixth 1.19691039
orbit37                 orbit37 1.18160786
graph14                 graph14 1.16768058
orbit21                 orbit21 1.11888257
orbit53                 orbit53 1.09277204
orbit2                   orbit2 1.04876868
graph13                 graph13 1.02814929
hubscore               hubscore 1.02217708
orbit33                 orbit33 0.94986652
graph19                 graph19 0.91949162
graph25                 graph25 0.76045145
orbit56                 orbit56 0.68881837
graph20                 graph20 0.68590939
orbit26                 orbit26 0.60683794
bigcom1                 bigcom1 0.57871236
graph16                 graph16 0.57588105
graph27                 graph27 0.55758274
ratio4                   ratio4 0.54426469
ratio3                   ratio3 0.54299899
orbit57                 orbit57 0.53685323
upto_second         upto_second 0.53636315
orbit19                 orbit19 0.44663494
ratio1                   ratio1 0.42141065
close                     close 0.36449107
bigcom4                 bigcom4 0.36351898
orbit49                 orbit49 0.33128132
adhesion               adhesion 0.31692495
bigcom28               bigcom28 0.29690140
orbit1                   orbit1 0.28735509
graph5                   graph5 0.26559805
membership_s36   membership_s36 0.22019419
orbit20                 orbit20 0.19932825
graph12                 graph12 0.18549665
orbit29                 orbit29 0.18225300
orbit68                 orbit68 0.18129323
orbit71                 orbit71 0.17574834
orbit12                 orbit12 0.16911676
graph11                 graph11 0.16540598
graph3                   graph3 0.16237819
trans                     trans 0.16051624
orbit66                 orbit66 0.15100337
graph26                 graph26 0.15063792
graph1                   graph1 0.14351518
orbit65                 orbit65 0.13941522
graph4                   graph4 0.13705294
graph24                 graph24 0.11939309
orbit52                 orbit52 0.10811301
graph9                   graph9 0.10416991
bigcom21               bigcom21 0.09425572
second                   second 0.09195911
orbit47                 orbit47 0.09168455
orbit13                 orbit13 0.08480411
spin_vertex         spin_vertex 0.07955773
ratio6                   ratio6 0.07754512
graph2                   graph2 0.07490639
orbit27                 orbit27 0.06687648
orbit39                 orbit39 0.06123210
upto_fourth         upto_fourth 0.05516091
orbit36                 orbit36 0.05501464
bigcom15               bigcom15 0.05447855
upto_fifth           upto_fifth 0.05146104
pdi                         pdi 0.04752487
orbit62                 orbit62 0.04075483
graph0                   graph0 0.00000000
graph8                   graph8 0.00000000
graph18                 graph18 0.00000000
graph28                 graph28 0.00000000
graph29                 graph29 0.00000000
orbit0                   orbit0 0.00000000
orbit3                   orbit3 0.00000000
orbit4                   orbit4 0.00000000
orbit5                   orbit5 0.00000000
orbit6                   orbit6 0.00000000
orbit7                   orbit7 0.00000000
orbit8                   orbit8 0.00000000
orbit9                   orbit9 0.00000000
orbit10                 orbit10 0.00000000
orbit11                 orbit11 0.00000000
orbit14                 orbit14 0.00000000
orbit15                 orbit15 0.00000000
orbit22                 orbit22 0.00000000
orbit23                 orbit23 0.00000000
orbit25                 orbit25 0.00000000
orbit32                 orbit32 0.00000000
orbit34                 orbit34 0.00000000
orbit35                 orbit35 0.00000000
orbit40                 orbit40 0.00000000
orbit41                 orbit41 0.00000000
orbit42                 orbit42 0.00000000
orbit43                 orbit43 0.00000000
orbit44                 orbit44 0.00000000
orbit46                 orbit46 0.00000000
orbit48                 orbit48 0.00000000
orbit54                 orbit54 0.00000000
orbit55                 orbit55 0.00000000
orbit58                 orbit58 0.00000000
orbit59                 orbit59 0.00000000
orbit60                 orbit60 0.00000000
orbit61                 orbit61 0.00000000
orbit63                 orbit63 0.00000000
orbit64                 orbit64 0.00000000
orbit67                 orbit67 0.00000000
orbit69                 orbit69 0.00000000
orbit70                 orbit70 0.00000000
orbit72                 orbit72 0.00000000
AP                           AP 0.00000000
ecc                         ecc 0.00000000
eccrad                   eccrad 0.00000000
evcent                   evcent 0.00000000
first                     first 0.00000000
upto_third           upto_third 0.00000000
third                     third 0.00000000
fifth                     fifth 0.00000000
selfinter             selfinter 0.00000000
bigcom2                 bigcom2 0.00000000
bigcom3                 bigcom3 0.00000000
bigcom6                 bigcom6 0.00000000
bigcom8                 bigcom8 0.00000000
bigcom9                 bigcom9 0.00000000
bigcom11               bigcom11 0.00000000
bigcom13               bigcom13 0.00000000
bigcom16               bigcom16 0.00000000
bigcom22               bigcom22 0.00000000
bigcom24               bigcom24 0.00000000
bigcom26               bigcom26 0.00000000
bigcom30               bigcom30 0.00000000
bigcom31               bigcom31 0.00000000
bigcom32               bigcom32 0.00000000
bigcom33               bigcom33 0.00000000
bigcom34               bigcom34 0.00000000
bigcom36               bigcom36 0.00000000
bigcom37               bigcom37 0.00000000
bigcom38               bigcom38 0.00000000
bigcom39               bigcom39 0.00000000
bigcom43               bigcom43 0.00000000
bigcom44               bigcom44 0.00000000
bigcom46               bigcom46 0.00000000
bigcom47               bigcom47 0.00000000
bigcom49               bigcom49 0.00000000
bigcom50               bigcom50 0.00000000
bigcom51               bigcom51 0.00000000
bigcom52               bigcom52 0.00000000
bigcom54               bigcom54 0.00000000
bigcom56               bigcom56 0.00000000
bigcom62               bigcom62 0.00000000
bigcom66               bigcom66 0.00000000
bigcom68               bigcom68 0.00000000
bigcom69               bigcom69 0.00000000
bigcom71               bigcom71 0.00000000
bigcom72               bigcom72 0.00000000
bigcom73               bigcom73 0.00000000
bigcom74               bigcom74 0.00000000
bigcom75               bigcom75 0.00000000
bigcom76               bigcom76 0.00000000
bigcom77               bigcom77 0.00000000
bigcom79               bigcom79 0.00000000
bigcom80               bigcom80 0.00000000
bigcom82               bigcom82 0.00000000
bigcom83               bigcom83 0.00000000
bigcom84               bigcom84 0.00000000
bigcom85               bigcom85 0.00000000
bigcom87               bigcom87 0.00000000
bigcom89               bigcom89 0.00000000
bigcom91               bigcom91 0.00000000
bigcom92               bigcom92 0.00000000
bigcom93               bigcom93 0.00000000
bigcom96               bigcom96 0.00000000
bigcom97               bigcom97 0.00000000
bigcom98               bigcom98 0.00000000
bigcom99               bigcom99 0.00000000
bigcom101             bigcom101 0.00000000
bigcom104             bigcom104 0.00000000
bigcom106             bigcom106 0.00000000
bigcom109             bigcom109 0.00000000
bigcom113             bigcom113 0.00000000
bigcom116             bigcom116 0.00000000
bigcom120             bigcom120 0.00000000
bigcom123             bigcom123 0.00000000
bigcom126             bigcom126 0.00000000
bigcom127             bigcom127 0.00000000
bigcom137             bigcom137 0.00000000
bigcom139             bigcom139 0.00000000
bigcom140             bigcom140 0.00000000
bigcom143             bigcom143 0.00000000
bigcom145             bigcom145 0.00000000
bigcom146             bigcom146 0.00000000
bigcom147             bigcom147 0.00000000
bigcom149             bigcom149 0.00000000
bigcom153             bigcom153 0.00000000
bigcom154             bigcom154 0.00000000
bigcom156             bigcom156 0.00000000
bigcom157             bigcom157 0.00000000
bigcom158             bigcom158 0.00000000
bigcom160             bigcom160 0.00000000
bigcom161             bigcom161 0.00000000
bigcom162             bigcom162 0.00000000
bigcom164             bigcom164 0.00000000
bigcom166             bigcom166 0.00000000
bigcom167             bigcom167 0.00000000
bigcom171             bigcom171 0.00000000
bigcom173             bigcom173 0.00000000
bigcom175             bigcom175 0.00000000
bigcom176             bigcom176 0.00000000
bigcom177             bigcom177 0.00000000
bigcom178             bigcom178 0.00000000
bigcom180             bigcom180 0.00000000
bigcom181             bigcom181 0.00000000
bigcom184             bigcom184 0.00000000
bigcom186             bigcom186 0.00000000
bigcom187             bigcom187 0.00000000
bigcom189             bigcom189 0.00000000
bigcom194             bigcom194 0.00000000
bigcom195             bigcom195 0.00000000
bigcom196             bigcom196 0.00000000
bigcom204             bigcom204 0.00000000
bigcom205             bigcom205 0.00000000
bigcom212             bigcom212 0.00000000
bigcom214             bigcom214 0.00000000
bigcom222             bigcom222 0.00000000
bigcom223             bigcom223 0.00000000
bigcom226             bigcom226 0.00000000
bigcom227             bigcom227 0.00000000
bigcom229             bigcom229 0.00000000
bigcom233             bigcom233 0.00000000
bigcom236             bigcom236 0.00000000
bigcom237             bigcom237 0.00000000
bigcom246             bigcom246 0.00000000
bigcom248             bigcom248 0.00000000
bigcom249             bigcom249 0.00000000
bigcom250             bigcom250 0.00000000
bigcom254             bigcom254 0.00000000
bigcom266             bigcom266 0.00000000
bigcom269             bigcom269 0.00000000
bigcom272             bigcom272 0.00000000
bigcom274             bigcom274 0.00000000
bigcom281             bigcom281 0.00000000
bigcom291             bigcom291 0.00000000
bigcom292             bigcom292 0.00000000
bigcom295             bigcom295 0.00000000
bigcom299             bigcom299 0.00000000
bigcom301             bigcom301 0.00000000
bigcom306             bigcom306 0.00000000
bigcom309             bigcom309 0.00000000
bigcom314             bigcom314 0.00000000
bigcom321             bigcom321 0.00000000
bigcom341             bigcom341 0.00000000
bigcom350             bigcom350 0.00000000
bigcom353             bigcom353 0.00000000
bigcom359             bigcom359 0.00000000
bigcom363             bigcom363 0.00000000
bigcom365             bigcom365 0.00000000
bigcom385             bigcom385 0.00000000
bigcom386             bigcom386 0.00000000
bigcom408             bigcom408 0.00000000
bigcom412             bigcom412 0.00000000
bigcom480             bigcom480 0.00000000
membership_s1     membership_s1 0.00000000
membership_s3     membership_s3 0.00000000
membership_s5     membership_s5 0.00000000
membership_s6     membership_s6 0.00000000
membership_s7     membership_s7 0.00000000
membership_s8     membership_s8 0.00000000
membership_s9     membership_s9 0.00000000
membership_s11   membership_s11 0.00000000
membership_s12   membership_s12 0.00000000
membership_s14   membership_s14 0.00000000
membership_s15   membership_s15 0.00000000
membership_s16   membership_s16 0.00000000
membership_s17   membership_s17 0.00000000
membership_s18   membership_s18 0.00000000
membership_s20   membership_s20 0.00000000
membership_s21   membership_s21 0.00000000
membership_s22   membership_s22 0.00000000
membership_s24   membership_s24 0.00000000
membership_s25   membership_s25 0.00000000
membership_s26   membership_s26 0.00000000
membership_s27   membership_s27 0.00000000
membership_s28   membership_s28 0.00000000
membership_s30   membership_s30 0.00000000
membership_s31   membership_s31 0.00000000
membership_s32   membership_s32 0.00000000
membership_s33   membership_s33 0.00000000
membership_s37   membership_s37 0.00000000
[1] "Dataset: low_C Model RF, run: 5 of 10 2015-06-22 17:18:57"
     |      Out-of-bag   |
Tree |      MSE  %Var(y) |
   1 |   0.0296   213.32 |
   2 |  0.02787   200.84 |
   3 |  0.02545   183.37 |
   4 |  0.02399   172.84 |
   5 |  0.02324   167.47 |
   6 |  0.02188   157.70 |
   7 |  0.02148   154.77 |
   8 |  0.02041   147.05 |
   9 |  0.02019   145.49 |
  10 |  0.01938   139.62 |
  11 |  0.01911   137.71 |
  12 |  0.01852   133.44 |
  13 |  0.01797   129.46 |
  14 |  0.01762   126.95 |
  15 |  0.01754   126.39 |
  16 |  0.01728   124.50 |
  17 |  0.01721   124.02 |
  18 |    0.017   122.51 |
  19 |  0.01672   120.46 |
  20 |  0.01653   119.10 |
  21 |   0.0164   118.20 |
  22 |  0.01638   118.05 |
  23 |   0.0164   118.17 |
  24 |  0.01626   117.15 |
  25 |   0.0161   116.01 |
  26 |  0.01606   115.75 |
  27 |    0.016   115.30 |
  28 |  0.01595   114.90 |
  29 |  0.01593   114.79 |
  30 |  0.01591   114.68 |
  31 |   0.0159   114.54 |
  32 |  0.01585   114.25 |
  33 |  0.01584   114.14 |
  34 |  0.01575   113.53 |
  35 |  0.01572   113.30 |
  36 |  0.01569   113.08 |
  37 |  0.01563   112.64 |
  38 |   0.0156   112.42 |
  39 |  0.01558   112.27 |
  40 |  0.01555   112.06 |
  41 |  0.01554   111.97 |
  42 |  0.01559   112.36 |
  43 |  0.01559   112.37 |
  44 |  0.01556   112.13 |
  45 |  0.01554   111.99 |
  46 |  0.01556   112.10 |
  47 |  0.01554   111.97 |
  48 |  0.01552   111.82 |
  49 |  0.01551   111.77 |
  50 |  0.01549   111.63 |
  51 |  0.01547   111.46 |
  52 |  0.01542   111.13 |
  53 |  0.01542   111.09 |
  54 |  0.01545   111.31 |
  55 |   0.0154   110.98 |
  56 |  0.01538   110.86 |
  57 |  0.01539   110.88 |
  58 |  0.01538   110.84 |
  59 |  0.01534   110.55 |
  60 |  0.01534   110.52 |
  61 |  0.01536   110.69 |
  62 |  0.01536   110.66 |
  63 |  0.01536   110.68 |
  64 |  0.01532   110.41 |
  65 |  0.01532   110.41 |
  66 |  0.01533   110.46 |
  67 |  0.01534   110.55 |
  68 |  0.01534   110.51 |
  69 |  0.01534   110.55 |
  70 |  0.01533   110.50 |
  71 |  0.01532   110.40 |
  72 |  0.01532   110.41 |
  73 |  0.01531   110.33 |
  74 |  0.01531   110.31 |
  75 |  0.01529   110.20 |
  76 |  0.01529   110.17 |
  77 |  0.01528   110.10 |
  78 |   0.0153   110.23 |
  79 |  0.01527   110.04 |
  80 |  0.01526   109.97 |
  81 |  0.01525   109.92 |
  82 |  0.01524   109.85 |
  83 |  0.01523   109.74 |
  84 |  0.01522   109.66 |
  85 |  0.01521   109.60 |
  86 |  0.01521   109.57 |
  87 |   0.0152   109.53 |
  88 |  0.01521   109.62 |
  89 |  0.01519   109.44 |
  90 |  0.01519   109.47 |
  91 |  0.01519   109.46 |
  92 |  0.01519   109.44 |
  93 |  0.01517   109.34 |
  94 |  0.01517   109.30 |
  95 |  0.01515   109.19 |
  96 |  0.01516   109.24 |
  97 |  0.01517   109.30 |
  98 |  0.01513   109.03 |
  99 |  0.01512   108.97 |
 100 |  0.01513   109.05 |
[1] "Random Forest variable coefficients"
                      %IncMSE IncNodePurity
graph0           2.068704e-04  3.471190e-02
graph1           2.205015e-03  4.469188e-01
graph2           3.405269e-05  1.356297e-01
graph3           4.063856e-03  4.037799e-01
graph4           2.047987e-03  4.281585e-01
graph5           4.486459e-04  2.066792e-01
graph6           6.442994e-03  4.799152e-01
graph7           1.239995e-04  1.215402e-01
graph8           1.909508e-05  2.189974e-01
graph9           3.402508e-03  4.603794e-01
graph10          8.016074e-03  7.370689e-01
graph11          3.753848e-03  6.632870e-01
graph12          5.747714e-03  4.842500e-01
graph13          1.639401e-03  7.063213e-01
graph14          1.662312e-03  3.885786e-01
graph15          4.931768e-03  6.268275e-01
graph16          3.573894e-03  4.492174e-01
graph17          7.878561e-03  6.005146e-01
graph18          8.652236e-04  1.229019e-01
graph19          6.360571e-03  7.192344e-01
graph20          1.562306e-03  5.225412e-01
graph21          1.740287e-03  5.590725e-01
graph22          3.861510e-05  1.000255e-01
graph23          1.790543e-02  1.066770e+00
graph24          1.682247e-04  1.187924e-01
graph25          1.079398e-03  4.718018e-01
graph26          1.196976e-04  1.024272e-01
graph27          1.000829e-04  1.271733e-01
graph28          8.875242e-05  6.120821e-02
graph29          4.826721e-07  3.976788e-03
orbit0          -6.730851e-06  3.281683e-02
orbit1           6.573631e-03  4.495902e-01
orbit2           4.159128e-04  1.225379e-01
orbit3          -7.856318e-06  9.998365e-02
orbit4           1.375415e-03  4.490355e-01
orbit5           5.425398e-03  4.414976e-01
orbit6           2.346247e-03  4.918081e-01
orbit7           2.859325e-04  1.587401e-01
orbit8           5.940333e-04  2.151638e-01
orbit9           4.339595e-03  4.862500e-01
orbit10          1.175551e-03  2.760267e-01
orbit11          1.238035e-04  1.035219e-01
orbit12          2.535770e-04  1.418374e-01
orbit13          1.751474e-04  5.794102e-02
orbit14          1.177915e-05  1.731732e-01
orbit15          3.600325e-03  5.793543e-01
orbit16          1.790129e-02  8.635792e-01
orbit17          6.190152e-03  5.938503e-01
orbit18          5.820120e-03  1.031969e+00
orbit19          2.581283e-03  4.890416e-01
orbit20          6.533536e-04  4.155693e-01
orbit21          2.560590e-03  6.627723e-01
orbit22          6.337555e-03  7.397081e-01
orbit23          3.006728e-05  7.100028e-02
orbit24          1.049185e-02  6.391402e-01
orbit25          2.919293e-03  2.977561e-01
orbit26          6.127595e-04  2.175603e-01
orbit27          4.134564e-03  6.898012e-01
orbit28          1.420592e-02  6.205770e-01
orbit29          4.154654e-04  2.165670e-01
orbit30          2.684393e-04  3.870861e-01
orbit31          3.279289e-03  4.850123e-01
orbit32          6.586616e-04  2.685122e-01
orbit33          2.840740e-05  3.066368e-01
orbit34          8.025853e-03  6.907026e-01
orbit35          6.653706e-03  6.128447e-01
orbit36          1.764627e-03  4.692909e-01
orbit37          2.119728e-03  4.261049e-01
orbit38          3.327654e-04  4.192700e-01
orbit39          5.670286e-03  6.163426e-01
orbit40          4.713473e-05  9.633817e-02
orbit41          9.813428e-04  6.491592e-02
orbit42          0.000000e+00  2.181818e-02
orbit43          1.840402e-04  1.501597e-01
orbit44          4.624468e-06  1.785541e-02
orbit45          6.533773e-03  7.029076e-01
orbit46          5.762259e-04  4.127686e-01
orbit47          1.705857e-04  1.074242e-01
orbit48          6.739667e-04  1.074138e-01
orbit49          2.701620e-03  4.994229e-01
orbit50          2.719178e-05  3.348850e-01
orbit51          4.986867e-03  6.010282e-01
orbit52          8.547864e-04  1.527271e-01
orbit53          2.277740e-03  2.498387e-01
orbit54          6.060298e-05  1.055847e-01
orbit55          1.135090e-04  8.583542e-02
orbit56          7.703655e-03  8.007978e-01
orbit57          4.212229e-04  2.527265e-01
orbit58         -8.536935e-06  6.498985e-02
orbit59          1.131355e-04  1.522038e-01
orbit60          5.585198e-05  9.046954e-02
orbit61         -3.521095e-06  2.412389e-02
orbit62          8.351798e-04  4.187245e-01
orbit63          2.586587e-04  3.526505e-02
orbit64          1.770645e-05  6.343627e-02
orbit65          2.093458e-04  2.170729e-01
orbit66          2.000999e-04  5.011429e-02
orbit67          0.000000e+00  1.387779e-18
orbit68          4.456996e-05  1.152916e-01
orbit69          0.000000e+00  5.551115e-19
orbit70          1.328663e-04  6.510399e-02
orbit71          1.241801e-05  6.740671e-02
orbit72          2.780249e-07  7.464449e-03
AP              -1.522286e-05  1.860672e-02
bet              7.147989e-03  1.312018e+00
ecc              3.919860e-05  4.002800e-02
eccrad           5.569162e-04  9.336380e-02
close            6.787739e-04  3.539074e-01
constraint       1.728416e-03  5.655087e-01
coreness         6.023841e-04  3.389411e-01
knn              5.462275e-03  7.277871e-01
hubscore         2.111068e-03  4.825803e-01
pagerank         3.827034e-03  1.242832e+00
trans            8.472794e-05  1.357291e-01
evcent           9.618918e-04  2.531626e-01
first           -4.327960e-08  8.199678e-02
upto_second      1.998119e-03  3.833387e-01
upto_third       4.296763e-03  6.030833e-01
upto_fourth      2.565909e-03  6.204740e-01
upto_fifth       4.380691e-03  9.212986e-01
upto_sixth       2.063391e-03  3.488135e-01
second           6.288553e-03  3.968762e-01
third            3.915127e-03  5.174758e-01
fourth           5.309279e-03  9.394630e-01
fifth            9.168394e-04  5.070316e-01
sixth            4.928349e-03  6.450018e-01
ratio1           1.600409e-03  6.829734e-01
ratio2           5.463119e-03  9.764830e-01
ratio3           5.772520e-03  7.661045e-01
ratio4           4.803412e-03  5.306668e-01
ratio5           4.767705e-03  1.965975e+00
ratio6           1.228208e-02  9.332467e-01
selfinter        8.151877e-05  4.110512e-02
walktrap_vertex  2.468525e-03  4.389498e-01
bigcom1          2.366771e-04  1.869452e-01
bigcom2          0.000000e+00  3.330669e-18
bigcom3          0.000000e+00  0.000000e+00
bigcom4          3.145506e-03  2.469906e-01
bigcom6          0.000000e+00  4.440892e-18
bigcom8          4.605256e-05  7.689575e-02
bigcom9          0.000000e+00  1.333333e-02
bigcom11         0.000000e+00  4.996004e-18
bigcom13         0.000000e+00  1.110223e-18
bigcom15         1.084648e-04  2.835903e-01
bigcom16         0.000000e+00  1.665335e-18
bigcom21        -3.239111e-05  6.014844e-02
bigcom22         2.689619e-04  1.665093e-01
bigcom24        -1.271968e-06  4.407313e-01
bigcom26         0.000000e+00  3.330669e-18
bigcom28        -4.804279e-05  2.595652e-01
bigcom30         0.000000e+00  1.110223e-18
bigcom31         0.000000e+00  5.551115e-19
bigcom32         0.000000e+00  2.775558e-18
bigcom33         0.000000e+00  0.000000e+00
bigcom34         0.000000e+00  1.110223e-18
bigcom36        -3.337130e-06  1.681678e-01
bigcom37         0.000000e+00  3.330669e-18
bigcom38         0.000000e+00  1.110223e-18
bigcom39         0.000000e+00  3.330669e-18
bigcom40         8.243008e-04  3.757862e-01
bigcom43         0.000000e+00  2.775558e-18
bigcom44         0.000000e+00  0.000000e+00
bigcom46         0.000000e+00  1.387779e-18
bigcom47         0.000000e+00  1.110223e-18
bigcom49         1.136402e-05  3.360289e-01
bigcom50         0.000000e+00  2.220446e-18
bigcom51         0.000000e+00  2.498002e-18
bigcom52         0.000000e+00  2.220446e-18
bigcom54         0.000000e+00  7.216450e-18
bigcom56         0.000000e+00  4.440892e-18
bigcom62         0.000000e+00  2.220446e-18
bigcom66         0.000000e+00  3.330669e-18
bigcom68         0.000000e+00  1.665335e-18
bigcom69         0.000000e+00  1.665335e-18
bigcom71         0.000000e+00  3.330669e-18
bigcom72         0.000000e+00  4.440892e-18
bigcom73         0.000000e+00  1.665335e-18
bigcom74         0.000000e+00  5.551115e-19
bigcom75         0.000000e+00  8.326673e-19
bigcom76         0.000000e+00  4.440892e-18
bigcom77         0.000000e+00  2.220446e-18
bigcom79         0.000000e+00  1.665335e-18
bigcom80         0.000000e+00  0.000000e+00
bigcom82         0.000000e+00  3.330669e-18
bigcom83         0.000000e+00  1.110223e-18
bigcom84         0.000000e+00  2.220446e-18
bigcom85         0.000000e+00  2.220446e-18
bigcom87         0.000000e+00  4.718448e-18
bigcom89         0.000000e+00  2.220446e-18
bigcom91         0.000000e+00  1.665335e-18
bigcom92         0.000000e+00  5.551115e-19
bigcom93         0.000000e+00  5.551115e-19
bigcom96         0.000000e+00  0.000000e+00
bigcom97         0.000000e+00  1.110223e-18
bigcom98         0.000000e+00  5.551115e-19
bigcom99         0.000000e+00  3.053113e-18
bigcom101        0.000000e+00  4.440892e-18
bigcom104        0.000000e+00  3.885781e-18
bigcom106        0.000000e+00  5.551115e-19
bigcom109        0.000000e+00  2.775558e-18
bigcom113        0.000000e+00  2.220446e-18
bigcom116        0.000000e+00  2.220446e-18
bigcom120        0.000000e+00  1.942890e-18
bigcom123        0.000000e+00  1.665335e-18
bigcom126        0.000000e+00  2.775558e-18
bigcom127       -8.799719e-06  6.222699e-01
bigcom137        0.000000e+00  2.775558e-18
bigcom139        0.000000e+00  2.220446e-18
bigcom140        0.000000e+00  1.665335e-18
bigcom143        0.000000e+00  5.551115e-19
bigcom145        4.001691e-06  3.983715e-01
bigcom146        0.000000e+00  1.110223e-18
bigcom147        0.000000e+00  3.885781e-18
bigcom149        0.000000e+00  0.000000e+00
bigcom153        0.000000e+00  4.440892e-18
bigcom154        0.000000e+00  1.665335e-18
bigcom156        0.000000e+00  1.665335e-18
bigcom157        0.000000e+00  5.551115e-19
bigcom158        0.000000e+00  2.220446e-18
bigcom160        0.000000e+00  2.220446e-18
bigcom161        0.000000e+00  3.330669e-18
bigcom162        0.000000e+00  1.665335e-18
bigcom164        0.000000e+00  1.665335e-18
bigcom166        0.000000e+00  5.551115e-19
bigcom167        0.000000e+00  1.665335e-18
bigcom171        0.000000e+00  1.121985e+00
bigcom173        0.000000e+00  5.551115e-19
bigcom175        0.000000e+00  1.665335e-18
bigcom176        0.000000e+00  1.665335e-18
bigcom177        0.000000e+00  1.387779e-18
bigcom178        0.000000e+00  3.885781e-18
bigcom180        0.000000e+00  1.665335e-18
bigcom181        0.000000e+00  0.000000e+00
bigcom184        0.000000e+00  5.551115e-19
bigcom186        0.000000e+00  5.551115e-19
bigcom187        0.000000e+00  5.551115e-19
bigcom189        0.000000e+00  2.220446e-18
bigcom194        0.000000e+00  6.938894e-18
bigcom195        0.000000e+00  2.220446e-18
bigcom196        0.000000e+00  8.868098e-01
bigcom204        0.000000e+00  6.938894e-18
bigcom205        0.000000e+00  5.551115e-19
bigcom212        0.000000e+00  1.110223e-18
bigcom214        0.000000e+00  4.718448e-18
bigcom222        0.000000e+00  2.220446e-18
bigcom223        0.000000e+00  0.000000e+00
bigcom226        0.000000e+00  0.000000e+00
bigcom227        0.000000e+00  1.665335e-18
bigcom229        0.000000e+00  6.661338e-18
bigcom233        0.000000e+00  3.885781e-18
bigcom236        0.000000e+00  4.996004e-18
bigcom237        0.000000e+00  1.110223e-18
bigcom246        0.000000e+00  1.942890e-18
bigcom248        0.000000e+00  1.110223e-18
bigcom249        0.000000e+00  1.665335e-18
bigcom250        0.000000e+00  3.330669e-18
bigcom254        0.000000e+00  2.775558e-18
bigcom266        0.000000e+00  5.551115e-19
bigcom269        0.000000e+00  2.220446e-18
bigcom272        0.000000e+00  5.551115e-19
bigcom274        8.296496e-05  1.157201e-01
bigcom281        0.000000e+00  1.665335e-18
bigcom291        0.000000e+00  0.000000e+00
bigcom292        4.654611e-08  5.236257e-01
bigcom295        0.000000e+00  1.110223e-18
bigcom299        0.000000e+00  5.551115e-19
bigcom301        0.000000e+00  1.110223e-18
bigcom306        0.000000e+00  1.665335e-18
bigcom309        0.000000e+00  3.330669e-18
bigcom314        0.000000e+00  3.885781e-18
bigcom321        0.000000e+00  0.000000e+00
bigcom341        0.000000e+00  1.110223e-18
bigcom350        0.000000e+00  0.000000e+00
bigcom353        0.000000e+00  2.220446e-18
bigcom359        0.000000e+00  1.387779e-18
bigcom363        0.000000e+00  1.665335e-18
bigcom365        0.000000e+00  2.220446e-18
bigcom385        0.000000e+00  1.110223e-18
bigcom386        0.000000e+00  1.942890e-18
bigcom408        0.000000e+00  0.000000e+00
bigcom412        0.000000e+00  3.330669e-18
bigcom480        0.000000e+00  1.110223e-18
spin_vertex      3.948101e-04  4.745515e-01
membership_s1    8.060273e-05  1.579109e-01
membership_s3    0.000000e+00  3.330669e-18
membership_s4    3.763256e-04  3.381293e-01
membership_s5   -1.561866e-05  1.034356e-01
membership_s6    4.875790e-04  8.981599e-02
membership_s7    7.061586e-05  7.345934e-02
membership_s8    0.000000e+00  0.000000e+00
membership_s9    0.000000e+00  1.665335e-18
membership_s11   0.000000e+00  2.220446e-18
membership_s12   0.000000e+00  2.220446e-18
membership_s14  -4.445649e-05  4.429187e-01
membership_s15   0.000000e+00  0.000000e+00
membership_s16  -1.017905e-05  6.737495e-02
membership_s17   0.000000e+00  1.665335e-18
membership_s18   2.179609e-05  1.808333e-02
membership_s20   0.000000e+00  0.000000e+00
membership_s21   2.132016e-04  2.393296e-01
membership_s22   0.000000e+00  0.000000e+00
membership_s24   0.000000e+00  5.551115e-19
membership_s25   0.000000e+00  1.665335e-18
membership_s26   0.000000e+00  2.220446e-18
membership_s27   1.041482e-04  5.742087e-02
membership_s28   0.000000e+00  1.110223e-18
membership_s30  -1.229904e-06  7.140624e-03
membership_s31   2.613116e-05  1.292053e-01
membership_s32  -3.155127e-06  1.426036e-02
membership_s33   0.000000e+00  5.551115e-19
membership_s36   2.008928e-04  1.444361e-01
membership_s37   0.000000e+00  0.000000e+00
V1               3.143867e-03  1.488466e+00
V2               1.214011e-03  1.203422e+00
pdi             -4.335880e-06  3.353021e-02
adhesion         8.782854e-03  1.068100e+00
cohesion         8.484059e-03  1.226288e+00
inner            1.934329e-03  1.407023e+00
outer            1.600759e-03  1.244997e+00
ioratio          3.644849e-03  1.169628e+00
comsize          1.425806e-03  1.447273e+00
[1] "Dataset: low_C Model GLM, run: 5 of 10 2015-06-22 17:21:28"
[1] "glmnet variable coefficients"
                     [,1]          [,2]
(Intercept)     -4.249144 -6.292877e+00
graph0           0.000000  9.506409e-04
graph1           0.000000 -9.008697e-05
graph2           0.000000  7.964881e-04
graph3           0.000000  0.000000e+00
graph4           0.000000  0.000000e+00
graph5           0.000000 -2.233910e-03
graph6           0.000000 -2.757965e-05
graph7           0.000000 -1.638026e-03
graph8           0.000000  1.978190e-01
graph9           0.000000 -1.906109e-07
graph10          0.000000  0.000000e+00
graph11          0.000000  0.000000e+00
graph12          0.000000  1.764565e-07
graph13          0.000000  2.856054e-06
graph14          0.000000 -2.641109e-10
graph15          0.000000  1.882207e-04
graph16          0.000000 -2.932505e-06
graph17          0.000000  3.162007e-06
graph18          0.000000 -1.426280e-04
graph19          0.000000  4.134932e-06
graph20          0.000000  4.417581e-05
graph21          0.000000  0.000000e+00
graph22          0.000000 -5.346659e-05
graph23          0.000000  5.663676e-05
graph24          0.000000  9.672231e-05
graph25          0.000000 -2.800088e-03
graph26          0.000000 -2.526344e-03
graph27          0.000000  1.357236e-02
graph28          0.000000  1.451725e-03
graph29          0.000000 -7.512037e-01
orbit0           0.000000  9.977508e-04
orbit1           0.000000 -7.787440e-05
orbit2           0.000000 -2.875540e-02
orbit3           0.000000  5.805046e-04
orbit4           0.000000  0.000000e+00
orbit5           0.000000  0.000000e+00
orbit6           0.000000  0.000000e+00
orbit7           0.000000  8.416654e-04
orbit8           0.000000 -1.894276e-03
orbit9           0.000000 -4.123769e-06
orbit10          0.000000 -2.856997e-04
orbit11          0.000000 -7.246631e-02
orbit12          0.000000 -1.172018e-03
orbit13          0.000000 -2.437620e-01
orbit14          0.000000  2.421866e-01
orbit15          0.000000 -8.538971e-08
orbit16          0.000000 -6.111042e-07
orbit17          0.000000 -3.377872e-06
orbit18          0.000000 -1.604723e-07
orbit19          0.000000  0.000000e+00
orbit20          0.000000  4.198687e-08
orbit21          0.000000  7.967125e-05
orbit22          0.000000  0.000000e+00
orbit23          0.000000  2.830510e-02
orbit24          0.000000  9.013475e-07
orbit25          0.000000  0.000000e+00
orbit26          0.000000  5.880900e-05
orbit27          0.000000  9.878249e-07
orbit28          0.000000 -2.412036e-06
orbit29          0.000000  2.538637e-05
orbit30          0.000000  1.357368e-04
orbit31          0.000000  0.000000e+00
orbit32          0.000000  6.627354e-09
orbit33          0.000000  4.006230e-02
orbit34          0.000000  1.834865e-04
orbit35          0.000000 -4.571676e-06
orbit36          0.000000  8.285166e-05
orbit37          0.000000 -1.253738e-06
orbit38          0.000000  3.462120e-03
orbit39          0.000000  2.482927e-06
orbit40          0.000000  4.449649e-06
orbit41          0.000000 -1.995557e-03
orbit42          0.000000 -2.591629e-02
orbit43          0.000000 -1.397775e-04
orbit44          0.000000 -2.901409e-01
orbit45          0.000000  2.657882e-06
orbit46          0.000000  6.737757e-05
orbit47          0.000000  4.006612e-03
orbit48          0.000000 -4.426314e-04
orbit49          0.000000  5.831407e-05
orbit50          0.000000 -4.904851e-02
orbit51          0.000000  0.000000e+00
orbit52          0.000000 -2.133035e-04
orbit53          0.000000  4.230698e-03
orbit54          0.000000 -5.126057e-05
orbit55          0.000000  1.109766e+00
orbit56          0.000000  9.859206e-06
orbit57          0.000000  1.374968e-03
orbit58          0.000000 -4.500554e-01
orbit59          0.000000  7.283768e-05
orbit60          0.000000  4.783669e-03
orbit61          0.000000  3.009702e-01
orbit62          0.000000 -5.348914e-04
orbit63          0.000000 -9.915773e-03
orbit64          0.000000 -1.595094e-02
orbit65          0.000000 -1.850617e-03
orbit66          0.000000 -1.209049e-02
orbit67          0.000000  2.668860e-04
orbit68          0.000000  1.450102e-02
orbit69          0.000000  0.000000e+00
orbit70          0.000000  1.773560e-04
orbit71          0.000000  7.299939e-01
orbit72          0.000000 -7.516324e-01
AP               0.000000 -1.057293e-01
bet              0.000000 -2.366467e-05
ecc              0.000000 -2.767491e-02
eccrad           0.000000 -1.399245e-01
close            0.000000  0.000000e+00
constraint       0.000000 -3.190634e-02
coreness         0.000000  1.782723e-01
knn              0.000000  1.006333e-04
hubscore         0.000000  7.178573e+00
pagerank         0.000000 -6.549146e-01
trans            0.000000 -3.044731e-02
evcent           0.000000  1.319250e+01
first            0.000000  8.896106e-04
upto_second      0.000000 -5.727770e-05
upto_third       0.000000  0.000000e+00
upto_fourth      0.000000  1.097637e-06
upto_fifth       0.000000  1.765405e-05
upto_sixth       0.000000  0.000000e+00
second           0.000000 -4.493462e-05
third            0.000000  3.695745e-05
fourth           0.000000 -2.223583e-06
fifth            0.000000  0.000000e+00
sixth            0.000000 -3.447906e-05
ratio1           0.000000  1.780786e-04
ratio2           0.000000  1.617475e-04
ratio3           0.000000  2.476266e-04
ratio4           0.000000  0.000000e+00
ratio5           0.000000  0.000000e+00
ratio6           0.000000 -2.120618e-04
selfinter        0.000000 -2.154459e-01
walktrap_vertex  0.000000 -2.368433e-02
bigcom1          0.000000  3.028932e-01
bigcom2          0.000000 -7.652157e-01
bigcom3          0.000000 -4.157076e-02
bigcom4          0.000000  6.123239e-01
bigcom6          0.000000 -1.553808e-01
bigcom8          0.000000  1.948406e-01
bigcom9          0.000000 -1.755782e+00
bigcom11         0.000000 -7.813097e-01
bigcom13         0.000000 -1.062049e+00
bigcom15         0.000000  2.250546e+00
bigcom16         0.000000 -6.757784e-01
bigcom21         0.000000  1.295814e+00
bigcom22         0.000000  3.045716e-01
bigcom24         0.000000  3.332133e+00
bigcom26         0.000000 -9.417451e-01
bigcom28         0.000000  7.962490e-01
bigcom30         0.000000 -9.163162e-01
bigcom31         0.000000 -4.919407e-01
bigcom32         0.000000 -1.135819e+00
bigcom33         0.000000 -1.384393e-01
bigcom34         0.000000 -2.440869e-01
bigcom36         0.000000  1.954690e+00
bigcom37         0.000000  0.000000e+00
bigcom38         0.000000 -4.930816e-01
bigcom39         0.000000 -6.650601e-01
bigcom40         0.000000  8.451946e-01
bigcom43         0.000000 -3.785809e-01
bigcom44         0.000000 -7.007553e-01
bigcom46         0.000000 -6.550977e-01
bigcom47         0.000000 -5.105274e-01
bigcom49         0.000000  2.203004e+00
bigcom50         0.000000 -4.377887e-01
bigcom51         0.000000 -7.429565e-01
bigcom52         0.000000 -3.067707e-01
bigcom54         0.000000 -4.904751e-01
bigcom56         0.000000 -2.804119e-01
bigcom62         0.000000 -3.278291e-01
bigcom66         0.000000 -4.723230e-01
bigcom68         0.000000 -3.205949e-01
bigcom69         0.000000 -6.484686e-01
bigcom71         0.000000 -5.219450e-01
bigcom72         0.000000 -3.289703e-01
bigcom73         0.000000 -2.481966e-01
bigcom74         0.000000 -6.693688e-01
bigcom75         0.000000 -2.496246e-01
bigcom76         0.000000 -2.941913e-01
bigcom77         0.000000 -3.236090e-01
bigcom79         0.000000 -3.526238e-01
bigcom80         0.000000 -2.435643e-01
bigcom82         0.000000 -2.396525e-01
bigcom83         0.000000  0.000000e+00
bigcom84         0.000000 -2.052550e-01
bigcom85         0.000000 -3.537076e-01
bigcom87         0.000000 -4.563600e-01
bigcom89         0.000000 -1.455981e-01
bigcom91         0.000000 -2.268142e-01
bigcom92         0.000000 -9.075385e-01
bigcom93         0.000000  0.000000e+00
bigcom96         0.000000  0.000000e+00
bigcom97         0.000000 -5.025581e-01
bigcom98         0.000000 -7.350608e-01
bigcom99         0.000000 -2.226548e-01
bigcom101        0.000000 -3.052224e-01
bigcom104        0.000000 -4.027915e-01
bigcom106        0.000000 -5.387610e-01
bigcom109        0.000000 -7.227805e-01
bigcom113        0.000000  0.000000e+00
bigcom116        0.000000 -8.008709e-01
bigcom120        0.000000 -3.479891e-01
bigcom123        0.000000 -3.565463e-01
bigcom126        0.000000 -4.784068e-01
bigcom127        0.000000  4.508853e+00
bigcom137        0.000000 -4.698011e-01
bigcom139        0.000000 -1.935290e-01
bigcom140        0.000000 -3.903405e-01
bigcom143        0.000000 -3.144999e-01
bigcom145        0.000000  3.504111e+00
bigcom146        0.000000 -7.374764e-01
bigcom147        0.000000 -1.482557e-01
bigcom149        0.000000  0.000000e+00
bigcom153        0.000000 -2.759045e-01
bigcom154        0.000000 -5.344140e-01
bigcom156        0.000000 -3.613806e-01
bigcom157        0.000000  0.000000e+00
bigcom158        0.000000 -5.174103e-01
bigcom160        0.000000 -3.933674e-01
bigcom161        0.000000 -2.587067e-01
bigcom162        0.000000 -5.071816e-02
bigcom164        0.000000 -6.833017e-01
bigcom166        0.000000 -5.662688e-01
bigcom167        0.000000 -4.909703e-01
bigcom171        0.000000  7.676663e+00
bigcom173        0.000000 -3.660979e-01
bigcom175        0.000000  0.000000e+00
bigcom176        0.000000 -4.175990e-01
bigcom177        0.000000 -1.904198e-01
bigcom178        0.000000 -1.253551e-01
bigcom180        0.000000 -1.376963e-01
bigcom181        0.000000 -1.263311e+00
bigcom184        0.000000 -7.007184e-01
bigcom186        0.000000 -3.564624e-01
bigcom187        0.000000 -5.293061e-01
bigcom189        0.000000 -4.692821e-01
bigcom194        0.000000 -4.141095e-01
bigcom195        0.000000 -7.057146e-01
bigcom196        0.000000  7.804682e+00
bigcom204        0.000000 -6.780923e-01
bigcom205        0.000000 -2.665075e-01
bigcom212        0.000000 -5.312716e-01
bigcom214        0.000000 -3.273574e-01
bigcom222        0.000000 -3.756538e-01
bigcom223        0.000000  0.000000e+00
bigcom226        0.000000 -2.007253e-01
bigcom227        0.000000 -5.187060e-01
bigcom229        0.000000 -2.187379e-01
bigcom233        0.000000 -3.132361e-01
bigcom236        0.000000 -4.042310e-01
bigcom237        0.000000 -6.780317e-02
bigcom246        0.000000 -5.049597e-01
bigcom248        0.000000  0.000000e+00
bigcom249        0.000000 -1.878113e-01
bigcom250        0.000000 -7.068069e-01
bigcom254        0.000000 -5.417929e-01
bigcom266        0.000000 -3.200430e-01
bigcom269        0.000000 -4.021311e-01
bigcom272        0.000000 -7.657707e-01
bigcom274        0.000000  2.944965e+00
bigcom281        0.000000 -4.766999e-04
bigcom291        0.000000 -5.454641e-01
bigcom292        0.000000  3.252008e+00
bigcom295        0.000000 -9.574252e-02
bigcom299        0.000000 -4.069761e-01
bigcom301        0.000000 -1.346458e-01
bigcom306        0.000000 -4.188265e-01
bigcom309        0.000000 -1.172474e-01
bigcom314        0.000000 -2.743905e-01
bigcom321        0.000000 -7.596582e-01
bigcom341        0.000000 -2.333316e-01
bigcom350        0.000000  0.000000e+00
bigcom353        0.000000 -3.675632e-01
bigcom359        0.000000 -8.210174e-02
bigcom363        0.000000  0.000000e+00
bigcom365        0.000000 -2.029687e-01
bigcom385        0.000000 -3.885900e-01
bigcom386        0.000000 -7.231174e-02
bigcom408        0.000000 -2.998360e-02
bigcom412        0.000000 -4.943477e-01
bigcom480        0.000000 -3.280103e-01
spin_vertex      0.000000  1.008290e-01
membership_s1    0.000000 -4.109755e-02
membership_s3    0.000000 -4.052144e-01
membership_s4    0.000000  7.898961e-01
membership_s5    0.000000  1.855994e-02
membership_s6    0.000000  2.385182e-01
membership_s7    0.000000  7.269646e-02
membership_s8    0.000000 -5.423288e-01
membership_s9    0.000000 -4.150853e-01
membership_s11   0.000000 -2.048579e-01
membership_s12   0.000000 -1.774883e-01
membership_s14   0.000000  2.747088e+00
membership_s15   0.000000 -1.133238e+00
membership_s16   0.000000 -2.227028e-01
membership_s17   0.000000 -2.748553e-01
membership_s18   0.000000 -2.702958e+00
membership_s20   0.000000 -4.096193e-01
membership_s21   0.000000  1.099055e-01
membership_s22   0.000000 -8.450178e-01
membership_s24   0.000000 -5.889043e-01
membership_s25   0.000000 -5.854662e-01
membership_s26   0.000000 -7.775688e-01
membership_s27   0.000000 -1.821654e-01
membership_s28   0.000000 -4.262128e-01
membership_s30   0.000000 -1.162113e-01
membership_s31   0.000000  4.826331e-01
membership_s32   0.000000  2.229200e-02
membership_s33   0.000000 -1.806897e-02
membership_s36   0.000000  2.486534e-01
membership_s37   0.000000 -1.952039e+00
V1               0.000000  0.000000e+00
V2               0.000000  8.363930e-01
pdi              0.000000  3.393095e+03
adhesion         0.000000  3.911208e-06
cohesion         0.000000 -9.683566e-06
inner            0.000000  0.000000e+00
outer            0.000000 -3.831115e-05
ioratio          0.000000 -6.759212e-01
comsize          0.000000  4.294246e-04
[1] "Dataset: low_C Model GBM, run: 6 of 10 2015-06-22 17:22:06"
Iter   TrainDeviance   ValidDeviance   StepSize   Improve
     1        0.1449            -nan     0.0100    0.0002
     2        0.1433            -nan     0.0100    0.0000
     3        0.1419            -nan     0.0100   -0.0000
     4        0.1409            -nan     0.0100    0.0000
     5        0.1395            -nan     0.0100    0.0002
     6        0.1382            -nan     0.0100    0.0001
     7        0.1373            -nan     0.0100    0.0000
     8        0.1364            -nan     0.0100   -0.0000
     9        0.1353            -nan     0.0100   -0.0000
    10        0.1344            -nan     0.0100   -0.0000
    20        0.1259            -nan     0.0100    0.0001
    25        0.1218            -nan     0.0100   -0.0000

[1] "GBM variable coefficients"
                            var    rel.inf
ratio5                   ratio5 5.14866557
ratio1                   ratio1 4.31472726
V2                           V2 3.51103139
inner                     inner 3.32657379
pagerank               pagerank 2.99367249
graph19                 graph19 2.85567044
orbit20                 orbit20 2.61910876
graph13                 graph13 2.45157675
orbit16                 orbit16 2.26845706
bet                         bet 2.13170542
walktrap_vertex walktrap_vertex 2.12976333
ratio2                   ratio2 2.12076454
graph23                 graph23 2.12036940
orbit50                 orbit50 2.10910637
graph20                 graph20 1.99710656
ratio4                   ratio4 1.94551629
orbit21                 orbit21 1.93954806
orbit31                 orbit31 1.84281590
orbit28                 orbit28 1.80832595
membership_s4     membership_s4 1.79697842
orbit27                 orbit27 1.79096525
orbit46                 orbit46 1.73008063
orbit57                 orbit57 1.71919768
orbit56                 orbit56 1.70027999
graph12                 graph12 1.58295424
ioratio                 ioratio 1.55227418
orbit18                 orbit18 1.50906614
orbit51                 orbit51 1.42594172
outer                     outer 1.39493458
graph3                   graph3 1.39277757
graph6                   graph6 1.36948693
orbit17                 orbit17 1.29780829
graph9                   graph9 1.24648690
graph21                 graph21 1.21002993
orbit52                 orbit52 1.17080306
comsize                 comsize 1.13406930
graph17                 graph17 1.08895486
orbit30                 orbit30 1.06486933
graph25                 graph25 0.99354308
V1                           V1 0.94956940
graph10                 graph10 0.88667091
upto_third           upto_third 0.86009879
graph15                 graph15 0.85741679
coreness               coreness 0.80724859
graph27                 graph27 0.75457095
orbit35                 orbit35 0.73234081
orbit32                 orbit32 0.70119696
orbit2                   orbit2 0.69846165
orbit26                 orbit26 0.68612368
graph4                   graph4 0.68164089
fourth                   fourth 0.67553365
spin_vertex         spin_vertex 0.66970938
orbit45                 orbit45 0.66030371
knn                         knn 0.64935571
adhesion               adhesion 0.64583219
upto_second         upto_second 0.64161606
upto_fifth           upto_fifth 0.55011458
graph11                 graph11 0.51525160
orbit47                 orbit47 0.49569311
orbit62                 orbit62 0.47675158
ratio6                   ratio6 0.47412909
ecc                         ecc 0.44191380
bigcom4                 bigcom4 0.41402368
orbit5                   orbit5 0.40292079
third                     third 0.40155692
graph26                 graph26 0.39856119
upto_sixth           upto_sixth 0.39223933
bigcom40               bigcom40 0.36836039
graph7                   graph7 0.35786144
graph5                   graph5 0.28325917
cohesion               cohesion 0.27949086
orbit7                   orbit7 0.27863734
ratio3                   ratio3 0.25462314
orbit36                 orbit36 0.25372055
constraint           constraint 0.22939581
graph2                   graph2 0.16805767
bigcom15               bigcom15 0.16385796
orbit13                 orbit13 0.15881965
graph28                 graph28 0.15534269
graph18                 graph18 0.13871748
second                   second 0.13782081
orbit37                 orbit37 0.13603127
fifth                     fifth 0.13525977
trans                     trans 0.11140844
close                     close 0.11038854
AP                           AP 0.10936740
orbit44                 orbit44 0.10099146
bigcom21               bigcom21 0.09980342
orbit70                 orbit70 0.09192686
orbit67                 orbit67 0.08891666
orbit38                 orbit38 0.07676141
orbit11                 orbit11 0.07402293
graph16                 graph16 0.06570156
orbit43                 orbit43 0.06507890
graph14                 graph14 0.06377269
orbit39                 orbit39 0.05872343
pdi                         pdi 0.05702707
graph0                   graph0 0.00000000
graph1                   graph1 0.00000000
graph8                   graph8 0.00000000
graph22                 graph22 0.00000000
graph24                 graph24 0.00000000
graph29                 graph29 0.00000000
orbit0                   orbit0 0.00000000
orbit1                   orbit1 0.00000000
orbit3                   orbit3 0.00000000
orbit4                   orbit4 0.00000000
orbit6                   orbit6 0.00000000
orbit8                   orbit8 0.00000000
orbit9                   orbit9 0.00000000
orbit10                 orbit10 0.00000000
orbit12                 orbit12 0.00000000
orbit14                 orbit14 0.00000000
orbit15                 orbit15 0.00000000
orbit19                 orbit19 0.00000000
orbit22                 orbit22 0.00000000
orbit23                 orbit23 0.00000000
orbit24                 orbit24 0.00000000
orbit25                 orbit25 0.00000000
orbit29                 orbit29 0.00000000
orbit33                 orbit33 0.00000000
orbit34                 orbit34 0.00000000
orbit40                 orbit40 0.00000000
orbit41                 orbit41 0.00000000
orbit42                 orbit42 0.00000000
orbit48                 orbit48 0.00000000
orbit49                 orbit49 0.00000000
orbit53                 orbit53 0.00000000
orbit54                 orbit54 0.00000000
orbit55                 orbit55 0.00000000
orbit58                 orbit58 0.00000000
orbit59                 orbit59 0.00000000
orbit60                 orbit60 0.00000000
orbit61                 orbit61 0.00000000
orbit63                 orbit63 0.00000000
orbit64                 orbit64 0.00000000
orbit65                 orbit65 0.00000000
orbit66                 orbit66 0.00000000
orbit68                 orbit68 0.00000000
orbit69                 orbit69 0.00000000
orbit71                 orbit71 0.00000000
orbit72                 orbit72 0.00000000
eccrad                   eccrad 0.00000000
hubscore               hubscore 0.00000000
evcent                   evcent 0.00000000
first                     first 0.00000000
upto_fourth         upto_fourth 0.00000000
sixth                     sixth 0.00000000
selfinter             selfinter 0.00000000
bigcom1                 bigcom1 0.00000000
bigcom2                 bigcom2 0.00000000
bigcom3                 bigcom3 0.00000000
bigcom6                 bigcom6 0.00000000
bigcom8                 bigcom8 0.00000000
bigcom9                 bigcom9 0.00000000
bigcom11               bigcom11 0.00000000
bigcom13               bigcom13 0.00000000
bigcom16               bigcom16 0.00000000
bigcom22               bigcom22 0.00000000
bigcom24               bigcom24 0.00000000
bigcom26               bigcom26 0.00000000
bigcom28               bigcom28 0.00000000
bigcom30               bigcom30 0.00000000
bigcom31               bigcom31 0.00000000
bigcom32               bigcom32 0.00000000
bigcom33               bigcom33 0.00000000
bigcom34               bigcom34 0.00000000
bigcom36               bigcom36 0.00000000
bigcom37               bigcom37 0.00000000
bigcom38               bigcom38 0.00000000
bigcom39               bigcom39 0.00000000
bigcom43               bigcom43 0.00000000
bigcom44               bigcom44 0.00000000
bigcom46               bigcom46 0.00000000
bigcom47               bigcom47 0.00000000
bigcom49               bigcom49 0.00000000
bigcom50               bigcom50 0.00000000
bigcom51               bigcom51 0.00000000
bigcom52               bigcom52 0.00000000
bigcom54               bigcom54 0.00000000
bigcom56               bigcom56 0.00000000
bigcom62               bigcom62 0.00000000
bigcom66               bigcom66 0.00000000
bigcom68               bigcom68 0.00000000
bigcom69               bigcom69 0.00000000
bigcom71               bigcom71 0.00000000
bigcom72               bigcom72 0.00000000
bigcom73               bigcom73 0.00000000
bigcom74               bigcom74 0.00000000
bigcom75               bigcom75 0.00000000
bigcom76               bigcom76 0.00000000
bigcom77               bigcom77 0.00000000
bigcom79               bigcom79 0.00000000
bigcom80               bigcom80 0.00000000
bigcom82               bigcom82 0.00000000
bigcom83               bigcom83 0.00000000
bigcom84               bigcom84 0.00000000
bigcom85               bigcom85 0.00000000
bigcom87               bigcom87 0.00000000
bigcom89               bigcom89 0.00000000
bigcom91               bigcom91 0.00000000
bigcom92               bigcom92 0.00000000
bigcom93               bigcom93 0.00000000
bigcom96               bigcom96 0.00000000
bigcom97               bigcom97 0.00000000
bigcom98               bigcom98 0.00000000
bigcom99               bigcom99 0.00000000
bigcom101             bigcom101 0.00000000
bigcom104             bigcom104 0.00000000
bigcom106             bigcom106 0.00000000
bigcom109             bigcom109 0.00000000
bigcom113             bigcom113 0.00000000
bigcom116             bigcom116 0.00000000
bigcom120             bigcom120 0.00000000
bigcom123             bigcom123 0.00000000
bigcom126             bigcom126 0.00000000
bigcom127             bigcom127 0.00000000
bigcom137             bigcom137 0.00000000
bigcom139             bigcom139 0.00000000
bigcom140             bigcom140 0.00000000
bigcom143             bigcom143 0.00000000
bigcom145             bigcom145 0.00000000
bigcom146             bigcom146 0.00000000
bigcom147             bigcom147 0.00000000
bigcom149             bigcom149 0.00000000
bigcom153             bigcom153 0.00000000
bigcom154             bigcom154 0.00000000
bigcom156             bigcom156 0.00000000
bigcom157             bigcom157 0.00000000
bigcom158             bigcom158 0.00000000
bigcom160             bigcom160 0.00000000
bigcom161             bigcom161 0.00000000
bigcom162             bigcom162 0.00000000
bigcom164             bigcom164 0.00000000
bigcom166             bigcom166 0.00000000
bigcom167             bigcom167 0.00000000
bigcom171             bigcom171 0.00000000
bigcom173             bigcom173 0.00000000
bigcom175             bigcom175 0.00000000
bigcom176             bigcom176 0.00000000
bigcom177             bigcom177 0.00000000
bigcom178             bigcom178 0.00000000
bigcom180             bigcom180 0.00000000
bigcom181             bigcom181 0.00000000
bigcom184             bigcom184 0.00000000
bigcom186             bigcom186 0.00000000
bigcom187             bigcom187 0.00000000
bigcom189             bigcom189 0.00000000
bigcom194             bigcom194 0.00000000
bigcom195             bigcom195 0.00000000
bigcom196             bigcom196 0.00000000
bigcom204             bigcom204 0.00000000
bigcom205             bigcom205 0.00000000
bigcom212             bigcom212 0.00000000
bigcom214             bigcom214 0.00000000
bigcom222             bigcom222 0.00000000
bigcom223             bigcom223 0.00000000
bigcom226             bigcom226 0.00000000
bigcom227             bigcom227 0.00000000
bigcom229             bigcom229 0.00000000
bigcom233             bigcom233 0.00000000
bigcom236             bigcom236 0.00000000
bigcom237             bigcom237 0.00000000
bigcom246             bigcom246 0.00000000
bigcom248             bigcom248 0.00000000
bigcom249             bigcom249 0.00000000
bigcom250             bigcom250 0.00000000
bigcom254             bigcom254 0.00000000
bigcom266             bigcom266 0.00000000
bigcom269             bigcom269 0.00000000
bigcom272             bigcom272 0.00000000
bigcom274             bigcom274 0.00000000
bigcom281             bigcom281 0.00000000
bigcom291             bigcom291 0.00000000
bigcom292             bigcom292 0.00000000
bigcom295             bigcom295 0.00000000
bigcom299             bigcom299 0.00000000
bigcom301             bigcom301 0.00000000
bigcom306             bigcom306 0.00000000
bigcom309             bigcom309 0.00000000
bigcom314             bigcom314 0.00000000
bigcom321             bigcom321 0.00000000
bigcom341             bigcom341 0.00000000
bigcom350             bigcom350 0.00000000
bigcom353             bigcom353 0.00000000
bigcom359             bigcom359 0.00000000
bigcom363             bigcom363 0.00000000
bigcom365             bigcom365 0.00000000
bigcom385             bigcom385 0.00000000
bigcom386             bigcom386 0.00000000
bigcom408             bigcom408 0.00000000
bigcom412             bigcom412 0.00000000
bigcom480             bigcom480 0.00000000
membership_s1     membership_s1 0.00000000
membership_s3     membership_s3 0.00000000
membership_s5     membership_s5 0.00000000
membership_s6     membership_s6 0.00000000
membership_s7     membership_s7 0.00000000
membership_s8     membership_s8 0.00000000
membership_s9     membership_s9 0.00000000
membership_s11   membership_s11 0.00000000
membership_s12   membership_s12 0.00000000
membership_s14   membership_s14 0.00000000
membership_s15   membership_s15 0.00000000
membership_s16   membership_s16 0.00000000
membership_s17   membership_s17 0.00000000
membership_s18   membership_s18 0.00000000
membership_s20   membership_s20 0.00000000
membership_s21   membership_s21 0.00000000
membership_s22   membership_s22 0.00000000
membership_s24   membership_s24 0.00000000
membership_s25   membership_s25 0.00000000
membership_s26   membership_s26 0.00000000
membership_s27   membership_s27 0.00000000
membership_s28   membership_s28 0.00000000
membership_s30   membership_s30 0.00000000
membership_s31   membership_s31 0.00000000
membership_s32   membership_s32 0.00000000
membership_s33   membership_s33 0.00000000
membership_s36   membership_s36 0.00000000
membership_s37   membership_s37 0.00000000
[1] "Dataset: low_C Model RF, run: 6 of 10 2015-06-22 17:22:19"
     |      Out-of-bag   |
Tree |      MSE  %Var(y) |
   1 |   0.0262   190.23 |
   2 |  0.02335   169.51 |
   3 |  0.02198   159.59 |
   4 |  0.02197   159.50 |
   5 |  0.02204   159.99 |
   6 |  0.02219   161.09 |
   7 |  0.02132   154.78 |
   8 |  0.02058   149.37 |
   9 |  0.02003   145.37 |
  10 |  0.01977   143.53 |
  11 |  0.01927   139.90 |
  12 |  0.01872   135.90 |
  13 |  0.01831   132.91 |
  14 |  0.01784   129.48 |
  15 |   0.0176   127.78 |
  16 |  0.01743   126.52 |
  17 |  0.01726   125.27 |
  18 |  0.01715   124.46 |
  19 |  0.01693   122.93 |
  20 |  0.01674   121.50 |
  21 |  0.01655   120.12 |
  22 |  0.01639   118.98 |
  23 |  0.01625   117.95 |
  24 |  0.01612   117.05 |
  25 |  0.01602   116.30 |
  26 |  0.01595   115.82 |
  27 |  0.01586   115.15 |
  28 |  0.01576   114.40 |
  29 |   0.0157   113.99 |
  30 |   0.0156   113.25 |
  31 |  0.01559   113.14 |
  32 |  0.01554   112.82 |
  33 |  0.01555   112.89 |
  34 |  0.01551   112.56 |
  35 |  0.01547   112.30 |
  36 |  0.01546   112.23 |
  37 |  0.01544   112.08 |
  38 |  0.01537   111.60 |
  39 |  0.01534   111.35 |
  40 |  0.01532   111.24 |
  41 |   0.0153   111.10 |
  42 |  0.01527   110.84 |
  43 |   0.0152   110.35 |
  44 |   0.0152   110.35 |
  45 |  0.01522   110.47 |
  46 |  0.01522   110.47 |
  47 |  0.01521   110.44 |
  48 |  0.01521   110.41 |
  49 |   0.0152   110.31 |
  50 |  0.01522   110.50 |
  51 |  0.01522   110.47 |
  52 |  0.01516   110.06 |
  53 |  0.01514   109.88 |
  54 |  0.01512   109.76 |
  55 |  0.01512   109.74 |
  56 |  0.01511   109.67 |
  57 |  0.01512   109.76 |
  58 |  0.01511   109.69 |
  59 |   0.0151   109.60 |
  60 |  0.01507   109.39 |
  61 |  0.01503   109.12 |
  62 |  0.01506   109.32 |
  63 |  0.01503   109.14 |
  64 |  0.01501   108.99 |
  65 |    0.015   108.91 |
  66 |  0.01499   108.79 |
  67 |  0.01499   108.82 |
  68 |  0.01499   108.84 |
  69 |  0.01498   108.74 |
  70 |  0.01499   108.81 |
  71 |  0.01501   108.99 |
  72 |  0.01502   109.02 |
  73 |  0.01502   109.00 |
  74 |    0.015   108.89 |
  75 |    0.015   108.92 |
  76 |  0.01499   108.83 |
  77 |    0.015   108.87 |
  78 |    0.015   108.90 |
  79 |    0.015   108.91 |
  80 |  0.01499   108.82 |
  81 |  0.01499   108.82 |
  82 |  0.01498   108.78 |
  83 |  0.01497   108.71 |
  84 |  0.01498   108.74 |
  85 |  0.01497   108.68 |
  86 |  0.01496   108.59 |
  87 |  0.01496   108.59 |
  88 |  0.01495   108.52 |
  89 |  0.01495   108.50 |
  90 |  0.01494   108.47 |
  91 |  0.01495   108.50 |
  92 |  0.01494   108.46 |
  93 |  0.01494   108.45 |
  94 |  0.01494   108.44 |
  95 |  0.01494   108.44 |
  96 |  0.01493   108.39 |
  97 |  0.01495   108.53 |
  98 |  0.01495   108.53 |
  99 |  0.01494   108.46 |
 100 |  0.01492   108.32 |
[1] "Random Forest variable coefficients"
                      %IncMSE IncNodePurity
graph0          -4.551014e-07  6.118329e-02
graph1           3.878976e-03  4.049376e-01
graph2          -6.667577e-06  6.735942e-02
graph3           5.442128e-03  5.182251e-01
graph4           3.698324e-03  3.459266e-01
graph5           1.830305e-04  1.906146e-01
graph6           6.987342e-03  4.598152e-01
graph7           5.346070e-04  3.412044e-01
graph8           7.956671e-05  1.392922e-01
graph9           3.389392e-03  5.332372e-01
graph10          6.165960e-03  5.589372e-01
graph11          2.561660e-03  6.662348e-01
graph12          5.516782e-03  6.271454e-01
graph13          5.326662e-03  7.157340e-01
graph14          4.839233e-03  4.458916e-01
graph15          8.950934e-03  6.216644e-01
graph16          6.481228e-03  5.165477e-01
graph17          4.818911e-03  5.406988e-01
graph18          2.345489e-03  1.850544e-01
graph19          6.353185e-03  5.237272e-01
graph20          1.967400e-03  5.301619e-01
graph21          5.480731e-03  6.139900e-01
graph22          1.411612e-04  1.402035e-01
graph23          1.220282e-02  9.295613e-01
graph24          3.560044e-04  1.627433e-01
graph25          8.004276e-04  3.302344e-01
graph26          2.345865e-04  2.000614e-01
graph27          1.831938e-04  1.595825e-01
graph28          1.009251e-04  5.693896e-02
graph29          0.000000e+00  9.688596e-03
orbit0           2.207647e-04  2.349963e-02
orbit1           2.764955e-03  5.843131e-01
orbit2           1.830326e-04  1.213926e-01
orbit3          -1.790936e-05  7.061610e-02
orbit4           4.781370e-03  4.341429e-01
orbit5           4.426431e-03  7.265844e-01
orbit6           1.377388e-03  3.200389e-01
orbit7           2.957439e-04  1.434980e-01
orbit8           4.473339e-04  3.750629e-01
orbit9           5.416689e-03  5.390326e-01
orbit10          1.099564e-03  4.028308e-01
orbit11          4.279738e-05  1.926570e-01
orbit12          5.162388e-05  6.300784e-02
orbit13          3.139003e-05  2.817362e-02
orbit14          5.975681e-05  2.356965e-01
orbit15          3.637735e-03  3.185208e-01
orbit16          3.688871e-03  4.642407e-01
orbit17          4.782374e-03  6.391446e-01
orbit18          7.149285e-03  1.276838e+00
orbit19          4.105747e-03  3.762583e-01
orbit20          2.602908e-03  4.619844e-01
orbit21          3.300980e-03  6.968973e-01
orbit22          2.914832e-03  5.035720e-01
orbit23          9.046447e-05  1.338188e-01
orbit24          2.844598e-03  4.432085e-01
orbit25          6.784875e-04  2.097095e-01
orbit26          1.410188e-03  1.702415e-01
orbit27          7.014089e-03  6.515726e-01
orbit28          1.135799e-02  7.648405e-01
orbit29          9.585019e-04  2.875526e-01
orbit30          2.887626e-04  2.122371e-01
orbit31          4.014873e-03  5.312919e-01
orbit32          2.041022e-03  1.488928e-01
orbit33          9.224963e-05  2.242329e-01
orbit34          1.263439e-02  5.615362e-01
orbit35          7.983112e-03  7.073457e-01
orbit36          1.691100e-03  3.403180e-01
orbit37          1.662922e-03  3.723954e-01
orbit38          4.817424e-04  4.864179e-01
orbit39          4.843967e-03  5.308716e-01
orbit40          2.236301e-04  8.822124e-02
orbit41          0.000000e+00  2.264266e-04
orbit42          6.089230e-06  1.984539e-02
orbit43          2.668164e-03  1.407801e-01
orbit44          1.898115e-05  5.130201e-02
orbit45          4.348503e-03  5.204663e-01
orbit46          1.156660e-04  1.472118e-01
orbit47          3.196998e-04  1.820625e-01
orbit48          3.262150e-04  6.252971e-02
orbit49          1.820292e-03  4.455891e-01
orbit50          1.446056e-04  2.124393e-01
orbit51          8.774653e-03  4.672305e-01
orbit52          3.724032e-04  2.252167e-01
orbit53          1.814721e-03  2.444137e-01
orbit54          6.767712e-05  1.093260e-01
orbit55          1.282747e-05  2.008466e-02
orbit56          1.486396e-02  1.019221e+00
orbit57          1.085843e-03  2.717752e-01
orbit58          2.012412e-05  4.107763e-02
orbit59          1.567310e-04  1.111841e-01
orbit60          8.518224e-05  4.326237e-02
orbit61         -7.260332e-07  3.434114e-02
orbit62          2.694084e-04  2.157194e-01
orbit63          2.817962e-05  7.746220e-02
orbit64          6.931188e-05  7.869767e-02
orbit65          6.648339e-05  1.672386e-01
orbit66          1.398414e-04  9.248252e-02
orbit67         -1.654692e-05  3.426339e-02
orbit68          1.359991e-04  2.417548e-01
orbit69          0.000000e+00  8.673617e-21
orbit70          6.891600e-05  4.610909e-02
orbit71          1.090517e-05  6.279112e-02
orbit72         -2.015643e-06  2.133334e-02
AP              -1.591014e-05  7.661641e-02
bet              2.468465e-03  1.320919e+00
ecc              9.921693e-05  3.158577e-02
eccrad           1.611801e-04  7.004725e-02
close            1.624585e-03  5.480574e-01
constraint       2.426511e-03  5.142361e-01
coreness         7.668982e-04  4.244117e-01
knn              4.492497e-03  9.126239e-01
hubscore         6.352103e-03  5.998720e-01
pagerank         3.272547e-03  1.511269e+00
trans            3.178218e-04  9.158396e-02
evcent           2.988135e-03  7.194182e-01
first           -3.799167e-05  1.621205e-02
upto_second      2.798493e-03  3.030342e-01
upto_third       2.497421e-03  3.587641e-01
upto_fourth      6.247572e-03  3.740056e-01
upto_fifth       3.934172e-03  7.841881e-01
upto_sixth       1.237688e-03  2.917240e-01
second           2.169126e-03  4.023106e-01
third            2.771024e-03  3.840438e-01
fourth           4.192622e-03  1.018045e+00
fifth            5.035875e-03  7.285536e-01
sixth            5.566273e-03  7.258815e-01
ratio1           4.607500e-03  7.187456e-01
ratio2           8.777131e-03  1.306821e+00
ratio3           3.660239e-03  6.123032e-01
ratio4           8.463610e-03  5.895299e-01
ratio5           7.762752e-03  1.944833e+00
ratio6           4.638639e-03  8.490763e-01
selfinter       -1.572428e-05  7.232756e-02
walktrap_vertex  1.124610e-03  4.162013e-01
bigcom1          5.549190e-05  1.405475e-01
bigcom2          0.000000e+00  6.938894e-20
bigcom3          0.000000e+00  3.079134e-19
bigcom4          4.458337e-03  1.088028e-01
bigcom6          0.000000e+00  0.000000e+00
bigcom8         -1.115631e-05  9.523445e-02
bigcom9          0.000000e+00  2.081668e-19
bigcom11         0.000000e+00  3.469447e-20
bigcom13         0.000000e+00  1.734723e-20
bigcom15         1.658087e-04  1.929949e-01
bigcom16         0.000000e+00  3.469447e-20
bigcom21        -1.255540e-05  7.237922e-03
bigcom22         4.340629e-04  1.650329e-01
bigcom24        -9.915252e-06  5.762583e-01
bigcom26         0.000000e+00  3.556183e-19
bigcom28        -1.457519e-05  2.269057e-01
bigcom30         0.000000e+00  4.857226e-19
bigcom31         0.000000e+00  6.938894e-20
bigcom32         0.000000e+00  0.000000e+00
bigcom33         0.000000e+00  0.000000e+00
bigcom34         0.000000e+00  0.000000e+00
bigcom36         0.000000e+00  8.673617e-21
bigcom37         0.000000e+00  0.000000e+00
bigcom38         0.000000e+00  0.000000e+00
bigcom39         0.000000e+00  0.000000e+00
bigcom40         1.074002e-03  2.569644e-01
bigcom43         0.000000e+00  6.938894e-20
bigcom44         0.000000e+00  7.806256e-20
bigcom46         0.000000e+00  0.000000e+00
bigcom47         0.000000e+00  0.000000e+00
bigcom49         0.000000e+00  0.000000e+00
bigcom50         0.000000e+00  0.000000e+00
bigcom51         0.000000e+00  1.734723e-20
bigcom52         0.000000e+00  0.000000e+00
bigcom54         0.000000e+00  0.000000e+00
bigcom56         0.000000e+00  0.000000e+00
bigcom62         0.000000e+00  0.000000e+00
bigcom66         0.000000e+00  0.000000e+00
bigcom68         0.000000e+00  0.000000e+00
bigcom69         0.000000e+00  0.000000e+00
bigcom71         0.000000e+00  2.081668e-19
bigcom72         0.000000e+00  0.000000e+00
bigcom73         0.000000e+00  0.000000e+00
bigcom74         0.000000e+00  0.000000e+00
bigcom75         0.000000e+00  0.000000e+00
bigcom76         0.000000e+00  0.000000e+00
bigcom77         0.000000e+00  0.000000e+00
bigcom79         0.000000e+00  0.000000e+00
bigcom80         0.000000e+00  8.673617e-21
bigcom82         0.000000e+00  0.000000e+00
bigcom83         0.000000e+00  3.469447e-20
bigcom84         0.000000e+00  0.000000e+00
bigcom85         0.000000e+00  0.000000e+00
bigcom87         0.000000e+00  0.000000e+00
bigcom89         0.000000e+00  0.000000e+00
bigcom91         0.000000e+00  0.000000e+00
bigcom92         0.000000e+00  1.040834e-19
bigcom93         0.000000e+00  0.000000e+00
bigcom96         0.000000e+00  0.000000e+00
bigcom97         0.000000e+00  0.000000e+00
bigcom98         0.000000e+00  0.000000e+00
bigcom99         0.000000e+00  0.000000e+00
bigcom101        0.000000e+00  8.673617e-21
bigcom104        0.000000e+00  0.000000e+00
bigcom106        0.000000e+00  0.000000e+00
bigcom109        0.000000e+00  6.938894e-20
bigcom113        0.000000e+00  0.000000e+00
bigcom116        0.000000e+00  3.469447e-19
bigcom120        0.000000e+00  0.000000e+00
bigcom123        0.000000e+00  0.000000e+00
bigcom126        0.000000e+00  0.000000e+00
bigcom127       -1.306167e-10  5.809652e-01
bigcom137        0.000000e+00  3.469447e-20
bigcom139        0.000000e+00  0.000000e+00
bigcom140        0.000000e+00  0.000000e+00
bigcom143        0.000000e+00  0.000000e+00
bigcom145        2.860639e-07  5.179133e-01
bigcom146        0.000000e+00  0.000000e+00
bigcom147        0.000000e+00  0.000000e+00
bigcom149        0.000000e+00  6.326824e-01
bigcom153        0.000000e+00  6.938894e-20
bigcom154        0.000000e+00  0.000000e+00
bigcom156        0.000000e+00  2.081668e-19
bigcom157        0.000000e+00  3.469447e-20
bigcom158        0.000000e+00  0.000000e+00
bigcom160        0.000000e+00  0.000000e+00
bigcom161        0.000000e+00  0.000000e+00
bigcom162        0.000000e+00  0.000000e+00
bigcom164        0.000000e+00  0.000000e+00
bigcom166        0.000000e+00  0.000000e+00
bigcom167        0.000000e+00  0.000000e+00
bigcom171        0.000000e+00  8.498980e-01
bigcom173        0.000000e+00  3.469447e-19
bigcom175        0.000000e+00  0.000000e+00
bigcom176        0.000000e+00  0.000000e+00
bigcom177        0.000000e+00  0.000000e+00
bigcom178        0.000000e+00  0.000000e+00
bigcom180        0.000000e+00  0.000000e+00
bigcom181        0.000000e+00  0.000000e+00
bigcom184        0.000000e+00  0.000000e+00
bigcom186        0.000000e+00  0.000000e+00
bigcom187        0.000000e+00  0.000000e+00
bigcom189        0.000000e+00  0.000000e+00
bigcom194        0.000000e+00  0.000000e+00
bigcom195        0.000000e+00  0.000000e+00
bigcom196        0.000000e+00  0.000000e+00
bigcom204        0.000000e+00  0.000000e+00
bigcom205        0.000000e+00  0.000000e+00
bigcom212        0.000000e+00  0.000000e+00
bigcom214        0.000000e+00  0.000000e+00
bigcom222        0.000000e+00  0.000000e+00
bigcom223        0.000000e+00  0.000000e+00
bigcom226        0.000000e+00  0.000000e+00
bigcom227        0.000000e+00  0.000000e+00
bigcom229        0.000000e+00  0.000000e+00
bigcom233        0.000000e+00  0.000000e+00
bigcom236        0.000000e+00  0.000000e+00
bigcom237        0.000000e+00  0.000000e+00
bigcom246        0.000000e+00  0.000000e+00
bigcom248        0.000000e+00  0.000000e+00
bigcom249        0.000000e+00  0.000000e+00
bigcom250        0.000000e+00  0.000000e+00
bigcom254        0.000000e+00  3.469447e-20
bigcom266        0.000000e+00  0.000000e+00
bigcom269        0.000000e+00  0.000000e+00
bigcom272        0.000000e+00  0.000000e+00
bigcom274        1.347962e-05  1.371652e-01
bigcom281        8.569193e-06  5.840034e-01
bigcom291        0.000000e+00  0.000000e+00
bigcom292       -7.171377e-08  7.822412e-01
bigcom295        0.000000e+00  0.000000e+00
bigcom299        0.000000e+00  0.000000e+00
bigcom301        0.000000e+00  8.673617e-21
bigcom306        0.000000e+00  2.125036e-19
bigcom309        0.000000e+00  0.000000e+00
bigcom314        0.000000e+00  0.000000e+00
bigcom321        0.000000e+00  0.000000e+00
bigcom341        0.000000e+00  0.000000e+00
bigcom350        0.000000e+00  0.000000e+00
bigcom353        0.000000e+00  0.000000e+00
bigcom359        0.000000e+00  6.938894e-20
bigcom363        0.000000e+00  0.000000e+00
bigcom365        0.000000e+00  0.000000e+00
bigcom385        0.000000e+00  0.000000e+00
bigcom386        0.000000e+00  0.000000e+00
bigcom408        0.000000e+00  0.000000e+00
bigcom412        0.000000e+00  0.000000e+00
bigcom480        0.000000e+00  0.000000e+00
spin_vertex      8.617067e-04  3.032055e-01
membership_s1   -1.245122e-05  6.648690e-02
membership_s3    0.000000e+00  0.000000e+00
membership_s4    1.791361e-04  4.405465e-01
membership_s5    7.760876e-05  2.117465e-01
membership_s6    1.111390e-05  1.416011e-01
membership_s7    1.031787e-05  3.811431e-02
membership_s8    0.000000e+00  0.000000e+00
membership_s9    0.000000e+00  0.000000e+00
membership_s11   0.000000e+00  1.301043e-20
membership_s12   0.000000e+00  3.469447e-19
membership_s14   3.673633e-05  4.182527e-01
membership_s15   0.000000e+00  2.038300e-19
membership_s16   6.190053e-06  2.572642e-02
membership_s17   0.000000e+00  0.000000e+00
membership_s18   0.000000e+00  1.600000e-02
membership_s20   0.000000e+00  0.000000e+00
membership_s21   0.000000e+00  2.168404e-19
membership_s22   0.000000e+00  0.000000e+00
membership_s24   0.000000e+00  6.245005e-19
membership_s25   0.000000e+00  6.938894e-20
membership_s26   0.000000e+00  2.081668e-19
membership_s27   6.063791e-05  8.058928e-02
membership_s28   0.000000e+00  0.000000e+00
membership_s30  -9.225501e-06  5.266342e-02
membership_s31  -2.659361e-05  1.775759e-01
membership_s32   2.237608e-05  8.331195e-02
membership_s33   0.000000e+00  0.000000e+00
membership_s36   2.209317e-04  2.072822e-01
membership_s37   0.000000e+00  5.551115e-19
V1               3.004915e-03  1.498491e+00
V2               1.022878e-03  1.027620e+00
pdi             -1.668591e-05  7.851195e-02
adhesion         3.907360e-03  1.375476e+00
cohesion         3.558772e-03  1.367435e+00
inner            1.353810e-03  1.096503e+00
outer            9.921553e-04  1.197669e+00
ioratio          2.965144e-03  1.258215e+00
comsize          8.739350e-04  1.085770e+00
[1] "Dataset: low_C Model GLM, run: 6 of 10 2015-06-22 17:24:21"
[1] "glmnet variable coefficients"
                    [,1]          [,2]
(Intercept)     -4.25674 -4.666948e+00
graph0           0.00000 -1.296520e-02
graph1           0.00000 -6.439568e-05
graph2           0.00000 -1.697696e-02
graph3           0.00000 -4.414700e-07
graph4           0.00000  0.000000e+00
graph5           0.00000 -2.163237e-03
graph6           0.00000 -3.912983e-05
graph7           0.00000 -1.072664e-03
graph8           0.00000  2.798101e-01
graph9           0.00000 -1.244856e-07
graph10          0.00000  0.000000e+00
graph11          0.00000 -3.890074e-12
graph12          0.00000  1.394778e-07
graph13          0.00000  2.847084e-07
graph14          0.00000  0.000000e+00
graph15          0.00000  6.447893e-05
graph16          0.00000 -1.866373e-06
graph17          0.00000  3.104780e-06
graph18          0.00000 -8.653472e-05
graph19          0.00000  7.698378e-07
graph20          0.00000  3.493125e-05
graph21          0.00000  0.000000e+00
graph22          0.00000 -7.316623e-05
graph23          0.00000  5.519657e-05
graph24          0.00000  3.351813e-05
graph25          0.00000 -2.498797e-03
graph26          0.00000 -2.176878e-03
graph27          0.00000  1.863041e-02
graph28          0.00000  9.326618e-05
graph29          0.00000 -5.401461e-01
orbit0           0.00000 -1.018587e-02
orbit1           0.00000 -7.454634e-05
orbit2           0.00000 -7.358727e-03
orbit3           0.00000 -8.649307e-03
orbit4           0.00000 -5.994838e-08
orbit5           0.00000 -2.812391e-05
orbit6           0.00000  0.000000e+00
orbit7           0.00000  3.229263e-04
orbit8           0.00000 -2.242739e-03
orbit9           0.00000 -1.823312e-05
orbit10          0.00000 -3.204395e-04
orbit11          0.00000 -4.220611e-02
orbit12          0.00000 -6.788633e-04
orbit13          0.00000 -3.435032e-01
orbit14          0.00000  3.088362e-01
orbit15          0.00000 -8.559425e-08
orbit16          0.00000 -2.268100e-06
orbit17          0.00000 -2.352830e-06
orbit18          0.00000 -1.664335e-07
orbit19          0.00000  0.000000e+00
orbit20          0.00000  1.103784e-08
orbit21          0.00000  5.310328e-05
orbit22          0.00000 -6.268840e-12
orbit23          0.00000  3.928405e-02
orbit24          0.00000  1.180510e-06
orbit25          0.00000 -1.703875e-07
orbit26          0.00000  5.938288e-05
orbit27          0.00000 -8.587592e-07
orbit28          0.00000  3.249086e-05
orbit29          0.00000  2.197097e-05
orbit30          0.00000  8.999221e-05
orbit31          0.00000  0.000000e+00
orbit32          0.00000 -7.361377e-09
orbit33          0.00000  6.920569e-04
orbit34          0.00000  5.530839e-05
orbit35          0.00000 -3.442948e-06
orbit36          0.00000  8.367948e-05
orbit37          0.00000 -9.226488e-07
orbit38          0.00000  2.931946e-03
orbit39          0.00000  1.751193e-06
orbit40          0.00000  3.714966e-06
orbit41          0.00000 -2.004481e-03
orbit42          0.00000  1.374961e-01
orbit43          0.00000 -8.705036e-05
orbit44          0.00000 -1.418969e-01
orbit45          0.00000  4.291477e-06
orbit46          0.00000  6.756437e-05
orbit47          0.00000  3.537355e-03
orbit48          0.00000 -3.623959e-04
orbit49          0.00000  4.560421e-05
orbit50          0.00000 -4.132745e-02
orbit51          0.00000  3.354626e-05
orbit52          0.00000 -1.668143e-04
orbit53          0.00000  3.610451e-03
orbit54          0.00000 -7.270178e-05
orbit55          0.00000  1.171822e+00
orbit56          0.00000 -2.375761e-06
orbit57          0.00000  1.103995e-03
orbit58          0.00000 -2.428273e-01
orbit59          0.00000  8.201888e-07
orbit60          0.00000  3.071712e-03
orbit61          0.00000  4.107083e-01
orbit62          0.00000 -2.958514e-04
orbit63          0.00000 -1.723251e-02
orbit64          0.00000 -2.231999e-02
orbit65          0.00000 -1.198697e-03
orbit66          0.00000 -1.261060e-02
orbit67          0.00000  6.206282e-01
orbit68          0.00000  1.855451e-02
orbit69          0.00000  0.000000e+00
orbit70          0.00000  0.000000e+00
orbit71          0.00000  2.378246e-01
orbit72          0.00000 -6.106820e-01
AP               0.00000  5.245389e-02
bet              0.00000 -1.603849e-05
ecc              0.00000 -5.817783e-03
eccrad           0.00000 -8.675049e-03
close            0.00000  0.000000e+00
constraint       0.00000 -1.134609e-04
coreness         0.00000  1.906004e-01
knn              0.00000  1.426922e-04
hubscore         0.00000  5.549163e+00
pagerank         0.00000 -2.156544e+00
trans            0.00000 -3.247003e-03
evcent           0.00000  9.320809e+00
first            0.00000 -1.430608e-02
upto_second      0.00000 -5.327704e-05
upto_third       0.00000  6.530060e-06
upto_fourth      0.00000  0.000000e+00
upto_fifth       0.00000  0.000000e+00
upto_sixth       0.00000 -1.593721e-04
second           0.00000 -3.997416e-05
third            0.00000  7.979660e-05
fourth           0.00000 -1.859645e-05
fifth            0.00000  0.000000e+00
sixth            0.00000 -6.335349e-05
ratio1           0.00000  2.472391e-04
ratio2           0.00000  4.377252e-04
ratio3           0.00000 -3.927956e-04
ratio4           0.00000 -9.518865e-03
ratio5           0.00000 -2.053967e-06
ratio6           0.00000  1.824572e-04
selfinter        0.00000 -1.029210e-01
walktrap_vertex  0.00000  2.350883e-01
bigcom1          0.00000  3.941785e-02
bigcom2          0.00000 -6.461900e-01
bigcom3          0.00000 -4.157588e-02
bigcom4          0.00000  6.125252e-01
bigcom6          0.00000  0.000000e+00
bigcom8          0.00000  2.675070e-02
bigcom9          0.00000 -1.192000e+00
bigcom11         0.00000 -8.188699e-01
bigcom13         0.00000 -8.347225e-01
bigcom15         0.00000  1.622287e+00
bigcom16         0.00000 -9.175276e-01
bigcom21         0.00000  1.236116e+00
bigcom22         0.00000  1.850473e-01
bigcom24         0.00000  2.830528e+00
bigcom26         0.00000 -1.185592e+00
bigcom28         0.00000  6.774591e-01
bigcom30         0.00000 -1.036893e+00
bigcom31         0.00000 -3.608030e-01
bigcom32         0.00000 -5.588849e-01
bigcom33         0.00000 -2.485043e-01
bigcom34         0.00000 -5.389657e-01
bigcom36         0.00000 -6.121931e-01
bigcom37         0.00000  0.000000e+00
bigcom38         0.00000 -3.791791e-01
bigcom39         0.00000 -7.570511e-01
bigcom40         0.00000  6.962387e-01
bigcom43         0.00000 -5.068989e-01
bigcom44         0.00000 -8.649647e-01
bigcom46         0.00000 -6.521198e-01
bigcom47         0.00000 -4.720440e-01
bigcom49         0.00000 -5.429032e-01
bigcom50         0.00000 -6.039547e-01
bigcom51         0.00000 -7.648915e-01
bigcom52         0.00000 -3.206961e-01
bigcom54         0.00000 -4.193470e-01
bigcom56         0.00000 -3.159379e-01
bigcom62         0.00000 -2.218504e-01
bigcom66         0.00000 -5.144070e-01
bigcom68         0.00000 -3.379587e-01
bigcom69         0.00000 -4.131316e-01
bigcom71         0.00000 -4.960306e-01
bigcom72         0.00000 -3.447301e-01
bigcom73         0.00000 -3.284488e-01
bigcom74         0.00000 -5.632940e-01
bigcom75         0.00000 -2.444341e-01
bigcom76         0.00000 -3.395994e-01
bigcom77         0.00000 -6.324933e-01
bigcom79         0.00000 -3.825009e-01
bigcom80         0.00000 -3.770341e-01
bigcom82         0.00000 -3.198049e-01
bigcom83         0.00000  0.000000e+00
bigcom84         0.00000 -3.477489e-01
bigcom85         0.00000 -5.286058e-01
bigcom87         0.00000 -5.029463e-01
bigcom89         0.00000 -2.623047e-01
bigcom91         0.00000 -5.301304e-01
bigcom92         0.00000 -6.117931e-01
bigcom93         0.00000  0.000000e+00
bigcom96         0.00000 -6.938886e-01
bigcom97         0.00000 -5.573818e-01
bigcom98         0.00000 -4.483932e-01
bigcom99         0.00000  0.000000e+00
bigcom101        0.00000 -3.517914e-01
bigcom104        0.00000 -6.479180e-01
bigcom106        0.00000 -4.673728e-01
bigcom109        0.00000 -9.716028e-01
bigcom113        0.00000  0.000000e+00
bigcom116        0.00000 -7.494638e-01
bigcom120        0.00000 -3.740847e-01
bigcom123        0.00000 -3.991652e-01
bigcom126        0.00000 -2.958305e-01
bigcom127        0.00000  4.481453e+00
bigcom137        0.00000 -4.630047e-01
bigcom139        0.00000 -1.711259e-01
bigcom140        0.00000 -8.086357e-01
bigcom143        0.00000 -2.334156e-01
bigcom145        0.00000  3.560978e+00
bigcom146        0.00000 -7.741959e-01
bigcom147        0.00000 -8.432522e-01
bigcom149        0.00000  7.451289e+00
bigcom153        0.00000 -2.842661e-01
bigcom154        0.00000 -6.232912e-01
bigcom156        0.00000 -2.225379e-01
bigcom157        0.00000  0.000000e+00
bigcom158        0.00000 -9.997235e-02
bigcom160        0.00000 -6.640685e-01
bigcom161        0.00000 -3.928207e-01
bigcom162        0.00000 -1.068852e-01
bigcom164        0.00000 -7.384017e-01
bigcom166        0.00000 -3.455775e-01
bigcom167        0.00000 -5.088945e-01
bigcom171        0.00000  7.613816e+00
bigcom173        0.00000 -3.153689e-01
bigcom175        0.00000 -8.324236e-03
bigcom176        0.00000 -5.370627e-01
bigcom177        0.00000 -3.408237e-01
bigcom178        0.00000 -2.019337e-01
bigcom180        0.00000 -2.068855e-01
bigcom181        0.00000 -1.137099e+00
bigcom184        0.00000 -8.674616e-01
bigcom186        0.00000 -6.235043e-01
bigcom187        0.00000 -6.139126e-01
bigcom189        0.00000  0.000000e+00
bigcom194        0.00000 -4.006219e-01
bigcom195        0.00000 -4.132654e-01
bigcom196        0.00000 -2.465986e-01
bigcom204        0.00000 -7.155701e-01
bigcom205        0.00000 -8.089149e-02
bigcom212        0.00000 -6.804057e-01
bigcom214        0.00000 -4.624238e-01
bigcom222        0.00000 -2.956549e-01
bigcom223        0.00000  0.000000e+00
bigcom226        0.00000 -4.821513e-01
bigcom227        0.00000 -3.860645e-01
bigcom229        0.00000 -1.906797e-01
bigcom233        0.00000 -5.637860e-01
bigcom236        0.00000 -3.229068e-01
bigcom237        0.00000 -4.475665e-01
bigcom246        0.00000 -3.443336e-01
bigcom248        0.00000 -4.034850e-06
bigcom249        0.00000 -1.311406e-01
bigcom250        0.00000 -1.116267e+00
bigcom254        0.00000 -6.720977e-01
bigcom266        0.00000 -3.996842e-01
bigcom269        0.00000 -4.901101e-01
bigcom272        0.00000 -5.395989e-01
bigcom274        0.00000  2.743470e+00
bigcom281        0.00000  3.756091e+00
bigcom291        0.00000 -3.114656e-01
bigcom292        0.00000  3.908251e+00
bigcom295        0.00000 -1.318765e-01
bigcom299        0.00000 -4.255931e-01
bigcom301        0.00000 -2.098766e-01
bigcom306        0.00000 -3.664730e-01
bigcom309        0.00000 -1.040472e-01
bigcom314        0.00000 -4.449543e-01
bigcom321        0.00000 -5.819583e-01
bigcom341        0.00000 -2.158619e-01
bigcom350        0.00000 -1.280289e+00
bigcom353        0.00000 -5.260908e-01
bigcom359        0.00000 -9.716437e-02
bigcom363        0.00000  0.000000e+00
bigcom365        0.00000 -6.240160e-03
bigcom385        0.00000 -4.262937e-01
bigcom386        0.00000 -3.391400e-02
bigcom408        0.00000 -7.270601e-03
bigcom412        0.00000 -4.791163e-01
bigcom480        0.00000 -4.376462e-01
spin_vertex      0.00000  1.597159e-01
membership_s1    0.00000  1.697771e-03
membership_s3    0.00000 -6.983612e-01
membership_s4    0.00000  8.114228e-01
membership_s5    0.00000  1.532823e-01
membership_s6    0.00000  6.708581e-02
membership_s7    0.00000  2.807302e-05
membership_s8    0.00000 -5.793996e-01
membership_s9    0.00000 -5.765102e-01
membership_s11   0.00000 -4.023594e-01
membership_s12   0.00000 -4.143800e-01
membership_s14   0.00000  3.210103e+00
membership_s15   0.00000 -1.121175e+00
membership_s16   0.00000 -1.718215e-01
membership_s17   0.00000 -4.102135e-01
membership_s18   0.00000 -2.450017e+00
membership_s20   0.00000 -2.930194e-01
membership_s21   0.00000 -1.045894e+00
membership_s22   0.00000 -1.647235e+00
membership_s24   0.00000 -5.486728e-01
membership_s25   0.00000 -5.600972e-01
membership_s26   0.00000 -1.264178e+00
membership_s27   0.00000 -1.549471e-01
membership_s28   0.00000 -5.097289e-01
membership_s30   0.00000 -3.782775e-02
membership_s31   0.00000  1.679224e-01
membership_s32   0.00000  1.336385e-01
membership_s33   0.00000 -4.113805e-01
membership_s36   0.00000  3.527813e-01
membership_s37   0.00000 -1.601683e+00
V1               0.00000  0.000000e+00
V2               0.00000  1.223967e+00
pdi              0.00000  3.033954e+03
adhesion         0.00000  1.827911e-06
cohesion         0.00000 -1.821536e-06
inner            0.00000 -9.066788e-12
outer            0.00000 -7.027799e-06
ioratio          0.00000 -1.384295e-01
comsize          0.00000  2.503291e-04
[1] "Dataset: low_C Model GBM, run: 7 of 10 2015-06-22 17:25:01"
Iter   TrainDeviance   ValidDeviance   StepSize   Improve
     1        0.1473            -nan     0.0100   -0.0000
     2        0.1457            -nan     0.0100    0.0001
     3        0.1449            -nan     0.0100   -0.0000
     4        0.1437            -nan     0.0100   -0.0000
     5        0.1426            -nan     0.0100   -0.0000
     6        0.1415            -nan     0.0100   -0.0000
     7        0.1402            -nan     0.0100    0.0001
     8        0.1392            -nan     0.0100   -0.0000
     9        0.1380            -nan     0.0100    0.0001
    10        0.1369            -nan     0.0100    0.0001
    20        0.1289            -nan     0.0100    0.0001
    25        0.1253            -nan     0.0100    0.0000

[1] "GBM variable coefficients"
                            var    rel.inf
orbit18                 orbit18 4.09859464
ioratio                 ioratio 3.55503238
graph15                 graph15 3.55126229
orbit17                 orbit17 3.48778047
orbit51                 orbit51 3.42865910
constraint           constraint 3.12168277
inner                     inner 3.07077872
graph10                 graph10 2.98888621
ratio5                   ratio5 2.77054844
membership_s4     membership_s4 2.68595120
orbit45                 orbit45 2.56984204
orbit50                 orbit50 2.48847320
graph3                   graph3 2.41734091
graph13                 graph13 2.31637443
knn                         knn 2.10309700
coreness               coreness 1.79922816
graph11                 graph11 1.70839586
orbit28                 orbit28 1.69049404
graph5                   graph5 1.67085650
V2                           V2 1.66805867
outer                     outer 1.59875581
orbit56                 orbit56 1.51554414
walktrap_vertex walktrap_vertex 1.45862617
graph23                 graph23 1.44959643
orbit30                 orbit30 1.44805277
orbit19                 orbit19 1.44281449
ratio2                   ratio2 1.44211558
graph24                 graph24 1.40369873
orbit57                 orbit57 1.38073010
bet                         bet 1.26350604
comsize                 comsize 1.23907298
ratio1                   ratio1 1.20998701
orbit53                 orbit53 1.12577922
graph25                 graph25 1.11592327
orbit36                 orbit36 1.00839196
graph21                 graph21 0.96122093
cohesion               cohesion 0.91497956
bigcom40               bigcom40 0.86922709
graph17                 graph17 0.82584957
orbit39                 orbit39 0.82075072
orbit2                   orbit2 0.81870859
adhesion               adhesion 0.79296538
orbit40                 orbit40 0.77917598
V1                           V1 0.76932783
pagerank               pagerank 0.75452584
graph4                   graph4 0.74629478
orbit16                 orbit16 0.70041940
orbit4                   orbit4 0.66170270
orbit15                 orbit15 0.64414096
graph18                 graph18 0.63174990
orbit49                 orbit49 0.61450536
graph6                   graph6 0.60591949
orbit25                 orbit25 0.57141529
membership_s5     membership_s5 0.56801729
graph7                   graph7 0.56343667
orbit20                 orbit20 0.54487242
orbit11                 orbit11 0.53568513
third                     third 0.52438064
orbit9                   orbit9 0.47551967
fifth                     fifth 0.47416934
hubscore               hubscore 0.46461327
graph14                 graph14 0.45951608
bigcom28               bigcom28 0.45800022
graph19                 graph19 0.41346976
orbit24                 orbit24 0.40956556
close                     close 0.40860801
sixth                     sixth 0.40014140
orbit27                 orbit27 0.39190558
upto_fourth         upto_fourth 0.36894335
orbit46                 orbit46 0.36441552
graph2                   graph2 0.36041901
graph16                 graph16 0.32061366
orbit59                 orbit59 0.31984051
graph27                 graph27 0.30364411
ratio3                   ratio3 0.29765903
graph9                   graph9 0.25272039
spin_vertex         spin_vertex 0.25178352
orbit10                 orbit10 0.24674517
orbit47                 orbit47 0.24439622
graph20                 graph20 0.21177274
graph12                 graph12 0.20321469
upto_fifth           upto_fifth 0.19411035
orbit38                 orbit38 0.17933826
orbit33                 orbit33 0.17888644
fourth                   fourth 0.16390442
orbit68                 orbit68 0.16172547
orbit44                 orbit44 0.14810292
bigcom4                 bigcom4 0.14473819
upto_sixth           upto_sixth 0.13691278
orbit21                 orbit21 0.12548187
orbit13                 orbit13 0.12342156
pdi                         pdi 0.09761340
orbit63                 orbit63 0.09220781
orbit67                 orbit67 0.08585535
orbit32                 orbit32 0.07039177
upto_second         upto_second 0.06528702
orbit37                 orbit37 0.05999505
upto_third           upto_third 0.05856606
orbit52                 orbit52 0.05816851
ratio6                   ratio6 0.05592535
orbit26                 orbit26 0.05435950
orbit31                 orbit31 0.04807581
bigcom15               bigcom15 0.04556637
membership_s7     membership_s7 0.03648570
graph0                   graph0 0.00000000
graph1                   graph1 0.00000000
graph8                   graph8 0.00000000
graph22                 graph22 0.00000000
graph26                 graph26 0.00000000
graph28                 graph28 0.00000000
graph29                 graph29 0.00000000
orbit0                   orbit0 0.00000000
orbit1                   orbit1 0.00000000
orbit3                   orbit3 0.00000000
orbit5                   orbit5 0.00000000
orbit6                   orbit6 0.00000000
orbit7                   orbit7 0.00000000
orbit8                   orbit8 0.00000000
orbit12                 orbit12 0.00000000
orbit14                 orbit14 0.00000000
orbit22                 orbit22 0.00000000
orbit23                 orbit23 0.00000000
orbit29                 orbit29 0.00000000
orbit34                 orbit34 0.00000000
orbit35                 orbit35 0.00000000
orbit41                 orbit41 0.00000000
orbit42                 orbit42 0.00000000
orbit43                 orbit43 0.00000000
orbit48                 orbit48 0.00000000
orbit54                 orbit54 0.00000000
orbit55                 orbit55 0.00000000
orbit58                 orbit58 0.00000000
orbit60                 orbit60 0.00000000
orbit61                 orbit61 0.00000000
orbit62                 orbit62 0.00000000
orbit64                 orbit64 0.00000000
orbit65                 orbit65 0.00000000
orbit66                 orbit66 0.00000000
orbit69                 orbit69 0.00000000
orbit70                 orbit70 0.00000000
orbit71                 orbit71 0.00000000
orbit72                 orbit72 0.00000000
AP                           AP 0.00000000
ecc                         ecc 0.00000000
eccrad                   eccrad 0.00000000
trans                     trans 0.00000000
evcent                   evcent 0.00000000
first                     first 0.00000000
second                   second 0.00000000
ratio4                   ratio4 0.00000000
selfinter             selfinter 0.00000000
bigcom1                 bigcom1 0.00000000
bigcom2                 bigcom2 0.00000000
bigcom3                 bigcom3 0.00000000
bigcom6                 bigcom6 0.00000000
bigcom8                 bigcom8 0.00000000
bigcom9                 bigcom9 0.00000000
bigcom11               bigcom11 0.00000000
bigcom13               bigcom13 0.00000000
bigcom16               bigcom16 0.00000000
bigcom21               bigcom21 0.00000000
bigcom22               bigcom22 0.00000000
bigcom24               bigcom24 0.00000000
bigcom26               bigcom26 0.00000000
bigcom30               bigcom30 0.00000000
bigcom31               bigcom31 0.00000000
bigcom32               bigcom32 0.00000000
bigcom33               bigcom33 0.00000000
bigcom34               bigcom34 0.00000000
bigcom36               bigcom36 0.00000000
bigcom37               bigcom37 0.00000000
bigcom38               bigcom38 0.00000000
bigcom39               bigcom39 0.00000000
bigcom43               bigcom43 0.00000000
bigcom44               bigcom44 0.00000000
bigcom46               bigcom46 0.00000000
bigcom47               bigcom47 0.00000000
bigcom49               bigcom49 0.00000000
bigcom50               bigcom50 0.00000000
bigcom51               bigcom51 0.00000000
bigcom52               bigcom52 0.00000000
bigcom54               bigcom54 0.00000000
bigcom56               bigcom56 0.00000000
bigcom62               bigcom62 0.00000000
bigcom66               bigcom66 0.00000000
bigcom68               bigcom68 0.00000000
bigcom69               bigcom69 0.00000000
bigcom71               bigcom71 0.00000000
bigcom72               bigcom72 0.00000000
bigcom73               bigcom73 0.00000000
bigcom74               bigcom74 0.00000000
bigcom75               bigcom75 0.00000000
bigcom76               bigcom76 0.00000000
bigcom77               bigcom77 0.00000000
bigcom79               bigcom79 0.00000000
bigcom80               bigcom80 0.00000000
bigcom82               bigcom82 0.00000000
bigcom83               bigcom83 0.00000000
bigcom84               bigcom84 0.00000000
bigcom85               bigcom85 0.00000000
bigcom87               bigcom87 0.00000000
bigcom89               bigcom89 0.00000000
bigcom91               bigcom91 0.00000000
bigcom92               bigcom92 0.00000000
bigcom93               bigcom93 0.00000000
bigcom96               bigcom96 0.00000000
bigcom97               bigcom97 0.00000000
bigcom98               bigcom98 0.00000000
bigcom99               bigcom99 0.00000000
bigcom101             bigcom101 0.00000000
bigcom104             bigcom104 0.00000000
bigcom106             bigcom106 0.00000000
bigcom109             bigcom109 0.00000000
bigcom113             bigcom113 0.00000000
bigcom116             bigcom116 0.00000000
bigcom120             bigcom120 0.00000000
bigcom123             bigcom123 0.00000000
bigcom126             bigcom126 0.00000000
bigcom127             bigcom127 0.00000000
bigcom137             bigcom137 0.00000000
bigcom139             bigcom139 0.00000000
bigcom140             bigcom140 0.00000000
bigcom143             bigcom143 0.00000000
bigcom145             bigcom145 0.00000000
bigcom146             bigcom146 0.00000000
bigcom147             bigcom147 0.00000000
bigcom149             bigcom149 0.00000000
bigcom153             bigcom153 0.00000000
bigcom154             bigcom154 0.00000000
bigcom156             bigcom156 0.00000000
bigcom157             bigcom157 0.00000000
bigcom158             bigcom158 0.00000000
bigcom160             bigcom160 0.00000000
bigcom161             bigcom161 0.00000000
bigcom162             bigcom162 0.00000000
bigcom164             bigcom164 0.00000000
bigcom166             bigcom166 0.00000000
bigcom167             bigcom167 0.00000000
bigcom171             bigcom171 0.00000000
bigcom173             bigcom173 0.00000000
bigcom175             bigcom175 0.00000000
bigcom176             bigcom176 0.00000000
bigcom177             bigcom177 0.00000000
bigcom178             bigcom178 0.00000000
bigcom180             bigcom180 0.00000000
bigcom181             bigcom181 0.00000000
bigcom184             bigcom184 0.00000000
bigcom186             bigcom186 0.00000000
bigcom187             bigcom187 0.00000000
bigcom189             bigcom189 0.00000000
bigcom194             bigcom194 0.00000000
bigcom195             bigcom195 0.00000000
bigcom196             bigcom196 0.00000000
bigcom204             bigcom204 0.00000000
bigcom205             bigcom205 0.00000000
bigcom212             bigcom212 0.00000000
bigcom214             bigcom214 0.00000000
bigcom222             bigcom222 0.00000000
bigcom223             bigcom223 0.00000000
bigcom226             bigcom226 0.00000000
bigcom227             bigcom227 0.00000000
bigcom229             bigcom229 0.00000000
bigcom233             bigcom233 0.00000000
bigcom236             bigcom236 0.00000000
bigcom237             bigcom237 0.00000000
bigcom246             bigcom246 0.00000000
bigcom248             bigcom248 0.00000000
bigcom249             bigcom249 0.00000000
bigcom250             bigcom250 0.00000000
bigcom254             bigcom254 0.00000000
bigcom266             bigcom266 0.00000000
bigcom269             bigcom269 0.00000000
bigcom272             bigcom272 0.00000000
bigcom274             bigcom274 0.00000000
bigcom281             bigcom281 0.00000000
bigcom291             bigcom291 0.00000000
bigcom292             bigcom292 0.00000000
bigcom295             bigcom295 0.00000000
bigcom299             bigcom299 0.00000000
bigcom301             bigcom301 0.00000000
bigcom306             bigcom306 0.00000000
bigcom309             bigcom309 0.00000000
bigcom314             bigcom314 0.00000000
bigcom321             bigcom321 0.00000000
bigcom341             bigcom341 0.00000000
bigcom350             bigcom350 0.00000000
bigcom353             bigcom353 0.00000000
bigcom359             bigcom359 0.00000000
bigcom363             bigcom363 0.00000000
bigcom365             bigcom365 0.00000000
bigcom385             bigcom385 0.00000000
bigcom386             bigcom386 0.00000000
bigcom408             bigcom408 0.00000000
bigcom412             bigcom412 0.00000000
bigcom480             bigcom480 0.00000000
membership_s1     membership_s1 0.00000000
membership_s3     membership_s3 0.00000000
membership_s6     membership_s6 0.00000000
membership_s8     membership_s8 0.00000000
membership_s9     membership_s9 0.00000000
membership_s11   membership_s11 0.00000000
membership_s12   membership_s12 0.00000000
membership_s14   membership_s14 0.00000000
membership_s15   membership_s15 0.00000000
membership_s16   membership_s16 0.00000000
membership_s17   membership_s17 0.00000000
membership_s18   membership_s18 0.00000000
membership_s20   membership_s20 0.00000000
membership_s21   membership_s21 0.00000000
membership_s22   membership_s22 0.00000000
membership_s24   membership_s24 0.00000000
membership_s25   membership_s25 0.00000000
membership_s26   membership_s26 0.00000000
membership_s27   membership_s27 0.00000000
membership_s28   membership_s28 0.00000000
membership_s30   membership_s30 0.00000000
membership_s31   membership_s31 0.00000000
membership_s32   membership_s32 0.00000000
membership_s33   membership_s33 0.00000000
membership_s36   membership_s36 0.00000000
membership_s37   membership_s37 0.00000000
[1] "Dataset: low_C Model RF, run: 7 of 10 2015-06-22 17:25:14"
     |      Out-of-bag   |
Tree |      MSE  %Var(y) |
   1 |  0.02622   187.03 |
   2 |  0.02538   181.08 |
   3 |  0.02193   156.44 |
   4 |  0.02222   158.53 |
   5 |  0.02221   158.46 |
   6 |  0.02233   159.28 |
   7 |  0.02178   155.35 |
   8 |  0.02092   149.22 |
   9 |  0.02021   144.20 |
  10 |  0.01939   138.35 |
  11 |  0.01924   137.24 |
  12 |  0.01869   133.34 |
  13 |  0.01845   131.61 |
  14 |  0.01807   128.88 |
  15 |   0.0178   126.97 |
  16 |  0.01771   126.37 |
  17 |   0.0175   124.86 |
  18 |  0.01729   123.35 |
  19 |  0.01707   121.78 |
  20 |  0.01695   120.95 |
  21 |  0.01686   120.30 |
  22 |  0.01682   120.01 |
  23 |  0.01666   118.89 |
  24 |  0.01652   117.83 |
  25 |  0.01644   117.31 |
  26 |  0.01632   116.45 |
  27 |   0.0163   116.28 |
  28 |   0.0163   116.26 |
  29 |   0.0163   116.26 |
  30 |  0.01624   115.85 |
  31 |  0.01616   115.27 |
  32 |   0.0161   114.86 |
  33 |  0.01609   114.76 |
  34 |  0.01607   114.64 |
  35 |  0.01604   114.44 |
  36 |  0.01599   114.10 |
  37 |  0.01598   113.98 |
  38 |  0.01586   113.16 |
  39 |  0.01587   113.20 |
  40 |  0.01583   112.96 |
  41 |  0.01581   112.79 |
  42 |  0.01586   113.17 |
  43 |  0.01585   113.05 |
  44 |  0.01584   113.04 |
  45 |  0.01584   113.01 |
  46 |  0.01583   112.90 |
  47 |  0.01584   112.98 |
  48 |  0.01582   112.88 |
  49 |  0.01581   112.77 |
  50 |  0.01579   112.66 |
  51 |  0.01577   112.49 |
  52 |  0.01578   112.57 |
  53 |  0.01577   112.49 |
  54 |  0.01576   112.46 |
  55 |  0.01578   112.58 |
  56 |  0.01577   112.51 |
  57 |  0.01576   112.43 |
  58 |  0.01572   112.13 |
  59 |  0.01568   111.87 |
  60 |  0.01569   111.92 |
  61 |   0.0157   111.99 |
  62 |  0.01568   111.84 |
  63 |  0.01567   111.78 |
  64 |  0.01566   111.70 |
  65 |  0.01566   111.73 |
  66 |  0.01565   111.64 |
  67 |  0.01561   111.38 |
  68 |  0.01562   111.44 |
  69 |  0.01564   111.56 |
  70 |  0.01561   111.38 |
  71 |  0.01561   111.35 |
  72 |  0.01557   111.09 |
  73 |  0.01557   111.08 |
  74 |  0.01558   111.12 |
  75 |  0.01558   111.12 |
  76 |  0.01556   111.03 |
  77 |  0.01556   110.97 |
  78 |  0.01558   111.13 |
  79 |  0.01557   111.08 |
  80 |  0.01557   111.11 |
  81 |   0.0156   111.28 |
  82 |   0.0156   111.27 |
  83 |  0.01559   111.25 |
  84 |  0.01559   111.20 |
  85 |  0.01558   111.18 |
  86 |  0.01558   111.16 |
  87 |  0.01559   111.25 |
  88 |  0.01558   111.18 |
  89 |  0.01555   110.91 |
  90 |  0.01554   110.88 |
  91 |  0.01553   110.82 |
  92 |  0.01554   110.85 |
  93 |  0.01556   110.98 |
  94 |  0.01556   110.99 |
  95 |  0.01557   111.05 |
  96 |  0.01556   111.02 |
  97 |  0.01555   110.96 |
  98 |  0.01555   110.90 |
  99 |  0.01554   110.87 |
 100 |  0.01554   110.88 |
[1] "Random Forest variable coefficients"
                      %IncMSE IncNodePurity
graph0           4.689198e-06  9.352308e-02
graph1           1.162046e-02  4.056957e-01
graph2           3.497562e-05  6.047744e-02
graph3           3.660166e-03  4.449697e-01
graph4           3.521835e-03  4.144970e-01
graph5           4.305471e-04  2.622056e-01
graph6           3.120553e-03  5.540234e-01
graph7           2.731617e-04  1.206019e-01
graph8           2.258237e-05  2.110021e-01
graph9           3.600969e-03  4.873584e-01
graph10          9.300871e-03  8.541622e-01
graph11          3.533043e-03  5.965924e-01
graph12          5.741031e-03  5.190326e-01
graph13          4.887498e-03  5.777174e-01
graph14          2.077004e-03  5.085711e-01
graph15          5.172373e-03  5.277519e-01
graph16          6.307227e-03  5.018343e-01
graph17          7.267018e-03  5.148987e-01
graph18          1.751478e-03  2.042156e-01
graph19          4.036499e-03  7.986802e-01
graph20          1.650632e-03  4.662804e-01
graph21          3.059022e-03  5.052152e-01
graph22          2.028050e-04  7.730514e-02
graph23          7.526784e-03  8.129214e-01
graph24          1.277209e-04  1.435963e-01
graph25          2.884186e-04  1.958643e-01
graph26          1.879986e-04  1.162967e-01
graph27         -1.145005e-05  8.898286e-02
graph28          2.757058e-04  6.877933e-02
graph29          4.849896e-07  3.108578e-03
orbit0           1.913409e-07  2.681392e-02
orbit1           5.175156e-03  4.389481e-01
orbit2           1.396590e-04  1.860601e-01
orbit3           4.639657e-05  8.386183e-02
orbit4           2.820985e-03  2.783496e-01
orbit5           2.944046e-03  5.715448e-01
orbit6           1.256189e-03  3.246897e-01
orbit7           4.527185e-05  8.448174e-02
orbit8           6.387017e-04  2.893855e-01
orbit9           4.185769e-03  4.154966e-01
orbit10          1.190239e-03  1.959290e-01
orbit11         -1.298656e-05  7.473554e-02
orbit12          2.870298e-04  1.667331e-01
orbit13          2.370689e-05  9.691888e-03
orbit14          2.001649e-05  1.704442e-01
orbit15          2.013077e-03  4.809726e-01
orbit16          1.257193e-02  7.623633e-01
orbit17          4.714599e-03  4.837165e-01
orbit18          5.249227e-03  1.073788e+00
orbit19          3.494021e-03  6.239775e-01
orbit20          1.964318e-03  4.614577e-01
orbit21          4.502517e-03  7.299352e-01
orbit22          3.944951e-03  7.444437e-01
orbit23          5.034461e-05  1.162173e-01
orbit24          7.538980e-03  5.672254e-01
orbit25          2.485077e-03  3.660687e-01
orbit26          8.206818e-04  2.003399e-01
orbit27          3.417445e-03  5.918410e-01
orbit28          8.031065e-03  6.182903e-01
orbit29          9.402463e-04  3.653033e-01
orbit30          1.119317e-04  2.678512e-01
orbit31          4.449222e-03  5.636459e-01
orbit32          1.452821e-03  1.766754e-01
orbit33          1.742771e-04  2.431705e-01
orbit34          6.369182e-03  6.010298e-01
orbit35          8.986263e-03  6.292760e-01
orbit36          1.125609e-03  5.193473e-01
orbit37          5.411806e-04  2.675852e-01
orbit38          2.530262e-04  5.466485e-01
orbit39          5.091046e-03  5.739357e-01
orbit40          2.351849e-04  1.992753e-01
orbit41          1.419838e-04  2.455412e-02
orbit42          2.478240e-05  8.839750e-02
orbit43          1.635072e-03  2.147892e-01
orbit44          4.191306e-06  3.378293e-02
orbit45          5.261762e-03  6.397881e-01
orbit46          6.893494e-04  2.974669e-01
orbit47          3.033646e-05  1.692195e-01
orbit48          7.489583e-04  1.406364e-01
orbit49          1.246176e-03  5.321609e-01
orbit50          4.182420e-05  2.643343e-01
orbit51          6.114917e-03  3.663198e-01
orbit52          6.357844e-04  1.856627e-01
orbit53          7.037989e-04  2.457906e-01
orbit54          1.233254e-04  6.995718e-02
orbit55          1.852067e-05  5.530694e-02
orbit56          8.793801e-03  5.808518e-01
orbit57          1.367328e-03  2.949647e-01
orbit58          2.438894e-05  2.114470e-03
orbit59          4.608562e-05  5.125035e-02
orbit60         -8.106399e-06  1.739628e-02
orbit61         -1.403989e-05  1.035844e-02
orbit62          2.108474e-04  3.703083e-01
orbit63          5.820087e-04  9.685620e-02
orbit64          3.816642e-05  4.257143e-02
orbit65          1.035498e-04  9.560438e-02
orbit66          2.176300e-04  6.984286e-02
orbit67         -1.114561e-05  1.492147e-02
orbit68         -3.513722e-06  1.810334e-02
orbit69          0.000000e+00  1.734723e-19
orbit70          1.428487e-04  1.265228e-01
orbit71          1.170830e-05  6.766415e-02
orbit72          0.000000e+00  0.000000e+00
AP               2.993698e-06  4.993262e-02
bet              5.665349e-03  1.375350e+00
ecc              8.310562e-05  1.113014e-01
eccrad           8.402889e-05  1.297913e-01
close            5.121441e-03  6.333732e-01
constraint       2.694811e-03  7.562519e-01
coreness         6.042174e-04  2.803069e-01
knn              4.424146e-03  7.284403e-01
hubscore         2.794598e-03  4.342245e-01
pagerank         3.331384e-03  1.206559e+00
trans            4.417835e-04  5.412417e-02
evcent           4.549509e-03  4.432698e-01
first            2.627175e-05  5.285119e-02
upto_second      3.975480e-03  4.255279e-01
upto_third       7.496205e-03  5.081415e-01
upto_fourth      2.193629e-03  3.617966e-01
upto_fifth       5.591005e-03  7.666759e-01
upto_sixth       1.375129e-03  3.981693e-01
second           2.037963e-03  2.974552e-01
third            1.294089e-02  7.917090e-01
fourth           4.830460e-03  1.315238e+00
fifth            1.853075e-03  1.154153e+00
sixth            7.141357e-03  1.103169e+00
ratio1           2.962107e-03  6.314784e-01
ratio2           5.338056e-03  1.165546e+00
ratio3           5.558832e-03  9.831473e-01
ratio4           5.834299e-03  8.221871e-01
ratio5           6.188892e-03  2.305849e+00
ratio6           1.074686e-02  8.380919e-01
selfinter       -5.156804e-06  1.626781e-01
walktrap_vertex  6.011238e-04  5.886976e-01
bigcom1          4.942712e-04  1.717626e-01
bigcom2          0.000000e+00  0.000000e+00
bigcom3          0.000000e+00  3.469447e-20
bigcom4          6.219001e-04  2.196943e-01
bigcom6          0.000000e+00  0.000000e+00
bigcom8         -2.235448e-05  1.028105e-01
bigcom9          0.000000e+00  2.602085e-19
bigcom11         0.000000e+00  1.734723e-20
bigcom13         0.000000e+00  1.387779e-19
bigcom15         1.522611e-04  2.443841e-01
bigcom16         0.000000e+00  1.387779e-19
bigcom21         0.000000e+00  7.806256e-20
bigcom22         1.992124e-04  1.356629e-01
bigcom24         1.421270e-05  5.136595e-01
bigcom26         0.000000e+00  1.734723e-20
bigcom28         5.633670e-05  2.439956e-01
bigcom30         0.000000e+00  3.903128e-20
bigcom31         0.000000e+00  1.734723e-20
bigcom32         0.000000e+00  1.387779e-19
bigcom33         0.000000e+00  4.336809e-19
bigcom34         0.000000e+00  1.387779e-19
bigcom36        -2.649060e-05  2.669852e-01
bigcom37         0.000000e+00  0.000000e+00
bigcom38         0.000000e+00  0.000000e+00
bigcom39         0.000000e+00  1.561251e-19
bigcom40         1.111235e-03  3.869167e-01
bigcom43         0.000000e+00  1.734723e-19
bigcom44         0.000000e+00  1.734723e-20
bigcom46         0.000000e+00  4.597017e-19
bigcom47         0.000000e+00  0.000000e+00
bigcom49         1.342708e-05  2.980569e-01
bigcom50         0.000000e+00  1.734723e-20
bigcom51         0.000000e+00  1.734723e-20
bigcom52         0.000000e+00  0.000000e+00
bigcom54         0.000000e+00  4.163336e-19
bigcom56         0.000000e+00  0.000000e+00
bigcom62         0.000000e+00  1.734723e-20
bigcom66         0.000000e+00  1.110223e-18
bigcom68         0.000000e+00  0.000000e+00
bigcom69         0.000000e+00  1.734723e-20
bigcom71         0.000000e+00  1.734723e-20
bigcom72         0.000000e+00  1.734723e-20
bigcom73         0.000000e+00  0.000000e+00
bigcom74         0.000000e+00  1.734723e-20
bigcom75         0.000000e+00  1.387779e-19
bigcom76         0.000000e+00  1.734723e-20
bigcom77         0.000000e+00  1.110223e-18
bigcom79         0.000000e+00  0.000000e+00
bigcom80         0.000000e+00  1.821460e-19
bigcom82         0.000000e+00  3.469447e-20
bigcom83         0.000000e+00  1.734723e-20
bigcom84         0.000000e+00  1.110223e-18
bigcom85         0.000000e+00  1.110223e-18
bigcom87         0.000000e+00  0.000000e+00
bigcom89         0.000000e+00  0.000000e+00
bigcom91         0.000000e+00  0.000000e+00
bigcom92         0.000000e+00  1.734723e-19
bigcom93         0.000000e+00  1.734723e-20
bigcom96         0.000000e+00  0.000000e+00
bigcom97         0.000000e+00  2.862294e-19
bigcom98         0.000000e+00  1.734723e-20
bigcom99         0.000000e+00  1.387779e-19
bigcom101        0.000000e+00  1.387779e-19
bigcom104        0.000000e+00  1.734723e-20
bigcom106        0.000000e+00  1.734723e-20
bigcom109        0.000000e+00  2.949030e-19
bigcom113        0.000000e+00  1.387779e-19
bigcom116        0.000000e+00  0.000000e+00
bigcom120        0.000000e+00  0.000000e+00
bigcom123        0.000000e+00  1.734723e-20
bigcom126        0.000000e+00  2.775558e-19
bigcom127       -1.307771e-05  5.425893e-01
bigcom137        0.000000e+00  0.000000e+00
bigcom139        0.000000e+00  1.249001e-18
bigcom140        0.000000e+00  1.387779e-19
bigcom143        0.000000e+00  0.000000e+00
bigcom145        0.000000e+00  1.110223e-18
bigcom146        0.000000e+00  0.000000e+00
bigcom147        0.000000e+00  1.387779e-19
bigcom149        0.000000e+00  9.013942e-01
bigcom153        0.000000e+00  0.000000e+00
bigcom154        0.000000e+00  1.387779e-19
bigcom156        0.000000e+00  7.806256e-20
bigcom157        0.000000e+00  3.469447e-20
bigcom158        0.000000e+00  0.000000e+00
bigcom160        0.000000e+00  0.000000e+00
bigcom161        0.000000e+00  0.000000e+00
bigcom162        0.000000e+00  1.734723e-20
bigcom164        0.000000e+00  0.000000e+00
bigcom166        0.000000e+00  5.204170e-20
bigcom167        0.000000e+00  0.000000e+00
bigcom171        0.000000e+00  8.676745e-01
bigcom173        0.000000e+00  1.734723e-20
bigcom175        0.000000e+00  1.734723e-20
bigcom176        0.000000e+00  1.734723e-20
bigcom177        0.000000e+00  1.734723e-20
bigcom178        0.000000e+00  0.000000e+00
bigcom180        0.000000e+00  1.561251e-19
bigcom181        0.000000e+00  0.000000e+00
bigcom184        0.000000e+00  1.110223e-18
bigcom186        0.000000e+00  0.000000e+00
bigcom187        0.000000e+00  0.000000e+00
bigcom189        0.000000e+00  2.949030e-19
bigcom194        0.000000e+00  1.561251e-19
bigcom195        0.000000e+00  0.000000e+00
bigcom196        3.362891e-21  7.905379e-01
bigcom204        0.000000e+00  1.387779e-19
bigcom205        0.000000e+00  1.127570e-18
bigcom212        0.000000e+00  0.000000e+00
bigcom214        0.000000e+00  1.734723e-20
bigcom222        0.000000e+00  3.469447e-20
bigcom223        0.000000e+00  0.000000e+00
bigcom226        0.000000e+00  0.000000e+00
bigcom227        0.000000e+00  0.000000e+00
bigcom229        0.000000e+00  1.734723e-20
bigcom233        0.000000e+00  0.000000e+00
bigcom236        0.000000e+00  1.387779e-19
bigcom237        0.000000e+00  0.000000e+00
bigcom246        0.000000e+00  1.387779e-19
bigcom248        0.000000e+00  0.000000e+00
bigcom249        0.000000e+00  1.110223e-18
bigcom250        0.000000e+00  0.000000e+00
bigcom254        0.000000e+00  1.127570e-18
bigcom266        0.000000e+00  1.110223e-18
bigcom269        0.000000e+00  3.469447e-20
bigcom272        0.000000e+00  0.000000e+00
bigcom274        7.679556e-05  1.035507e-01
bigcom281       -4.280894e-06  6.972042e-01
bigcom291        0.000000e+00  0.000000e+00
bigcom292        0.000000e+00  1.387779e-19
bigcom295        0.000000e+00  0.000000e+00
bigcom299        0.000000e+00  1.387779e-19
bigcom301        0.000000e+00  0.000000e+00
bigcom306        0.000000e+00  1.387779e-19
bigcom309        0.000000e+00  0.000000e+00
bigcom314        0.000000e+00  0.000000e+00
bigcom321        0.000000e+00  0.000000e+00
bigcom341        0.000000e+00  0.000000e+00
bigcom350        0.000000e+00  0.000000e+00
bigcom353        0.000000e+00  0.000000e+00
bigcom359        0.000000e+00  1.387779e-19
bigcom363        0.000000e+00  0.000000e+00
bigcom365        0.000000e+00  1.734723e-20
bigcom385        0.000000e+00  3.469447e-20
bigcom386        0.000000e+00  0.000000e+00
bigcom408        0.000000e+00  0.000000e+00
bigcom412        0.000000e+00  1.734723e-20
bigcom480        0.000000e+00  0.000000e+00
spin_vertex      2.381453e-03  2.302011e-01
membership_s1    8.947848e-05  1.767762e-01
membership_s3    0.000000e+00  1.734723e-20
membership_s4    3.907249e-04  6.883352e-01
membership_s5    9.853299e-05  2.681691e-01
membership_s6    3.031087e-04  1.363510e-01
membership_s7    1.504281e-04  9.593010e-02
membership_s8    0.000000e+00  1.387779e-19
membership_s9    0.000000e+00  2.602085e-20
membership_s11   0.000000e+00  1.734723e-20
membership_s12   0.000000e+00  1.734723e-20
membership_s14   1.549040e-06  5.224821e-01
membership_s15   4.338395e-06  8.333333e-03
membership_s16  -4.672202e-06  5.776004e-02
membership_s17   0.000000e+00  3.469447e-20
membership_s18   3.039177e-05  3.095238e-02
membership_s20   0.000000e+00  5.204170e-20
membership_s21   1.788676e-04  1.819251e-01
membership_s22   0.000000e+00  1.734723e-19
membership_s24   0.000000e+00  1.387779e-19
membership_s25   0.000000e+00  1.734723e-20
membership_s26   0.000000e+00  9.540979e-20
membership_s27   6.267413e-05  7.277832e-02
membership_s28   0.000000e+00  3.009745e-18
membership_s30   1.170286e-04  8.478773e-02
membership_s31   1.421305e-05  1.752586e-01
membership_s32   9.499680e-05  8.403393e-02
membership_s33   0.000000e+00  1.734723e-20
membership_s36   1.102108e-04  2.556006e-01
membership_s37   0.000000e+00  1.344411e-18
V1               3.940773e-03  1.584886e+00
V2               1.889174e-03  1.286958e+00
pdi             -5.864067e-06  4.741723e-02
adhesion         2.078106e-03  1.048165e+00
cohesion         2.840039e-03  9.290971e-01
inner            1.787923e-03  1.672229e+00
outer            8.879269e-04  1.494855e+00
ioratio          3.027282e-03  1.283030e+00
comsize          1.949311e-03  1.327785e+00
[1] "Dataset: low_C Model GLM, run: 7 of 10 2015-06-22 17:27:09"
[1] "glmnet variable coefficients"
                     [,1]          [,2]
(Intercept)     -4.238818 -8.928125e+00
graph0           0.000000 -4.910440e-03
graph1           0.000000 -8.698664e-05
graph2           0.000000  7.453713e-04
graph3           0.000000 -1.341679e-06
graph4           0.000000  0.000000e+00
graph5           0.000000 -6.708137e-04
graph6           0.000000  0.000000e+00
graph7           0.000000 -2.745515e-03
graph8           0.000000  9.106193e-02
graph9           0.000000 -2.208438e-07
graph10          0.000000  0.000000e+00
graph11          0.000000 -2.903939e-12
graph12          0.000000  9.891601e-08
graph13          0.000000  6.347201e-06
graph14          0.000000  0.000000e+00
graph15          0.000000  1.595728e-04
graph16          0.000000 -1.899322e-06
graph17          0.000000  3.848581e-06
graph18          0.000000 -1.453778e-04
graph19          0.000000  3.359468e-06
graph20          0.000000  4.226709e-05
graph21          0.000000  0.000000e+00
graph22          0.000000 -1.192034e-04
graph23          0.000000  2.588924e-05
graph24          0.000000  8.417536e-05
graph25          0.000000 -3.063684e-03
graph26          0.000000 -1.553710e-03
graph27          0.000000  5.100473e-03
graph28          0.000000  1.783868e-02
graph29          0.000000 -2.337438e-01
orbit0           0.000000 -4.459137e-03
orbit1           0.000000 -7.844353e-05
orbit2           0.000000 -4.952607e-02
orbit3           0.000000  1.292143e-03
orbit4           0.000000 -5.570454e-07
orbit5           0.000000 -4.338916e-05
orbit6           0.000000  0.000000e+00
orbit7           0.000000  0.000000e+00
orbit8           0.000000 -5.356320e-04
orbit9           0.000000  0.000000e+00
orbit10          0.000000 -3.622114e-04
orbit11          0.000000 -4.613625e-02
orbit12          0.000000 -2.291422e-03
orbit13          0.000000 -1.380242e-01
orbit14          0.000000  1.106517e-01
orbit15          0.000000 -1.338969e-07
orbit16          0.000000  1.560910e-06
orbit17          0.000000 -2.833793e-06
orbit18          0.000000 -1.992716e-07
orbit19          0.000000  0.000000e+00
orbit20          0.000000  2.073619e-09
orbit21          0.000000  7.378282e-05
orbit22          0.000000 -1.090021e-12
orbit23          0.000000  7.744665e-02
orbit24          0.000000  8.969868e-07
orbit25          0.000000 -9.091492e-09
orbit26          0.000000  1.193311e-04
orbit27          0.000000  1.858055e-06
orbit28          0.000000  1.161250e-06
orbit29          0.000000  2.645809e-05
orbit30          0.000000  1.195812e-04
orbit31          0.000000  0.000000e+00
orbit32          0.000000 -1.526888e-08
orbit33          0.000000  3.605611e-02
orbit34          0.000000  1.613766e-04
orbit35          0.000000 -2.916606e-06
orbit36          0.000000  6.887772e-05
orbit37          0.000000 -1.164890e-06
orbit38          0.000000  1.058619e-03
orbit39          0.000000  1.787571e-06
orbit40          0.000000  5.682065e-06
orbit41          0.000000 -1.872159e-03
orbit42          0.000000  5.775365e-02
orbit43          0.000000 -1.446279e-04
orbit44          0.000000 -1.774798e-01
orbit45          0.000000  4.409347e-06
orbit46          0.000000  1.051384e-04
orbit47          0.000000  1.494720e-03
orbit48          0.000000 -2.668330e-04
orbit49          0.000000  5.664814e-05
orbit50          0.000000 -4.213418e-02
orbit51          0.000000  1.579610e-04
orbit52          0.000000 -3.053181e-04
orbit53          0.000000  0.000000e+00
orbit54          0.000000 -1.186437e-04
orbit55          0.000000  6.488624e-01
orbit56          0.000000 -1.856946e-05
orbit57          0.000000  1.106284e-03
orbit58          0.000000 -2.328326e-01
orbit59          0.000000  8.459779e-05
orbit60          0.000000  1.439814e-03
orbit61          0.000000  2.902753e-01
orbit62          0.000000 -4.552875e-04
orbit63          0.000000 -2.827536e-02
orbit64          0.000000 -1.490785e-02
orbit65          0.000000 -7.263434e-04
orbit66          0.000000 -1.013254e-02
orbit67          0.000000  3.917341e-01
orbit68          0.000000  5.573325e-03
orbit69          0.000000 -7.893346e-02
orbit70          0.000000  1.407697e-02
orbit71          0.000000  2.541800e-01
orbit72          0.000000 -2.624281e-01
AP               0.000000 -1.183949e-01
bet              0.000000 -2.111751e-05
ecc              0.000000 -2.461170e-02
eccrad           0.000000 -1.130263e-01
close            0.000000  1.404931e-04
constraint       0.000000  0.000000e+00
coreness         0.000000  2.151751e-01
knn              0.000000  1.056578e-04
hubscore         0.000000  1.128094e+00
pagerank         0.000000 -1.765191e+00
trans            0.000000  3.385147e-02
evcent           0.000000  3.053588e+00
first            0.000000 -5.377117e-03
upto_second      0.000000 -6.394428e-05
upto_third       0.000000  7.407277e-06
upto_fourth      0.000000  0.000000e+00
upto_fifth       0.000000  3.958800e-06
upto_sixth       0.000000  1.990112e-04
second           0.000000 -5.652615e-05
third            0.000000  6.961705e-05
fourth           0.000000 -1.484759e-05
fifth            0.000000  0.000000e+00
sixth            0.000000  0.000000e+00
ratio1           0.000000  2.052930e-04
ratio2           0.000000  2.084137e-04
ratio3           0.000000 -5.683557e-04
ratio4           0.000000 -9.376017e-03
ratio5           0.000000  9.622279e-02
ratio6           0.000000  1.531409e-04
selfinter        0.000000 -3.151909e-01
walktrap_vertex  0.000000  8.953676e-03
bigcom1          0.000000  1.067007e-01
bigcom2          0.000000 -6.900984e-01
bigcom3          0.000000 -6.295430e-02
bigcom4          0.000000  4.862469e-01
bigcom6          0.000000 -1.542928e-01
bigcom8          0.000000 -5.422073e-03
bigcom9          0.000000 -1.095030e+00
bigcom11         0.000000 -8.312645e-01
bigcom13         0.000000 -9.078954e-01
bigcom15         0.000000  1.511888e+00
bigcom16         0.000000 -8.188105e-01
bigcom21         0.000000  7.006991e-01
bigcom22         0.000000  1.854940e-01
bigcom24         0.000000  3.066164e+00
bigcom26         0.000000 -1.032021e+00
bigcom28         0.000000  6.051536e-01
bigcom30         0.000000 -1.043427e+00
bigcom31         0.000000 -4.598934e-01
bigcom32         0.000000 -1.044669e+00
bigcom33         0.000000 -3.925190e-01
bigcom34         0.000000 -5.713193e-01
bigcom36         0.000000  2.157725e+00
bigcom37         0.000000  0.000000e+00
bigcom38         0.000000 -6.107995e-01
bigcom39         0.000000 -7.195374e-01
bigcom40         0.000000  8.066614e-01
bigcom43         0.000000 -4.534823e-01
bigcom44         0.000000 -7.249526e-01
bigcom46         0.000000 -5.507079e-01
bigcom47         0.000000 -3.466792e-01
bigcom49         0.000000  1.895713e+00
bigcom50         0.000000 -5.231549e-01
bigcom51         0.000000 -8.555604e-01
bigcom52         0.000000 -2.910263e-01
bigcom54         0.000000 -4.249841e-01
bigcom56         0.000000 -2.580826e-01
bigcom62         0.000000 -2.566809e-01
bigcom66         0.000000 -4.759281e-01
bigcom68         0.000000 -3.668005e-01
bigcom69         0.000000 -4.761335e-01
bigcom71         0.000000 -6.500221e-01
bigcom72         0.000000 -3.171078e-01
bigcom73         0.000000 -2.375824e-01
bigcom74         0.000000 -6.052079e-01
bigcom75         0.000000 -1.010682e-01
bigcom76         0.000000 -2.548839e-01
bigcom77         0.000000 -5.600353e-01
bigcom79         0.000000 -3.219245e-01
bigcom80         0.000000 -3.940305e-01
bigcom82         0.000000 -3.705844e-01
bigcom83         0.000000  0.000000e+00
bigcom84         0.000000 -2.985397e-01
bigcom85         0.000000 -4.657748e-01
bigcom87         0.000000 -5.070392e-01
bigcom89         0.000000 -2.872082e-01
bigcom91         0.000000 -3.205784e-01
bigcom92         0.000000 -7.574615e-01
bigcom93         0.000000  0.000000e+00
bigcom96         0.000000 -5.349003e-01
bigcom97         0.000000 -4.020804e-01
bigcom98         0.000000 -5.765061e-01
bigcom99         0.000000 -3.077243e-01
bigcom101        0.000000 -3.961900e-01
bigcom104        0.000000 -6.600368e-01
bigcom106        0.000000 -4.678903e-01
bigcom109        0.000000 -8.903683e-01
bigcom113        0.000000  0.000000e+00
bigcom116        0.000000 -7.660020e-01
bigcom120        0.000000 -3.180967e-01
bigcom123        0.000000 -2.687694e-01
bigcom126        0.000000 -4.324650e-01
bigcom127        0.000000  4.516446e+00
bigcom137        0.000000 -4.996017e-01
bigcom139        0.000000 -2.026877e-01
bigcom140        0.000000 -6.198971e-01
bigcom143        0.000000 -2.562591e-01
bigcom145        0.000000 -3.054428e-01
bigcom146        0.000000 -8.370170e-01
bigcom147        0.000000 -7.674325e-01
bigcom149        0.000000  8.358321e+00
bigcom153        0.000000 -3.111133e-01
bigcom154        0.000000 -5.533061e-01
bigcom156        0.000000 -3.628921e-01
bigcom157        0.000000  0.000000e+00
bigcom158        0.000000 -4.879496e-01
bigcom160        0.000000 -6.067745e-01
bigcom161        0.000000 -4.413667e-01
bigcom162        0.000000 -2.499045e-02
bigcom164        0.000000 -7.025276e-01
bigcom166        0.000000 -5.381078e-01
bigcom167        0.000000 -5.125140e-01
bigcom171        0.000000  7.728959e+00
bigcom173        0.000000 -4.709448e-01
bigcom175        0.000000 -3.760269e-02
bigcom176        0.000000 -5.023767e-01
bigcom177        0.000000 -4.374237e-01
bigcom178        0.000000 -1.798163e-01
bigcom180        0.000000 -3.796668e-01
bigcom181        0.000000 -8.961652e-01
bigcom184        0.000000 -7.885020e-01
bigcom186        0.000000 -4.576044e-01
bigcom187        0.000000 -6.393274e-01
bigcom189        0.000000 -5.008937e-01
bigcom194        0.000000 -5.049895e-01
bigcom195        0.000000 -5.956947e-01
bigcom196        0.000000  4.164189e+00
bigcom204        0.000000 -7.598547e-01
bigcom205        0.000000 -1.279094e-01
bigcom212        0.000000 -7.079593e-01
bigcom214        0.000000 -3.011258e-01
bigcom222        0.000000 -3.246118e-01
bigcom223        0.000000  0.000000e+00
bigcom226        0.000000  0.000000e+00
bigcom227        0.000000 -5.288700e-01
bigcom229        0.000000 -2.863433e-01
bigcom233        0.000000 -7.940030e-02
bigcom236        0.000000 -3.951319e-01
bigcom237        0.000000 -1.400282e-01
bigcom246        0.000000 -4.592359e-01
bigcom248        0.000000  0.000000e+00
bigcom249        0.000000 -2.033073e-01
bigcom250        0.000000 -8.502909e-01
bigcom254        0.000000 -7.372890e-01
bigcom266        0.000000 -3.344205e-01
bigcom269        0.000000 -4.536736e-01
bigcom272        0.000000 -6.640069e-01
bigcom274        0.000000  2.845979e+00
bigcom281        0.000000  5.524036e+00
bigcom291        0.000000 -4.442333e-01
bigcom292        0.000000 -3.260612e-01
bigcom295        0.000000  0.000000e+00
bigcom299        0.000000 -4.002431e-01
bigcom301        0.000000 -3.198113e-01
bigcom306        0.000000 -5.914040e-01
bigcom309        0.000000 -4.846357e-02
bigcom314        0.000000 -2.354211e-01
bigcom321        0.000000 -6.925011e-01
bigcom341        0.000000 -8.460239e-02
bigcom350        0.000000 -1.353085e+00
bigcom353        0.000000 -3.990421e-01
bigcom359        0.000000 -2.840206e-01
bigcom363        0.000000  0.000000e+00
bigcom365        0.000000 -1.034054e-01
bigcom385        0.000000 -3.019517e-01
bigcom386        0.000000  0.000000e+00
bigcom408        0.000000 -2.930634e-02
bigcom412        0.000000 -6.091554e-01
bigcom480        0.000000 -4.463845e-01
spin_vertex      0.000000 -8.252103e-02
membership_s1    0.000000  3.540218e-03
membership_s3    0.000000 -7.015237e-01
membership_s4    0.000000  8.419580e-01
membership_s5    0.000000  2.125913e-01
membership_s6    0.000000  2.582365e-01
membership_s7    0.000000  6.142283e-02
membership_s8    0.000000 -5.698811e-01
membership_s9    0.000000 -6.761346e-01
membership_s11   0.000000 -3.659636e-01
membership_s12   0.000000 -4.887937e-01
membership_s14   0.000000  2.908958e+00
membership_s15   0.000000 -1.222309e+00
membership_s16   0.000000 -1.859536e-01
membership_s17   0.000000 -4.682981e-01
membership_s18   0.000000 -2.478766e+00
membership_s20   0.000000 -4.231229e-01
membership_s21   0.000000  6.945686e-02
membership_s22   0.000000 -3.097869e+00
membership_s24   0.000000 -6.678876e-01
membership_s25   0.000000 -4.886666e-01
membership_s26   0.000000 -7.781192e-01
membership_s27   0.000000 -3.510768e-01
membership_s28   0.000000 -5.184398e-01
membership_s30   0.000000 -7.654029e-02
membership_s31   0.000000  3.320086e-01
membership_s32   0.000000  1.921879e-02
membership_s33   0.000000 -3.890746e-01
membership_s36   0.000000  1.454824e-01
membership_s37   0.000000 -1.551912e+00
V1               0.000000  0.000000e+00
V2               0.000000  1.027012e+00
pdi              0.000000  3.160281e+03
adhesion         0.000000  8.014028e-06
cohesion         0.000000 -1.391493e-05
inner            0.000000  7.125436e-08
outer            0.000000 -8.063952e-06
ioratio          0.000000 -6.904212e-03
comsize          0.000000  2.974814e-04
[1] "Dataset: low_C Model GBM, run: 8 of 10 2015-06-22 17:27:54"
Iter   TrainDeviance   ValidDeviance   StepSize   Improve
     1        0.1405            -nan     0.0100   -0.0000
     2        0.1394            -nan     0.0100    0.0000
     3        0.1382            -nan     0.0100    0.0001
     4        0.1372            -nan     0.0100    0.0000
     5        0.1355            -nan     0.0100    0.0002
     6        0.1342            -nan     0.0100   -0.0000
     7        0.1328            -nan     0.0100   -0.0000
     8        0.1315            -nan     0.0100    0.0002
     9        0.1304            -nan     0.0100   -0.0000
    10        0.1297            -nan     0.0100    0.0001
    20        0.1213            -nan     0.0100   -0.0000
    25        0.1174            -nan     0.0100   -0.0000

[1] "GBM variable coefficients"
                            var    rel.inf
orbit18                 orbit18 4.37009648
comsize                 comsize 4.34586239
ioratio                 ioratio 4.14304256
pagerank               pagerank 4.04470625
V2                           V2 3.68047417
membership_s4     membership_s4 3.12142790
inner                     inner 3.06640071
graph20                 graph20 2.65668988
orbit16                 orbit16 2.52127027
ratio5                   ratio5 2.35015650
graph3                   graph3 2.30252947
orbit50                 orbit50 2.24355851
graph10                 graph10 2.11042895
ratio2                   ratio2 2.10962978
bet                         bet 1.93149641
outer                     outer 1.87706801
V1                           V1 1.87616352
orbit51                 orbit51 1.81589845
graph16                 graph16 1.76170292
orbit30                 orbit30 1.72679956
graph13                 graph13 1.58481206
graph23                 graph23 1.58458197
orbit15                 orbit15 1.57021206
walktrap_vertex walktrap_vertex 1.40180460
graph11                 graph11 1.37461640
graph12                 graph12 1.34748000
third                     third 1.34192033
fourth                   fourth 1.32133657
orbit39                 orbit39 1.18807832
spin_vertex         spin_vertex 1.18369683
orbit27                 orbit27 1.16278848
orbit21                 orbit21 1.12377618
orbit49                 orbit49 1.08257507
graph19                 graph19 1.07823501
orbit52                 orbit52 1.03858837
graph7                   graph7 0.97770071
graph17                 graph17 0.96960920
graph25                 graph25 0.94838177
upto_fourth         upto_fourth 0.93593931
ratio6                   ratio6 0.92802398
constraint           constraint 0.92587106
graph21                 graph21 0.89669382
ratio1                   ratio1 0.89485984
evcent                   evcent 0.80046602
graph15                 graph15 0.76970810
coreness               coreness 0.70708001
graph4                   graph4 0.70443235
hubscore               hubscore 0.67439302
orbit40                 orbit40 0.65117871
orbit28                 orbit28 0.63735846
orbit10                 orbit10 0.61477650
orbit20                 orbit20 0.61383939
graph5                   graph5 0.61260535
orbit26                 orbit26 0.55834337
orbit5                   orbit5 0.54115964
orbit25                 orbit25 0.53191127
orbit63                 orbit63 0.50942760
adhesion               adhesion 0.49856675
orbit17                 orbit17 0.49297186
graph8                   graph8 0.46216721
orbit36                 orbit36 0.44930951
orbit67                 orbit67 0.43131491
orbit35                 orbit35 0.42575381
graph26                 graph26 0.40971533
bigcom4                 bigcom4 0.40396908
fifth                     fifth 0.37319702
orbit56                 orbit56 0.33155805
graph18                 graph18 0.32351978
graph9                   graph9 0.31321611
orbit24                 orbit24 0.30887031
orbit68                 orbit68 0.29712098
orbit38                 orbit38 0.28540994
bigcom40               bigcom40 0.28226817
graph22                 graph22 0.27341543
orbit70                 orbit70 0.27036816
bigcom28               bigcom28 0.25201109
upto_sixth           upto_sixth 0.23562689
trans                     trans 0.23452780
orbit47                 orbit47 0.23339999
graph6                   graph6 0.22651108
graph27                 graph27 0.22197786
orbit2                   orbit2 0.21235641
sixth                     sixth 0.19974692
orbit55                 orbit55 0.19267649
orbit57                 orbit57 0.18954366
orbit53                 orbit53 0.18564283
graph14                 graph14 0.17531775
orbit45                 orbit45 0.16489059
upto_fifth           upto_fifth 0.13766098
orbit48                 orbit48 0.13451122
ratio3                   ratio3 0.11765285
knn                         knn 0.10348065
orbit65                 orbit65 0.09818787
membership_s30   membership_s30 0.08140187
upto_second         upto_second 0.06862026
orbit13                 orbit13 0.05787814
graph0                   graph0 0.00000000
graph1                   graph1 0.00000000
graph2                   graph2 0.00000000
graph24                 graph24 0.00000000
graph28                 graph28 0.00000000
graph29                 graph29 0.00000000
orbit0                   orbit0 0.00000000
orbit1                   orbit1 0.00000000
orbit3                   orbit3 0.00000000
orbit4                   orbit4 0.00000000
orbit6                   orbit6 0.00000000
orbit7                   orbit7 0.00000000
orbit8                   orbit8 0.00000000
orbit9                   orbit9 0.00000000
orbit11                 orbit11 0.00000000
orbit12                 orbit12 0.00000000
orbit14                 orbit14 0.00000000
orbit19                 orbit19 0.00000000
orbit22                 orbit22 0.00000000
orbit23                 orbit23 0.00000000
orbit29                 orbit29 0.00000000
orbit31                 orbit31 0.00000000
orbit32                 orbit32 0.00000000
orbit33                 orbit33 0.00000000
orbit34                 orbit34 0.00000000
orbit37                 orbit37 0.00000000
orbit41                 orbit41 0.00000000
orbit42                 orbit42 0.00000000
orbit43                 orbit43 0.00000000
orbit44                 orbit44 0.00000000
orbit46                 orbit46 0.00000000
orbit54                 orbit54 0.00000000
orbit58                 orbit58 0.00000000
orbit59                 orbit59 0.00000000
orbit60                 orbit60 0.00000000
orbit61                 orbit61 0.00000000
orbit62                 orbit62 0.00000000
orbit64                 orbit64 0.00000000
orbit66                 orbit66 0.00000000
orbit69                 orbit69 0.00000000
orbit71                 orbit71 0.00000000
orbit72                 orbit72 0.00000000
AP                           AP 0.00000000
ecc                         ecc 0.00000000
eccrad                   eccrad 0.00000000
close                     close 0.00000000
first                     first 0.00000000
upto_third           upto_third 0.00000000
second                   second 0.00000000
ratio4                   ratio4 0.00000000
selfinter             selfinter 0.00000000
bigcom1                 bigcom1 0.00000000
bigcom2                 bigcom2 0.00000000
bigcom3                 bigcom3 0.00000000
bigcom6                 bigcom6 0.00000000
bigcom8                 bigcom8 0.00000000
bigcom9                 bigcom9 0.00000000
bigcom11               bigcom11 0.00000000
bigcom13               bigcom13 0.00000000
bigcom15               bigcom15 0.00000000
bigcom16               bigcom16 0.00000000
bigcom21               bigcom21 0.00000000
bigcom22               bigcom22 0.00000000
bigcom24               bigcom24 0.00000000
bigcom26               bigcom26 0.00000000
bigcom30               bigcom30 0.00000000
bigcom31               bigcom31 0.00000000
bigcom32               bigcom32 0.00000000
bigcom33               bigcom33 0.00000000
bigcom34               bigcom34 0.00000000
bigcom36               bigcom36 0.00000000
bigcom37               bigcom37 0.00000000
bigcom38               bigcom38 0.00000000
bigcom39               bigcom39 0.00000000
bigcom43               bigcom43 0.00000000
bigcom44               bigcom44 0.00000000
bigcom46               bigcom46 0.00000000
bigcom47               bigcom47 0.00000000
bigcom49               bigcom49 0.00000000
bigcom50               bigcom50 0.00000000
bigcom51               bigcom51 0.00000000
bigcom52               bigcom52 0.00000000
bigcom54               bigcom54 0.00000000
bigcom56               bigcom56 0.00000000
bigcom62               bigcom62 0.00000000
bigcom66               bigcom66 0.00000000
bigcom68               bigcom68 0.00000000
bigcom69               bigcom69 0.00000000
bigcom71               bigcom71 0.00000000
bigcom72               bigcom72 0.00000000
bigcom73               bigcom73 0.00000000
bigcom74               bigcom74 0.00000000
bigcom75               bigcom75 0.00000000
bigcom76               bigcom76 0.00000000
bigcom77               bigcom77 0.00000000
bigcom79               bigcom79 0.00000000
bigcom80               bigcom80 0.00000000
bigcom82               bigcom82 0.00000000
bigcom83               bigcom83 0.00000000
bigcom84               bigcom84 0.00000000
bigcom85               bigcom85 0.00000000
bigcom87               bigcom87 0.00000000
bigcom89               bigcom89 0.00000000
bigcom91               bigcom91 0.00000000
bigcom92               bigcom92 0.00000000
bigcom93               bigcom93 0.00000000
bigcom96               bigcom96 0.00000000
bigcom97               bigcom97 0.00000000
bigcom98               bigcom98 0.00000000
bigcom99               bigcom99 0.00000000
bigcom101             bigcom101 0.00000000
bigcom104             bigcom104 0.00000000
bigcom106             bigcom106 0.00000000
bigcom109             bigcom109 0.00000000
bigcom113             bigcom113 0.00000000
bigcom116             bigcom116 0.00000000
bigcom120             bigcom120 0.00000000
bigcom123             bigcom123 0.00000000
bigcom126             bigcom126 0.00000000
bigcom127             bigcom127 0.00000000
bigcom137             bigcom137 0.00000000
bigcom139             bigcom139 0.00000000
bigcom140             bigcom140 0.00000000
bigcom143             bigcom143 0.00000000
bigcom145             bigcom145 0.00000000
bigcom146             bigcom146 0.00000000
bigcom147             bigcom147 0.00000000
bigcom149             bigcom149 0.00000000
bigcom153             bigcom153 0.00000000
bigcom154             bigcom154 0.00000000
bigcom156             bigcom156 0.00000000
bigcom157             bigcom157 0.00000000
bigcom158             bigcom158 0.00000000
bigcom160             bigcom160 0.00000000
bigcom161             bigcom161 0.00000000
bigcom162             bigcom162 0.00000000
bigcom164             bigcom164 0.00000000
bigcom166             bigcom166 0.00000000
bigcom167             bigcom167 0.00000000
bigcom171             bigcom171 0.00000000
bigcom173             bigcom173 0.00000000
bigcom175             bigcom175 0.00000000
bigcom176             bigcom176 0.00000000
bigcom177             bigcom177 0.00000000
bigcom178             bigcom178 0.00000000
bigcom180             bigcom180 0.00000000
bigcom181             bigcom181 0.00000000
bigcom184             bigcom184 0.00000000
bigcom186             bigcom186 0.00000000
bigcom187             bigcom187 0.00000000
bigcom189             bigcom189 0.00000000
bigcom194             bigcom194 0.00000000
bigcom195             bigcom195 0.00000000
bigcom196             bigcom196 0.00000000
bigcom204             bigcom204 0.00000000
bigcom205             bigcom205 0.00000000
bigcom212             bigcom212 0.00000000
bigcom214             bigcom214 0.00000000
bigcom222             bigcom222 0.00000000
bigcom223             bigcom223 0.00000000
bigcom226             bigcom226 0.00000000
bigcom227             bigcom227 0.00000000
bigcom229             bigcom229 0.00000000
bigcom233             bigcom233 0.00000000
bigcom236             bigcom236 0.00000000
bigcom237             bigcom237 0.00000000
bigcom246             bigcom246 0.00000000
bigcom248             bigcom248 0.00000000
bigcom249             bigcom249 0.00000000
bigcom250             bigcom250 0.00000000
bigcom254             bigcom254 0.00000000
bigcom266             bigcom266 0.00000000
bigcom269             bigcom269 0.00000000
bigcom272             bigcom272 0.00000000
bigcom274             bigcom274 0.00000000
bigcom281             bigcom281 0.00000000
bigcom291             bigcom291 0.00000000
bigcom292             bigcom292 0.00000000
bigcom295             bigcom295 0.00000000
bigcom299             bigcom299 0.00000000
bigcom301             bigcom301 0.00000000
bigcom306             bigcom306 0.00000000
bigcom309             bigcom309 0.00000000
bigcom314             bigcom314 0.00000000
bigcom321             bigcom321 0.00000000
bigcom341             bigcom341 0.00000000
bigcom350             bigcom350 0.00000000
bigcom353             bigcom353 0.00000000
bigcom359             bigcom359 0.00000000
bigcom363             bigcom363 0.00000000
bigcom365             bigcom365 0.00000000
bigcom385             bigcom385 0.00000000
bigcom386             bigcom386 0.00000000
bigcom408             bigcom408 0.00000000
bigcom412             bigcom412 0.00000000
bigcom480             bigcom480 0.00000000
membership_s1     membership_s1 0.00000000
membership_s3     membership_s3 0.00000000
membership_s5     membership_s5 0.00000000
membership_s6     membership_s6 0.00000000
membership_s7     membership_s7 0.00000000
membership_s8     membership_s8 0.00000000
membership_s9     membership_s9 0.00000000
membership_s11   membership_s11 0.00000000
membership_s12   membership_s12 0.00000000
membership_s14   membership_s14 0.00000000
membership_s15   membership_s15 0.00000000
membership_s16   membership_s16 0.00000000
membership_s17   membership_s17 0.00000000
membership_s18   membership_s18 0.00000000
membership_s20   membership_s20 0.00000000
membership_s21   membership_s21 0.00000000
membership_s22   membership_s22 0.00000000
membership_s24   membership_s24 0.00000000
membership_s25   membership_s25 0.00000000
membership_s26   membership_s26 0.00000000
membership_s27   membership_s27 0.00000000
membership_s28   membership_s28 0.00000000
membership_s31   membership_s31 0.00000000
membership_s32   membership_s32 0.00000000
membership_s33   membership_s33 0.00000000
membership_s36   membership_s36 0.00000000
membership_s37   membership_s37 0.00000000
pdi                         pdi 0.00000000
cohesion               cohesion 0.00000000
[1] "Dataset: low_C Model RF, run: 8 of 10 2015-06-22 17:28:06"
     |      Out-of-bag   |
Tree |      MSE  %Var(y) |
   1 |  0.03045   231.34 |
   2 |   0.0256   194.51 |
   3 |  0.02195   166.77 |
   4 |  0.02124   161.40 |
   5 |  0.01964   149.24 |
   6 |  0.01891   143.67 |
   7 |  0.01896   144.05 |
   8 |  0.01769   134.42 |
   9 |  0.01771   134.55 |
  10 |  0.01704   129.45 |
  11 |  0.01665   126.51 |
  12 |  0.01675   127.28 |
  13 |  0.01641   124.66 |
  14 |  0.01622   123.21 |
  15 |   0.0161   122.34 |
  16 |  0.01597   121.33 |
  17 |  0.01572   119.45 |
  18 |  0.01556   118.23 |
  19 |  0.01558   118.36 |
  20 |  0.01551   117.82 |
  21 |  0.01555   118.13 |
  22 |  0.01556   118.20 |
  23 |  0.01555   118.17 |
  24 |  0.01539   116.96 |
  25 |  0.01529   116.16 |
  26 |  0.01528   116.12 |
  27 |  0.01524   115.80 |
  28 |  0.01515   115.12 |
  29 |  0.01513   114.94 |
  30 |  0.01513   114.98 |
  31 |  0.01513   114.92 |
  32 |  0.01513   114.95 |
  33 |  0.01511   114.79 |
  34 |  0.01511   114.80 |
  35 |  0.01507   114.47 |
  36 |  0.01507   114.48 |
  37 |  0.01503   114.22 |
  38 |  0.01502   114.10 |
  39 |  0.01503   114.19 |
  40 |  0.01499   113.93 |
  41 |  0.01498   113.81 |
  42 |  0.01497   113.70 |
  43 |  0.01491   113.29 |
  44 |   0.0149   113.23 |
  45 |  0.01488   113.05 |
  46 |  0.01489   113.12 |
  47 |  0.01489   113.13 |
  48 |   0.0149   113.17 |
  49 |  0.01487   112.97 |
  50 |  0.01487   112.96 |
  51 |  0.01485   112.81 |
  52 |  0.01484   112.72 |
  53 |  0.01483   112.66 |
  54 |   0.0148   112.41 |
  55 |  0.01477   112.20 |
  56 |  0.01475   112.08 |
  57 |  0.01475   112.04 |
  58 |  0.01474   112.01 |
  59 |  0.01474   111.95 |
  60 |  0.01471   111.77 |
  61 |   0.0147   111.70 |
  62 |   0.0147   111.72 |
  63 |  0.01468   111.52 |
  64 |  0.01469   111.57 |
  65 |  0.01465   111.32 |
  66 |  0.01466   111.42 |
  67 |  0.01467   111.44 |
  68 |  0.01467   111.45 |
  69 |  0.01465   111.28 |
  70 |  0.01466   111.41 |
  71 |  0.01466   111.35 |
  72 |  0.01464   111.26 |
  73 |  0.01462   111.05 |
  74 |  0.01459   110.88 |
  75 |  0.01458   110.81 |
  76 |  0.01457   110.72 |
  77 |  0.01457   110.70 |
  78 |  0.01457   110.68 |
  79 |  0.01456   110.60 |
  80 |  0.01455   110.55 |
  81 |  0.01455   110.53 |
  82 |  0.01455   110.55 |
  83 |  0.01455   110.56 |
  84 |  0.01455   110.52 |
  85 |  0.01456   110.61 |
  86 |  0.01457   110.67 |
  87 |  0.01456   110.59 |
  88 |  0.01457   110.69 |
  89 |  0.01457   110.66 |
  90 |  0.01456   110.63 |
  91 |  0.01455   110.53 |
  92 |  0.01455   110.52 |
  93 |  0.01456   110.61 |
  94 |  0.01456   110.66 |
  95 |  0.01455   110.58 |
  96 |  0.01455   110.56 |
  97 |  0.01453   110.42 |
  98 |  0.01453   110.43 |
  99 |  0.01452   110.29 |
 100 |   0.0145   110.14 |
[1] "Random Forest variable coefficients"
                      %IncMSE IncNodePurity
graph0           3.455069e-06  1.723160e-02
graph1           8.794103e-03  7.307546e-01
graph2           1.881157e-05  7.141702e-02
graph3           2.151944e-03  2.698500e-01
graph4           2.150556e-03  4.405763e-01
graph5           4.812419e-04  2.860857e-01
graph6           2.512696e-03  3.085961e-01
graph7           1.871755e-04  1.428391e-01
graph8           7.814917e-06  1.521728e-01
graph9           4.394956e-03  4.825765e-01
graph10          7.662092e-03  4.881198e-01
graph11          6.016518e-03  3.517150e-01
graph12          4.574009e-03  5.111085e-01
graph13          8.233756e-03  5.915241e-01
graph14          4.777700e-03  4.413400e-01
graph15          1.120289e-02  4.619793e-01
graph16          4.388546e-03  4.468743e-01
graph17          1.948899e-03  4.530872e-01
graph18          2.109058e-03  2.311629e-01
graph19          1.027097e-02  7.425814e-01
graph20          3.533098e-03  4.915779e-01
graph21          5.320463e-03  5.677184e-01
graph22          4.466324e-04  7.323327e-02
graph23          9.173764e-03  5.247437e-01
graph24          2.467952e-04  6.357760e-02
graph25          1.238321e-03  2.410452e-01
graph26          1.455471e-04  1.475525e-01
graph27          2.468673e-05  5.836409e-02
graph28          4.115180e-05  1.449528e-01
graph29          7.152788e-07  1.783820e-02
orbit0           5.435434e-04  5.249847e-02
orbit1           3.825833e-03  3.683852e-01
orbit2           4.091927e-04  1.229954e-01
orbit3           9.111817e-05  1.150409e-01
orbit4           3.328105e-03  4.859044e-01
orbit5           1.782929e-03  5.489812e-01
orbit6           2.314978e-03  4.465460e-01
orbit7           1.466329e-04  2.311491e-01
orbit8           1.518735e-03  2.781876e-01
orbit9           5.319823e-03  4.526172e-01
orbit10          2.497743e-04  1.113583e-01
orbit11         -9.300797e-06  3.631867e-02
orbit12          3.572086e-04  7.042330e-02
orbit13          1.570028e-05  6.289931e-02
orbit14          2.404827e-06  1.507190e-01
orbit15          2.594956e-03  5.231673e-01
orbit16          7.329790e-03  5.595336e-01
orbit17          1.682424e-02  6.784748e-01
orbit18          9.582040e-03  1.159555e+00
orbit19          6.210907e-03  4.108331e-01
orbit20          2.390041e-03  3.605074e-01
orbit21          2.198681e-03  7.040565e-01
orbit22          5.199827e-03  5.859695e-01
orbit23          1.197267e-04  1.364569e-01
orbit24          9.123822e-03  7.856817e-01
orbit25          8.351709e-04  1.834290e-01
orbit26          5.209477e-05  1.064800e-01
orbit27          5.964691e-03  6.674041e-01
orbit28          2.255672e-03  6.678839e-01
orbit29          8.696110e-04  1.521101e-01
orbit30          1.982311e-04  3.287579e-01
orbit31          1.771280e-03  2.833873e-01
orbit32          1.633970e-03  1.916077e-01
orbit33          6.019336e-05  8.320828e-02
orbit34          1.690262e-02  4.401055e-01
orbit35          7.037555e-03  4.783949e-01
orbit36          1.574488e-03  6.818865e-01
orbit37          1.752736e-03  3.643364e-01
orbit38          1.507616e-03  2.322120e-01
orbit39          5.980997e-03  4.452686e-01
orbit40          1.079892e-04  1.588741e-01
orbit41          5.435043e-04  1.331660e-01
orbit42          9.684230e-06  1.108749e-01
orbit43          8.341015e-04  1.527824e-01
orbit44         -1.588239e-06  7.904360e-03
orbit45          9.930359e-03  5.481097e-01
orbit46          1.962807e-04  1.818043e-01
orbit47          4.376661e-05  1.681827e-01
orbit48          1.739704e-03  1.146301e-01
orbit49          1.935527e-03  4.932504e-01
orbit50          3.678308e-04  1.890466e-01
orbit51          1.053480e-02  6.713971e-01
orbit52          1.622385e-03  1.351107e-01
orbit53          2.700092e-03  2.213127e-01
orbit54          8.116151e-05  5.184957e-02
orbit55          8.660485e-05  7.575581e-02
orbit56          1.346755e-02  6.971711e-01
orbit57          1.902670e-04  1.842170e-01
orbit58         -3.928154e-05  8.020316e-02
orbit59          4.143039e-04  6.934187e-02
orbit60          8.726003e-06  7.691499e-03
orbit61          0.000000e+00  0.000000e+00
orbit62          4.480659e-04  3.144670e-01
orbit63          3.071075e-05  1.833633e-01
orbit64          1.681416e-04  3.204647e-03
orbit65          6.223968e-04  7.186545e-02
orbit66          2.245436e-04  9.670795e-02
orbit67          1.403707e-05  3.649561e-02
orbit68          3.189841e-05  1.808736e-02
orbit69          0.000000e+00  0.000000e+00
orbit70          2.019437e-04  9.490272e-02
orbit71          8.063264e-05  1.859721e-01
orbit72         -4.382121e-06  4.614347e-02
AP              -6.706953e-06  7.615376e-02
bet              3.023750e-03  9.949148e-01
ecc              5.702220e-05  2.654992e-02
eccrad           1.750742e-05  4.100267e-02
close            3.376625e-03  3.547821e-01
constraint       2.712578e-03  6.455595e-01
coreness         7.483941e-04  3.818402e-01
knn              6.574289e-03  5.233559e-01
hubscore         5.813214e-03  5.619167e-01
pagerank         3.568357e-03  9.786661e-01
trans            1.434371e-04  1.258162e-01
evcent           4.401932e-03  4.870758e-01
first            1.184598e-04  6.936123e-02
upto_second      2.551698e-03  2.471034e-01
upto_third       3.411317e-03  4.586385e-01
upto_fourth      6.201630e-03  3.532362e-01
upto_fifth       5.800212e-03  3.838888e-01
upto_sixth       3.569161e-03  3.530088e-01
second           5.157474e-03  3.200286e-01
third            9.528991e-03  6.498206e-01
fourth           6.682856e-03  1.078081e+00
fifth            8.067408e-04  7.394370e-01
sixth            5.378880e-03  6.430078e-01
ratio1           3.986294e-03  5.824340e-01
ratio2           6.040399e-03  1.099532e+00
ratio3           3.910919e-03  7.134695e-01
ratio4           5.921344e-03  6.464601e-01
ratio5           5.511952e-03  1.497021e+00
ratio6           4.629715e-03  5.975930e-01
selfinter       -1.711795e-05  5.560825e-02
walktrap_vertex  1.648461e-04  3.311796e-01
bigcom1          9.562719e-05  2.392619e-01
bigcom2          0.000000e+00  0.000000e+00
bigcom3          0.000000e+00  0.000000e+00
bigcom4          2.656503e-03  2.105825e-01
bigcom6          0.000000e+00  0.000000e+00
bigcom8          1.681100e-05  9.741788e-02
bigcom9          0.000000e+00  0.000000e+00
bigcom11         0.000000e+00  0.000000e+00
bigcom13         0.000000e+00  1.387779e-19
bigcom15         1.099514e-04  2.076806e-01
bigcom16         0.000000e+00  6.938894e-19
bigcom21        -3.554673e-05  4.737848e-02
bigcom22         0.000000e+00  3.469447e-19
bigcom24        -6.204948e-07  5.290138e-01
bigcom26         0.000000e+00  1.387779e-19
bigcom28         9.527205e-05  1.203298e-01
bigcom30         0.000000e+00  1.387779e-19
bigcom31         0.000000e+00  0.000000e+00
bigcom32         0.000000e+00  0.000000e+00
bigcom33         0.000000e+00  2.775558e-19
bigcom34         0.000000e+00  1.387779e-19
bigcom36        -2.004492e-05  1.857810e-01
bigcom37         0.000000e+00  1.387779e-19
bigcom38         0.000000e+00  0.000000e+00
bigcom39         0.000000e+00  0.000000e+00
bigcom40         4.139878e-04  3.237461e-01
bigcom43         0.000000e+00  0.000000e+00
bigcom44         0.000000e+00  0.000000e+00
bigcom46         0.000000e+00  1.387779e-19
bigcom47         0.000000e+00  6.938894e-20
bigcom49        -7.586287e-06  4.572394e-01
bigcom50         0.000000e+00  0.000000e+00
bigcom51         0.000000e+00  0.000000e+00
bigcom52         0.000000e+00  0.000000e+00
bigcom54         0.000000e+00  0.000000e+00
bigcom56         0.000000e+00  0.000000e+00
bigcom62         0.000000e+00  0.000000e+00
bigcom66         0.000000e+00  2.775558e-19
bigcom68         0.000000e+00  0.000000e+00
bigcom69         0.000000e+00  0.000000e+00
bigcom71         0.000000e+00  0.000000e+00
bigcom72         0.000000e+00  0.000000e+00
bigcom73         0.000000e+00  0.000000e+00
bigcom74         0.000000e+00  0.000000e+00
bigcom75         0.000000e+00  0.000000e+00
bigcom76         0.000000e+00  0.000000e+00
bigcom77         0.000000e+00  0.000000e+00
bigcom79         0.000000e+00  0.000000e+00
bigcom80         0.000000e+00  2.775558e-19
bigcom82         0.000000e+00  1.387779e-19
bigcom83         0.000000e+00  0.000000e+00
bigcom84         0.000000e+00  0.000000e+00
bigcom85         0.000000e+00  0.000000e+00
bigcom87         0.000000e+00  0.000000e+00
bigcom89         0.000000e+00  0.000000e+00
bigcom91         0.000000e+00  0.000000e+00
bigcom92         0.000000e+00  1.387779e-19
bigcom93         0.000000e+00  2.775558e-19
bigcom96         0.000000e+00  0.000000e+00
bigcom97         0.000000e+00  1.387779e-19
bigcom98         0.000000e+00  0.000000e+00
bigcom99         0.000000e+00  0.000000e+00
bigcom101        0.000000e+00  1.387779e-19
bigcom104        0.000000e+00  1.387779e-19
bigcom106        0.000000e+00  0.000000e+00
bigcom109        0.000000e+00  0.000000e+00
bigcom113        0.000000e+00  0.000000e+00
bigcom116        0.000000e+00  0.000000e+00
bigcom120        0.000000e+00  1.387779e-19
bigcom123        0.000000e+00  0.000000e+00
bigcom126        0.000000e+00  0.000000e+00
bigcom127       -8.707304e-06  6.085872e-01
bigcom137        0.000000e+00  1.387779e-19
bigcom139        0.000000e+00  1.387779e-19
bigcom140        0.000000e+00  0.000000e+00
bigcom143        0.000000e+00  0.000000e+00
bigcom145        3.284667e-05  4.784688e-01
bigcom146        0.000000e+00  0.000000e+00
bigcom147        0.000000e+00  0.000000e+00
bigcom149        0.000000e+00  8.771919e-01
bigcom153        0.000000e+00  0.000000e+00
bigcom154        0.000000e+00  0.000000e+00
bigcom156        0.000000e+00  0.000000e+00
bigcom157        0.000000e+00  0.000000e+00
bigcom158        0.000000e+00  1.387779e-19
bigcom160        0.000000e+00  0.000000e+00
bigcom161        0.000000e+00  0.000000e+00
bigcom162        0.000000e+00  0.000000e+00
bigcom164        0.000000e+00  0.000000e+00
bigcom166        0.000000e+00  0.000000e+00
bigcom167        0.000000e+00  1.387779e-19
bigcom171        0.000000e+00  9.378848e-01
bigcom173        0.000000e+00  0.000000e+00
bigcom175        0.000000e+00  0.000000e+00
bigcom176        0.000000e+00  0.000000e+00
bigcom177        0.000000e+00  0.000000e+00
bigcom178        0.000000e+00  0.000000e+00
bigcom180        0.000000e+00  0.000000e+00
bigcom181        0.000000e+00  1.387779e-19
bigcom184        0.000000e+00  0.000000e+00
bigcom186        0.000000e+00  6.938894e-20
bigcom187        0.000000e+00  1.387779e-19
bigcom189        0.000000e+00  0.000000e+00
bigcom194        0.000000e+00  0.000000e+00
bigcom195        0.000000e+00  0.000000e+00
bigcom196       -2.180499e-05  6.537968e-01
bigcom204        0.000000e+00  1.555556e-02
bigcom205        0.000000e+00  0.000000e+00
bigcom212        0.000000e+00  0.000000e+00
bigcom214        0.000000e+00  1.387779e-19
bigcom222        0.000000e+00  0.000000e+00
bigcom223        0.000000e+00  0.000000e+00
bigcom226        0.000000e+00  2.775558e-19
bigcom227        0.000000e+00  0.000000e+00
bigcom229        0.000000e+00  0.000000e+00
bigcom233        0.000000e+00  0.000000e+00
bigcom236        0.000000e+00  0.000000e+00
bigcom237        0.000000e+00  0.000000e+00
bigcom246        0.000000e+00  3.469447e-19
bigcom248        0.000000e+00  0.000000e+00
bigcom249        0.000000e+00  0.000000e+00
bigcom250        0.000000e+00  0.000000e+00
bigcom254        0.000000e+00  0.000000e+00
bigcom266        0.000000e+00  0.000000e+00
bigcom269        0.000000e+00  0.000000e+00
bigcom272        0.000000e+00  0.000000e+00
bigcom274        0.000000e+00  0.000000e+00
bigcom281       -1.062091e-05  5.149210e-01
bigcom291        0.000000e+00  0.000000e+00
bigcom292       -1.575748e-05  4.072111e-01
bigcom295        0.000000e+00  0.000000e+00
bigcom299        0.000000e+00  0.000000e+00
bigcom301        0.000000e+00  1.387779e-19
bigcom306        0.000000e+00  0.000000e+00
bigcom309        0.000000e+00  0.000000e+00
bigcom314        0.000000e+00  0.000000e+00
bigcom321        0.000000e+00  0.000000e+00
bigcom341        0.000000e+00  1.387779e-19
bigcom350        0.000000e+00  1.387779e-19
bigcom353        0.000000e+00  0.000000e+00
bigcom359        0.000000e+00  0.000000e+00
bigcom363        0.000000e+00  6.938894e-20
bigcom365        0.000000e+00  0.000000e+00
bigcom385        0.000000e+00  0.000000e+00
bigcom386        0.000000e+00  0.000000e+00
bigcom408        0.000000e+00  0.000000e+00
bigcom412        0.000000e+00  0.000000e+00
bigcom480        0.000000e+00  0.000000e+00
spin_vertex      1.300351e-04  4.137370e-01
membership_s1    1.002151e-04  1.331783e-01
membership_s3    0.000000e+00  2.775558e-19
membership_s4    2.884693e-04  4.740073e-01
membership_s5    3.010628e-05  2.294332e-01
membership_s6    1.498736e-04  7.140486e-02
membership_s7    3.161354e-05  7.095887e-02
membership_s8    0.000000e+00  0.000000e+00
membership_s9    0.000000e+00  0.000000e+00
membership_s11   0.000000e+00  0.000000e+00
membership_s12   0.000000e+00  2.775558e-19
membership_s14   2.136761e-04  1.050984e+00
membership_s15   0.000000e+00  1.387779e-19
membership_s16  -4.014688e-06  7.720687e-03
membership_s17   0.000000e+00  0.000000e+00
membership_s18   0.000000e+00  1.387779e-19
membership_s20   0.000000e+00  0.000000e+00
membership_s21   1.087419e-04  1.745968e-01
membership_s22   0.000000e+00  0.000000e+00
membership_s24   0.000000e+00  0.000000e+00
membership_s25   0.000000e+00  0.000000e+00
membership_s26   0.000000e+00  2.775558e-19
membership_s27   4.545114e-05  5.523886e-02
membership_s28   0.000000e+00  0.000000e+00
membership_s30   9.027590e-06  2.832744e-02
membership_s31   3.478449e-05  2.387161e-01
membership_s32   4.234431e-05  9.691224e-02
membership_s33   0.000000e+00  0.000000e+00
membership_s36   1.300265e-04  3.457875e-01
membership_s37   0.000000e+00  1.387779e-19
V1               2.339533e-03  1.204397e+00
V2               1.643236e-03  1.031794e+00
pdi             -1.270012e-05  7.628861e-02
adhesion         4.463121e-03  1.068371e+00
cohesion         4.313740e-03  1.199947e+00
inner            3.321786e-03  1.377072e+00
outer            2.627595e-03  1.298436e+00
ioratio          2.367253e-03  9.874245e-01
comsize          1.362060e-03  1.159596e+00
[1] "Dataset: low_C Model GLM, run: 8 of 10 2015-06-22 17:29:51"
[1] "glmnet variable coefficients"
                     [,1]          [,2]
(Intercept)     -4.303577 -5.951710e+00
graph0           0.000000  2.794713e-04
graph1           0.000000 -1.940554e-05
graph2           0.000000 -1.805369e-06
graph3           0.000000  0.000000e+00
graph4           0.000000  0.000000e+00
graph5           0.000000 -1.120365e-03
graph6           0.000000 -5.226511e-05
graph7           0.000000 -9.161031e-04
graph8           0.000000 -2.662419e-02
graph9           0.000000  0.000000e+00
graph10          0.000000  0.000000e+00
graph11          0.000000 -3.171030e-12
graph12          0.000000  2.496976e-07
graph13          0.000000  1.208093e-06
graph14          0.000000 -1.063475e-10
graph15          0.000000  1.150724e-04
graph16          0.000000 -3.409298e-07
graph17          0.000000  0.000000e+00
graph18          0.000000 -8.742856e-06
graph19          0.000000  8.505106e-06
graph20          0.000000  2.442398e-05
graph21          0.000000  0.000000e+00
graph22          0.000000 -1.163693e-05
graph23          0.000000  1.140993e-05
graph24          0.000000  5.159383e-05
graph25          0.000000 -2.641005e-03
graph26          0.000000 -1.882592e-03
graph27          0.000000  1.132535e-02
graph28          0.000000  1.919802e-04
graph29          0.000000 -2.880936e-02
orbit0           0.000000  3.025759e-04
orbit1           0.000000 -1.579344e-05
orbit2           0.000000 -1.622338e-02
orbit3           0.000000  0.000000e+00
orbit4           0.000000  0.000000e+00
orbit5           0.000000 -9.666539e-05
orbit6           0.000000  0.000000e+00
orbit7           0.000000 -2.201151e-03
orbit8           0.000000 -7.087488e-04
orbit9           0.000000 -1.393850e-05
orbit10          0.000000 -3.087420e-04
orbit11          0.000000 -1.062756e-02
orbit12          0.000000 -5.993407e-04
orbit13          0.000000 -5.177768e-02
orbit14          0.000000  2.111050e-02
orbit15          0.000000  0.000000e+00
orbit16          0.000000 -1.121843e-07
orbit17          0.000000 -3.337943e-06
orbit18          0.000000 -1.102120e-07
orbit19          0.000000  0.000000e+00
orbit20          0.000000  1.405503e-08
orbit21          0.000000  3.628844e-05
orbit22          0.000000 -1.208372e-12
orbit23          0.000000  7.368803e-02
orbit24          0.000000  6.159954e-07
orbit25          0.000000  1.193577e-09
orbit26          0.000000 -2.325752e-04
orbit27          0.000000  7.731629e-07
orbit28          0.000000  5.682521e-05
orbit29          0.000000  1.251092e-05
orbit30          0.000000  9.718020e-05
orbit31          0.000000  0.000000e+00
orbit32          0.000000 -2.299421e-08
orbit33          0.000000 -6.356546e-02
orbit34          0.000000  1.307636e-04
orbit35          0.000000 -4.641310e-06
orbit36          0.000000  6.205713e-05
orbit37          0.000000 -1.145278e-07
orbit38          0.000000  2.211380e-03
orbit39          0.000000 -5.309727e-07
orbit40          0.000000  4.950211e-07
orbit41          0.000000 -1.474457e-03
orbit42          0.000000  5.575606e-02
orbit43          0.000000 -8.824482e-06
orbit44          0.000000 -1.144270e+00
orbit45          0.000000  1.010661e-05
orbit46          0.000000  7.672966e-05
orbit47          0.000000  7.205520e-04
orbit48          0.000000 -7.731411e-04
orbit49          0.000000  3.134149e-05
orbit50          0.000000 -4.331698e-02
orbit51          0.000000  1.311722e-05
orbit52          0.000000 -5.464360e-04
orbit53          0.000000  7.791451e-03
orbit54          0.000000 -1.116747e-05
orbit55          0.000000  8.912367e-01
orbit56          0.000000  0.000000e+00
orbit57          0.000000  1.929523e-03
orbit58          0.000000  4.439006e-02
orbit59          0.000000  1.314980e-04
orbit60          0.000000 -4.044251e-03
orbit61          0.000000 -1.134587e+00
orbit62          0.000000 -1.018336e-03
orbit63          0.000000  4.390877e-06
orbit64          0.000000 -2.437464e-02
orbit65          0.000000 -1.418793e-03
orbit66          0.000000 -5.409033e-03
orbit67          0.000000  6.779431e-01
orbit68          0.000000  1.400742e-02
orbit69          0.000000 -2.934442e-01
orbit70          0.000000  1.495402e-06
orbit71          0.000000  4.741650e-01
orbit72          0.000000 -2.080279e-01
AP               0.000000  1.601384e-01
bet              0.000000 -1.192049e-05
ecc              0.000000 -1.757701e-02
eccrad           0.000000 -7.492189e-02
close            0.000000  5.517898e-02
constraint       0.000000 -5.630431e-02
coreness         0.000000  1.751480e-01
knn              0.000000  1.038053e-04
hubscore         0.000000  1.018879e+01
pagerank         0.000000 -1.333267e+00
trans            0.000000  4.634002e-02
evcent           0.000000  1.276056e+01
first            0.000000  2.565491e-04
upto_second      0.000000 -6.191224e-06
upto_third       0.000000  0.000000e+00
upto_fourth      0.000000  0.000000e+00
upto_fifth       0.000000  1.388777e-05
upto_sixth       0.000000 -1.298207e-05
second           0.000000 -4.140960e-06
third            0.000000  9.432374e-06
fourth           0.000000 -2.371160e-06
fifth            0.000000  0.000000e+00
sixth            0.000000 -2.783966e-04
ratio1           0.000000  1.715509e-04
ratio2           0.000000  1.530063e-04
ratio3           0.000000 -6.711675e-04
ratio4           0.000000 -1.131613e-02
ratio5           0.000000  0.000000e+00
ratio6           0.000000  4.341484e-04
selfinter        0.000000 -1.414038e-01
walktrap_vertex  0.000000 -9.346298e-03
bigcom1          0.000000  1.069322e-01
bigcom2          0.000000 -8.014451e-01
bigcom3          0.000000 -1.126732e+00
bigcom4          0.000000  4.876465e-01
bigcom6          0.000000 -1.282190e-01
bigcom8          0.000000  9.226917e-02
bigcom9          0.000000 -9.148711e-01
bigcom11         0.000000 -8.253043e-01
bigcom13         0.000000 -1.077259e+00
bigcom15         0.000000  1.967280e+00
bigcom16         0.000000 -5.845493e-01
bigcom21         0.000000  1.164163e+00
bigcom22         0.000000 -9.771782e-01
bigcom24         0.000000  3.000696e+00
bigcom26         0.000000 -7.252270e-01
bigcom28         0.000000  6.575011e-01
bigcom30         0.000000 -9.213024e-01
bigcom31         0.000000 -5.440718e-01
bigcom32         0.000000 -6.002127e-01
bigcom33         0.000000 -3.050355e-01
bigcom34         0.000000 -6.471902e-01
bigcom36         0.000000  1.741017e+00
bigcom37         0.000000  0.000000e+00
bigcom38         0.000000 -5.583027e-01
bigcom39         0.000000 -8.088445e-01
bigcom40         0.000000  5.763906e-01
bigcom43         0.000000 -4.475350e-01
bigcom44         0.000000 -7.315898e-01
bigcom46         0.000000 -7.176369e-01
bigcom47         0.000000 -4.722538e-01
bigcom49         0.000000  2.507094e+00
bigcom50         0.000000 -4.668902e-01
bigcom51         0.000000 -1.932816e-01
bigcom52         0.000000 -2.404472e-01
bigcom54         0.000000 -4.520510e-01
bigcom56         0.000000 -2.499098e-01
bigcom62         0.000000 -2.682037e-01
bigcom66         0.000000 -4.347769e-01
bigcom68         0.000000 -2.785479e-01
bigcom69         0.000000 -6.496053e-01
bigcom71         0.000000 -5.777706e-01
bigcom72         0.000000 -2.939057e-01
bigcom73         0.000000 -3.161738e-01
bigcom74         0.000000 -5.427246e-01
bigcom75         0.000000 -2.677244e-01
bigcom76         0.000000 -2.341068e-01
bigcom77         0.000000 -4.580949e-01
bigcom79         0.000000 -3.942665e-01
bigcom80         0.000000 -3.943874e-01
bigcom82         0.000000 -4.046768e-01
bigcom83         0.000000  0.000000e+00
bigcom84         0.000000 -3.151564e-01
bigcom85         0.000000 -4.075913e-01
bigcom87         0.000000 -5.453840e-01
bigcom89         0.000000 -2.587595e-01
bigcom91         0.000000 -4.168725e-01
bigcom92         0.000000 -1.045879e+00
bigcom93         0.000000  0.000000e+00
bigcom96         0.000000 -2.876836e-01
bigcom97         0.000000 -5.489403e-01
bigcom98         0.000000 -6.616724e-01
bigcom99         0.000000 -2.732413e-01
bigcom101        0.000000 -3.669009e-01
bigcom104        0.000000 -7.902244e-01
bigcom106        0.000000 -5.179237e-01
bigcom109        0.000000 -7.842806e-01
bigcom113        0.000000  0.000000e+00
bigcom116        0.000000 -6.198258e-01
bigcom120        0.000000 -2.931246e-01
bigcom123        0.000000 -4.939338e-01
bigcom126        0.000000 -5.108872e-01
bigcom127        0.000000  4.462709e+00
bigcom137        0.000000 -4.592557e-01
bigcom139        0.000000 -1.911947e-01
bigcom140        0.000000 -1.264426e+00
bigcom143        0.000000 -2.615581e-01
bigcom145        0.000000  3.383108e+00
bigcom146        0.000000 -8.426213e-01
bigcom147        0.000000 -6.284684e-01
bigcom149        0.000000  9.729914e+00
bigcom153        0.000000 -2.904440e-01
bigcom154        0.000000 -5.922806e-01
bigcom156        0.000000 -2.967873e-01
bigcom157        0.000000  0.000000e+00
bigcom158        0.000000 -3.318313e-01
bigcom160        0.000000 -5.864637e-01
bigcom161        0.000000 -3.793048e-01
bigcom162        0.000000 -7.620423e-02
bigcom164        0.000000 -6.531931e-01
bigcom166        0.000000 -5.066142e-01
bigcom167        0.000000 -6.579840e-01
bigcom171        0.000000  7.625030e+00
bigcom173        0.000000 -3.627914e-01
bigcom175        0.000000 -5.243074e-02
bigcom176        0.000000 -5.816370e-01
bigcom177        0.000000 -2.593472e-01
bigcom178        0.000000 -1.701140e-01
bigcom180        0.000000 -7.573385e-02
bigcom181        0.000000 -2.797547e+00
bigcom184        0.000000 -8.007538e-01
bigcom186        0.000000 -8.811507e-01
bigcom187        0.000000 -9.639109e-01
bigcom189        0.000000 -4.027291e-01
bigcom194        0.000000 -4.326492e-01
bigcom195        0.000000 -6.498949e-01
bigcom196        0.000000  3.993030e+00
bigcom204        0.000000 -7.524462e-01
bigcom205        0.000000 -2.944637e-01
bigcom212        0.000000 -1.863390e-01
bigcom214        0.000000 -3.020559e-01
bigcom222        0.000000 -4.046353e-01
bigcom223        0.000000  0.000000e+00
bigcom226        0.000000 -5.527331e-02
bigcom227        0.000000 -4.330846e-01
bigcom229        0.000000 -2.276964e-01
bigcom233        0.000000 -8.733057e-01
bigcom236        0.000000 -3.753812e-01
bigcom237        0.000000 -3.401392e-01
bigcom246        0.000000 -5.473799e-01
bigcom248        0.000000 -1.215368e-01
bigcom249        0.000000 -2.185218e-01
bigcom250        0.000000 -5.514457e-01
bigcom254        0.000000 -5.119229e-01
bigcom266        0.000000 -4.580020e-01
bigcom269        0.000000 -4.036661e-01
bigcom272        0.000000 -7.505217e-01
bigcom274        0.000000 -1.429570e-03
bigcom281        0.000000  3.735956e+00
bigcom291        0.000000 -4.801720e-01
bigcom292        0.000000  3.220869e+00
bigcom295        0.000000 -1.141115e-01
bigcom299        0.000000 -3.940133e-01
bigcom301        0.000000 -2.830663e-01
bigcom306        0.000000 -5.822819e-01
bigcom309        0.000000 -1.400235e-01
bigcom314        0.000000 -4.241652e-02
bigcom321        0.000000 -7.152056e-01
bigcom341        0.000000 -1.655928e-01
bigcom350        0.000000 -1.447643e+00
bigcom353        0.000000 -5.428706e-01
bigcom359        0.000000 -5.135089e-03
bigcom363        0.000000  0.000000e+00
bigcom365        0.000000 -2.776222e-01
bigcom385        0.000000 -3.751597e-01
bigcom386        0.000000 -5.929341e-02
bigcom408        0.000000 -1.957610e-02
bigcom412        0.000000 -5.613639e-01
bigcom480        0.000000 -3.705671e-01
spin_vertex      0.000000  9.003242e-02
membership_s1    0.000000 -1.450406e-02
membership_s3    0.000000 -7.365489e-01
membership_s4    0.000000  6.815075e-01
membership_s5    0.000000  1.352317e-01
membership_s6    0.000000  1.694974e-01
membership_s7    0.000000  2.202903e-02
membership_s8    0.000000 -8.170866e-01
membership_s9    0.000000 -6.510592e-01
membership_s11   0.000000 -4.693822e-01
membership_s12   0.000000 -2.426979e-01
membership_s14   0.000000  5.559951e+00
membership_s15   0.000000 -1.249965e+00
membership_s16   0.000000 -2.370688e-01
membership_s17   0.000000 -4.887322e-01
membership_s18   0.000000 -8.282877e-01
membership_s20   0.000000 -4.296774e-01
membership_s21   0.000000  3.605517e-02
membership_s22   0.000000 -1.852528e+00
membership_s24   0.000000 -5.982196e-01
membership_s25   0.000000 -6.191429e-01
membership_s26   0.000000 -5.370997e-01
membership_s27   0.000000 -2.971703e-01
membership_s28   0.000000 -4.316690e-01
membership_s30   0.000000 -1.058800e-01
membership_s31   0.000000  5.015191e-01
membership_s32   0.000000  9.391486e-02
membership_s33   0.000000 -1.369063e-01
membership_s36   0.000000  2.633065e-01
membership_s37   0.000000 -1.745923e+00
V1               0.000000  0.000000e+00
V2               0.000000  5.321854e-01
pdi              0.000000  4.755063e+02
adhesion         0.000000  0.000000e+00
cohesion         0.000000  0.000000e+00
inner            0.000000  0.000000e+00
outer            0.000000 -1.281617e-05
ioratio          0.000000 -9.583904e-01
comsize          0.000000  3.420753e-04
[1] "Dataset: low_C Model GBM, run: 9 of 10 2015-06-22 17:30:31"
Iter   TrainDeviance   ValidDeviance   StepSize   Improve
     1        0.1453            -nan     0.0100    0.0001
     2        0.1443            -nan     0.0100   -0.0000
     3        0.1435            -nan     0.0100    0.0000
     4        0.1422            -nan     0.0100    0.0001
     5        0.1409            -nan     0.0100    0.0001
     6        0.1398            -nan     0.0100    0.0000
     7        0.1383            -nan     0.0100   -0.0000
     8        0.1373            -nan     0.0100   -0.0000
     9        0.1363            -nan     0.0100   -0.0000
    10        0.1351            -nan     0.0100    0.0001
    20        0.1266            -nan     0.0100   -0.0000
    25        0.1228            -nan     0.0100    0.0000

[1] "GBM variable coefficients"
                            var    rel.inf
orbit18                 orbit18 4.69035268
ioratio                 ioratio 4.14330210
inner                     inner 3.52843755
pagerank               pagerank 3.04228562
constraint           constraint 2.88896833
ratio5                   ratio5 2.83111437
orbit56                 orbit56 2.79731440
bet                         bet 2.78354793
ratio2                   ratio2 2.55081524
graph15                 graph15 2.54212516
upto_fifth           upto_fifth 2.45541189
knn                         knn 2.21704052
V2                           V2 2.05482572
comsize                 comsize 2.03974148
ratio4                   ratio4 2.00919380
orbit31                 orbit31 1.90962841
graph3                   graph3 1.88468224
graph13                 graph13 1.76422042
graph19                 graph19 1.73968524
ratio1                   ratio1 1.72355228
fourth                   fourth 1.71715392
graph23                 graph23 1.61833572
outer                     outer 1.54817437
hubscore               hubscore 1.52590307
membership_s4     membership_s4 1.43681234
orbit63                 orbit63 1.39482472
orbit36                 orbit36 1.35318179
bigcom40               bigcom40 1.35035108
graph17                 graph17 1.30475116
spin_vertex         spin_vertex 1.29733401
graph21                 graph21 1.23347809
sixth                     sixth 1.19034079
orbit38                 orbit38 1.12094337
fifth                     fifth 1.10495368
V1                           V1 1.09278280
third                     third 1.07440015
orbit33                 orbit33 1.06081174
orbit28                 orbit28 1.06039771
orbit57                 orbit57 1.02601999
orbit45                 orbit45 0.90980147
graph12                 graph12 0.88631527
orbit27                 orbit27 0.82521408
adhesion               adhesion 0.81965445
graph1                   graph1 0.79248383
graph20                 graph20 0.76316234
graph16                 graph16 0.75006363
orbit16                 orbit16 0.74546414
orbit53                 orbit53 0.74177654
orbit50                 orbit50 0.72347080
orbit21                 orbit21 0.71977844
orbit30                 orbit30 0.71569081
graph9                   graph9 0.71472985
upto_second         upto_second 0.68695716
orbit17                 orbit17 0.61012487
orbit2                   orbit2 0.58560069
orbit29                 orbit29 0.57405140
graph25                 graph25 0.56688085
graph7                   graph7 0.55375968
graph24                 graph24 0.55291682
second                   second 0.52037546
walktrap_vertex walktrap_vertex 0.46916294
orbit24                 orbit24 0.46405725
graph6                   graph6 0.46389832
orbit47                 orbit47 0.46156990
cohesion               cohesion 0.45346044
bigcom1                 bigcom1 0.44599045
evcent                   evcent 0.41376858
orbit49                 orbit49 0.38205926
graph27                 graph27 0.37960554
orbit20                 orbit20 0.37541894
bigcom28               bigcom28 0.35817771
coreness               coreness 0.35465945
ratio6                   ratio6 0.29235908
orbit62                 orbit62 0.29186877
graph10                 graph10 0.27004841
graph11                 graph11 0.25295821
orbit67                 orbit67 0.24955280
upto_sixth           upto_sixth 0.23377811
orbit19                 orbit19 0.23015784
graph8                   graph8 0.21888878
graph18                 graph18 0.21159819
orbit51                 orbit51 0.21141887
membership_s5     membership_s5 0.16755274
orbit12                 orbit12 0.16578371
orbit35                 orbit35 0.16091607
orbit64                 orbit64 0.15086323
trans                     trans 0.14162915
ratio3                   ratio3 0.13981965
orbit11                 orbit11 0.13578617
orbit25                 orbit25 0.09286327
bigcom4                 bigcom4 0.09055809
orbit13                 orbit13 0.08401589
orbit22                 orbit22 0.07874044
orbit26                 orbit26 0.07441140
orbit5                   orbit5 0.06970704
pdi                         pdi 0.05273624
orbit37                 orbit37 0.04469061
graph0                   graph0 0.00000000
graph2                   graph2 0.00000000
graph4                   graph4 0.00000000
graph5                   graph5 0.00000000
graph14                 graph14 0.00000000
graph22                 graph22 0.00000000
graph26                 graph26 0.00000000
graph28                 graph28 0.00000000
graph29                 graph29 0.00000000
orbit0                   orbit0 0.00000000
orbit1                   orbit1 0.00000000
orbit3                   orbit3 0.00000000
orbit4                   orbit4 0.00000000
orbit6                   orbit6 0.00000000
orbit7                   orbit7 0.00000000
orbit8                   orbit8 0.00000000
orbit9                   orbit9 0.00000000
orbit10                 orbit10 0.00000000
orbit14                 orbit14 0.00000000
orbit15                 orbit15 0.00000000
orbit23                 orbit23 0.00000000
orbit32                 orbit32 0.00000000
orbit34                 orbit34 0.00000000
orbit39                 orbit39 0.00000000
orbit40                 orbit40 0.00000000
orbit41                 orbit41 0.00000000
orbit42                 orbit42 0.00000000
orbit43                 orbit43 0.00000000
orbit44                 orbit44 0.00000000
orbit46                 orbit46 0.00000000
orbit48                 orbit48 0.00000000
orbit52                 orbit52 0.00000000
orbit54                 orbit54 0.00000000
orbit55                 orbit55 0.00000000
orbit58                 orbit58 0.00000000
orbit59                 orbit59 0.00000000
orbit60                 orbit60 0.00000000
orbit61                 orbit61 0.00000000
orbit65                 orbit65 0.00000000
orbit66                 orbit66 0.00000000
orbit68                 orbit68 0.00000000
orbit69                 orbit69 0.00000000
orbit70                 orbit70 0.00000000
orbit71                 orbit71 0.00000000
orbit72                 orbit72 0.00000000
AP                           AP 0.00000000
ecc                         ecc 0.00000000
eccrad                   eccrad 0.00000000
close                     close 0.00000000
first                     first 0.00000000
upto_third           upto_third 0.00000000
upto_fourth         upto_fourth 0.00000000
selfinter             selfinter 0.00000000
bigcom2                 bigcom2 0.00000000
bigcom3                 bigcom3 0.00000000
bigcom6                 bigcom6 0.00000000
bigcom8                 bigcom8 0.00000000
bigcom9                 bigcom9 0.00000000
bigcom11               bigcom11 0.00000000
bigcom13               bigcom13 0.00000000
bigcom15               bigcom15 0.00000000
bigcom16               bigcom16 0.00000000
bigcom21               bigcom21 0.00000000
bigcom22               bigcom22 0.00000000
bigcom24               bigcom24 0.00000000
bigcom26               bigcom26 0.00000000
bigcom30               bigcom30 0.00000000
bigcom31               bigcom31 0.00000000
bigcom32               bigcom32 0.00000000
bigcom33               bigcom33 0.00000000
bigcom34               bigcom34 0.00000000
bigcom36               bigcom36 0.00000000
bigcom37               bigcom37 0.00000000
bigcom38               bigcom38 0.00000000
bigcom39               bigcom39 0.00000000
bigcom43               bigcom43 0.00000000
bigcom44               bigcom44 0.00000000
bigcom46               bigcom46 0.00000000
bigcom47               bigcom47 0.00000000
bigcom49               bigcom49 0.00000000
bigcom50               bigcom50 0.00000000
bigcom51               bigcom51 0.00000000
bigcom52               bigcom52 0.00000000
bigcom54               bigcom54 0.00000000
bigcom56               bigcom56 0.00000000
bigcom62               bigcom62 0.00000000
bigcom66               bigcom66 0.00000000
bigcom68               bigcom68 0.00000000
bigcom69               bigcom69 0.00000000
bigcom71               bigcom71 0.00000000
bigcom72               bigcom72 0.00000000
bigcom73               bigcom73 0.00000000
bigcom74               bigcom74 0.00000000
bigcom75               bigcom75 0.00000000
bigcom76               bigcom76 0.00000000
bigcom77               bigcom77 0.00000000
bigcom79               bigcom79 0.00000000
bigcom80               bigcom80 0.00000000
bigcom82               bigcom82 0.00000000
bigcom83               bigcom83 0.00000000
bigcom84               bigcom84 0.00000000
bigcom85               bigcom85 0.00000000
bigcom87               bigcom87 0.00000000
bigcom89               bigcom89 0.00000000
bigcom91               bigcom91 0.00000000
bigcom92               bigcom92 0.00000000
bigcom93               bigcom93 0.00000000
bigcom96               bigcom96 0.00000000
bigcom97               bigcom97 0.00000000
bigcom98               bigcom98 0.00000000
bigcom99               bigcom99 0.00000000
bigcom101             bigcom101 0.00000000
bigcom104             bigcom104 0.00000000
bigcom106             bigcom106 0.00000000
bigcom109             bigcom109 0.00000000
bigcom113             bigcom113 0.00000000
bigcom116             bigcom116 0.00000000
bigcom120             bigcom120 0.00000000
bigcom123             bigcom123 0.00000000
bigcom126             bigcom126 0.00000000
bigcom127             bigcom127 0.00000000
bigcom137             bigcom137 0.00000000
bigcom139             bigcom139 0.00000000
bigcom140             bigcom140 0.00000000
bigcom143             bigcom143 0.00000000
bigcom145             bigcom145 0.00000000
bigcom146             bigcom146 0.00000000
bigcom147             bigcom147 0.00000000
bigcom149             bigcom149 0.00000000
bigcom153             bigcom153 0.00000000
bigcom154             bigcom154 0.00000000
bigcom156             bigcom156 0.00000000
bigcom157             bigcom157 0.00000000
bigcom158             bigcom158 0.00000000
bigcom160             bigcom160 0.00000000
bigcom161             bigcom161 0.00000000
bigcom162             bigcom162 0.00000000
bigcom164             bigcom164 0.00000000
bigcom166             bigcom166 0.00000000
bigcom167             bigcom167 0.00000000
bigcom171             bigcom171 0.00000000
bigcom173             bigcom173 0.00000000
bigcom175             bigcom175 0.00000000
bigcom176             bigcom176 0.00000000
bigcom177             bigcom177 0.00000000
bigcom178             bigcom178 0.00000000
bigcom180             bigcom180 0.00000000
bigcom181             bigcom181 0.00000000
bigcom184             bigcom184 0.00000000
bigcom186             bigcom186 0.00000000
bigcom187             bigcom187 0.00000000
bigcom189             bigcom189 0.00000000
bigcom194             bigcom194 0.00000000
bigcom195             bigcom195 0.00000000
bigcom196             bigcom196 0.00000000
bigcom204             bigcom204 0.00000000
bigcom205             bigcom205 0.00000000
bigcom212             bigcom212 0.00000000
bigcom214             bigcom214 0.00000000
bigcom222             bigcom222 0.00000000
bigcom223             bigcom223 0.00000000
bigcom226             bigcom226 0.00000000
bigcom227             bigcom227 0.00000000
bigcom229             bigcom229 0.00000000
bigcom233             bigcom233 0.00000000
bigcom236             bigcom236 0.00000000
bigcom237             bigcom237 0.00000000
bigcom246             bigcom246 0.00000000
bigcom248             bigcom248 0.00000000
bigcom249             bigcom249 0.00000000
bigcom250             bigcom250 0.00000000
bigcom254             bigcom254 0.00000000
bigcom266             bigcom266 0.00000000
bigcom269             bigcom269 0.00000000
bigcom272             bigcom272 0.00000000
bigcom274             bigcom274 0.00000000
bigcom281             bigcom281 0.00000000
bigcom291             bigcom291 0.00000000
bigcom292             bigcom292 0.00000000
bigcom295             bigcom295 0.00000000
bigcom299             bigcom299 0.00000000
bigcom301             bigcom301 0.00000000
bigcom306             bigcom306 0.00000000
bigcom309             bigcom309 0.00000000
bigcom314             bigcom314 0.00000000
bigcom321             bigcom321 0.00000000
bigcom341             bigcom341 0.00000000
bigcom350             bigcom350 0.00000000
bigcom353             bigcom353 0.00000000
bigcom359             bigcom359 0.00000000
bigcom363             bigcom363 0.00000000
bigcom365             bigcom365 0.00000000
bigcom385             bigcom385 0.00000000
bigcom386             bigcom386 0.00000000
bigcom408             bigcom408 0.00000000
bigcom412             bigcom412 0.00000000
bigcom480             bigcom480 0.00000000
membership_s1     membership_s1 0.00000000
membership_s3     membership_s3 0.00000000
membership_s6     membership_s6 0.00000000
membership_s7     membership_s7 0.00000000
membership_s8     membership_s8 0.00000000
membership_s9     membership_s9 0.00000000
membership_s11   membership_s11 0.00000000
membership_s12   membership_s12 0.00000000
membership_s14   membership_s14 0.00000000
membership_s15   membership_s15 0.00000000
membership_s16   membership_s16 0.00000000
membership_s17   membership_s17 0.00000000
membership_s18   membership_s18 0.00000000
membership_s20   membership_s20 0.00000000
membership_s21   membership_s21 0.00000000
membership_s22   membership_s22 0.00000000
membership_s24   membership_s24 0.00000000
membership_s25   membership_s25 0.00000000
membership_s26   membership_s26 0.00000000
membership_s27   membership_s27 0.00000000
membership_s28   membership_s28 0.00000000
membership_s30   membership_s30 0.00000000
membership_s31   membership_s31 0.00000000
membership_s32   membership_s32 0.00000000
membership_s33   membership_s33 0.00000000
membership_s36   membership_s36 0.00000000
membership_s37   membership_s37 0.00000000
[1] "Dataset: low_C Model RF, run: 9 of 10 2015-06-22 17:30:44"
     |      Out-of-bag   |
Tree |      MSE  %Var(y) |
   1 |  0.02781   202.25 |
   2 |  0.02797   203.44 |
   3 |  0.02486   180.82 |
   4 |  0.02415   175.63 |
   5 |  0.02337   169.96 |
   6 |  0.02246   163.35 |
   7 |   0.0217   157.85 |
   8 |  0.02058   149.68 |
   9 |  0.02003   145.68 |
  10 |  0.01974   143.62 |
  11 |  0.01876   136.44 |
  12 |  0.01832   133.29 |
  13 |  0.01802   131.07 |
  14 |  0.01789   130.16 |
  15 |  0.01759   127.91 |
  16 |  0.01739   126.51 |
  17 |  0.01721   125.15 |
  18 |  0.01702   123.81 |
  19 |  0.01689   122.85 |
  20 |  0.01681   122.27 |
  21 |  0.01671   121.56 |
  22 |  0.01671   121.54 |
  23 |  0.01654   120.33 |
  24 |  0.01658   120.58 |
  25 |  0.01648   119.85 |
  26 |  0.01642   119.42 |
  27 |  0.01637   119.06 |
  28 |  0.01635   118.90 |
  29 |  0.01625   118.22 |
  30 |  0.01613   117.29 |
  31 |  0.01611   117.18 |
  32 |  0.01605   116.75 |
  33 |  0.01598   116.23 |
  34 |  0.01603   116.57 |
  35 |  0.01601   116.43 |
  36 |  0.01596   116.11 |
  37 |  0.01594   115.93 |
  38 |  0.01588   115.52 |
  39 |  0.01588   115.53 |
  40 |  0.01584   115.20 |
  41 |  0.01581   115.02 |
  42 |  0.01577   114.71 |
  43 |  0.01576   114.63 |
  44 |  0.01578   114.81 |
  45 |  0.01577   114.67 |
  46 |  0.01576   114.64 |
  47 |  0.01569   114.11 |
  48 |  0.01571   114.27 |
  49 |  0.01566   113.94 |
  50 |  0.01565   113.83 |
  51 |  0.01564   113.80 |
  52 |  0.01565   113.82 |
  53 |  0.01563   113.67 |
  54 |  0.01564   113.80 |
  55 |  0.01565   113.87 |
  56 |  0.01566   113.91 |
  57 |  0.01566   113.90 |
  58 |  0.01563   113.72 |
  59 |  0.01561   113.57 |
  60 |  0.01557   113.23 |
  61 |  0.01554   113.04 |
  62 |  0.01551   112.80 |
  63 |  0.01548   112.57 |
  64 |  0.01546   112.48 |
  65 |  0.01547   112.50 |
  66 |  0.01549   112.65 |
  67 |  0.01548   112.59 |
  68 |  0.01547   112.52 |
  69 |  0.01546   112.44 |
  70 |  0.01544   112.33 |
  71 |  0.01542   112.19 |
  72 |  0.01541   112.09 |
  73 |  0.01538   111.91 |
  74 |  0.01538   111.87 |
  75 |  0.01537   111.82 |
  76 |  0.01534   111.58 |
  77 |  0.01533   111.50 |
  78 |  0.01531   111.36 |
  79 |  0.01532   111.42 |
  80 |  0.01531   111.38 |
  81 |   0.0153   111.32 |
  82 |   0.0153   111.33 |
  83 |   0.0153   111.29 |
  84 |  0.01531   111.39 |
  85 |  0.01529   111.20 |
  86 |  0.01529   111.22 |
  87 |  0.01528   111.17 |
  88 |  0.01527   111.09 |
  89 |  0.01526   111.01 |
  90 |  0.01526   111.02 |
  91 |  0.01526   110.97 |
  92 |  0.01525   110.94 |
  93 |  0.01523   110.78 |
  94 |  0.01523   110.80 |
  95 |  0.01522   110.73 |
  96 |   0.0152   110.54 |
  97 |  0.01517   110.38 |
  98 |  0.01518   110.39 |
  99 |  0.01516   110.31 |
 100 |  0.01516   110.25 |
[1] "Random Forest variable coefficients"
                      %IncMSE IncNodePurity
graph0           3.028899e-05  8.394635e-02
graph1           2.558081e-03  4.338219e-01
graph2           8.314770e-05  5.603475e-02
graph3           1.978288e-03  3.886880e-01
graph4           4.266322e-03  4.055493e-01
graph5           2.274721e-04  3.268516e-01
graph6           2.650045e-03  4.498283e-01
graph7           3.947557e-04  1.896239e-01
graph8           2.057221e-05  2.404154e-01
graph9           1.960986e-03  4.649724e-01
graph10          7.279835e-03  9.381463e-01
graph11          8.450928e-03  4.601796e-01
graph12          6.291515e-03  4.483007e-01
graph13          2.017702e-03  6.560636e-01
graph14          3.666042e-03  5.613586e-01
graph15          9.072941e-03  5.354495e-01
graph16          4.252697e-03  6.156909e-01
graph17          4.829102e-03  4.933050e-01
graph18          1.944564e-03  3.015033e-01
graph19          1.865695e-03  3.422010e-01
graph20          3.198252e-03  4.611448e-01
graph21          2.991161e-03  3.115540e-01
graph22          3.105466e-05  4.564436e-02
graph23          6.513568e-03  5.785146e-01
graph24          1.435399e-04  9.864131e-02
graph25          3.942735e-04  2.418791e-01
graph26          1.418906e-04  1.417382e-01
graph27         -3.000067e-06  1.680698e-01
graph28          3.871886e-05  4.605473e-02
graph29         -4.156980e-06  9.922945e-03
orbit0           9.859241e-05  6.236281e-02
orbit1           4.125888e-03  4.478329e-01
orbit2           1.011517e-04  7.354951e-02
orbit3           3.978129e-05  1.055736e-01
orbit4           3.261351e-03  2.702150e-01
orbit5           8.173783e-04  2.402299e-01
orbit6           3.346998e-03  4.610106e-01
orbit7           8.565783e-05  1.523383e-01
orbit8           7.091290e-04  2.679997e-01
orbit9           9.382566e-03  6.901107e-01
orbit10          2.626999e-03  1.817317e-01
orbit11         -2.439051e-05  1.181918e-01
orbit12          8.667155e-05  1.020188e-01
orbit13          2.340975e-04  3.182253e-02
orbit14          3.589405e-05  2.696315e-01
orbit15          3.666352e-03  4.124046e-01
orbit16          8.769439e-03  5.671669e-01
orbit17          7.925970e-03  3.570158e-01
orbit18          5.718461e-03  1.181591e+00
orbit19          2.560784e-03  3.754754e-01
orbit20          2.674691e-03  6.213656e-01
orbit21          1.914954e-03  5.034461e-01
orbit22          7.152599e-03  5.137298e-01
orbit23         -2.666461e-06  1.164992e-01
orbit24          2.793630e-03  4.785332e-01
orbit25          1.196462e-03  2.432109e-01
orbit26          7.464148e-04  2.777182e-01
orbit27          2.949185e-03  5.435649e-01
orbit28          6.876221e-03  6.765324e-01
orbit29          1.746242e-03  3.107106e-01
orbit30          6.697910e-04  1.220530e-01
orbit31          4.040012e-03  4.423199e-01
orbit32          1.745608e-03  3.098508e-01
orbit33          6.160930e-05  3.458093e-01
orbit34          7.277120e-03  4.526313e-01
orbit35          6.230100e-03  5.436128e-01
orbit36          1.001321e-03  5.190828e-01
orbit37          6.391142e-04  3.141981e-01
orbit38          7.371698e-04  4.662625e-01
orbit39          3.403664e-03  4.798512e-01
orbit40          2.327237e-04  1.081230e-01
orbit41          2.007224e-04  1.027338e-01
orbit42         -1.331984e-05  4.970535e-02
orbit43          1.985536e-03  1.896179e-01
orbit44          3.334830e-06  3.222090e-02
orbit45          3.799180e-03  3.995999e-01
orbit46          4.565536e-04  1.662576e-01
orbit47          1.794983e-04  1.002236e-01
orbit48          1.110486e-03  1.472044e-01
orbit49          1.308980e-03  4.666929e-01
orbit50          1.147049e-04  3.612886e-01
orbit51          4.967267e-03  3.923974e-01
orbit52          6.645626e-04  1.726463e-01
orbit53          2.203178e-03  2.590068e-01
orbit54          2.882264e-04  1.092657e-01
orbit55          1.101916e-04  4.739780e-02
orbit56          9.248672e-03  7.151577e-01
orbit57          5.336739e-04  2.240399e-01
orbit58          0.000000e+00  0.000000e+00
orbit59          7.192945e-04  1.660489e-01
orbit60          4.368471e-05  4.643616e-02
orbit61         -1.621115e-06  1.634732e-02
orbit62          5.990874e-04  1.776716e-01
orbit63          2.196407e-04  5.121939e-02
orbit64          8.479374e-05  5.881822e-02
orbit65          1.613089e-04  1.498657e-01
orbit66          1.757666e-04  4.428240e-02
orbit67          3.385073e-06  3.189077e-02
orbit68          2.113942e-04  1.383031e-01
orbit69          0.000000e+00  0.000000e+00
orbit70          5.651714e-05  8.530833e-02
orbit71          0.000000e+00  0.000000e+00
orbit72          6.339410e-06  1.137686e-02
AP               2.541938e-06  6.252357e-02
bet              3.792884e-03  1.214317e+00
ecc              2.050464e-04  1.089434e-01
eccrad           2.563847e-04  1.146516e-01
close            1.769740e-03  3.160270e-01
constraint       2.155063e-03  6.426402e-01
coreness         1.659111e-03  4.258960e-01
knn              3.824374e-03  9.053066e-01
hubscore         2.482100e-03  5.295981e-01
pagerank         2.585688e-03  1.311196e+00
trans            6.129130e-04  1.518910e-01
evcent           2.086490e-03  6.660606e-01
first           -2.043505e-06  2.118515e-02
upto_second      2.998975e-03  4.904302e-01
upto_third       9.018445e-04  3.294839e-01
upto_fourth      5.394665e-04  4.688730e-01
upto_fifth       2.489292e-03  6.219011e-01
upto_sixth       2.256406e-03  4.807530e-01
second           3.574269e-03  3.935882e-01
third            4.225807e-03  6.382416e-01
fourth           6.062137e-03  1.306311e+00
fifth            2.049936e-03  6.899507e-01
sixth            1.674072e-03  8.854346e-01
ratio1           6.827076e-03  7.844054e-01
ratio2           4.310381e-03  1.250864e+00
ratio3           3.850195e-03  7.675502e-01
ratio4           4.170881e-03  9.606374e-01
ratio5           5.217701e-03  1.819622e+00
ratio6           6.992826e-03  1.217591e+00
selfinter       -2.966072e-06  1.134783e-02
walktrap_vertex  3.997123e-04  3.219956e-01
bigcom1          4.477339e-05  8.265521e-02
bigcom2          0.000000e+00  0.000000e+00
bigcom3          0.000000e+00  0.000000e+00
bigcom4          2.095352e-03  2.445016e-01
bigcom6          0.000000e+00  0.000000e+00
bigcom8         -1.208525e-05  8.479150e-02
bigcom9          0.000000e+00  0.000000e+00
bigcom11         0.000000e+00  0.000000e+00
bigcom13         0.000000e+00  0.000000e+00
bigcom15         2.124424e-04  2.463260e-01
bigcom16         0.000000e+00  0.000000e+00
bigcom21         8.094365e-06  6.564036e-02
bigcom22         4.077238e-04  1.067903e-01
bigcom24         2.864717e-06  6.773302e-01
bigcom26         0.000000e+00  0.000000e+00
bigcom28         2.705670e-05  2.152914e-01
bigcom30         0.000000e+00  0.000000e+00
bigcom31         0.000000e+00  0.000000e+00
bigcom32         0.000000e+00  0.000000e+00
bigcom33         0.000000e+00  0.000000e+00
bigcom34         0.000000e+00  0.000000e+00
bigcom36        -1.116049e-05  2.594003e-01
bigcom37         0.000000e+00  0.000000e+00
bigcom38         0.000000e+00  0.000000e+00
bigcom39         0.000000e+00  0.000000e+00
bigcom40         1.050897e-03  3.252961e-01
bigcom43         0.000000e+00  0.000000e+00
bigcom44         0.000000e+00  0.000000e+00
bigcom46         0.000000e+00  0.000000e+00
bigcom47         0.000000e+00  0.000000e+00
bigcom49         5.909327e-06  3.354641e-01
bigcom50         0.000000e+00  0.000000e+00
bigcom51         0.000000e+00  0.000000e+00
bigcom52         0.000000e+00  0.000000e+00
bigcom54         0.000000e+00  0.000000e+00
bigcom56         0.000000e+00  0.000000e+00
bigcom62         0.000000e+00  0.000000e+00
bigcom66         0.000000e+00  0.000000e+00
bigcom68         0.000000e+00  0.000000e+00
bigcom69         0.000000e+00  0.000000e+00
bigcom71         0.000000e+00  0.000000e+00
bigcom72         0.000000e+00  0.000000e+00
bigcom73         0.000000e+00  3.469447e-20
bigcom74         0.000000e+00  0.000000e+00
bigcom75         0.000000e+00  0.000000e+00
bigcom76         0.000000e+00  0.000000e+00
bigcom77         0.000000e+00  0.000000e+00
bigcom79         0.000000e+00  0.000000e+00
bigcom80         0.000000e+00  0.000000e+00
bigcom82         0.000000e+00  0.000000e+00
bigcom83         0.000000e+00  0.000000e+00
bigcom84         0.000000e+00  0.000000e+00
bigcom85         0.000000e+00  0.000000e+00
bigcom87         0.000000e+00  0.000000e+00
bigcom89         0.000000e+00  0.000000e+00
bigcom91         0.000000e+00  0.000000e+00
bigcom92         0.000000e+00  3.469447e-20
bigcom93         0.000000e+00  0.000000e+00
bigcom96         0.000000e+00  0.000000e+00
bigcom97         0.000000e+00  0.000000e+00
bigcom98         0.000000e+00  0.000000e+00
bigcom99         0.000000e+00  0.000000e+00
bigcom101        0.000000e+00  0.000000e+00
bigcom104        0.000000e+00  0.000000e+00
bigcom106        0.000000e+00  0.000000e+00
bigcom109        0.000000e+00  0.000000e+00
bigcom113        0.000000e+00  0.000000e+00
bigcom116        0.000000e+00  0.000000e+00
bigcom120        0.000000e+00  0.000000e+00
bigcom123        0.000000e+00  0.000000e+00
bigcom126        0.000000e+00  0.000000e+00
bigcom127       -8.755289e-06  5.561032e-01
bigcom137        0.000000e+00  0.000000e+00
bigcom139        0.000000e+00  0.000000e+00
bigcom140        0.000000e+00  0.000000e+00
bigcom143        0.000000e+00  0.000000e+00
bigcom145       -3.827589e-06  5.418741e-01
bigcom146        0.000000e+00  0.000000e+00
bigcom147        0.000000e+00  0.000000e+00
bigcom149        0.000000e+00  8.055303e-01
bigcom153        0.000000e+00  0.000000e+00
bigcom154        0.000000e+00  0.000000e+00
bigcom156        0.000000e+00  0.000000e+00
bigcom157        0.000000e+00  0.000000e+00
bigcom158        0.000000e+00  0.000000e+00
bigcom160        0.000000e+00  0.000000e+00
bigcom161        0.000000e+00  0.000000e+00
bigcom162        0.000000e+00  0.000000e+00
bigcom164        0.000000e+00  0.000000e+00
bigcom166        0.000000e+00  0.000000e+00
bigcom167        0.000000e+00  0.000000e+00
bigcom171        0.000000e+00  9.163796e-01
bigcom173        0.000000e+00  0.000000e+00
bigcom175        0.000000e+00  0.000000e+00
bigcom176        0.000000e+00  0.000000e+00
bigcom177        0.000000e+00  0.000000e+00
bigcom178        0.000000e+00  0.000000e+00
bigcom180        0.000000e+00  0.000000e+00
bigcom181        0.000000e+00  0.000000e+00
bigcom184        0.000000e+00  0.000000e+00
bigcom186        0.000000e+00  0.000000e+00
bigcom187        0.000000e+00  0.000000e+00
bigcom189        0.000000e+00  0.000000e+00
bigcom194        0.000000e+00  0.000000e+00
bigcom195        0.000000e+00  0.000000e+00
bigcom196       -8.801528e-06  7.054225e-01
bigcom204        0.000000e+00  0.000000e+00
bigcom205        0.000000e+00  0.000000e+00
bigcom212        0.000000e+00  0.000000e+00
bigcom214        0.000000e+00  8.750000e-03
bigcom222        0.000000e+00  0.000000e+00
bigcom223        0.000000e+00  0.000000e+00
bigcom226        0.000000e+00  0.000000e+00
bigcom227        0.000000e+00  0.000000e+00
bigcom229        0.000000e+00  0.000000e+00
bigcom233        0.000000e+00  0.000000e+00
bigcom236        0.000000e+00  0.000000e+00
bigcom237        0.000000e+00  0.000000e+00
bigcom246        0.000000e+00  0.000000e+00
bigcom248        0.000000e+00  0.000000e+00
bigcom249        0.000000e+00  0.000000e+00
bigcom250        0.000000e+00  0.000000e+00
bigcom254        0.000000e+00  0.000000e+00
bigcom266        0.000000e+00  0.000000e+00
bigcom269        0.000000e+00  0.000000e+00
bigcom272        0.000000e+00  0.000000e+00
bigcom274        4.462763e-05  7.877062e-02
bigcom281       -1.415746e-05  5.773791e-01
bigcom291        0.000000e+00  0.000000e+00
bigcom292       -3.585356e-05  5.779727e-01
bigcom295        0.000000e+00  0.000000e+00
bigcom299        0.000000e+00  0.000000e+00
bigcom301        0.000000e+00  0.000000e+00
bigcom306        0.000000e+00  0.000000e+00
bigcom309        0.000000e+00  0.000000e+00
bigcom314        0.000000e+00  0.000000e+00
bigcom321        0.000000e+00  0.000000e+00
bigcom341        0.000000e+00  0.000000e+00
bigcom350        0.000000e+00  0.000000e+00
bigcom353        0.000000e+00  0.000000e+00
bigcom359        0.000000e+00  0.000000e+00
bigcom363        0.000000e+00  0.000000e+00
bigcom365        0.000000e+00  0.000000e+00
bigcom385        0.000000e+00  0.000000e+00
bigcom386        0.000000e+00  0.000000e+00
bigcom408        0.000000e+00  0.000000e+00
bigcom412        0.000000e+00  0.000000e+00
bigcom480        0.000000e+00  0.000000e+00
spin_vertex      9.564391e-04  3.810564e-01
membership_s1    6.887060e-05  9.610987e-02
membership_s3    0.000000e+00  4.000000e-03
membership_s4    2.478925e-04  4.775735e-01
membership_s5   -4.292036e-06  1.807705e-01
membership_s6    3.934224e-04  1.736976e-01
membership_s7    4.101389e-05  8.667132e-02
membership_s8    0.000000e+00  0.000000e+00
membership_s9    0.000000e+00  0.000000e+00
membership_s11   0.000000e+00  4.336809e-21
membership_s12   0.000000e+00  0.000000e+00
membership_s14   9.160787e-05  7.015088e-01
membership_s15   0.000000e+00  4.336809e-21
membership_s16   3.485935e-06  2.818814e-02
membership_s17   0.000000e+00  0.000000e+00
membership_s18   3.929885e-05  3.634188e-02
membership_s20   0.000000e+00  0.000000e+00
membership_s21   9.765614e-05  1.679776e-01
membership_s22   0.000000e+00  4.336809e-21
membership_s24   0.000000e+00  0.000000e+00
membership_s25   0.000000e+00  0.000000e+00
membership_s26   0.000000e+00  0.000000e+00
membership_s27   1.396823e-04  6.068087e-02
membership_s28   0.000000e+00  0.000000e+00
membership_s30   4.323225e-05  5.453432e-02
membership_s31   7.897238e-05  2.203131e-01
membership_s32   2.528128e-05  7.011034e-02
membership_s33   0.000000e+00  0.000000e+00
membership_s36   4.561029e-05  1.308378e-01
membership_s37   0.000000e+00  0.000000e+00
V1               2.430554e-03  1.598787e+00
V2               1.205225e-03  1.357379e+00
pdi              1.449744e-05  2.953914e-02
adhesion         8.602869e-03  9.255019e-01
cohesion         7.756531e-03  1.413027e+00
inner            2.917216e-03  1.488478e+00
outer            1.240275e-03  1.465658e+00
ioratio          3.495195e-03  1.270536e+00
comsize          9.346037e-04  1.071043e+00
[1] "Dataset: low_C Model GLM, run: 9 of 10 2015-06-22 17:32:35"
[1] "glmnet variable coefficients"
                     [,1]          [,2]
(Intercept)     -4.258787 -7.768938e+00
graph0           0.000000 -3.630470e-03
graph1           0.000000 -8.052276e-05
graph2           0.000000  0.000000e+00
graph3           0.000000 -1.077978e-06
graph4           0.000000  0.000000e+00
graph5           0.000000 -2.872290e-03
graph6           0.000000 -2.850848e-07
graph7           0.000000 -2.280396e-07
graph8           0.000000  3.868835e-02
graph9           0.000000 -1.838359e-07
graph10          0.000000  0.000000e+00
graph11          0.000000 -8.821712e-13
graph12          0.000000  9.377492e-08
graph13          0.000000  5.798116e-06
graph14          0.000000  0.000000e+00
graph15          0.000000  2.234268e-04
graph16          0.000000 -2.176235e-06
graph17          0.000000  2.916586e-06
graph18          0.000000 -1.289626e-04
graph19          0.000000 -2.904880e-06
graph20          0.000000  2.270930e-05
graph21          0.000000 -9.192127e-05
graph22          0.000000 -5.513427e-05
graph23          0.000000  8.353275e-05
graph24          0.000000  2.109507e-05
graph25          0.000000 -3.516707e-03
graph26          0.000000 -2.557466e-03
graph27          0.000000  2.640642e-02
graph28          0.000000  1.466867e-03
graph29          0.000000  2.974217e-01
orbit0           0.000000 -1.310900e-03
orbit1           0.000000 -5.874123e-05
orbit2           0.000000 -4.498298e-02
orbit3           0.000000  0.000000e+00
orbit4           0.000000 -1.610855e-07
orbit5           0.000000 -5.087862e-05
orbit6           0.000000  0.000000e+00
orbit7           0.000000  1.524147e-03
orbit8           0.000000 -2.529500e-03
orbit9           0.000000  0.000000e+00
orbit10          0.000000 -2.095289e-04
orbit11          0.000000 -8.655812e-02
orbit12          0.000000 -3.121984e-07
orbit13          0.000000 -1.992045e-01
orbit14          0.000000  5.312753e-02
orbit15          0.000000 -1.183122e-07
orbit16          0.000000  6.590794e-08
orbit17          0.000000 -3.600995e-06
orbit18          0.000000 -1.604252e-07
orbit19          0.000000  0.000000e+00
orbit20          0.000000  7.399613e-08
orbit21          0.000000  2.584428e-07
orbit22          0.000000 -4.313800e-12
orbit23          0.000000  5.061804e-02
orbit24          0.000000  8.741795e-07
orbit25          0.000000 -2.334363e-07
orbit26          0.000000  3.062311e-05
orbit27          0.000000  1.177049e-06
orbit28          0.000000  5.689274e-05
orbit29          0.000000  2.833356e-05
orbit30          0.000000  5.053080e-05
orbit31          0.000000  0.000000e+00
orbit32          0.000000 -3.138837e-09
orbit33          0.000000  5.443660e-02
orbit34          0.000000  2.017792e-04
orbit35          0.000000 -3.752961e-06
orbit36          0.000000  5.419825e-05
orbit37          0.000000 -1.305924e-06
orbit38          0.000000  3.990770e-03
orbit39          0.000000  1.817728e-06
orbit40          0.000000  2.861408e-06
orbit41          0.000000 -1.744649e-03
orbit42          0.000000  5.496037e-02
orbit43          0.000000 -1.299839e-04
orbit44          0.000000 -1.266587e-01
orbit45          0.000000 -1.546723e-06
orbit46          0.000000 -4.386739e-06
orbit47          0.000000  4.407153e-03
orbit48          0.000000 -5.928128e-04
orbit49          0.000000  2.610508e-05
orbit50          0.000000 -3.332409e-02
orbit51          0.000000 -1.896996e-05
orbit52          0.000000 -9.993375e-05
orbit53          0.000000  3.913799e-03
orbit54          0.000000 -5.408473e-05
orbit55          0.000000  1.175348e+00
orbit56          0.000000  2.339054e-05
orbit57          0.000000  1.506541e-03
orbit58          0.000000 -4.298935e-01
orbit59          0.000000  6.036079e-06
orbit60          0.000000  3.797032e-03
orbit61          0.000000  3.766368e-01
orbit62          0.000000  0.000000e+00
orbit63          0.000000 -1.415710e-02
orbit64          0.000000 -6.492988e-02
orbit65          0.000000 -1.772754e-03
orbit66          0.000000 -1.320187e-02
orbit67          0.000000  8.239517e-01
orbit68          0.000000  2.674615e-02
orbit69          0.000000  0.000000e+00
orbit70          0.000000  3.014509e-03
orbit71          0.000000 -2.492420e-01
orbit72          0.000000  2.535264e-01
AP               0.000000 -1.101445e-02
bet              0.000000 -4.534825e-05
ecc              0.000000  5.371584e-02
eccrad           0.000000  3.348685e-01
close            0.000000  0.000000e+00
constraint       0.000000 -8.189149e-03
coreness         0.000000  2.293462e-01
knn              0.000000  1.005643e-04
hubscore         0.000000  3.503964e+00
pagerank         0.000000 -1.867056e+00
trans            0.000000  1.125309e-01
evcent           0.000000  8.960778e+00
first            0.000000 -7.712792e-03
upto_second      0.000000 -3.932832e-05
upto_third       0.000000  1.231815e-07
upto_fourth      0.000000  0.000000e+00
upto_fifth       0.000000 -2.433432e-07
upto_sixth       0.000000 -1.196397e-04
second           0.000000 -3.265594e-05
third            0.000000  4.999091e-05
fourth           0.000000 -4.580744e-08
fifth            0.000000 -1.348921e-05
sixth            0.000000 -1.447176e-06
ratio1           0.000000  1.605688e-04
ratio2           0.000000  3.040639e-04
ratio3           0.000000 -4.677791e-04
ratio4           0.000000 -5.039595e-03
ratio5           0.000000  1.122679e-05
ratio6           0.000000  1.041658e-04
selfinter        0.000000 -3.754393e-01
walktrap_vertex  0.000000 -5.537552e-02
bigcom1          0.000000  2.258198e-03
bigcom2          0.000000 -5.874946e-01
bigcom3          0.000000 -3.812596e-02
bigcom4          0.000000  3.991867e-01
bigcom6          0.000000 -2.648346e-01
bigcom8          0.000000  8.716542e-02
bigcom9          0.000000 -1.369046e+00
bigcom11         0.000000 -7.802957e-01
bigcom13         0.000000 -9.678437e-01
bigcom15         0.000000  1.556329e+00
bigcom16         0.000000 -1.190195e+00
bigcom21         0.000000  1.175291e+00
bigcom22         0.000000  2.514943e-01
bigcom24         0.000000  3.389492e+00
bigcom26         0.000000 -8.985736e-01
bigcom28         0.000000  6.121462e-01
bigcom30         0.000000 -1.134312e+00
bigcom31         0.000000 -5.179094e-01
bigcom32         0.000000 -5.786429e-01
bigcom33         0.000000 -3.901814e-01
bigcom34         0.000000 -3.007768e-01
bigcom36         0.000000  1.807225e+00
bigcom37         0.000000  0.000000e+00
bigcom38         0.000000 -6.290886e-01
bigcom39         0.000000 -7.855000e-01
bigcom40         0.000000  7.570895e-01
bigcom43         0.000000 -3.637723e-01
bigcom44         0.000000 -7.146020e-01
bigcom46         0.000000 -5.277616e-01
bigcom47         0.000000 -3.772451e-01
bigcom49         0.000000  2.294325e+00
bigcom50         0.000000 -5.959792e-01
bigcom51         0.000000 -7.522682e-01
bigcom52         0.000000 -2.805055e-01
bigcom54         0.000000 -3.890760e-01
bigcom56         0.000000 -3.814453e-01
bigcom62         0.000000 -2.982618e-01
bigcom66         0.000000 -5.101700e-01
bigcom68         0.000000 -3.846760e-01
bigcom69         0.000000 -5.596227e-01
bigcom71         0.000000 -5.898768e-01
bigcom72         0.000000 -2.655491e-01
bigcom73         0.000000 -1.045702e-01
bigcom74         0.000000 -7.800896e-01
bigcom75         0.000000 -1.784101e-01
bigcom76         0.000000 -3.507099e-01
bigcom77         0.000000 -2.046027e-01
bigcom79         0.000000 -3.828111e-01
bigcom80         0.000000 -3.513424e-01
bigcom82         0.000000 -4.370884e-01
bigcom83         0.000000  0.000000e+00
bigcom84         0.000000 -3.040688e-01
bigcom85         0.000000 -5.158356e-01
bigcom87         0.000000 -3.026074e-01
bigcom89         0.000000 -3.266930e-01
bigcom91         0.000000 -3.450292e-01
bigcom92         0.000000 -1.354863e+00
bigcom93         0.000000  0.000000e+00
bigcom96         0.000000 -5.113988e-01
bigcom97         0.000000 -5.644690e-01
bigcom98         0.000000 -7.019461e-01
bigcom99         0.000000 -2.634279e-01
bigcom101        0.000000 -3.941652e-01
bigcom104        0.000000 -6.531011e-01
bigcom106        0.000000 -4.455886e-01
bigcom109        0.000000 -1.032662e+00
bigcom113        0.000000  0.000000e+00
bigcom116        0.000000 -7.864227e-01
bigcom120        0.000000 -2.387449e-01
bigcom123        0.000000 -3.404572e-01
bigcom126        0.000000 -4.647730e-01
bigcom127        0.000000  4.586188e+00
bigcom137        0.000000 -5.567052e-01
bigcom139        0.000000 -1.335908e-01
bigcom140        0.000000 -4.704756e-01
bigcom143        0.000000 -1.720105e-01
bigcom145        0.000000  3.362955e+00
bigcom146        0.000000 -5.794958e-01
bigcom147        0.000000 -5.961228e-01
bigcom149        0.000000  7.130257e+00
bigcom153        0.000000 -2.936165e-01
bigcom154        0.000000 -5.323327e-01
bigcom156        0.000000 -3.720025e-01
bigcom157        0.000000  0.000000e+00
bigcom158        0.000000 -5.606534e-01
bigcom160        0.000000 -6.113895e-01
bigcom161        0.000000 -3.502196e-01
bigcom162        0.000000 -2.802894e-02
bigcom164        0.000000 -7.242651e-01
bigcom166        0.000000 -4.877887e-01
bigcom167        0.000000 -5.085450e-01
bigcom171        0.000000  7.667076e+00
bigcom173        0.000000 -2.815820e-01
bigcom175        0.000000  0.000000e+00
bigcom176        0.000000 -2.248096e-01
bigcom177        0.000000 -3.553586e-01
bigcom178        0.000000 -1.034927e-01
bigcom180        0.000000 -1.371680e-01
bigcom181        0.000000 -1.851147e+00
bigcom184        0.000000 -7.693094e-01
bigcom186        0.000000 -5.821684e-01
bigcom187        0.000000 -7.250488e-01
bigcom189        0.000000 -5.373569e-01
bigcom194        0.000000 -4.389507e-01
bigcom195        0.000000 -6.510233e-01
bigcom196        0.000000  4.142381e+00
bigcom204        0.000000 -5.975115e-01
bigcom205        0.000000 -3.007121e-01
bigcom212        0.000000 -6.245937e-01
bigcom214        0.000000 -4.547151e-01
bigcom222        0.000000 -4.228721e-01
bigcom223        0.000000  0.000000e+00
bigcom226        0.000000 -5.539722e-01
bigcom227        0.000000 -5.979987e-01
bigcom229        0.000000 -2.963653e-01
bigcom233        0.000000 -5.638096e-01
bigcom236        0.000000 -3.431881e-01
bigcom237        0.000000  0.000000e+00
bigcom246        0.000000 -4.903335e-01
bigcom248        0.000000  0.000000e+00
bigcom249        0.000000 -1.809737e-01
bigcom250        0.000000 -9.464055e-01
bigcom254        0.000000 -5.851723e-01
bigcom266        0.000000 -3.730035e-01
bigcom269        0.000000 -4.824786e-01
bigcom272        0.000000 -7.049641e-01
[truncated: 113,703 more chars]
