# Supplementary material for: Distinctive Behaviors of Druggable Proteins in Cellular Networks
Source: PLoS Comput Biol. 2015 Dec 23;11(12):e1004597. doi: 10.1371/journal.pcbi.1004597 (PMC4689399; doi:10.1371/journal.pcbi.1004597)
Supplement: S1 File — (ZIP) [file pcbi.1004597.s004.zip › S1_File/direct.murcko.20150613_all_predict.ppi.optimised_Target_results_low_CT.txt]

[[1]]
[1] "low_CT"

[1] "Dataset: low_CT Model GBM, run: 1 of 10 2015-06-22 17:03:54"
Iter   TrainDeviance   ValidDeviance   StepSize   Improve
     1        0.0831            -nan     0.0100    0.0001

[1] "GBM variable coefficients"
                            var      rel.inf
graph9                   graph9 2.978471e+01
ratio5                   ratio5 2.145542e+01
walktrap_vertex walktrap_vertex 1.441367e+01
orbit38                 orbit38 1.109464e+01
fourth                   fourth 1.096370e+01
graph1                   graph1 8.775852e+00
fifth                     fifth 2.277005e+00
comsize                 comsize 6.504753e-01
graph10                 graph10 3.911685e-01
bigcom40               bigcom40 1.933580e-01
graph0                   graph0 4.237034e-27
graph2                   graph2 0.000000e+00
graph3                   graph3 0.000000e+00
graph4                   graph4 0.000000e+00
graph5                   graph5 0.000000e+00
graph6                   graph6 0.000000e+00
graph7                   graph7 0.000000e+00
graph8                   graph8 0.000000e+00
graph11                 graph11 0.000000e+00
graph12                 graph12 0.000000e+00
graph13                 graph13 0.000000e+00
graph14                 graph14 0.000000e+00
graph15                 graph15 0.000000e+00
graph16                 graph16 0.000000e+00
graph17                 graph17 0.000000e+00
graph18                 graph18 0.000000e+00
graph19                 graph19 0.000000e+00
graph20                 graph20 0.000000e+00
graph21                 graph21 0.000000e+00
graph22                 graph22 0.000000e+00
graph23                 graph23 0.000000e+00
graph24                 graph24 0.000000e+00
graph25                 graph25 0.000000e+00
graph26                 graph26 0.000000e+00
graph27                 graph27 0.000000e+00
graph28                 graph28 0.000000e+00
graph29                 graph29 0.000000e+00
orbit0                   orbit0 0.000000e+00
orbit1                   orbit1 0.000000e+00
orbit2                   orbit2 0.000000e+00
orbit3                   orbit3 0.000000e+00
orbit4                   orbit4 0.000000e+00
orbit5                   orbit5 0.000000e+00
orbit6                   orbit6 0.000000e+00
orbit7                   orbit7 0.000000e+00
orbit8                   orbit8 0.000000e+00
orbit9                   orbit9 0.000000e+00
orbit10                 orbit10 0.000000e+00
orbit11                 orbit11 0.000000e+00
orbit12                 orbit12 0.000000e+00
orbit13                 orbit13 0.000000e+00
orbit14                 orbit14 0.000000e+00
orbit15                 orbit15 0.000000e+00
orbit16                 orbit16 0.000000e+00
orbit17                 orbit17 0.000000e+00
orbit18                 orbit18 0.000000e+00
orbit19                 orbit19 0.000000e+00
orbit20                 orbit20 0.000000e+00
orbit21                 orbit21 0.000000e+00
orbit22                 orbit22 0.000000e+00
orbit23                 orbit23 0.000000e+00
orbit24                 orbit24 0.000000e+00
orbit25                 orbit25 0.000000e+00
orbit26                 orbit26 0.000000e+00
orbit27                 orbit27 0.000000e+00
orbit28                 orbit28 0.000000e+00
orbit29                 orbit29 0.000000e+00
orbit30                 orbit30 0.000000e+00
orbit31                 orbit31 0.000000e+00
orbit32                 orbit32 0.000000e+00
orbit33                 orbit33 0.000000e+00
orbit34                 orbit34 0.000000e+00
orbit35                 orbit35 0.000000e+00
orbit36                 orbit36 0.000000e+00
orbit37                 orbit37 0.000000e+00
orbit39                 orbit39 0.000000e+00
orbit40                 orbit40 0.000000e+00
orbit41                 orbit41 0.000000e+00
orbit42                 orbit42 0.000000e+00
orbit43                 orbit43 0.000000e+00
orbit44                 orbit44 0.000000e+00
orbit45                 orbit45 0.000000e+00
orbit46                 orbit46 0.000000e+00
orbit47                 orbit47 0.000000e+00
orbit48                 orbit48 0.000000e+00
orbit49                 orbit49 0.000000e+00
orbit50                 orbit50 0.000000e+00
orbit51                 orbit51 0.000000e+00
orbit52                 orbit52 0.000000e+00
orbit53                 orbit53 0.000000e+00
orbit54                 orbit54 0.000000e+00
orbit55                 orbit55 0.000000e+00
orbit56                 orbit56 0.000000e+00
orbit57                 orbit57 0.000000e+00
orbit58                 orbit58 0.000000e+00
orbit59                 orbit59 0.000000e+00
orbit60                 orbit60 0.000000e+00
orbit61                 orbit61 0.000000e+00
orbit62                 orbit62 0.000000e+00
orbit63                 orbit63 0.000000e+00
orbit64                 orbit64 0.000000e+00
orbit65                 orbit65 0.000000e+00
orbit66                 orbit66 0.000000e+00
orbit67                 orbit67 0.000000e+00
orbit68                 orbit68 0.000000e+00
orbit69                 orbit69 0.000000e+00
orbit70                 orbit70 0.000000e+00
orbit71                 orbit71 0.000000e+00
orbit72                 orbit72 0.000000e+00
AP                           AP 0.000000e+00
bet                         bet 0.000000e+00
ecc                         ecc 0.000000e+00
eccrad                   eccrad 0.000000e+00
close                     close 0.000000e+00
constraint           constraint 0.000000e+00
coreness               coreness 0.000000e+00
knn                         knn 0.000000e+00
hubscore               hubscore 0.000000e+00
pagerank               pagerank 0.000000e+00
trans                     trans 0.000000e+00
evcent                   evcent 0.000000e+00
first                     first 0.000000e+00
upto_second         upto_second 0.000000e+00
upto_third           upto_third 0.000000e+00
upto_fourth         upto_fourth 0.000000e+00
upto_fifth           upto_fifth 0.000000e+00
upto_sixth           upto_sixth 0.000000e+00
second                   second 0.000000e+00
third                     third 0.000000e+00
sixth                     sixth 0.000000e+00
ratio1                   ratio1 0.000000e+00
ratio2                   ratio2 0.000000e+00
ratio3                   ratio3 0.000000e+00
ratio4                   ratio4 0.000000e+00
ratio6                   ratio6 0.000000e+00
selfinter             selfinter 0.000000e+00
bigcom1                 bigcom1 0.000000e+00
bigcom2                 bigcom2 0.000000e+00
bigcom3                 bigcom3 0.000000e+00
bigcom4                 bigcom4 0.000000e+00
bigcom6                 bigcom6 0.000000e+00
bigcom8                 bigcom8 0.000000e+00
bigcom9                 bigcom9 0.000000e+00
bigcom11               bigcom11 0.000000e+00
bigcom13               bigcom13 0.000000e+00
bigcom15               bigcom15 0.000000e+00
bigcom16               bigcom16 0.000000e+00
bigcom21               bigcom21 0.000000e+00
bigcom22               bigcom22 0.000000e+00
bigcom24               bigcom24 0.000000e+00
bigcom26               bigcom26 0.000000e+00
bigcom28               bigcom28 0.000000e+00
bigcom30               bigcom30 0.000000e+00
bigcom31               bigcom31 0.000000e+00
bigcom32               bigcom32 0.000000e+00
bigcom33               bigcom33 0.000000e+00
bigcom34               bigcom34 0.000000e+00
bigcom36               bigcom36 0.000000e+00
bigcom37               bigcom37 0.000000e+00
bigcom38               bigcom38 0.000000e+00
bigcom39               bigcom39 0.000000e+00
bigcom43               bigcom43 0.000000e+00
bigcom44               bigcom44 0.000000e+00
bigcom46               bigcom46 0.000000e+00
bigcom47               bigcom47 0.000000e+00
bigcom49               bigcom49 0.000000e+00
bigcom50               bigcom50 0.000000e+00
bigcom51               bigcom51 0.000000e+00
bigcom52               bigcom52 0.000000e+00
bigcom54               bigcom54 0.000000e+00
bigcom56               bigcom56 0.000000e+00
bigcom62               bigcom62 0.000000e+00
bigcom66               bigcom66 0.000000e+00
bigcom68               bigcom68 0.000000e+00
bigcom69               bigcom69 0.000000e+00
bigcom71               bigcom71 0.000000e+00
bigcom72               bigcom72 0.000000e+00
bigcom73               bigcom73 0.000000e+00
bigcom74               bigcom74 0.000000e+00
bigcom75               bigcom75 0.000000e+00
bigcom76               bigcom76 0.000000e+00
bigcom77               bigcom77 0.000000e+00
bigcom79               bigcom79 0.000000e+00
bigcom80               bigcom80 0.000000e+00
bigcom82               bigcom82 0.000000e+00
bigcom83               bigcom83 0.000000e+00
bigcom84               bigcom84 0.000000e+00
bigcom85               bigcom85 0.000000e+00
bigcom87               bigcom87 0.000000e+00
bigcom89               bigcom89 0.000000e+00
bigcom91               bigcom91 0.000000e+00
bigcom92               bigcom92 0.000000e+00
bigcom93               bigcom93 0.000000e+00
bigcom96               bigcom96 0.000000e+00
bigcom97               bigcom97 0.000000e+00
bigcom98               bigcom98 0.000000e+00
bigcom99               bigcom99 0.000000e+00
bigcom101             bigcom101 0.000000e+00
bigcom104             bigcom104 0.000000e+00
bigcom106             bigcom106 0.000000e+00
bigcom109             bigcom109 0.000000e+00
bigcom113             bigcom113 0.000000e+00
bigcom116             bigcom116 0.000000e+00
bigcom120             bigcom120 0.000000e+00
bigcom123             bigcom123 0.000000e+00
bigcom126             bigcom126 0.000000e+00
bigcom127             bigcom127 0.000000e+00
bigcom137             bigcom137 0.000000e+00
bigcom139             bigcom139 0.000000e+00
bigcom140             bigcom140 0.000000e+00
bigcom143             bigcom143 0.000000e+00
bigcom145             bigcom145 0.000000e+00
bigcom146             bigcom146 0.000000e+00
bigcom147             bigcom147 0.000000e+00
bigcom149             bigcom149 0.000000e+00
bigcom153             bigcom153 0.000000e+00
bigcom154             bigcom154 0.000000e+00
bigcom156             bigcom156 0.000000e+00
bigcom157             bigcom157 0.000000e+00
bigcom158             bigcom158 0.000000e+00
bigcom160             bigcom160 0.000000e+00
bigcom161             bigcom161 0.000000e+00
bigcom162             bigcom162 0.000000e+00
bigcom164             bigcom164 0.000000e+00
bigcom166             bigcom166 0.000000e+00
bigcom167             bigcom167 0.000000e+00
bigcom171             bigcom171 0.000000e+00
bigcom173             bigcom173 0.000000e+00
bigcom175             bigcom175 0.000000e+00
bigcom176             bigcom176 0.000000e+00
bigcom177             bigcom177 0.000000e+00
bigcom178             bigcom178 0.000000e+00
bigcom180             bigcom180 0.000000e+00
bigcom181             bigcom181 0.000000e+00
bigcom184             bigcom184 0.000000e+00
bigcom186             bigcom186 0.000000e+00
bigcom187             bigcom187 0.000000e+00
bigcom189             bigcom189 0.000000e+00
bigcom194             bigcom194 0.000000e+00
bigcom195             bigcom195 0.000000e+00
bigcom196             bigcom196 0.000000e+00
bigcom204             bigcom204 0.000000e+00
bigcom205             bigcom205 0.000000e+00
bigcom212             bigcom212 0.000000e+00
bigcom214             bigcom214 0.000000e+00
bigcom222             bigcom222 0.000000e+00
bigcom223             bigcom223 0.000000e+00
bigcom226             bigcom226 0.000000e+00
bigcom227             bigcom227 0.000000e+00
bigcom229             bigcom229 0.000000e+00
bigcom233             bigcom233 0.000000e+00
bigcom236             bigcom236 0.000000e+00
bigcom237             bigcom237 0.000000e+00
bigcom246             bigcom246 0.000000e+00
bigcom248             bigcom248 0.000000e+00
bigcom249             bigcom249 0.000000e+00
bigcom250             bigcom250 0.000000e+00
bigcom254             bigcom254 0.000000e+00
bigcom266             bigcom266 0.000000e+00
bigcom269             bigcom269 0.000000e+00
bigcom272             bigcom272 0.000000e+00
bigcom274             bigcom274 0.000000e+00
bigcom281             bigcom281 0.000000e+00
bigcom291             bigcom291 0.000000e+00
bigcom292             bigcom292 0.000000e+00
bigcom295             bigcom295 0.000000e+00
bigcom299             bigcom299 0.000000e+00
bigcom301             bigcom301 0.000000e+00
bigcom306             bigcom306 0.000000e+00
bigcom309             bigcom309 0.000000e+00
bigcom314             bigcom314 0.000000e+00
bigcom321             bigcom321 0.000000e+00
bigcom341             bigcom341 0.000000e+00
bigcom350             bigcom350 0.000000e+00
bigcom353             bigcom353 0.000000e+00
bigcom359             bigcom359 0.000000e+00
bigcom363             bigcom363 0.000000e+00
bigcom365             bigcom365 0.000000e+00
bigcom385             bigcom385 0.000000e+00
bigcom386             bigcom386 0.000000e+00
bigcom408             bigcom408 0.000000e+00
bigcom412             bigcom412 0.000000e+00
bigcom480             bigcom480 0.000000e+00
spin_vertex         spin_vertex 0.000000e+00
membership_s1     membership_s1 0.000000e+00
membership_s3     membership_s3 0.000000e+00
membership_s4     membership_s4 0.000000e+00
membership_s5     membership_s5 0.000000e+00
membership_s6     membership_s6 0.000000e+00
membership_s7     membership_s7 0.000000e+00
membership_s8     membership_s8 0.000000e+00
membership_s9     membership_s9 0.000000e+00
membership_s11   membership_s11 0.000000e+00
membership_s12   membership_s12 0.000000e+00
membership_s14   membership_s14 0.000000e+00
membership_s15   membership_s15 0.000000e+00
membership_s16   membership_s16 0.000000e+00
membership_s17   membership_s17 0.000000e+00
membership_s18   membership_s18 0.000000e+00
membership_s20   membership_s20 0.000000e+00
membership_s21   membership_s21 0.000000e+00
membership_s22   membership_s22 0.000000e+00
membership_s24   membership_s24 0.000000e+00
membership_s25   membership_s25 0.000000e+00
membership_s26   membership_s26 0.000000e+00
membership_s27   membership_s27 0.000000e+00
membership_s28   membership_s28 0.000000e+00
membership_s30   membership_s30 0.000000e+00
membership_s31   membership_s31 0.000000e+00
membership_s32   membership_s32 0.000000e+00
membership_s33   membership_s33 0.000000e+00
membership_s36   membership_s36 0.000000e+00
membership_s37   membership_s37 0.000000e+00
V1                           V1 0.000000e+00
V2                           V2 0.000000e+00
pdi                         pdi 0.000000e+00
adhesion               adhesion 0.000000e+00
cohesion               cohesion 0.000000e+00
inner                     inner 0.000000e+00
outer                     outer 0.000000e+00
ioratio                 ioratio 0.000000e+00
[1] "Dataset: low_CT Model RF, run: 1 of 10 2015-06-22 17:03:58"
     |      Out-of-bag   |
Tree |      MSE  %Var(y) |
   1 | 0.005403   308.73 |
   2 | 0.003305   188.86 |
   3 | 0.002409   137.63 |
   4 | 0.002694   153.94 |
   5 | 0.002988   170.71 |
   6 | 0.002605   148.83 |
   7 | 0.002409   137.63 |
   8 | 0.002387   136.37 |
   9 | 0.002156   123.16 |
  10 |  0.00226   129.11 |
  11 | 0.002222   126.98 |
  12 | 0.002187   124.98 |
  13 | 0.002205   126.00 |
  14 | 0.002162   123.55 |
  15 | 0.002125   121.39 |
  16 | 0.002152   122.96 |
  17 | 0.002147   122.67 |
  18 | 0.002153   123.02 |
  19 | 0.002108   120.44 |
  20 | 0.002095   119.71 |
  21 | 0.002097   119.82 |
  22 | 0.002095   119.71 |
  23 | 0.002084   119.09 |
  24 | 0.002081   118.89 |
  25 | 0.002029   115.90 |
  26 | 0.002035   116.28 |
  27 | 0.002022   115.56 |
  28 | 0.002006   114.61 |
  29 | 0.002003   114.44 |
  30 | 0.002005   114.54 |
  31 | 0.001977   112.95 |
  32 | 0.001972   112.68 |
  33 | 0.001962   112.12 |
  34 | 0.001958   111.85 |
  35 | 0.001954   111.66 |
  36 | 0.001947   111.22 |
  37 | 0.001953   111.59 |
  38 | 0.001948   111.30 |
  39 | 0.001946   111.21 |
  40 | 0.001944   111.08 |
  41 | 0.001937   110.66 |
  42 | 0.001946   111.21 |
  43 | 0.001949   111.38 |
  44 | 0.001949   111.36 |
  45 | 0.001943   111.03 |
  46 | 0.001934   110.52 |
  47 | 0.001932   110.39 |
  48 | 0.001933   110.44 |
  49 | 0.001941   110.87 |
  50 | 0.001935   110.54 |
  51 | 0.001935   110.54 |
  52 | 0.001932   110.41 |
  53 | 0.001926   110.07 |
  54 | 0.001922   109.83 |
  55 | 0.001921   109.79 |
  56 | 0.001927   110.12 |
  57 | 0.001936   110.60 |
  58 | 0.001934   110.49 |
  59 | 0.001931   110.33 |
  60 | 0.001926   110.07 |
  61 | 0.001921   109.75 |
  62 |  0.00192   109.70 |
  63 | 0.001921   109.76 |
  64 | 0.001925   110.01 |
  65 | 0.001913   109.30 |
  66 | 0.001914   109.34 |
  67 | 0.001907   108.97 |
  68 | 0.001911   109.19 |
  69 |  0.00191   109.14 |
  70 | 0.001913   109.30 |
  71 | 0.001915   109.40 |
  72 | 0.001914   109.36 |
  73 | 0.001916   109.47 |
  74 | 0.001915   109.44 |
  75 | 0.001914   109.36 |
  76 | 0.001913   109.31 |
  77 | 0.001916   109.48 |
  78 | 0.001915   109.43 |
  79 | 0.001913   109.30 |
  80 | 0.001911   109.22 |
  81 | 0.001911   109.18 |
  82 | 0.001911   109.16 |
  83 |  0.00191   109.11 |
  84 | 0.001908   109.03 |
  85 | 0.001907   108.94 |
  86 | 0.001905   108.84 |
  87 | 0.001909   109.09 |
  88 | 0.001908   109.03 |
  89 | 0.001911   109.16 |
  90 | 0.001912   109.22 |
  91 | 0.001912   109.23 |
  92 | 0.001907   108.99 |
  93 | 0.001909   109.06 |
  94 | 0.001906   108.89 |
  95 | 0.001905   108.82 |
  96 | 0.001902   108.67 |
  97 |   0.0019   108.56 |
  98 | 0.001899   108.48 |
  99 | 0.001897   108.37 |
 100 | 0.001898   108.45 |
[1] "Random Forest variable coefficients"
                      %IncMSE IncNodePurity
graph0           8.661758e-06  1.428571e-02
graph1           3.233812e-04  3.409020e-02
graph2           0.000000e+00  3.144186e-20
graph3           1.899901e-04  4.413231e-02
graph4           3.486359e-03  6.091583e-02
graph5           2.512472e-04  2.243235e-02
graph6           1.585189e-03  9.279437e-03
graph7           1.316945e-05  1.555556e-02
graph8           0.000000e+00  0.000000e+00
graph9           1.233700e-04  8.796678e-02
graph10          3.082214e-03  1.046058e-01
graph11          3.374940e-03  9.680007e-02
graph12          4.675714e-04  9.478021e-02
graph13          1.481196e-03  1.594241e-01
graph14          1.110137e-04  2.717158e-02
graph15          3.802373e-04  2.677114e-02
graph16          1.075210e-03  1.835919e-02
graph17          2.252747e-03  8.797985e-02
graph18          8.375209e-06  1.826087e-02
graph19         -7.179558e-06  2.733333e-02
graph20          2.804830e-04  5.863005e-02
graph21          5.877783e-04  6.967217e-02
graph22          0.000000e+00  3.889575e-20
graph23          6.885324e-04  9.805097e-02
graph24          0.000000e+00  2.236167e-21
graph25          4.299226e-06  8.822678e-03
graph26          0.000000e+00  7.264155e-20
graph27          0.000000e+00  0.000000e+00
graph28          0.000000e+00  1.084202e-21
graph29          0.000000e+00  0.000000e+00
orbit0          -4.336513e-06  8.571429e-03
orbit1           1.500869e-05  1.638390e-02
orbit2           0.000000e+00  1.396544e-04
orbit3           0.000000e+00  3.144186e-20
orbit4           0.000000e+00  2.166667e-02
orbit5           2.090818e-04  8.158078e-02
orbit6           1.699107e-03  4.873477e-02
orbit7           2.104745e-05  2.129871e-02
orbit8           1.387134e-03  3.238155e-02
orbit9           4.182711e-03  4.250724e-02
orbit10         -4.266212e-06  9.000000e-03
orbit11         -8.144994e-07  6.932180e-03
orbit12          0.000000e+00  1.870249e-20
orbit13          0.000000e+00  2.168404e-21
orbit14          0.000000e+00  0.000000e+00
orbit15          5.882412e-04  5.144582e-02
orbit16          2.160812e-05  8.817741e-02
orbit17          1.600969e-03  3.901573e-02
orbit18          1.939223e-03  1.277166e-01
orbit19          1.193481e-03  1.087863e-01
orbit20          5.718349e-04  7.827059e-02
orbit21          7.073536e-04  6.088815e-02
orbit22          3.159005e-03  6.056503e-02
orbit23         -2.673480e-06  3.175670e-04
orbit24          4.949215e-03  6.918600e-02
orbit25          0.000000e+00  1.136379e-19
orbit26          0.000000e+00  1.993064e-02
orbit27          5.508042e-04  9.906218e-02
orbit28          4.312359e-04  9.360686e-02
orbit29          1.743117e-05  1.916667e-02
orbit30          2.809712e-05  3.971379e-02
orbit31          3.419717e-05  3.202277e-02
orbit32          0.000000e+00  1.107241e-19
orbit33          0.000000e+00  3.794708e-20
orbit34          1.058217e-04  2.301098e-02
orbit35          9.903882e-04  2.614067e-02
orbit36          1.298139e-05  2.006384e-02
orbit37         -2.150538e-06  4.787234e-03
orbit38          1.281542e-03  1.375381e-01
orbit39          3.129776e-03  1.097809e-01
orbit40          0.000000e+00  7.223497e-20
orbit41          0.000000e+00  0.000000e+00
orbit42          2.784286e-04  1.639128e-02
orbit43          8.440354e-06  2.951961e-02
orbit44          0.000000e+00  0.000000e+00
orbit45         -4.295533e-06  3.219048e-02
orbit46          0.000000e+00  1.095722e-19
orbit47          0.000000e+00  6.830474e-20
orbit48          1.923077e-04  9.916667e-03
orbit49          8.346360e-04  5.569568e-02
orbit50          4.870483e-05  3.091239e-02
orbit51          3.113076e-04  5.322941e-02
orbit52          0.000000e+00  6.030875e-20
orbit53         -4.355401e-06  2.807143e-02
orbit54          0.000000e+00  3.476223e-20
orbit55          0.000000e+00  0.000000e+00
orbit56          7.866372e-03  1.705411e-01
orbit57          0.000000e+00  0.000000e+00
orbit58          0.000000e+00  0.000000e+00
orbit59          0.000000e+00  5.346472e-20
orbit60          0.000000e+00  3.903128e-20
orbit61          0.000000e+00  0.000000e+00
orbit62          3.044268e-04  4.775126e-02
orbit63          0.000000e+00  6.722053e-20
orbit64         -4.275331e-06  1.823256e-02
orbit65          1.710133e-05  9.523810e-03
orbit66          0.000000e+00  0.000000e+00
orbit67          0.000000e+00  0.000000e+00
orbit68          0.000000e+00  0.000000e+00
orbit69          0.000000e+00  0.000000e+00
orbit70          0.000000e+00  0.000000e+00
orbit71          0.000000e+00  0.000000e+00
orbit72          0.000000e+00  0.000000e+00
AP               0.000000e+00  0.000000e+00
bet              8.297296e-06  7.645614e-02
ecc              0.000000e+00  9.127627e-20
eccrad           0.000000e+00  1.269872e-19
close            4.661633e-05  3.514031e-02
constraint       0.000000e+00  2.074214e-19
coreness        -3.527148e-05  1.602443e-01
knn              8.104119e-05  3.538365e-02
hubscore         2.380538e-03  1.311030e-01
pagerank         7.898114e-06  3.425133e-02
trans            0.000000e+00  5.854692e-20
evcent           9.750814e-06  1.492751e-02
first            0.000000e+00  1.402009e-19
upto_second      2.650543e-04  9.710368e-02
upto_third       1.473375e-03  2.729726e-02
upto_fourth      5.225749e-05  3.796059e-02
upto_fifth       1.625133e-03  2.308512e-01
upto_sixth       4.747688e-05  5.433333e-02
second           9.595261e-04  8.886633e-02
third            3.159205e-03  7.051444e-02
fourth           3.297517e-04  1.970308e-01
fifth            6.222460e-06  1.682564e-01
sixth            2.210812e-03  1.315387e-01
ratio1           5.321055e-05  5.041339e-02
ratio2           1.278495e-04  8.611469e-02
ratio3           4.843452e-04  5.697041e-02
ratio4          -4.330879e-06  3.612245e-02
ratio5          -3.995429e-06  1.606269e-01
ratio6           1.498278e-05  3.804191e-01
selfinter        1.164848e-05  5.319423e-02
walktrap_vertex  3.270202e-05  4.554520e-02
bigcom1          1.403402e-04  5.018072e-02
bigcom2          0.000000e+00  0.000000e+00
bigcom3         -8.741259e-06  1.808602e-02
bigcom4          8.294303e-04  8.506566e-02
bigcom6          0.000000e+00  0.000000e+00
bigcom8          0.000000e+00  0.000000e+00
bigcom9          0.000000e+00  0.000000e+00
bigcom11         0.000000e+00  0.000000e+00
bigcom13         0.000000e+00  1.084202e-21
bigcom15         0.000000e+00  0.000000e+00
bigcom16         0.000000e+00  0.000000e+00
bigcom21         0.000000e+00  0.000000e+00
bigcom22         0.000000e+00  0.000000e+00
bigcom24         0.000000e+00  0.000000e+00
bigcom26         0.000000e+00  0.000000e+00
bigcom28         0.000000e+00  0.000000e+00
bigcom30         0.000000e+00  1.084202e-21
bigcom31         0.000000e+00  0.000000e+00
bigcom32         0.000000e+00  0.000000e+00
bigcom33         0.000000e+00  0.000000e+00
bigcom34         0.000000e+00  0.000000e+00
bigcom36         0.000000e+00  0.000000e+00
bigcom37         0.000000e+00  0.000000e+00
bigcom38         0.000000e+00  0.000000e+00
bigcom39         0.000000e+00  0.000000e+00
bigcom40         3.465933e-04  1.528792e-01
bigcom43         0.000000e+00  0.000000e+00
bigcom44         0.000000e+00  0.000000e+00
bigcom46         0.000000e+00  0.000000e+00
bigcom47         0.000000e+00  0.000000e+00
bigcom49         0.000000e+00  0.000000e+00
bigcom50         0.000000e+00  0.000000e+00
bigcom51         0.000000e+00  0.000000e+00
bigcom52         0.000000e+00  0.000000e+00
bigcom54         0.000000e+00  0.000000e+00
bigcom56         0.000000e+00  0.000000e+00
bigcom62         0.000000e+00  0.000000e+00
bigcom66         0.000000e+00  0.000000e+00
bigcom68         0.000000e+00  0.000000e+00
bigcom69         0.000000e+00  0.000000e+00
bigcom71         0.000000e+00  0.000000e+00
bigcom72         0.000000e+00  0.000000e+00
bigcom73         0.000000e+00  0.000000e+00
bigcom74         0.000000e+00  0.000000e+00
bigcom75         0.000000e+00  0.000000e+00
bigcom76         0.000000e+00  0.000000e+00
bigcom77         0.000000e+00  0.000000e+00
bigcom79         0.000000e+00  0.000000e+00
bigcom80         0.000000e+00  1.084202e-21
bigcom82         0.000000e+00  0.000000e+00
bigcom83         0.000000e+00  0.000000e+00
bigcom84         0.000000e+00  0.000000e+00
bigcom85         0.000000e+00  0.000000e+00
bigcom87         0.000000e+00  0.000000e+00
bigcom89         0.000000e+00  0.000000e+00
bigcom91         0.000000e+00  0.000000e+00
bigcom92         0.000000e+00  0.000000e+00
bigcom93         0.000000e+00  0.000000e+00
bigcom96         0.000000e+00  0.000000e+00
bigcom97         0.000000e+00  0.000000e+00
bigcom98         0.000000e+00  0.000000e+00
bigcom99         0.000000e+00  0.000000e+00
bigcom101        0.000000e+00  0.000000e+00
bigcom104        0.000000e+00  0.000000e+00
bigcom106        0.000000e+00  0.000000e+00
bigcom109        0.000000e+00  0.000000e+00
bigcom113        0.000000e+00  0.000000e+00
bigcom116        0.000000e+00  0.000000e+00
bigcom120        0.000000e+00  0.000000e+00
bigcom123        0.000000e+00  0.000000e+00
bigcom126        0.000000e+00  0.000000e+00
bigcom127        0.000000e+00  0.000000e+00
bigcom137        0.000000e+00  0.000000e+00
bigcom139        0.000000e+00  0.000000e+00
bigcom140        0.000000e+00  0.000000e+00
bigcom143        0.000000e+00  0.000000e+00
bigcom145        0.000000e+00  0.000000e+00
bigcom146        0.000000e+00  0.000000e+00
bigcom147        0.000000e+00  0.000000e+00
bigcom149        0.000000e+00  0.000000e+00
bigcom153        0.000000e+00  0.000000e+00
bigcom154        0.000000e+00  0.000000e+00
bigcom156        0.000000e+00  0.000000e+00
bigcom157        0.000000e+00  0.000000e+00
bigcom158        0.000000e+00  0.000000e+00
bigcom160        0.000000e+00  0.000000e+00
bigcom161        0.000000e+00  0.000000e+00
bigcom162        0.000000e+00  0.000000e+00
bigcom164        0.000000e+00  0.000000e+00
bigcom166        0.000000e+00  0.000000e+00
bigcom167        0.000000e+00  0.000000e+00
bigcom171        0.000000e+00  9.165109e-01
bigcom173        0.000000e+00  0.000000e+00
bigcom175        0.000000e+00  0.000000e+00
bigcom176        0.000000e+00  0.000000e+00
bigcom177        0.000000e+00  0.000000e+00
bigcom178        0.000000e+00  0.000000e+00
bigcom180        0.000000e+00  0.000000e+00
bigcom181        0.000000e+00  0.000000e+00
bigcom184        0.000000e+00  0.000000e+00
bigcom186        0.000000e+00  0.000000e+00
bigcom187        0.000000e+00  0.000000e+00
bigcom189        0.000000e+00  0.000000e+00
bigcom194        0.000000e+00  0.000000e+00
bigcom195        0.000000e+00  0.000000e+00
bigcom196       -4.376368e-06  4.842585e-01
bigcom204        0.000000e+00  0.000000e+00
bigcom205        0.000000e+00  0.000000e+00
bigcom212        0.000000e+00  0.000000e+00
bigcom214        0.000000e+00  0.000000e+00
bigcom222        0.000000e+00  0.000000e+00
bigcom223        0.000000e+00  0.000000e+00
bigcom226        0.000000e+00  0.000000e+00
bigcom227        0.000000e+00  0.000000e+00
bigcom229        0.000000e+00  0.000000e+00
bigcom233        0.000000e+00  0.000000e+00
bigcom236        0.000000e+00  0.000000e+00
bigcom237        0.000000e+00  0.000000e+00
bigcom246        0.000000e+00  0.000000e+00
bigcom248        0.000000e+00  0.000000e+00
bigcom249        0.000000e+00  0.000000e+00
bigcom250        0.000000e+00  0.000000e+00
bigcom254        0.000000e+00  0.000000e+00
bigcom266        0.000000e+00  0.000000e+00
bigcom269        0.000000e+00  0.000000e+00
bigcom272        0.000000e+00  0.000000e+00
bigcom274        0.000000e+00  0.000000e+00
bigcom281        0.000000e+00  0.000000e+00
bigcom291        0.000000e+00  0.000000e+00
bigcom292        0.000000e+00  0.000000e+00
bigcom295        0.000000e+00  0.000000e+00
bigcom299        0.000000e+00  0.000000e+00
bigcom301        0.000000e+00  0.000000e+00
bigcom306        0.000000e+00  0.000000e+00
bigcom309        0.000000e+00  0.000000e+00
bigcom314        0.000000e+00  0.000000e+00
bigcom321        0.000000e+00  0.000000e+00
bigcom341        0.000000e+00  0.000000e+00
bigcom350        0.000000e+00  0.000000e+00
bigcom353        0.000000e+00  0.000000e+00
bigcom359        0.000000e+00  0.000000e+00
bigcom363        0.000000e+00  0.000000e+00
bigcom365        0.000000e+00  0.000000e+00
bigcom385        0.000000e+00  0.000000e+00
bigcom386        0.000000e+00  0.000000e+00
bigcom408        0.000000e+00  0.000000e+00
bigcom412        0.000000e+00  0.000000e+00
bigcom480        0.000000e+00  0.000000e+00
spin_vertex     -1.696164e-08  2.833333e-02
membership_s1    2.816442e-05  1.766063e-02
membership_s3    0.000000e+00  0.000000e+00
membership_s4    8.743263e-06  1.895722e-02
membership_s5    0.000000e+00  0.000000e+00
membership_s6    0.000000e+00  1.626303e-20
membership_s7    0.000000e+00  0.000000e+00
membership_s8    0.000000e+00  0.000000e+00
membership_s9    0.000000e+00  0.000000e+00
membership_s11   0.000000e+00  0.000000e+00
membership_s12   0.000000e+00  0.000000e+00
membership_s14   0.000000e+00  0.000000e+00
membership_s15   0.000000e+00  0.000000e+00
membership_s16   0.000000e+00  0.000000e+00
membership_s17   0.000000e+00  0.000000e+00
membership_s18   0.000000e+00  0.000000e+00
membership_s20   0.000000e+00  0.000000e+00
membership_s21   0.000000e+00  0.000000e+00
membership_s22   0.000000e+00  0.000000e+00
membership_s24   0.000000e+00  0.000000e+00
membership_s25   0.000000e+00  0.000000e+00
membership_s26   0.000000e+00  0.000000e+00
membership_s27   0.000000e+00  3.035766e-20
membership_s28   0.000000e+00  0.000000e+00
membership_s30   0.000000e+00  9.107298e-20
membership_s31   0.000000e+00  3.252607e-20
membership_s32   3.856357e-05  1.694415e-02
membership_s33   0.000000e+00  0.000000e+00
membership_s36   1.958358e-04  1.100085e-01
membership_s37   0.000000e+00  0.000000e+00
V1               1.509705e-05  1.291296e-01
V2               1.659600e-04  1.249919e-01
pdi              0.000000e+00  0.000000e+00
adhesion         2.825286e-03  2.991096e-01
cohesion         2.637387e-03  3.444459e-01
inner            1.766179e-04  1.582586e-01
outer            2.237430e-04  8.968518e-02
ioratio          2.042102e-04  9.306275e-02
comsize          6.315470e-04  1.704271e-01
[1] "Dataset: low_CT Model GLM, run: 1 of 10 2015-06-22 17:04:50"
[1] "glmnet variable coefficients"
                         [,1]          [,2]
(Intercept)     -6.344519e+00 -6.942441e+00
graph0           7.863098e-40  9.153548e-03
graph1           3.091345e-43  1.711163e-06
graph2          -5.015923e-41 -1.548411e-02
graph3           2.158716e-44 -5.180611e-08
graph4           3.519467e-46  7.439108e-09
graph5           1.507889e-41 -7.076532e-06
graph6           4.881469e-44 -1.678791e-06
graph7          -4.223151e-42 -1.551904e-04
graph8          -8.762496e-40 -2.882641e-02
graph9           4.197109e-46 -1.207536e-08
graph10          1.458955e-47  2.877608e-10
graph11          5.584168e-49  1.255849e-11
graph12          1.470479e-46 -5.376103e-09
graph13          5.033222e-45 -2.869304e-07
graph14          9.127471e-47  1.893781e-09
graph15          1.567967e-42 -5.727809e-06
graph16          4.374764e-45 -8.835304e-08
graph17          5.299448e-45  2.278872e-07
graph18          3.827771e-44 -4.056830e-06
graph19         -9.495389e-45 -1.113472e-06
graph20          3.263478e-43  5.284349e-06
graph21          1.040434e-42  2.411482e-05
graph22         -7.878009e-44 -3.161404e-06
graph23         -2.628856e-43 -1.673661e-05
graph24         -4.722553e-44  3.963930e-06
graph25          6.347251e-42  1.045347e-04
graph26         -4.006284e-42 -1.749996e-04
graph27         -5.013623e-41 -1.410603e-03
graph28         -3.156213e-41 -5.818252e-04
graph29         -1.477777e-39 -1.559571e-02
orbit0           7.863098e-40  9.171517e-03
orbit1           3.016992e-43  1.662065e-06
orbit2           4.450149e-40  5.735061e-03
orbit3          -5.015923e-41 -1.547092e-02
orbit4           9.871654e-45 -3.535738e-07
orbit5           1.112633e-42  2.112160e-05
orbit6           3.519397e-46  7.477889e-09
orbit7           5.247556e-40  6.930486e-03
orbit8           1.507889e-41 -6.302892e-06
orbit9           3.171767e-44 -2.971269e-06
orbit10          2.505875e-43  1.370168e-06
orbit11          6.640162e-40  3.353589e-03
orbit12         -4.240524e-42 -1.530049e-04
orbit13         -1.213438e-40 -1.194161e-02
orbit14         -8.762496e-40 -2.882327e-02
orbit15          2.524107e-46 -1.299440e-08
orbit16          4.869958e-44  7.854463e-07
orbit17          5.329317e-45 -1.552911e-07
orbit18         -2.144286e-46 -7.820880e-09
orbit19          1.232105e-47  2.572144e-10
orbit20          1.247002e-45  2.792933e-08
orbit21          1.593063e-42  3.298221e-05
orbit22          5.584168e-49  1.255550e-11
orbit23          9.619725e-40  1.018122e-02
orbit24         -1.117266e-46 -1.055866e-08
orbit25          2.076327e-45  1.599120e-08
orbit26          1.145416e-42  3.738887e-05
orbit27          2.014439e-45 -5.855863e-07
orbit28          5.058770e-43  7.413600e-06
orbit29         -5.644206e-45 -7.472145e-07
orbit30          2.997436e-42  7.271931e-05
orbit31          9.042082e-47  1.782562e-09
orbit32          5.013935e-46  1.196358e-08
orbit33          2.198617e-39  5.020932e-02
orbit34          1.567967e-42 -5.837511e-06
orbit35          2.415847e-45 -6.396886e-08
orbit36          3.687694e-43  9.368681e-06
orbit37          1.762222e-44 -3.838132e-07
orbit38          2.111966e-41  3.659881e-04
orbit39         -6.185017e-46 -2.008767e-07
orbit40          1.495079e-44  8.058734e-07
orbit41         -9.763594e-43 -8.836470e-05
orbit42          1.564476e-39  1.435907e-02
orbit43          3.829566e-44 -4.095074e-06
orbit44         -1.083389e-39 -1.048790e-01
orbit45         -5.657402e-45 -1.281456e-06
orbit46         -9.030541e-44 -1.718985e-06
orbit47          1.377049e-41  4.950655e-04
orbit48         -8.337912e-43 -4.708842e-05
orbit49          3.303525e-43  5.508340e-06
orbit50         -1.121363e-41 -2.361641e-03
orbit51          2.149916e-42  3.634673e-05
orbit52          7.363703e-43  3.417516e-05
orbit53          1.010705e-41 -6.983976e-04
orbit54         -7.876878e-44 -3.182261e-06
orbit55         -1.144820e-39 -3.986244e-02
orbit56         -2.554401e-43 -1.677340e-05
orbit57         -1.453602e-42 -5.861117e-05
orbit58         -9.727743e-40 -6.613689e-02
orbit59          6.083517e-45  7.608701e-06
orbit60         -1.386680e-41 -8.259820e-04
orbit61         -1.319554e-39 -4.487828e-02
orbit62          1.010090e-41  2.373962e-04
orbit63         -3.091150e-41 -2.798926e-03
orbit64         -1.981482e-41 -7.814824e-04
orbit65         -4.520948e-42 -2.115627e-04
orbit66         -1.403098e-41 -3.776495e-04
orbit67         -1.201486e-39 -2.312342e-02
orbit68         -5.014336e-41 -1.413306e-03
orbit69         -1.774371e-39 -3.125508e-02
orbit70         -3.151231e-41 -5.844303e-04
orbit71         -8.776532e-40 -9.729945e-03
orbit72         -1.477777e-39 -1.558583e-02
AP              -1.829592e-39 -8.034499e-02
bet             -4.129729e-45 -2.596611e-06
ecc              3.074740e-40  1.695120e-02
eccrad           1.844844e-39  1.017080e-01
close           -7.393307e-39 -4.462474e-01
constraint      -3.091965e-39 -6.346767e-02
coreness         9.333399e-40  2.330361e-02
knn             -1.030496e-42 -2.052273e-05
hubscore         3.166847e-38  1.870253e-01
pagerank        -5.876724e-39 -3.636349e-01
trans           -2.023661e-39 -9.100367e-02
evcent           2.956578e-38  6.074005e-02
first            7.863098e-40  9.143137e-03
upto_second      2.883440e-43  1.439507e-06
upto_third      -8.984575e-44 -5.271756e-06
upto_fourth     -1.819679e-43 -8.053720e-06
upto_fifth      -7.433162e-44 -8.751437e-07
upto_sixth       1.783990e-43  1.335011e-05
second           2.853848e-43  1.411972e-06
third           -1.575553e-43 -7.958663e-06
fourth          -7.728294e-44 -5.975338e-07
fifth            2.831755e-43  1.311879e-05
sixth            1.702575e-43  4.874556e-06
ratio1          -1.042061e-42 -2.042172e-05
ratio2          -1.796316e-42 -8.061921e-06
ratio3           2.782429e-42  2.639688e-06
ratio4          -2.166245e-42 -1.099008e-04
ratio5          -2.072431e-42 -8.746793e-05
ratio6           1.391828e-43  8.004248e-06
selfinter        3.814754e-39  1.941728e-01
walktrap_vertex  2.144348e-39  5.761342e-02
bigcom1          5.642803e-40  1.051822e-02
bigcom2         -1.772955e-39 -5.538084e-02
bigcom3          7.802283e-39  3.287210e-01
bigcom4          1.580352e-40  2.668688e-02
bigcom6         -1.771542e-39 -6.179107e-02
bigcom8         -1.798496e-39 -5.229772e-02
bigcom9         -1.779201e-39 -8.018004e-02
bigcom11        -1.773521e-39 -1.220398e-01
bigcom13        -1.776073e-39 -1.300055e-01
bigcom15        -1.775789e-39 -7.011917e-02
bigcom16        -1.772955e-39 -1.345560e-01
bigcom21        -1.784344e-39 -7.090964e-02
bigcom22        -1.795880e-39 -8.799661e-02
bigcom24        -1.772107e-39 -4.126981e-02
bigcom26        -1.778632e-39 -1.079967e-01
bigcom28        -1.798205e-39 -9.217317e-02
bigcom30        -1.783199e-39 -1.236488e-01
bigcom31        -1.771542e-39 -5.059933e-02
bigcom32        -1.773804e-39 -6.536567e-02
bigcom33        -1.771542e-39 -1.023123e-01
bigcom34        -1.772390e-39 -1.136283e-01
bigcom36        -1.773804e-39 -8.308481e-02
bigcom37        -1.771824e-39 -7.387938e-02
bigcom38        -1.774088e-39 -8.592613e-02
bigcom39        -1.774088e-39 -9.915107e-02
bigcom40         4.427553e-39  2.042449e-01
bigcom43        -1.772672e-39 -1.008633e-01
bigcom44        -1.791826e-39 -1.117794e-01
bigcom46        -1.773238e-39 -1.120544e-01
bigcom47        -1.772672e-39 -9.160725e-02
bigcom49        -1.773238e-39 -9.449853e-02
bigcom50        -1.773521e-39 -6.997935e-02
bigcom51        -1.772107e-39 -1.192186e-01
bigcom52        -1.771824e-39 -8.113921e-02
bigcom54        -1.771824e-39 -9.364237e-02
bigcom56        -1.772390e-39 -5.636562e-02
bigcom62        -1.771824e-39 -1.039271e-01
bigcom66        -1.772107e-39 -7.024321e-02
bigcom68        -1.771542e-39 -5.575277e-02
bigcom69        -1.773238e-39 -8.830737e-02
bigcom71        -1.774938e-39 -7.315606e-02
bigcom72        -1.772672e-39 -1.079425e-01
bigcom73        -1.772107e-39 -1.146709e-01
bigcom74        -1.772390e-39 -1.132034e-01
bigcom75        -1.771260e-39 -9.728420e-02
bigcom76        -1.772390e-39 -9.317493e-02
bigcom77        -1.772107e-39 -5.717655e-02
bigcom79        -1.771824e-39 -1.016111e-01
bigcom80        -1.772107e-39 -9.971487e-02
bigcom82        -1.772107e-39 -7.362471e-02
bigcom83        -1.771824e-39 -5.054700e-02
bigcom84        -1.771824e-39 -2.468000e-01
bigcom85        -1.772390e-39 -7.872768e-02
bigcom87        -1.772672e-39 -9.023936e-02
bigcom89        -1.771824e-39 -8.869042e-02
bigcom91        -1.771542e-39 -3.399559e-02
bigcom92        -1.774654e-39 -5.958928e-02
bigcom93        -1.772107e-39 -6.712837e-02
bigcom96        -1.771260e-39 -7.698329e-02
bigcom97        -1.773238e-39 -8.637710e-02
bigcom98        -1.771824e-39 -9.683857e-02
bigcom99        -1.772390e-39 -6.605172e-02
bigcom101       -1.772955e-39 -9.785657e-02
bigcom104       -1.773804e-39 -8.403390e-02
bigcom106       -1.772672e-39 -1.159513e-01
bigcom109       -1.772390e-39 -1.619977e-01
bigcom113       -1.772390e-39 -6.165356e-02
bigcom116       -1.774938e-39 -1.097860e-01
bigcom120       -1.771824e-39 -1.819570e-01
bigcom123       -1.772107e-39 -1.114368e-01
bigcom126       -1.771824e-39 -4.881079e-02
bigcom127       -1.771542e-39 -8.743076e-02
bigcom137       -1.772390e-39 -7.452876e-02
bigcom139       -1.771824e-39 -9.049552e-02
bigcom140       -1.772107e-39 -2.127692e-01
bigcom143       -1.772390e-39 -9.341990e-02
bigcom145       -1.772107e-39 -6.945825e-02
bigcom146       -1.772107e-39 -1.549282e-01
bigcom147       -1.772107e-39 -6.013762e-02
bigcom149       -1.771260e-39 -2.949041e-02
bigcom153       -1.772672e-39 -1.094135e-01
bigcom154       -1.773521e-39 -1.233288e-01
bigcom156       -1.771542e-39 -6.913838e-02
bigcom157       -1.771824e-39 -8.740759e-02
bigcom158       -1.771824e-39 -7.075493e-02
bigcom160       -1.772390e-39 -1.042016e-01
bigcom161       -1.771824e-39 -7.794372e-02
bigcom162       -1.771824e-39 -4.781312e-02
bigcom164       -1.772107e-39 -1.350535e-01
bigcom166       -1.773238e-39 -8.240149e-02
bigcom167       -1.773238e-39 -6.796142e-02
bigcom171        1.008491e-36  5.014161e+00
bigcom173       -1.772390e-39 -6.161408e-02
bigcom175       -1.771824e-39 -5.037189e-02
bigcom176       -1.772107e-39 -1.600206e-01
bigcom177       -1.772107e-39 -6.182196e-02
bigcom178       -1.772390e-39 -7.316520e-02
bigcom180       -1.771542e-39 -1.769235e-01
bigcom181       -1.772672e-39 -4.122225e-02
bigcom184       -1.771824e-39 -1.871601e-01
bigcom186       -1.771824e-39 -1.279323e-01
bigcom187       -1.771542e-39 -1.622757e-01
bigcom189       -1.772390e-39 -7.976712e-02
bigcom194       -1.772107e-39 -9.248763e-02
bigcom195       -1.772107e-39 -5.580022e-02
bigcom196        5.034400e-37  3.164202e+00
bigcom204       -1.772955e-39 -8.007815e-02
bigcom205       -1.771824e-39 -6.509432e-02
bigcom212       -1.771824e-39 -1.200476e-01
bigcom214       -1.772672e-39 -7.325364e-02
bigcom222       -1.771824e-39 -1.056802e-01
bigcom223        0.000000e+00  0.000000e+00
bigcom226       -1.771824e-39 -7.023014e-02
bigcom227       -1.771824e-39 -5.819016e-02
bigcom229       -1.772107e-39 -7.129984e-02
bigcom233       -1.771260e-39 -7.078477e-02
bigcom236       -1.771824e-39 -6.332145e-02
bigcom237       -1.771260e-39 -8.010005e-02
bigcom246       -1.772390e-39 -4.583159e-02
bigcom248       -1.772955e-39 -5.670043e-02
bigcom249       -1.771542e-39 -4.734571e-02
bigcom250       -1.771824e-39 -1.057096e-01
bigcom254       -1.772390e-39 -7.258083e-02
bigcom266       -1.771542e-39 -1.543552e-01
bigcom269       -1.773238e-39 -8.400622e-02
bigcom272       -1.771824e-39 -8.335772e-02
bigcom274       -1.774371e-39 -9.800124e-02
bigcom281       -1.771542e-39 -1.050093e-01
bigcom291       -1.771260e-39 -5.931484e-02
bigcom292       -1.771824e-39 -4.992115e-02
bigcom295       -1.771260e-39 -1.001390e-01
bigcom299       -1.771824e-39 -8.011099e-02
bigcom301       -1.772107e-39 -9.800327e-02
bigcom306       -1.772107e-39 -1.155091e-01
bigcom309       -1.772955e-39 -7.037457e-02
bigcom314       -1.771542e-39 -3.631811e-02
bigcom321       -1.773521e-39 -6.126748e-02
bigcom341       -1.771824e-39 -2.240275e-01
bigcom350       -1.771542e-39 -1.916170e-02
bigcom353       -1.771824e-39 -9.527229e-02
bigcom359       -1.771824e-39 -7.346819e-02
bigcom363       -1.771824e-39 -4.968934e-02
bigcom365       -1.771542e-39 -1.968498e-01
bigcom385       -1.772107e-39 -8.140311e-02
bigcom386       -1.771542e-39 -3.813510e-02
bigcom408       -1.773238e-39 -7.595086e-02
bigcom412       -1.772107e-39 -5.443417e-02
bigcom480       -1.771824e-39 -7.866996e-02
spin_vertex     -2.740729e-39 -7.457082e-02
membership_s1   -3.691640e-40 -1.084625e-02
membership_s3   -1.776641e-39 -1.208629e-01
membership_s4    1.246246e-39  7.927501e-02
membership_s5   -1.908470e-39 -7.792453e-02
membership_s6   -2.022776e-39 -7.484335e-02
membership_s7   -1.875610e-39 -8.467491e-02
membership_s8   -1.774088e-39 -1.103759e-01
membership_s9   -1.775505e-39 -1.161653e-01
membership_s11  -1.773804e-39 -8.438253e-02
membership_s12  -1.773238e-39 -8.637496e-02
membership_s14  -1.772672e-39 -8.795905e-02
membership_s15  -1.801412e-39 -7.645935e-02
membership_s16  -1.773804e-39 -1.202130e-01
membership_s17  -1.773238e-39 -9.614438e-02
membership_s18  -1.783771e-39 -9.850333e-02
membership_s20  -1.772672e-39 -7.251343e-02
membership_s21  -1.807566e-39 -6.576540e-02
membership_s22  -1.775789e-39 -7.612122e-02
membership_s24  -1.776357e-39 -9.418586e-02
membership_s25  -1.773521e-39 -9.150753e-02
membership_s26  -1.775505e-39 -7.092698e-02
membership_s27  -1.894155e-39 -8.877912e-02
membership_s28  -1.775789e-39 -1.158905e-01
membership_s30   9.065975e-40 -5.228702e-03
membership_s31  -1.879099e-39 -8.632948e-02
membership_s32   4.106358e-39  1.056831e-01
membership_s33  -1.772107e-39 -9.495093e-02
membership_s36   3.575260e-39  2.054118e-01
membership_s37  -1.790094e-39 -9.277076e-02
V1               5.233551e-40  6.633181e-03
V2               2.350914e-39  7.143410e-02
pdi             -7.601417e-36 -3.153483e+02
adhesion        -8.348940e-44 -1.208530e-06
cohesion         1.669795e-43  2.415680e-06
inner            3.856976e-44  2.695780e-07
outer            6.979857e-44 -2.481376e-07
ioratio          2.420583e-39  3.936159e-04
comsize          6.133255e-43  1.787506e-05
[1] "Dataset: low_CT Model GBM, run: 2 of 10 2015-06-22 17:06:33"
Iter   TrainDeviance   ValidDeviance   StepSize   Improve
     1        0.0868            -nan     0.0100    0.0001

[1] "GBM variable coefficients"
                            var      rel.inf
graph13                 graph13 4.355963e+01
sixth                     sixth 1.103095e+01
membership_s32   membership_s32 1.058129e+01
graph1                   graph1 1.026353e+01
bet                         bet 1.025600e+01
coreness               coreness 8.182333e+00
orbit5                   orbit5 3.234247e+00
orbit38                 orbit38 1.444002e+00
orbit56                 orbit56 8.716745e-01
orbit42                 orbit42 5.763465e-01
graph3                   graph3 2.332524e-29
graph9                   graph9 1.667874e-29
graph0                   graph0 0.000000e+00
graph2                   graph2 0.000000e+00
graph4                   graph4 0.000000e+00
graph5                   graph5 0.000000e+00
graph6                   graph6 0.000000e+00
graph7                   graph7 0.000000e+00
graph8                   graph8 0.000000e+00
graph10                 graph10 0.000000e+00
graph11                 graph11 0.000000e+00
graph12                 graph12 0.000000e+00
graph14                 graph14 0.000000e+00
graph15                 graph15 0.000000e+00
graph16                 graph16 0.000000e+00
graph17                 graph17 0.000000e+00
graph18                 graph18 0.000000e+00
graph19                 graph19 0.000000e+00
graph20                 graph20 0.000000e+00
graph21                 graph21 0.000000e+00
graph22                 graph22 0.000000e+00
graph23                 graph23 0.000000e+00
graph24                 graph24 0.000000e+00
graph25                 graph25 0.000000e+00
graph26                 graph26 0.000000e+00
graph27                 graph27 0.000000e+00
graph28                 graph28 0.000000e+00
graph29                 graph29 0.000000e+00
orbit0                   orbit0 0.000000e+00
orbit1                   orbit1 0.000000e+00
orbit2                   orbit2 0.000000e+00
orbit3                   orbit3 0.000000e+00
orbit4                   orbit4 0.000000e+00
orbit6                   orbit6 0.000000e+00
orbit7                   orbit7 0.000000e+00
orbit8                   orbit8 0.000000e+00
orbit9                   orbit9 0.000000e+00
orbit10                 orbit10 0.000000e+00
orbit11                 orbit11 0.000000e+00
orbit12                 orbit12 0.000000e+00
orbit13                 orbit13 0.000000e+00
orbit14                 orbit14 0.000000e+00
orbit15                 orbit15 0.000000e+00
orbit16                 orbit16 0.000000e+00
orbit17                 orbit17 0.000000e+00
orbit18                 orbit18 0.000000e+00
orbit19                 orbit19 0.000000e+00
orbit20                 orbit20 0.000000e+00
orbit21                 orbit21 0.000000e+00
orbit22                 orbit22 0.000000e+00
orbit23                 orbit23 0.000000e+00
orbit24                 orbit24 0.000000e+00
orbit25                 orbit25 0.000000e+00
orbit26                 orbit26 0.000000e+00
orbit27                 orbit27 0.000000e+00
orbit28                 orbit28 0.000000e+00
orbit29                 orbit29 0.000000e+00
orbit30                 orbit30 0.000000e+00
orbit31                 orbit31 0.000000e+00
orbit32                 orbit32 0.000000e+00
orbit33                 orbit33 0.000000e+00
orbit34                 orbit34 0.000000e+00
orbit35                 orbit35 0.000000e+00
orbit36                 orbit36 0.000000e+00
orbit37                 orbit37 0.000000e+00
orbit39                 orbit39 0.000000e+00
orbit40                 orbit40 0.000000e+00
orbit41                 orbit41 0.000000e+00
orbit43                 orbit43 0.000000e+00
orbit44                 orbit44 0.000000e+00
orbit45                 orbit45 0.000000e+00
orbit46                 orbit46 0.000000e+00
orbit47                 orbit47 0.000000e+00
orbit48                 orbit48 0.000000e+00
orbit49                 orbit49 0.000000e+00
orbit50                 orbit50 0.000000e+00
orbit51                 orbit51 0.000000e+00
orbit52                 orbit52 0.000000e+00
orbit53                 orbit53 0.000000e+00
orbit54                 orbit54 0.000000e+00
orbit55                 orbit55 0.000000e+00
orbit57                 orbit57 0.000000e+00
orbit58                 orbit58 0.000000e+00
orbit59                 orbit59 0.000000e+00
orbit60                 orbit60 0.000000e+00
orbit61                 orbit61 0.000000e+00
orbit62                 orbit62 0.000000e+00
orbit63                 orbit63 0.000000e+00
orbit64                 orbit64 0.000000e+00
orbit65                 orbit65 0.000000e+00
orbit66                 orbit66 0.000000e+00
orbit67                 orbit67 0.000000e+00
orbit68                 orbit68 0.000000e+00
orbit69                 orbit69 0.000000e+00
orbit70                 orbit70 0.000000e+00
orbit71                 orbit71 0.000000e+00
orbit72                 orbit72 0.000000e+00
AP                           AP 0.000000e+00
ecc                         ecc 0.000000e+00
eccrad                   eccrad 0.000000e+00
close                     close 0.000000e+00
constraint           constraint 0.000000e+00
knn                         knn 0.000000e+00
hubscore               hubscore 0.000000e+00
pagerank               pagerank 0.000000e+00
trans                     trans 0.000000e+00
evcent                   evcent 0.000000e+00
first                     first 0.000000e+00
upto_second         upto_second 0.000000e+00
upto_third           upto_third 0.000000e+00
upto_fourth         upto_fourth 0.000000e+00
upto_fifth           upto_fifth 0.000000e+00
upto_sixth           upto_sixth 0.000000e+00
second                   second 0.000000e+00
third                     third 0.000000e+00
fourth                   fourth 0.000000e+00
fifth                     fifth 0.000000e+00
ratio1                   ratio1 0.000000e+00
ratio2                   ratio2 0.000000e+00
ratio3                   ratio3 0.000000e+00
ratio4                   ratio4 0.000000e+00
ratio5                   ratio5 0.000000e+00
ratio6                   ratio6 0.000000e+00
selfinter             selfinter 0.000000e+00
walktrap_vertex walktrap_vertex 0.000000e+00
bigcom1                 bigcom1 0.000000e+00
bigcom2                 bigcom2 0.000000e+00
bigcom3                 bigcom3 0.000000e+00
bigcom4                 bigcom4 0.000000e+00
bigcom6                 bigcom6 0.000000e+00
bigcom8                 bigcom8 0.000000e+00
bigcom9                 bigcom9 0.000000e+00
bigcom11               bigcom11 0.000000e+00
bigcom13               bigcom13 0.000000e+00
bigcom15               bigcom15 0.000000e+00
bigcom16               bigcom16 0.000000e+00
bigcom21               bigcom21 0.000000e+00
bigcom22               bigcom22 0.000000e+00
bigcom24               bigcom24 0.000000e+00
bigcom26               bigcom26 0.000000e+00
bigcom28               bigcom28 0.000000e+00
bigcom30               bigcom30 0.000000e+00
bigcom31               bigcom31 0.000000e+00
bigcom32               bigcom32 0.000000e+00
bigcom33               bigcom33 0.000000e+00
bigcom34               bigcom34 0.000000e+00
bigcom36               bigcom36 0.000000e+00
bigcom37               bigcom37 0.000000e+00
bigcom38               bigcom38 0.000000e+00
bigcom39               bigcom39 0.000000e+00
bigcom40               bigcom40 0.000000e+00
bigcom43               bigcom43 0.000000e+00
bigcom44               bigcom44 0.000000e+00
bigcom46               bigcom46 0.000000e+00
bigcom47               bigcom47 0.000000e+00
bigcom49               bigcom49 0.000000e+00
bigcom50               bigcom50 0.000000e+00
bigcom51               bigcom51 0.000000e+00
bigcom52               bigcom52 0.000000e+00
bigcom54               bigcom54 0.000000e+00
bigcom56               bigcom56 0.000000e+00
bigcom62               bigcom62 0.000000e+00
bigcom66               bigcom66 0.000000e+00
bigcom68               bigcom68 0.000000e+00
bigcom69               bigcom69 0.000000e+00
bigcom71               bigcom71 0.000000e+00
bigcom72               bigcom72 0.000000e+00
bigcom73               bigcom73 0.000000e+00
bigcom74               bigcom74 0.000000e+00
bigcom75               bigcom75 0.000000e+00
bigcom76               bigcom76 0.000000e+00
bigcom77               bigcom77 0.000000e+00
bigcom79               bigcom79 0.000000e+00
bigcom80               bigcom80 0.000000e+00
bigcom82               bigcom82 0.000000e+00
bigcom83               bigcom83 0.000000e+00
bigcom84               bigcom84 0.000000e+00
bigcom85               bigcom85 0.000000e+00
bigcom87               bigcom87 0.000000e+00
bigcom89               bigcom89 0.000000e+00
bigcom91               bigcom91 0.000000e+00
bigcom92               bigcom92 0.000000e+00
bigcom93               bigcom93 0.000000e+00
bigcom96               bigcom96 0.000000e+00
bigcom97               bigcom97 0.000000e+00
bigcom98               bigcom98 0.000000e+00
bigcom99               bigcom99 0.000000e+00
bigcom101             bigcom101 0.000000e+00
bigcom104             bigcom104 0.000000e+00
bigcom106             bigcom106 0.000000e+00
bigcom109             bigcom109 0.000000e+00
bigcom113             bigcom113 0.000000e+00
bigcom116             bigcom116 0.000000e+00
bigcom120             bigcom120 0.000000e+00
bigcom123             bigcom123 0.000000e+00
bigcom126             bigcom126 0.000000e+00
bigcom127             bigcom127 0.000000e+00
bigcom137             bigcom137 0.000000e+00
bigcom139             bigcom139 0.000000e+00
bigcom140             bigcom140 0.000000e+00
bigcom143             bigcom143 0.000000e+00
bigcom145             bigcom145 0.000000e+00
bigcom146             bigcom146 0.000000e+00
bigcom147             bigcom147 0.000000e+00
bigcom149             bigcom149 0.000000e+00
bigcom153             bigcom153 0.000000e+00
bigcom154             bigcom154 0.000000e+00
bigcom156             bigcom156 0.000000e+00
bigcom157             bigcom157 0.000000e+00
bigcom158             bigcom158 0.000000e+00
bigcom160             bigcom160 0.000000e+00
bigcom161             bigcom161 0.000000e+00
bigcom162             bigcom162 0.000000e+00
bigcom164             bigcom164 0.000000e+00
bigcom166             bigcom166 0.000000e+00
bigcom167             bigcom167 0.000000e+00
bigcom171             bigcom171 0.000000e+00
bigcom173             bigcom173 0.000000e+00
bigcom175             bigcom175 0.000000e+00
bigcom176             bigcom176 0.000000e+00
bigcom177             bigcom177 0.000000e+00
bigcom178             bigcom178 0.000000e+00
bigcom180             bigcom180 0.000000e+00
bigcom181             bigcom181 0.000000e+00
bigcom184             bigcom184 0.000000e+00
bigcom186             bigcom186 0.000000e+00
bigcom187             bigcom187 0.000000e+00
bigcom189             bigcom189 0.000000e+00
bigcom194             bigcom194 0.000000e+00
bigcom195             bigcom195 0.000000e+00
bigcom196             bigcom196 0.000000e+00
bigcom204             bigcom204 0.000000e+00
bigcom205             bigcom205 0.000000e+00
bigcom212             bigcom212 0.000000e+00
bigcom214             bigcom214 0.000000e+00
bigcom222             bigcom222 0.000000e+00
bigcom223             bigcom223 0.000000e+00
bigcom226             bigcom226 0.000000e+00
bigcom227             bigcom227 0.000000e+00
bigcom229             bigcom229 0.000000e+00
bigcom233             bigcom233 0.000000e+00
bigcom236             bigcom236 0.000000e+00
bigcom237             bigcom237 0.000000e+00
bigcom246             bigcom246 0.000000e+00
bigcom248             bigcom248 0.000000e+00
bigcom249             bigcom249 0.000000e+00
bigcom250             bigcom250 0.000000e+00
bigcom254             bigcom254 0.000000e+00
bigcom266             bigcom266 0.000000e+00
bigcom269             bigcom269 0.000000e+00
bigcom272             bigcom272 0.000000e+00
bigcom274             bigcom274 0.000000e+00
bigcom281             bigcom281 0.000000e+00
bigcom291             bigcom291 0.000000e+00
bigcom292             bigcom292 0.000000e+00
bigcom295             bigcom295 0.000000e+00
bigcom299             bigcom299 0.000000e+00
bigcom301             bigcom301 0.000000e+00
bigcom306             bigcom306 0.000000e+00
bigcom309             bigcom309 0.000000e+00
bigcom314             bigcom314 0.000000e+00
bigcom321             bigcom321 0.000000e+00
bigcom341             bigcom341 0.000000e+00
bigcom350             bigcom350 0.000000e+00
bigcom353             bigcom353 0.000000e+00
bigcom359             bigcom359 0.000000e+00
bigcom363             bigcom363 0.000000e+00
bigcom365             bigcom365 0.000000e+00
bigcom385             bigcom385 0.000000e+00
bigcom386             bigcom386 0.000000e+00
bigcom408             bigcom408 0.000000e+00
bigcom412             bigcom412 0.000000e+00
bigcom480             bigcom480 0.000000e+00
spin_vertex         spin_vertex 0.000000e+00
membership_s1     membership_s1 0.000000e+00
membership_s3     membership_s3 0.000000e+00
membership_s4     membership_s4 0.000000e+00
membership_s5     membership_s5 0.000000e+00
membership_s6     membership_s6 0.000000e+00
membership_s7     membership_s7 0.000000e+00
membership_s8     membership_s8 0.000000e+00
membership_s9     membership_s9 0.000000e+00
membership_s11   membership_s11 0.000000e+00
membership_s12   membership_s12 0.000000e+00
membership_s14   membership_s14 0.000000e+00
membership_s15   membership_s15 0.000000e+00
membership_s16   membership_s16 0.000000e+00
membership_s17   membership_s17 0.000000e+00
membership_s18   membership_s18 0.000000e+00
membership_s20   membership_s20 0.000000e+00
membership_s21   membership_s21 0.000000e+00
membership_s22   membership_s22 0.000000e+00
membership_s24   membership_s24 0.000000e+00
membership_s25   membership_s25 0.000000e+00
membership_s26   membership_s26 0.000000e+00
membership_s27   membership_s27 0.000000e+00
membership_s28   membership_s28 0.000000e+00
membership_s30   membership_s30 0.000000e+00
membership_s31   membership_s31 0.000000e+00
membership_s33   membership_s33 0.000000e+00
membership_s36   membership_s36 0.000000e+00
membership_s37   membership_s37 0.000000e+00
V1                           V1 0.000000e+00
V2                           V2 0.000000e+00
pdi                         pdi 0.000000e+00
adhesion               adhesion 0.000000e+00
cohesion               cohesion 0.000000e+00
inner                     inner 0.000000e+00
outer                     outer 0.000000e+00
ioratio                 ioratio 0.000000e+00
comsize                 comsize 0.000000e+00
[1] "Dataset: low_CT Model RF, run: 2 of 10 2015-06-22 17:06:35"
     |      Out-of-bag   |
Tree |      MSE  %Var(y) |
   1 | 0.002784   146.20 |
   2 | 0.002517   132.14 |
   3 | 0.003528   185.25 |
   4 | 0.003089   162.18 |
   5 | 0.003068   161.08 |
   6 | 0.002964   155.62 |
   7 | 0.002938   154.28 |
   8 |   0.0026   136.51 |
   9 | 0.002532   132.96 |
  10 | 0.002521   132.39 |
  11 | 0.002418   126.94 |
  12 | 0.002461   129.21 |
  13 |  0.00242   127.05 |
  14 | 0.002414   126.77 |
  15 | 0.002631   138.17 |
  16 | 0.002557   134.28 |
  17 | 0.002346   123.18 |
  18 |  0.00232   121.80 |
  19 |  0.00229   120.22 |
  20 | 0.002263   118.84 |
  21 | 0.002244   117.82 |
  22 | 0.002232   117.21 |
  23 | 0.002218   116.46 |
  24 | 0.002209   115.99 |
  25 | 0.002213   116.18 |
  26 |  0.00222   116.59 |
  27 | 0.002214   116.23 |
  28 | 0.002198   115.43 |
  29 | 0.002198   115.41 |
  30 | 0.002194   115.20 |
  31 | 0.002187   114.86 |
  32 | 0.002179   114.43 |
  33 | 0.002173   114.12 |
  34 | 0.002178   114.39 |
  35 | 0.002173   114.12 |
  36 | 0.002165   113.71 |
  37 | 0.002166   113.71 |
  38 |  0.00216   113.43 |
  39 | 0.002166   113.74 |
  40 | 0.002159   113.35 |
  41 | 0.002167   113.81 |
  42 | 0.002171   114.02 |
  43 | 0.002165   113.67 |
  44 | 0.002152   113.01 |
  45 | 0.002142   112.49 |
  46 | 0.002147   112.75 |
  47 | 0.002139   112.32 |
  48 | 0.002146   112.70 |
  49 | 0.002149   112.83 |
  50 |  0.00215   112.88 |
  51 | 0.002157   113.25 |
  52 | 0.002151   112.93 |
  53 | 0.002155   113.17 |
  54 | 0.002157   113.28 |
  55 | 0.002161   113.50 |
  56 | 0.002164   113.62 |
  57 | 0.002161   113.48 |
  58 | 0.002162   113.53 |
  59 | 0.002162   113.50 |
  60 | 0.002162   113.52 |
  61 | 0.002158   113.29 |
  62 | 0.002157   113.28 |
  63 | 0.002151   112.96 |
  64 |  0.00215   112.90 |
  65 | 0.002154   113.13 |
  66 |  0.00215   112.90 |
  67 | 0.002149   112.83 |
  68 | 0.002147   112.75 |
  69 | 0.002153   113.04 |
  70 | 0.002151   112.95 |
  71 | 0.002146   112.71 |
  72 | 0.002145   112.65 |
  73 | 0.002143   112.50 |
  74 | 0.002138   112.27 |
  75 | 0.002138   112.25 |
  76 | 0.002134   112.07 |
  77 |  0.00213   111.85 |
  78 |  0.00213   111.83 |
  79 | 0.002129   111.79 |
  80 | 0.002127   111.70 |
  81 | 0.002124   111.55 |
  82 | 0.002123   111.48 |
  83 | 0.002119   111.25 |
  84 | 0.002116   111.12 |
  85 | 0.002113   110.95 |
  86 | 0.002115   111.06 |
  87 | 0.002112   110.92 |
  88 | 0.002112   110.92 |
  89 | 0.002112   110.89 |
  90 | 0.002111   110.87 |
  91 | 0.002108   110.68 |
  92 | 0.002107   110.63 |
  93 | 0.002107   110.63 |
  94 | 0.002104   110.47 |
  95 | 0.002105   110.53 |
  96 | 0.002107   110.66 |
  97 | 0.002111   110.87 |
  98 |  0.00211   110.79 |
  99 | 0.002105   110.52 |
 100 |  0.00211   110.77 |
[1] "Random Forest variable coefficients"
                      %IncMSE IncNodePurity
graph0           0.000000e+00  7.589415e-21
graph1           1.043189e-04  1.144083e-02
graph2           0.000000e+00  8.809143e-21
graph3           7.901523e-04  1.270126e-01
graph4           3.491857e-05  3.893152e-02
graph5           4.336414e-03  1.884728e-01
graph6           1.450971e-03  6.240484e-02
graph7           0.000000e+00  1.965116e-20
graph8           0.000000e+00  1.287490e-21
graph9           1.426012e-03  1.430389e-01
graph10          3.683246e-03  1.610668e-01
graph11          1.601479e-03  3.602539e-02
graph12          1.150580e-03  9.232836e-02
graph13          2.378507e-03  1.980599e-01
graph14          0.000000e+00  2.310706e-20
graph15          1.326847e-05  2.961400e-02
graph16          5.595523e-06  9.869048e-03
graph17          1.118873e-03  9.179635e-02
graph18          1.298701e-05  3.627706e-02
graph19          6.466186e-04  5.856601e-02
graph20          2.580890e-03  1.848009e-01
graph21          1.497280e-04  2.941273e-02
graph22          0.000000e+00  1.694066e-20
graph23          1.974016e-03  1.957601e-01
graph24          0.000000e+00  1.470449e-20
graph25          8.715389e-04  5.270857e-02
graph26          0.000000e+00  8.470329e-21
graph27          0.000000e+00  3.049319e-21
graph28          0.000000e+00  2.846031e-21
graph29          0.000000e+00  0.000000e+00
orbit0           4.278990e-06  8.333333e-03
orbit1           4.504707e-04  2.281846e-02
orbit2           1.005997e-05  2.398268e-02
orbit3          -4.312204e-06  1.428571e-02
orbit4           8.538589e-04  1.359511e-01
orbit5           2.104581e-04  1.291443e-01
orbit6           1.727116e-05  4.830406e-02
orbit7           0.000000e+00  1.009663e-20
orbit8           1.084926e-03  7.984212e-02
orbit9           1.560954e-03  4.302402e-02
orbit10          1.304915e-05  1.750000e-02
orbit11         -8.722198e-06  2.921053e-02
orbit12          0.000000e+00  8.333333e-03
orbit13          0.000000e+00  5.285486e-21
orbit14          0.000000e+00  7.453890e-22
orbit15          1.397732e-04  2.571483e-02
orbit16          8.227630e-05  1.442476e-01
orbit17          2.006902e-04  4.084205e-02
orbit18          5.673858e-04  1.541080e-01
orbit19         -2.132752e-05  7.347248e-02
orbit20          2.088672e-04  4.366524e-02
orbit21         -2.564734e-05  7.212540e-02
orbit22          1.668519e-03  7.531497e-02
orbit23         -2.040932e-06  7.723598e-04
orbit24          7.244125e-05  2.804623e-02
orbit25          0.000000e+00  9.622294e-21
orbit26         -1.293661e-05  1.890747e-02
orbit27          9.499623e-04  2.130924e-01
orbit28          2.102437e-03  1.204895e-01
orbit29          0.000000e+00  8.402567e-21
orbit30          4.993224e-05  1.140492e-01
orbit31          8.165394e-05  9.430908e-02
orbit32          4.288165e-06  1.889881e-02
orbit33          1.300954e-05  3.618311e-04
orbit34          8.294082e-04  1.012402e-01
orbit35          4.368720e-06  3.570749e-02
orbit36          3.892734e-05  8.913918e-04
orbit37          4.293688e-06  1.015255e-02
orbit38          1.350190e-03  2.533065e-01
orbit39          7.078140e-04  4.133989e-02
orbit40          0.000000e+00  4.811147e-21
orbit41          4.683665e-06  3.402318e-03
orbit42          1.890034e-04  7.330467e-03
orbit43          4.278990e-06  2.571429e-02
orbit44          0.000000e+00  5.421011e-22
orbit45          1.407427e-03  1.478773e-02
orbit46          0.000000e+00  8.470329e-21
orbit47          1.725626e-05  2.666667e-02
orbit48          1.633122e-04  1.866071e-02
orbit49          4.665188e-03  1.232884e-01
orbit50          3.005582e-05  1.017653e-03
orbit51          8.963263e-05  1.248634e-02
orbit52          0.000000e+00  1.246832e-20
orbit53         -2.168299e-05  3.628736e-02
orbit54          0.000000e+00  1.118083e-20
orbit55          0.000000e+00  5.421011e-22
orbit56          2.424797e-03  1.479446e-01
orbit57          0.000000e+00  5.488773e-21
orbit58          0.000000e+00  5.488773e-21
orbit59          0.000000e+00  8.267042e-21
orbit60          0.000000e+00  5.963112e-21
orbit61          0.000000e+00  1.287490e-21
orbit62          4.984991e-04  4.215042e-02
orbit63          0.000000e+00  4.472334e-21
orbit64          0.000000e+00  2.439455e-21
orbit65          0.000000e+00  1.633080e-20
orbit66          0.000000e+00  1.626303e-21
orbit67          0.000000e+00  6.776264e-22
orbit68          0.000000e+00  1.023216e-20
orbit69          0.000000e+00  0.000000e+00
orbit70          0.000000e+00  2.303930e-21
orbit71          0.000000e+00  0.000000e+00
orbit72          0.000000e+00  0.000000e+00
AP               0.000000e+00  1.965116e-21
bet              3.427073e-05  1.190863e-02
ecc              1.322168e-05  1.851852e-02
eccrad           0.000000e+00  5.692061e-21
close            1.657350e-04  1.018580e-02
constraint      -4.313555e-06  9.579095e-03
coreness         3.531166e-04  2.464982e-01
knn             -8.695393e-06  2.375659e-04
hubscore         1.419723e-04  2.448988e-02
pagerank         6.942200e-04  1.410192e-01
trans            0.000000e+00  7.792703e-21
evcent           4.283933e-04  3.159950e-02
first            0.000000e+00  3.591420e-21
upto_second      1.548265e-04  6.163663e-02
upto_third       2.151173e-03  7.036354e-02
upto_fourth      1.574886e-03  2.722869e-02
upto_fifth       8.378129e-04  6.004112e-01
upto_sixth       1.753106e-04  6.720119e-02
second          -1.010051e-05  3.762393e-02
third            2.830639e-04  3.956097e-02
fourth           2.024760e-04  1.614704e-01
fifth            2.514203e-04  2.175368e-01
sixth            1.360024e-03  2.871665e-01
ratio1           7.567369e-05  3.806185e-02
ratio2           7.320900e-05  1.237529e-01
ratio3           1.340452e-03  7.131244e-02
ratio4           1.186559e-04  7.456400e-02
ratio5           3.533102e-05  2.118604e-01
ratio6           3.643721e-04  2.599826e-01
selfinter       -3.809842e-05  9.994396e-02
walktrap_vertex  1.580091e-04  1.110654e-01
bigcom1          7.642985e-05  7.566053e-02
bigcom2          0.000000e+00  0.000000e+00
bigcom3          0.000000e+00  1.851852e-02
bigcom4          5.538392e-04  5.698158e-02
bigcom6          0.000000e+00  0.000000e+00
bigcom8          0.000000e+00  1.084202e-21
bigcom9          0.000000e+00  0.000000e+00
bigcom11         0.000000e+00  1.084202e-21
bigcom13         0.000000e+00  0.000000e+00
bigcom15         0.000000e+00  0.000000e+00
bigcom16         0.000000e+00  0.000000e+00
bigcom21         0.000000e+00  1.084202e-21
bigcom22         0.000000e+00  0.000000e+00
bigcom24         0.000000e+00  0.000000e+00
bigcom26         0.000000e+00  0.000000e+00
bigcom28         0.000000e+00  3.455894e-21
bigcom30         0.000000e+00  1.355253e-22
bigcom31         0.000000e+00  0.000000e+00
bigcom32         0.000000e+00  0.000000e+00
bigcom33         0.000000e+00  0.000000e+00
bigcom34         0.000000e+00  0.000000e+00
bigcom36         0.000000e+00  0.000000e+00
bigcom37         0.000000e+00  0.000000e+00
bigcom38         0.000000e+00  2.168404e-21
bigcom39         0.000000e+00  6.776264e-23
bigcom40         5.173544e-04  1.318747e-01
bigcom43         0.000000e+00  0.000000e+00
bigcom44         0.000000e+00  4.675622e-21
bigcom46         0.000000e+00  4.336809e-21
bigcom47         0.000000e+00  0.000000e+00
bigcom49         0.000000e+00  0.000000e+00
bigcom50         0.000000e+00  0.000000e+00
bigcom51         0.000000e+00  0.000000e+00
bigcom52         0.000000e+00  2.168404e-21
bigcom54         0.000000e+00  0.000000e+00
bigcom56         0.000000e+00  0.000000e+00
bigcom62         0.000000e+00  0.000000e+00
bigcom66         0.000000e+00  0.000000e+00
bigcom68         0.000000e+00  0.000000e+00
bigcom69         0.000000e+00  0.000000e+00
bigcom71         0.000000e+00  0.000000e+00
bigcom72         0.000000e+00  0.000000e+00
bigcom73         0.000000e+00  0.000000e+00
bigcom74         0.000000e+00  0.000000e+00
bigcom75         0.000000e+00  0.000000e+00
bigcom76         0.000000e+00  0.000000e+00
bigcom77         0.000000e+00  0.000000e+00
bigcom79         0.000000e+00  0.000000e+00
bigcom80         0.000000e+00  0.000000e+00
bigcom82         0.000000e+00  0.000000e+00
bigcom83         0.000000e+00  0.000000e+00
bigcom84         0.000000e+00  0.000000e+00
bigcom85         0.000000e+00  0.000000e+00
bigcom87         0.000000e+00  0.000000e+00
bigcom89         0.000000e+00  0.000000e+00
bigcom91         0.000000e+00  0.000000e+00
bigcom92         0.000000e+00  0.000000e+00
bigcom93         0.000000e+00  0.000000e+00
bigcom96         0.000000e+00  0.000000e+00
bigcom97         0.000000e+00  0.000000e+00
bigcom98         0.000000e+00  2.168404e-21
bigcom99         0.000000e+00  0.000000e+00
bigcom101        0.000000e+00  0.000000e+00
bigcom104        0.000000e+00  0.000000e+00
bigcom106        0.000000e+00  0.000000e+00
bigcom109        0.000000e+00  0.000000e+00
bigcom113        0.000000e+00  0.000000e+00
bigcom116        0.000000e+00  1.084202e-21
bigcom120        0.000000e+00  0.000000e+00
bigcom123        0.000000e+00  0.000000e+00
bigcom126        0.000000e+00  0.000000e+00
bigcom127        0.000000e+00  0.000000e+00
bigcom137        0.000000e+00  0.000000e+00
bigcom139        0.000000e+00  0.000000e+00
bigcom140        0.000000e+00  0.000000e+00
bigcom143        0.000000e+00  0.000000e+00
bigcom145        0.000000e+00  0.000000e+00
bigcom146        0.000000e+00  0.000000e+00
bigcom147        0.000000e+00  0.000000e+00
bigcom149        0.000000e+00  0.000000e+00
bigcom153        0.000000e+00  0.000000e+00
bigcom154        0.000000e+00  1.084202e-21
bigcom156        0.000000e+00  0.000000e+00
bigcom157        0.000000e+00  2.168404e-21
bigcom158        0.000000e+00  0.000000e+00
bigcom160        0.000000e+00  0.000000e+00
bigcom161        0.000000e+00  0.000000e+00
bigcom162        0.000000e+00  0.000000e+00
bigcom164        0.000000e+00  0.000000e+00
bigcom166        0.000000e+00  0.000000e+00
bigcom167        0.000000e+00  0.000000e+00
bigcom171        0.000000e+00  8.470880e-01
bigcom173        0.000000e+00  0.000000e+00
bigcom175        0.000000e+00  0.000000e+00
bigcom176        0.000000e+00  0.000000e+00
bigcom177        0.000000e+00  0.000000e+00
bigcom178        0.000000e+00  0.000000e+00
bigcom180        0.000000e+00  0.000000e+00
bigcom181        0.000000e+00  0.000000e+00
bigcom184        0.000000e+00  0.000000e+00
bigcom186        0.000000e+00  0.000000e+00
bigcom187        0.000000e+00  0.000000e+00
bigcom189        0.000000e+00  0.000000e+00
bigcom194        0.000000e+00  0.000000e+00
bigcom195        0.000000e+00  0.000000e+00
bigcom196        7.856510e-21  5.384847e-01
bigcom204        0.000000e+00  1.084202e-21
bigcom205        0.000000e+00  0.000000e+00
bigcom212        0.000000e+00  0.000000e+00
bigcom214        0.000000e+00  0.000000e+00
bigcom222        0.000000e+00  0.000000e+00
bigcom223        0.000000e+00  0.000000e+00
bigcom226        0.000000e+00  0.000000e+00
bigcom227        0.000000e+00  0.000000e+00
bigcom229        0.000000e+00  0.000000e+00
bigcom233        0.000000e+00  0.000000e+00
bigcom236        0.000000e+00  0.000000e+00
bigcom237        0.000000e+00  0.000000e+00
bigcom246        0.000000e+00  0.000000e+00
bigcom248        0.000000e+00  0.000000e+00
bigcom249        0.000000e+00  0.000000e+00
bigcom250        0.000000e+00  8.673617e-21
bigcom254        0.000000e+00  0.000000e+00
bigcom266        0.000000e+00  8.673617e-21
bigcom269        0.000000e+00  6.776264e-23
bigcom272        0.000000e+00  0.000000e+00
bigcom274        0.000000e+00  0.000000e+00
bigcom281        0.000000e+00  0.000000e+00
bigcom291        0.000000e+00  0.000000e+00
bigcom292        0.000000e+00  0.000000e+00
bigcom295        0.000000e+00  0.000000e+00
bigcom299        0.000000e+00  0.000000e+00
bigcom301        0.000000e+00  1.084202e-21
bigcom306        0.000000e+00  0.000000e+00
bigcom309        0.000000e+00  0.000000e+00
bigcom314        0.000000e+00  0.000000e+00
bigcom321        0.000000e+00  0.000000e+00
bigcom341        0.000000e+00  0.000000e+00
bigcom350        0.000000e+00  0.000000e+00
bigcom353        0.000000e+00  0.000000e+00
bigcom359        0.000000e+00  0.000000e+00
bigcom363        0.000000e+00  0.000000e+00
bigcom365        0.000000e+00  0.000000e+00
bigcom385        0.000000e+00  0.000000e+00
bigcom386        0.000000e+00  0.000000e+00
bigcom408        0.000000e+00  0.000000e+00
bigcom412        0.000000e+00  0.000000e+00
bigcom480        0.000000e+00  0.000000e+00
spin_vertex     -1.933208e-06  8.365589e-03
membership_s1    1.116581e-05  6.417596e-02
membership_s3    0.000000e+00  0.000000e+00
membership_s4    1.655456e-05  4.453499e-02
membership_s5    4.219892e-06  7.635548e-02
membership_s6    0.000000e+00  2.846031e-21
membership_s7    0.000000e+00  6.098637e-22
membership_s8    0.000000e+00  0.000000e+00
membership_s9    0.000000e+00  0.000000e+00
membership_s11   0.000000e+00  0.000000e+00
membership_s12   0.000000e+00  0.000000e+00
membership_s14   0.000000e+00  0.000000e+00
membership_s15   0.000000e+00  0.000000e+00
membership_s16   0.000000e+00  0.000000e+00
membership_s17   0.000000e+00  0.000000e+00
membership_s18   0.000000e+00  1.219727e-21
membership_s20   0.000000e+00  0.000000e+00
membership_s21   0.000000e+00  1.084202e-21
membership_s22   0.000000e+00  0.000000e+00
membership_s24   0.000000e+00  0.000000e+00
membership_s25   0.000000e+00  6.776264e-23
membership_s26   0.000000e+00  0.000000e+00
membership_s27   0.000000e+00  1.423015e-21
membership_s28   0.000000e+00  0.000000e+00
membership_s30   4.291845e-06  1.636364e-02
membership_s31   0.000000e+00  2.710505e-21
membership_s32   7.220162e-05  1.636075e-02
membership_s33   0.000000e+00  0.000000e+00
membership_s36   4.547895e-05  7.575508e-02
membership_s37   0.000000e+00  0.000000e+00
V1               4.142448e-05  1.440168e-01
V2               5.540131e-05  7.499296e-02
pdi              0.000000e+00  0.000000e+00
adhesion         3.388545e-03  1.346723e-01
cohesion         2.930873e-03  1.928831e-01
inner            1.540395e-04  1.273171e-01
outer            1.878814e-04  1.240557e-01
ioratio          2.043604e-04  8.329688e-02
comsize          2.926384e-04  2.149792e-01
[1] "Dataset: low_CT Model GLM, run: 2 of 10 2015-06-22 17:07:31"
[1] "glmnet variable coefficients"
                         [,1]          [,2]
(Intercept)     -6.259741e+00 -7.302697e+00
graph0           8.420234e-40  7.150485e-03
graph1           4.112303e-43 -1.044488e-06
graph2          -1.233125e-40 -1.977665e-02
graph3           4.435176e-44  3.017562e-07
graph4           2.946140e-46  1.313023e-09
graph5           2.566679e-41  2.627756e-04
graph6           1.593724e-43  7.905980e-07
graph7          -5.605428e-42 -2.590141e-04
graph8          -9.802048e-40 -2.747082e-02
graph9           9.986055e-46  2.024730e-09
graph10          1.518769e-47  8.553062e-11
graph11          4.360467e-49  3.133907e-12
graph12          1.011868e-45  6.223763e-09
graph13          1.501383e-44 -1.080270e-07
graph14          8.670378e-47  6.960207e-10
graph15          1.800317e-42 -2.209488e-05
graph16          6.762274e-45 -8.375354e-08
graph17          8.656103e-45  3.359433e-07
graph18         -5.586086e-45 -8.818565e-06
graph19          6.164580e-44  1.455169e-06
graph20          6.872646e-43  1.422547e-05
graph21          1.198048e-42  9.163438e-06
graph22         -9.983764e-44 -3.929984e-06
graph23          3.175280e-43  7.994129e-06
graph24         -1.802172e-43 -1.307153e-05
graph25          1.112379e-41  4.798763e-05
graph26         -4.517580e-42 -2.303377e-04
graph27         -5.411108e-41 -1.547615e-03
graph28         -3.473262e-41 -5.359402e-04
graph29         -1.578785e-39 -1.278330e-02
orbit0           8.420234e-40  7.162343e-03
orbit1           4.036223e-43 -1.091268e-06
orbit2           4.585228e-40  4.515406e-03
orbit3          -1.233125e-40 -1.976676e-02
orbit4           3.619008e-44  9.948201e-08
orbit5           1.159820e-42  1.861169e-05
orbit6           2.946071e-46  1.332978e-09
orbit7           5.140659e-40  4.816919e-03
orbit8           2.566679e-41  2.628247e-04
orbit9           2.232737e-43  1.837268e-06
orbit10          1.847636e-43 -3.040672e-06
orbit11          6.313953e-40  3.216444e-04
orbit12         -5.626016e-42 -2.581790e-04
orbit13         -1.788380e-40 -1.283402e-02
orbit14         -9.802048e-40 -2.746721e-02
orbit15          1.019925e-45  8.759816e-09
orbit16          5.401818e-44  5.404004e-07
orbit17          5.600847e-45 -2.177113e-07
orbit18         -1.415852e-46 -1.155909e-08
orbit19          1.251799e-47  5.945611e-11
orbit20          1.240305e-45  2.821739e-08
orbit21          1.607100e-42  3.139313e-05
orbit22          4.360467e-49  3.101365e-12
orbit23          8.972413e-40  4.588622e-03
orbit24          1.166255e-45  7.629439e-09
orbit25          1.834636e-45  4.884998e-09
orbit26          1.192482e-42  3.783941e-05
orbit27          2.543805e-44  5.833042e-08
orbit28          5.607044e-43  5.142566e-06
orbit29         -1.138755e-44 -1.319687e-06
orbit30          3.210775e-42  7.687056e-05
orbit31          8.709050e-47  2.950889e-10
orbit32          4.598624e-46  1.174721e-08
orbit33          2.142455e-39  4.623650e-02
orbit34          1.800317e-42 -2.220744e-05
orbit35          5.943671e-45 -1.618377e-08
orbit36          5.579113e-43  1.281897e-05
orbit37          2.114971e-44 -5.331239e-07
orbit38          2.461977e-41  2.462370e-04
orbit39          9.792776e-45  1.052121e-07
orbit40          1.436640e-44  8.232654e-07
orbit41         -1.049030e-42 -7.723023e-05
orbit42          1.524665e-39  1.238085e-02
orbit43         -5.567951e-45 -8.852406e-06
orbit44         -1.249507e-39 -1.023529e-01
orbit45          8.965318e-44  2.312929e-06
orbit46         -1.245187e-43 -5.562762e-06
orbit47          1.426399e-41  4.676860e-04
orbit48         -9.066734e-43 -4.680167e-05
orbit49          6.945071e-43  1.458661e-05
orbit50         -9.315314e-42 -3.075889e-03
orbit51          2.658027e-42  8.366852e-06
orbit52          5.825715e-43  2.056048e-05
orbit53          9.439574e-42 -1.122127e-03
orbit54         -9.982469e-44 -3.948009e-06
orbit55         -1.259558e-39 -3.609025e-02
orbit56          3.487640e-43  8.909618e-06
orbit57         -1.741124e-42 -6.052725e-05
orbit58         -1.044107e-39 -6.032258e-02
orbit59         -1.342043e-43 -1.104966e-05
orbit60         -1.515459e-41 -8.047538e-04
orbit61         -1.405257e-39 -3.832323e-02
orbit62          1.724703e-41  1.899941e-04
orbit63         -3.652908e-41 -3.601527e-03
orbit64         -2.202423e-41 -8.995676e-04
orbit65         -5.151440e-42 -2.877623e-04
orbit66         -1.538644e-41 -3.518711e-04
orbit67         -1.350337e-39 -2.307358e-02
orbit68         -5.414408e-41 -1.550825e-03
orbit69         -1.930437e-39 -3.466337e-02
orbit70         -3.474353e-41 -5.392701e-04
orbit71         -1.040932e-39 -9.205901e-03
orbit72         -1.578785e-39 -1.277407e-02
AP              -1.989040e-39 -7.666297e-02
bet             -1.316414e-44 -2.479100e-06
ecc              4.626580e-40  3.420895e-02
eccrad           2.775948e-39  2.052495e-01
close            1.085676e-39 -3.029712e-01
constraint      -3.511772e-39 -5.845986e-02
coreness         9.769154e-40  2.072736e-02
knn             -9.555205e-43 -2.165945e-05
hubscore         7.129338e-38  9.685370e-01
pagerank        -5.280508e-39 -4.043578e-01
trans           -2.304144e-39 -1.071919e-01
evcent           6.862492e-38  8.278845e-01
first            8.420234e-40  7.152273e-03
upto_second      3.754505e-43 -1.896241e-06
upto_third       1.438719e-44 -3.017703e-06
upto_fourth     -7.817158e-44 -5.821529e-06
upto_fifth      -1.075381e-44 -1.100202e-07
upto_sixth       2.485850e-43  1.749329e-05
second           3.723145e-43 -1.917295e-06
third           -9.469097e-45 -4.323788e-06
fourth          -1.502716e-43 -2.241260e-06
fifth            1.257040e-43  9.516004e-06
sixth            6.816249e-44  3.735216e-06
ratio1          -9.835857e-43 -2.222315e-05
ratio2          -2.481325e-42 -1.909406e-07
ratio3          -5.383512e-43 -2.580535e-05
ratio4          -2.561912e-42 -1.058306e-04
ratio5          -2.253708e-42 -8.285953e-05
ratio6           5.261327e-44  8.098264e-06
selfinter        3.558960e-39  1.846450e-01
walktrap_vertex  3.231892e-39  9.480121e-02
bigcom1          2.907707e-39  1.295542e-01
bigcom2         -1.929822e-39 -5.781044e-02
bigcom3          7.469067e-39  3.227409e-01
bigcom4          1.081252e-39  6.360407e-02
bigcom6         -1.927674e-39 -7.084733e-02
bigcom8         -1.957560e-39 -8.155868e-02
bigcom9         -1.934751e-39 -8.369411e-02
bigcom11        -1.929822e-39 -1.487054e-01
bigcom13        -1.932591e-39 -1.206183e-01
bigcom15        -1.933825e-39 -8.229827e-02
bigcom16        -1.929515e-39 -1.131323e-01
bigcom21        -1.941258e-39 -1.058318e-01
bigcom22        -1.953774e-39 -1.048612e-01
bigcom24        -1.928287e-39 -4.131791e-02
bigcom26        -1.935677e-39 -1.043137e-01
bigcom28        -1.958509e-39 -1.054358e-01
bigcom30        -1.940947e-39 -1.614666e-01
bigcom31        -1.927980e-39 -7.085043e-02
bigcom32        -1.929822e-39 -5.615716e-02
bigcom33        -1.928287e-39 -9.201922e-02
bigcom34        -1.928901e-39 -1.622691e-01
bigcom36        -1.930437e-39 -1.054036e-01
bigcom37        -1.928287e-39 -7.232951e-02
bigcom38        -1.931052e-39 -8.603445e-02
bigcom39        -1.930744e-39 -1.057424e-01
bigcom40         4.243837e-39  1.925202e-01
bigcom43        -1.929208e-39 -9.180196e-02
bigcom44        -1.950630e-39 -1.122128e-01
bigcom46        -1.930437e-39 -1.210253e-01
bigcom47        -1.929515e-39 -8.746298e-02
bigcom49        -1.929208e-39 -8.311339e-02
bigcom50        -1.930129e-39 -7.991312e-02
bigcom51        -1.928594e-39 -1.379100e-01
bigcom52        -1.928287e-39 -8.119686e-02
bigcom54        -1.928287e-39 -8.269207e-02
bigcom56        -1.928901e-39 -6.024205e-02
bigcom62        -1.928287e-39 -9.336019e-02
bigcom66        -1.928901e-39 -9.834653e-02
bigcom68        -1.928594e-39 -5.761925e-02
bigcom69        -1.929515e-39 -7.971307e-02
bigcom71        -1.932283e-39 -7.276273e-02
bigcom72        -1.929208e-39 -9.248594e-02
bigcom73        -1.927980e-39 -8.845743e-02
bigcom74        -1.929208e-39 -1.109186e-01
bigcom75        -1.927980e-39 -6.859851e-02
bigcom76        -1.928901e-39 -9.003111e-02
bigcom77        -1.928287e-39 -7.286054e-02
bigcom79        -1.928594e-39 -1.178250e-01
bigcom80        -1.927980e-39 -8.656835e-02
bigcom82        -1.928901e-39 -1.116998e-01
bigcom83        -1.928287e-39 -4.816381e-02
bigcom84        -1.928287e-39 -3.014789e-01
bigcom85        -1.928901e-39 -1.060963e-01
bigcom87        -1.929208e-39 -8.312181e-02
bigcom89        -1.928594e-39 -9.648160e-02
bigcom91        -1.928287e-39 -5.594245e-02
bigcom92        -1.930129e-39 -5.021205e-02
bigcom93        -1.928594e-39 -7.754591e-02
bigcom96        -1.927980e-39 -5.953588e-02
bigcom97        -1.929515e-39 -8.592098e-02
bigcom98        -1.928901e-39 -1.033520e-01
bigcom99        -1.928287e-39 -6.484614e-02
bigcom101       -1.929822e-39 -9.323856e-02
bigcom104       -1.930744e-39 -1.133426e-01
bigcom106       -1.928901e-39 -1.159393e-01
bigcom109       -1.928901e-39 -1.604472e-01
bigcom113       -1.929515e-39 -6.500270e-02
bigcom116       -1.931052e-39 -1.257483e-01
bigcom120       -1.928287e-39 -1.457426e-01
bigcom123       -1.928901e-39 -1.002429e-01
bigcom126       -1.928287e-39 -4.292629e-02
bigcom127       -1.927980e-39 -7.942912e-02
bigcom137       -1.928594e-39 -7.773388e-02
bigcom139       -1.927980e-39 -8.258734e-02
bigcom140       -1.928594e-39 -1.838648e-01
bigcom143       -1.928594e-39 -7.331991e-02
bigcom145       -1.928287e-39 -3.256931e-02
bigcom146       -1.928901e-39 -1.988474e-01
bigcom147       -1.928901e-39 -1.390833e-01
bigcom149       -1.927674e-39 -3.393703e-02
bigcom153       -1.928594e-39 -8.475944e-02
bigcom154       -1.930437e-39 -9.768523e-02
bigcom156       -1.928287e-39 -6.501068e-02
bigcom157       -1.928287e-39 -8.937547e-02
bigcom158       -1.928287e-39 -6.562285e-02
bigcom160       -1.928594e-39 -1.202093e-01
bigcom161       -1.927980e-39 -9.377414e-02
bigcom162       -1.928287e-39 -4.581235e-02
bigcom164       -1.928594e-39 -1.162746e-01
bigcom166       -1.929515e-39 -8.560505e-02
bigcom167       -1.930437e-39 -1.006626e-01
bigcom171        1.008334e-36  5.028013e+00
bigcom173       -1.928594e-39 -6.877813e-02
bigcom175       -1.928287e-39 -5.607073e-02
bigcom176       -1.928287e-39 -1.329673e-01
bigcom177       -1.928594e-39 -8.062274e-02
bigcom178       -1.928594e-39 -6.952242e-02
bigcom180       -1.927980e-39 -2.253409e-01
bigcom181       -1.928287e-39 -5.198465e-02
bigcom184       -1.928287e-39 -2.023921e-01
bigcom186       -1.928287e-39 -1.501069e-01
bigcom187       -1.927980e-39 -1.091028e-01
bigcom189       -1.929208e-39 -7.623796e-02
bigcom194       -1.928901e-39 -7.848958e-02
bigcom195       -1.927980e-39 -5.979405e-02
bigcom196        5.032832e-37  3.079352e+00
bigcom204       -1.930129e-39 -1.017926e-01
bigcom205       -1.928594e-39 -5.035803e-02
bigcom212       -1.928594e-39 -1.789774e-01
bigcom214       -1.928594e-39 -8.713259e-02
bigcom222       -1.928287e-39 -1.048514e-01
bigcom223        0.000000e+00  0.000000e+00
bigcom226       -1.927980e-39 -6.838136e-02
bigcom227       -1.927980e-39 -6.857570e-02
bigcom229       -1.928594e-39 -6.539297e-02
bigcom233       -1.927980e-39 -7.303678e-02
bigcom236       -1.928594e-39 -5.754040e-02
bigcom237       -1.927674e-39 -9.378115e-02
bigcom246       -1.928594e-39 -4.920348e-02
bigcom248       -1.929515e-39 -6.661754e-02
bigcom249       -1.927980e-39 -4.391330e-02
bigcom250       -1.928287e-39 -7.222411e-02
bigcom254       -1.928287e-39 -6.501912e-02
bigcom266       -1.927980e-39 -1.527043e-01
bigcom269       -1.929515e-39 -7.826332e-02
bigcom272       -1.928594e-39 -9.048220e-02
bigcom274       -1.931975e-39 -9.008082e-02
bigcom281       -1.928287e-39 -1.024046e-01
bigcom291       -1.927674e-39 -6.410542e-02
bigcom292       -1.927980e-39 -7.791476e-02
bigcom295       -1.927674e-39 -9.940442e-02
bigcom299       -1.928287e-39 -8.894148e-02
bigcom301       -1.928594e-39 -1.430703e-01
bigcom306       -1.928594e-39 -1.145541e-01
bigcom309       -1.929208e-39 -6.235660e-02
bigcom314       -1.927980e-39 -2.981581e-02
bigcom321       -1.929822e-39 -7.375271e-02
bigcom341       -1.928287e-39 -2.546069e-01
bigcom350       -1.927674e-39 -1.324166e-02
bigcom353       -1.928287e-39 -7.489520e-02
bigcom359       -1.928287e-39 -6.969141e-02
bigcom363       -1.928594e-39 -5.225273e-02
bigcom365       -1.927980e-39 -1.742158e-01
bigcom385       -1.928901e-39 -7.271883e-02
bigcom386       -1.927980e-39 -3.532485e-02
bigcom408       -1.929208e-39 -7.190790e-02
bigcom412       -1.928594e-39 -5.420393e-02
bigcom480       -1.928901e-39 -6.943152e-02
spin_vertex     -4.497231e-39 -1.389562e-01
membership_s1   -5.736285e-40 -8.956381e-03
membership_s3   -1.932591e-39 -8.771228e-02
membership_s4    1.092092e-39  5.678888e-02
membership_s5    2.544874e-40  5.139991e-02
membership_s6   -2.209481e-39 -8.690735e-02
membership_s7   -2.036494e-39 -1.021883e-01
membership_s8   -1.930744e-39 -9.947917e-02
membership_s9   -1.931975e-39 -1.032200e-01
membership_s11  -1.930129e-39 -7.742442e-02
membership_s12  -1.929515e-39 -7.369106e-02
membership_s14  -1.929208e-39 -7.596296e-02
membership_s15  -1.962949e-39 -7.711993e-02
membership_s16  -1.930744e-39 -9.779435e-02
membership_s17  -1.929822e-39 -9.505228e-02
membership_s18  -1.940636e-39 -1.007392e-01
membership_s20  -1.928901e-39 -6.987183e-02
membership_s21  -1.966771e-39 -7.561468e-02
membership_s22  -1.933825e-39 -8.040016e-02
membership_s24  -1.933516e-39 -9.785300e-02
membership_s25  -1.930744e-39 -8.538125e-02
membership_s26  -1.931667e-39 -6.940464e-02
membership_s27  -2.059329e-39 -1.030787e-01
membership_s28  -1.931975e-39 -1.006714e-01
membership_s30   7.971576e-40 -1.364889e-02
membership_s31  -2.038549e-39 -8.650884e-02
membership_s32   6.543624e-39  2.327084e-01
membership_s33  -1.929208e-39 -8.579443e-02
membership_s36   1.976274e-39  1.182570e-01
membership_s37  -1.948122e-39 -1.082514e-01
V1               7.372046e-40  2.324297e-02
V2               2.559382e-39  1.498273e-01
pdi             -8.354821e-36 -3.033437e+02
adhesion        -9.429690e-44 -1.434988e-06
cohesion         1.886343e-43  2.868906e-06
inner            4.184850e-44 -4.367273e-07
outer            7.129723e-44 -8.911654e-07
ioratio          2.467975e-39  1.686331e-02
comsize          7.031056e-43  2.385127e-05
[1] "Dataset: low_CT Model GBM, run: 3 of 10 2015-06-22 17:09:05"
Iter   TrainDeviance   ValidDeviance   StepSize   Improve
     1        0.0793            -nan     0.0100   -0.0000

[1] "GBM variable coefficients"
                            var      rel.inf
graph13                 graph13 4.410654e+01
fifth                     fifth 2.601762e+01
graph5                   graph5 1.392113e+01
graph20                 graph20 1.118416e+01
walktrap_vertex walktrap_vertex 2.262535e+00
coreness               coreness 1.884034e+00
orbit49                 orbit49 3.715346e-01
membership_s32   membership_s32 2.524478e-01
graph1                   graph1 1.712965e-27
graph4                   graph4 1.165320e-27
graph0                   graph0 0.000000e+00
graph2                   graph2 0.000000e+00
graph3                   graph3 0.000000e+00
graph6                   graph6 0.000000e+00
graph7                   graph7 0.000000e+00
graph8                   graph8 0.000000e+00
graph9                   graph9 0.000000e+00
graph10                 graph10 0.000000e+00
graph11                 graph11 0.000000e+00
graph12                 graph12 0.000000e+00
graph14                 graph14 0.000000e+00
graph15                 graph15 0.000000e+00
graph16                 graph16 0.000000e+00
graph17                 graph17 0.000000e+00
graph18                 graph18 0.000000e+00
graph19                 graph19 0.000000e+00
graph21                 graph21 0.000000e+00
graph22                 graph22 0.000000e+00
graph23                 graph23 0.000000e+00
graph24                 graph24 0.000000e+00
graph25                 graph25 0.000000e+00
graph26                 graph26 0.000000e+00
graph27                 graph27 0.000000e+00
graph28                 graph28 0.000000e+00
graph29                 graph29 0.000000e+00
orbit0                   orbit0 0.000000e+00
orbit1                   orbit1 0.000000e+00
orbit2                   orbit2 0.000000e+00
orbit3                   orbit3 0.000000e+00
orbit4                   orbit4 0.000000e+00
orbit5                   orbit5 0.000000e+00
orbit6                   orbit6 0.000000e+00
orbit7                   orbit7 0.000000e+00
orbit8                   orbit8 0.000000e+00
orbit9                   orbit9 0.000000e+00
orbit10                 orbit10 0.000000e+00
orbit11                 orbit11 0.000000e+00
orbit12                 orbit12 0.000000e+00
orbit13                 orbit13 0.000000e+00
orbit14                 orbit14 0.000000e+00
orbit15                 orbit15 0.000000e+00
orbit16                 orbit16 0.000000e+00
orbit17                 orbit17 0.000000e+00
orbit18                 orbit18 0.000000e+00
orbit19                 orbit19 0.000000e+00
orbit20                 orbit20 0.000000e+00
orbit21                 orbit21 0.000000e+00
orbit22                 orbit22 0.000000e+00
orbit23                 orbit23 0.000000e+00
orbit24                 orbit24 0.000000e+00
orbit25                 orbit25 0.000000e+00
orbit26                 orbit26 0.000000e+00
orbit27                 orbit27 0.000000e+00
orbit28                 orbit28 0.000000e+00
orbit29                 orbit29 0.000000e+00
orbit30                 orbit30 0.000000e+00
orbit31                 orbit31 0.000000e+00
orbit32                 orbit32 0.000000e+00
orbit33                 orbit33 0.000000e+00
orbit34                 orbit34 0.000000e+00
orbit35                 orbit35 0.000000e+00
orbit36                 orbit36 0.000000e+00
orbit37                 orbit37 0.000000e+00
orbit38                 orbit38 0.000000e+00
orbit39                 orbit39 0.000000e+00
orbit40                 orbit40 0.000000e+00
orbit41                 orbit41 0.000000e+00
orbit42                 orbit42 0.000000e+00
orbit43                 orbit43 0.000000e+00
orbit44                 orbit44 0.000000e+00
orbit45                 orbit45 0.000000e+00
orbit46                 orbit46 0.000000e+00
orbit47                 orbit47 0.000000e+00
orbit48                 orbit48 0.000000e+00
orbit50                 orbit50 0.000000e+00
orbit51                 orbit51 0.000000e+00
orbit52                 orbit52 0.000000e+00
orbit53                 orbit53 0.000000e+00
orbit54                 orbit54 0.000000e+00
orbit55                 orbit55 0.000000e+00
orbit56                 orbit56 0.000000e+00
orbit57                 orbit57 0.000000e+00
orbit58                 orbit58 0.000000e+00
orbit59                 orbit59 0.000000e+00
orbit60                 orbit60 0.000000e+00
orbit61                 orbit61 0.000000e+00
orbit62                 orbit62 0.000000e+00
orbit63                 orbit63 0.000000e+00
orbit64                 orbit64 0.000000e+00
orbit65                 orbit65 0.000000e+00
orbit66                 orbit66 0.000000e+00
orbit67                 orbit67 0.000000e+00
orbit68                 orbit68 0.000000e+00
orbit69                 orbit69 0.000000e+00
orbit70                 orbit70 0.000000e+00
orbit71                 orbit71 0.000000e+00
orbit72                 orbit72 0.000000e+00
AP                           AP 0.000000e+00
bet                         bet 0.000000e+00
ecc                         ecc 0.000000e+00
eccrad                   eccrad 0.000000e+00
close                     close 0.000000e+00
constraint           constraint 0.000000e+00
knn                         knn 0.000000e+00
hubscore               hubscore 0.000000e+00
pagerank               pagerank 0.000000e+00
trans                     trans 0.000000e+00
evcent                   evcent 0.000000e+00
first                     first 0.000000e+00
upto_second         upto_second 0.000000e+00
upto_third           upto_third 0.000000e+00
upto_fourth         upto_fourth 0.000000e+00
upto_fifth           upto_fifth 0.000000e+00
upto_sixth           upto_sixth 0.000000e+00
second                   second 0.000000e+00
third                     third 0.000000e+00
fourth                   fourth 0.000000e+00
sixth                     sixth 0.000000e+00
ratio1                   ratio1 0.000000e+00
ratio2                   ratio2 0.000000e+00
ratio3                   ratio3 0.000000e+00
ratio4                   ratio4 0.000000e+00
ratio5                   ratio5 0.000000e+00
ratio6                   ratio6 0.000000e+00
selfinter             selfinter 0.000000e+00
bigcom1                 bigcom1 0.000000e+00
bigcom2                 bigcom2 0.000000e+00
bigcom3                 bigcom3 0.000000e+00
bigcom4                 bigcom4 0.000000e+00
bigcom6                 bigcom6 0.000000e+00
bigcom8                 bigcom8 0.000000e+00
bigcom9                 bigcom9 0.000000e+00
bigcom11               bigcom11 0.000000e+00
bigcom13               bigcom13 0.000000e+00
bigcom15               bigcom15 0.000000e+00
bigcom16               bigcom16 0.000000e+00
bigcom21               bigcom21 0.000000e+00
bigcom22               bigcom22 0.000000e+00
bigcom24               bigcom24 0.000000e+00
bigcom26               bigcom26 0.000000e+00
bigcom28               bigcom28 0.000000e+00
bigcom30               bigcom30 0.000000e+00
bigcom31               bigcom31 0.000000e+00
bigcom32               bigcom32 0.000000e+00
bigcom33               bigcom33 0.000000e+00
bigcom34               bigcom34 0.000000e+00
bigcom36               bigcom36 0.000000e+00
bigcom37               bigcom37 0.000000e+00
bigcom38               bigcom38 0.000000e+00
bigcom39               bigcom39 0.000000e+00
bigcom40               bigcom40 0.000000e+00
bigcom43               bigcom43 0.000000e+00
bigcom44               bigcom44 0.000000e+00
bigcom46               bigcom46 0.000000e+00
bigcom47               bigcom47 0.000000e+00
bigcom49               bigcom49 0.000000e+00
bigcom50               bigcom50 0.000000e+00
bigcom51               bigcom51 0.000000e+00
bigcom52               bigcom52 0.000000e+00
bigcom54               bigcom54 0.000000e+00
bigcom56               bigcom56 0.000000e+00
bigcom62               bigcom62 0.000000e+00
bigcom66               bigcom66 0.000000e+00
bigcom68               bigcom68 0.000000e+00
bigcom69               bigcom69 0.000000e+00
bigcom71               bigcom71 0.000000e+00
bigcom72               bigcom72 0.000000e+00
bigcom73               bigcom73 0.000000e+00
bigcom74               bigcom74 0.000000e+00
bigcom75               bigcom75 0.000000e+00
bigcom76               bigcom76 0.000000e+00
bigcom77               bigcom77 0.000000e+00
bigcom79               bigcom79 0.000000e+00
bigcom80               bigcom80 0.000000e+00
bigcom82               bigcom82 0.000000e+00
bigcom83               bigcom83 0.000000e+00
bigcom84               bigcom84 0.000000e+00
bigcom85               bigcom85 0.000000e+00
bigcom87               bigcom87 0.000000e+00
bigcom89               bigcom89 0.000000e+00
bigcom91               bigcom91 0.000000e+00
bigcom92               bigcom92 0.000000e+00
bigcom93               bigcom93 0.000000e+00
bigcom96               bigcom96 0.000000e+00
bigcom97               bigcom97 0.000000e+00
bigcom98               bigcom98 0.000000e+00
bigcom99               bigcom99 0.000000e+00
bigcom101             bigcom101 0.000000e+00
bigcom104             bigcom104 0.000000e+00
bigcom106             bigcom106 0.000000e+00
bigcom109             bigcom109 0.000000e+00
bigcom113             bigcom113 0.000000e+00
bigcom116             bigcom116 0.000000e+00
bigcom120             bigcom120 0.000000e+00
bigcom123             bigcom123 0.000000e+00
bigcom126             bigcom126 0.000000e+00
bigcom127             bigcom127 0.000000e+00
bigcom137             bigcom137 0.000000e+00
bigcom139             bigcom139 0.000000e+00
bigcom140             bigcom140 0.000000e+00
bigcom143             bigcom143 0.000000e+00
bigcom145             bigcom145 0.000000e+00
bigcom146             bigcom146 0.000000e+00
bigcom147             bigcom147 0.000000e+00
bigcom149             bigcom149 0.000000e+00
bigcom153             bigcom153 0.000000e+00
bigcom154             bigcom154 0.000000e+00
bigcom156             bigcom156 0.000000e+00
bigcom157             bigcom157 0.000000e+00
bigcom158             bigcom158 0.000000e+00
bigcom160             bigcom160 0.000000e+00
bigcom161             bigcom161 0.000000e+00
bigcom162             bigcom162 0.000000e+00
bigcom164             bigcom164 0.000000e+00
bigcom166             bigcom166 0.000000e+00
bigcom167             bigcom167 0.000000e+00
bigcom171             bigcom171 0.000000e+00
bigcom173             bigcom173 0.000000e+00
bigcom175             bigcom175 0.000000e+00
bigcom176             bigcom176 0.000000e+00
bigcom177             bigcom177 0.000000e+00
bigcom178             bigcom178 0.000000e+00
bigcom180             bigcom180 0.000000e+00
bigcom181             bigcom181 0.000000e+00
bigcom184             bigcom184 0.000000e+00
bigcom186             bigcom186 0.000000e+00
bigcom187             bigcom187 0.000000e+00
bigcom189             bigcom189 0.000000e+00
bigcom194             bigcom194 0.000000e+00
bigcom195             bigcom195 0.000000e+00
bigcom196             bigcom196 0.000000e+00
bigcom204             bigcom204 0.000000e+00
bigcom205             bigcom205 0.000000e+00
bigcom212             bigcom212 0.000000e+00
bigcom214             bigcom214 0.000000e+00
bigcom222             bigcom222 0.000000e+00
bigcom223             bigcom223 0.000000e+00
bigcom226             bigcom226 0.000000e+00
bigcom227             bigcom227 0.000000e+00
bigcom229             bigcom229 0.000000e+00
bigcom233             bigcom233 0.000000e+00
bigcom236             bigcom236 0.000000e+00
bigcom237             bigcom237 0.000000e+00
bigcom246             bigcom246 0.000000e+00
bigcom248             bigcom248 0.000000e+00
bigcom249             bigcom249 0.000000e+00
bigcom250             bigcom250 0.000000e+00
bigcom254             bigcom254 0.000000e+00
bigcom266             bigcom266 0.000000e+00
bigcom269             bigcom269 0.000000e+00
bigcom272             bigcom272 0.000000e+00
bigcom274             bigcom274 0.000000e+00
bigcom281             bigcom281 0.000000e+00
bigcom291             bigcom291 0.000000e+00
bigcom292             bigcom292 0.000000e+00
bigcom295             bigcom295 0.000000e+00
bigcom299             bigcom299 0.000000e+00
bigcom301             bigcom301 0.000000e+00
bigcom306             bigcom306 0.000000e+00
bigcom309             bigcom309 0.000000e+00
bigcom314             bigcom314 0.000000e+00
bigcom321             bigcom321 0.000000e+00
bigcom341             bigcom341 0.000000e+00
bigcom350             bigcom350 0.000000e+00
bigcom353             bigcom353 0.000000e+00
bigcom359             bigcom359 0.000000e+00
bigcom363             bigcom363 0.000000e+00
bigcom365             bigcom365 0.000000e+00
bigcom385             bigcom385 0.000000e+00
bigcom386             bigcom386 0.000000e+00
bigcom408             bigcom408 0.000000e+00
bigcom412             bigcom412 0.000000e+00
bigcom480             bigcom480 0.000000e+00
spin_vertex         spin_vertex 0.000000e+00
membership_s1     membership_s1 0.000000e+00
membership_s3     membership_s3 0.000000e+00
membership_s4     membership_s4 0.000000e+00
membership_s5     membership_s5 0.000000e+00
membership_s6     membership_s6 0.000000e+00
membership_s7     membership_s7 0.000000e+00
membership_s8     membership_s8 0.000000e+00
membership_s9     membership_s9 0.000000e+00
membership_s11   membership_s11 0.000000e+00
membership_s12   membership_s12 0.000000e+00
membership_s14   membership_s14 0.000000e+00
membership_s15   membership_s15 0.000000e+00
membership_s16   membership_s16 0.000000e+00
membership_s17   membership_s17 0.000000e+00
membership_s18   membership_s18 0.000000e+00
membership_s20   membership_s20 0.000000e+00
membership_s21   membership_s21 0.000000e+00
membership_s22   membership_s22 0.000000e+00
membership_s24   membership_s24 0.000000e+00
membership_s25   membership_s25 0.000000e+00
membership_s26   membership_s26 0.000000e+00
membership_s27   membership_s27 0.000000e+00
membership_s28   membership_s28 0.000000e+00
membership_s30   membership_s30 0.000000e+00
membership_s31   membership_s31 0.000000e+00
membership_s33   membership_s33 0.000000e+00
membership_s36   membership_s36 0.000000e+00
membership_s37   membership_s37 0.000000e+00
V1                           V1 0.000000e+00
V2                           V2 0.000000e+00
pdi                         pdi 0.000000e+00
adhesion               adhesion 0.000000e+00
cohesion               cohesion 0.000000e+00
inner                     inner 0.000000e+00
outer                     outer 0.000000e+00
ioratio                 ioratio 0.000000e+00
comsize                 comsize 0.000000e+00
[1] "Dataset: low_CT Model RF, run: 3 of 10 2015-06-22 17:09:06"
     |      Out-of-bag   |
Tree |      MSE  %Var(y) |
   1 | 0.002208   138.91 |
   2 |   0.0024   150.99 |
   3 | 0.002821   177.47 |
   4 | 0.002701   169.92 |
   5 | 0.002257   141.96 |
   6 | 0.002396   150.76 |
   7 | 0.002404   151.26 |
   8 |  0.00234   147.23 |
   9 | 0.002193   137.98 |
  10 | 0.002188   137.65 |
  11 | 0.002105   132.43 |
  12 | 0.002092   131.59 |
  13 |  0.00204   128.35 |
  14 | 0.001984   124.82 |
  15 | 0.001971   123.99 |
  16 | 0.001929   121.36 |
  17 |  0.00191   120.16 |
  18 | 0.001903   119.71 |
  19 | 0.001855   116.68 |
  20 | 0.001841   115.81 |
  21 | 0.001839   115.70 |
  22 | 0.001831   115.18 |
  23 | 0.001845   116.10 |
  24 | 0.001831   115.16 |
  25 | 0.001821   114.53 |
  26 | 0.001808   113.76 |
  27 |   0.0018   113.23 |
  28 | 0.001805   113.57 |
  29 | 0.001802   113.38 |
  30 | 0.001804   113.48 |
  31 | 0.001804   113.52 |
  32 | 0.001807   113.66 |
  33 | 0.001778   111.87 |
  34 | 0.001783   112.15 |
  35 | 0.001773   111.52 |
  36 |  0.00177   111.33 |
  37 | 0.001772   111.46 |
  38 | 0.001766   111.09 |
  39 |  0.00177   111.35 |
  40 | 0.001762   110.87 |
  41 | 0.001772   111.46 |
  42 | 0.001766   111.08 |
  43 | 0.001763   110.88 |
  44 | 0.001752   110.23 |
  45 | 0.001747   109.90 |
  46 | 0.001742   109.59 |
  47 | 0.001746   109.84 |
  48 | 0.001751   110.14 |
  49 | 0.001746   109.85 |
  50 | 0.001739   109.39 |
  51 | 0.001738   109.35 |
  52 | 0.001735   109.17 |
  53 | 0.001736   109.23 |
  54 | 0.001735   109.13 |
  55 | 0.001734   109.09 |
  56 |  0.00173   108.86 |
  57 | 0.001729   108.78 |
  58 | 0.001727   108.66 |
  59 | 0.001728   108.74 |
  60 | 0.001728   108.72 |
  61 | 0.001729   108.77 |
  62 | 0.001731   108.93 |
  63 | 0.001731   108.89 |
  64 |  0.00173   108.85 |
  65 |  0.00173   108.84 |
  66 | 0.001726   108.56 |
  67 | 0.001732   108.94 |
  68 |  0.00173   108.83 |
  69 |  0.00173   108.83 |
  70 | 0.001733   109.02 |
  71 | 0.001733   109.02 |
  72 | 0.001731   108.87 |
  73 | 0.001729   108.79 |
  74 | 0.001732   108.99 |
  75 | 0.001732   108.95 |
  76 | 0.001734   109.06 |
  77 | 0.001734   109.08 |
  78 | 0.001732   108.99 |
  79 |  0.00173   108.86 |
  80 |  0.00173   108.84 |
  81 | 0.001728   108.73 |
  82 | 0.001725   108.50 |
  83 | 0.001727   108.66 |
  84 | 0.001727   108.66 |
  85 | 0.001726   108.60 |
  86 | 0.001726   108.58 |
  87 | 0.001728   108.68 |
  88 | 0.001726   108.58 |
  89 | 0.001726   108.60 |
  90 | 0.001727   108.62 |
  91 | 0.001729   108.78 |
  92 |  0.00173   108.82 |
  93 |  0.00173   108.82 |
  94 | 0.001729   108.76 |
  95 | 0.001728   108.73 |
  96 | 0.001732   108.98 |
  97 | 0.001732   108.95 |
  98 | 0.001729   108.79 |
  99 | 0.001727   108.64 |
 100 | 0.001726   108.56 |
[1] "Random Forest variable coefficients"
                      %IncMSE IncNodePurity
graph0           0.000000e+00  1.880064e-17
graph1           3.352467e-05  3.276500e-03
graph2           0.000000e+00  2.981556e-20
graph3           4.046233e-04  1.426772e-01
graph4           6.739358e-06  2.023067e-02
graph5           1.558029e-03  1.196629e-01
graph6           4.508537e-04  7.044648e-02
graph7           1.692763e-05  1.884615e-02
graph8           0.000000e+00  1.626303e-21
graph9           3.136924e-03  3.438951e-02
graph10          3.467533e-03  1.563208e-01
graph11          2.597892e-03  2.407323e-02
graph12          3.043064e-03  6.130077e-02
graph13          9.123393e-04  1.584794e-01
graph14          6.062839e-04  4.387990e-02
graph15          2.565288e-04  4.549253e-02
graph16          1.931299e-04  2.762190e-02
graph17          6.435584e-04  4.323266e-02
graph18          4.242681e-06  9.642857e-03
graph19          5.728692e-04  5.242806e-02
graph20          2.297283e-03  1.238856e-01
graph21          7.217130e-04  1.043695e-01
graph22          0.000000e+00  3.632755e-18
graph23          3.258267e-03  1.388973e-01
graph24          0.000000e+00  9.283481e-21
graph25          2.103250e-04  3.350128e-02
graph26          0.000000e+00  8.333333e-03
graph27          0.000000e+00  7.047314e-21
graph28          0.000000e+00  9.215718e-21
graph29          0.000000e+00  0.000000e+00
orbit0          -1.315213e-05  1.333333e-02
orbit1           1.208494e-04  1.979505e-02
orbit2           1.517349e-05  3.668206e-03
orbit3           4.266212e-06  5.012531e-03
orbit4           5.177011e-04  1.403731e-01
orbit5           4.020062e-04  6.948475e-02
orbit6           1.254522e-04  4.880051e-02
orbit7          -9.213972e-06  2.411177e-02
orbit8           6.472803e-04  5.664836e-02
orbit9           2.266553e-04  7.200343e-02
orbit10          4.278990e-06  1.333333e-02
orbit11          4.361099e-06  8.333333e-03
orbit12          5.359038e-06  2.566667e-02
orbit13          0.000000e+00  1.029992e-20
orbit14          0.000000e+00  1.626303e-21
orbit15          1.789709e-04  7.893575e-02
orbit16          5.366687e-04  1.086512e-01
orbit17          2.635887e-03  5.279777e-02
orbit18          8.023767e-04  7.854549e-02
orbit19          2.537587e-03  9.088598e-02
orbit20          7.219789e-04  1.704294e-01
orbit21          8.023974e-05  6.232668e-02
orbit22          2.111002e-03  3.998289e-02
orbit23          4.297379e-06  3.118551e-03
orbit24          2.727037e-03  4.335749e-02
orbit25          0.000000e+00  4.161032e-18
orbit26          5.981462e-05  2.006787e-03
orbit27          8.127978e-04  1.119379e-01
orbit28          2.604291e-04  1.667817e-01
orbit29          2.996575e-05  3.219048e-02
orbit30         -2.125169e-05  1.761703e-02
orbit31          3.986904e-04  2.997737e-02
orbit32          0.000000e+00  1.775381e-20
orbit33          0.000000e+00  2.168404e-20
orbit34          8.524824e-05  1.735254e-02
orbit35          7.005254e-05  3.454545e-02
orbit36          2.928282e-05  9.000229e-02
orbit37          0.000000e+00  1.964371e-18
orbit38          1.868040e-03  8.058217e-02
orbit39          7.520821e-04  5.114152e-02
orbit40          0.000000e+00  1.558541e-20
orbit41          0.000000e+00  1.599198e-20
orbit42          0.000000e+00  0.000000e+00
orbit43          4.266212e-05  1.904762e-02
orbit44          0.000000e+00  0.000000e+00
orbit45          9.960978e-04  2.981807e-02
orbit46          0.000000e+00  1.965116e-20
orbit47          0.000000e+00  1.220405e-19
orbit48          0.000000e+00  1.761829e-21
orbit49          2.596693e-03  1.979848e-01
orbit50          4.790941e-05  6.555944e-04
orbit51          2.186161e-05  1.367429e-02
orbit52          0.000000e+00  3.920746e-19
orbit53         -4.314064e-06  2.750751e-02
orbit54          0.000000e+00  3.997996e-20
orbit55          0.000000e+00  5.421011e-22
orbit56          8.726562e-03  2.128171e-01
orbit57          0.000000e+00  1.128926e-19
orbit58          0.000000e+00  9.215718e-21
orbit59          0.000000e+00  7.476929e-19
orbit60          0.000000e+00  1.897354e-21
orbit61          0.000000e+00  5.421011e-22
orbit62          2.341333e-04  7.009714e-02
orbit63          0.000000e+00  1.788934e-20
orbit64          0.000000e+00  2.114194e-20
orbit65          0.000000e+00  1.084202e-20
orbit66          0.000000e+00  1.626303e-21
orbit67          0.000000e+00  5.421011e-22
orbit68          0.000000e+00  7.047314e-21
orbit69          0.000000e+00  8.673617e-21
orbit70          0.000000e+00  0.000000e+00
orbit71          0.000000e+00  0.000000e+00
orbit72          0.000000e+00  0.000000e+00
AP               0.000000e+00  1.084202e-21
bet              3.269671e-04  1.189150e-01
ecc             -2.601908e-05  8.888889e-03
eccrad           0.000000e+00  1.779786e-19
close            9.351593e-04  5.078235e-02
constraint       6.060815e-05  7.218229e-02
coreness         1.660765e-04  1.654863e-01
knn             -3.655284e-07  3.917116e-04
hubscore         9.459274e-04  2.589166e-02
pagerank         1.053203e-03  1.943631e-01
trans            0.000000e+00  1.805197e-19
evcent           4.203193e-04  7.303616e-02
first            8.605852e-06  8.333333e-03
upto_second      6.752494e-05  4.937485e-02
upto_third       1.072033e-03  8.180180e-02
upto_fourth      1.390620e-05  1.319398e-02
upto_fifth       1.680883e-04  2.192317e-01
upto_sixth       5.673882e-05  1.839283e-02
second           1.337520e-03  1.987451e-02
third            1.901708e-03  2.902471e-02
fourth           7.417909e-04  2.182568e-01
fifth            9.241344e-05  1.999666e-01
sixth            2.425746e-04  1.406513e-01
ratio1          -9.646830e-06  1.337116e-02
ratio2           4.630604e-05  6.151208e-02
ratio3           4.278918e-04  1.599520e-01
ratio4           1.912585e-04  7.796918e-02
ratio5           7.899431e-05  1.924129e-01
ratio6           3.860470e-04  5.633765e-01
selfinter        1.070081e-05  5.216525e-02
walktrap_vertex  4.243473e-05  1.562257e-01
bigcom1          9.639566e-06  3.470161e-03
bigcom2          0.000000e+00  5.421011e-22
bigcom3          0.000000e+00  1.626303e-21
bigcom4          5.232054e-04  4.564336e-02
bigcom6          0.000000e+00  0.000000e+00
bigcom8          0.000000e+00  0.000000e+00
bigcom9          0.000000e+00  0.000000e+00
bigcom11         0.000000e+00  0.000000e+00
bigcom13         0.000000e+00  0.000000e+00
bigcom15         0.000000e+00  0.000000e+00
bigcom16         0.000000e+00  0.000000e+00
bigcom21         0.000000e+00  2.710505e-21
bigcom22         0.000000e+00  0.000000e+00
bigcom24         0.000000e+00  0.000000e+00
bigcom26         0.000000e+00  5.421011e-22
bigcom28         0.000000e+00  0.000000e+00
bigcom30         0.000000e+00  2.710505e-22
bigcom31         0.000000e+00  0.000000e+00
bigcom32         0.000000e+00  0.000000e+00
bigcom33         0.000000e+00  0.000000e+00
bigcom34         0.000000e+00  0.000000e+00
bigcom36         0.000000e+00  8.673617e-21
bigcom37         0.000000e+00  0.000000e+00
bigcom38         0.000000e+00  0.000000e+00
bigcom39         0.000000e+00  0.000000e+00
bigcom40         6.546488e-04  8.042944e-02
bigcom43         0.000000e+00  8.673617e-21
bigcom44         0.000000e+00  0.000000e+00
bigcom46         0.000000e+00  0.000000e+00
bigcom47         0.000000e+00  1.084202e-21
bigcom49         0.000000e+00  0.000000e+00
bigcom50         0.000000e+00  0.000000e+00
bigcom51         0.000000e+00  8.673617e-21
bigcom52         0.000000e+00  0.000000e+00
bigcom54         0.000000e+00  0.000000e+00
bigcom56         0.000000e+00  0.000000e+00
bigcom62         0.000000e+00  0.000000e+00
bigcom66         0.000000e+00  0.000000e+00
bigcom68         0.000000e+00  8.673617e-21
bigcom69         0.000000e+00  0.000000e+00
bigcom71         0.000000e+00  0.000000e+00
bigcom72         0.000000e+00  0.000000e+00
bigcom73         0.000000e+00  9.215718e-21
bigcom74         0.000000e+00  0.000000e+00
bigcom75         0.000000e+00  0.000000e+00
bigcom76         0.000000e+00  0.000000e+00
bigcom77         0.000000e+00  0.000000e+00
bigcom79         0.000000e+00  0.000000e+00
bigcom80         0.000000e+00  0.000000e+00
bigcom82         0.000000e+00  0.000000e+00
bigcom83         0.000000e+00  0.000000e+00
bigcom84         0.000000e+00  0.000000e+00
bigcom85         0.000000e+00  0.000000e+00
bigcom87         0.000000e+00  8.673617e-21
bigcom89         0.000000e+00  0.000000e+00
bigcom91         0.000000e+00  8.673617e-21
bigcom92         0.000000e+00  0.000000e+00
bigcom93         0.000000e+00  8.673617e-21
bigcom96         0.000000e+00  5.421011e-22
bigcom97         0.000000e+00  0.000000e+00
bigcom98         0.000000e+00  0.000000e+00
bigcom99         0.000000e+00  0.000000e+00
bigcom101        0.000000e+00  0.000000e+00
bigcom104        0.000000e+00  0.000000e+00
bigcom106        0.000000e+00  0.000000e+00
bigcom109        0.000000e+00  0.000000e+00
bigcom113        0.000000e+00  5.421011e-22
bigcom116        0.000000e+00  5.421011e-22
bigcom120        0.000000e+00  0.000000e+00
bigcom123        0.000000e+00  0.000000e+00
bigcom126        0.000000e+00  0.000000e+00
bigcom127        0.000000e+00  0.000000e+00
bigcom137        0.000000e+00  8.673617e-21
bigcom139        0.000000e+00  0.000000e+00
bigcom140        0.000000e+00  0.000000e+00
bigcom143        0.000000e+00  9.215718e-21
bigcom145        0.000000e+00  8.673617e-21
bigcom146        0.000000e+00  0.000000e+00
bigcom147        0.000000e+00  0.000000e+00
bigcom149        0.000000e+00  0.000000e+00
bigcom153        0.000000e+00  0.000000e+00
bigcom154        0.000000e+00  0.000000e+00
bigcom156        0.000000e+00  0.000000e+00
bigcom157        0.000000e+00  0.000000e+00
bigcom158        0.000000e+00  0.000000e+00
bigcom160        0.000000e+00  0.000000e+00
bigcom161        0.000000e+00  0.000000e+00
bigcom162        0.000000e+00  1.734723e-20
bigcom164        0.000000e+00  0.000000e+00
bigcom166        0.000000e+00  0.000000e+00
bigcom167        0.000000e+00  0.000000e+00
bigcom171        0.000000e+00  0.000000e+00
bigcom173        0.000000e+00  0.000000e+00
bigcom175        0.000000e+00  0.000000e+00
bigcom176        0.000000e+00  0.000000e+00
bigcom177        0.000000e+00  0.000000e+00
bigcom178        0.000000e+00  0.000000e+00
bigcom180        0.000000e+00  8.673617e-21
bigcom181        0.000000e+00  0.000000e+00
bigcom184        0.000000e+00  8.673617e-21
bigcom186        0.000000e+00  0.000000e+00
bigcom187        0.000000e+00  0.000000e+00
bigcom189        0.000000e+00  8.673617e-21
bigcom194        0.000000e+00  0.000000e+00
bigcom195        0.000000e+00  0.000000e+00
bigcom196        0.000000e+00  0.000000e+00
bigcom204        0.000000e+00  0.000000e+00
bigcom205        0.000000e+00  5.421011e-22
bigcom212        0.000000e+00  9.215718e-21
bigcom214        0.000000e+00  8.673617e-21
bigcom222        0.000000e+00  0.000000e+00
bigcom223        0.000000e+00  0.000000e+00
bigcom226        0.000000e+00  0.000000e+00
bigcom227        0.000000e+00  0.000000e+00
bigcom229        0.000000e+00  0.000000e+00
bigcom233        0.000000e+00  0.000000e+00
bigcom236        0.000000e+00  0.000000e+00
bigcom237        0.000000e+00  0.000000e+00
bigcom246        0.000000e+00  0.000000e+00
bigcom248        0.000000e+00  0.000000e+00
bigcom249        0.000000e+00  8.673617e-21
bigcom250        0.000000e+00  0.000000e+00
bigcom254        0.000000e+00  8.673617e-21
bigcom266        0.000000e+00  0.000000e+00
bigcom269        0.000000e+00  8.673617e-21
bigcom272        0.000000e+00  0.000000e+00
bigcom274        0.000000e+00  0.000000e+00
bigcom281        0.000000e+00  0.000000e+00
bigcom291        0.000000e+00  0.000000e+00
bigcom292        0.000000e+00  0.000000e+00
bigcom295        0.000000e+00  0.000000e+00
bigcom299        0.000000e+00  0.000000e+00
bigcom301        0.000000e+00  0.000000e+00
bigcom306        0.000000e+00  1.734723e-20
bigcom309        0.000000e+00  0.000000e+00
bigcom314        0.000000e+00  0.000000e+00
bigcom321        0.000000e+00  0.000000e+00
bigcom341        0.000000e+00  5.421011e-22
bigcom350        0.000000e+00  8.673617e-21
bigcom353        0.000000e+00  1.734723e-20
bigcom359        0.000000e+00  0.000000e+00
bigcom363        0.000000e+00  0.000000e+00
bigcom365        0.000000e+00  0.000000e+00
bigcom385        0.000000e+00  0.000000e+00
bigcom386        0.000000e+00  0.000000e+00
bigcom408        0.000000e+00  8.673617e-21
bigcom412        0.000000e+00  0.000000e+00
bigcom480        0.000000e+00  0.000000e+00
spin_vertex     -1.063377e-06  2.226528e-04
membership_s1    6.118166e-05  3.299007e-02
membership_s3    0.000000e+00  0.000000e+00
membership_s4    1.123736e-05  4.774716e-02
membership_s5    4.840484e-07  6.033574e-02
membership_s6    0.000000e+00  0.000000e+00
membership_s7    0.000000e+00  0.000000e+00
membership_s8    0.000000e+00  0.000000e+00
membership_s9    0.000000e+00  0.000000e+00
membership_s11   0.000000e+00  0.000000e+00
membership_s12   0.000000e+00  5.421011e-22
membership_s14   0.000000e+00  5.421011e-22
membership_s15   0.000000e+00  1.626303e-21
membership_s16   0.000000e+00  5.421011e-22
membership_s17   0.000000e+00  0.000000e+00
membership_s18   0.000000e+00  0.000000e+00
membership_s20   0.000000e+00  0.000000e+00
membership_s21   0.000000e+00  5.421011e-22
membership_s22   0.000000e+00  0.000000e+00
membership_s24   0.000000e+00  0.000000e+00
membership_s25   0.000000e+00  0.000000e+00
membership_s26   0.000000e+00  0.000000e+00
membership_s27   0.000000e+00  8.131516e-22
membership_s28   0.000000e+00  0.000000e+00
membership_s30   0.000000e+00  0.000000e+00
membership_s31   0.000000e+00  1.428571e-02
membership_s32   2.249228e-05  2.426501e-02
membership_s33   0.000000e+00  0.000000e+00
membership_s36   1.344192e-04  1.508005e-01
membership_s37   0.000000e+00  2.168404e-21
V1               1.290507e-04  1.388583e-01
V2               5.804025e-05  1.643783e-01
pdi              0.000000e+00  1.423015e-20
adhesion         1.856076e-04  1.231954e-01
cohesion         3.357752e-04  2.363967e-01
inner            3.416234e-04  1.129019e-01
outer            1.551375e-04  1.206839e-01
ioratio          1.196425e-04  1.204532e-01
comsize          3.248547e-04  2.423118e-01
[1] "Dataset: low_CT Model GLM, run: 3 of 10 2015-06-22 17:09:55"
[1] "glmnet variable coefficients"
                         [,1]          [,2]
(Intercept)     -6.441106e+00 -9.807971e+00
graph0           5.780468e-40 -5.714270e-03
graph1           6.603202e-43 -1.941545e-07
graph2          -3.793499e-40 -8.559914e-02
graph3           6.076273e-44  1.136898e-06
graph4           5.041547e-46  2.682224e-10
graph5           2.620188e-41  1.023244e-03
graph6           2.744840e-43  6.991851e-06
graph7          -2.578737e-42 -5.423934e-04
graph8          -8.091745e-40 -6.396260e-02
graph9           1.334229e-45  9.015649e-09
graph10          2.379593e-47  2.499230e-10
graph11          7.337250e-49  1.614829e-12
graph12          1.771902e-45  6.245206e-08
graph13          2.275120e-44 -4.120791e-07
graph14          1.457183e-46  2.009419e-09
graph15          2.125649e-42 -1.006639e-04
graph16          9.318640e-45 -3.969585e-07
graph17          1.189148e-44  1.325749e-06
graph18          9.358740e-44 -3.131104e-05
graph19          9.809522e-44  7.100435e-06
graph20          7.000269e-43  2.720154e-05
graph21          1.406776e-42  4.021326e-05
graph22         -4.845023e-44 -1.832599e-05
graph23          5.154996e-43  3.389346e-05
graph24          1.147615e-43 -2.265029e-05
graph25          1.112631e-41 -5.971608e-04
graph26         -3.347513e-42 -8.159838e-04
graph27         -4.507917e-41 -1.886054e-03
graph28         -2.845922e-41 -1.131872e-03
graph29         -1.317332e-39 -1.200259e-02
orbit0           5.780468e-40 -5.674585e-03
orbit1           6.551172e-43 -1.309783e-07
orbit2           3.421345e-40 -3.197015e-03
orbit3          -3.793499e-40 -8.558217e-02
orbit4           5.494615e-44  7.530514e-07
orbit5           1.189746e-42  4.204315e-05
orbit6           5.041489e-46  1.927282e-10
orbit7           4.286822e-40  9.494855e-04
orbit8           2.620188e-41  1.023676e-03
orbit9           3.772404e-43  1.176348e-05
orbit10          3.525411e-43 -3.045044e-06
orbit11          2.157485e-40 -3.969240e-02
orbit12         -2.401042e-42 -5.265287e-04
orbit13         -6.977190e-40 -7.101526e-02
orbit14         -8.091745e-40 -6.394193e-02
orbit15          1.439209e-45  3.587119e-08
orbit16          5.593335e-44  8.232756e-07
orbit17          6.667122e-45 -7.657835e-07
orbit18         -1.078095e-46 -3.754392e-08
orbit19          2.160260e-47  2.429698e-10
orbit20          1.277332e-45  7.118371e-08
orbit21          1.553770e-42  6.205401e-05
orbit22          7.337250e-49  1.119067e-12
orbit23          8.607259e-40  1.820295e-02
orbit24          2.170522e-45  1.240577e-07
orbit25          2.343880e-45 -2.415051e-07
orbit26          1.215390e-42  1.162275e-04
orbit27          3.802654e-44 -2.398668e-07
orbit28          6.108404e-43 -1.934646e-06
orbit29          7.132181e-46 -2.312390e-06
orbit30          3.098825e-42  2.740428e-04
orbit31          1.529646e-46  5.422142e-10
orbit32          6.195783e-46  3.914698e-08
orbit33          1.554292e-39  1.003760e-01
orbit34          2.125649e-42 -1.013738e-04
orbit35          1.010244e-44 -2.264774e-07
orbit36          6.235682e-43  5.670678e-05
orbit37          2.394067e-44 -2.047118e-06
orbit38          2.571815e-41  9.142705e-04
orbit39          1.721711e-44  6.987084e-07
orbit40          1.599600e-44  2.892579e-06
orbit41         -9.054184e-43 -2.535959e-04
orbit42         -8.519117e-40 -1.770893e-01
orbit43          9.360748e-44 -3.150010e-05
orbit44         -9.649644e-40 -2.771713e-01
orbit45          1.323388e-43  9.571091e-06
orbit46         -4.486138e-44 -3.141662e-06
orbit47          1.535539e-41  1.852316e-03
orbit48         -7.255700e-43 -1.070081e-04
orbit49          7.079638e-43  2.833267e-05
orbit50         -5.174596e-42 -1.198126e-02
orbit51          3.001596e-42  2.484180e-06
orbit52          8.761523e-43  1.198326e-04
orbit53          1.302448e-41 -2.765283e-03
orbit54         -4.844013e-44 -1.843775e-05
orbit55         -1.032477e-39 -4.156012e-02
orbit56          5.563305e-43  3.743043e-05
orbit57         -1.364523e-42 -1.918995e-04
orbit58         -9.056026e-40 -1.951654e-01
orbit59          1.767726e-43 -1.461964e-05
orbit60         -1.235421e-41 -2.593148e-03
orbit61         -1.178321e-39 -3.541727e-02
orbit62          1.677014e-41 -5.062986e-04
orbit63         -2.672079e-41 -1.084532e-02
orbit64         -2.704428e-41 -1.588729e-03
orbit65         -3.749809e-42 -1.031808e-03
orbit66         -1.276126e-41 -1.101913e-03
orbit67         -1.097600e-39 -1.738698e-02
orbit68         -4.508853e-41 -1.886420e-03
orbit69         -1.610749e-39 -3.281540e-02
orbit70         -2.841684e-41 -1.141264e-03
orbit71         -7.869251e-40 -7.194236e-03
orbit72         -1.317332e-39 -1.187107e-02
AP              -1.660531e-39 -2.023963e-01
bet             -2.092718e-44 -8.450217e-06
ecc              4.236610e-40  1.341445e-01
eccrad           2.541966e-39  8.042581e-01
close            6.124540e-39 -1.236675e+00
constraint      -2.598963e-39 -2.479483e-01
coreness         8.289203e-40  4.632956e-02
knn             -5.907203e-43 -4.824580e-05
hubscore         1.075594e-37  4.462941e+00
pagerank        -4.393338e-39 -1.476441e+00
trans           -2.303511e-39 -3.523004e-01
evcent           1.044796e-37  3.758481e+00
first            5.780468e-40 -6.022350e-03
upto_second      6.284529e-43 -4.816142e-06
upto_third       7.279712e-44 -1.642464e-05
upto_fourth     -4.680963e-44 -1.890118e-05
upto_fifth      -3.184880e-44  1.512004e-05
upto_sixth       1.778302e-43  5.710745e-05
second           6.265428e-43 -4.639861e-06
third            5.659420e-44 -2.392709e-05
fourth          -2.314689e-43  6.974100e-06
fifth            6.959396e-44  3.469479e-05
sixth            9.744101e-44 -1.084115e-05
ratio1          -6.222075e-43 -5.045235e-05
ratio2          -2.588709e-42 -1.015832e-04
ratio3          -1.139270e-42 -2.682812e-04
ratio4          -1.958373e-42 -2.978342e-04
ratio5          -1.840594e-42 -2.040124e-04
ratio6           1.340915e-43  3.122082e-06
selfinter        3.929602e-39  4.667491e-01
walktrap_vertex  1.674826e-39  1.914403e-01
bigcom1          7.447839e-40  4.779175e-02
bigcom2         -1.609979e-39 -1.352584e-01
bigcom3          7.967746e-39  7.084069e-01
bigcom4          1.531305e-39  2.705171e-01
bigcom6         -1.608697e-39 -1.227055e-01
bigcom8         -1.633410e-39 -2.550527e-01
bigcom9         -1.615386e-39 -1.728627e-01
bigcom11        -1.610749e-39 -4.336443e-01
bigcom13        -1.612807e-39 -2.691759e-01
bigcom15        -1.612550e-39 -2.252210e-01
bigcom16        -1.609723e-39 -3.573313e-01
bigcom21        -1.619530e-39 -3.018529e-01
bigcom22        -1.630510e-39 -3.188709e-01
bigcom24        -1.609210e-39 -5.939454e-02
bigcom26        -1.615128e-39 -3.343680e-01
bigcom28        -1.634732e-39 -3.144943e-01
bigcom30        -1.617715e-39 -5.583549e-01
bigcom31        -1.608697e-39 -1.445410e-01
bigcom32        -1.610749e-39 -1.344127e-01
bigcom33        -1.608954e-39 -1.831422e-01
bigcom34        -1.609210e-39 -3.823846e-01
bigcom36        -1.610493e-39 -2.980926e-01
bigcom37        -1.608954e-39 -1.605060e-01
bigcom38        -1.611263e-39 -2.344464e-01
bigcom39        -1.611263e-39 -3.000588e-01
bigcom40         4.460127e-39  4.715469e-01
bigcom43        -1.609466e-39 -2.947983e-01
bigcom44        -1.627882e-39 -4.104250e-01
bigcom46        -1.611006e-39 -3.393921e-01
bigcom47        -1.610236e-39 -1.921189e-01
bigcom49        -1.609979e-39 -2.957351e-01
bigcom50        -1.610749e-39 -2.850336e-01
bigcom51        -1.609210e-39 -3.455386e-01
bigcom52        -1.608954e-39 -2.424795e-01
bigcom54        -1.609210e-39 -2.316053e-01
bigcom56        -1.609466e-39 -1.074353e-01
bigcom62        -1.608697e-39 -2.760911e-01
bigcom66        -1.609210e-39 -3.505392e-01
bigcom68        -1.609210e-39 -1.166422e-01
bigcom69        -1.610236e-39 -2.220059e-01
bigcom71        -1.612035e-39 -2.088751e-01
bigcom72        -1.608954e-39 -2.075127e-01
bigcom73        -1.608954e-39 -2.442550e-01
bigcom74        -1.608954e-39 -3.894608e-01
bigcom75        -1.608441e-39 -8.800573e-02
bigcom76        -1.609466e-39 -2.168804e-01
bigcom77        -1.608954e-39 -1.187886e-01
bigcom79        -1.609210e-39 -3.008947e-01
bigcom80        -1.608954e-39 -2.854319e-01
bigcom82        -1.609723e-39 -3.422530e-01
bigcom83        -1.608697e-39 -1.291758e-01
bigcom84        -1.608697e-39 -8.566624e-01
bigcom85        -1.609723e-39 -2.388431e-01
bigcom87        -1.609466e-39 -1.995223e-01
bigcom89        -1.609210e-39 -3.441564e-01
bigcom91        -1.608954e-39 -1.222172e-01
bigcom92        -1.611263e-39 -1.362292e-01
bigcom93        -1.608697e-39 -6.693238e-02
bigcom96        -1.608697e-39 -1.603817e-01
bigcom97        -1.609979e-39 -2.117376e-01
bigcom98        -1.609466e-39 -2.803582e-01
bigcom99        -1.609466e-39 -8.251709e-02
bigcom101       -1.610236e-39 -1.994065e-01
bigcom104       -1.610493e-39 -3.352419e-01
bigcom106       -1.609723e-39 -4.107493e-01
bigcom109       -1.609466e-39 -4.608388e-01
bigcom113       -1.609979e-39 -1.693741e-01
bigcom116       -1.611520e-39 -4.876653e-01
bigcom120       -1.608954e-39 -3.722859e-01
bigcom123       -1.609210e-39 -2.617609e-01
bigcom126       -1.608954e-39 -6.004972e-02
bigcom127       -1.608697e-39 -1.373667e-01
bigcom137       -1.609210e-39 -1.566599e-01
bigcom139       -1.608954e-39 -2.120421e-01
bigcom140       -1.608697e-39 -1.641796e-01
bigcom143       -1.609466e-39 -2.240937e-01
bigcom145       -1.609210e-39 -4.947531e-02
bigcom146       -1.609466e-39 -3.662772e-01
bigcom147       -1.609210e-39 -6.560050e-01
bigcom149        0.000000e+00  0.000000e+00
bigcom153       -1.609723e-39 -2.789314e-01
bigcom154       -1.611006e-39 -2.638226e-01
bigcom156       -1.608954e-39 -1.349498e-01
bigcom157       -1.608697e-39 -1.000212e-01
bigcom158       -1.608697e-39 -1.209023e-01
bigcom160       -1.608954e-39 -3.915080e-01
bigcom161       -1.608697e-39 -2.725684e-01
bigcom162       -1.608697e-39 -6.526412e-02
bigcom164       -1.608954e-39 -3.602077e-01
bigcom166       -1.609979e-39 -1.675088e-01
bigcom167       -1.610493e-39 -2.260900e-01
bigcom171        0.000000e+00  0.000000e+00
bigcom173       -1.609466e-39 -1.198885e-01
bigcom175        0.000000e+00  0.000000e+00
bigcom176       -1.608954e-39 -3.278276e-01
bigcom177       -1.609210e-39 -7.954421e-02
bigcom178       -1.608954e-39 -1.604304e-01
bigcom180       -1.608954e-39 -5.349297e-01
bigcom181       -1.609723e-39 -8.149272e-02
bigcom184       -1.608954e-39 -5.478304e-01
bigcom186       -1.608954e-39 -2.409376e-01
bigcom187       -1.608954e-39 -5.788367e-01
bigcom189       -1.609723e-39 -1.395319e-01
bigcom194       -1.609210e-39 -2.280648e-01
bigcom195       -1.609210e-39 -1.592991e-01
bigcom196       -1.608441e-39 -5.462349e-01
bigcom204       -1.609979e-39 -2.109989e-01
bigcom205       -1.608954e-39 -4.971487e-02
bigcom212       -1.609210e-39 -5.816756e-01
bigcom214       -1.609466e-39 -1.901950e-01
bigcom222       -1.608954e-39 -1.889899e-01
bigcom223        0.000000e+00  0.000000e+00
bigcom226       -1.608697e-39 -1.385897e-01
bigcom227       -1.608954e-39 -1.447754e-01
bigcom229       -1.608954e-39 -1.020310e-01
bigcom233       -1.608441e-39 -2.923250e-01
bigcom236       -1.609210e-39 -9.984253e-02
bigcom237       -1.608441e-39 -1.592248e-01
bigcom246       -1.609210e-39 -9.412758e-02
bigcom248       -1.609979e-39 -1.423741e-01
bigcom249       -1.608697e-39 -5.245101e-02
bigcom250       -1.608954e-39 -6.504391e-02
bigcom254       -1.609466e-39 -1.951349e-01
bigcom266       -1.608697e-39 -5.150331e-01
bigcom269       -1.609979e-39 -3.472229e-01
bigcom272       -1.609210e-39 -2.829423e-01
bigcom274       -1.612292e-39 -2.102674e-01
bigcom281       -1.608954e-39 -1.842654e-01
bigcom291       -1.608441e-39 -1.644291e-01
bigcom292       -1.608954e-39 -1.965766e-01
bigcom295       -1.608441e-39 -2.703753e-01
bigcom299       -1.608954e-39 -2.398929e-01
bigcom301       -1.609466e-39 -4.689314e-01
bigcom306       -1.608954e-39 -2.965192e-01
bigcom309       -1.609723e-39 -1.533049e-01
bigcom314       -1.608441e-39 -5.971839e-02
bigcom321       -1.610493e-39 -2.188871e-01
bigcom341       -1.608954e-39 -5.781644e-01
bigcom350       -1.608697e-39 -1.176545e-02
bigcom353       -1.608954e-39 -2.670686e-01
bigcom359       -1.608954e-39 -6.107444e-02
bigcom363       -1.608954e-39 -1.040733e-01
bigcom365       -1.608697e-39 -4.491467e-01
bigcom385       -1.609466e-39 -1.470080e-01
bigcom386       -1.608697e-39 -4.565700e-02
bigcom408       -1.609979e-39 -1.253981e-01
bigcom412       -1.609466e-39 -1.353491e-01
bigcom480       -1.609210e-39 -2.074300e-01
spin_vertex     -3.530607e-39 -2.216871e-01
membership_s1   -1.929358e-40 -9.411431e-05
membership_s3   -1.612292e-39 -3.863680e-01
membership_s4    1.438089e-39  1.529368e-01
membership_s5    5.993333e-40  2.258727e-01
membership_s6   -1.837550e-39 -2.417649e-01
membership_s7   -1.700793e-39 -2.775054e-01
membership_s8   -1.611006e-39 -3.165085e-01
membership_s9   -1.612035e-39 -3.726762e-01
membership_s11  -1.610749e-39 -2.307478e-01
membership_s12  -1.610236e-39 -1.586713e-01
membership_s14  -1.609466e-39 -1.313892e-01
membership_s15  -1.637117e-39 -2.200983e-01
membership_s16  -1.611006e-39 -2.893016e-01
membership_s17  -1.610236e-39 -2.275842e-01
membership_s18  -1.619790e-39 -2.839848e-01
membership_s20  -1.609723e-39 -2.276088e-01
membership_s21  -1.643510e-39 -2.182518e-01
membership_s22  -1.612292e-39 -1.975638e-01
membership_s24  -1.613065e-39 -2.672289e-01
membership_s25  -1.610749e-39 -2.724826e-01
membership_s26  -1.612807e-39 -1.852098e-01
membership_s27  -1.719906e-39 -2.940583e-01
membership_s28  -1.611520e-39 -3.176700e-01
membership_s30  -3.397747e-40 -7.645073e-02
membership_s31  -1.705100e-39 -2.659703e-01
membership_s32   4.077977e-39  5.565109e-01
membership_s33  -1.609723e-39 -2.910273e-01
membership_s36   2.372459e-39  3.955037e-01
membership_s37  -1.625263e-39 -3.336321e-01
V1               2.264029e-40  6.134246e-02
V2               2.113231e-39  5.986907e-01
pdi             -6.868363e-36 -7.619493e+02
adhesion        -7.093084e-44 -3.454426e-06
cohesion         1.418805e-43  6.914525e-06
inner            2.987092e-44 -4.767909e-06
outer            6.572597e-44 -6.806004e-06
ioratio          2.461672e-39  3.824558e-02
comsize          5.035454e-43  9.610777e-05
[1] "Dataset: low_CT Model GBM, run: 4 of 10 2015-06-22 17:11:22"
Iter   TrainDeviance   ValidDeviance   StepSize   Improve
     1        0.0832            -nan     0.0100    0.0002

[1] "GBM variable coefficients"
                            var      rel.inf
spin_vertex         spin_vertex 4.850864e+01
upto_fifth           upto_fifth 8.432663e+00
graph3                   graph3 8.383062e+00
graph5                   graph5 8.293419e+00
comsize                 comsize 7.831244e+00
orbit38                 orbit38 7.604726e+00
ratio2                   ratio2 7.045555e+00
fifth                     fifth 1.404642e+00
membership_s32   membership_s32 1.189740e+00
coreness               coreness 9.073378e-01
orbit49                 orbit49 2.358159e-01
ratio3                   ratio3 1.631533e-01
graph1                   graph1 2.618728e-25
graph0                   graph0 0.000000e+00
graph2                   graph2 0.000000e+00
graph4                   graph4 0.000000e+00
graph6                   graph6 0.000000e+00
graph7                   graph7 0.000000e+00
graph8                   graph8 0.000000e+00
graph9                   graph9 0.000000e+00
graph10                 graph10 0.000000e+00
graph11                 graph11 0.000000e+00
graph12                 graph12 0.000000e+00
graph13                 graph13 0.000000e+00
graph14                 graph14 0.000000e+00
graph15                 graph15 0.000000e+00
graph16                 graph16 0.000000e+00
graph17                 graph17 0.000000e+00
graph18                 graph18 0.000000e+00
graph19                 graph19 0.000000e+00
graph20                 graph20 0.000000e+00
graph21                 graph21 0.000000e+00
graph22                 graph22 0.000000e+00
graph23                 graph23 0.000000e+00
graph24                 graph24 0.000000e+00
graph25                 graph25 0.000000e+00
graph26                 graph26 0.000000e+00
graph27                 graph27 0.000000e+00
graph28                 graph28 0.000000e+00
graph29                 graph29 0.000000e+00
orbit0                   orbit0 0.000000e+00
orbit1                   orbit1 0.000000e+00
orbit2                   orbit2 0.000000e+00
orbit3                   orbit3 0.000000e+00
orbit4                   orbit4 0.000000e+00
orbit5                   orbit5 0.000000e+00
orbit6                   orbit6 0.000000e+00
orbit7                   orbit7 0.000000e+00
orbit8                   orbit8 0.000000e+00
orbit9                   orbit9 0.000000e+00
orbit10                 orbit10 0.000000e+00
orbit11                 orbit11 0.000000e+00
orbit12                 orbit12 0.000000e+00
orbit13                 orbit13 0.000000e+00
orbit14                 orbit14 0.000000e+00
orbit15                 orbit15 0.000000e+00
orbit16                 orbit16 0.000000e+00
orbit17                 orbit17 0.000000e+00
orbit18                 orbit18 0.000000e+00
orbit19                 orbit19 0.000000e+00
orbit20                 orbit20 0.000000e+00
orbit21                 orbit21 0.000000e+00
orbit22                 orbit22 0.000000e+00
orbit23                 orbit23 0.000000e+00
orbit24                 orbit24 0.000000e+00
orbit25                 orbit25 0.000000e+00
orbit26                 orbit26 0.000000e+00
orbit27                 orbit27 0.000000e+00
orbit28                 orbit28 0.000000e+00
orbit29                 orbit29 0.000000e+00
orbit30                 orbit30 0.000000e+00
orbit31                 orbit31 0.000000e+00
orbit32                 orbit32 0.000000e+00
orbit33                 orbit33 0.000000e+00
orbit34                 orbit34 0.000000e+00
orbit35                 orbit35 0.000000e+00
orbit36                 orbit36 0.000000e+00
orbit37                 orbit37 0.000000e+00
orbit39                 orbit39 0.000000e+00
orbit40                 orbit40 0.000000e+00
orbit41                 orbit41 0.000000e+00
orbit42                 orbit42 0.000000e+00
orbit43                 orbit43 0.000000e+00
orbit44                 orbit44 0.000000e+00
orbit45                 orbit45 0.000000e+00
orbit46                 orbit46 0.000000e+00
orbit47                 orbit47 0.000000e+00
orbit48                 orbit48 0.000000e+00
orbit50                 orbit50 0.000000e+00
orbit51                 orbit51 0.000000e+00
orbit52                 orbit52 0.000000e+00
orbit53                 orbit53 0.000000e+00
orbit54                 orbit54 0.000000e+00
orbit55                 orbit55 0.000000e+00
orbit56                 orbit56 0.000000e+00
orbit57                 orbit57 0.000000e+00
orbit58                 orbit58 0.000000e+00
orbit59                 orbit59 0.000000e+00
orbit60                 orbit60 0.000000e+00
orbit61                 orbit61 0.000000e+00
orbit62                 orbit62 0.000000e+00
orbit63                 orbit63 0.000000e+00
orbit64                 orbit64 0.000000e+00
orbit65                 orbit65 0.000000e+00
orbit66                 orbit66 0.000000e+00
orbit67                 orbit67 0.000000e+00
orbit68                 orbit68 0.000000e+00
orbit69                 orbit69 0.000000e+00
orbit70                 orbit70 0.000000e+00
orbit71                 orbit71 0.000000e+00
orbit72                 orbit72 0.000000e+00
AP                           AP 0.000000e+00
bet                         bet 0.000000e+00
ecc                         ecc 0.000000e+00
eccrad                   eccrad 0.000000e+00
close                     close 0.000000e+00
constraint           constraint 0.000000e+00
knn                         knn 0.000000e+00
hubscore               hubscore 0.000000e+00
pagerank               pagerank 0.000000e+00
trans                     trans 0.000000e+00
evcent                   evcent 0.000000e+00
first                     first 0.000000e+00
upto_second         upto_second 0.000000e+00
upto_third           upto_third 0.000000e+00
upto_fourth         upto_fourth 0.000000e+00
upto_sixth           upto_sixth 0.000000e+00
second                   second 0.000000e+00
third                     third 0.000000e+00
fourth                   fourth 0.000000e+00
sixth                     sixth 0.000000e+00
ratio1                   ratio1 0.000000e+00
ratio4                   ratio4 0.000000e+00
ratio5                   ratio5 0.000000e+00
ratio6                   ratio6 0.000000e+00
selfinter             selfinter 0.000000e+00
walktrap_vertex walktrap_vertex 0.000000e+00
bigcom1                 bigcom1 0.000000e+00
bigcom2                 bigcom2 0.000000e+00
bigcom3                 bigcom3 0.000000e+00
bigcom4                 bigcom4 0.000000e+00
bigcom6                 bigcom6 0.000000e+00
bigcom8                 bigcom8 0.000000e+00
bigcom9                 bigcom9 0.000000e+00
bigcom11               bigcom11 0.000000e+00
bigcom13               bigcom13 0.000000e+00
bigcom15               bigcom15 0.000000e+00
bigcom16               bigcom16 0.000000e+00
bigcom21               bigcom21 0.000000e+00
bigcom22               bigcom22 0.000000e+00
bigcom24               bigcom24 0.000000e+00
bigcom26               bigcom26 0.000000e+00
bigcom28               bigcom28 0.000000e+00
bigcom30               bigcom30 0.000000e+00
bigcom31               bigcom31 0.000000e+00
bigcom32               bigcom32 0.000000e+00
bigcom33               bigcom33 0.000000e+00
bigcom34               bigcom34 0.000000e+00
bigcom36               bigcom36 0.000000e+00
bigcom37               bigcom37 0.000000e+00
bigcom38               bigcom38 0.000000e+00
bigcom39               bigcom39 0.000000e+00
bigcom40               bigcom40 0.000000e+00
bigcom43               bigcom43 0.000000e+00
bigcom44               bigcom44 0.000000e+00
bigcom46               bigcom46 0.000000e+00
bigcom47               bigcom47 0.000000e+00
bigcom49               bigcom49 0.000000e+00
bigcom50               bigcom50 0.000000e+00
bigcom51               bigcom51 0.000000e+00
bigcom52               bigcom52 0.000000e+00
bigcom54               bigcom54 0.000000e+00
bigcom56               bigcom56 0.000000e+00
bigcom62               bigcom62 0.000000e+00
bigcom66               bigcom66 0.000000e+00
bigcom68               bigcom68 0.000000e+00
bigcom69               bigcom69 0.000000e+00
bigcom71               bigcom71 0.000000e+00
bigcom72               bigcom72 0.000000e+00
bigcom73               bigcom73 0.000000e+00
bigcom74               bigcom74 0.000000e+00
bigcom75               bigcom75 0.000000e+00
bigcom76               bigcom76 0.000000e+00
bigcom77               bigcom77 0.000000e+00
bigcom79               bigcom79 0.000000e+00
bigcom80               bigcom80 0.000000e+00
bigcom82               bigcom82 0.000000e+00
bigcom83               bigcom83 0.000000e+00
bigcom84               bigcom84 0.000000e+00
bigcom85               bigcom85 0.000000e+00
bigcom87               bigcom87 0.000000e+00
bigcom89               bigcom89 0.000000e+00
bigcom91               bigcom91 0.000000e+00
bigcom92               bigcom92 0.000000e+00
bigcom93               bigcom93 0.000000e+00
bigcom96               bigcom96 0.000000e+00
bigcom97               bigcom97 0.000000e+00
bigcom98               bigcom98 0.000000e+00
bigcom99               bigcom99 0.000000e+00
bigcom101             bigcom101 0.000000e+00
bigcom104             bigcom104 0.000000e+00
bigcom106             bigcom106 0.000000e+00
bigcom109             bigcom109 0.000000e+00
bigcom113             bigcom113 0.000000e+00
bigcom116             bigcom116 0.000000e+00
bigcom120             bigcom120 0.000000e+00
bigcom123             bigcom123 0.000000e+00
bigcom126             bigcom126 0.000000e+00
bigcom127             bigcom127 0.000000e+00
bigcom137             bigcom137 0.000000e+00
bigcom139             bigcom139 0.000000e+00
bigcom140             bigcom140 0.000000e+00
bigcom143             bigcom143 0.000000e+00
bigcom145             bigcom145 0.000000e+00
bigcom146             bigcom146 0.000000e+00
bigcom147             bigcom147 0.000000e+00
bigcom149             bigcom149 0.000000e+00
bigcom153             bigcom153 0.000000e+00
bigcom154             bigcom154 0.000000e+00
bigcom156             bigcom156 0.000000e+00
bigcom157             bigcom157 0.000000e+00
bigcom158             bigcom158 0.000000e+00
bigcom160             bigcom160 0.000000e+00
bigcom161             bigcom161 0.000000e+00
bigcom162             bigcom162 0.000000e+00
bigcom164             bigcom164 0.000000e+00
bigcom166             bigcom166 0.000000e+00
bigcom167             bigcom167 0.000000e+00
bigcom171             bigcom171 0.000000e+00
bigcom173             bigcom173 0.000000e+00
bigcom175             bigcom175 0.000000e+00
bigcom176             bigcom176 0.000000e+00
bigcom177             bigcom177 0.000000e+00
bigcom178             bigcom178 0.000000e+00
bigcom180             bigcom180 0.000000e+00
bigcom181             bigcom181 0.000000e+00
bigcom184             bigcom184 0.000000e+00
bigcom186             bigcom186 0.000000e+00
bigcom187             bigcom187 0.000000e+00
bigcom189             bigcom189 0.000000e+00
bigcom194             bigcom194 0.000000e+00
bigcom195             bigcom195 0.000000e+00
bigcom196             bigcom196 0.000000e+00
bigcom204             bigcom204 0.000000e+00
bigcom205             bigcom205 0.000000e+00
bigcom212             bigcom212 0.000000e+00
bigcom214             bigcom214 0.000000e+00
bigcom222             bigcom222 0.000000e+00
bigcom223             bigcom223 0.000000e+00
bigcom226             bigcom226 0.000000e+00
bigcom227             bigcom227 0.000000e+00
bigcom229             bigcom229 0.000000e+00
bigcom233             bigcom233 0.000000e+00
bigcom236             bigcom236 0.000000e+00
bigcom237             bigcom237 0.000000e+00
bigcom246             bigcom246 0.000000e+00
bigcom248             bigcom248 0.000000e+00
bigcom249             bigcom249 0.000000e+00
bigcom250             bigcom250 0.000000e+00
bigcom254             bigcom254 0.000000e+00
bigcom266             bigcom266 0.000000e+00
bigcom269             bigcom269 0.000000e+00
bigcom272             bigcom272 0.000000e+00
bigcom274             bigcom274 0.000000e+00
bigcom281             bigcom281 0.000000e+00
bigcom291             bigcom291 0.000000e+00
bigcom292             bigcom292 0.000000e+00
bigcom295             bigcom295 0.000000e+00
bigcom299             bigcom299 0.000000e+00
bigcom301             bigcom301 0.000000e+00
bigcom306             bigcom306 0.000000e+00
bigcom309             bigcom309 0.000000e+00
bigcom314             bigcom314 0.000000e+00
bigcom321             bigcom321 0.000000e+00
bigcom341             bigcom341 0.000000e+00
bigcom350             bigcom350 0.000000e+00
bigcom353             bigcom353 0.000000e+00
bigcom359             bigcom359 0.000000e+00
bigcom363             bigcom363 0.000000e+00
bigcom365             bigcom365 0.000000e+00
bigcom385             bigcom385 0.000000e+00
bigcom386             bigcom386 0.000000e+00
bigcom408             bigcom408 0.000000e+00
bigcom412             bigcom412 0.000000e+00
bigcom480             bigcom480 0.000000e+00
membership_s1     membership_s1 0.000000e+00
membership_s3     membership_s3 0.000000e+00
membership_s4     membership_s4 0.000000e+00
membership_s5     membership_s5 0.000000e+00
membership_s6     membership_s6 0.000000e+00
membership_s7     membership_s7 0.000000e+00
membership_s8     membership_s8 0.000000e+00
membership_s9     membership_s9 0.000000e+00
membership_s11   membership_s11 0.000000e+00
membership_s12   membership_s12 0.000000e+00
membership_s14   membership_s14 0.000000e+00
membership_s15   membership_s15 0.000000e+00
membership_s16   membership_s16 0.000000e+00
membership_s17   membership_s17 0.000000e+00
membership_s18   membership_s18 0.000000e+00
membership_s20   membership_s20 0.000000e+00
membership_s21   membership_s21 0.000000e+00
membership_s22   membership_s22 0.000000e+00
membership_s24   membership_s24 0.000000e+00
membership_s25   membership_s25 0.000000e+00
membership_s26   membership_s26 0.000000e+00
membership_s27   membership_s27 0.000000e+00
membership_s28   membership_s28 0.000000e+00
membership_s30   membership_s30 0.000000e+00
membership_s31   membership_s31 0.000000e+00
membership_s33   membership_s33 0.000000e+00
membership_s36   membership_s36 0.000000e+00
membership_s37   membership_s37 0.000000e+00
V1                           V1 0.000000e+00
V2                           V2 0.000000e+00
pdi                         pdi 0.000000e+00
adhesion               adhesion 0.000000e+00
cohesion               cohesion 0.000000e+00
inner                     inner 0.000000e+00
outer                     outer 0.000000e+00
ioratio                 ioratio 0.000000e+00
[1] "Dataset: low_CT Model RF, run: 4 of 10 2015-06-22 17:11:24"
     |      Out-of-bag   |
Tree |      MSE  %Var(y) |
   1 | 0.003837   218.68 |
   2 | 0.003749   213.65 |
   3 | 0.003111   177.28 |
   4 |  0.00257   146.48 |
   5 | 0.002689   153.26 |
   6 | 0.002559   145.86 |
   7 | 0.002471   140.85 |
   8 |  0.00244   139.04 |
   9 | 0.002517   143.47 |
  10 | 0.002379   135.57 |
  11 | 0.002355   134.21 |
  12 | 0.002217   126.35 |
  13 | 0.002187   124.65 |
  14 | 0.002204   125.61 |
  15 | 0.002134   121.63 |
  16 | 0.002113   120.41 |
  17 | 0.002073   118.15 |
  18 | 0.002066   117.73 |
  19 | 0.002036   116.02 |
  20 | 0.002024   115.33 |
  21 |  0.00202   115.13 |
  22 | 0.001997   113.80 |
  23 | 0.001996   113.73 |
  24 |  0.00202   115.11 |
  25 |  0.00202   115.11 |
  26 | 0.002004   114.19 |
  27 | 0.002025   115.41 |
  28 |  0.00203   115.69 |
  29 | 0.002027   115.50 |
  30 | 0.002025   115.41 |
  31 | 0.002005   114.25 |
  32 | 0.002004   114.22 |
  33 | 0.001999   113.95 |
  34 |  0.00199   113.42 |
  35 | 0.001985   113.10 |
  36 | 0.001984   113.07 |
  37 | 0.001984   113.08 |
  38 |  0.00197   112.28 |
  39 | 0.001969   112.21 |
  40 |  0.00197   112.26 |
  41 | 0.001959   111.67 |
  42 | 0.001962   111.82 |
  43 | 0.001958   111.59 |
  44 |  0.00195   111.11 |
  45 | 0.001956   111.45 |
  46 | 0.001956   111.46 |
  47 | 0.001953   111.29 |
  48 | 0.001947   110.98 |
  49 | 0.001941   110.64 |
  50 | 0.001941   110.64 |
  51 | 0.001937   110.41 |
  52 | 0.001938   110.44 |
  53 | 0.001933   110.16 |
  54 | 0.001927   109.82 |
  55 | 0.001924   109.67 |
  56 | 0.001929   109.95 |
  57 | 0.001929   109.94 |
  58 | 0.001927   109.80 |
  59 | 0.001928   109.90 |
  60 | 0.001929   109.94 |
  61 | 0.001928   109.87 |
  62 | 0.001926   109.77 |
  63 | 0.001925   109.73 |
  64 | 0.001924   109.64 |
  65 | 0.001926   109.74 |
  66 | 0.001927   109.85 |
  67 | 0.001927   109.82 |
  68 | 0.001934   110.20 |
  69 | 0.001935   110.30 |
  70 | 0.001933   110.17 |
  71 | 0.001934   110.21 |
  72 | 0.001933   110.18 |
  73 |  0.00193   110.00 |
  74 | 0.001934   110.21 |
  75 | 0.001933   110.14 |
  76 | 0.001932   110.13 |
  77 | 0.001932   110.11 |
  78 | 0.001928   109.88 |
  79 | 0.001927   109.81 |
  80 | 0.001924   109.65 |
  81 |  0.00192   109.42 |
  82 | 0.001917   109.22 |
  83 | 0.001915   109.16 |
  84 | 0.001912   108.97 |
  85 | 0.001911   108.88 |
  86 | 0.001909   108.77 |
  87 | 0.001906   108.64 |
  88 | 0.001905   108.58 |
  89 | 0.001906   108.60 |
  90 | 0.001905   108.55 |
  91 |  0.00191   108.82 |
  92 | 0.001909   108.80 |
  93 |  0.00191   108.84 |
  94 | 0.001908   108.72 |
  95 | 0.001907   108.68 |
  96 | 0.001904   108.50 |
  97 | 0.001901   108.35 |
  98 | 0.001902   108.37 |
  99 | 0.001899   108.24 |
 100 | 0.001897   108.11 |
[1] "Random Forest variable coefficients"
                      %IncMSE IncNodePurity
graph0           8.598452e-06  8.571429e-03
graph1           1.696646e-05  4.075315e-03
graph2           0.000000e+00  3.862470e-21
graph3           4.126788e-04  9.202929e-02
graph4           2.172026e-05  2.333333e-02
graph5           1.236725e-03  1.263361e-01
graph6           1.018319e-04  5.682427e-02
graph7           0.000000e+00  2.778268e-21
graph8           0.000000e+00  8.944668e-21
graph9           2.502816e-04  1.098927e-01
graph10          4.365095e-03  8.083514e-02
graph11          9.372275e-05  4.901587e-02
graph12          1.329269e-03  1.143211e-02
graph13          2.264780e-04  1.072282e-01
graph14          1.679229e-04  5.716321e-02
graph15          6.255189e-04  3.932444e-02
graph16          7.617089e-05  1.223929e-02
graph17          1.922287e-03  6.434855e-02
graph18          0.000000e+00  4.336809e-21
graph19          2.208282e-04  5.360200e-02
graph20          2.072643e-03  1.799545e-01
graph21          3.016684e-05  2.736905e-02
graph22          0.000000e+00  2.032879e-21
graph23          1.502749e-03  1.129781e-01
graph24          0.000000e+00  6.369688e-21
graph25          3.519508e-04  5.404223e-02
graph26          0.000000e+00  4.336809e-21
graph27          0.000000e+00  1.626303e-21
graph28          0.000000e+00  0.000000e+00
graph29          0.000000e+00  0.000000e+00
orbit0           0.000000e+00  3.252607e-21
orbit1           6.599138e-06  1.572887e-03
orbit2           0.000000e+00  1.853271e-04
orbit3           0.000000e+00  1.829591e-21
orbit4           5.379351e-04  1.592301e-01
orbit5           1.306320e-05  3.139921e-02
orbit6           4.138933e-06  2.272439e-02
orbit7           4.474273e-06  1.800000e-02
orbit8           8.896797e-04  1.100706e-01
orbit9           6.006277e-04  5.139967e-02
orbit10          0.000000e+00  6.437450e-21
orbit11         -8.748906e-06  1.041246e-02
orbit12          0.000000e+00  1.346444e-19
orbit13          0.000000e+00  1.694066e-21
orbit14          0.000000e+00  1.355253e-22
orbit15          1.932818e-03  1.244209e-01
orbit16          4.350774e-05  3.144444e-02
orbit17          5.023322e-04  2.224807e-02
orbit18          1.925449e-03  1.712014e-01
orbit19          1.650140e-04  2.403307e-02
orbit20          7.128248e-05  1.183672e-02
orbit21          7.871276e-04  2.756225e-02
orbit22          4.295533e-06  8.750000e-03
orbit23          8.683036e-06  8.998867e-03
orbit24          2.161771e-03  2.147181e-02
orbit25          0.000000e+00  1.402111e-17
orbit26          0.000000e+00  2.984382e-02
orbit27          2.174162e-03  1.363676e-01
orbit28          3.047988e-05  4.343823e-02
orbit29          1.145524e-04  1.965217e-02
orbit30          6.027510e-05  4.952680e-02
orbit31          1.995299e-04  4.308414e-02
orbit32          0.000000e+00  7.047314e-21
orbit33          0.000000e+00  1.897354e-21
orbit34          2.272957e-04  1.145434e-02
orbit35          7.120108e-04  2.357230e-02
orbit36          8.681386e-06  1.473196e-02
orbit37          2.982531e-05  3.678571e-02
orbit38          1.381449e-03  7.199571e-02
orbit39          2.797720e-04  6.389835e-02
orbit40          0.000000e+00  8.199279e-21
orbit41          0.000000e+00  5.217723e-21
orbit42          2.156888e-04  3.102158e-02
orbit43          0.000000e+00  2.100642e-21
orbit44          0.000000e+00  1.084202e-21
orbit45          4.611994e-04  8.754381e-04
orbit46          2.109533e-05  1.072269e-02
orbit47          0.000000e+00  1.897354e-21
orbit48          0.000000e+00  4.404571e-21
orbit49          3.357508e-03  1.924795e-01
orbit50          5.507582e-05  1.933526e-02
orbit51          1.779211e-05  5.313497e-02
orbit52          0.000000e+00  4.607859e-21
orbit53          0.000000e+00  1.287490e-21
orbit54          0.000000e+00  6.776264e-21
orbit55          0.000000e+00  2.710505e-22
orbit56          2.773389e-03  1.031392e-01
orbit57          0.000000e+00  2.710505e-22
orbit58          0.000000e+00  1.355253e-22
orbit59          0.000000e+00  4.946672e-21
orbit60          0.000000e+00  1.829591e-21
orbit61          0.000000e+00  1.084202e-21
orbit62          5.657236e-04  2.986461e-02
orbit63          0.000000e+00  3.862470e-21
orbit64          4.368805e-08  1.951318e-02
orbit65          0.000000e+00  8.019166e-18
orbit66          0.000000e+00  0.000000e+00
orbit67          0.000000e+00  0.000000e+00
orbit68          0.000000e+00  5.360024e-20
orbit69          0.000000e+00  0.000000e+00
orbit70          0.000000e+00  4.065758e-22
orbit71          0.000000e+00  0.000000e+00
orbit72          0.000000e+00  0.000000e+00
AP               0.000000e+00  1.355253e-22
bet              5.730200e-05  3.317582e-02
ecc              0.000000e+00  3.930233e-21
eccrad           0.000000e+00  1.476629e-17
close            1.912887e-04  6.064213e-03
constraint      -8.179586e-06  4.639206e-02
coreness         1.138799e-04  1.409662e-01
knn              3.509159e-05  4.029312e-02
hubscore         9.468451e-04  1.280807e-01
pagerank         7.707773e-04  2.318436e-01
trans            4.314064e-06  1.500000e-02
evcent           6.992098e-05  1.921429e-02
first           -4.353505e-06  1.500000e-02
upto_second      6.365478e-04  4.716214e-02
upto_third       1.122159e-03  5.605056e-02
upto_fourth      1.608890e-04  3.372648e-02
upto_fifth       6.586437e-04  3.521901e-01
upto_sixth       9.123669e-04  8.192835e-02
second           4.668581e-06  1.282196e-03
third            3.965195e-03  1.078448e-01
fourth           3.520635e-05  1.335336e-01
fifth           -7.727842e-06  2.980114e-01
sixth            1.310318e-04  1.766389e-01
ratio1           1.420587e-04  2.008077e-02
ratio2           1.013912e-05  6.800554e-02
ratio3           6.484243e-04  4.962751e-02
ratio4           3.888789e-05  5.193156e-02
ratio5           3.647931e-07  4.495976e-01
ratio6           1.355047e-04  2.965957e-01
selfinter        1.379089e-05  4.235145e-02
walktrap_vertex  1.057351e-05  3.164817e-02
bigcom1          1.642790e-04  9.796353e-02
bigcom2          0.000000e+00  0.000000e+00
bigcom3          0.000000e+00  2.710505e-22
bigcom4          7.694805e-04  7.654984e-02
bigcom6          0.000000e+00  0.000000e+00
bigcom8          0.000000e+00  6.776264e-23
bigcom9          0.000000e+00  0.000000e+00
bigcom11         0.000000e+00  0.000000e+00
bigcom13         0.000000e+00  0.000000e+00
bigcom15         0.000000e+00  0.000000e+00
bigcom16         0.000000e+00  0.000000e+00
bigcom21         0.000000e+00  0.000000e+00
bigcom22         0.000000e+00  0.000000e+00
bigcom24         0.000000e+00  0.000000e+00
bigcom26         0.000000e+00  0.000000e+00
bigcom28         0.000000e+00  2.710505e-22
bigcom30         0.000000e+00  0.000000e+00
bigcom31         0.000000e+00  0.000000e+00
bigcom32         0.000000e+00  0.000000e+00
bigcom33         0.000000e+00  0.000000e+00
bigcom34         0.000000e+00  0.000000e+00
bigcom36         0.000000e+00  0.000000e+00
bigcom37         0.000000e+00  0.000000e+00
bigcom38         0.000000e+00  2.439455e-21
bigcom39         0.000000e+00  0.000000e+00
bigcom40         0.000000e+00  6.776264e-22
bigcom43         0.000000e+00  1.734723e-20
bigcom44         0.000000e+00  0.000000e+00
bigcom46         0.000000e+00  0.000000e+00
bigcom47         0.000000e+00  0.000000e+00
bigcom49         0.000000e+00  5.204170e-20
bigcom50         0.000000e+00  0.000000e+00
bigcom51         0.000000e+00  0.000000e+00
bigcom52         0.000000e+00  0.000000e+00
bigcom54         0.000000e+00  0.000000e+00
bigcom56         0.000000e+00  0.000000e+00
bigcom62         0.000000e+00  0.000000e+00
bigcom66         0.000000e+00  0.000000e+00
bigcom68         0.000000e+00  0.000000e+00
bigcom69         0.000000e+00  0.000000e+00
bigcom71         0.000000e+00  0.000000e+00
bigcom72         0.000000e+00  0.000000e+00
bigcom73         0.000000e+00  0.000000e+00
bigcom74         0.000000e+00  0.000000e+00
bigcom75         0.000000e+00  0.000000e+00
bigcom76         0.000000e+00  0.000000e+00
bigcom77         0.000000e+00  0.000000e+00
bigcom79         0.000000e+00  0.000000e+00
bigcom80         0.000000e+00  0.000000e+00
bigcom82         0.000000e+00  0.000000e+00
bigcom83         0.000000e+00  0.000000e+00
bigcom84         0.000000e+00  0.000000e+00
bigcom85         0.000000e+00  0.000000e+00
bigcom87         0.000000e+00  0.000000e+00
bigcom89         0.000000e+00  0.000000e+00
bigcom91         0.000000e+00  8.673617e-21
bigcom92         0.000000e+00  0.000000e+00
bigcom93         0.000000e+00  0.000000e+00
bigcom96         0.000000e+00  0.000000e+00
bigcom97         0.000000e+00  0.000000e+00
bigcom98         0.000000e+00  0.000000e+00
bigcom99         0.000000e+00  0.000000e+00
bigcom101        0.000000e+00  0.000000e+00
bigcom104        0.000000e+00  0.000000e+00
bigcom106        0.000000e+00  0.000000e+00
bigcom109        0.000000e+00  0.000000e+00
bigcom113        0.000000e+00  0.000000e+00
bigcom116        0.000000e+00  8.131516e-22
bigcom120        0.000000e+00  0.000000e+00
bigcom123        0.000000e+00  0.000000e+00
bigcom126        0.000000e+00  0.000000e+00
bigcom127        0.000000e+00  0.000000e+00
bigcom137        0.000000e+00  0.000000e+00
bigcom139        0.000000e+00  0.000000e+00
bigcom140        0.000000e+00  0.000000e+00
bigcom143        0.000000e+00  0.000000e+00
bigcom145        0.000000e+00  0.000000e+00
bigcom146        0.000000e+00  0.000000e+00
bigcom147        0.000000e+00  0.000000e+00
bigcom149        0.000000e+00  0.000000e+00
bigcom153        0.000000e+00  2.608861e-20
bigcom154        0.000000e+00  8.673617e-21
bigcom156        0.000000e+00  0.000000e+00
bigcom157        0.000000e+00  0.000000e+00
bigcom158        0.000000e+00  0.000000e+00
bigcom160        0.000000e+00  8.673617e-21
bigcom161        0.000000e+00  0.000000e+00
bigcom162        0.000000e+00  0.000000e+00
bigcom164        0.000000e+00  0.000000e+00
bigcom166        0.000000e+00  0.000000e+00
bigcom167        0.000000e+00  0.000000e+00
bigcom171        0.000000e+00  7.379568e-01
bigcom173        0.000000e+00  0.000000e+00
bigcom175        0.000000e+00  0.000000e+00
bigcom176        0.000000e+00  0.000000e+00
bigcom177        0.000000e+00  0.000000e+00
bigcom178        0.000000e+00  0.000000e+00
bigcom180        0.000000e+00  0.000000e+00
bigcom181        0.000000e+00  0.000000e+00
bigcom184        0.000000e+00  0.000000e+00
bigcom186        0.000000e+00  0.000000e+00
bigcom187        0.000000e+00  0.000000e+00
bigcom189        0.000000e+00  0.000000e+00
bigcom194        0.000000e+00  0.000000e+00
bigcom195        0.000000e+00  0.000000e+00
bigcom196       -4.474273e-06  6.988713e-01
bigcom204        0.000000e+00  0.000000e+00
bigcom205        0.000000e+00  0.000000e+00
bigcom212        0.000000e+00  0.000000e+00
bigcom214        0.000000e+00  0.000000e+00
bigcom222        0.000000e+00  0.000000e+00
bigcom223        0.000000e+00  0.000000e+00
bigcom226        0.000000e+00  0.000000e+00
bigcom227        0.000000e+00  0.000000e+00
bigcom229        0.000000e+00  0.000000e+00
bigcom233        0.000000e+00  0.000000e+00
bigcom236        0.000000e+00  0.000000e+00
bigcom237        0.000000e+00  0.000000e+00
bigcom246        0.000000e+00  0.000000e+00
bigcom248        0.000000e+00  0.000000e+00
bigcom249        0.000000e+00  0.000000e+00
bigcom250        0.000000e+00  0.000000e+00
bigcom254        0.000000e+00  0.000000e+00
bigcom266        0.000000e+00  0.000000e+00
bigcom269        0.000000e+00  0.000000e+00
bigcom272        0.000000e+00  0.000000e+00
bigcom274        0.000000e+00  0.000000e+00
bigcom281        0.000000e+00  0.000000e+00
bigcom291        0.000000e+00  0.000000e+00
bigcom292        0.000000e+00  0.000000e+00
bigcom295        0.000000e+00  0.000000e+00
bigcom299        0.000000e+00  8.673617e-21
bigcom301        0.000000e+00  0.000000e+00
bigcom306        0.000000e+00  0.000000e+00
bigcom309        0.000000e+00  0.000000e+00
bigcom314        0.000000e+00  0.000000e+00
bigcom321        0.000000e+00  0.000000e+00
bigcom341        0.000000e+00  0.000000e+00
bigcom350        0.000000e+00  0.000000e+00
bigcom353        0.000000e+00  0.000000e+00
bigcom359        0.000000e+00  0.000000e+00
bigcom363        0.000000e+00  0.000000e+00
bigcom365        0.000000e+00  0.000000e+00
bigcom385        0.000000e+00  0.000000e+00
bigcom386        0.000000e+00  0.000000e+00
bigcom408        0.000000e+00  0.000000e+00
bigcom412        0.000000e+00  0.000000e+00
bigcom480        0.000000e+00  0.000000e+00
spin_vertex      0.000000e+00  2.836544e-19
membership_s1    0.000000e+00  2.032879e-22
membership_s3    0.000000e+00  0.000000e+00
membership_s4    1.217731e-05  3.350986e-03
membership_s5    8.779631e-06  1.826910e-02
membership_s6    0.000000e+00  9.486769e-22
membership_s7    0.000000e+00  2.710505e-22
membership_s8    0.000000e+00  0.000000e+00
membership_s9    0.000000e+00  1.908196e-19
membership_s11   0.000000e+00  0.000000e+00
membership_s12   0.000000e+00  0.000000e+00
membership_s14   0.000000e+00  6.776264e-23
membership_s15   0.000000e+00  0.000000e+00
membership_s16   0.000000e+00  0.000000e+00
membership_s17   0.000000e+00  0.000000e+00
membership_s18   0.000000e+00  0.000000e+00
membership_s20   0.000000e+00  0.000000e+00
membership_s21   0.000000e+00  0.000000e+00
membership_s22   0.000000e+00  0.000000e+00
membership_s24   0.000000e+00  0.000000e+00
membership_s25   0.000000e+00  0.000000e+00
membership_s26   0.000000e+00  1.355253e-22
membership_s27   0.000000e+00  6.776264e-23
membership_s28   0.000000e+00  0.000000e+00
membership_s30   0.000000e+00  3.388132e-21
membership_s31   0.000000e+00  1.355253e-21
membership_s32   3.623410e-05  5.118237e-02
membership_s33   0.000000e+00  0.000000e+00
membership_s36   2.817065e-04  1.949155e-01
membership_s37   0.000000e+00  2.710505e-22
V1               4.909392e-05  4.584207e-02
V2               3.926947e-05  1.167688e-01
pdi              0.000000e+00  1.355253e-22
adhesion         6.080370e-03  3.555893e-01
cohesion         5.935250e-03  3.195174e-01
inner            2.817042e-04  1.104075e-01
outer            1.139832e-04  6.905820e-02
ioratio          1.785800e-04  2.395771e-01
comsize          5.592920e-04  3.085607e-01
[1] "Dataset: low_CT Model GLM, run: 4 of 10 2015-06-22 17:12:07"
[1] "glmnet variable coefficients"
                         [,1]          [,2]
(Intercept)     -6.341961e+00 -7.301104e+00
graph0           6.216741e-40  9.058615e-03
graph1          -1.728199e-43 -2.788543e-06
graph2          -2.549150e-40 -1.878852e-02
graph3           6.253488e-45  2.237267e-07
graph4          -3.107040e-46 -4.103015e-09
graph5           1.652605e-41  2.175464e-04
graph6          -1.090337e-44  1.814731e-06
graph7          -4.486705e-42 -1.428882e-04
graph8          -8.885513e-40 -2.006899e-02
graph9           2.496434e-46  2.745202e-09
graph10         -9.791648e-48 -9.504861e-11
graph11         -4.795251e-49 -6.008415e-12
graph12          1.334389e-47  1.458186e-08
graph13         -8.625127e-46 -2.122289e-07
graph14         -5.223194e-47  6.093997e-11
graph15          2.573804e-43 -3.505706e-05
graph16         -6.168368e-46 -9.377813e-08
graph17          4.725228e-45  3.568166e-07
graph18         -3.484827e-45 -4.926627e-06
graph19          5.882583e-45  1.535697e-06
graph20          6.252905e-43  1.649886e-05
graph21          4.386814e-43  1.585884e-06
graph22         -7.235685e-44 -4.553114e-06
graph23          1.080527e-43  1.173892e-05
graph24         -1.584690e-43 -1.164280e-05
graph25          6.691888e-42  6.308121e-05
graph26         -4.137548e-42 -2.073169e-04
graph27         -5.063670e-41 -1.634343e-03
graph28         -3.216498e-41 -5.214252e-04
graph29         -1.454397e-39 -1.370055e-02
orbit0           6.216741e-40  9.065578e-03
orbit1          -1.789137e-43 -2.856811e-06
orbit2           3.329541e-40  4.658286e-03
orbit3          -2.549150e-40 -1.878208e-02
orbit4           1.069996e-45  1.175298e-07
orbit5           4.547159e-43  1.061704e-05
orbit6          -3.107090e-46 -4.094443e-09
orbit7           3.678094e-40  4.319937e-03
orbit8           1.652605e-41  2.178440e-04
orbit9          -5.601434e-44  1.788052e-06
orbit10          2.132037e-43  6.330132e-06
orbit11          2.855616e-40 -3.351500e-03
orbit12         -4.513163e-42 -1.419543e-04
orbit13         -1.017818e-40 -7.877549e-03
orbit14         -8.885513e-40 -2.006799e-02
orbit15          2.715197e-46  9.044615e-09
orbit16          2.798006e-44  4.715690e-07
orbit17         -1.753634e-46 -1.861289e-07
orbit18         -2.160255e-46 -9.120827e-09
orbit19         -1.086639e-47 -9.341174e-11
orbit20          3.404988e-46  1.250030e-08
orbit21          6.616548e-43  1.472253e-05
orbit22         -4.795251e-49 -6.003151e-12
orbit23          6.791990e-40  5.682023e-03
orbit24         -3.031493e-46  1.933146e-08
orbit25          2.122660e-45  5.303038e-09
orbit26          1.110968e-42  5.153589e-05
orbit27         -1.382457e-46 -1.060412e-07
orbit28          2.105178e-43  2.776250e-06
orbit29         -1.876153e-44 -1.311345e-06
orbit30         -3.625471e-43 -3.200233e-05
orbit31         -9.130383e-47 -1.128700e-09
orbit32          5.421532e-46  2.526202e-08
orbit33          1.080134e-39  2.007995e-02
orbit34          2.573804e-43 -3.508397e-05
orbit35         -2.188201e-45 -3.847622e-08
orbit36          3.675281e-43  1.242754e-05
orbit37          1.433069e-45 -5.080926e-07
orbit38          1.638459e-41  2.722396e-04
orbit39         -2.919712e-45  1.260512e-07
orbit40          1.592862e-44  8.625952e-07
orbit41         -1.011230e-42 -9.367860e-05
orbit42          1.621480e-39  3.025917e-02
orbit43         -3.464288e-45 -4.959962e-06
orbit44         -1.065982e-39 -5.584092e-02
orbit45          1.836966e-44  2.443032e-06
orbit46         -1.624450e-43 -6.505584e-06
orbit47          1.316412e-41  6.577531e-04
orbit48         -8.253807e-43 -4.289670e-05
orbit49          6.330910e-43  1.692587e-05
orbit50         -1.045229e-41 -2.517411e-03
orbit51          8.131044e-43 -2.346247e-06
orbit52          4.520147e-43  1.198745e-05
orbit53         -1.460949e-41 -1.484733e-03
orbit54         -7.234513e-44 -4.575069e-06
orbit55         -1.175917e-39 -3.751667e-02
orbit56          1.305006e-43  1.291040e-05
orbit57         -1.478144e-42 -5.908144e-05
orbit58         -1.001436e-39 -3.659619e-02
orbit59         -1.176254e-43 -9.257829e-06
orbit60         -1.427466e-41 -9.213652e-04
orbit61         -1.314305e-39 -3.659480e-02
orbit62          1.092263e-41  1.841433e-04
orbit63         -4.401308e-41 -2.767515e-03
orbit64         -1.820951e-41 -7.801121e-04
orbit65         -4.612911e-42 -2.504559e-04
orbit66         -1.572376e-41 -4.160351e-04
orbit67         -1.257490e-39 -2.101456e-02
orbit68         -5.064689e-41 -1.637528e-03
orbit69         -1.778916e-39 -4.058555e-02
orbit70         -3.209573e-41 -5.236980e-04
orbit71         -8.458045e-40 -7.960163e-03
orbit72         -1.454397e-39 -1.370001e-02
AP              -1.832005e-39 -7.583630e-02
bet             -5.533562e-44 -3.734333e-06
ecc              8.457674e-40  3.242366e-02
eccrad           5.074604e-39  1.945481e-01
close           -9.227209e-39 -2.828283e-01
constraint      -2.921520e-39 -7.316370e-02
coreness         7.067657e-40  2.042443e-02
knn             -1.148685e-42 -2.098994e-05
hubscore        -6.855260e-39  6.221998e-01
pagerank        -4.396139e-39 -3.777139e-01
trans           -2.298624e-39 -9.998276e-02
evcent          -7.641728e-39  5.549918e-01
first            6.216741e-40  9.058160e-03
upto_second     -2.174776e-43 -3.817427e-06
upto_third      -9.357667e-44 -2.598948e-06
upto_fourth     -1.412370e-43 -5.774108e-06
upto_fifth      -5.328076e-44  7.521716e-08
upto_sixth       1.875293e-43  1.480422e-05
second          -2.201051e-43 -3.854283e-06
third           -1.211485e-43 -3.547138e-06
fourth          -1.143792e-44 -3.142792e-06
fifth            2.215979e-43  9.622735e-06
sixth            1.359608e-43  3.565344e-06
ratio1          -1.171531e-42 -2.156552e-05
ratio2          -2.226922e-42 -3.592466e-05
ratio3           4.459919e-43 -2.408498e-05
ratio4          -2.243455e-42 -1.125487e-04
ratio5          -2.063546e-42 -7.971648e-05
ratio6           1.104549e-43  6.802233e-06
selfinter        1.838519e-39  1.076085e-01
walktrap_vertex  2.088782e-39  4.167474e-02
bigcom1          3.138277e-39  1.222353e-01
bigcom2         -1.777493e-39 -5.276804e-02
bigcom3          7.375249e-39  3.490002e-01
bigcom4          1.331344e-39  8.335586e-02
bigcom6         -1.775789e-39 -4.960182e-02
bigcom8         -1.801997e-39 -7.780636e-02
bigcom9         -1.783485e-39 -8.050805e-02
bigcom11        -1.778632e-39 -1.112408e-01
bigcom13        -1.780627e-39 -1.038704e-01
bigcom15        -1.781483e-39 -7.977619e-02
bigcom16        -1.776925e-39 -1.150313e-01
bigcom21        -1.787502e-39 -1.072605e-01
bigcom22        -1.799079e-39 -9.898429e-02
bigcom24        -1.776641e-39 -4.337813e-02
bigcom26        -1.782627e-39 -8.796678e-02
bigcom28        -1.804338e-39 -1.041431e-01
bigcom30        -1.786927e-39 -1.524655e-01
bigcom31        -1.776073e-39 -7.881376e-02
bigcom32        -1.778916e-39 -5.327420e-02
bigcom33        -1.776357e-39 -7.680345e-02
bigcom34        -1.776925e-39 -1.173862e-01
bigcom36        -1.778347e-39 -1.043495e-01
bigcom37        -1.776357e-39 -7.052761e-02
bigcom38        -1.778916e-39 -7.193873e-02
bigcom39        -1.779201e-39 -9.854920e-02
bigcom40        -1.875293e-39 -9.300161e-02
bigcom43        -1.776641e-39 -1.254249e-01
bigcom44        -1.795880e-39 -1.235734e-01
bigcom46        -1.778632e-39 -8.212209e-02
bigcom47        -1.777493e-39 -8.056336e-02
bigcom49        -1.777778e-39 -8.922748e-02
bigcom50        -1.778347e-39 -8.959234e-02
bigcom51        -1.776357e-39 -1.123219e-01
bigcom52        -1.776073e-39 -8.767900e-02
bigcom54        -1.776641e-39 -8.957268e-02
bigcom56        -1.776641e-39 -6.670520e-02
bigcom62        -1.776073e-39 -8.515714e-02
bigcom66        -1.776925e-39 -8.559634e-02
bigcom68        -1.776641e-39 -5.745183e-02
bigcom69        -1.778062e-39 -8.659758e-02
bigcom71        -1.779771e-39 -7.233714e-02
bigcom72        -1.777209e-39 -9.585257e-02
bigcom73        -1.776641e-39 -7.810398e-02
bigcom74        -1.776925e-39 -1.098336e-01
bigcom75        -1.776073e-39 -5.807191e-02
bigcom76        -1.776641e-39 -7.828994e-02
bigcom77        -1.776641e-39 -6.419293e-02
bigcom79        -1.776641e-39 -1.292336e-01
bigcom80        -1.776641e-39 -7.801323e-02
bigcom82        -1.776925e-39 -1.264278e-01
bigcom83        -1.776357e-39 -4.773322e-02
bigcom84        -1.776357e-39 -2.093355e-01
bigcom85        -1.777493e-39 -1.058937e-01
bigcom87        -1.776925e-39 -6.707892e-02
bigcom89        -1.776641e-39 -1.007453e-01
bigcom91        -1.776357e-39 -5.993918e-02
bigcom92        -1.778916e-39 -6.428514e-02
bigcom93        -1.776641e-39 -6.919258e-02
bigcom96        -1.776073e-39 -6.029429e-02
bigcom97        -1.777209e-39 -8.602973e-02
bigcom98        -1.776925e-39 -1.142493e-01
bigcom99        -1.776925e-39 -5.896337e-02
bigcom101       -1.777493e-39 -9.065476e-02
bigcom104       -1.778632e-39 -1.116617e-01
bigcom106       -1.777209e-39 -9.231824e-02
bigcom109       -1.776925e-39 -1.383114e-01
bigcom113       -1.777493e-39 -6.145873e-02
bigcom116       -1.779201e-39 -6.558375e-02
bigcom120       -1.776357e-39 -1.044120e-01
bigcom123       -1.776925e-39 -8.065997e-02
bigcom126       -1.775789e-39 -4.948459e-02
bigcom127       -1.775789e-39 -8.765846e-02
bigcom137       -1.776641e-39 -6.971487e-02
bigcom139       -1.776357e-39 -5.951926e-02
bigcom140       -1.776641e-39 -1.374476e-01
bigcom143       -1.776641e-39 -5.925262e-02
bigcom145       -1.776641e-39 -4.986720e-02
bigcom146       -1.776925e-39 -8.906388e-02
bigcom147       -1.776357e-39 -1.504311e-01
bigcom149       -1.775789e-39 -4.806325e-02
bigcom153       -1.777493e-39 -8.267454e-02
bigcom154       -1.778347e-39 -1.196349e-01
bigcom156       -1.776357e-39 -6.867131e-02
bigcom157       -1.776073e-39 -8.133082e-02
bigcom158       -1.776073e-39 -7.358497e-02
bigcom160       -1.776641e-39 -8.193264e-02
bigcom161       -1.776357e-39 -9.728967e-02
bigcom162       -1.776357e-39 -4.800143e-02
bigcom164       -1.776641e-39 -1.040694e-01
bigcom166       -1.777209e-39 -7.579475e-02
bigcom167       -1.778347e-39 -6.890157e-02
bigcom171        1.008487e-36  5.023971e+00
bigcom173       -1.776641e-39 -6.837528e-02
bigcom175       -1.776357e-39 -5.106405e-02
bigcom176       -1.776641e-39 -1.229142e-01
bigcom177       -1.776641e-39 -7.947427e-02
bigcom178       -1.776925e-39 -6.395827e-02
bigcom180       -1.776357e-39 -1.266640e-01
bigcom181       -1.776925e-39 -4.454484e-02
bigcom184       -1.776357e-39 -1.191659e-01
bigcom186       -1.775789e-39 -1.565589e-01
bigcom187       -1.776357e-39 -1.177431e-01
bigcom189       -1.777209e-39 -7.420572e-02
bigcom194       -1.776925e-39 -7.907466e-02
bigcom195       -1.776641e-39 -6.037272e-02
bigcom196        5.034359e-37  3.067631e+00
bigcom204       -1.777493e-39 -7.462564e-02
bigcom205       -1.776641e-39 -5.412249e-02
bigcom212       -1.776357e-39 -1.885561e-01
bigcom214       -1.777209e-39 -8.535815e-02
bigcom222       -1.776357e-39 -1.187611e-01
bigcom223        0.000000e+00  0.000000e+00
bigcom226       -1.776073e-39 -8.688708e-02
bigcom227       -1.776073e-39 -7.210169e-02
bigcom229       -1.776641e-39 -6.864974e-02
bigcom233       -1.776073e-39 -6.085036e-02
bigcom236       -1.776357e-39 -5.336036e-02
bigcom237       -1.775789e-39 -9.233181e-02
bigcom246       -1.776925e-39 -5.103449e-02
bigcom248       -1.777209e-39 -6.582582e-02
bigcom249       -1.776073e-39 -3.735350e-02
bigcom250       -1.776357e-39 -8.302708e-02
bigcom254       -1.776641e-39 -7.957395e-02
bigcom266       -1.776073e-39 -1.663640e-01
bigcom269       -1.777493e-39 -9.490707e-02
bigcom272       -1.776641e-39 -9.948966e-02
bigcom274       -1.780056e-39 -8.458996e-02
bigcom281       -1.776357e-39 -9.234663e-02
bigcom291       -1.775789e-39 -6.307252e-02
bigcom292       -1.776357e-39 -7.478930e-02
bigcom295       -1.775789e-39 -8.312287e-02
bigcom299       -1.776357e-39 -8.827053e-02
bigcom301       -1.776925e-39 -1.350297e-01
bigcom306       -1.776357e-39 -1.076856e-01
bigcom309       -1.777209e-39 -6.697370e-02
bigcom314       -1.776073e-39 -2.722954e-02
bigcom321       -1.778347e-39 -7.918993e-02
bigcom341       -1.776073e-39 -6.905504e-02
bigcom350       -1.776073e-39 -1.891869e-02
bigcom353       -1.776357e-39 -1.001652e-01
bigcom359       -1.776357e-39 -5.816188e-02
bigcom363       -1.776357e-39 -5.706723e-02
bigcom365       -1.776073e-39 -1.174083e-01
bigcom385       -1.776925e-39 -7.987143e-02
bigcom386       -1.776073e-39 -3.577469e-02
bigcom408       -1.777778e-39 -6.347442e-02
bigcom412       -1.776641e-39 -4.699549e-02
bigcom480       -1.776641e-39 -5.947639e-02
spin_vertex     -2.432907e-39 -7.827656e-02
membership_s1   -2.006340e-39 -9.949210e-02
membership_s3   -1.780056e-39 -9.926040e-02
membership_s4   -3.452967e-40  1.768744e-02
membership_s5    4.039869e-40  6.141318e-02
membership_s6   -2.032396e-39 -7.208782e-02
membership_s7   -1.873712e-39 -9.081157e-02
membership_s8   -1.778347e-39 -9.649778e-02
membership_s9   -1.779486e-39 -1.073650e-01
membership_s11  -1.778062e-39 -7.347051e-02
membership_s12  -1.778062e-39 -7.106443e-02
membership_s14  -1.777209e-39 -8.058173e-02
membership_s15  -1.807272e-39 -7.793959e-02
membership_s16  -1.777778e-39 -9.858216e-02
membership_s17  -1.777493e-39 -8.762882e-02
membership_s18  -1.788077e-39 -8.628712e-02
membership_s20  -1.777209e-39 -7.397430e-02
membership_s21  -1.814059e-39 -7.257067e-02
membership_s22  -1.780912e-39 -8.295974e-02
membership_s24  -1.780912e-39 -8.762469e-02
membership_s25  -1.778347e-39 -8.267100e-02
membership_s26  -1.780341e-39 -7.178332e-02
membership_s27  -1.898037e-39 -9.429779e-02
membership_s28  -1.780056e-39 -1.019401e-01
membership_s30   9.523651e-40 -1.291201e-02
membership_s31  -1.880689e-39 -8.531649e-02
membership_s32   6.930945e-39  2.497829e-01
membership_s33  -1.776925e-39 -8.879936e-02
membership_s36   3.652191e-39  1.925271e-01
membership_s37  -1.795880e-39 -8.852200e-02
V1               1.579262e-39  2.769039e-02
V2               2.463073e-39  1.539791e-01
pdi             -7.614672e-36 -2.918957e+02
adhesion        -8.775125e-44 -1.755730e-06
cohesion         1.755353e-43  3.512674e-06
inner            1.831996e-44 -1.069258e-06
outer            4.640893e-44 -1.830372e-06
ioratio          2.629692e-39  1.489225e-02
comsize          7.883351e-43  3.220366e-05
[1] "Dataset: low_CT Model GBM, run: 5 of 10 2015-06-22 17:13:26"
Iter   TrainDeviance   ValidDeviance   StepSize   Improve
     1        0.0833            -nan     0.0100   -0.0000

[1] "GBM variable coefficients"
                            var      rel.inf
graph3                   graph3 4.534673e+01
orbit38                 orbit38 2.816044e+01
comsize                 comsize 1.543874e+01
orbit11                 orbit11 8.773059e+00
coreness               coreness 2.023480e+00
bigcom40               bigcom40 2.575552e-01
graph1                   graph1 4.468812e-26
graph4                   graph4 1.010712e-28
graph0                   graph0 0.000000e+00
graph2                   graph2 0.000000e+00
graph5                   graph5 0.000000e+00
graph6                   graph6 0.000000e+00
graph7                   graph7 0.000000e+00
graph8                   graph8 0.000000e+00
graph9                   graph9 0.000000e+00
graph10                 graph10 0.000000e+00
graph11                 graph11 0.000000e+00
graph12                 graph12 0.000000e+00
graph13                 graph13 0.000000e+00
graph14                 graph14 0.000000e+00
graph15                 graph15 0.000000e+00
graph16                 graph16 0.000000e+00
graph17                 graph17 0.000000e+00
graph18                 graph18 0.000000e+00
graph19                 graph19 0.000000e+00
graph20                 graph20 0.000000e+00
graph21                 graph21 0.000000e+00
graph22                 graph22 0.000000e+00
graph23                 graph23 0.000000e+00
graph24                 graph24 0.000000e+00
graph25                 graph25 0.000000e+00
graph26                 graph26 0.000000e+00
graph27                 graph27 0.000000e+00
graph28                 graph28 0.000000e+00
graph29                 graph29 0.000000e+00
orbit0                   orbit0 0.000000e+00
orbit1                   orbit1 0.000000e+00
orbit2                   orbit2 0.000000e+00
orbit3                   orbit3 0.000000e+00
orbit4                   orbit4 0.000000e+00
orbit5                   orbit5 0.000000e+00
orbit6                   orbit6 0.000000e+00
orbit7                   orbit7 0.000000e+00
orbit8                   orbit8 0.000000e+00
orbit9                   orbit9 0.000000e+00
orbit10                 orbit10 0.000000e+00
orbit12                 orbit12 0.000000e+00
orbit13                 orbit13 0.000000e+00
orbit14                 orbit14 0.000000e+00
orbit15                 orbit15 0.000000e+00
orbit16                 orbit16 0.000000e+00
orbit17                 orbit17 0.000000e+00
orbit18                 orbit18 0.000000e+00
orbit19                 orbit19 0.000000e+00
orbit20                 orbit20 0.000000e+00
orbit21                 orbit21 0.000000e+00
orbit22                 orbit22 0.000000e+00
orbit23                 orbit23 0.000000e+00
orbit24                 orbit24 0.000000e+00
orbit25                 orbit25 0.000000e+00
orbit26                 orbit26 0.000000e+00
orbit27                 orbit27 0.000000e+00
orbit28                 orbit28 0.000000e+00
orbit29                 orbit29 0.000000e+00
orbit30                 orbit30 0.000000e+00
orbit31                 orbit31 0.000000e+00
orbit32                 orbit32 0.000000e+00
orbit33                 orbit33 0.000000e+00
orbit34                 orbit34 0.000000e+00
orbit35                 orbit35 0.000000e+00
orbit36                 orbit36 0.000000e+00
orbit37                 orbit37 0.000000e+00
orbit39                 orbit39 0.000000e+00
orbit40                 orbit40 0.000000e+00
orbit41                 orbit41 0.000000e+00
orbit42                 orbit42 0.000000e+00
orbit43                 orbit43 0.000000e+00
orbit44                 orbit44 0.000000e+00
orbit45                 orbit45 0.000000e+00
orbit46                 orbit46 0.000000e+00
orbit47                 orbit47 0.000000e+00
orbit48                 orbit48 0.000000e+00
orbit49                 orbit49 0.000000e+00
orbit50                 orbit50 0.000000e+00
orbit51                 orbit51 0.000000e+00
orbit52                 orbit52 0.000000e+00
orbit53                 orbit53 0.000000e+00
orbit54                 orbit54 0.000000e+00
orbit55                 orbit55 0.000000e+00
orbit56                 orbit56 0.000000e+00
orbit57                 orbit57 0.000000e+00
orbit58                 orbit58 0.000000e+00
orbit59                 orbit59 0.000000e+00
orbit60                 orbit60 0.000000e+00
orbit61                 orbit61 0.000000e+00
orbit62                 orbit62 0.000000e+00
orbit63                 orbit63 0.000000e+00
orbit64                 orbit64 0.000000e+00
orbit65                 orbit65 0.000000e+00
orbit66                 orbit66 0.000000e+00
orbit67                 orbit67 0.000000e+00
orbit68                 orbit68 0.000000e+00
orbit69                 orbit69 0.000000e+00
orbit70                 orbit70 0.000000e+00
orbit71                 orbit71 0.000000e+00
orbit72                 orbit72 0.000000e+00
AP                           AP 0.000000e+00
bet                         bet 0.000000e+00
ecc                         ecc 0.000000e+00
eccrad                   eccrad 0.000000e+00
close                     close 0.000000e+00
constraint           constraint 0.000000e+00
knn                         knn 0.000000e+00
hubscore               hubscore 0.000000e+00
pagerank               pagerank 0.000000e+00
trans                     trans 0.000000e+00
evcent                   evcent 0.000000e+00
first                     first 0.000000e+00
upto_second         upto_second 0.000000e+00
upto_third           upto_third 0.000000e+00
upto_fourth         upto_fourth 0.000000e+00
upto_fifth           upto_fifth 0.000000e+00
upto_sixth           upto_sixth 0.000000e+00
second                   second 0.000000e+00
third                     third 0.000000e+00
fourth                   fourth 0.000000e+00
fifth                     fifth 0.000000e+00
sixth                     sixth 0.000000e+00
ratio1                   ratio1 0.000000e+00
ratio2                   ratio2 0.000000e+00
ratio3                   ratio3 0.000000e+00
ratio4                   ratio4 0.000000e+00
ratio5                   ratio5 0.000000e+00
ratio6                   ratio6 0.000000e+00
selfinter             selfinter 0.000000e+00
walktrap_vertex walktrap_vertex 0.000000e+00
bigcom1                 bigcom1 0.000000e+00
bigcom2                 bigcom2 0.000000e+00
bigcom3                 bigcom3 0.000000e+00
bigcom4                 bigcom4 0.000000e+00
bigcom6                 bigcom6 0.000000e+00
bigcom8                 bigcom8 0.000000e+00
bigcom9                 bigcom9 0.000000e+00
bigcom11               bigcom11 0.000000e+00
bigcom13               bigcom13 0.000000e+00
bigcom15               bigcom15 0.000000e+00
bigcom16               bigcom16 0.000000e+00
bigcom21               bigcom21 0.000000e+00
bigcom22               bigcom22 0.000000e+00
bigcom24               bigcom24 0.000000e+00
bigcom26               bigcom26 0.000000e+00
bigcom28               bigcom28 0.000000e+00
bigcom30               bigcom30 0.000000e+00
bigcom31               bigcom31 0.000000e+00
bigcom32               bigcom32 0.000000e+00
bigcom33               bigcom33 0.000000e+00
bigcom34               bigcom34 0.000000e+00
bigcom36               bigcom36 0.000000e+00
bigcom37               bigcom37 0.000000e+00
bigcom38               bigcom38 0.000000e+00
bigcom39               bigcom39 0.000000e+00
bigcom43               bigcom43 0.000000e+00
bigcom44               bigcom44 0.000000e+00
bigcom46               bigcom46 0.000000e+00
bigcom47               bigcom47 0.000000e+00
bigcom49               bigcom49 0.000000e+00
bigcom50               bigcom50 0.000000e+00
bigcom51               bigcom51 0.000000e+00
bigcom52               bigcom52 0.000000e+00
bigcom54               bigcom54 0.000000e+00
bigcom56               bigcom56 0.000000e+00
bigcom62               bigcom62 0.000000e+00
bigcom66               bigcom66 0.000000e+00
bigcom68               bigcom68 0.000000e+00
bigcom69               bigcom69 0.000000e+00
bigcom71               bigcom71 0.000000e+00
bigcom72               bigcom72 0.000000e+00
bigcom73               bigcom73 0.000000e+00
bigcom74               bigcom74 0.000000e+00
bigcom75               bigcom75 0.000000e+00
bigcom76               bigcom76 0.000000e+00
bigcom77               bigcom77 0.000000e+00
bigcom79               bigcom79 0.000000e+00
bigcom80               bigcom80 0.000000e+00
bigcom82               bigcom82 0.000000e+00
bigcom83               bigcom83 0.000000e+00
bigcom84               bigcom84 0.000000e+00
bigcom85               bigcom85 0.000000e+00
bigcom87               bigcom87 0.000000e+00
bigcom89               bigcom89 0.000000e+00
bigcom91               bigcom91 0.000000e+00
bigcom92               bigcom92 0.000000e+00
bigcom93               bigcom93 0.000000e+00
bigcom96               bigcom96 0.000000e+00
bigcom97               bigcom97 0.000000e+00
bigcom98               bigcom98 0.000000e+00
bigcom99               bigcom99 0.000000e+00
bigcom101             bigcom101 0.000000e+00
bigcom104             bigcom104 0.000000e+00
bigcom106             bigcom106 0.000000e+00
bigcom109             bigcom109 0.000000e+00
bigcom113             bigcom113 0.000000e+00
bigcom116             bigcom116 0.000000e+00
bigcom120             bigcom120 0.000000e+00
bigcom123             bigcom123 0.000000e+00
bigcom126             bigcom126 0.000000e+00
bigcom127             bigcom127 0.000000e+00
bigcom137             bigcom137 0.000000e+00
bigcom139             bigcom139 0.000000e+00
bigcom140             bigcom140 0.000000e+00
bigcom143             bigcom143 0.000000e+00
bigcom145             bigcom145 0.000000e+00
bigcom146             bigcom146 0.000000e+00
bigcom147             bigcom147 0.000000e+00
bigcom149             bigcom149 0.000000e+00
bigcom153             bigcom153 0.000000e+00
bigcom154             bigcom154 0.000000e+00
bigcom156             bigcom156 0.000000e+00
bigcom157             bigcom157 0.000000e+00
bigcom158             bigcom158 0.000000e+00
bigcom160             bigcom160 0.000000e+00
bigcom161             bigcom161 0.000000e+00
bigcom162             bigcom162 0.000000e+00
bigcom164             bigcom164 0.000000e+00
bigcom166             bigcom166 0.000000e+00
bigcom167             bigcom167 0.000000e+00
bigcom171             bigcom171 0.000000e+00
bigcom173             bigcom173 0.000000e+00
bigcom175             bigcom175 0.000000e+00
bigcom176             bigcom176 0.000000e+00
bigcom177             bigcom177 0.000000e+00
bigcom178             bigcom178 0.000000e+00
bigcom180             bigcom180 0.000000e+00
bigcom181             bigcom181 0.000000e+00
bigcom184             bigcom184 0.000000e+00
bigcom186             bigcom186 0.000000e+00
bigcom187             bigcom187 0.000000e+00
bigcom189             bigcom189 0.000000e+00
bigcom194             bigcom194 0.000000e+00
bigcom195             bigcom195 0.000000e+00
bigcom196             bigcom196 0.000000e+00
bigcom204             bigcom204 0.000000e+00
bigcom205             bigcom205 0.000000e+00
bigcom212             bigcom212 0.000000e+00
bigcom214             bigcom214 0.000000e+00
bigcom222             bigcom222 0.000000e+00
bigcom223             bigcom223 0.000000e+00
bigcom226             bigcom226 0.000000e+00
bigcom227             bigcom227 0.000000e+00
bigcom229             bigcom229 0.000000e+00
bigcom233             bigcom233 0.000000e+00
bigcom236             bigcom236 0.000000e+00
bigcom237             bigcom237 0.000000e+00
bigcom246             bigcom246 0.000000e+00
bigcom248             bigcom248 0.000000e+00
bigcom249             bigcom249 0.000000e+00
bigcom250             bigcom250 0.000000e+00
bigcom254             bigcom254 0.000000e+00
bigcom266             bigcom266 0.000000e+00
bigcom269             bigcom269 0.000000e+00
bigcom272             bigcom272 0.000000e+00
bigcom274             bigcom274 0.000000e+00
bigcom281             bigcom281 0.000000e+00
bigcom291             bigcom291 0.000000e+00
bigcom292             bigcom292 0.000000e+00
bigcom295             bigcom295 0.000000e+00
bigcom299             bigcom299 0.000000e+00
bigcom301             bigcom301 0.000000e+00
bigcom306             bigcom306 0.000000e+00
bigcom309             bigcom309 0.000000e+00
bigcom314             bigcom314 0.000000e+00
bigcom321             bigcom321 0.000000e+00
bigcom341             bigcom341 0.000000e+00
bigcom350             bigcom350 0.000000e+00
bigcom353             bigcom353 0.000000e+00
bigcom359             bigcom359 0.000000e+00
bigcom363             bigcom363 0.000000e+00
bigcom365             bigcom365 0.000000e+00
bigcom385             bigcom385 0.000000e+00
bigcom386             bigcom386 0.000000e+00
bigcom408             bigcom408 0.000000e+00
bigcom412             bigcom412 0.000000e+00
bigcom480             bigcom480 0.000000e+00
spin_vertex         spin_vertex 0.000000e+00
membership_s1     membership_s1 0.000000e+00
membership_s3     membership_s3 0.000000e+00
membership_s4     membership_s4 0.000000e+00
membership_s5     membership_s5 0.000000e+00
membership_s6     membership_s6 0.000000e+00
membership_s7     membership_s7 0.000000e+00
membership_s8     membership_s8 0.000000e+00
membership_s9     membership_s9 0.000000e+00
membership_s11   membership_s11 0.000000e+00
membership_s12   membership_s12 0.000000e+00
membership_s14   membership_s14 0.000000e+00
membership_s15   membership_s15 0.000000e+00
membership_s16   membership_s16 0.000000e+00
membership_s17   membership_s17 0.000000e+00
membership_s18   membership_s18 0.000000e+00
membership_s20   membership_s20 0.000000e+00
membership_s21   membership_s21 0.000000e+00
membership_s22   membership_s22 0.000000e+00
membership_s24   membership_s24 0.000000e+00
membership_s25   membership_s25 0.000000e+00
membership_s26   membership_s26 0.000000e+00
membership_s27   membership_s27 0.000000e+00
membership_s28   membership_s28 0.000000e+00
membership_s30   membership_s30 0.000000e+00
membership_s31   membership_s31 0.000000e+00
membership_s32   membership_s32 0.000000e+00
membership_s33   membership_s33 0.000000e+00
membership_s36   membership_s36 0.000000e+00
membership_s37   membership_s37 0.000000e+00
V1                           V1 0.000000e+00
V2                           V2 0.000000e+00
pdi                         pdi 0.000000e+00
adhesion               adhesion 0.000000e+00
cohesion               cohesion 0.000000e+00
inner                     inner 0.000000e+00
outer                     outer 0.000000e+00
ioratio                 ioratio 0.000000e+00
[1] "Dataset: low_CT Model RF, run: 5 of 10 2015-06-22 17:13:27"
     |      Out-of-bag   |
Tree |      MSE  %Var(y) |
   1 | 0.004675   266.96 |
   2 | 0.002978   170.06 |
   3 | 0.003011   171.91 |
   4 |   0.0026   148.44 |
   5 | 0.002614   149.28 |
   6 | 0.002597   148.31 |
   7 | 0.002292   130.85 |
   8 |  0.00227   129.63 |
   9 | 0.002456   140.22 |
  10 | 0.002248   128.37 |
  11 | 0.002236   127.65 |
  12 |  0.00216   123.34 |
  13 | 0.002108   120.37 |
  14 | 0.002124   121.30 |
  15 | 0.002063   117.80 |
  16 | 0.002107   120.30 |
  17 | 0.002069   118.11 |
  18 |  0.00207   118.17 |
  19 | 0.002039   116.41 |
  20 | 0.002043   116.68 |
  21 | 0.002037   116.32 |
  22 |  0.00202   115.35 |
  23 | 0.002019   115.29 |
  24 |  0.00202   115.35 |
  25 | 0.001999   114.16 |
  26 | 0.001992   113.72 |
  27 | 0.001976   112.81 |
  28 | 0.001979   112.99 |
  29 | 0.001969   112.44 |
  30 | 0.001958   111.79 |
  31 | 0.001958   111.77 |
  32 | 0.001948   111.21 |
  33 | 0.001949   111.31 |
  34 | 0.001941   110.85 |
  35 | 0.001938   110.65 |
  36 | 0.001933   110.40 |
  37 | 0.001929   110.17 |
  38 |  0.00192   109.65 |
  39 | 0.001928   110.07 |
  40 | 0.001923   109.79 |
  41 | 0.001919   109.58 |
  42 | 0.001915   109.37 |
  43 | 0.001923   109.78 |
  44 | 0.001918   109.51 |
  45 | 0.001918   109.51 |
  46 | 0.001914   109.29 |
  47 |  0.00192   109.62 |
  48 | 0.001921   109.67 |
  49 | 0.001924   109.86 |
  50 | 0.001921   109.69 |
  51 |  0.00192   109.61 |
  52 |  0.00193   110.19 |
  53 | 0.001927   110.01 |
  54 |  0.00193   110.21 |
  55 | 0.001925   109.93 |
  56 | 0.001924   109.85 |
  57 | 0.001922   109.75 |
  58 | 0.001924   109.86 |
  59 | 0.001931   110.26 |
  60 | 0.001927   110.05 |
  61 | 0.001933   110.39 |
  62 | 0.001937   110.62 |
  63 | 0.001938   110.66 |
  64 | 0.001935   110.50 |
  65 | 0.001932   110.31 |
  66 | 0.001914   109.26 |
  67 | 0.001913   109.22 |
  68 | 0.001912   109.19 |
  69 | 0.001913   109.26 |
  70 | 0.001915   109.36 |
  71 | 0.001917   109.47 |
  72 | 0.001914   109.27 |
  73 |  0.00191   109.08 |
  74 | 0.001915   109.34 |
  75 | 0.001915   109.33 |
  76 | 0.001915   109.35 |
  77 | 0.001916   109.40 |
  78 | 0.001911   109.10 |
  79 | 0.001909   108.99 |
  80 | 0.001911   109.15 |
  81 | 0.001912   109.20 |
  82 | 0.001914   109.26 |
  83 | 0.001914   109.30 |
  84 | 0.001914   109.31 |
  85 | 0.001911   109.11 |
  86 | 0.001909   108.98 |
  87 | 0.001907   108.90 |
  88 | 0.001907   108.89 |
  89 | 0.001905   108.77 |
  90 | 0.001905   108.78 |
  91 | 0.001907   108.87 |
  92 | 0.001904   108.71 |
  93 | 0.001902   108.63 |
  94 | 0.001905   108.77 |
  95 | 0.001907   108.90 |
  96 | 0.001905   108.76 |
  97 | 0.001901   108.56 |
  98 | 0.001898   108.39 |
  99 | 0.001898   108.36 |
 100 | 0.001894   108.17 |
[1] "Random Forest variable coefficients"
                      %IncMSE IncNodePurity
graph0           0.000000e+00  5.421011e-22
graph1           1.637790e-04  3.286275e-02
graph2           0.000000e+00  0.000000e+00
graph3           2.918652e-04  6.600936e-02
graph4           1.510416e-03  5.478541e-02
graph5           1.284520e-03  1.394262e-01
graph6           1.762431e-03  4.872787e-02
graph7           0.000000e+00  5.421011e-22
graph8           0.000000e+00  2.032879e-22
graph9           6.346698e-04  6.870513e-02
graph10          5.805824e-04  4.039000e-02
graph11          1.442752e-04  2.789931e-02
graph12          5.937954e-04  5.019253e-02
graph13          2.590648e-04  6.993094e-02
graph14          4.026972e-04  6.642260e-02
graph15          4.025559e-04  5.496257e-02
graph16          1.042965e-04  1.483445e-02
graph17          4.615605e-04  4.609668e-02
graph18         -4.363002e-06  1.930952e-02
graph19          5.864466e-04  8.593046e-03
graph20          2.500725e-03  9.894022e-02
graph21          5.239768e-04  2.323116e-02
graph22          2.174859e-06  4.736842e-03
graph23          1.841010e-03  1.485300e-01
graph24          0.000000e+00  1.658396e-17
graph25          6.566270e-04  5.072965e-02
graph26          0.000000e+00  1.151965e-21
graph27          0.000000e+00  0.000000e+00
graph28          0.000000e+00  0.000000e+00
graph29          0.000000e+00  0.000000e+00
orbit0           0.000000e+00  0.000000e+00
orbit1           1.336783e-04  7.386446e-04
orbit2           0.000000e+00  1.354956e-02
orbit3           0.000000e+00  0.000000e+00
orbit4           9.440517e-04  1.107849e-01
orbit5           2.250276e-04  1.663968e-01
orbit6           2.883632e-04  7.025441e-02
orbit7          -4.715044e-06  6.260110e-04
orbit8           1.340527e-03  1.484960e-01
orbit9           4.511768e-04  2.932633e-02
orbit10          0.000000e+00  5.013839e-17
orbit11          2.154244e-05  3.149275e-03
orbit12          0.000000e+00  8.881784e-18
orbit13          0.000000e+00  0.000000e+00
orbit14          0.000000e+00  0.000000e+00
orbit15          9.773344e-04  6.545212e-02
orbit16          3.595528e-04  1.314508e-01
orbit17          1.076256e-03  5.062249e-02
orbit18          4.765314e-04  7.485587e-02
orbit19          1.041961e-03  5.328334e-02
orbit20          2.403952e-03  6.918246e-02
orbit21          4.333050e-04  1.810104e-02
orbit22          1.089685e-04  1.140401e-02
orbit23         -1.385134e-05  4.270566e-04
orbit24          2.158572e-04  2.876367e-02
orbit25          1.309447e-05  1.916118e-02
orbit26          0.000000e+00  1.015681e-17
orbit27          6.220901e-04  7.174456e-02
orbit28          2.826493e-05  4.777620e-02
orbit29          2.585093e-05  1.714286e-02
orbit30          1.592209e-04  1.697347e-02
orbit31          5.263934e-04  5.324949e-02
orbit32          4.344049e-06  2.653846e-02
orbit33          0.000000e+00  5.421011e-22
orbit34          2.525343e-04  9.182435e-02
orbit35          1.882846e-04  6.481479e-02
orbit36          1.402061e-04  2.083826e-02
orbit37          9.379071e-06  1.934617e-03
orbit38          2.584515e-03  1.457761e-01
orbit39          2.431188e-04  4.640236e-02
orbit40          2.949378e-06  2.236842e-03
orbit41          0.000000e+00  0.000000e+00
orbit42          6.415913e-06  5.183949e-02
orbit43          0.000000e+00  2.227432e-17
orbit44          0.000000e+00  0.000000e+00
orbit45          1.103553e-04  6.259901e-02
orbit46          0.000000e+00  2.407850e-17
orbit47          0.000000e+00  0.000000e+00
orbit48          0.000000e+00  0.000000e+00
orbit49          2.004601e-03  2.649643e-01
orbit50          3.448467e-05  4.342857e-02
orbit51          1.079310e-04  1.949893e-04
orbit52          4.372540e-06  9.565217e-03
orbit53          3.415884e-05  9.230769e-03
orbit54          0.000000e+00  0.000000e+00
orbit55          0.000000e+00  0.000000e+00
orbit56          2.060430e-03  6.936202e-02
orbit57          0.000000e+00  0.000000e+00
orbit58          0.000000e+00  0.000000e+00
orbit59          0.000000e+00  5.421011e-22
orbit60          0.000000e+00  0.000000e+00
orbit61          0.000000e+00  0.000000e+00
orbit62          3.357701e-04  2.008182e-02
orbit63          0.000000e+00  3.388132e-22
orbit64          0.000000e+00  0.000000e+00
orbit65          0.000000e+00  2.032879e-22
orbit66          0.000000e+00  0.000000e+00
orbit67          0.000000e+00  0.000000e+00
orbit68          0.000000e+00  0.000000e+00
orbit69          0.000000e+00  0.000000e+00
orbit70          0.000000e+00  3.388132e-22
orbit71          0.000000e+00  0.000000e+00
orbit72          0.000000e+00  0.000000e+00
AP               0.000000e+00  0.000000e+00
bet              1.475678e-04  6.569578e-02
ecc              3.829767e-06  8.526316e-03
eccrad           8.748906e-06  1.555556e-02
close            0.000000e+00  8.750000e-03
constraint       4.498114e-05  8.972199e-02
coreness         2.092300e-04  1.829176e-01
knn              1.642040e-04  1.006874e-01
hubscore         8.500047e-06  4.130952e-02
pagerank         8.259180e-04  1.243064e-01
trans            0.000000e+00  5.421011e-22
evcent           2.133616e-04  3.689474e-02
first            0.000000e+00  0.000000e+00
upto_second      3.362861e-05  1.412186e-02
upto_third       1.290197e-04  2.788731e-02
upto_fourth      4.372540e-06  9.000000e-03
upto_fifth       3.685149e-04  5.148844e-01
upto_sixth       6.204636e-04  1.282799e-01
second           4.421286e-05  4.263016e-02
third            1.885487e-04  7.520298e-02
fourth           4.740780e-04  1.707150e-01
fifth            0.000000e+00  1.777778e-02
sixth            2.564552e-05  1.064329e-01
ratio1           2.686682e-05  7.991186e-02
ratio2           1.829882e-04  1.258700e-01
ratio3           4.342729e-04  1.241331e-01
ratio4           2.690237e-04  5.934263e-02
ratio5           8.901530e-06  5.977082e-01
ratio6           8.079842e-04  3.244047e-01
selfinter        5.653750e-05  7.754037e-02
walktrap_vertex  3.870686e-05  5.676610e-02
bigcom1          1.097070e-04  9.579493e-02
bigcom2          0.000000e+00  0.000000e+00
bigcom3          0.000000e+00  0.000000e+00
bigcom4         -8.514261e-06  9.333333e-03
bigcom6          0.000000e+00  0.000000e+00
bigcom8          0.000000e+00  0.000000e+00
bigcom9          0.000000e+00  0.000000e+00
bigcom11         0.000000e+00  0.000000e+00
bigcom13         0.000000e+00  0.000000e+00
bigcom15         0.000000e+00  0.000000e+00
bigcom16         0.000000e+00  0.000000e+00
bigcom21         0.000000e+00  0.000000e+00
bigcom22         0.000000e+00  0.000000e+00
bigcom24         0.000000e+00  0.000000e+00
bigcom26         0.000000e+00  0.000000e+00
bigcom28         0.000000e+00  0.000000e+00
bigcom30         0.000000e+00  0.000000e+00
bigcom31         0.000000e+00  0.000000e+00
bigcom32         0.000000e+00  0.000000e+00
bigcom33         0.000000e+00  0.000000e+00
bigcom34         0.000000e+00  0.000000e+00
bigcom36         0.000000e+00  0.000000e+00
bigcom37         0.000000e+00  0.000000e+00
bigcom38         0.000000e+00  0.000000e+00
bigcom39         0.000000e+00  0.000000e+00
bigcom40         5.621073e-04  8.484788e-02
bigcom43         0.000000e+00  0.000000e+00
bigcom44         0.000000e+00  0.000000e+00
bigcom46         0.000000e+00  0.000000e+00
bigcom47         0.000000e+00  0.000000e+00
bigcom49         0.000000e+00  0.000000e+00
bigcom50         0.000000e+00  0.000000e+00
bigcom51         0.000000e+00  0.000000e+00
bigcom52         0.000000e+00  0.000000e+00
bigcom54         0.000000e+00  0.000000e+00
bigcom56         0.000000e+00  0.000000e+00
bigcom62         0.000000e+00  0.000000e+00
bigcom66         0.000000e+00  0.000000e+00
bigcom68         0.000000e+00  0.000000e+00
bigcom69         0.000000e+00  0.000000e+00
bigcom71         0.000000e+00  0.000000e+00
bigcom72         0.000000e+00  0.000000e+00
bigcom73         0.000000e+00  0.000000e+00
bigcom74         0.000000e+00  0.000000e+00
bigcom75         0.000000e+00  0.000000e+00
bigcom76         0.000000e+00  0.000000e+00
bigcom77         0.000000e+00  0.000000e+00
bigcom79         0.000000e+00  0.000000e+00
bigcom80         0.000000e+00  0.000000e+00
bigcom82         0.000000e+00  0.000000e+00
bigcom83         0.000000e+00  0.000000e+00
bigcom84         0.000000e+00  0.000000e+00
bigcom85         0.000000e+00  0.000000e+00
bigcom87         0.000000e+00  0.000000e+00
bigcom89         0.000000e+00  0.000000e+00
bigcom91         0.000000e+00  0.000000e+00
bigcom92         0.000000e+00  0.000000e+00
bigcom93         0.000000e+00  0.000000e+00
bigcom96         0.000000e+00  0.000000e+00
bigcom97         0.000000e+00  0.000000e+00
bigcom98         0.000000e+00  0.000000e+00
bigcom99         0.000000e+00  0.000000e+00
bigcom101        0.000000e+00  0.000000e+00
bigcom104        0.000000e+00  0.000000e+00
bigcom106        0.000000e+00  0.000000e+00
bigcom109        0.000000e+00  0.000000e+00
bigcom113        0.000000e+00  0.000000e+00
bigcom116        0.000000e+00  0.000000e+00
bigcom120        0.000000e+00  0.000000e+00
bigcom123        0.000000e+00  0.000000e+00
bigcom126        0.000000e+00  0.000000e+00
bigcom127        0.000000e+00  0.000000e+00
bigcom137        0.000000e+00  0.000000e+00
bigcom139        0.000000e+00  0.000000e+00
bigcom140        0.000000e+00  0.000000e+00
bigcom143        0.000000e+00  0.000000e+00
bigcom145        0.000000e+00  0.000000e+00
bigcom146        0.000000e+00  0.000000e+00
bigcom147        0.000000e+00  0.000000e+00
bigcom149        0.000000e+00  0.000000e+00
bigcom153        0.000000e+00  0.000000e+00
bigcom154        0.000000e+00  0.000000e+00
bigcom156        0.000000e+00  0.000000e+00
bigcom157        0.000000e+00  0.000000e+00
bigcom158        0.000000e+00  0.000000e+00
bigcom160        0.000000e+00  0.000000e+00
bigcom161        0.000000e+00  1.734723e-20
bigcom162        0.000000e+00  0.000000e+00
bigcom164        0.000000e+00  0.000000e+00
bigcom166        0.000000e+00  0.000000e+00
bigcom167        0.000000e+00  0.000000e+00
bigcom171        0.000000e+00  8.268389e-01
bigcom173        0.000000e+00  0.000000e+00
bigcom175        0.000000e+00  0.000000e+00
bigcom176        0.000000e+00  0.000000e+00
bigcom177        0.000000e+00  0.000000e+00
bigcom178        0.000000e+00  0.000000e+00
bigcom180        0.000000e+00  0.000000e+00
bigcom181        0.000000e+00  0.000000e+00
bigcom184        0.000000e+00  0.000000e+00
bigcom186        0.000000e+00  0.000000e+00
bigcom187        0.000000e+00  0.000000e+00
bigcom189        0.000000e+00  0.000000e+00
bigcom194        0.000000e+00  0.000000e+00
bigcom195        0.000000e+00  0.000000e+00
bigcom196        7.071441e-08  6.503010e-01
bigcom204        0.000000e+00  0.000000e+00
bigcom205        0.000000e+00  0.000000e+00
bigcom212        0.000000e+00  0.000000e+00
bigcom214        0.000000e+00  0.000000e+00
bigcom222        0.000000e+00  0.000000e+00
bigcom223        0.000000e+00  0.000000e+00
bigcom226        0.000000e+00  0.000000e+00
bigcom227        0.000000e+00  0.000000e+00
bigcom229        0.000000e+00  0.000000e+00
bigcom233        0.000000e+00  0.000000e+00
bigcom236        0.000000e+00  0.000000e+00
bigcom237        0.000000e+00  0.000000e+00
bigcom246        0.000000e+00  0.000000e+00
bigcom248        0.000000e+00  0.000000e+00
bigcom249        0.000000e+00  0.000000e+00
bigcom250        0.000000e+00  0.000000e+00
bigcom254        0.000000e+00  0.000000e+00
bigcom266        0.000000e+00  0.000000e+00
bigcom269        0.000000e+00  0.000000e+00
bigcom272        0.000000e+00  0.000000e+00
bigcom274        0.000000e+00  0.000000e+00
bigcom281        0.000000e+00  0.000000e+00
bigcom291        0.000000e+00  0.000000e+00
bigcom292        0.000000e+00  0.000000e+00
bigcom295        0.000000e+00  0.000000e+00
bigcom299        0.000000e+00  0.000000e+00
bigcom301        0.000000e+00  0.000000e+00
bigcom306        0.000000e+00  0.000000e+00
bigcom309        0.000000e+00  0.000000e+00
bigcom314        0.000000e+00  0.000000e+00
bigcom321        0.000000e+00  0.000000e+00
bigcom341        0.000000e+00  0.000000e+00
bigcom350        0.000000e+00  0.000000e+00
bigcom353        0.000000e+00  0.000000e+00
bigcom359        0.000000e+00  0.000000e+00
bigcom363        0.000000e+00  0.000000e+00
bigcom365        0.000000e+00  0.000000e+00
bigcom385        0.000000e+00  0.000000e+00
bigcom386        0.000000e+00  0.000000e+00
bigcom408        0.000000e+00  0.000000e+00
bigcom412        0.000000e+00  0.000000e+00
bigcom480        0.000000e+00  0.000000e+00
spin_vertex      1.081315e-06  1.350000e-02
membership_s1    5.371347e-05  4.447264e-02
membership_s3    0.000000e+00  0.000000e+00
membership_s4    1.075598e-06  3.870113e-02
membership_s5    1.104499e-05  1.988955e-02
membership_s6    0.000000e+00  0.000000e+00
membership_s7    0.000000e+00  0.000000e+00
membership_s8    0.000000e+00  0.000000e+00
membership_s9    0.000000e+00  0.000000e+00
membership_s11   0.000000e+00  0.000000e+00
membership_s12   0.000000e+00  0.000000e+00
membership_s14   0.000000e+00  0.000000e+00
membership_s15   0.000000e+00  0.000000e+00
membership_s16   0.000000e+00  0.000000e+00
membership_s17   0.000000e+00  0.000000e+00
membership_s18   0.000000e+00  0.000000e+00
membership_s20   0.000000e+00  0.000000e+00
membership_s21   0.000000e+00  0.000000e+00
membership_s22   0.000000e+00  0.000000e+00
membership_s24   0.000000e+00  0.000000e+00
membership_s25   0.000000e+00  0.000000e+00
membership_s26   0.000000e+00  0.000000e+00
membership_s27   0.000000e+00  0.000000e+00
membership_s28   0.000000e+00  0.000000e+00
membership_s30   0.000000e+00  3.388132e-23
membership_s31   0.000000e+00  0.000000e+00
membership_s32   1.326503e-04  4.938332e-02
membership_s33   0.000000e+00  0.000000e+00
membership_s36   1.973033e-04  6.646336e-02
membership_s37   0.000000e+00  0.000000e+00
V1              -1.083431e-06  2.964303e-02
V2               4.488000e-04  1.294505e-01
pdi              0.000000e+00  0.000000e+00
adhesion         6.707202e-03  3.882473e-01
cohesion         7.261121e-03  4.072999e-01
inner            1.193003e-04  1.311002e-01
outer            3.712409e-04  8.721319e-02
ioratio          3.317038e-04  2.451077e-01
comsize          8.063306e-04  2.414889e-01
[1] "Dataset: low_CT Model GLM, run: 5 of 10 2015-06-22 17:14:01"
[1] "glmnet variable coefficients"
                         [,1]          [,2]
(Intercept)     -6.343880e+00 -7.507777e+00
graph0           9.604378e-40  9.584436e-03
graph1           6.001902e-43  3.312778e-07
graph2          -5.248584e-41 -1.945703e-02
graph3           5.867629e-44  4.391833e-07
graph4           4.209747e-46  1.077540e-09
graph5           2.697974e-41  2.575958e-04
graph6           2.180431e-43  6.383948e-07
graph7          -4.022467e-42 -2.399018e-04
graph8          -9.040311e-40 -2.714148e-02
graph9           1.300510e-45  6.111370e-09
graph10          2.107177e-47  8.469323e-11
graph11          6.152899e-49  2.684098e-12
graph12          1.389338e-45  5.878798e-09
graph13          2.112906e-44 -2.858768e-08
graph14          1.203709e-46  6.526379e-10
graph15          1.913360e-42 -2.221389e-05
graph16          8.448311e-45 -7.471421e-08
graph17          1.018195e-44  3.214908e-07
graph18          3.493320e-44 -8.718570e-06
graph19          7.936349e-44  1.342772e-06
graph20          7.051095e-43  1.239622e-05
graph21          1.221961e-42  9.669760e-06
graph22         -7.250487e-44 -3.650705e-06
graph23          3.916304e-43  6.534975e-06
graph24         -6.471629e-44 -1.281459e-05
graph25          1.079930e-41  5.972164e-06
graph26         -4.097263e-42 -2.294172e-04
graph27         -5.735274e-41 -1.750303e-03
graph28         -3.282339e-41 -5.806544e-04
graph29         -1.451611e-39 -1.391706e-02
orbit0           9.604378e-40  9.602857e-03
orbit1           5.919105e-43  2.941387e-07
orbit2           5.009471e-40  4.696418e-03
orbit3          -5.248584e-41 -1.944615e-02
orbit4           5.193494e-44  2.595862e-07
orbit5           1.258361e-42  1.911136e-05
orbit6           4.209671e-46  1.100321e-09
orbit7           5.506703e-40  4.278141e-03
orbit8           2.697974e-41  2.579113e-04
orbit9           3.065334e-43  1.565089e-06
orbit10          2.601930e-43 -2.741383e-06
orbit11          6.417819e-40 -1.315482e-03
orbit12         -4.041261e-42 -2.384675e-04
orbit13         -1.113727e-40 -1.364875e-02
orbit14         -9.040311e-40 -2.713806e-02
orbit15          1.393009e-45  1.413120e-08
orbit16          5.869571e-44  5.556329e-07
orbit17          6.342464e-45 -2.154949e-07
orbit18         -3.736235e-47 -1.089826e-08
orbit19          1.796818e-47  5.521098e-11
orbit20          1.329828e-45  2.859195e-08
orbit21          1.727036e-42  3.187641e-05
orbit22          6.152899e-49  2.650916e-12
orbit23          9.628125e-40  3.277317e-03
orbit24          1.701762e-45  6.911266e-09
orbit25          1.902239e-45  7.064383e-09
orbit26          1.246521e-42  3.768076e-05
orbit27          3.728759e-44  2.372004e-07
orbit28          6.011953e-43  5.105213e-06
orbit29         -5.758604e-45 -1.289909e-06
orbit30          2.685984e-42  6.164877e-05
orbit31          1.260009e-46  2.284174e-10
orbit32          5.305522e-46  1.180591e-08
orbit33          2.139517e-39  4.382647e-02
orbit34          1.913360e-42 -2.230122e-05
orbit35          8.388760e-45 -2.079279e-08
orbit36          5.815667e-43  1.246306e-05
orbit37          2.399456e-44 -4.688621e-07
orbit38          2.535572e-41  2.434437e-04
orbit39          1.373494e-44  1.018450e-07
orbit40          1.478851e-44  7.697427e-07
orbit41         -1.058312e-42 -8.651734e-05
orbit42          1.595453e-39  4.926201e-03
orbit43          3.495427e-44 -8.750781e-06
orbit44         -1.076628e-39 -9.987842e-02
orbit45          1.118896e-43  2.173806e-06
orbit46         -9.006643e-44 -5.373807e-06
orbit47          1.403213e-41  4.249795e-04
orbit48         -7.879152e-43 -4.085005e-05
orbit49          7.130676e-43  1.276939e-05
orbit50         -6.225286e-42 -2.516466e-03
orbit51          2.705926e-42  9.299615e-06
orbit52          6.716019e-43  2.095643e-05
orbit53          1.029279e-41 -9.545700e-04
orbit54         -7.249511e-44 -3.668105e-06
orbit55         -1.280454e-39 -3.798122e-02
orbit56          4.303799e-43  7.546095e-06
orbit57         -1.420922e-42 -5.391411e-05
orbit58         -9.979314e-40 -6.276144e-02
orbit59         -1.612454e-44 -1.101775e-05
orbit60         -1.397588e-41 -7.797117e-04
orbit61         -1.325613e-39 -3.977573e-02
orbit62          1.602226e-41  1.138607e-04
orbit63         -3.227258e-41 -3.527406e-03
orbit64         -1.920587e-41 -8.340623e-04
orbit65         -4.571023e-42 -2.806742e-04
orbit66         -1.497468e-41 -3.911873e-04
orbit67         -1.235437e-39 -2.154074e-02
orbit68         -5.741204e-41 -1.755660e-03
orbit69         -1.775221e-39 -2.693641e-02
orbit70         -3.271850e-41 -5.821652e-04
orbit71         -8.658908e-40 -9.033479e-03
orbit72         -1.451611e-39 -1.390413e-02
AP              -1.826284e-39 -6.530703e-02
bet              6.499510e-45 -3.053612e-06
ecc              1.865498e-41  1.957608e-02
eccrad           1.119299e-40  1.174616e-01
close            1.432766e-38  8.915109e-02
constraint      -4.167069e-39 -8.586048e-02
coreness         1.091753e-39  2.389907e-02
knn             -7.351768e-43 -1.991902e-05
hubscore         9.660319e-38  1.108730e+00
pagerank        -4.853286e-39 -1.601207e-01
trans           -2.026880e-39 -9.798830e-02
evcent           9.364950e-38  9.704594e-01
first            9.604378e-40  9.581439e-03
upto_second      5.655531e-43 -5.290545e-07
upto_third       1.092225e-43 -1.230774e-06
upto_fourth      1.946744e-43  5.913141e-06
upto_fifth       3.317862e-43  6.692712e-06
upto_sixth       3.855933e-43  5.913622e-06
second           5.620016e-43 -5.652805e-07
third            1.157387e-43 -1.778355e-06
fourth           5.914207e-44  1.175593e-05
fifth           -2.423154e-43 -8.173252e-06
sixth           -4.533209e-43 -9.528960e-06
ratio1          -7.669334e-43 -2.052347e-05
ratio2          -4.138060e-42 -9.859193e-05
ratio3          -3.951042e-42 -8.960090e-05
ratio4          -3.963356e-42 -5.284340e-05
ratio5          -9.663047e-41 -1.775382e-03
ratio6          -5.558012e-43 -1.111155e-05
selfinter        3.776849e-39  1.911015e-01
walktrap_vertex  2.560676e-39  4.145081e-02
bigcom1          3.119198e-39  1.252954e-01
bigcom2         -1.774371e-39 -5.986256e-02
bigcom3          7.066394e-39  2.897137e-01
bigcom4          1.503310e-40  6.295912e-03
bigcom6         -1.772672e-39 -5.597587e-02
bigcom8         -1.798788e-39 -8.173800e-02
bigcom9         -1.779486e-39 -8.448740e-02
bigcom11        -1.775221e-39 -1.629211e-01
bigcom13        -1.776925e-39 -1.358927e-01
bigcom15        -1.777493e-39 -8.534519e-02
bigcom16        -1.774088e-39 -1.041863e-01
bigcom21        -1.784344e-39 -8.314813e-02
bigcom22        -1.794720e-39 -9.959931e-02
bigcom24        -1.772672e-39 -3.702095e-02
bigcom26        -1.778916e-39 -8.206706e-02
bigcom28        -1.801120e-39 -1.121660e-01
bigcom30        -1.783771e-39 -1.441428e-01
bigcom31        -1.772390e-39 -2.943322e-02
bigcom32        -1.774938e-39 -5.780652e-02
bigcom33        -1.772955e-39 -9.353001e-02
bigcom34        -1.773521e-39 -1.665598e-01
bigcom36        -1.774654e-39 -9.023562e-02
bigcom37        -1.772672e-39 -5.102995e-02
bigcom38        -1.775505e-39 -8.715593e-02
bigcom39        -1.775789e-39 -1.090775e-01
bigcom40         4.236379e-39  1.787949e-01
bigcom43        -1.773804e-39 -9.064599e-02
bigcom44        -1.792982e-39 -1.119833e-01
bigcom46        -1.774654e-39 -9.138197e-02
bigcom47        -1.774371e-39 -8.878361e-02
bigcom49        -1.774088e-39 -6.697560e-02
bigcom50        -1.774938e-39 -7.543125e-02
bigcom51        -1.773238e-39 -1.493334e-01
bigcom52        -1.772955e-39 -6.950132e-02
bigcom54        -1.773238e-39 -7.968882e-02
bigcom56        -1.772955e-39 -5.384895e-02
bigcom62        -1.772955e-39 -7.532418e-02
bigcom66        -1.773521e-39 -9.280458e-02
bigcom68        -1.773238e-39 -5.190709e-02
bigcom69        -1.774654e-39 -8.217697e-02
bigcom71        -1.775505e-39 -7.487210e-02
bigcom72        -1.773804e-39 -8.923456e-02
bigcom73        -1.773238e-39 -9.592940e-02
bigcom74        -1.773521e-39 -1.256868e-01
bigcom75        -1.772672e-39 -7.482596e-02
bigcom76        -1.773521e-39 -8.596908e-02
bigcom77        -1.773238e-39 -6.694800e-02
bigcom79        -1.773238e-39 -8.542581e-02
bigcom80        -1.773238e-39 -6.997341e-02
bigcom82        -1.773521e-39 -7.852770e-02
bigcom83        -1.772955e-39 -4.219416e-02
bigcom84        -1.772672e-39 -1.192763e-01
bigcom85        -1.774088e-39 -9.087274e-02
bigcom87        -1.773521e-39 -8.015827e-02
bigcom89        -1.772955e-39 -6.010215e-02
bigcom91        -1.772955e-39 -4.663450e-02
bigcom92        -1.775505e-39 -5.894479e-02
bigcom93        -1.773238e-39 -7.780745e-02
bigcom96        -1.772672e-39 -5.285566e-02
bigcom97        -1.774371e-39 -8.779022e-02
bigcom98        -1.773521e-39 -8.115809e-02
bigcom99        -1.773521e-39 -5.654255e-02
bigcom101       -1.774371e-39 -9.437304e-02
bigcom104       -1.774938e-39 -1.119146e-01
bigcom106       -1.773804e-39 -9.798309e-02
bigcom109       -1.773521e-39 -1.726417e-01
bigcom113       -1.774088e-39 -5.277538e-02
bigcom116       -1.776357e-39 -1.165634e-01
bigcom120       -1.772672e-39 -1.235258e-01
bigcom123       -1.773521e-39 -1.089431e-01
bigcom126       -1.772672e-39 -3.295469e-02
bigcom127       -1.772672e-39 -6.828035e-02
bigcom137       -1.773521e-39 -6.824038e-02
bigcom139       -1.772672e-39 -9.799501e-02
bigcom140       -1.773238e-39 -1.752873e-01
bigcom143       -1.773238e-39 -6.513258e-02
bigcom145       -1.773238e-39 -6.767934e-02
bigcom146       -1.773521e-39 -2.150575e-01
bigcom147       -1.773521e-39 -1.365315e-01
bigcom149       -1.772390e-39 -3.596535e-02
bigcom153       -1.774088e-39 -8.596338e-02
bigcom154       -1.775505e-39 -1.034996e-01
bigcom156       -1.772672e-39 -6.140865e-02
bigcom157       -1.772672e-39 -1.135166e-01
bigcom158       -1.772672e-39 -5.548339e-02
bigcom160       -1.773521e-39 -1.304048e-01
bigcom161       -1.772672e-39 -1.038736e-01
bigcom162       -1.772955e-39 -4.477489e-02
bigcom164       -1.772672e-39 -9.344607e-02
bigcom166       -1.774371e-39 -8.993761e-02
bigcom167       -1.774654e-39 -1.025773e-01
bigcom171        1.008490e-36  5.209382e+00
bigcom173       -1.773521e-39 -6.886078e-02
bigcom175       -1.772955e-39 -5.636046e-02
bigcom176       -1.773238e-39 -1.303181e-01
bigcom177       -1.773238e-39 -8.985941e-02
bigcom178       -1.773521e-39 -6.569022e-02
bigcom180       -1.772955e-39 -2.056020e-01
bigcom181       -1.773804e-39 -4.199418e-02
bigcom184       -1.772955e-39 -2.392660e-01
bigcom186       -1.772955e-39 -1.162717e-01
bigcom187       -1.772955e-39 -1.551199e-01
bigcom189       -1.773238e-39 -8.957303e-02
bigcom194       -1.773238e-39 -7.150623e-02
bigcom195       -1.773238e-39 -5.350675e-02
bigcom196        5.034390e-37  3.300170e+00
bigcom204       -1.774088e-39 -1.098017e-01
bigcom205       -1.773238e-39 -4.268038e-02
bigcom212       -1.772955e-39 -2.244093e-01
bigcom214       -1.773804e-39 -7.653773e-02
bigcom222       -1.772672e-39 -5.644301e-02
bigcom223        0.000000e+00  0.000000e+00
bigcom226       -1.772955e-39 -8.215959e-02
bigcom227       -1.772955e-39 -7.796949e-02
bigcom229       -1.773238e-39 -6.503755e-02
bigcom233       -1.772672e-39 -5.767797e-02
bigcom236       -1.772955e-39 -5.254732e-02
bigcom237       -1.772390e-39 -8.063058e-02
bigcom246       -1.773521e-39 -5.208464e-02
bigcom248       -1.773804e-39 -6.369701e-02
bigcom249       -1.772672e-39 -4.504956e-02
bigcom250       -1.772672e-39 -7.831443e-02
bigcom254       -1.773521e-39 -8.115292e-02
bigcom266       -1.772390e-39 -1.211681e-01
bigcom269       -1.774371e-39 -7.358124e-02
bigcom272       -1.773238e-39 -8.489170e-02
bigcom274       -1.776641e-39 -9.882010e-02
bigcom281       -1.772955e-39 -1.015538e-01
bigcom291        0.000000e+00  0.000000e+00
bigcom292       -1.772955e-39 -7.638991e-02
bigcom295       -1.772390e-39 -9.528730e-02
bigcom299       -1.772955e-39 -8.545441e-02
bigcom301       -1.772955e-39 -1.003272e-01
bigcom306       -1.772955e-39 -1.393777e-01
bigcom309       -1.773521e-39 -5.703919e-02
bigcom314       -1.772672e-39 -2.095047e-02
bigcom321       -1.774654e-39 -7.399646e-02
bigcom341       -1.772390e-39 -4.236204e-01
bigcom350       -1.772672e-39 -1.575522e-02
bigcom353       -1.772955e-39 -7.933712e-02
bigcom359       -1.772672e-39 -8.479374e-02
bigcom363       -1.773238e-39 -4.831315e-02
bigcom365       -1.772672e-39 -1.758968e-01
bigcom385       -1.773521e-39 -7.322133e-02
bigcom386       -1.772672e-39 -3.503836e-02
bigcom408       -1.773521e-39 -7.974900e-02
bigcom412       -1.773521e-39 -6.402104e-02
bigcom480       -1.773521e-39 -7.049857e-02
spin_vertex     -3.837248e-39 -7.714450e-02
membership_s1   -4.010178e-40  6.704084e-03
membership_s3   -1.777493e-39 -1.135814e-01
membership_s4    1.267183e-39  6.491852e-02
membership_s5    4.522532e-40  6.075235e-02
membership_s6   -2.022040e-39 -8.737684e-02
membership_s7   -1.876560e-39 -9.448992e-02
membership_s8   -1.774938e-39 -8.513298e-02
membership_s9   -1.776073e-39 -5.139185e-02
membership_s11  -1.774938e-39 -4.495513e-02
membership_s12  -1.774371e-39 -6.517986e-02
membership_s14  -1.773521e-39 -5.475316e-02
membership_s15  -1.804631e-39 -6.596819e-02
membership_s16  -1.774938e-39 -8.260341e-02
membership_s17  -1.774654e-39 -8.323762e-02
membership_s18  -1.784631e-39 -9.677452e-02
membership_s20  -1.773804e-39 -4.582985e-02
membership_s21  -1.808155e-39 -6.927530e-02
membership_s22  -1.778062e-39 -6.282050e-02
membership_s24  -1.778347e-39 -7.467173e-02
membership_s25  -1.774654e-39 -8.290592e-02
membership_s26  -1.776073e-39 -4.211157e-02
membership_s27  -1.891897e-39 -9.491626e-02
membership_s28  -1.776073e-39 -6.911219e-02
membership_s30   9.232706e-40 -1.299666e-02
membership_s31  -1.876560e-39 -7.285142e-02
membership_s32   4.073447e-39  1.107002e-01
membership_s33  -1.773804e-39 -2.812949e-02
membership_s36   2.156202e-39  1.261645e-01
membership_s37  -1.792693e-39 -9.155031e-02
V1               4.654948e-40  2.448798e-02
V2               2.361184e-39  1.550398e-01
pdi             -8.561776e-36 -2.918741e+02
adhesion        -9.809187e-44 -2.327041e-06
cohesion         1.961964e-43  4.650111e-06
inner            5.829440e-44  1.346332e-06
outer            6.831846e-44 -4.392868e-07
ioratio          1.411253e-39 -5.469339e-02
comsize          6.941748e-43  2.567323e-05
[1] "Dataset: low_CT Model GBM, run: 6 of 10 2015-06-22 17:15:15"
Iter   TrainDeviance   ValidDeviance   StepSize   Improve
     1        0.0869            -nan     0.0100    0.0001

[1] "GBM variable coefficients"
                            var    rel.inf
fifth                     fifth 14.2327566
fourth                   fourth 14.1105726
orbit64                 orbit64 13.8860012
membership_s36   membership_s36 12.9602678
adhesion               adhesion 12.7224764
graph1                   graph1 11.0630229
orbit33                 orbit33 10.4595853
orbit5                   orbit5  3.7453986
orbit18                 orbit18  3.0273813
comsize                 comsize  1.6989944
coreness               coreness  1.5883995
bigcom40               bigcom40  0.2561703
membership_s32   membership_s32  0.2489730
graph0                   graph0  0.0000000
graph2                   graph2  0.0000000
graph3                   graph3  0.0000000
graph4                   graph4  0.0000000
graph5                   graph5  0.0000000
graph6                   graph6  0.0000000
graph7                   graph7  0.0000000
graph8                   graph8  0.0000000
graph9                   graph9  0.0000000
graph10                 graph10  0.0000000
graph11                 graph11  0.0000000
graph12                 graph12  0.0000000
graph13                 graph13  0.0000000
graph14                 graph14  0.0000000
graph15                 graph15  0.0000000
graph16                 graph16  0.0000000
graph17                 graph17  0.0000000
graph18                 graph18  0.0000000
graph19                 graph19  0.0000000
graph20                 graph20  0.0000000
graph21                 graph21  0.0000000
graph22                 graph22  0.0000000
graph23                 graph23  0.0000000
graph24                 graph24  0.0000000
graph25                 graph25  0.0000000
graph26                 graph26  0.0000000
graph27                 graph27  0.0000000
graph28                 graph28  0.0000000
graph29                 graph29  0.0000000
orbit0                   orbit0  0.0000000
orbit1                   orbit1  0.0000000
orbit2                   orbit2  0.0000000
orbit3                   orbit3  0.0000000
orbit4                   orbit4  0.0000000
orbit6                   orbit6  0.0000000
orbit7                   orbit7  0.0000000
orbit8                   orbit8  0.0000000
orbit9                   orbit9  0.0000000
orbit10                 orbit10  0.0000000
orbit11                 orbit11  0.0000000
orbit12                 orbit12  0.0000000
orbit13                 orbit13  0.0000000
orbit14                 orbit14  0.0000000
orbit15                 orbit15  0.0000000
orbit16                 orbit16  0.0000000
orbit17                 orbit17  0.0000000
orbit19                 orbit19  0.0000000
orbit20                 orbit20  0.0000000
orbit21                 orbit21  0.0000000
orbit22                 orbit22  0.0000000
orbit23                 orbit23  0.0000000
orbit24                 orbit24  0.0000000
orbit25                 orbit25  0.0000000
orbit26                 orbit26  0.0000000
orbit27                 orbit27  0.0000000
orbit28                 orbit28  0.0000000
orbit29                 orbit29  0.0000000
orbit30                 orbit30  0.0000000
orbit31                 orbit31  0.0000000
orbit32                 orbit32  0.0000000
orbit34                 orbit34  0.0000000
orbit35                 orbit35  0.0000000
orbit36                 orbit36  0.0000000
orbit37                 orbit37  0.0000000
orbit38                 orbit38  0.0000000
orbit39                 orbit39  0.0000000
orbit40                 orbit40  0.0000000
orbit41                 orbit41  0.0000000
orbit42                 orbit42  0.0000000
orbit43                 orbit43  0.0000000
orbit44                 orbit44  0.0000000
orbit45                 orbit45  0.0000000
orbit46                 orbit46  0.0000000
orbit47                 orbit47  0.0000000
orbit48                 orbit48  0.0000000
orbit49                 orbit49  0.0000000
orbit50                 orbit50  0.0000000
orbit51                 orbit51  0.0000000
orbit52                 orbit52  0.0000000
orbit53                 orbit53  0.0000000
orbit54                 orbit54  0.0000000
orbit55                 orbit55  0.0000000
orbit56                 orbit56  0.0000000
orbit57                 orbit57  0.0000000
orbit58                 orbit58  0.0000000
orbit59                 orbit59  0.0000000
orbit60                 orbit60  0.0000000
orbit61                 orbit61  0.0000000
orbit62                 orbit62  0.0000000
orbit63                 orbit63  0.0000000
orbit65                 orbit65  0.0000000
orbit66                 orbit66  0.0000000
orbit67                 orbit67  0.0000000
orbit68                 orbit68  0.0000000
orbit69                 orbit69  0.0000000
orbit70                 orbit70  0.0000000
orbit71                 orbit71  0.0000000
orbit72                 orbit72  0.0000000
AP                           AP  0.0000000
bet                         bet  0.0000000
ecc                         ecc  0.0000000
eccrad                   eccrad  0.0000000
close                     close  0.0000000
constraint           constraint  0.0000000
knn                         knn  0.0000000
hubscore               hubscore  0.0000000
pagerank               pagerank  0.0000000
trans                     trans  0.0000000
evcent                   evcent  0.0000000
first                     first  0.0000000
upto_second         upto_second  0.0000000
upto_third           upto_third  0.0000000
upto_fourth         upto_fourth  0.0000000
upto_fifth           upto_fifth  0.0000000
upto_sixth           upto_sixth  0.0000000
second                   second  0.0000000
third                     third  0.0000000
sixth                     sixth  0.0000000
ratio1                   ratio1  0.0000000
ratio2                   ratio2  0.0000000
ratio3                   ratio3  0.0000000
ratio4                   ratio4  0.0000000
ratio5                   ratio5  0.0000000
ratio6                   ratio6  0.0000000
selfinter             selfinter  0.0000000
walktrap_vertex walktrap_vertex  0.0000000
bigcom1                 bigcom1  0.0000000
bigcom2                 bigcom2  0.0000000
bigcom3                 bigcom3  0.0000000
bigcom4                 bigcom4  0.0000000
bigcom6                 bigcom6  0.0000000
bigcom8                 bigcom8  0.0000000
bigcom9                 bigcom9  0.0000000
bigcom11               bigcom11  0.0000000
bigcom13               bigcom13  0.0000000
bigcom15               bigcom15  0.0000000
bigcom16               bigcom16  0.0000000
bigcom21               bigcom21  0.0000000
bigcom22               bigcom22  0.0000000
bigcom24               bigcom24  0.0000000
bigcom26               bigcom26  0.0000000
bigcom28               bigcom28  0.0000000
bigcom30               bigcom30  0.0000000
bigcom31               bigcom31  0.0000000
bigcom32               bigcom32  0.0000000
bigcom33               bigcom33  0.0000000
bigcom34               bigcom34  0.0000000
bigcom36               bigcom36  0.0000000
bigcom37               bigcom37  0.0000000
bigcom38               bigcom38  0.0000000
bigcom39               bigcom39  0.0000000
bigcom43               bigcom43  0.0000000
bigcom44               bigcom44  0.0000000
bigcom46               bigcom46  0.0000000
bigcom47               bigcom47  0.0000000
bigcom49               bigcom49  0.0000000
bigcom50               bigcom50  0.0000000
bigcom51               bigcom51  0.0000000
bigcom52               bigcom52  0.0000000
bigcom54               bigcom54  0.0000000
bigcom56               bigcom56  0.0000000
bigcom62               bigcom62  0.0000000
bigcom66               bigcom66  0.0000000
bigcom68               bigcom68  0.0000000
bigcom69               bigcom69  0.0000000
bigcom71               bigcom71  0.0000000
bigcom72               bigcom72  0.0000000
bigcom73               bigcom73  0.0000000
bigcom74               bigcom74  0.0000000
bigcom75               bigcom75  0.0000000
bigcom76               bigcom76  0.0000000
bigcom77               bigcom77  0.0000000
bigcom79               bigcom79  0.0000000
bigcom80               bigcom80  0.0000000
bigcom82               bigcom82  0.0000000
bigcom83               bigcom83  0.0000000
bigcom84               bigcom84  0.0000000
bigcom85               bigcom85  0.0000000
bigcom87               bigcom87  0.0000000
bigcom89               bigcom89  0.0000000
bigcom91               bigcom91  0.0000000
bigcom92               bigcom92  0.0000000
bigcom93               bigcom93  0.0000000
bigcom96               bigcom96  0.0000000
bigcom97               bigcom97  0.0000000
bigcom98               bigcom98  0.0000000
bigcom99               bigcom99  0.0000000
bigcom101             bigcom101  0.0000000
bigcom104             bigcom104  0.0000000
bigcom106             bigcom106  0.0000000
bigcom109             bigcom109  0.0000000
bigcom113             bigcom113  0.0000000
bigcom116             bigcom116  0.0000000
bigcom120             bigcom120  0.0000000
bigcom123             bigcom123  0.0000000
bigcom126             bigcom126  0.0000000
bigcom127             bigcom127  0.0000000
bigcom137             bigcom137  0.0000000
bigcom139             bigcom139  0.0000000
bigcom140             bigcom140  0.0000000
bigcom143             bigcom143  0.0000000
bigcom145             bigcom145  0.0000000
bigcom146             bigcom146  0.0000000
bigcom147             bigcom147  0.0000000
bigcom149             bigcom149  0.0000000
bigcom153             bigcom153  0.0000000
bigcom154             bigcom154  0.0000000
bigcom156             bigcom156  0.0000000
bigcom157             bigcom157  0.0000000
bigcom158             bigcom158  0.0000000
bigcom160             bigcom160  0.0000000
bigcom161             bigcom161  0.0000000
bigcom162             bigcom162  0.0000000
bigcom164             bigcom164  0.0000000
bigcom166             bigcom166  0.0000000
bigcom167             bigcom167  0.0000000
bigcom171             bigcom171  0.0000000
bigcom173             bigcom173  0.0000000
bigcom175             bigcom175  0.0000000
bigcom176             bigcom176  0.0000000
bigcom177             bigcom177  0.0000000
bigcom178             bigcom178  0.0000000
bigcom180             bigcom180  0.0000000
bigcom181             bigcom181  0.0000000
bigcom184             bigcom184  0.0000000
bigcom186             bigcom186  0.0000000
bigcom187             bigcom187  0.0000000
bigcom189             bigcom189  0.0000000
bigcom194             bigcom194  0.0000000
bigcom195             bigcom195  0.0000000
bigcom196             bigcom196  0.0000000
bigcom204             bigcom204  0.0000000
bigcom205             bigcom205  0.0000000
bigcom212             bigcom212  0.0000000
bigcom214             bigcom214  0.0000000
bigcom222             bigcom222  0.0000000
bigcom223             bigcom223  0.0000000
bigcom226             bigcom226  0.0000000
bigcom227             bigcom227  0.0000000
bigcom229             bigcom229  0.0000000
bigcom233             bigcom233  0.0000000
bigcom236             bigcom236  0.0000000
bigcom237             bigcom237  0.0000000
bigcom246             bigcom246  0.0000000
bigcom248             bigcom248  0.0000000
bigcom249             bigcom249  0.0000000
bigcom250             bigcom250  0.0000000
bigcom254             bigcom254  0.0000000
bigcom266             bigcom266  0.0000000
bigcom269             bigcom269  0.0000000
bigcom272             bigcom272  0.0000000
bigcom274             bigcom274  0.0000000
bigcom281             bigcom281  0.0000000
bigcom291             bigcom291  0.0000000
bigcom292             bigcom292  0.0000000
bigcom295             bigcom295  0.0000000
bigcom299             bigcom299  0.0000000
bigcom301             bigcom301  0.0000000
bigcom306             bigcom306  0.0000000
bigcom309             bigcom309  0.0000000
bigcom314             bigcom314  0.0000000
bigcom321             bigcom321  0.0000000
bigcom341             bigcom341  0.0000000
bigcom350             bigcom350  0.0000000
bigcom353             bigcom353  0.0000000
bigcom359             bigcom359  0.0000000
bigcom363             bigcom363  0.0000000
bigcom365             bigcom365  0.0000000
bigcom385             bigcom385  0.0000000
bigcom386             bigcom386  0.0000000
bigcom408             bigcom408  0.0000000
bigcom412             bigcom412  0.0000000
bigcom480             bigcom480  0.0000000
spin_vertex         spin_vertex  0.0000000
membership_s1     membership_s1  0.0000000
membership_s3     membership_s3  0.0000000
membership_s4     membership_s4  0.0000000
membership_s5     membership_s5  0.0000000
membership_s6     membership_s6  0.0000000
membership_s7     membership_s7  0.0000000
membership_s8     membership_s8  0.0000000
membership_s9     membership_s9  0.0000000
membership_s11   membership_s11  0.0000000
membership_s12   membership_s12  0.0000000
membership_s14   membership_s14  0.0000000
membership_s15   membership_s15  0.0000000
membership_s16   membership_s16  0.0000000
membership_s17   membership_s17  0.0000000
membership_s18   membership_s18  0.0000000
membership_s20   membership_s20  0.0000000
membership_s21   membership_s21  0.0000000
membership_s22   membership_s22  0.0000000
membership_s24   membership_s24  0.0000000
membership_s25   membership_s25  0.0000000
membership_s26   membership_s26  0.0000000
membership_s27   membership_s27  0.0000000
membership_s28   membership_s28  0.0000000
membership_s30   membership_s30  0.0000000
membership_s31   membership_s31  0.0000000
membership_s33   membership_s33  0.0000000
membership_s37   membership_s37  0.0000000
V1                           V1  0.0000000
V2                           V2  0.0000000
pdi                         pdi  0.0000000
cohesion               cohesion  0.0000000
inner                     inner  0.0000000
outer                     outer  0.0000000
ioratio                 ioratio  0.0000000
[1] "Dataset: low_CT Model RF, run: 6 of 10 2015-06-22 17:15:16"
     |      Out-of-bag   |
Tree |      MSE  %Var(y) |
   1 | 0.002745   143.90 |
   2 | 0.003604   188.95 |
   3 | 0.003158   165.58 |
   4 | 0.002983   156.39 |
   5 | 0.002754   144.39 |
   6 | 0.002586   135.58 |
   7 | 0.002482   130.13 |
   8 | 0.002212   115.94 |
   9 | 0.002347   123.05 |
  10 | 0.002263   118.62 |
  11 | 0.002246   117.73 |
  12 | 0.002277   119.35 |
  13 | 0.002415   126.60 |
  14 | 0.002391   125.35 |
  15 |   0.0024   125.82 |
  16 | 0.002394   125.50 |
  17 | 0.002344   122.88 |
  18 | 0.002319   121.55 |
  19 | 0.002287   119.88 |
  20 | 0.002255   118.24 |
  21 | 0.002225   116.67 |
  22 | 0.002219   116.35 |
  23 | 0.002229   116.85 |
  24 | 0.002211   115.91 |
  25 | 0.002193   114.98 |
  26 |  0.00218   114.31 |
  27 | 0.002185   114.55 |
  28 | 0.002174   113.95 |
  29 | 0.002169   113.72 |
  30 | 0.002163   113.38 |
  31 | 0.002161   113.29 |
  32 | 0.002166   113.57 |
  33 | 0.002156   113.02 |
  34 | 0.002164   113.46 |
  35 |  0.00216   113.24 |
  36 | 0.002153   112.85 |
  37 | 0.002154   112.94 |
  38 | 0.002151   112.76 |
  39 | 0.002155   112.95 |
  40 | 0.002154   112.91 |
  41 |  0.00216   113.22 |
  42 | 0.002149   112.68 |
  43 | 0.002147   112.54 |
  44 | 0.002146   112.51 |
  45 | 0.002147   112.57 |
  46 |  0.00215   112.71 |
  47 | 0.002139   112.11 |
  48 | 0.002135   111.93 |
  49 | 0.002128   111.57 |
  50 | 0.002125   111.40 |
  51 | 0.002123   111.29 |
  52 | 0.002125   111.38 |
  53 | 0.002121   111.18 |
  54 |  0.00212   111.15 |
  55 | 0.002123   111.31 |
  56 | 0.002127   111.51 |
  57 | 0.002123   111.31 |
  58 | 0.002122   111.24 |
  59 | 0.002122   111.23 |
  60 | 0.002117   111.00 |
  61 | 0.002114   110.80 |
  62 |  0.00212   111.13 |
  63 | 0.002116   110.95 |
  64 | 0.002121   111.20 |
  65 | 0.002121   111.22 |
  66 |  0.00213   111.68 |
  67 | 0.002128   111.57 |
  68 | 0.002124   111.34 |
  69 |  0.00212   111.14 |
  70 | 0.002121   111.18 |
  71 |  0.00212   111.14 |
  72 | 0.002115   110.90 |
  73 | 0.002122   111.26 |
  74 | 0.002125   111.40 |
  75 | 0.002124   111.36 |
  76 | 0.002126   111.47 |
  77 | 0.002126   111.45 |
  78 | 0.002128   111.55 |
  79 | 0.002125   111.43 |
  80 | 0.002123   111.30 |
  81 | 0.002122   111.22 |
  82 | 0.002124   111.36 |
  83 | 0.002126   111.47 |
  84 | 0.002125   111.42 |
  85 | 0.002128   111.57 |
  86 | 0.002124   111.34 |
  87 |  0.00212   111.15 |
  88 | 0.002118   111.02 |
  89 |  0.00212   111.12 |
  90 | 0.002119   111.08 |
  91 | 0.002118   111.04 |
  92 | 0.002121   111.22 |
  93 |  0.00212   111.16 |
  94 | 0.002118   111.02 |
  95 | 0.002116   110.92 |
  96 | 0.002116   110.94 |
  97 | 0.002117   111.01 |
  98 | 0.002116   110.95 |
  99 | 0.002113   110.76 |
 100 |  0.00211   110.64 |
[1] "Random Forest variable coefficients"
                      %IncMSE IncNodePurity
graph0           0.000000e+00  4.131488e-19
graph1           6.397617e-05  5.074253e-02
graph2           0.000000e+00  2.168404e-21
graph3           3.210480e-04  8.596212e-02
graph4           8.775674e-06  1.962975e-02
graph5           9.583254e-04  1.031164e-01
graph6           3.688374e-03  4.475041e-02
graph7           4.288165e-06  1.333333e-02
graph8           0.000000e+00  0.000000e+00
graph9           1.116463e-03  2.814776e-02
graph10          3.366434e-03  5.309851e-02
graph11          3.104207e-03  9.643672e-02
graph12          1.349793e-03  5.747446e-02
graph13          2.958723e-04  1.544770e-01
graph14          2.408633e-04  8.298357e-02
graph15          1.311149e-05  2.752996e-02
graph16          1.033089e-04  6.348730e-02
graph17          1.968022e-03  5.620973e-02
graph18          1.299827e-05  9.523810e-03
graph19          2.354534e-04  4.005096e-02
graph20          3.090844e-03  9.694197e-02
graph21          4.264392e-06  3.214286e-02
graph22          0.000000e+00  5.421011e-21
graph23          1.799655e-03  2.933642e-01
graph24          0.000000e+00  3.367803e-20
graph25          3.094722e-04  4.475502e-02
graph26          0.000000e+00  1.355253e-22
graph27          0.000000e+00  2.168404e-21
graph28          0.000000e+00  0.000000e+00
graph29          0.000000e+00  0.000000e+00
orbit0           1.708672e-04  2.412848e-04
orbit1           1.285717e-05  2.623144e-02
orbit2          -1.022368e-06  1.037968e-02
orbit3           0.000000e+00  2.168404e-21
orbit4           6.672787e-04  5.757666e-02
orbit5           1.713911e-04  6.037347e-02
orbit6           9.929345e-05  3.912617e-03
orbit7           1.714129e-05  2.308109e-04
orbit8           1.186013e-03  5.571257e-02
orbit9           3.019044e-03  1.386578e-01
orbit10          3.087479e-04  1.980198e-02
orbit11          0.000000e+00  2.608861e-21
orbit12          0.000000e+00  2.303930e-21
orbit13          0.000000e+00  1.355253e-22
orbit14          0.000000e+00  0.000000e+00
orbit15          7.240483e-04  7.509945e-02
orbit16          1.536244e-04  1.718355e-01
orbit17          9.717041e-04  8.030742e-02
orbit18          1.278461e-03  1.321176e-01
orbit19          2.553103e-03  3.802579e-02
orbit20          6.525182e-04  2.720623e-02
orbit21          2.369826e-04  7.651291e-02
orbit22          3.055407e-03  2.991613e-02
orbit23         -3.228584e-06  4.777778e-03
orbit24          1.613360e-03  1.143429e-02
orbit25          0.000000e+00  1.016440e-22
orbit26          0.000000e+00  9.629630e-03
orbit27          5.050997e-04  1.268786e-01
orbit28          7.652903e-04  1.689151e-01
orbit29          3.028631e-05  1.912381e-02
orbit30          2.876708e-04  1.775221e-02
orbit31          3.766772e-04  2.345058e-02
orbit32          0.000000e+00  1.227859e-19
orbit33         -5.434819e-06  1.324447e-02
orbit34          1.078516e-04  8.983528e-03
orbit35          9.495037e-05  1.948387e-02
orbit36          1.752320e-05  5.150514e-04
orbit37          9.623797e-05  1.954023e-02
orbit38          2.200767e-03  2.873033e-02
orbit39          7.461269e-04  7.906274e-02
orbit40          0.000000e+00  1.355253e-22
orbit41          0.000000e+00  0.000000e+00
orbit42          2.248727e-05  1.861900e-02
orbit43          0.000000e+00  9.583333e-03
orbit44          0.000000e+00  0.000000e+00
orbit45          3.371261e-04  3.717870e-02
orbit46          0.000000e+00  2.886688e-20
orbit47          0.000000e+00  1.680513e-20
orbit48          0.000000e+00  0.000000e+00
orbit49          3.621484e-03  4.464799e-02
orbit50          2.132196e-05  1.692308e-02
orbit51         -4.278990e-06  9.444444e-03
orbit52          0.000000e+00  1.084202e-21
orbit53          8.481764e-06  9.333333e-03
orbit54          0.000000e+00  3.320369e-21
orbit55          0.000000e+00  0.000000e+00
orbit56          5.937599e-03  1.126815e-01
orbit57          0.000000e+00  2.710505e-22
orbit58          0.000000e+00  0.000000e+00
orbit59          0.000000e+00  3.865181e-19
orbit60          0.000000e+00  0.000000e+00
orbit61          0.000000e+00  0.000000e+00
orbit62          2.417384e-04  4.333464e-03
orbit63          0.000000e+00  1.477225e-20
orbit64          2.958834e-04  9.994042e-03
orbit65          0.000000e+00  1.558541e-21
orbit66          0.000000e+00  0.000000e+00
orbit67          0.000000e+00  0.000000e+00
orbit68          0.000000e+00  0.000000e+00
orbit69          0.000000e+00  0.000000e+00
orbit70          0.000000e+00  6.505213e-21
orbit71          0.000000e+00  0.000000e+00
orbit72          0.000000e+00  0.000000e+00
AP               0.000000e+00  0.000000e+00
bet              2.226926e-04  1.003915e-01
ecc              0.000000e+00  1.090978e-20
eccrad           1.318102e-05  8.333333e-03
close            1.083658e-05  8.709677e-03
constraint       1.323951e-05  1.901461e-02
coreness         4.475598e-04  1.657174e-01
knn              2.197667e-04  7.537170e-02
hubscore         1.748890e-04  1.501942e-02
pagerank         1.165046e-03  2.325428e-01
trans            0.000000e+00  1.494253e-03
evcent           9.330613e-05  7.254121e-02
first            0.000000e+00  1.714286e-02
upto_second      3.625567e-05  5.254480e-02
upto_third       7.840533e-04  5.834999e-02
upto_fourth      8.269417e-05  5.192368e-02
upto_fifth       1.004692e-03  2.750350e-01
upto_sixth       2.963607e-04  4.970499e-02
second           1.408712e-04  5.997538e-02
third            2.496318e-03  1.191458e-01
fourth           3.876652e-04  1.944610e-01
fifth            2.056624e-04  4.553564e-01
sixth            1.341651e-03  3.061127e-01
ratio1           6.666451e-05  6.445596e-02
ratio2           4.369185e-06  9.341831e-02
ratio3           8.404240e-04  8.657281e-02
ratio4           8.222364e-05  5.992349e-02
ratio5           6.138926e-05  4.362572e-01
ratio6           2.246304e-04  3.611220e-01
selfinter        1.946324e-05  4.688895e-02
walktrap_vertex  2.446818e-04  9.765328e-02
bigcom1          2.120424e-04  7.811327e-02
bigcom2          0.000000e+00  0.000000e+00
bigcom3         -8.554320e-06  9.666667e-03
bigcom4          6.588312e-04  4.231496e-02
bigcom6          0.000000e+00  0.000000e+00
bigcom8          0.000000e+00  3.388132e-23
bigcom9          0.000000e+00  0.000000e+00
bigcom11         0.000000e+00  2.168404e-21
bigcom13         0.000000e+00  1.355253e-22
bigcom15         0.000000e+00  0.000000e+00
bigcom16         0.000000e+00  0.000000e+00
bigcom21         0.000000e+00  0.000000e+00
bigcom22         0.000000e+00  0.000000e+00
bigcom24         0.000000e+00  0.000000e+00
bigcom26         0.000000e+00  2.710505e-22
bigcom28         0.000000e+00  0.000000e+00
bigcom30         0.000000e+00  0.000000e+00
bigcom31         0.000000e+00  0.000000e+00
bigcom32         0.000000e+00  0.000000e+00
bigcom33         0.000000e+00  0.000000e+00
bigcom34         0.000000e+00  0.000000e+00
bigcom36         0.000000e+00  0.000000e+00
bigcom37         0.000000e+00  0.000000e+00
bigcom38         0.000000e+00  0.000000e+00
bigcom39         0.000000e+00  0.000000e+00
bigcom40         6.428146e-04  1.602246e-01
bigcom43         0.000000e+00  0.000000e+00
bigcom44         0.000000e+00  2.168404e-21
bigcom46         0.000000e+00  2.168404e-21
bigcom47         0.000000e+00  0.000000e+00
bigcom49         0.000000e+00  2.168404e-21
bigcom50         0.000000e+00  0.000000e+00
bigcom51         0.000000e+00  0.000000e+00
bigcom52         0.000000e+00  0.000000e+00
bigcom54         0.000000e+00  2.168404e-21
bigcom56         0.000000e+00  0.000000e+00
bigcom62         0.000000e+00  0.000000e+00
bigcom66         0.000000e+00  0.000000e+00
bigcom68         0.000000e+00  0.000000e+00
bigcom69         0.000000e+00  0.000000e+00
bigcom71         0.000000e+00  0.000000e+00
bigcom72         0.000000e+00  0.000000e+00
bigcom73         0.000000e+00  0.000000e+00
bigcom74         0.000000e+00  0.000000e+00
bigcom75         0.000000e+00  0.000000e+00
bigcom76         0.000000e+00  0.000000e+00
bigcom77         0.000000e+00  0.000000e+00
bigcom79         0.000000e+00  0.000000e+00
bigcom80         0.000000e+00  0.000000e+00
bigcom82         0.000000e+00  0.000000e+00
bigcom83         0.000000e+00  0.000000e+00
bigcom84         0.000000e+00  0.000000e+00
bigcom85         0.000000e+00  2.168404e-21
bigcom87         0.000000e+00  0.000000e+00
bigcom89         0.000000e+00  0.000000e+00
bigcom91         0.000000e+00  0.000000e+00
bigcom92         0.000000e+00  0.000000e+00
bigcom93         0.000000e+00  2.168404e-21
bigcom96         0.000000e+00  0.000000e+00
bigcom97         0.000000e+00  0.000000e+00
bigcom98         0.000000e+00  0.000000e+00
bigcom99         0.000000e+00  0.000000e+00
bigcom101        0.000000e+00  0.000000e+00
bigcom104        0.000000e+00  0.000000e+00
bigcom106        0.000000e+00  0.000000e+00
bigcom109        0.000000e+00  0.000000e+00
bigcom113        0.000000e+00  0.000000e+00
bigcom116        0.000000e+00  0.000000e+00
bigcom120        0.000000e+00  0.000000e+00
bigcom123        0.000000e+00  0.000000e+00
bigcom126        0.000000e+00  0.000000e+00
bigcom127        0.000000e+00  2.168404e-21
bigcom137        0.000000e+00  0.000000e+00
bigcom139        0.000000e+00  0.000000e+00
bigcom140        0.000000e+00  0.000000e+00
bigcom143        0.000000e+00  0.000000e+00
bigcom145        0.000000e+00  0.000000e+00
bigcom146        0.000000e+00  0.000000e+00
bigcom147        0.000000e+00  0.000000e+00
bigcom149        0.000000e+00  0.000000e+00
bigcom153        0.000000e+00  0.000000e+00
bigcom154        0.000000e+00  0.000000e+00
bigcom156        0.000000e+00  0.000000e+00
bigcom157        0.000000e+00  0.000000e+00
bigcom158        0.000000e+00  0.000000e+00
bigcom160        0.000000e+00  0.000000e+00
bigcom161        0.000000e+00  0.000000e+00
bigcom162        0.000000e+00  0.000000e+00
bigcom164        0.000000e+00  0.000000e+00
bigcom166        0.000000e+00  0.000000e+00
bigcom167        0.000000e+00  0.000000e+00
bigcom171        0.000000e+00  7.669488e-01
bigcom173        0.000000e+00  0.000000e+00
bigcom175        0.000000e+00  0.000000e+00
bigcom176        0.000000e+00  0.000000e+00
bigcom177        0.000000e+00  0.000000e+00
bigcom178        0.000000e+00  0.000000e+00
bigcom180        0.000000e+00  0.000000e+00
bigcom181        0.000000e+00  0.000000e+00
bigcom184        0.000000e+00  0.000000e+00
bigcom186        0.000000e+00  0.000000e+00
bigcom187        0.000000e+00  0.000000e+00
bigcom189        0.000000e+00  0.000000e+00
bigcom194        0.000000e+00  0.000000e+00
bigcom195        0.000000e+00  0.000000e+00
bigcom196        4.315926e-06  5.326692e-01
bigcom204        0.000000e+00  0.000000e+00
bigcom205        0.000000e+00  0.000000e+00
bigcom212        0.000000e+00  0.000000e+00
bigcom214        0.000000e+00  0.000000e+00
bigcom222        0.000000e+00  0.000000e+00
bigcom223        0.000000e+00  0.000000e+00
bigcom226        0.000000e+00  0.000000e+00
bigcom227        0.000000e+00  0.000000e+00
bigcom229        0.000000e+00  0.000000e+00
bigcom233        0.000000e+00  0.000000e+00
bigcom236        0.000000e+00  0.000000e+00
bigcom237        0.000000e+00  0.000000e+00
bigcom246        0.000000e+00  0.000000e+00
bigcom248        0.000000e+00  0.000000e+00
bigcom249        0.000000e+00  0.000000e+00
bigcom250        0.000000e+00  0.000000e+00
bigcom254        0.000000e+00  0.000000e+00
bigcom266        0.000000e+00  0.000000e+00
bigcom269        0.000000e+00  0.000000e+00
bigcom272        0.000000e+00  0.000000e+00
bigcom274        0.000000e+00  0.000000e+00
bigcom281        0.000000e+00  0.000000e+00
bigcom291        0.000000e+00  0.000000e+00
bigcom292        0.000000e+00  0.000000e+00
bigcom295        0.000000e+00  0.000000e+00
bigcom299        0.000000e+00  0.000000e+00
bigcom301        0.000000e+00  0.000000e+00
bigcom306        0.000000e+00  0.000000e+00
bigcom309        0.000000e+00  0.000000e+00
bigcom314        0.000000e+00  0.000000e+00
bigcom321        0.000000e+00  0.000000e+00
bigcom341        0.000000e+00  0.000000e+00
bigcom350        0.000000e+00  2.168404e-21
bigcom353        0.000000e+00  0.000000e+00
bigcom359        0.000000e+00  0.000000e+00
bigcom363        0.000000e+00  0.000000e+00
bigcom365        0.000000e+00  0.000000e+00
bigcom385        0.000000e+00  0.000000e+00
bigcom386        0.000000e+00  0.000000e+00
bigcom408        0.000000e+00  0.000000e+00
bigcom412        0.000000e+00  0.000000e+00
bigcom480        0.000000e+00  0.000000e+00
spin_vertex      8.583691e-06  1.555556e-02
membership_s1    2.562887e-05  1.438540e-02
membership_s3    0.000000e+00  0.000000e+00
membership_s4   -4.789272e-07  1.148810e-02
membership_s5   -4.252589e-06  1.554771e-02
membership_s6    0.000000e+00  6.776264e-23
membership_s7    0.000000e+00  0.000000e+00
membership_s8    0.000000e+00  0.000000e+00
membership_s9    0.000000e+00  0.000000e+00
membership_s11   0.000000e+00  0.000000e+00
membership_s12   0.000000e+00  0.000000e+00
membership_s14   0.000000e+00  2.168404e-21
membership_s15   0.000000e+00  0.000000e+00
membership_s16   0.000000e+00  0.000000e+00
membership_s17   0.000000e+00  0.000000e+00
membership_s18   0.000000e+00  0.000000e+00
membership_s20   0.000000e+00  0.000000e+00
membership_s21   0.000000e+00  0.000000e+00
membership_s22   0.000000e+00  0.000000e+00
membership_s24   0.000000e+00  0.000000e+00
membership_s25   0.000000e+00  0.000000e+00
membership_s26   0.000000e+00  0.000000e+00
membership_s27   0.000000e+00  2.710505e-22
membership_s28   0.000000e+00  0.000000e+00
membership_s30   4.407228e-06  1.654412e-02
membership_s31   0.000000e+00  0.000000e+00
membership_s32   7.248790e-05  1.516647e-02
membership_s33   0.000000e+00  2.710505e-22
membership_s36   3.567721e-04  2.882220e-01
membership_s37   0.000000e+00  0.000000e+00
V1               1.794631e-05  7.569829e-02
V2               1.140178e-04  1.381527e-01
pdi              0.000000e+00  0.000000e+00
adhesion         4.569101e-03  3.641621e-01
cohesion         4.568578e-03  2.982020e-01
inner            1.320050e-04  1.167652e-01
outer            1.757893e-04  1.460662e-01
ioratio          3.428591e-04  1.884983e-01
comsize          7.791513e-04  2.390415e-01
[1] "Dataset: low_CT Model GLM, run: 6 of 10 2015-06-22 17:15:55"
[1] "glmnet variable coefficients"
                         [,1]          [,2]
(Intercept)     -6.258146e+00 -7.305156e+00
graph0           6.620738e-40  6.644405e-03
graph1           1.894344e-43 -1.445293e-06
graph2          -1.294759e-40 -1.744165e-02
graph3           1.484190e-44 -5.058283e-08
graph4           2.471854e-46  5.188105e-09
graph5           8.548400e-42  3.843510e-07
graph6           5.512574e-44  4.538215e-07
graph7          -5.653884e-42 -2.113478e-04
graph8          -1.010479e-39 -2.839534e-02
graph9           3.965140e-46 -3.520793e-09
graph10          8.550670e-48  9.795543e-11
graph11          4.128231e-49  1.021992e-11
graph12         -1.063047e-46 -1.471708e-08
graph13          4.023134e-45 -9.995686e-08
graph14          6.734373e-47  1.482206e-09
graph15          1.421202e-42  7.583399e-06
graph16          3.013240e-45 -7.371094e-08
graph17          5.812399e-45  3.286140e-07
graph18         -1.845814e-44 -6.777855e-06
graph19          1.242616e-44  1.104067e-06
graph20          1.265403e-44 -1.655915e-06
graph21          5.675604e-43  7.870750e-06
graph22         -1.015192e-43 -3.885605e-06
graph23          6.331685e-44  7.169986e-06
graph24         -2.042718e-43 -4.570408e-06
graph25         -4.739994e-43 -1.035460e-04
graph26         -4.888172e-42 -2.352642e-04
graph27         -5.453902e-41 -1.301969e-03
graph28         -3.820480e-41 -6.536382e-04
graph29         -1.581303e-39 -1.462167e-02
orbit0           6.620738e-40  6.650235e-03
orbit1           1.833048e-43 -1.496387e-06
orbit2           3.635984e-40  3.574621e-03
orbit3          -1.294759e-40 -1.743617e-02
orbit4           3.876003e-45 -3.104687e-07
orbit5           9.769864e-43  1.802723e-05
orbit6           2.471798e-46  5.197370e-09
orbit7           4.146100e-40  4.349873e-03
orbit8           8.548400e-42  4.089061e-07
orbit9           5.895225e-44  1.021632e-06
orbit10          1.635733e-43 -1.510432e-06
orbit11          6.072076e-40  3.154006e-03
orbit12         -5.678068e-42 -2.104368e-04
orbit13         -1.636999e-40 -1.154026e-02
orbit14         -1.010479e-39 -2.839454e-02
orbit15          2.939500e-46  3.618590e-10
orbit16          3.915977e-44  4.162789e-07
orbit17          4.068196e-45 -1.798847e-07
orbit18         -4.839756e-46 -2.152432e-08
orbit19          7.929907e-48  1.377219e-10
orbit20          1.173991e-45  3.029587e-08
orbit21          1.437439e-42  3.265593e-05
orbit22          4.128231e-49  1.018943e-11
orbit23          7.750144e-40  1.101051e-02
orbit24         -4.071990e-46 -2.333021e-08
orbit25          1.476163e-45  8.118812e-09
orbit26          1.092396e-42  3.551452e-05
orbit27          3.194076e-45 -3.694467e-08
orbit28          4.394772e-43  4.870515e-06
orbit29         -1.186746e-44 -9.536994e-07
orbit30          2.720742e-42  6.751255e-05
orbit31          6.412820e-47  1.346266e-09
orbit32          4.271798e-46  1.034897e-08
orbit33          2.133342e-39  5.305391e-02
orbit34          1.421202e-42  7.461418e-06
orbit35          1.936672e-45 -1.780759e-08
orbit36          1.916684e-43  4.950159e-06
orbit37          1.175123e-44 -4.250210e-07
orbit38          1.193784e-41  4.841824e-05
orbit39          2.834873e-45  1.238298e-07
orbit40          1.306511e-44  7.703285e-07
orbit41         -1.043796e-42 -8.209500e-05
orbit42          1.526722e-39  1.434805e-02
orbit43         -1.843933e-44 -6.812702e-06
orbit44         -1.195459e-39 -9.838048e-02
orbit45          2.496539e-44  1.677650e-06
orbit46         -1.300538e-43 -2.891485e-06
orbit47          1.356414e-41  4.685661e-04
orbit48         -9.363615e-43 -4.800960e-05
orbit49          1.420821e-44 -1.539092e-06
orbit50         -1.239113e-41 -1.342707e-03
orbit51          1.076070e-42 -4.091642e-06
orbit52          4.987405e-43  2.822073e-05
orbit53          7.524685e-42 -4.875256e-04
orbit54         -1.015083e-43 -3.903990e-06
orbit55         -1.411803e-39 -3.562425e-02
orbit56          8.724446e-44  8.132234e-06
orbit57         -1.560265e-42 -5.055602e-05
orbit58         -1.062679e-39 -5.892639e-02
orbit59         -1.643887e-43 -1.999098e-06
orbit60         -1.505082e-41 -8.080848e-04
orbit61         -1.408133e-39 -3.919521e-02
orbit62          1.035343e-42 -5.789943e-05
orbit63         -3.617701e-41 -2.463020e-03
orbit64         -2.228770e-41 -6.819791e-04
orbit65         -5.453385e-42 -2.861297e-04
orbit66         -1.774233e-41 -4.142472e-04
orbit67         -1.369609e-39 -2.356143e-02
orbit68         -5.456064e-41 -1.303658e-03
orbit69         -1.932899e-39 -3.606434e-02
orbit70         -3.810289e-41 -6.559996e-04
orbit71         -1.075796e-39 -1.023718e-02
orbit72         -1.581303e-39 -1.461703e-02
AP              -1.990674e-39 -8.134198e-02
bet             -1.442760e-44 -2.736467e-06
ecc              7.412143e-40  3.810424e-02
eccrad           4.447286e-39  2.286236e-01
close           -7.972888e-39 -3.804864e-01
constraint      -3.072145e-39 -7.931890e-02
coreness         6.649178e-40  1.330301e-02
knn             -1.094310e-42 -2.229306e-05
hubscore         2.531952e-38  6.061586e-01
pagerank        -5.275955e-39 -3.168560e-01
trans           -2.314168e-39 -1.043650e-01
evcent           2.378198e-38  4.953872e-01
first            6.620738e-40  6.634356e-03
upto_second      1.782457e-43 -1.660985e-06
upto_third      -1.032140e-43 -4.815535e-06
upto_fourth     -1.510490e-43 -5.415679e-06
upto_fifth      -4.469010e-44  1.081938e-06
upto_sixth       2.037644e-43  1.541554e-05
second           1.757278e-43 -1.675561e-06
third           -1.684166e-43 -7.024434e-06
fourth          -1.156125e-45  2.383595e-06
fifth            2.382497e-43  9.177020e-06
sixth            1.258821e-43  2.081583e-06
ratio1          -1.102873e-42 -2.237903e-05
ratio2          -2.276127e-42 -1.370925e-05
ratio3           5.362056e-43 -3.795881e-05
ratio4          -2.454905e-42 -1.146507e-04
ratio5          -2.256715e-42 -8.415060e-05
ratio6           9.233321e-44  4.773801e-06
selfinter        1.691832e-39  1.052678e-01
walktrap_vertex  2.149278e-39  5.362992e-02
bigcom1          2.926698e-39  1.287986e-01
bigcom2         -1.932591e-39 -6.059977e-02
bigcom3          7.058246e-39  3.017392e-01
bigcom4         -7.231815e-41  1.817193e-02
bigcom6         -1.931052e-39 -6.924587e-02
bigcom8         -1.961044e-39 -7.482139e-02
bigcom9         -1.937844e-39 -8.919279e-02
bigcom11        -1.933825e-39 -1.553706e-01
bigcom13        -1.935987e-39 -1.282195e-01
bigcom15        -1.936296e-39 -8.373289e-02
bigcom16        -1.932591e-39 -1.370584e-01
bigcom21        -1.943748e-39 -1.007366e-01
bigcom22        -1.955350e-39 -1.005489e-01
bigcom24        -1.931667e-39 -4.152886e-02
bigcom26        -1.939084e-39 -1.055109e-01
bigcom28        -1.960410e-39 -9.675638e-02
bigcom30        -1.942502e-39 -1.581558e-01
bigcom31        -1.931052e-39 -7.162928e-02
bigcom32        -1.934133e-39 -6.620168e-02
bigcom33        -1.931359e-39 -9.157292e-02
bigcom34        -1.931667e-39 -1.588073e-01
bigcom36        -1.933516e-39 -1.097654e-01
bigcom37        -1.931052e-39 -8.467528e-02
bigcom38        -1.934133e-39 -8.928645e-02
bigcom39        -1.934133e-39 -1.072666e-01
bigcom40         4.170741e-39  2.185330e-01
bigcom43        -1.931975e-39 -7.968283e-02
bigcom44        -1.953144e-39 -1.124210e-01
bigcom46        -1.933516e-39 -1.136610e-01
bigcom47        -1.932591e-39 -7.729441e-02
bigcom49        -1.932899e-39 -9.028418e-02
bigcom50        -1.933208e-39 -9.334488e-02
bigcom51        -1.931667e-39 -1.094713e-01
bigcom52        -1.931359e-39 -9.106956e-02
bigcom54        -1.931667e-39 -9.039705e-02
bigcom56        -1.931667e-39 -6.843211e-02
bigcom62        -1.931359e-39 -1.117474e-01
bigcom66        -1.931975e-39 -9.976342e-02
bigcom68        -1.931667e-39 -5.973676e-02
bigcom69        -1.932591e-39 -8.581578e-02
bigcom71        -1.935368e-39 -7.782971e-02
bigcom72        -1.932283e-39 -1.112578e-01
bigcom73        -1.931667e-39 -1.189764e-01
bigcom74        -1.932283e-39 -1.067794e-01
bigcom75        -1.931052e-39 -7.556271e-02
bigcom76        -1.931975e-39 -8.656369e-02
bigcom77        -1.931667e-39 -7.237307e-02
bigcom79        -1.931667e-39 -1.290507e-01
bigcom80        -1.931359e-39 -1.080701e-01
bigcom82        -1.932283e-39 -1.226399e-01
bigcom83        -1.931359e-39 -5.351327e-02
bigcom84        -1.931359e-39 -3.112938e-01
bigcom85        -1.932591e-39 -9.536043e-02
bigcom87        -1.932283e-39 -8.228403e-02
bigcom89        -1.931359e-39 -1.199758e-01
bigcom91        -1.931359e-39 -6.535436e-02
bigcom92        -1.933516e-39 -6.427578e-02
bigcom93        -1.931667e-39 -7.339214e-02
bigcom96        -1.931052e-39 -6.931616e-02
bigcom97        -1.932591e-39 -7.679003e-02
bigcom98        -1.931975e-39 -1.240102e-01
bigcom99        -1.931667e-39 -6.189964e-02
bigcom101       -1.932283e-39 -8.795986e-02
bigcom104       -1.933516e-39 -1.022031e-01
bigcom106       -1.931975e-39 -1.257623e-01
bigcom109       -1.931667e-39 -1.281868e-01
bigcom113       -1.932591e-39 -7.139213e-02
bigcom116       -1.934751e-39 -1.196795e-01
bigcom120       -1.931359e-39 -1.583269e-01
bigcom123       -1.931975e-39 -9.152071e-02
bigcom126       -1.931359e-39 -4.792969e-02
bigcom127       -1.931052e-39 -9.539564e-02
bigcom137       -1.931975e-39 -8.184958e-02
bigcom139       -1.931359e-39 -8.259414e-02
bigcom140       -1.931667e-39 -1.823628e-01
bigcom143       -1.931975e-39 -8.413395e-02
bigcom145       -1.931359e-39 -6.732615e-02
bigcom146       -1.931667e-39 -1.710554e-01
bigcom147       -1.931975e-39 -9.342632e-02
bigcom149       -1.930744e-39 -3.525654e-02
bigcom153       -1.932591e-39 -1.043739e-01
bigcom154       -1.933825e-39 -1.043126e-01
bigcom156       -1.931359e-39 -7.010120e-02
bigcom157       -1.931359e-39 -8.888955e-02
bigcom158       -1.931359e-39 -7.854859e-02
bigcom160       -1.931667e-39 -9.469122e-02
bigcom161       -1.931359e-39 -1.127537e-01
bigcom162       -1.931359e-39 -4.592086e-02
bigcom164       -1.931667e-39 -1.029957e-01
bigcom166       -1.932591e-39 -9.117176e-02
bigcom167       -1.933825e-39 -9.284451e-02
bigcom171        1.008331e-36  4.946730e+00
bigcom173       -1.931975e-39 -7.525625e-02
bigcom175       -1.931359e-39 -5.461788e-02
bigcom176       -1.931667e-39 -1.126654e-01
bigcom177       -1.931359e-39 -7.835374e-02
bigcom178       -1.931975e-39 -6.196854e-02
bigcom180       -1.931359e-39 -2.034064e-01
bigcom181       -1.932283e-39 -4.609894e-02
bigcom184       -1.931359e-39 -1.516515e-01
bigcom186       -1.931052e-39 -1.457496e-01
bigcom187       -1.931052e-39 -2.151786e-01
bigcom189       -1.931975e-39 -8.593407e-02
bigcom194       -1.931975e-39 -9.321887e-02
bigcom195       -1.931667e-39 -6.738788e-02
bigcom196        5.032804e-37  2.987372e+00
bigcom204       -1.932899e-39 -7.809406e-02
bigcom205       -1.931359e-39 -5.264810e-02
bigcom212       -1.931667e-39 -1.648984e-01
bigcom214       -1.931667e-39 -8.698236e-02
bigcom222       -1.931359e-39 -1.084289e-01
bigcom223        0.000000e+00  0.000000e+00
bigcom226       -1.931359e-39 -7.490552e-02
bigcom227       -1.931052e-39 -7.988602e-02
bigcom229       -1.931667e-39 -7.211613e-02
bigcom233       -1.931052e-39 -8.528231e-02
bigcom236       -1.931667e-39 -5.978346e-02
bigcom237       -1.930744e-39 -9.360017e-02
bigcom246       -1.931975e-39 -4.903808e-02
bigcom248       -1.931667e-39 -7.165339e-02
bigcom249       -1.930744e-39 -5.225069e-02
bigcom250       -1.931359e-39 -7.254464e-02
bigcom254       -1.931667e-39 -8.007303e-02
bigcom266       -1.931052e-39 -1.738472e-01
bigcom269       -1.932591e-39 -1.118942e-01
bigcom272       -1.931359e-39 -1.079643e-01
bigcom274       -1.935368e-39 -4.883486e-02
bigcom281       -1.931359e-39 -1.158110e-01
bigcom291       -1.930744e-39 -7.351341e-02
bigcom292       -1.931052e-39 -6.347894e-02
bigcom295       -1.930744e-39 -1.111340e-01
bigcom299       -1.931052e-39 -1.041579e-01
bigcom301       -1.931667e-39 -1.314427e-01
bigcom306       -1.931359e-39 -8.019996e-02
bigcom309       -1.932591e-39 -7.389577e-02
bigcom314       -1.931052e-39 -3.545671e-02
bigcom321       -1.932899e-39 -7.556792e-02
bigcom341       -1.931359e-39 -2.126630e-01
bigcom350       -1.930744e-39 -1.901544e-02
bigcom353       -1.930744e-39 -1.565597e-01
bigcom359       -1.931052e-39 -4.966481e-02
bigcom363       -1.931667e-39 -5.724659e-02
bigcom365       -1.931052e-39 -1.713612e-01
bigcom385       -1.931975e-39 -8.281168e-02
bigcom386       -1.930744e-39 -5.372795e-02
bigcom408       -1.932899e-39 -7.330452e-02
bigcom412       -1.931975e-39 -6.709845e-02
bigcom480       -1.931667e-39 -8.764200e-02
spin_vertex     -2.803991e-39 -7.724466e-02
membership_s1   -5.888947e-40 -1.651463e-02
membership_s3   -1.936296e-39 -1.218561e-01
membership_s4   -5.413127e-40 -1.625017e-02
membership_s5    2.611644e-40  6.129833e-02
membership_s6   -2.204658e-39 -8.480924e-02
membership_s7   -2.039578e-39 -9.782388e-02
membership_s8   -1.932591e-39 -9.761842e-02
membership_s9   -1.935368e-39 -1.137977e-01
membership_s11  -1.933516e-39 -9.007238e-02
membership_s12  -1.932899e-39 -8.079536e-02
membership_s14  -1.931975e-39 -8.877062e-02
membership_s15  -1.964540e-39 -7.586733e-02
membership_s16  -1.933516e-39 -1.159054e-01
membership_s17  -1.932899e-39 -9.346937e-02
membership_s18  -1.944683e-39 -9.047259e-02
membership_s20  -1.931975e-39 -8.597274e-02
membership_s21  -1.971891e-39 -7.481125e-02
membership_s22  -1.936915e-39 -8.685530e-02
membership_s24  -1.936915e-39 -1.064832e-01
membership_s25  -1.933516e-39 -7.744874e-02
membership_s26  -1.935987e-39 -7.733215e-02
membership_s27  -2.062834e-39 -9.786061e-02
membership_s28  -1.935368e-39 -1.067825e-01
membership_s30   7.531213e-40 -7.429880e-03
membership_s31  -2.047848e-39 -9.263285e-02
membership_s32   6.929166e-39  2.358904e-01
membership_s33  -1.932283e-39 -9.911194e-02
membership_s36   3.440777e-39  1.787809e-01
membership_s37  -1.953144e-39 -1.026630e-01
V1               7.327384e-40  1.246900e-02
V2               2.593458e-39  1.081203e-01
pdi             -8.297687e-36 -3.173054e+02
adhesion        -9.698201e-44 -1.921030e-06
cohesion         1.939687e-43  3.840545e-06
inner            3.192232e-44 -4.422781e-07
outer            5.859512e-44 -1.565892e-06
ioratio          2.536586e-39 -3.758187e-03
comsize          8.045113e-43  3.140213e-05
[1] "Dataset: low_CT Model GBM, run: 7 of 10 2015-06-22 17:17:13"
Iter   TrainDeviance   ValidDeviance   StepSize   Improve
     1        0.0906            -nan     0.0100    0.0000

[1] "GBM variable coefficients"
                            var    rel.inf
bigcom40               bigcom40 14.9648161
walktrap_vertex walktrap_vertex 13.5645993
orbit18                 orbit18 13.3526525
ratio2                   ratio2 12.8506731
graph1                   graph1 10.6821220
comsize                 comsize  9.6732974
ecc                         ecc  7.6300871
graph23                 graph23  7.0831291
orbit49                 orbit49  4.3372769
fifth                     fifth  2.2224568
coreness               coreness  1.7484089
membership_s32   membership_s32  1.6133837
fourth                   fourth  0.2770971
graph0                   graph0  0.0000000
graph2                   graph2  0.0000000
graph3                   graph3  0.0000000
graph4                   graph4  0.0000000
graph5                   graph5  0.0000000
graph6                   graph6  0.0000000
graph7                   graph7  0.0000000
graph8                   graph8  0.0000000
graph9                   graph9  0.0000000
graph10                 graph10  0.0000000
graph11                 graph11  0.0000000
graph12                 graph12  0.0000000
graph13                 graph13  0.0000000
graph14                 graph14  0.0000000
graph15                 graph15  0.0000000
graph16                 graph16  0.0000000
graph17                 graph17  0.0000000
graph18                 graph18  0.0000000
graph19                 graph19  0.0000000
graph20                 graph20  0.0000000
graph21                 graph21  0.0000000
graph22                 graph22  0.0000000
graph24                 graph24  0.0000000
graph25                 graph25  0.0000000
graph26                 graph26  0.0000000
graph27                 graph27  0.0000000
graph28                 graph28  0.0000000
graph29                 graph29  0.0000000
orbit0                   orbit0  0.0000000
orbit1                   orbit1  0.0000000
orbit2                   orbit2  0.0000000
orbit3                   orbit3  0.0000000
orbit4                   orbit4  0.0000000
orbit5                   orbit5  0.0000000
orbit6                   orbit6  0.0000000
orbit7                   orbit7  0.0000000
orbit8                   orbit8  0.0000000
orbit9                   orbit9  0.0000000
orbit10                 orbit10  0.0000000
orbit11                 orbit11  0.0000000
orbit12                 orbit12  0.0000000
orbit13                 orbit13  0.0000000
orbit14                 orbit14  0.0000000
orbit15                 orbit15  0.0000000
orbit16                 orbit16  0.0000000
orbit17                 orbit17  0.0000000
orbit19                 orbit19  0.0000000
orbit20                 orbit20  0.0000000
orbit21                 orbit21  0.0000000
orbit22                 orbit22  0.0000000
orbit23                 orbit23  0.0000000
orbit24                 orbit24  0.0000000
orbit25                 orbit25  0.0000000
orbit26                 orbit26  0.0000000
orbit27                 orbit27  0.0000000
orbit28                 orbit28  0.0000000
orbit29                 orbit29  0.0000000
orbit30                 orbit30  0.0000000
orbit31                 orbit31  0.0000000
orbit32                 orbit32  0.0000000
orbit33                 orbit33  0.0000000
orbit34                 orbit34  0.0000000
orbit35                 orbit35  0.0000000
orbit36                 orbit36  0.0000000
orbit37                 orbit37  0.0000000
orbit38                 orbit38  0.0000000
orbit39                 orbit39  0.0000000
orbit40                 orbit40  0.0000000
orbit41                 orbit41  0.0000000
orbit42                 orbit42  0.0000000
orbit43                 orbit43  0.0000000
orbit44                 orbit44  0.0000000
orbit45                 orbit45  0.0000000
orbit46                 orbit46  0.0000000
orbit47                 orbit47  0.0000000
orbit48                 orbit48  0.0000000
orbit50                 orbit50  0.0000000
orbit51                 orbit51  0.0000000
orbit52                 orbit52  0.0000000
orbit53                 orbit53  0.0000000
orbit54                 orbit54  0.0000000
orbit55                 orbit55  0.0000000
orbit56                 orbit56  0.0000000
orbit57                 orbit57  0.0000000
orbit58                 orbit58  0.0000000
orbit59                 orbit59  0.0000000
orbit60                 orbit60  0.0000000
orbit61                 orbit61  0.0000000
orbit62                 orbit62  0.0000000
orbit63                 orbit63  0.0000000
orbit64                 orbit64  0.0000000
orbit65                 orbit65  0.0000000
orbit66                 orbit66  0.0000000
orbit67                 orbit67  0.0000000
orbit68                 orbit68  0.0000000
orbit69                 orbit69  0.0000000
orbit70                 orbit70  0.0000000
orbit71                 orbit71  0.0000000
orbit72                 orbit72  0.0000000
AP                           AP  0.0000000
bet                         bet  0.0000000
eccrad                   eccrad  0.0000000
close                     close  0.0000000
constraint           constraint  0.0000000
knn                         knn  0.0000000
hubscore               hubscore  0.0000000
pagerank               pagerank  0.0000000
trans                     trans  0.0000000
evcent                   evcent  0.0000000
first                     first  0.0000000
upto_second         upto_second  0.0000000
upto_third           upto_third  0.0000000
upto_fourth         upto_fourth  0.0000000
upto_fifth           upto_fifth  0.0000000
upto_sixth           upto_sixth  0.0000000
second                   second  0.0000000
third                     third  0.0000000
sixth                     sixth  0.0000000
ratio1                   ratio1  0.0000000
ratio3                   ratio3  0.0000000
ratio4                   ratio4  0.0000000
ratio5                   ratio5  0.0000000
ratio6                   ratio6  0.0000000
selfinter             selfinter  0.0000000
bigcom1                 bigcom1  0.0000000
bigcom2                 bigcom2  0.0000000
bigcom3                 bigcom3  0.0000000
bigcom4                 bigcom4  0.0000000
bigcom6                 bigcom6  0.0000000
bigcom8                 bigcom8  0.0000000
bigcom9                 bigcom9  0.0000000
bigcom11               bigcom11  0.0000000
bigcom13               bigcom13  0.0000000
bigcom15               bigcom15  0.0000000
bigcom16               bigcom16  0.0000000
bigcom21               bigcom21  0.0000000
bigcom22               bigcom22  0.0000000
bigcom24               bigcom24  0.0000000
bigcom26               bigcom26  0.0000000
bigcom28               bigcom28  0.0000000
bigcom30               bigcom30  0.0000000
bigcom31               bigcom31  0.0000000
bigcom32               bigcom32  0.0000000
bigcom33               bigcom33  0.0000000
bigcom34               bigcom34  0.0000000
bigcom36               bigcom36  0.0000000
bigcom37               bigcom37  0.0000000
bigcom38               bigcom38  0.0000000
bigcom39               bigcom39  0.0000000
bigcom43               bigcom43  0.0000000
bigcom44               bigcom44  0.0000000
bigcom46               bigcom46  0.0000000
bigcom47               bigcom47  0.0000000
bigcom49               bigcom49  0.0000000
bigcom50               bigcom50  0.0000000
bigcom51               bigcom51  0.0000000
bigcom52               bigcom52  0.0000000
bigcom54               bigcom54  0.0000000
bigcom56               bigcom56  0.0000000
bigcom62               bigcom62  0.0000000
bigcom66               bigcom66  0.0000000
bigcom68               bigcom68  0.0000000
bigcom69               bigcom69  0.0000000
bigcom71               bigcom71  0.0000000
bigcom72               bigcom72  0.0000000
bigcom73               bigcom73  0.0000000
bigcom74               bigcom74  0.0000000
bigcom75               bigcom75  0.0000000
bigcom76               bigcom76  0.0000000
bigcom77               bigcom77  0.0000000
bigcom79               bigcom79  0.0000000
bigcom80               bigcom80  0.0000000
bigcom82               bigcom82  0.0000000
bigcom83               bigcom83  0.0000000
bigcom84               bigcom84  0.0000000
bigcom85               bigcom85  0.0000000
bigcom87               bigcom87  0.0000000
bigcom89               bigcom89  0.0000000
bigcom91               bigcom91  0.0000000
bigcom92               bigcom92  0.0000000
bigcom93               bigcom93  0.0000000
bigcom96               bigcom96  0.0000000
bigcom97               bigcom97  0.0000000
bigcom98               bigcom98  0.0000000
bigcom99               bigcom99  0.0000000
bigcom101             bigcom101  0.0000000
bigcom104             bigcom104  0.0000000
bigcom106             bigcom106  0.0000000
bigcom109             bigcom109  0.0000000
bigcom113             bigcom113  0.0000000
bigcom116             bigcom116  0.0000000
bigcom120             bigcom120  0.0000000
bigcom123             bigcom123  0.0000000
bigcom126             bigcom126  0.0000000
bigcom127             bigcom127  0.0000000
bigcom137             bigcom137  0.0000000
bigcom139             bigcom139  0.0000000
bigcom140             bigcom140  0.0000000
bigcom143             bigcom143  0.0000000
bigcom145             bigcom145  0.0000000
bigcom146             bigcom146  0.0000000
bigcom147             bigcom147  0.0000000
bigcom149             bigcom149  0.0000000
bigcom153             bigcom153  0.0000000
bigcom154             bigcom154  0.0000000
bigcom156             bigcom156  0.0000000
bigcom157             bigcom157  0.0000000
bigcom158             bigcom158  0.0000000
bigcom160             bigcom160  0.0000000
bigcom161             bigcom161  0.0000000
bigcom162             bigcom162  0.0000000
bigcom164             bigcom164  0.0000000
bigcom166             bigcom166  0.0000000
bigcom167             bigcom167  0.0000000
bigcom171             bigcom171  0.0000000
bigcom173             bigcom173  0.0000000
bigcom175             bigcom175  0.0000000
bigcom176             bigcom176  0.0000000
bigcom177             bigcom177  0.0000000
bigcom178             bigcom178  0.0000000
bigcom180             bigcom180  0.0000000
bigcom181             bigcom181  0.0000000
bigcom184             bigcom184  0.0000000
bigcom186             bigcom186  0.0000000
bigcom187             bigcom187  0.0000000
bigcom189             bigcom189  0.0000000
bigcom194             bigcom194  0.0000000
bigcom195             bigcom195  0.0000000
bigcom196             bigcom196  0.0000000
bigcom204             bigcom204  0.0000000
bigcom205             bigcom205  0.0000000
bigcom212             bigcom212  0.0000000
bigcom214             bigcom214  0.0000000
bigcom222             bigcom222  0.0000000
bigcom223             bigcom223  0.0000000
bigcom226             bigcom226  0.0000000
bigcom227             bigcom227  0.0000000
bigcom229             bigcom229  0.0000000
bigcom233             bigcom233  0.0000000
bigcom236             bigcom236  0.0000000
bigcom237             bigcom237  0.0000000
bigcom246             bigcom246  0.0000000
bigcom248             bigcom248  0.0000000
bigcom249             bigcom249  0.0000000
bigcom250             bigcom250  0.0000000
bigcom254             bigcom254  0.0000000
bigcom266             bigcom266  0.0000000
bigcom269             bigcom269  0.0000000
bigcom272             bigcom272  0.0000000
bigcom274             bigcom274  0.0000000
bigcom281             bigcom281  0.0000000
bigcom291             bigcom291  0.0000000
bigcom292             bigcom292  0.0000000
bigcom295             bigcom295  0.0000000
bigcom299             bigcom299  0.0000000
bigcom301             bigcom301  0.0000000
bigcom306             bigcom306  0.0000000
bigcom309             bigcom309  0.0000000
bigcom314             bigcom314  0.0000000
bigcom321             bigcom321  0.0000000
bigcom341             bigcom341  0.0000000
bigcom350             bigcom350  0.0000000
bigcom353             bigcom353  0.0000000
bigcom359             bigcom359  0.0000000
bigcom363             bigcom363  0.0000000
bigcom365             bigcom365  0.0000000
bigcom385             bigcom385  0.0000000
bigcom386             bigcom386  0.0000000
bigcom408             bigcom408  0.0000000
bigcom412             bigcom412  0.0000000
bigcom480             bigcom480  0.0000000
spin_vertex         spin_vertex  0.0000000
membership_s1     membership_s1  0.0000000
membership_s3     membership_s3  0.0000000
membership_s4     membership_s4  0.0000000
membership_s5     membership_s5  0.0000000
membership_s6     membership_s6  0.0000000
membership_s7     membership_s7  0.0000000
membership_s8     membership_s8  0.0000000
membership_s9     membership_s9  0.0000000
membership_s11   membership_s11  0.0000000
membership_s12   membership_s12  0.0000000
membership_s14   membership_s14  0.0000000
membership_s15   membership_s15  0.0000000
membership_s16   membership_s16  0.0000000
membership_s17   membership_s17  0.0000000
membership_s18   membership_s18  0.0000000
membership_s20   membership_s20  0.0000000
membership_s21   membership_s21  0.0000000
membership_s22   membership_s22  0.0000000
membership_s24   membership_s24  0.0000000
membership_s25   membership_s25  0.0000000
membership_s26   membership_s26  0.0000000
membership_s27   membership_s27  0.0000000
membership_s28   membership_s28  0.0000000
membership_s30   membership_s30  0.0000000
membership_s31   membership_s31  0.0000000
membership_s33   membership_s33  0.0000000
membership_s36   membership_s36  0.0000000
membership_s37   membership_s37  0.0000000
V1                           V1  0.0000000
V2                           V2  0.0000000
pdi                         pdi  0.0000000
adhesion               adhesion  0.0000000
cohesion               cohesion  0.0000000
inner                     inner  0.0000000
outer                     outer  0.0000000
ioratio                 ioratio  0.0000000
[1] "Dataset: low_CT Model RF, run: 7 of 10 2015-06-22 17:17:15"
     |      Out-of-bag   |
Tree |      MSE  %Var(y) |
   1 | 0.004993   240.82 |
   2 |  0.00455   219.46 |
   3 | 0.003717   179.28 |
   4 | 0.003591   173.20 |
   5 |  0.00362   174.58 |
   6 | 0.003735   180.16 |
   7 | 0.003415   164.70 |
   8 | 0.003132   151.06 |
   9 | 0.003089   148.98 |
  10 | 0.003087   148.91 |
  11 | 0.003033   146.30 |
  12 | 0.002988   144.11 |
  13 | 0.002919   140.79 |
  14 | 0.002916   140.65 |
  15 | 0.002871   138.49 |
  16 | 0.002869   138.37 |
  17 | 0.002843   137.10 |
  18 | 0.002781   134.11 |
  19 | 0.002631   126.91 |
  20 | 0.002566   123.74 |
  21 | 0.002517   121.40 |
  22 | 0.002461   118.72 |
  23 | 0.002448   118.08 |
  24 | 0.002431   117.27 |
  25 | 0.002441   117.75 |
  26 | 0.002444   117.86 |
  27 | 0.002432   117.30 |
  28 | 0.002422   116.79 |
  29 | 0.002415   116.46 |
  30 | 0.002399   115.71 |
  31 |  0.00239   115.28 |
  32 | 0.002385   115.05 |
  33 | 0.002381   114.82 |
  34 | 0.002388   115.19 |
  35 | 0.002394   115.45 |
  36 |  0.00239   115.26 |
  37 | 0.002376   114.59 |
  38 | 0.002385   115.04 |
  39 | 0.002416   116.51 |
  40 | 0.002404   115.96 |
  41 | 0.002388   115.16 |
  42 | 0.002371   114.37 |
  43 | 0.002371   114.36 |
  44 | 0.002371   114.36 |
  45 | 0.002365   114.07 |
  46 | 0.002361   113.85 |
  47 | 0.002358   113.72 |
  48 | 0.002352   113.43 |
  49 | 0.002357   113.67 |
  50 | 0.002359   113.78 |
  51 |  0.00236   113.83 |
  52 | 0.002361   113.88 |
  53 | 0.002363   113.98 |
  54 | 0.002363   113.99 |
  55 |  0.00236   113.80 |
  56 | 0.002357   113.67 |
  57 | 0.002354   113.52 |
  58 | 0.002357   113.68 |
  59 | 0.002354   113.56 |
  60 | 0.002349   113.28 |
  61 | 0.002342   112.96 |
  62 | 0.002347   113.18 |
  63 | 0.002339   112.79 |
  64 | 0.002332   112.49 |
  65 | 0.002327   112.23 |
  66 | 0.002323   112.04 |
  67 | 0.002323   112.04 |
  68 | 0.002323   112.06 |
  69 | 0.002314   111.63 |
  70 | 0.002316   111.68 |
  71 | 0.002319   111.83 |
  72 | 0.002319   111.83 |
  73 | 0.002317   111.77 |
  74 | 0.002317   111.76 |
  75 | 0.002311   111.45 |
  76 | 0.002305   111.19 |
  77 | 0.002302   111.05 |
  78 | 0.002306   111.23 |
  79 | 0.002301   111.00 |
  80 | 0.002296   110.76 |
  81 | 0.002297   110.81 |
  82 | 0.002293   110.60 |
  83 | 0.002299   110.87 |
  84 | 0.002296   110.72 |
  85 | 0.002293   110.59 |
  86 | 0.002295   110.67 |
  87 | 0.002295   110.67 |
  88 | 0.002297   110.78 |
  89 | 0.002292   110.57 |
  90 | 0.002292   110.52 |
  91 | 0.002297   110.78 |
  92 | 0.002294   110.66 |
  93 | 0.002291   110.51 |
  94 | 0.002289   110.41 |
  95 | 0.002292   110.54 |
  96 | 0.002292   110.54 |
  97 |  0.00229   110.47 |
  98 | 0.002291   110.51 |
  99 | 0.002292   110.57 |
 100 | 0.002294   110.65 |
[1] "Random Forest variable coefficients"
                      %IncMSE IncNodePurity
graph0           0.000000e+00  1.694066e-20
graph1           2.037072e-05  3.839912e-02
graph2           0.000000e+00  1.134347e-19
graph3           5.881380e-04  7.866476e-02
graph4           1.410370e-03  8.950283e-02
graph5           7.481605e-04  5.908669e-02
graph6           3.128581e-04  8.282809e-02
graph7           0.000000e+00  8.375462e-20
graph8           0.000000e+00  3.835365e-20
graph9           2.780875e-04  2.180349e-02
graph10          2.845374e-03  6.070497e-02
graph11          4.430710e-03  4.112633e-02
graph12          1.290401e-03  6.628359e-02
graph13          4.521996e-04  1.564680e-01
graph14          6.072249e-05  4.385417e-02
graph15          3.127922e-04  4.877195e-02
graph16          6.718289e-04  1.051992e-01
graph17          1.200612e-03  4.542890e-02
graph18          2.187823e-05  8.183384e-02
graph19          5.893800e-04  9.937185e-03
graph20          3.740410e-03  2.439538e-01
graph21          3.473315e-04  2.874386e-02
graph22          0.000000e+00  8.348357e-20
graph23          4.282835e-03  1.120406e-01
graph24          0.000000e+00  1.163484e-19
graph25          4.003232e-04  1.056431e-01
graph26          0.000000e+00  1.938011e-20
graph27          8.737440e-06  1.555556e-02
graph28          0.000000e+00  3.469447e-20
graph29          0.000000e+00  0.000000e+00
orbit0           3.646131e-08  1.936508e-02
orbit1           2.863517e-04  8.911545e-02
orbit2           9.780119e-05  2.765423e-03
orbit3           0.000000e+00  5.380353e-20
orbit4           6.153244e-04  9.681887e-02
orbit5           2.181758e-04  1.411308e-01
orbit6           1.454306e-03  3.918859e-03
orbit7           0.000000e+00  4.671419e-04
orbit8           4.112240e-04  5.509481e-02
orbit9           2.051373e-03  6.719706e-02
orbit10          0.000000e+00  4.851805e-20
orbit11          0.000000e+00  5.488773e-21
orbit12          0.000000e+00  1.653408e-20
orbit13          1.753617e-05  3.658739e-03
orbit14          0.000000e+00  4.350361e-20
orbit15          3.150143e-03  2.291047e-01
orbit16          1.647285e-04  6.380510e-02
orbit17          1.473485e-04  6.016383e-02
orbit18          5.718097e-04  1.658684e-01
orbit19          1.323285e-03  2.771751e-02
orbit20          5.373284e-04  5.420612e-02
orbit21          1.125868e-04  7.453130e-02
orbit22          4.571057e-03  9.245169e-02
orbit23          0.000000e+00  1.705882e-03
orbit24          1.043668e-03  1.451131e-01
orbit25          0.000000e+00  2.501119e-19
orbit26         -1.289214e-05  9.970931e-03
orbit27          6.308152e-04  8.104176e-02
orbit28         -2.575812e-05  7.476525e-02
orbit29         -8.539710e-06  9.523810e-03
orbit30          2.197104e-04  8.363085e-03
orbit31          1.277119e-04  5.812533e-02
orbit32          0.000000e+00  5.156737e-20
orbit33         -4.742036e-06  1.374684e-02
orbit34          3.836789e-04  7.668714e-02
orbit35          2.320490e-04  1.431211e-05
orbit36          2.253175e-05  7.611499e-02
orbit37          3.028992e-05  8.070501e-04
orbit38          1.417256e-03  1.226544e-01
orbit39          2.208593e-03  6.681248e-02
orbit40          0.000000e+00  9.000000e-03
orbit41          0.000000e+00  6.979551e-21
orbit42          1.631338e-05  1.619036e-02
orbit43          4.345937e-06  8.750000e-03
orbit44          0.000000e+00  0.000000e+00
orbit45          2.859226e-04  6.272575e-02
orbit46          0.000000e+00  5.434563e-20
orbit47          0.000000e+00  2.073537e-20
orbit48          0.000000e+00  4.648517e-20
orbit49          2.825245e-03  1.932649e-01
orbit50          0.000000e+00  1.333333e-02
orbit51          3.070966e-04  2.042977e-02
orbit52          0.000000e+00  7.901123e-20
orbit53          0.000000e+00  9.090909e-03
orbit54          0.000000e+00  1.605974e-20
orbit55          0.000000e+00  1.355253e-22
orbit56          5.084896e-03  1.352069e-01
orbit57          0.000000e+00  3.482999e-20
orbit58          0.000000e+00  2.710505e-22
orbit59          0.000000e+00  1.524659e-20
orbit60          0.000000e+00  7.087972e-20
orbit61          0.000000e+00  3.496552e-20
orbit62          2.326753e-04  1.411816e-01
orbit63          0.000000e+00  4.302927e-20
orbit64         -4.830918e-07  2.898551e-03
orbit65          0.000000e+00  8.402567e-21
orbit66          0.000000e+00  6.979551e-20
orbit67          0.000000e+00  2.710505e-22
orbit68          0.000000e+00  2.574980e-21
orbit69          0.000000e+00  0.000000e+00
orbit70          0.000000e+00  3.510105e-20
orbit71          0.000000e+00  0.000000e+00
orbit72          0.000000e+00  3.469447e-20
AP               0.000000e+00  3.388132e-22
bet              3.469141e-05  2.131421e-02
ecc              4.378284e-06  8.750000e-03
eccrad           8.756567e-06  8.450292e-03
close            1.891433e-04  1.036431e-01
constraint       1.165098e-04  5.915691e-02
coreness         1.689857e-04  1.499622e-01
knn             -1.123726e-06  4.599058e-02
hubscore         1.878044e-04  6.549790e-02
pagerank         1.092902e-03  2.780548e-01
trans            0.000000e+00  1.212951e-20
evcent           4.454685e-04  8.565866e-02
first            0.000000e+00  1.910906e-20
upto_second      7.314840e-05  1.973060e-02
upto_third       1.654168e-03  7.707193e-02
upto_fourth      4.485866e-04  2.728646e-02
upto_fifth       1.128092e-04  3.116685e-01
upto_sixth       6.083433e-05  7.043794e-02
second           9.359217e-05  7.568982e-02
third            7.243636e-04  5.998357e-02
fourth           6.117826e-04  3.188194e-01
fifth            3.466258e-04  4.206359e-01
sixth            1.639370e-03  3.707274e-01
ratio1           6.801309e-05  3.366568e-02
ratio2           1.797338e-05  8.298818e-02
ratio3           1.446382e-03  1.570616e-01
ratio4           7.022324e-05  3.960134e-02
ratio5           2.082690e-05  3.441207e-01
ratio6           5.710892e-04  4.479790e-01
selfinter       -2.675736e-05  1.275571e-01
walktrap_vertex  9.357455e-05  6.636514e-02
bigcom1          2.316353e-04  9.574613e-02
bigcom2          0.000000e+00  3.469447e-20
bigcom3          0.000000e+00  4.065758e-22
bigcom4          6.451099e-04  5.011577e-02
bigcom6          0.000000e+00  3.469447e-20
bigcom8          0.000000e+00  1.355253e-22
bigcom9          0.000000e+00  0.000000e+00
bigcom11         0.000000e+00  6.776264e-23
bigcom13         0.000000e+00  1.355253e-22
bigcom15         0.000000e+00  0.000000e+00
bigcom16         0.000000e+00  0.000000e+00
bigcom21         0.000000e+00  1.355253e-22
bigcom22         0.000000e+00  1.355253e-22
bigcom24         0.000000e+00  3.469447e-20
bigcom26         0.000000e+00  0.000000e+00
bigcom28         0.000000e+00  2.710505e-22
bigcom30         0.000000e+00  2.710505e-22
bigcom31         0.000000e+00  0.000000e+00
bigcom32         0.000000e+00  0.000000e+00
bigcom33         0.000000e+00  0.000000e+00
bigcom34         0.000000e+00  0.000000e+00
bigcom36         0.000000e+00  3.469447e-20
bigcom37         0.000000e+00  1.040834e-19
bigcom38         0.000000e+00  6.776264e-23
bigcom39         0.000000e+00  0.000000e+00
bigcom40         6.345205e-04  1.699731e-01
bigcom43         0.000000e+00  0.000000e+00
bigcom44         0.000000e+00  2.303930e-21
bigcom46         0.000000e+00  0.000000e+00
bigcom47         0.000000e+00  0.000000e+00
bigcom49         0.000000e+00  0.000000e+00
bigcom50         0.000000e+00  0.000000e+00
bigcom51         0.000000e+00  3.469447e-20
bigcom52         0.000000e+00  6.938894e-20
bigcom54         0.000000e+00  3.469447e-20
bigcom56         0.000000e+00  3.469447e-20
bigcom62         0.000000e+00  3.469447e-20
bigcom66         0.000000e+00  0.000000e+00
bigcom68         0.000000e+00  3.469447e-20
bigcom69         0.000000e+00  0.000000e+00
bigcom71         0.000000e+00  0.000000e+00
bigcom72         0.000000e+00  0.000000e+00
bigcom73         0.000000e+00  0.000000e+00
bigcom74         0.000000e+00  1.355253e-22
bigcom75         0.000000e+00  6.938894e-20
bigcom76         0.000000e+00  0.000000e+00
bigcom77         0.000000e+00  0.000000e+00
bigcom79         0.000000e+00  0.000000e+00
bigcom80         0.000000e+00  0.000000e+00
bigcom82         0.000000e+00  0.000000e+00
bigcom83         0.000000e+00  0.000000e+00
bigcom84         0.000000e+00  3.469447e-20
bigcom85         0.000000e+00  0.000000e+00
bigcom87         0.000000e+00  0.000000e+00
bigcom89         0.000000e+00  0.000000e+00
bigcom91         0.000000e+00  0.000000e+00
bigcom92         0.000000e+00  0.000000e+00
bigcom93         0.000000e+00  0.000000e+00
bigcom96         0.000000e+00  3.469447e-20
bigcom97         0.000000e+00  0.000000e+00
bigcom98         0.000000e+00  0.000000e+00
bigcom99         0.000000e+00  0.000000e+00
bigcom101        0.000000e+00  0.000000e+00
bigcom104        0.000000e+00  0.000000e+00
bigcom106        0.000000e+00  0.000000e+00
bigcom109        0.000000e+00  0.000000e+00
bigcom113        0.000000e+00  6.938894e-20
bigcom116        0.000000e+00  2.710505e-22
bigcom120        0.000000e+00  0.000000e+00
bigcom123        0.000000e+00  0.000000e+00
bigcom126        0.000000e+00  1.387779e-19
bigcom127        0.000000e+00  3.469447e-20
bigcom137        0.000000e+00  0.000000e+00
bigcom139        0.000000e+00  0.000000e+00
bigcom140        0.000000e+00  6.938894e-20
bigcom143        0.000000e+00  0.000000e+00
bigcom145        0.000000e+00  6.938894e-20
bigcom146        0.000000e+00  3.469447e-20
bigcom147        0.000000e+00  0.000000e+00
bigcom149        0.000000e+00  0.000000e+00
bigcom153        0.000000e+00  3.469447e-20
bigcom154        0.000000e+00  0.000000e+00
bigcom156        0.000000e+00  0.000000e+00
bigcom157        0.000000e+00  2.710505e-22
bigcom158        0.000000e+00  0.000000e+00
bigcom160        0.000000e+00  0.000000e+00
bigcom161        0.000000e+00  3.469447e-20
bigcom162        0.000000e+00  3.469447e-20
bigcom164        0.000000e+00  0.000000e+00
bigcom166        0.000000e+00  0.000000e+00
bigcom167        0.000000e+00  0.000000e+00
bigcom171        0.000000e+00  9.462669e-01
bigcom173        0.000000e+00  0.000000e+00
bigcom175        0.000000e+00  3.469447e-20
bigcom176        0.000000e+00  4.336809e-20
bigcom177        0.000000e+00  3.496552e-20
bigcom178        0.000000e+00  0.000000e+00
bigcom180        0.000000e+00  3.903128e-20
bigcom181        0.000000e+00  0.000000e+00
bigcom184        0.000000e+00  3.469447e-20
bigcom186        0.000000e+00  0.000000e+00
bigcom187        0.000000e+00  0.000000e+00
bigcom189        0.000000e+00  0.000000e+00
bigcom194        0.000000e+00  0.000000e+00
bigcom195        0.000000e+00  3.469447e-20
bigcom196        0.000000e+00  7.368048e-01
bigcom204        0.000000e+00  0.000000e+00
bigcom205        0.000000e+00  0.000000e+00
bigcom212        0.000000e+00  3.469447e-20
bigcom214        0.000000e+00  0.000000e+00
bigcom222        0.000000e+00  0.000000e+00
bigcom223        0.000000e+00  0.000000e+00
bigcom226        0.000000e+00  0.000000e+00
bigcom227        0.000000e+00  0.000000e+00
bigcom229        0.000000e+00  0.000000e+00
bigcom233        0.000000e+00  0.000000e+00
bigcom236        0.000000e+00  0.000000e+00
bigcom237        0.000000e+00  0.000000e+00
bigcom246        0.000000e+00  0.000000e+00
bigcom248        0.000000e+00  0.000000e+00
bigcom249        0.000000e+00  0.000000e+00
bigcom250        0.000000e+00  3.469447e-20
bigcom254        0.000000e+00  0.000000e+00
bigcom266        0.000000e+00  1.040834e-19
bigcom269        0.000000e+00  0.000000e+00
bigcom272        0.000000e+00  3.469447e-20
bigcom274        0.000000e+00  0.000000e+00
bigcom281        0.000000e+00  0.000000e+00
bigcom291        0.000000e+00  0.000000e+00
bigcom292        0.000000e+00  0.000000e+00
bigcom295        0.000000e+00  3.469447e-20
bigcom299        0.000000e+00  3.469447e-20
bigcom301        0.000000e+00  0.000000e+00
bigcom306        0.000000e+00  0.000000e+00
bigcom309        0.000000e+00  0.000000e+00
bigcom314        0.000000e+00  0.000000e+00
bigcom321        0.000000e+00  0.000000e+00
bigcom341        0.000000e+00  0.000000e+00
bigcom350        0.000000e+00  1.040834e-19
bigcom353        0.000000e+00  0.000000e+00
bigcom359        0.000000e+00  0.000000e+00
bigcom363        0.000000e+00  0.000000e+00
bigcom365        0.000000e+00  3.469447e-20
bigcom385        0.000000e+00  0.000000e+00
bigcom386        0.000000e+00  0.000000e+00
bigcom408        0.000000e+00  3.469447e-20
bigcom412        0.000000e+00  0.000000e+00
bigcom480        0.000000e+00  0.000000e+00
spin_vertex      4.843681e-05  3.978571e-02
membership_s1    2.436418e-05  6.372750e-02
membership_s3    0.000000e+00  0.000000e+00
membership_s4   -1.950964e-05  7.273553e-02
membership_s5    4.220522e-06  3.399534e-02
membership_s6    0.000000e+00  0.000000e+00
membership_s7    0.000000e+00  0.000000e+00
membership_s8    0.000000e+00  0.000000e+00
membership_s9    0.000000e+00  0.000000e+00
membership_s11   0.000000e+00  3.469447e-20
membership_s12   0.000000e+00  0.000000e+00
membership_s14   0.000000e+00  3.469447e-20
membership_s15   0.000000e+00  6.776264e-23
membership_s16   0.000000e+00  0.000000e+00
membership_s17   0.000000e+00  0.000000e+00
membership_s18   0.000000e+00  1.355253e-22
membership_s20   0.000000e+00  0.000000e+00
membership_s21   0.000000e+00  0.000000e+00
membership_s22   0.000000e+00  0.000000e+00
membership_s24   0.000000e+00  2.710505e-22
membership_s25   0.000000e+00  0.000000e+00
membership_s26   0.000000e+00  0.000000e+00
membership_s27   0.000000e+00  0.000000e+00
membership_s28   0.000000e+00  0.000000e+00
membership_s30   0.000000e+00  7.386127e-21
membership_s31   0.000000e+00  5.421011e-22
membership_s32   8.314516e-05  4.127345e-02
membership_s33   0.000000e+00  0.000000e+00
membership_s36   3.574920e-04  2.634024e-01
membership_s37   0.000000e+00  0.000000e+00
V1               2.290771e-05  6.966708e-02
V2               3.682343e-05  1.155471e-01
pdi              0.000000e+00  3.584643e-20
adhesion         9.088636e-03  4.691671e-01
cohesion         8.335273e-03  1.787461e-01
inner            8.520455e-05  1.206200e-01
outer            3.175259e-05  1.807470e-01
ioratio          5.429637e-04  2.649129e-01
comsize          8.666742e-04  3.601389e-01
[1] "Dataset: low_CT Model GLM, run: 7 of 10 2015-06-22 17:18:08"
[1] "glmnet variable coefficients"
                         [,1]          [,2]
(Intercept)     -6.174427e+00 -7.149254e+00
graph0           8.111375e-40  4.766995e-03
graph1           2.568308e-43 -1.823602e-06
graph2          -1.937968e-40 -2.739327e-02
graph3           3.235940e-44  2.048986e-07
graph4           1.700993e-46  1.548377e-09
graph5           2.336704e-41  2.268253e-04
graph6           8.957760e-44  8.572349e-07
graph7          -6.834164e-42 -1.999686e-04
graph8          -1.018541e-39 -2.439699e-02
graph9           7.654920e-46 -8.775852e-10
graph10          9.515709e-48  9.704859e-11
graph11          2.584861e-49  3.552999e-12
graph12          5.385262e-46  5.978791e-09
graph13          9.846429e-45 -7.379419e-08
graph14          5.177908e-47  8.084625e-10
graph15          1.564158e-42 -1.846825e-05
graph16          4.928781e-45 -9.249104e-08
graph17          6.156668e-45  3.188630e-07
graph18         -5.977321e-44 -6.923505e-06
graph19          3.943281e-44  1.402177e-06
graph20          6.248884e-43  1.114635e-05
graph21          9.657046e-43  1.178685e-05
graph22         -1.222958e-43 -3.560182e-06
graph23          1.965251e-43  7.089419e-06
graph24         -3.160436e-43 -9.235826e-06
graph25          9.303824e-42  2.722113e-05
graph26         -4.902343e-42 -2.282020e-04
graph27         -5.905134e-41 -1.296890e-03
graph28         -3.726456e-41 -5.649252e-04
graph29         -1.751215e-39 -1.315233e-02
orbit0           8.111375e-40  4.779188e-03
orbit1           2.495933e-43 -1.832880e-06
orbit2           4.395463e-40  2.370268e-03
orbit3          -1.937968e-40 -2.738626e-02
orbit4           2.312906e-44 -2.120198e-08
orbit5           1.066617e-42  1.876311e-05
orbit6           1.700929e-46  1.571980e-09
orbit7           4.927306e-40  2.299799e-03
orbit8           2.336704e-41  2.272954e-04
orbit9           1.300666e-43  1.487747e-06
orbit10          8.498625e-44 -3.729358e-07
orbit11          5.659317e-40 -8.273048e-03
orbit12         -6.856694e-42 -1.943524e-04
orbit13         -2.327717e-40 -2.611235e-02
orbit14         -1.018541e-39 -2.439527e-02
orbit15          7.475958e-46  5.040596e-09
orbit16          5.019611e-44  6.095725e-07
orbit17          4.588377e-45 -2.170862e-07
orbit18         -2.324158e-46 -1.181020e-08
orbit19          7.151878e-48  6.895539e-11
orbit20          1.142328e-45  2.831519e-08
orbit21          1.513858e-42  3.094955e-05
orbit22          2.584861e-49  3.536508e-12
orbit23          8.710890e-40  3.234040e-03
orbit24          5.865934e-46  7.954637e-09
orbit25          1.155433e-45  1.631331e-09
orbit26          1.031023e-42  3.713432e-05
orbit27          1.671259e-44 -1.124705e-08
orbit28          5.099430e-43  6.185737e-06
orbit29         -1.693175e-44 -9.444206e-07
orbit30          2.529748e-42  7.178464e-05
orbit31          4.804416e-47  3.877230e-10
orbit32          3.516412e-46  1.247500e-08
orbit33          2.134414e-39  3.928156e-02
orbit34          1.564158e-42 -1.856257e-05
orbit35          3.467796e-45 -2.717610e-08
orbit36          5.209428e-43  1.396614e-05
orbit37          1.747425e-44 -5.409941e-07
orbit38          2.391376e-41  3.063716e-04
orbit39          5.447590e-45  1.001538e-07
orbit40          1.152420e-44  7.560098e-07
orbit41         -1.126335e-42 -6.641241e-05
orbit42          1.411346e-39 -4.870976e-02
orbit43         -5.975394e-44 -6.955904e-06
orbit44         -1.251234e-39 -8.707571e-02
orbit45          6.224934e-44  2.108953e-06
orbit46         -1.532552e-43 -3.659794e-06
orbit47          1.317191e-41  5.622318e-04
orbit48         -9.599543e-43 -4.077194e-05
orbit49          6.319094e-43  1.148238e-05
orbit50         -1.155453e-41 -3.008687e-03
orbit51          2.298802e-42  1.213616e-05
orbit52          3.805794e-43  2.343391e-05
orbit53          6.139178e-42 -8.468879e-04
orbit54         -1.222839e-43 -3.577165e-06
orbit55         -1.361998e-39 -2.526846e-02
orbit56          2.275141e-43  8.116294e-06
orbit57         -1.674232e-42 -5.818021e-05
orbit58         -1.129714e-39 -5.555783e-02
orbit59         -2.797545e-43 -7.366428e-06
orbit60         -1.540681e-41 -6.693524e-04
orbit61         -1.580229e-39 -3.168885e-02
orbit62          1.441015e-41  1.436318e-04
orbit63         -4.442261e-41 -3.507051e-03
orbit64         -2.469676e-41 -9.709310e-04
orbit65         -5.623957e-42 -2.861819e-04
orbit66         -1.615081e-41 -3.608254e-04
orbit67         -1.432389e-39 -1.615634e-02
orbit68         -5.907037e-41 -1.300482e-03
orbit69         -2.102356e-39 -1.859533e-02
orbit70         -3.725128e-41 -5.691310e-04
orbit71         -9.856463e-40 -7.015654e-03
orbit72         -1.751215e-39 -1.314246e-02
AP              -2.165454e-39 -7.976868e-02
bet             -2.368548e-44 -3.734441e-06
ecc              6.176064e-40  3.279897e-02
eccrad           3.705638e-39  1.968043e-01
close           -3.124628e-39 -4.007064e-01
constraint      -3.651856e-39 -8.374021e-02
coreness         9.524630e-40  2.097701e-02
knn             -1.138414e-42 -2.474974e-05
hubscore         4.823389e-38  8.882967e-01
pagerank        -5.748440e-39 -4.501793e-01
trans           -2.583315e-39 -1.228597e-01
evcent           4.580418e-38  7.409169e-01
first            8.111375e-40  4.757723e-03
upto_second      2.219490e-43 -2.701429e-06
upto_third      -4.242336e-44 -4.510020e-06
upto_fourth     -1.006718e-43 -6.815192e-06
upto_fifth      -1.869255e-45  1.119035e-06
upto_sixth       2.645036e-43  1.668171e-05
second           2.189146e-43 -2.712015e-06
third           -8.181659e-44 -6.496429e-06
fourth          -5.767518e-44 -3.089314e-07
fifth            1.648759e-43  1.144783e-05
sixth            5.976212e-44  1.735732e-06
ratio1          -1.163304e-42 -2.519247e-05
ratio2          -2.900895e-42 -1.907964e-05
ratio3          -1.390244e-43 -2.676615e-05
ratio4          -2.831658e-42 -1.137326e-04
ratio5          -2.420903e-42 -8.895139e-05
ratio6           1.850211e-44  2.571196e-06
selfinter        3.511392e-39  1.802423e-01
walktrap_vertex  2.893097e-39  8.564411e-02
bigcom1          2.780084e-39  1.137611e-01
bigcom2         -2.100002e-39 -5.623283e-02
bigcom3          7.210846e-39  3.081256e-01
bigcom4          9.336684e-40  6.152568e-02
bigcom6         -2.099331e-39 -6.737176e-02
bigcom8         -2.131361e-39 -8.216535e-02
bigcom9         -2.108770e-39 -8.577084e-02
bigcom11        -2.102019e-39 -1.606528e-01
bigcom13        -2.104377e-39 -1.294919e-01
bigcom15        -2.105727e-39 -8.785104e-02
bigcom16        -2.100674e-39 -1.285332e-01
bigcom21        -2.113522e-39 -1.087005e-01
bigcom22        -2.127562e-39 -1.084102e-01
bigcom24        -2.099666e-39 -4.496155e-02
bigcom26        -2.107755e-39 -1.069466e-01
bigcom28        -2.132399e-39 -1.094756e-01
bigcom30        -2.110804e-39 -1.629416e-01
bigcom31        -2.098995e-39 -9.205473e-02
bigcom32        -2.102692e-39 -6.573285e-02
bigcom33        -2.098995e-39 -1.001677e-01
bigcom34        -2.099666e-39 -1.303508e-01
bigcom36        -2.101346e-39 -1.085861e-01
bigcom37        -2.099666e-39 -7.860202e-02
bigcom38        -2.102692e-39 -9.031910e-02
bigcom39        -2.102356e-39 -8.855769e-02
bigcom40         4.011021e-39  1.799865e-01
bigcom43        -2.100674e-39 -1.045040e-01
bigcom44        -2.123777e-39 -1.321512e-01
bigcom46        -2.102019e-39 -1.276040e-01
bigcom47        -2.101010e-39 -7.891163e-02
bigcom49        -2.101010e-39 -9.054584e-02
bigcom50        -2.101683e-39 -1.006255e-01
bigcom51        -2.100002e-39 -1.317813e-01
bigcom52        -2.099331e-39 -9.259238e-02
bigcom54        -2.100002e-39 -9.786153e-02
bigcom56        -2.100338e-39 -6.414983e-02
bigcom62        -2.099666e-39 -1.055745e-01
bigcom66        -2.099666e-39 -1.107780e-01
bigcom68        -2.099331e-39 -7.136188e-02
bigcom69        -2.101683e-39 -9.349172e-02
bigcom71        -2.103366e-39 -8.757338e-02
bigcom72        -2.100338e-39 -1.212826e-01
bigcom73        -2.100002e-39 -1.098901e-01
bigcom74        -2.100674e-39 -1.199212e-01
bigcom75        -2.099331e-39 -7.661030e-02
bigcom76        -2.099331e-39 -9.027560e-02
bigcom77        -2.099666e-39 -5.782497e-02
bigcom79        -2.099666e-39 -1.207010e-01
bigcom80        -2.100002e-39 -1.009762e-01
bigcom82        -2.100674e-39 -1.231660e-01
bigcom83        -2.099666e-39 -5.569848e-02
bigcom84        -2.099666e-39 -2.958315e-01
bigcom85        -2.101010e-39 -9.702603e-02
bigcom87        -2.100674e-39 -9.005242e-02
bigcom89        -2.100002e-39 -1.084427e-01
bigcom91        -2.099666e-39 -6.149981e-02
bigcom92        -2.102356e-39 -7.113126e-02
bigcom93        -2.100002e-39 -6.703164e-02
bigcom96        -2.099331e-39 -7.022774e-02
bigcom97        -2.101346e-39 -8.268227e-02
bigcom98        -2.100338e-39 -1.106207e-01
bigcom99        -2.100338e-39 -5.894525e-02
bigcom101       -2.101010e-39 -9.405961e-02
bigcom104       -2.101683e-39 -1.274866e-01
bigcom106       -2.100338e-39 -1.158533e-01
bigcom109       -2.100338e-39 -1.633511e-01
bigcom113       -2.100674e-39 -7.518379e-02
bigcom116       -2.102356e-39 -1.095397e-01
bigcom120       -2.099666e-39 -1.430499e-01
bigcom123       -2.100338e-39 -1.013345e-01
bigcom126       -2.099666e-39 -4.907097e-02
bigcom127       -2.099331e-39 -8.015319e-02
bigcom137       -2.100338e-39 -7.785066e-02
bigcom139       -2.099666e-39 -8.852878e-02
bigcom140       -2.099666e-39 -1.794775e-01
bigcom143       -2.100338e-39 -9.242116e-02
bigcom145       -2.099331e-39 -6.406965e-02
bigcom146       -2.100002e-39 -1.833485e-01
bigcom147       -2.100338e-39 -1.471059e-01
bigcom149       -2.098995e-39 -2.683556e-02
bigcom153       -2.101010e-39 -1.082890e-01
bigcom154       -2.102356e-39 -1.224303e-01
bigcom156       -2.099666e-39 -7.256212e-02
bigcom157       -2.099666e-39 -8.475859e-02
bigcom158       -2.099666e-39 -6.995700e-02
bigcom160       -2.100338e-39 -1.240928e-01
bigcom161       -2.099666e-39 -8.939629e-02
bigcom162       -2.099666e-39 -5.343141e-02
bigcom164       -2.099666e-39 -1.273065e-01
bigcom166       -2.101346e-39 -9.117325e-02
bigcom167       -2.102019e-39 -8.854689e-02
bigcom171        1.008163e-36  4.925486e+00
bigcom173       -2.100002e-39 -6.055753e-02
bigcom175       -2.099666e-39 -6.032802e-02
bigcom176       -2.100002e-39 -1.288420e-01
bigcom177       -2.099666e-39 -6.676839e-02
bigcom178       -2.100338e-39 -7.151984e-02
bigcom180       -2.099666e-39 -1.765350e-01
bigcom181       -2.100338e-39 -4.129754e-02
bigcom184       -2.098995e-39 -1.451333e-01
bigcom186       -2.099666e-39 -1.161393e-01
bigcom187       -2.099666e-39 -1.753480e-01
bigcom189       -2.100674e-39 -7.513604e-02
bigcom194       -2.100002e-39 -8.992751e-02
bigcom195       -2.100002e-39 -7.090773e-02
bigcom196        1.008163e-36  4.846109e+00
bigcom204       -2.101683e-39 -1.004953e-01
bigcom205       -2.100002e-39 -4.798263e-02
bigcom212       -2.100002e-39 -1.740252e-01
bigcom214       -2.100674e-39 -9.107197e-02
bigcom222       -2.099666e-39 -9.681221e-02
bigcom223        0.000000e+00  0.000000e+00
bigcom226       -2.099666e-39 -6.677907e-02
bigcom227       -2.099666e-39 -7.692745e-02
bigcom229       -2.099666e-39 -7.918333e-02
bigcom233       -2.099331e-39 -7.343815e-02
bigcom236       -2.100002e-39 -6.438256e-02
bigcom237       -2.098995e-39 -9.304321e-02
bigcom246       -2.100002e-39 -5.543151e-02
bigcom248       -2.100674e-39 -6.905741e-02
bigcom249       -2.099331e-39 -4.574182e-02
bigcom250       -2.099331e-39 -5.415955e-02
bigcom254       -2.100002e-39 -9.175712e-02
bigcom266       -2.099331e-39 -1.680435e-01
bigcom269       -2.100674e-39 -1.066550e-01
bigcom272       -2.099666e-39 -1.109046e-01
bigcom274       -2.103366e-39 -9.361370e-02
bigcom281       -2.099331e-39 -8.608982e-02
bigcom291       -2.098995e-39 -7.412810e-02
bigcom292       -2.099331e-39 -7.773979e-02
bigcom295       -2.098995e-39 -1.083419e-01
bigcom299       -2.099331e-39 -1.028338e-01
bigcom301       -2.100338e-39 -1.444324e-01
bigcom306       -2.100002e-39 -1.264571e-01
bigcom309       -2.101010e-39 -7.085427e-02
bigcom314       -2.099331e-39 -3.179132e-02
bigcom321       -2.102019e-39 -8.401768e-02
bigcom341       -2.099666e-39 -2.304109e-01
bigcom350       -2.099331e-39 -1.433642e-02
bigcom353       -2.099666e-39 -9.583991e-02
bigcom359       -2.099666e-39 -5.353254e-02
bigcom363       -2.099666e-39 -5.657672e-02
bigcom365       -2.099331e-39 -1.662059e-01
bigcom385       -2.100002e-39 -7.360667e-02
bigcom386       -2.099331e-39 -3.845672e-02
bigcom408       -2.101346e-39 -7.695506e-02
bigcom412       -2.099666e-39 -7.432197e-02
bigcom480       -2.100338e-39 -8.194257e-02
spin_vertex     -3.818322e-39 -8.455374e-02
membership_s1   -7.978657e-40 -2.023164e-02
membership_s3   -2.105389e-39 -1.224273e-01
membership_s4    9.000234e-40  5.284957e-02
membership_s5    1.204225e-40  4.773409e-02
membership_s6   -2.404122e-39 -8.932889e-02
membership_s7   -2.218502e-39 -1.054785e-01
membership_s8   -2.102356e-39 -1.091055e-01
membership_s9   -2.104040e-39 -1.193764e-01
membership_s11  -2.101010e-39 -8.313743e-02
membership_s12  -2.101346e-39 -7.548658e-02
membership_s14  -2.100338e-39 -7.384391e-02
membership_s15  -2.136910e-39 -8.565680e-02
membership_s16  -2.102356e-39 -1.033124e-01
membership_s17  -2.101010e-39 -1.095466e-01
membership_s18  -2.112842e-39 -1.095033e-01
membership_s20  -2.100674e-39 -8.322037e-02
membership_s21  -2.142838e-39 -8.144304e-02
membership_s22  -2.105052e-39 -8.481758e-02
membership_s24  -2.104714e-39 -9.958233e-02
membership_s25  -2.102019e-39 -9.382696e-02
membership_s26  -2.103703e-39 -7.773235e-02
membership_s27  -2.240838e-39 -1.080539e-01
membership_s28  -2.104040e-39 -1.119505e-01
membership_s30   5.948786e-40 -2.284967e-02
membership_s31  -2.223385e-39 -9.641869e-02
membership_s32   6.898229e-39  2.263279e-01
membership_s33  -2.100338e-39 -9.716489e-02
membership_s36   3.236393e-39  1.697426e-01
membership_s37  -2.123090e-39 -1.083379e-01
V1               1.020153e-39  2.352129e-02
V2               2.865165e-39  1.512175e-01
pdi             -9.292091e-36 -3.203529e+02
adhesion        -1.057292e-43 -1.718135e-06
cohesion         2.114788e-43  3.436139e-06
inner            4.848505e-44 -1.859860e-07
outer            7.588614e-44 -8.777300e-07
ioratio          2.517734e-39  3.330728e-03
comsize          7.965642e-43  2.695980e-05
[1] "Dataset: low_CT Model GBM, run: 8 of 10 2015-06-22 17:19:41"
Iter   TrainDeviance   ValidDeviance   StepSize   Improve
     1        0.0906            -nan     0.0100    0.0001

[1] "GBM variable coefficients"
                            var      rel.inf
ratio6                   ratio6 2.849010e+01
graph23                 graph23 1.441463e+01
fourth                   fourth 1.102607e+01
orbit38                 orbit38 9.639963e+00
comsize                 comsize 9.234821e+00
membership_s32   membership_s32 8.010275e+00
graph2                   graph2 6.770795e+00
graph5                   graph5 6.045352e+00
membership_s5     membership_s5 3.425576e+00
orbit5                   orbit5 2.763858e+00
bigcom40               bigcom40 1.785572e-01
graph1                   graph1 2.271812e-28
graph0                   graph0 0.000000e+00
graph3                   graph3 0.000000e+00
graph4                   graph4 0.000000e+00
graph6                   graph6 0.000000e+00
graph7                   graph7 0.000000e+00
graph8                   graph8 0.000000e+00
graph9                   graph9 0.000000e+00
graph10                 graph10 0.000000e+00
graph11                 graph11 0.000000e+00
graph12                 graph12 0.000000e+00
graph13                 graph13 0.000000e+00
graph14                 graph14 0.000000e+00
graph15                 graph15 0.000000e+00
graph16                 graph16 0.000000e+00
graph17                 graph17 0.000000e+00
graph18                 graph18 0.000000e+00
graph19                 graph19 0.000000e+00
graph20                 graph20 0.000000e+00
graph21                 graph21 0.000000e+00
graph22                 graph22 0.000000e+00
graph24                 graph24 0.000000e+00
graph25                 graph25 0.000000e+00
graph26                 graph26 0.000000e+00
graph27                 graph27 0.000000e+00
graph28                 graph28 0.000000e+00
graph29                 graph29 0.000000e+00
orbit0                   orbit0 0.000000e+00
orbit1                   orbit1 0.000000e+00
orbit2                   orbit2 0.000000e+00
orbit3                   orbit3 0.000000e+00
orbit4                   orbit4 0.000000e+00
orbit6                   orbit6 0.000000e+00
orbit7                   orbit7 0.000000e+00
orbit8                   orbit8 0.000000e+00
orbit9                   orbit9 0.000000e+00
orbit10                 orbit10 0.000000e+00
orbit11                 orbit11 0.000000e+00
orbit12                 orbit12 0.000000e+00
orbit13                 orbit13 0.000000e+00
orbit14                 orbit14 0.000000e+00
orbit15                 orbit15 0.000000e+00
orbit16                 orbit16 0.000000e+00
orbit17                 orbit17 0.000000e+00
orbit18                 orbit18 0.000000e+00
orbit19                 orbit19 0.000000e+00
orbit20                 orbit20 0.000000e+00
orbit21                 orbit21 0.000000e+00
orbit22                 orbit22 0.000000e+00
orbit23                 orbit23 0.000000e+00
orbit24                 orbit24 0.000000e+00
orbit25                 orbit25 0.000000e+00
orbit26                 orbit26 0.000000e+00
orbit27                 orbit27 0.000000e+00
orbit28                 orbit28 0.000000e+00
orbit29                 orbit29 0.000000e+00
orbit30                 orbit30 0.000000e+00
orbit31                 orbit31 0.000000e+00
orbit32                 orbit32 0.000000e+00
orbit33                 orbit33 0.000000e+00
orbit34                 orbit34 0.000000e+00
orbit35                 orbit35 0.000000e+00
orbit36                 orbit36 0.000000e+00
orbit37                 orbit37 0.000000e+00
orbit39                 orbit39 0.000000e+00
orbit40                 orbit40 0.000000e+00
orbit41                 orbit41 0.000000e+00
orbit42                 orbit42 0.000000e+00
orbit43                 orbit43 0.000000e+00
orbit44                 orbit44 0.000000e+00
orbit45                 orbit45 0.000000e+00
orbit46                 orbit46 0.000000e+00
orbit47                 orbit47 0.000000e+00
orbit48                 orbit48 0.000000e+00
orbit49                 orbit49 0.000000e+00
orbit50                 orbit50 0.000000e+00
orbit51                 orbit51 0.000000e+00
orbit52                 orbit52 0.000000e+00
orbit53                 orbit53 0.000000e+00
orbit54                 orbit54 0.000000e+00
orbit55                 orbit55 0.000000e+00
orbit56                 orbit56 0.000000e+00
orbit57                 orbit57 0.000000e+00
orbit58                 orbit58 0.000000e+00
orbit59                 orbit59 0.000000e+00
orbit60                 orbit60 0.000000e+00
orbit61                 orbit61 0.000000e+00
orbit62                 orbit62 0.000000e+00
orbit63                 orbit63 0.000000e+00
orbit64                 orbit64 0.000000e+00
orbit65                 orbit65 0.000000e+00
orbit66                 orbit66 0.000000e+00
orbit67                 orbit67 0.000000e+00
orbit68                 orbit68 0.000000e+00
orbit69                 orbit69 0.000000e+00
orbit70                 orbit70 0.000000e+00
orbit71                 orbit71 0.000000e+00
orbit72                 orbit72 0.000000e+00
AP                           AP 0.000000e+00
bet                         bet 0.000000e+00
ecc                         ecc 0.000000e+00
eccrad                   eccrad 0.000000e+00
close                     close 0.000000e+00
constraint           constraint 0.000000e+00
coreness               coreness 0.000000e+00
knn                         knn 0.000000e+00
hubscore               hubscore 0.000000e+00
pagerank               pagerank 0.000000e+00
trans                     trans 0.000000e+00
evcent                   evcent 0.000000e+00
first                     first 0.000000e+00
upto_second         upto_second 0.000000e+00
upto_third           upto_third 0.000000e+00
upto_fourth         upto_fourth 0.000000e+00
upto_fifth           upto_fifth 0.000000e+00
upto_sixth           upto_sixth 0.000000e+00
second                   second 0.000000e+00
third                     third 0.000000e+00
fifth                     fifth 0.000000e+00
sixth                     sixth 0.000000e+00
ratio1                   ratio1 0.000000e+00
ratio2                   ratio2 0.000000e+00
ratio3                   ratio3 0.000000e+00
ratio4                   ratio4 0.000000e+00
ratio5                   ratio5 0.000000e+00
selfinter             selfinter 0.000000e+00
walktrap_vertex walktrap_vertex 0.000000e+00
bigcom1                 bigcom1 0.000000e+00
bigcom2                 bigcom2 0.000000e+00
bigcom3                 bigcom3 0.000000e+00
bigcom4                 bigcom4 0.000000e+00
bigcom6                 bigcom6 0.000000e+00
bigcom8                 bigcom8 0.000000e+00
bigcom9                 bigcom9 0.000000e+00
bigcom11               bigcom11 0.000000e+00
bigcom13               bigcom13 0.000000e+00
bigcom15               bigcom15 0.000000e+00
bigcom16               bigcom16 0.000000e+00
bigcom21               bigcom21 0.000000e+00
bigcom22               bigcom22 0.000000e+00
bigcom24               bigcom24 0.000000e+00
bigcom26               bigcom26 0.000000e+00
bigcom28               bigcom28 0.000000e+00
bigcom30               bigcom30 0.000000e+00
bigcom31               bigcom31 0.000000e+00
bigcom32               bigcom32 0.000000e+00
bigcom33               bigcom33 0.000000e+00
bigcom34               bigcom34 0.000000e+00
bigcom36               bigcom36 0.000000e+00
bigcom37               bigcom37 0.000000e+00
bigcom38               bigcom38 0.000000e+00
bigcom39               bigcom39 0.000000e+00
bigcom43               bigcom43 0.000000e+00
bigcom44               bigcom44 0.000000e+00
bigcom46               bigcom46 0.000000e+00
bigcom47               bigcom47 0.000000e+00
bigcom49               bigcom49 0.000000e+00
bigcom50               bigcom50 0.000000e+00
bigcom51               bigcom51 0.000000e+00
bigcom52               bigcom52 0.000000e+00
bigcom54               bigcom54 0.000000e+00
bigcom56               bigcom56 0.000000e+00
bigcom62               bigcom62 0.000000e+00
bigcom66               bigcom66 0.000000e+00
bigcom68               bigcom68 0.000000e+00
bigcom69               bigcom69 0.000000e+00
bigcom71               bigcom71 0.000000e+00
bigcom72               bigcom72 0.000000e+00
bigcom73               bigcom73 0.000000e+00
bigcom74               bigcom74 0.000000e+00
bigcom75               bigcom75 0.000000e+00
bigcom76               bigcom76 0.000000e+00
bigcom77               bigcom77 0.000000e+00
bigcom79               bigcom79 0.000000e+00
bigcom80               bigcom80 0.000000e+00
bigcom82               bigcom82 0.000000e+00
bigcom83               bigcom83 0.000000e+00
bigcom84               bigcom84 0.000000e+00
bigcom85               bigcom85 0.000000e+00
bigcom87               bigcom87 0.000000e+00
bigcom89               bigcom89 0.000000e+00
bigcom91               bigcom91 0.000000e+00
bigcom92               bigcom92 0.000000e+00
bigcom93               bigcom93 0.000000e+00
bigcom96               bigcom96 0.000000e+00
bigcom97               bigcom97 0.000000e+00
bigcom98               bigcom98 0.000000e+00
bigcom99               bigcom99 0.000000e+00
bigcom101             bigcom101 0.000000e+00
bigcom104             bigcom104 0.000000e+00
bigcom106             bigcom106 0.000000e+00
bigcom109             bigcom109 0.000000e+00
bigcom113             bigcom113 0.000000e+00
bigcom116             bigcom116 0.000000e+00
bigcom120             bigcom120 0.000000e+00
bigcom123             bigcom123 0.000000e+00
bigcom126             bigcom126 0.000000e+00
bigcom127             bigcom127 0.000000e+00
bigcom137             bigcom137 0.000000e+00
bigcom139             bigcom139 0.000000e+00
bigcom140             bigcom140 0.000000e+00
bigcom143             bigcom143 0.000000e+00
bigcom145             bigcom145 0.000000e+00
bigcom146             bigcom146 0.000000e+00
bigcom147             bigcom147 0.000000e+00
bigcom149             bigcom149 0.000000e+00
bigcom153             bigcom153 0.000000e+00
bigcom154             bigcom154 0.000000e+00
bigcom156             bigcom156 0.000000e+00
bigcom157             bigcom157 0.000000e+00
bigcom158             bigcom158 0.000000e+00
bigcom160             bigcom160 0.000000e+00
bigcom161             bigcom161 0.000000e+00
bigcom162             bigcom162 0.000000e+00
bigcom164             bigcom164 0.000000e+00
bigcom166             bigcom166 0.000000e+00
bigcom167             bigcom167 0.000000e+00
bigcom171             bigcom171 0.000000e+00
bigcom173             bigcom173 0.000000e+00
bigcom175             bigcom175 0.000000e+00
bigcom176             bigcom176 0.000000e+00
bigcom177             bigcom177 0.000000e+00
bigcom178             bigcom178 0.000000e+00
bigcom180             bigcom180 0.000000e+00
bigcom181             bigcom181 0.000000e+00
bigcom184             bigcom184 0.000000e+00
bigcom186             bigcom186 0.000000e+00
bigcom187             bigcom187 0.000000e+00
bigcom189             bigcom189 0.000000e+00
bigcom194             bigcom194 0.000000e+00
bigcom195             bigcom195 0.000000e+00
bigcom196             bigcom196 0.000000e+00
bigcom204             bigcom204 0.000000e+00
bigcom205             bigcom205 0.000000e+00
bigcom212             bigcom212 0.000000e+00
bigcom214             bigcom214 0.000000e+00
bigcom222             bigcom222 0.000000e+00
bigcom223             bigcom223 0.000000e+00
bigcom226             bigcom226 0.000000e+00
bigcom227             bigcom227 0.000000e+00
bigcom229             bigcom229 0.000000e+00
bigcom233             bigcom233 0.000000e+00
bigcom236             bigcom236 0.000000e+00
bigcom237             bigcom237 0.000000e+00
bigcom246             bigcom246 0.000000e+00
bigcom248             bigcom248 0.000000e+00
bigcom249             bigcom249 0.000000e+00
bigcom250             bigcom250 0.000000e+00
bigcom254             bigcom254 0.000000e+00
bigcom266             bigcom266 0.000000e+00
bigcom269             bigcom269 0.000000e+00
bigcom272             bigcom272 0.000000e+00
bigcom274             bigcom274 0.000000e+00
bigcom281             bigcom281 0.000000e+00
bigcom291             bigcom291 0.000000e+00
bigcom292             bigcom292 0.000000e+00
bigcom295             bigcom295 0.000000e+00
bigcom299             bigcom299 0.000000e+00
bigcom301             bigcom301 0.000000e+00
bigcom306             bigcom306 0.000000e+00
bigcom309             bigcom309 0.000000e+00
bigcom314             bigcom314 0.000000e+00
bigcom321             bigcom321 0.000000e+00
bigcom341             bigcom341 0.000000e+00
bigcom350             bigcom350 0.000000e+00
bigcom353             bigcom353 0.000000e+00
bigcom359             bigcom359 0.000000e+00
bigcom363             bigcom363 0.000000e+00
bigcom365             bigcom365 0.000000e+00
bigcom385             bigcom385 0.000000e+00
bigcom386             bigcom386 0.000000e+00
bigcom408             bigcom408 0.000000e+00
bigcom412             bigcom412 0.000000e+00
bigcom480             bigcom480 0.000000e+00
spin_vertex         spin_vertex 0.000000e+00
membership_s1     membership_s1 0.000000e+00
membership_s3     membership_s3 0.000000e+00
membership_s4     membership_s4 0.000000e+00
membership_s6     membership_s6 0.000000e+00
membership_s7     membership_s7 0.000000e+00
membership_s8     membership_s8 0.000000e+00
membership_s9     membership_s9 0.000000e+00
membership_s11   membership_s11 0.000000e+00
membership_s12   membership_s12 0.000000e+00
membership_s14   membership_s14 0.000000e+00
membership_s15   membership_s15 0.000000e+00
membership_s16   membership_s16 0.000000e+00
membership_s17   membership_s17 0.000000e+00
membership_s18   membership_s18 0.000000e+00
membership_s20   membership_s20 0.000000e+00
membership_s21   membership_s21 0.000000e+00
membership_s22   membership_s22 0.000000e+00
membership_s24   membership_s24 0.000000e+00
membership_s25   membership_s25 0.000000e+00
membership_s26   membership_s26 0.000000e+00
membership_s27   membership_s27 0.000000e+00
membership_s28   membership_s28 0.000000e+00
membership_s30   membership_s30 0.000000e+00
membership_s31   membership_s31 0.000000e+00
membership_s33   membership_s33 0.000000e+00
membership_s36   membership_s36 0.000000e+00
membership_s37   membership_s37 0.000000e+00
V1                           V1 0.000000e+00
V2                           V2 0.000000e+00
pdi                         pdi 0.000000e+00
adhesion               adhesion 0.000000e+00
cohesion               cohesion 0.000000e+00
inner                     inner 0.000000e+00
outer                     outer 0.000000e+00
ioratio                 ioratio 0.000000e+00
[1] "Dataset: low_CT Model RF, run: 8 of 10 2015-06-22 17:19:42"
     |      Out-of-bag   |
Tree |      MSE  %Var(y) |
   1 | 0.004567   219.88 |
   2 | 0.004171   200.83 |
   3 | 0.003759   180.97 |
   4 | 0.003676   176.97 |
   5 | 0.003643   175.39 |
   6 | 0.003429   165.09 |
   7 | 0.003464   166.77 |
   8 | 0.003146   151.45 |
   9 | 0.002883   138.81 |
  10 |  0.00283   136.24 |
  11 |  0.00283   136.26 |
  12 | 0.002768   133.26 |
  13 | 0.002751   132.43 |
  14 | 0.002695   129.74 |
  15 | 0.002669   128.52 |
  16 | 0.002641   127.15 |
  17 | 0.002594   124.89 |
  18 | 0.002559   123.21 |
  19 | 0.002551   122.84 |
  20 | 0.002533   121.95 |
  21 | 0.002546   122.56 |
  22 | 0.002527   121.67 |
  23 | 0.002504   120.55 |
  24 | 0.002482   119.48 |
  25 | 0.002476   119.22 |
  26 | 0.002465   118.70 |
  27 | 0.002451   118.02 |
  28 | 0.002451   117.99 |
  29 | 0.002409   116.00 |
  30 |  0.00241   116.02 |
  31 | 0.002371   114.15 |
  32 | 0.002369   114.06 |
  33 | 0.002373   114.26 |
  34 | 0.002366   113.90 |
  35 | 0.002366   113.90 |
  36 | 0.002359   113.57 |
  37 | 0.002348   113.03 |
  38 |  0.00235   113.12 |
  39 | 0.002344   112.83 |
  40 | 0.002347   113.01 |
  41 | 0.002329   112.13 |
  42 |  0.00232   111.69 |
  43 | 0.002316   111.49 |
  44 | 0.002314   111.43 |
  45 | 0.002308   111.12 |
  46 | 0.002302   110.85 |
  47 | 0.002295   110.50 |
  48 | 0.002291   110.30 |
  49 | 0.002289   110.21 |
  50 | 0.002285   110.03 |
  51 | 0.002281   109.81 |
  52 | 0.002279   109.70 |
  53 |  0.00228   109.79 |
  54 | 0.002277   109.63 |
  55 | 0.002277   109.61 |
  56 | 0.002287   110.13 |
  57 | 0.002277   109.63 |
  58 | 0.002272   109.40 |
  59 | 0.002271   109.36 |
  60 | 0.002275   109.55 |
  61 | 0.002276   109.58 |
  62 | 0.002276   109.56 |
  63 | 0.002277   109.65 |
  64 | 0.002276   109.59 |
  65 | 0.002277   109.63 |
  66 | 0.002272   109.40 |
  67 | 0.002273   109.45 |
  68 | 0.002267   109.13 |
  69 | 0.002267   109.15 |
  70 | 0.002273   109.45 |
  71 | 0.002272   109.39 |
  72 |  0.00227   109.31 |
  73 | 0.002272   109.38 |
  74 | 0.002266   109.09 |
  75 | 0.002264   108.99 |
  76 | 0.002262   108.90 |
  77 | 0.002258   108.71 |
  78 | 0.002264   109.02 |
  79 | 0.002261   108.88 |
  80 | 0.002263   108.96 |
  81 | 0.002266   109.10 |
  82 | 0.002265   109.03 |
  83 | 0.002264   109.02 |
  84 | 0.002262   108.90 |
  85 | 0.002264   109.00 |
  86 | 0.002263   108.94 |
  87 | 0.002262   108.89 |
  88 | 0.002262   108.90 |
  89 | 0.002267   109.13 |
  90 | 0.002265   109.03 |
  91 | 0.002263   108.93 |
  92 | 0.002262   108.92 |
  93 | 0.002264   108.98 |
  94 | 0.002263   108.95 |
  95 | 0.002261   108.84 |
  96 | 0.002259   108.78 |
  97 | 0.002261   108.88 |
  98 | 0.002258   108.72 |
  99 | 0.002259   108.78 |
 100 |  0.00226   108.79 |
[1] "Random Forest variable coefficients"
                      %IncMSE IncNodePurity
graph0           0.000000e+00  2.400000e-02
graph1           1.121823e-04  1.688419e-02
graph2           0.000000e+00  4.119968e-20
graph3           3.267911e-04  1.069671e-01
graph4           4.306632e-06  1.898942e-02
graph5           1.355766e-03  8.896847e-02
graph6           5.573721e-04  7.932949e-02
graph7          -2.278342e-08  4.114286e-02
graph8           0.000000e+00  0.000000e+00
graph9           9.394808e-04  1.375570e-01
graph10          1.266600e-03  1.222088e-01
graph11          2.193259e-03  2.144993e-02
graph12          3.688542e-04  8.497067e-02
graph13          3.511235e-04  1.455047e-01
graph14          5.993549e-04  3.860472e-02
graph15          1.488145e-04  2.011111e-02
graph16          2.177333e-05  2.857143e-02
graph17          1.674850e-03  3.133763e-02
graph18          0.000000e+00  9.687500e-03
graph19          4.852782e-04  9.972197e-02
graph20          2.520334e-03  9.532835e-02
graph21          3.856563e-04  5.631885e-02
graph22          0.000000e+00  4.580754e-20
graph23          2.114128e-03  2.069451e-01
graph24          0.000000e+00  4.662069e-20
graph25          6.758355e-05  2.199299e-02
graph26          0.000000e+00  3.469447e-20
graph27          0.000000e+00  0.000000e+00
graph28          0.000000e+00  8.673617e-21
graph29          0.000000e+00  0.000000e+00
orbit0           0.000000e+00  1.024571e-19
orbit1           1.535125e-05  2.428445e-02
orbit2           3.233253e-06  9.377584e-03
orbit3           0.000000e+00  4.336809e-21
orbit4           6.908215e-04  1.456616e-01
orbit5           1.186129e-04  7.364386e-02
orbit6           8.165198e-05  6.597852e-03
orbit7           8.650519e-06  9.414594e-03
orbit8           1.243696e-03  7.267068e-02
orbit9           1.268025e-03  3.139498e-02
orbit10          0.000000e+00  6.559423e-20
orbit11          6.922128e-05  1.208745e-02
orbit12          0.000000e+00  4.119968e-20
orbit13          0.000000e+00  0.000000e+00
orbit14          0.000000e+00  0.000000e+00
orbit15          1.406867e-03  7.882728e-02
orbit16          2.303859e-04  8.561392e-02
orbit17          1.098648e-03  4.799034e-02
orbit18          3.863978e-04  1.460059e-01
orbit19          2.192032e-03  2.783726e-02
orbit20          7.699037e-04  8.447014e-02
orbit21          1.367283e-05  3.873916e-02
orbit22          1.648009e-03  9.517096e-02
orbit23          1.877408e-07  2.599754e-04
orbit24          1.253116e-03  1.288465e-01
orbit25          0.000000e+00  4.878910e-21
orbit26          1.075731e-06  2.318182e-03
orbit27          6.244755e-04  1.822130e-01
orbit28          1.604941e-04  1.107733e-01
orbit29          0.000000e+00  8.294147e-20
orbit30          1.381866e-04  5.605024e-02
orbit31          1.926852e-03  5.246202e-02
orbit32          3.527337e-05  1.857143e-02
orbit33          0.000000e+00  0.000000e+00
orbit34          2.948723e-04  3.168398e-02
orbit35          6.309148e-05  2.325499e-02
orbit36         -1.386567e-05  3.073942e-02
orbit37          1.314636e-05  3.247165e-02
orbit38          1.407324e-03  7.164346e-02
orbit39          8.004128e-04  7.439054e-02
orbit40         -4.342162e-06  9.307863e-03
orbit41          0.000000e+00  0.000000e+00
orbit42          4.984350e-05  2.519427e-02
orbit43         -4.344049e-06  1.857143e-02
orbit44          0.000000e+00  0.000000e+00
orbit45          6.263406e-04  2.442132e-04
orbit46          0.000000e+00  7.670730e-20
orbit47          0.000000e+00  1.859407e-19
orbit48          0.000000e+00  4.878910e-21
orbit49          3.060021e-03  1.659814e-01
orbit50          4.269855e-06  8.571429e-03
orbit51          1.178878e-04  3.215660e-02
orbit52          0.000000e+00  9.500000e-03
orbit53          0.000000e+00  0.000000e+00
orbit54          0.000000e+00  3.252607e-21
orbit55          0.000000e+00  0.000000e+00
orbit56          3.973884e-03  1.172891e-01
orbit57          0.000000e+00  4.336809e-21
orbit58          0.000000e+00  0.000000e+00
orbit59          0.000000e+00  1.680513e-20
orbit60          0.000000e+00  0.000000e+00
orbit61          0.000000e+00  4.336809e-21
orbit62          3.275572e-04  3.593225e-02
orbit63          0.000000e+00  0.000000e+00
orbit64          0.000000e+00  3.469447e-20
orbit65          0.000000e+00  4.336809e-21
orbit66          0.000000e+00  0.000000e+00
orbit67          0.000000e+00  0.000000e+00
orbit68          0.000000e+00  0.000000e+00
orbit69          0.000000e+00  0.000000e+00
orbit70          0.000000e+00  4.336809e-21
orbit71          0.000000e+00  0.000000e+00
orbit72          0.000000e+00  0.000000e+00
AP               0.000000e+00  0.000000e+00
bet              6.109489e-05  7.710747e-02
ecc              0.000000e+00  1.436568e-20
eccrad           4.357298e-06  1.333333e-02
close           -1.055019e-06  4.240688e-02
constraint      -1.124516e-06  1.574340e-02
coreness         1.430460e-04  1.211407e-01
knn              2.160679e-05  3.095139e-02
hubscore         2.224289e-04  9.685679e-02
pagerank         9.868913e-04  1.180013e-01
trans            0.000000e+00  7.426785e-20
evcent           7.129385e-04  6.272723e-02
first            1.717804e-05  3.359477e-02
upto_second      6.743709e-05  4.128486e-02
upto_third       1.665543e-03  1.064170e-01
upto_fourth      1.216949e-03  3.076206e-03
upto_fifth       8.758107e-05  3.713053e-01
upto_sixth       2.134198e-04  3.937632e-02
second           1.137989e-06  2.056413e-03
third            9.916956e-04  1.191680e-01
fourth           7.219007e-04  2.523876e-01
fifth            1.590640e-04  2.569951e-01
sixth            2.106013e-04  2.290445e-01
ratio1           4.732773e-05  2.736274e-02
ratio2           2.234909e-04  9.761994e-02
ratio3           8.053120e-04  1.206982e-01
ratio4           3.140831e-04  8.006973e-02
ratio5           7.584942e-05  3.235976e-01
ratio6           1.715585e-04  3.393114e-01
selfinter        4.681069e-05  5.131598e-02
walktrap_vertex  1.383693e-04  3.269544e-02
bigcom1          2.814010e-04  1.035228e-01
bigcom2          0.000000e+00  0.000000e+00
bigcom3          0.000000e+00  0.000000e+00
bigcom4          4.373927e-04  8.750363e-03
bigcom6          0.000000e+00  0.000000e+00
bigcom8          0.000000e+00  0.000000e+00
bigcom9          0.000000e+00  0.000000e+00
bigcom11         0.000000e+00  0.000000e+00
bigcom13         0.000000e+00  0.000000e+00
bigcom15         0.000000e+00  0.000000e+00
bigcom16         0.000000e+00  0.000000e+00
bigcom21         0.000000e+00  0.000000e+00
bigcom22         0.000000e+00  0.000000e+00
bigcom24         0.000000e+00  0.000000e+00
bigcom26         0.000000e+00  0.000000e+00
bigcom28         0.000000e+00  0.000000e+00
bigcom30         0.000000e+00  0.000000e+00
bigcom31         0.000000e+00  0.000000e+00
bigcom32         0.000000e+00  0.000000e+00
bigcom33         0.000000e+00  0.000000e+00
bigcom34         0.000000e+00  0.000000e+00
bigcom36         0.000000e+00  0.000000e+00
bigcom37         0.000000e+00  0.000000e+00
bigcom38         0.000000e+00  0.000000e+00
bigcom39         0.000000e+00  0.000000e+00
bigcom40         4.380571e-04  1.931769e-01
bigcom43         0.000000e+00  0.000000e+00
bigcom44         0.000000e+00  0.000000e+00
bigcom46         0.000000e+00  0.000000e+00
bigcom47         0.000000e+00  0.000000e+00
bigcom49         0.000000e+00  0.000000e+00
bigcom50         0.000000e+00  4.336809e-21
bigcom51         0.000000e+00  0.000000e+00
bigcom52         0.000000e+00  0.000000e+00
bigcom54         0.000000e+00  0.000000e+00
bigcom56         0.000000e+00  0.000000e+00
bigcom62         0.000000e+00  8.673617e-21
bigcom66         0.000000e+00  0.000000e+00
bigcom68         0.000000e+00  0.000000e+00
bigcom69         0.000000e+00  0.000000e+00
bigcom71         0.000000e+00  0.000000e+00
bigcom72         0.000000e+00  0.000000e+00
bigcom73         0.000000e+00  0.000000e+00
bigcom74         0.000000e+00  0.000000e+00
bigcom75         0.000000e+00  0.000000e+00
bigcom76         0.000000e+00  0.000000e+00
bigcom77         0.000000e+00  0.000000e+00
bigcom79         0.000000e+00  0.000000e+00
bigcom80         0.000000e+00  3.469447e-20
bigcom82         0.000000e+00  0.000000e+00
bigcom83         0.000000e+00  0.000000e+00
bigcom84         0.000000e+00  0.000000e+00
bigcom85         0.000000e+00  8.673617e-21
bigcom87         0.000000e+00  0.000000e+00
bigcom89         0.000000e+00  0.000000e+00
bigcom91         0.000000e+00  4.336809e-21
bigcom92         0.000000e+00  0.000000e+00
bigcom93         0.000000e+00  0.000000e+00
bigcom96         0.000000e+00  0.000000e+00
bigcom97         0.000000e+00  0.000000e+00
bigcom98         0.000000e+00  0.000000e+00
bigcom99         0.000000e+00  0.000000e+00
bigcom101        0.000000e+00  0.000000e+00
bigcom104        0.000000e+00  0.000000e+00
bigcom106        0.000000e+00  0.000000e+00
bigcom109        0.000000e+00  0.000000e+00
bigcom113        0.000000e+00  0.000000e+00
bigcom116        0.000000e+00  0.000000e+00
bigcom120        0.000000e+00  0.000000e+00
bigcom123        0.000000e+00  0.000000e+00
bigcom126        0.000000e+00  0.000000e+00
bigcom127        0.000000e+00  0.000000e+00
bigcom137        0.000000e+00  0.000000e+00
bigcom139        0.000000e+00  0.000000e+00
bigcom140        0.000000e+00  0.000000e+00
bigcom143        0.000000e+00  0.000000e+00
bigcom145        0.000000e+00  0.000000e+00
bigcom146        0.000000e+00  0.000000e+00
bigcom147        0.000000e+00  0.000000e+00
bigcom149        0.000000e+00  0.000000e+00
bigcom153        0.000000e+00  0.000000e+00
bigcom154        0.000000e+00  0.000000e+00
bigcom156        0.000000e+00  0.000000e+00
bigcom157        0.000000e+00  0.000000e+00
bigcom158        0.000000e+00  0.000000e+00
bigcom160        0.000000e+00  0.000000e+00
bigcom161        0.000000e+00  0.000000e+00
bigcom162        0.000000e+00  0.000000e+00
bigcom164        0.000000e+00  0.000000e+00
bigcom166        0.000000e+00  0.000000e+00
bigcom167        0.000000e+00  0.000000e+00
bigcom171        0.000000e+00  8.569662e-01
bigcom173        0.000000e+00  0.000000e+00
bigcom175        0.000000e+00  0.000000e+00
bigcom176        0.000000e+00  0.000000e+00
bigcom177        0.000000e+00  0.000000e+00
bigcom178        0.000000e+00  0.000000e+00
bigcom180        0.000000e+00  0.000000e+00
bigcom181        0.000000e+00  0.000000e+00
bigcom184        0.000000e+00  8.673617e-21
bigcom186        0.000000e+00  0.000000e+00
bigcom187        0.000000e+00  0.000000e+00
bigcom189        0.000000e+00  0.000000e+00
bigcom194        0.000000e+00  0.000000e+00
bigcom195        0.000000e+00  0.000000e+00
bigcom196       -8.663638e-06  5.691589e-01
bigcom204        0.000000e+00  0.000000e+00
bigcom205        0.000000e+00  0.000000e+00
bigcom212        0.000000e+00  0.000000e+00
bigcom214        0.000000e+00  0.000000e+00
bigcom222        0.000000e+00  0.000000e+00
bigcom223        0.000000e+00  0.000000e+00
bigcom226        0.000000e+00  0.000000e+00
bigcom227        0.000000e+00  0.000000e+00
bigcom229        0.000000e+00  0.000000e+00
bigcom233        0.000000e+00  0.000000e+00
bigcom236        0.000000e+00  0.000000e+00
bigcom237        0.000000e+00  0.000000e+00
bigcom246        0.000000e+00  0.000000e+00
bigcom248        0.000000e+00  0.000000e+00
bigcom249        0.000000e+00  0.000000e+00
bigcom250        0.000000e+00  0.000000e+00
bigcom254        0.000000e+00  0.000000e+00
bigcom266        0.000000e+00  0.000000e+00
bigcom269        0.000000e+00  0.000000e+00
bigcom272        0.000000e+00  0.000000e+00
bigcom274        0.000000e+00  0.000000e+00
bigcom281        0.000000e+00  0.000000e+00
bigcom291        0.000000e+00  0.000000e+00
bigcom292        0.000000e+00  0.000000e+00
bigcom295        0.000000e+00  0.000000e+00
bigcom299        0.000000e+00  0.000000e+00
bigcom301        0.000000e+00  0.000000e+00
bigcom306        0.000000e+00  8.673617e-21
bigcom309        0.000000e+00  0.000000e+00
bigcom314        0.000000e+00  8.673617e-21
bigcom321        0.000000e+00  0.000000e+00
bigcom341        0.000000e+00  0.000000e+00
bigcom350        0.000000e+00  0.000000e+00
bigcom353        0.000000e+00  0.000000e+00
bigcom359        0.000000e+00  0.000000e+00
bigcom363        0.000000e+00  0.000000e+00
bigcom365        0.000000e+00  0.000000e+00
bigcom385        0.000000e+00  0.000000e+00
bigcom386        0.000000e+00  0.000000e+00
bigcom408        0.000000e+00  0.000000e+00
bigcom412        0.000000e+00  0.000000e+00
bigcom480        0.000000e+00  0.000000e+00
spin_vertex      0.000000e+00  8.333333e-03
membership_s1   -5.186243e-06  1.970877e-02
membership_s3    0.000000e+00  0.000000e+00
membership_s4   -5.028066e-06  5.834107e-02
membership_s5    2.132505e-06  2.435038e-02
membership_s6    0.000000e+00  0.000000e+00
membership_s7    0.000000e+00  0.000000e+00
membership_s8    0.000000e+00  0.000000e+00
membership_s9    0.000000e+00  0.000000e+00
membership_s11   0.000000e+00  0.000000e+00
membership_s12   0.000000e+00  0.000000e+00
membership_s14   0.000000e+00  0.000000e+00
membership_s15   0.000000e+00  0.000000e+00
membership_s16   0.000000e+00  0.000000e+00
membership_s17   0.000000e+00  0.000000e+00
membership_s18   0.000000e+00  0.000000e+00
membership_s20   0.000000e+00  0.000000e+00
membership_s21   0.000000e+00  0.000000e+00
membership_s22   0.000000e+00  0.000000e+00
membership_s24   0.000000e+00  0.000000e+00
membership_s25   0.000000e+00  0.000000e+00
membership_s26   0.000000e+00  0.000000e+00
membership_s27   0.000000e+00  0.000000e+00
membership_s28   0.000000e+00  0.000000e+00
membership_s30   0.000000e+00  5.421011e-22
membership_s31   0.000000e+00  0.000000e+00
membership_s32   1.511180e-05  4.422660e-02
membership_s33   0.000000e+00  0.000000e+00
membership_s36   1.755710e-04  2.250909e-01
membership_s37   0.000000e+00  0.000000e+00
V1               2.120466e-04  2.582967e-01
V2               5.970077e-04  1.849678e-01
pdi              0.000000e+00  0.000000e+00
adhesion         6.162359e-03  4.981144e-01
cohesion         6.793663e-03  1.753639e-01
inner            7.220829e-04  1.476542e-01
outer            3.359753e-04  1.408518e-01
ioratio          4.103570e-04  2.550340e-01
comsize          4.551894e-04  4.677803e-01
[1] "Dataset: low_CT Model GLM, run: 8 of 10 2015-06-22 17:20:23"
[1] "glmnet variable coefficients"
                         [,1]          [,2]
(Intercept)     -6.172664e+00 -7.195532e+00
graph0           7.998689e-40  6.938476e-03
graph1           2.739853e-43 -1.368257e-06
graph2          -1.910326e-40 -2.154937e-02
graph3           3.275743e-44  1.611881e-07
graph4           1.872533e-46  1.673242e-09
graph5           2.275388e-41  1.916615e-04
graph6           9.795712e-44  7.225888e-07
graph7          -6.812874e-42 -2.522538e-04
graph8          -1.217011e-39 -3.215584e-02
graph9           7.784115e-46 -1.176758e-09
graph10          1.005661e-47  9.374927e-11
graph11          2.844395e-49  3.669596e-12
graph12          5.662862e-46  6.268400e-09
graph13          1.004955e-44 -1.439741e-07
graph14          5.737299e-47  8.624043e-10
graph15          1.591323e-42 -1.858306e-05
graph16          5.166128e-45 -8.442344e-08
graph17          6.457923e-45  3.220119e-07
graph18         -4.931466e-44 -8.043261e-06
graph19          4.014824e-44  1.317958e-06
graph20          6.117872e-43  1.173246e-05
graph21          1.002250e-42  1.134306e-05
graph22         -1.206470e-43 -4.331954e-06
graph23          2.006052e-43  6.828961e-06
graph24         -3.048552e-43 -1.113703e-05
graph25          9.866902e-42  3.458134e-05
graph26         -5.091296e-42 -2.421700e-04
graph27         -5.988196e-41 -1.544360e-03
graph28         -3.690737e-41 -5.271393e-04
graph29         -2.104377e-39 -1.470007e-02
orbit0           7.998689e-40  6.950479e-03
orbit1           2.667785e-43 -1.402003e-06
orbit2           4.287568e-40  3.649889e-03
orbit3          -1.910326e-40 -2.153964e-02
orbit4           2.356979e-44 -6.735444e-08
orbit5           1.061791e-42  1.822329e-05
orbit6           1.872468e-46  1.693494e-09
orbit7           4.760227e-40  3.393966e-03
orbit8           2.275388e-41  1.920502e-04
orbit9           1.368686e-43  1.560313e-06
orbit10          1.159457e-43 -2.101932e-06
orbit11          5.741478e-40 -1.605583e-04
orbit12         -6.833990e-42 -2.512750e-04
orbit13         -2.343560e-40 -1.311118e-02
orbit14         -1.217011e-39 -3.215296e-02
orbit15          7.613351e-46  4.564207e-09
orbit16          4.978667e-44  5.377669e-07
orbit17          4.703844e-45 -2.117262e-07
orbit18         -2.422059e-46 -1.316258e-08
orbit19          7.807742e-48  7.870507e-11
orbit20          1.134478e-45  2.727336e-08
orbit21          1.495402e-42  3.023106e-05
orbit22          2.844395e-49  3.644354e-12
orbit23          8.394914e-40  2.692076e-03
orbit24          6.131466e-46  9.151547e-09
orbit25          1.229571e-45 -3.313911e-09
orbit26          1.138109e-42  3.812205e-05
orbit27          1.670459e-44 -5.800699e-08
orbit28          5.069278e-43  5.466559e-06
orbit29         -1.624721e-44 -1.252698e-06
orbit30          2.577428e-42  6.963552e-05
orbit31          5.275686e-47  4.597128e-10
orbit32          4.043325e-46  1.270663e-08
orbit33          2.048368e-39  4.587521e-02
orbit34          1.591323e-42 -1.867586e-05
orbit35          3.685572e-45 -3.456376e-08
orbit36          5.191837e-43  1.291926e-05
orbit37          1.842336e-44 -4.725870e-07
orbit38          2.282608e-41  2.645457e-04
orbit39          5.722612e-45  1.056496e-07
orbit40          1.210329e-44  7.642724e-07
orbit41         -1.138062e-42 -7.729477e-05
orbit42          1.405982e-39  1.438088e-02
orbit43         -4.929512e-44 -8.077519e-06
orbit44         -1.285660e-39 -1.030402e-01
orbit45          6.325494e-44  2.088133e-06
orbit46         -1.535524e-43 -4.901720e-06
orbit47          1.430571e-41  5.127785e-04
orbit48         -9.407066e-43 -4.443698e-05
orbit49          6.192048e-43  1.210025e-05
orbit50         -1.069054e-41 -2.596774e-03
orbit51          2.372324e-42  1.463225e-05
orbit52          4.069188e-43  1.995004e-05
orbit53          7.009376e-42 -1.042335e-03
orbit54         -1.206322e-43 -4.353028e-06
orbit55         -1.385690e-39 -3.889625e-02
orbit56          2.299864e-43  7.611133e-06
orbit57         -1.706777e-42 -4.522587e-05
orbit58         -1.126837e-39 -5.688638e-02
orbit59         -2.681595e-43 -9.066959e-06
orbit60         -1.547547e-41 -7.699457e-04
orbit61         -1.526576e-39 -4.209285e-02
orbit62          1.539920e-41  1.553959e-04
orbit63         -4.543265e-41 -3.780540e-03
orbit64         -2.489204e-41 -8.129901e-04
orbit65         -5.866439e-42 -3.054839e-04
orbit66         -1.602199e-41 -3.341726e-04
orbit67         -1.494627e-39 -2.434635e-02
orbit68         -5.989245e-41 -1.547183e-03
orbit69         -2.106402e-39 -3.520581e-02
orbit70         -3.694633e-41 -5.301371e-04
orbit71         -1.072152e-39 -9.566895e-03
orbit72         -2.104377e-39 -1.469110e-02
AP              -2.168673e-39 -8.392403e-02
bet             -2.314922e-44 -3.089798e-06
ecc              6.271201e-40  3.528366e-02
eccrad           3.762721e-39  2.117012e-01
close           -3.057211e-39 -3.590754e-01
constraint      -3.622000e-39 -7.746266e-02
coreness         9.371513e-40  2.022101e-02
knn             -1.131858e-42 -2.336456e-05
hubscore         5.008139e-38  8.940196e-01
pagerank        -5.758387e-39 -4.246020e-01
trans           -2.594603e-39 -1.165429e-01
evcent           4.762742e-38  7.484222e-01
first            7.998689e-40  6.932336e-03
upto_second      2.390165e-43 -2.135389e-06
upto_third      -4.291322e-44 -4.356456e-06
upto_fourth     -9.878416e-44 -5.466129e-06
upto_fifth      -3.987549e-45  4.978874e-07
upto_sixth       2.331649e-43  1.476252e-05
second           2.359925e-43 -2.153606e-06
third           -8.367462e-44 -6.300319e-06
fourth          -5.562490e-44  1.253985e-06
fifth            1.611783e-43  9.071122e-06
sixth            6.523108e-44  2.898531e-06
ratio1          -1.157273e-42 -2.377895e-05
ratio2          -2.815292e-42 -3.129976e-05
ratio3          -2.928698e-43 -3.998737e-05
ratio4          -3.237127e-42 -1.413194e-04
ratio5          -2.408901e-42 -9.000602e-05
ratio6           3.049315e-44  6.378920e-06
selfinter        3.368315e-39  1.713905e-01
walktrap_vertex  2.916834e-39  7.642640e-02
bigcom1          2.844619e-39  1.106019e-01
bigcom2         -2.105052e-39 -6.199705e-02
bigcom3          8.028468e-39  3.343869e-01
bigcom4          8.987798e-40  5.931774e-02
bigcom6         -2.103029e-39 -7.049962e-02
bigcom8         -2.133785e-39 -8.514952e-02
bigcom9         -2.111823e-39 -8.987907e-02
bigcom11        -2.105052e-39 -1.736026e-01
bigcom13        -2.109109e-39 -1.285673e-01
bigcom15        -2.108770e-39 -8.052996e-02
bigcom16        -2.104377e-39 -1.442558e-01
bigcom21        -2.117612e-39 -1.097997e-01
bigcom22        -2.130669e-39 -1.131057e-01
bigcom24        -2.103703e-39 -4.577203e-02
bigcom26        -2.111823e-39 -1.067941e-01
bigcom28        -2.134826e-39 -1.147182e-01
bigcom30        -2.114884e-39 -1.689850e-01
bigcom31        -2.103029e-39 -7.530452e-02
bigcom32        -2.106065e-39 -7.103299e-02
bigcom33        -2.103366e-39 -9.965752e-02
bigcom34        -2.104040e-39 -1.623369e-01
bigcom36        -2.104377e-39 -1.231703e-01
bigcom37        -2.103029e-39 -8.182322e-02
bigcom38        -2.106740e-39 -9.409109e-02
bigcom39        -2.106065e-39 -1.190330e-01
bigcom40         4.042702e-39  1.781833e-01
bigcom43        -2.104377e-39 -1.069973e-01
bigcom44        -2.126528e-39 -1.338303e-01
bigcom46        -2.105727e-39 -1.277820e-01
bigcom47        -2.105052e-39 -8.835553e-02
bigcom49        -2.104714e-39 -9.971060e-02
bigcom50        -2.104714e-39 -9.128177e-02
bigcom51        -2.103703e-39 -1.404499e-01
bigcom52        -2.103029e-39 -9.421300e-02
bigcom54        -2.103366e-39 -1.044625e-01
bigcom56        -2.103703e-39 -6.591863e-02
bigcom62        -2.103366e-39 -1.056273e-01
bigcom66        -2.104040e-39 -1.078827e-01
bigcom68        -2.103703e-39 -6.585020e-02
bigcom69        -2.105389e-39 -9.434924e-02
bigcom71        -2.106740e-39 -7.365492e-02
bigcom72        -2.104377e-39 -1.119668e-01
bigcom73        -2.103703e-39 -1.132140e-01
bigcom74        -2.104377e-39 -1.163992e-01
bigcom75        -2.103029e-39 -7.745239e-02
bigcom76        -2.104040e-39 -9.676304e-02
bigcom77        -2.103703e-39 -6.980642e-02
bigcom79        -2.103703e-39 -1.275525e-01
bigcom80        -2.103703e-39 -1.063866e-01
bigcom82        -2.104377e-39 -1.233240e-01
bigcom83        -2.103029e-39 -4.235037e-02
bigcom84        -2.103366e-39 -2.908123e-01
bigcom85        -2.104040e-39 -1.189492e-01
bigcom87        -2.104040e-39 -9.395531e-02
bigcom89        -2.103366e-39 -1.185344e-01
bigcom91        -2.103029e-39 -6.554340e-02
bigcom92        -2.106402e-39 -6.725779e-02
bigcom93        -2.103366e-39 -8.645992e-02
bigcom96        -2.103029e-39 -6.767276e-02
bigcom97        -2.104040e-39 -1.123757e-01
bigcom98        -2.103703e-39 -1.140643e-01
bigcom99        -2.103703e-39 -6.770108e-02
bigcom101       -2.104377e-39 -9.336406e-02
bigcom104       -2.105389e-39 -1.290632e-01
bigcom106       -2.104377e-39 -1.278006e-01
bigcom109       -2.103366e-39 -1.520643e-01
bigcom113       -2.103703e-39 -7.165414e-02
bigcom116       -2.107417e-39 -1.132823e-01
bigcom120       -2.103029e-39 -1.629005e-01
bigcom123       -2.103366e-39 -1.039981e-01
bigcom126       -2.103366e-39 -4.856876e-02
bigcom127       -2.103029e-39 -8.671971e-02
bigcom137       -2.104040e-39 -7.984978e-02
bigcom139       -2.103029e-39 -7.885736e-02
bigcom140       -2.103703e-39 -1.875467e-01
bigcom143       -2.103703e-39 -9.700674e-02
bigcom145       -2.103703e-39 -6.227844e-02
bigcom146       -2.104040e-39 -1.927371e-01
bigcom147       -2.103703e-39 -1.548810e-01
bigcom149       -2.102692e-39 -3.557385e-02
bigcom153       -2.104377e-39 -1.107156e-01
bigcom154       -2.106402e-39 -1.169202e-01
bigcom156       -2.103029e-39 -6.980952e-02
bigcom157       -2.103366e-39 -9.404189e-02
bigcom158       -2.103366e-39 -7.461401e-02
bigcom160       -2.104040e-39 -1.207246e-01
bigcom161       -2.103366e-39 -1.071359e-01
bigcom162       -2.102692e-39 -5.831770e-02
bigcom164       -2.103703e-39 -1.279438e-01
bigcom166       -2.104377e-39 -9.871697e-02
bigcom167       -2.106065e-39 -1.018955e-01
bigcom171        1.008160e-36  4.946424e+00
bigcom173       -2.104040e-39 -7.416076e-02
bigcom175       -2.103366e-39 -5.917964e-02
bigcom176       -2.103703e-39 -1.323446e-01
bigcom177       -2.103703e-39 -8.248364e-02
bigcom178       -2.103703e-39 -7.190975e-02
bigcom180       -2.103029e-39 -9.482919e-02
bigcom181       -2.104377e-39 -4.777651e-02
bigcom184       -2.103366e-39 -1.992489e-01
bigcom186       -2.103366e-39 -1.590879e-01
bigcom187       -2.103366e-39 -1.973127e-01
bigcom189       -2.104377e-39 -8.314018e-02
bigcom194       -2.104040e-39 -9.279839e-02
bigcom195       -2.103366e-39 -7.235097e-02
bigcom196        5.031092e-37  3.012864e+00
bigcom204       -2.105389e-39 -1.013795e-01
bigcom205       -2.103703e-39 -5.733869e-02
bigcom212       -2.103703e-39 -1.785476e-01
bigcom214       -2.104040e-39 -9.252489e-02
bigcom222       -2.103366e-39 -1.088024e-01
bigcom223        0.000000e+00  0.000000e+00
bigcom226       -2.103366e-39 -8.370309e-02
bigcom227       -2.103366e-39 -7.693587e-02
bigcom229       -2.103703e-39 -7.283786e-02
bigcom233       -2.103029e-39 -8.196206e-02
bigcom236       -2.103703e-39 -6.418040e-02
bigcom237       -2.102692e-39 -1.013433e-01
bigcom246       -2.103703e-39 -5.152602e-02
bigcom248       -2.104714e-39 -7.281511e-02
bigcom249       -2.103029e-39 -4.766256e-02
bigcom250       -2.103366e-39 -8.077476e-02
bigcom254       -2.104040e-39 -8.830780e-02
bigcom266       -2.103029e-39 -1.723006e-01
bigcom269       -2.105052e-39 -1.063219e-01
bigcom272       -2.103703e-39 -1.065773e-01
bigcom274       -2.108093e-39 -8.846095e-02
bigcom281       -2.103366e-39 -1.108874e-01
bigcom291       -2.102692e-39 -7.414898e-02
bigcom292       -2.103366e-39 -7.806780e-02
bigcom295        0.000000e+00  0.000000e+00
bigcom299       -2.103029e-39 -8.919157e-02
bigcom301       -2.104040e-39 -1.454249e-01
bigcom306       -2.103703e-39 -1.268166e-01
bigcom309       -2.104377e-39 -6.839334e-02
bigcom314       -2.102692e-39 -1.559189e-02
bigcom321       -2.105052e-39 -9.134254e-02
bigcom341       -2.103366e-39 -2.456029e-01
bigcom350       -2.103029e-39 -1.598881e-02
bigcom353       -2.103366e-39 -9.738681e-02
bigcom359       -2.103029e-39 -8.006130e-02
bigcom363       -2.103703e-39 -5.970643e-02
bigcom365       -2.103029e-39 -1.823600e-01
bigcom385       -2.103703e-39 -7.842560e-02
bigcom386       -2.103029e-39 -3.909030e-02
bigcom408       -2.104714e-39 -8.146047e-02
bigcom412       -2.104040e-39 -6.609415e-02
bigcom480       -2.104040e-39 -8.299770e-02
spin_vertex     -3.805065e-39 -1.113100e-01
membership_s1   -7.716354e-40 -2.256000e-02
membership_s3   -2.108770e-39 -1.226024e-01
membership_s4    8.647132e-40  5.297244e-02
membership_s5    9.582549e-41  4.661344e-02
membership_s6   -2.398413e-39 -8.832189e-02
membership_s7   -2.218502e-39 -1.037002e-01
membership_s8   -2.105727e-39 -1.124330e-01
membership_s9   -2.107755e-39 -1.156810e-01
membership_s11  -2.105389e-39 -8.808719e-02
membership_s12  -2.105389e-39 -8.083522e-02
membership_s14  -2.104377e-39 -8.563651e-02
membership_s15  -2.138650e-39 -8.248482e-02
membership_s16  -2.105727e-39 -1.158625e-01
membership_s17  -2.105052e-39 -1.003528e-01
membership_s18  -2.117271e-39 -1.055133e-01
membership_s20  -2.103703e-39 -8.468053e-02
membership_s21  -2.146692e-39 -8.227227e-02
membership_s22  -2.108432e-39 -9.004117e-02
membership_s24  -2.109448e-39 -1.044308e-01
membership_s25  -2.105389e-39 -9.758435e-02
membership_s26  -2.108093e-39 -7.414386e-02
membership_s27  -2.250054e-39 -1.062544e-01
membership_s28  -2.107417e-39 -1.133162e-01
membership_s30   5.646360e-40 -2.580209e-02
membership_s31  -2.231319e-39 -9.692408e-02
membership_s32   6.538805e-39  2.208755e-01
membership_s33  -2.104377e-39 -9.616975e-02
membership_s36   3.354869e-39  1.737216e-01
membership_s37  -2.126528e-39 -1.101023e-01
V1               9.886393e-40  2.264375e-02
V2               2.865941e-39  1.466250e-01
pdi             -9.153792e-36 -3.330870e+02
adhesion        -1.058755e-43 -2.017384e-06
cohesion         2.117802e-43  4.034865e-06
inner            4.633160e-44  7.535783e-08
outer            7.395511e-44 -1.249446e-06
ioratio          2.553748e-39 -1.849018e-02
comsize          8.089829e-43  2.981535e-05
[1] "Dataset: low_CT Model GBM, run: 9 of 10 2015-06-22 17:21:38"
Iter   TrainDeviance   ValidDeviance   StepSize   Improve
     1        0.0835            -nan     0.0100    0.0000

[1] "GBM variable coefficients"
                            var    rel.inf
fifth                     fifth 16.6188774
bigcom40               bigcom40 15.9435598
coreness               coreness 15.2394633
orbit18                 orbit18 14.4648125
graph1                   graph1 13.1712504
knn                         knn  8.3817048
graph17                 graph17  8.1023147
orbit28                 orbit28  5.4116076
orbit38                 orbit38  1.4118874
fourth                   fourth  0.9690186
membership_s32   membership_s32  0.2855034
graph0                   graph0  0.0000000
graph2                   graph2  0.0000000
graph3                   graph3  0.0000000
graph4                   graph4  0.0000000
graph5                   graph5  0.0000000
graph6                   graph6  0.0000000
graph7                   graph7  0.0000000
graph8                   graph8  0.0000000
graph9                   graph9  0.0000000
graph10                 graph10  0.0000000
graph11                 graph11  0.0000000
graph12                 graph12  0.0000000
graph13                 graph13  0.0000000
graph14                 graph14  0.0000000
graph15                 graph15  0.0000000
graph16                 graph16  0.0000000
graph18                 graph18  0.0000000
graph19                 graph19  0.0000000
graph20                 graph20  0.0000000
graph21                 graph21  0.0000000
graph22                 graph22  0.0000000
graph23                 graph23  0.0000000
graph24                 graph24  0.0000000
graph25                 graph25  0.0000000
graph26                 graph26  0.0000000
graph27                 graph27  0.0000000
graph28                 graph28  0.0000000
graph29                 graph29  0.0000000
orbit0                   orbit0  0.0000000
orbit1                   orbit1  0.0000000
orbit2                   orbit2  0.0000000
orbit3                   orbit3  0.0000000
orbit4                   orbit4  0.0000000
orbit5                   orbit5  0.0000000
orbit6                   orbit6  0.0000000
orbit7                   orbit7  0.0000000
orbit8                   orbit8  0.0000000
orbit9                   orbit9  0.0000000
orbit10                 orbit10  0.0000000
orbit11                 orbit11  0.0000000
orbit12                 orbit12  0.0000000
orbit13                 orbit13  0.0000000
orbit14                 orbit14  0.0000000
orbit15                 orbit15  0.0000000
orbit16                 orbit16  0.0000000
orbit17                 orbit17  0.0000000
orbit19                 orbit19  0.0000000
orbit20                 orbit20  0.0000000
orbit21                 orbit21  0.0000000
orbit22                 orbit22  0.0000000
orbit23                 orbit23  0.0000000
orbit24                 orbit24  0.0000000
orbit25                 orbit25  0.0000000
orbit26                 orbit26  0.0000000
orbit27                 orbit27  0.0000000
orbit29                 orbit29  0.0000000
orbit30                 orbit30  0.0000000
orbit31                 orbit31  0.0000000
orbit32                 orbit32  0.0000000
orbit33                 orbit33  0.0000000
orbit34                 orbit34  0.0000000
orbit35                 orbit35  0.0000000
orbit36                 orbit36  0.0000000
orbit37                 orbit37  0.0000000
orbit39                 orbit39  0.0000000
orbit40                 orbit40  0.0000000
orbit41                 orbit41  0.0000000
orbit42                 orbit42  0.0000000
orbit43                 orbit43  0.0000000
orbit44                 orbit44  0.0000000
orbit45                 orbit45  0.0000000
orbit46                 orbit46  0.0000000
orbit47                 orbit47  0.0000000
orbit48                 orbit48  0.0000000
orbit49                 orbit49  0.0000000
orbit50                 orbit50  0.0000000
orbit51                 orbit51  0.0000000
orbit52                 orbit52  0.0000000
orbit53                 orbit53  0.0000000
orbit54                 orbit54  0.0000000
orbit55                 orbit55  0.0000000
orbit56                 orbit56  0.0000000
orbit57                 orbit57  0.0000000
orbit58                 orbit58  0.0000000
orbit59                 orbit59  0.0000000
orbit60                 orbit60  0.0000000
orbit61                 orbit61  0.0000000
orbit62                 orbit62  0.0000000
orbit63                 orbit63  0.0000000
orbit64                 orbit64  0.0000000
orbit65                 orbit65  0.0000000
orbit66                 orbit66  0.0000000
orbit67                 orbit67  0.0000000
orbit68                 orbit68  0.0000000
orbit69                 orbit69  0.0000000
orbit70                 orbit70  0.0000000
orbit71                 orbit71  0.0000000
orbit72                 orbit72  0.0000000
AP                           AP  0.0000000
bet                         bet  0.0000000
ecc                         ecc  0.0000000
eccrad                   eccrad  0.0000000
close                     close  0.0000000
constraint           constraint  0.0000000
hubscore               hubscore  0.0000000
pagerank               pagerank  0.0000000
trans                     trans  0.0000000
evcent                   evcent  0.0000000
first                     first  0.0000000
upto_second         upto_second  0.0000000
upto_third           upto_third  0.0000000
upto_fourth         upto_fourth  0.0000000
upto_fifth           upto_fifth  0.0000000
upto_sixth           upto_sixth  0.0000000
second                   second  0.0000000
third                     third  0.0000000
sixth                     sixth  0.0000000
ratio1                   ratio1  0.0000000
ratio2                   ratio2  0.0000000
ratio3                   ratio3  0.0000000
ratio4                   ratio4  0.0000000
ratio5                   ratio5  0.0000000
ratio6                   ratio6  0.0000000
selfinter             selfinter  0.0000000
walktrap_vertex walktrap_vertex  0.0000000
bigcom1                 bigcom1  0.0000000
bigcom2                 bigcom2  0.0000000
bigcom3                 bigcom3  0.0000000
bigcom4                 bigcom4  0.0000000
bigcom6                 bigcom6  0.0000000
bigcom8                 bigcom8  0.0000000
bigcom9                 bigcom9  0.0000000
bigcom11               bigcom11  0.0000000
bigcom13               bigcom13  0.0000000
bigcom15               bigcom15  0.0000000
bigcom16               bigcom16  0.0000000
bigcom21               bigcom21  0.0000000
bigcom22               bigcom22  0.0000000
bigcom24               bigcom24  0.0000000
bigcom26               bigcom26  0.0000000
bigcom28               bigcom28  0.0000000
bigcom30               bigcom30  0.0000000
bigcom31               bigcom31  0.0000000
bigcom32               bigcom32  0.0000000
bigcom33               bigcom33  0.0000000
bigcom34               bigcom34  0.0000000
bigcom36               bigcom36  0.0000000
bigcom37               bigcom37  0.0000000
bigcom38               bigcom38  0.0000000
bigcom39               bigcom39  0.0000000
bigcom43               bigcom43  0.0000000
bigcom44               bigcom44  0.0000000
bigcom46               bigcom46  0.0000000
bigcom47               bigcom47  0.0000000
bigcom49               bigcom49  0.0000000
bigcom50               bigcom50  0.0000000
bigcom51               bigcom51  0.0000000
bigcom52               bigcom52  0.0000000
bigcom54               bigcom54  0.0000000
bigcom56               bigcom56  0.0000000
bigcom62               bigcom62  0.0000000
bigcom66               bigcom66  0.0000000
bigcom68               bigcom68  0.0000000
bigcom69               bigcom69  0.0000000
bigcom71               bigcom71  0.0000000
bigcom72               bigcom72  0.0000000
bigcom73               bigcom73  0.0000000
bigcom74               bigcom74  0.0000000
bigcom75               bigcom75  0.0000000
bigcom76               bigcom76  0.0000000
bigcom77               bigcom77  0.0000000
bigcom79               bigcom79  0.0000000
bigcom80               bigcom80  0.0000000
bigcom82               bigcom82  0.0000000
bigcom83               bigcom83  0.0000000
bigcom84               bigcom84  0.0000000
bigcom85               bigcom85  0.0000000
bigcom87               bigcom87  0.0000000
bigcom89               bigcom89  0.0000000
bigcom91               bigcom91  0.0000000
bigcom92               bigcom92  0.0000000
bigcom93               bigcom93  0.0000000
bigcom96               bigcom96  0.0000000
bigcom97               bigcom97  0.0000000
bigcom98               bigcom98  0.0000000
bigcom99               bigcom99  0.0000000
bigcom101             bigcom101  0.0000000
bigcom104             bigcom104  0.0000000
bigcom106             bigcom106  0.0000000
bigcom109             bigcom109  0.0000000
bigcom113             bigcom113  0.0000000
bigcom116             bigcom116  0.0000000
bigcom120             bigcom120  0.0000000
bigcom123             bigcom123  0.0000000
bigcom126             bigcom126  0.0000000
bigcom127             bigcom127  0.0000000
bigcom137             bigcom137  0.0000000
bigcom139             bigcom139  0.0000000
bigcom140             bigcom140  0.0000000
bigcom143             bigcom143  0.0000000
bigcom145             bigcom145  0.0000000
bigcom146             bigcom146  0.0000000
bigcom147             bigcom147  0.0000000
bigcom149             bigcom149  0.0000000
bigcom153             bigcom153  0.0000000
bigcom154             bigcom154  0.0000000
bigcom156             bigcom156  0.0000000
bigcom157             bigcom157  0.0000000
bigcom158             bigcom158  0.0000000
bigcom160             bigcom160  0.0000000
bigcom161             bigcom161  0.0000000
bigcom162             bigcom162  0.0000000
bigcom164             bigcom164  0.0000000
bigcom166             bigcom166  0.0000000
bigcom167             bigcom167  0.0000000
bigcom171             bigcom171  0.0000000
bigcom173             bigcom173  0.0000000
bigcom175             bigcom175  0.0000000
bigcom176             bigcom176  0.0000000
bigcom177             bigcom177  0.0000000
bigcom178             bigcom178  0.0000000
bigcom180             bigcom180  0.0000000
bigcom181             bigcom181  0.0000000
bigcom184             bigcom184  0.0000000
bigcom186             bigcom186  0.0000000
bigcom187             bigcom187  0.0000000
bigcom189             bigcom189  0.0000000
bigcom194             bigcom194  0.0000000
bigcom195             bigcom195  0.0000000
bigcom196             bigcom196  0.0000000
bigcom204             bigcom204  0.0000000
bigcom205             bigcom205  0.0000000
bigcom212             bigcom212  0.0000000
bigcom214             bigcom214  0.0000000
bigcom222             bigcom222  0.0000000
bigcom223             bigcom223  0.0000000
bigcom226             bigcom226  0.0000000
bigcom227             bigcom227  0.0000000
bigcom229             bigcom229  0.0000000
bigcom233             bigcom233  0.0000000
bigcom236             bigcom236  0.0000000
bigcom237             bigcom237  0.0000000
bigcom246             bigcom246  0.0000000
bigcom248             bigcom248  0.0000000
bigcom249             bigcom249  0.0000000
bigcom250             bigcom250  0.0000000
bigcom254             bigcom254  0.0000000
bigcom266             bigcom266  0.0000000
bigcom269             bigcom269  0.0000000
bigcom272             bigcom272  0.0000000
bigcom274             bigcom274  0.0000000
bigcom281             bigcom281  0.0000000
bigcom291             bigcom291  0.0000000
bigcom292             bigcom292  0.0000000
bigcom295             bigcom295  0.0000000
bigcom299             bigcom299  0.0000000
bigcom301             bigcom301  0.0000000
bigcom306             bigcom306  0.0000000
bigcom309             bigcom309  0.0000000
bigcom314             bigcom314  0.0000000
bigcom321             bigcom321  0.0000000
bigcom341             bigcom341  0.0000000
bigcom350             bigcom350  0.0000000
bigcom353             bigcom353  0.0000000
bigcom359             bigcom359  0.0000000
bigcom363             bigcom363  0.0000000
bigcom365             bigcom365  0.0000000
bigcom385             bigcom385  0.0000000
bigcom386             bigcom386  0.0000000
bigcom408             bigcom408  0.0000000
bigcom412             bigcom412  0.0000000
bigcom480             bigcom480  0.0000000
spin_vertex         spin_vertex  0.0000000
membership_s1     membership_s1  0.0000000
membership_s3     membership_s3  0.0000000
membership_s4     membership_s4  0.0000000
membership_s5     membership_s5  0.0000000
membership_s6     membership_s6  0.0000000
membership_s7     membership_s7  0.0000000
membership_s8     membership_s8  0.0000000
membership_s9     membership_s9  0.0000000
membership_s11   membership_s11  0.0000000
membership_s12   membership_s12  0.0000000
membership_s14   membership_s14  0.0000000
membership_s15   membership_s15  0.0000000
membership_s16   membership_s16  0.0000000
membership_s17   membership_s17  0.0000000
membership_s18   membership_s18  0.0000000
membership_s20   membership_s20  0.0000000
membership_s21   membership_s21  0.0000000
membership_s22   membership_s22  0.0000000
membership_s24   membership_s24  0.0000000
membership_s25   membership_s25  0.0000000
membership_s26   membership_s26  0.0000000
membership_s27   membership_s27  0.0000000
membership_s28   membership_s28  0.0000000
membership_s30   membership_s30  0.0000000
membership_s31   membership_s31  0.0000000
membership_s33   membership_s33  0.0000000
membership_s36   membership_s36  0.0000000
membership_s37   membership_s37  0.0000000
V1                           V1  0.0000000
V2                           V2  0.0000000
pdi                         pdi  0.0000000
adhesion               adhesion  0.0000000
cohesion               cohesion  0.0000000
inner                     inner  0.0000000
outer                     outer  0.0000000
ioratio                 ioratio  0.0000000
comsize                 comsize  0.0000000
[1] "Dataset: low_CT Model RF, run: 9 of 10 2015-06-22 17:21:39"
     |      Out-of-bag   |
Tree |      MSE  %Var(y) |
   1 | 0.003327   189.04 |
   2 | 0.003178   180.57 |
   3 | 0.002357   133.91 |
   4 | 0.001875   106.51 |
   5 | 0.002194   124.64 |
   6 | 0.002377   135.03 |
   7 | 0.002434   138.30 |
   8 | 0.002345   133.25 |
   9 | 0.002435   138.33 |
  10 | 0.002332   132.52 |
  11 |  0.00229   130.11 |
  12 | 0.002159   122.64 |
  13 | 0.002158   122.62 |
  14 | 0.002127   120.86 |
  15 | 0.002112   119.99 |
  16 | 0.002092   118.88 |
  17 | 0.002057   116.85 |
  18 | 0.002049   116.40 |
  19 | 0.002073   117.79 |
  20 | 0.002074   117.86 |
  21 | 0.002015   114.50 |
  22 | 0.002014   114.42 |
  23 | 0.001995   113.37 |
  24 | 0.002008   114.08 |
  25 | 0.002003   113.82 |
  26 | 0.001995   113.35 |
  27 |  0.00198   112.50 |
  28 | 0.001981   112.58 |
  29 | 0.001975   112.22 |
  30 | 0.001968   111.84 |
  31 | 0.001981   112.56 |
  32 | 0.001967   111.79 |
  33 | 0.001958   111.27 |
  34 | 0.001957   111.22 |
  35 |  0.00196   111.39 |
  36 | 0.001959   111.30 |
  37 | 0.001959   111.30 |
  38 | 0.001966   111.69 |
  39 | 0.001972   112.03 |
  40 | 0.001964   111.60 |
  41 | 0.001953   110.95 |
  42 | 0.001951   110.87 |
  43 | 0.001957   111.19 |
  44 | 0.001955   111.10 |
  45 | 0.001954   111.02 |
  46 | 0.001949   110.75 |
  47 | 0.001944   110.47 |
  48 |  0.00194   110.21 |
  49 | 0.001933   109.81 |
  50 | 0.001931   109.73 |
  51 | 0.001931   109.74 |
  52 | 0.001925   109.36 |
  53 | 0.001917   108.92 |
  54 | 0.001918   108.98 |
  55 | 0.001917   108.92 |
  56 | 0.001915   108.79 |
  57 |  0.00192   109.09 |
  58 | 0.001915   108.82 |
  59 | 0.001917   108.92 |
  60 | 0.001913   108.70 |
  61 | 0.001916   108.86 |
  62 |  0.00192   109.10 |
  63 | 0.001916   108.88 |
  64 | 0.001913   108.72 |
  65 |  0.00192   109.07 |
  66 | 0.001917   108.90 |
  67 | 0.001917   108.93 |
  68 | 0.001917   108.93 |
  69 | 0.001912   108.66 |
  70 | 0.001912   108.64 |
  71 | 0.001901   107.99 |
  72 | 0.001903   108.10 |
  73 | 0.001905   108.24 |
  74 | 0.001906   108.32 |
  75 | 0.001907   108.38 |
  76 | 0.001909   108.47 |
  77 | 0.001912   108.63 |
  78 | 0.001908   108.43 |
  79 | 0.001906   108.28 |
  80 | 0.001903   108.13 |
  81 | 0.001903   108.14 |
  82 | 0.001909   108.45 |
  83 | 0.001912   108.65 |
  84 | 0.001911   108.60 |
  85 | 0.001913   108.67 |
  86 | 0.001916   108.88 |
  87 | 0.001911   108.60 |
  88 | 0.001909   108.48 |
  89 | 0.001906   108.29 |
  90 | 0.001901   107.99 |
  91 | 0.001899   107.92 |
  92 | 0.001899   107.92 |
  93 |   0.0019   107.97 |
  94 | 0.001899   107.88 |
  95 |   0.0019   107.94 |
  96 |   0.0019   107.98 |
  97 |   0.0019   107.97 |
  98 | 0.001898   107.86 |
  99 | 0.001898   107.84 |
 100 | 0.001897   107.81 |
[1] "Random Forest variable coefficients"
                      %IncMSE IncNodePurity
graph0           0.000000e+00  1.355253e-21
graph1           1.988450e-04  6.961186e-02
graph2           0.000000e+00  4.743385e-22
graph3           2.043450e-04  8.510097e-02
graph4           1.527200e-03  1.875798e-02
graph5           1.888967e-03  1.306038e-01
graph6           2.580931e-03  6.562797e-02
graph7           8.904720e-06  2.100000e-02
graph8           0.000000e+00  4.065758e-22
graph9           6.191675e-04  4.372855e-02
graph10          3.629236e-03  1.474631e-01
graph11          3.128586e-03  8.814918e-02
graph12          2.536733e-03  6.799489e-02
graph13          8.745669e-04  7.840366e-02
graph14          2.104271e-03  1.238472e-02
graph15          1.266726e-04  5.566685e-02
graph16          0.000000e+00  4.689090e-17
graph17          3.137796e-03  9.786227e-02
graph18          0.000000e+00  7.453890e-22
graph19          5.113199e-04  1.331197e-01
graph20          3.770220e-03  2.628341e-01
graph21          1.270767e-04  6.305198e-02
graph22          0.000000e+00  2.647337e-17
graph23          3.200892e-03  1.564921e-01
graph24          0.000000e+00  1.275598e-18
graph25          9.984666e-04  1.128884e-01
graph26          0.000000e+00  9.486769e-22
graph27          0.000000e+00  1.694066e-22
graph28          0.000000e+00  0.000000e+00
graph29          0.000000e+00  0.000000e+00
orbit0           0.000000e+00  1.848090e-18
orbit1           2.338562e-04  2.288834e-02
orbit2           0.000000e+00  6.776264e-22
orbit3           0.000000e+00  5.082198e-22
orbit4           6.154398e-04  8.834667e-02
orbit5           4.144494e-04  7.082088e-02
orbit6           1.011410e-03  1.023439e-01
orbit7           0.000000e+00  7.453890e-22
orbit8           6.424882e-04  3.356668e-02
orbit9           9.078455e-04  1.298005e-02
orbit10          0.000000e+00  5.759824e-22
orbit11          8.961475e-06  9.194413e-03
orbit12          0.000000e+00  2.710505e-22
orbit13          0.000000e+00  5.421011e-22
orbit14          0.000000e+00  1.355253e-22
orbit15          3.178451e-04  8.163100e-02
orbit16          9.328622e-05  1.736183e-02
orbit17          1.683111e-03  2.833114e-02
orbit18          8.207904e-04  8.709164e-02
orbit19          2.226716e-03  4.254206e-02
orbit20          2.199736e-05  3.066192e-02
orbit21          3.056861e-05  4.242873e-02
orbit22          3.386822e-03  3.708245e-02
orbit23          0.000000e+00  5.082198e-22
orbit24          3.142209e-03  8.643992e-02
orbit25          8.837826e-06  1.851852e-02
orbit26          0.000000e+00  6.453781e-18
orbit27          3.181994e-04  6.529130e-02
orbit28          2.839969e-05  7.356347e-02
orbit29          0.000000e+00  3.204545e-02
orbit30          5.420342e-05  1.158076e-01
orbit31          1.948589e-03  1.076785e-01
orbit32          0.000000e+00  2.539720e-17
orbit33          0.000000e+00  8.131516e-22
orbit34          4.403105e-04  3.598957e-02
orbit35          3.807005e-04  6.498159e-02
orbit36          9.540093e-05  7.088652e-02
orbit37          2.530095e-04  7.268353e-02
orbit38          1.129909e-04  6.092294e-02
orbit39          1.435273e-03  8.046324e-02
orbit40          0.000000e+00  1.355253e-22
orbit41          0.000000e+00  9.486769e-22
orbit42          0.000000e+00  8.934582e-04
orbit43          1.313511e-05  2.809524e-02
orbit44          0.000000e+00  3.388132e-23
orbit45          2.157474e-04  1.587717e-02
orbit46          0.000000e+00  2.032879e-22
orbit47          0.000000e+00  4.743385e-22
orbit48          3.870968e-05  1.875969e-03
orbit49          3.298798e-03  8.686521e-02
orbit50          0.000000e+00  9.642857e-03
orbit51          1.741431e-05  2.686508e-02
orbit52          0.000000e+00  2.710505e-22
orbit53         -1.711459e-05  1.870445e-02
orbit54          0.000000e+00  9.147956e-22
orbit55          0.000000e+00  3.388132e-23
orbit56          4.995779e-03  1.308517e-01
orbit57          0.000000e+00  1.355253e-22
orbit58          0.000000e+00  0.000000e+00
orbit59          0.000000e+00  1.829591e-21
orbit60          0.000000e+00  4.404571e-22
orbit61          0.000000e+00  0.000000e+00
orbit62          1.150786e-03  7.671613e-02
orbit63          0.000000e+00  8.131516e-22
orbit64         -3.933474e-21  2.384362e-02
orbit65          0.000000e+00  4.404571e-22
orbit66          0.000000e+00  0.000000e+00
orbit67          0.000000e+00  0.000000e+00
orbit68          0.000000e+00  1.355253e-22
orbit69          0.000000e+00  0.000000e+00
orbit70          0.000000e+00  0.000000e+00
orbit71          0.000000e+00  0.000000e+00
orbit72          0.000000e+00  0.000000e+00
AP               0.000000e+00  5.421011e-22
bet              7.698763e-06  2.501211e-02
ecc              0.000000e+00  1.423015e-21
eccrad          -7.716049e-06  1.025641e-02
close            2.796114e-04  6.667149e-02
constraint       2.348714e-05  3.778846e-02
coreness        -2.225626e-05  1.546080e-01
knn              4.898202e-05  3.941176e-02
hubscore         2.982266e-05  1.684999e-02
pagerank         3.208277e-04  1.487732e-01
trans            0.000000e+00  6.776264e-23
evcent           1.741947e-05  3.788889e-02
first            2.611725e-05  4.045455e-02
upto_second      1.083260e-05  4.107600e-02
upto_third       1.009521e-03  1.955066e-02
upto_fourth      1.976038e-04  4.351309e-02
upto_fifth       2.497658e-03  1.160147e-01
upto_sixth       2.538897e-04  1.809912e-01
second           2.008893e-05  2.523609e-03
third            8.100243e-04  3.980806e-02
fourth           2.468268e-04  2.438915e-01
fifth            7.218201e-05  3.315145e-01
sixth            1.837615e-03  9.133327e-02
ratio1           2.459456e-04  5.824305e-02
ratio2           3.013346e-06  7.160426e-02
ratio3           1.178241e-03  5.833031e-02
ratio4           2.971914e-04  9.185555e-02
ratio5          -4.287551e-07  8.545837e-02
ratio6           9.353717e-05  8.534857e-02
selfinter        4.097219e-05  7.672370e-02
walktrap_vertex  3.107506e-04  2.174942e-02
bigcom1          1.259269e-04  8.753428e-02
bigcom2          0.000000e+00  0.000000e+00
bigcom3          0.000000e+00  0.000000e+00
bigcom4          7.809722e-04  4.258475e-02
bigcom6          0.000000e+00  0.000000e+00
bigcom8          0.000000e+00  0.000000e+00
bigcom9          0.000000e+00  0.000000e+00
bigcom11         0.000000e+00  0.000000e+00
bigcom13         0.000000e+00  2.710505e-22
bigcom15         0.000000e+00  0.000000e+00
bigcom16         0.000000e+00  0.000000e+00
bigcom21         0.000000e+00  0.000000e+00
bigcom22         0.000000e+00  0.000000e+00
bigcom24         0.000000e+00  0.000000e+00
bigcom26         0.000000e+00  0.000000e+00
bigcom28         0.000000e+00  6.776264e-23
bigcom30         0.000000e+00  1.355253e-22
bigcom31         0.000000e+00  0.000000e+00
bigcom32         0.000000e+00  0.000000e+00
bigcom33         0.000000e+00  0.000000e+00
bigcom34         0.000000e+00  0.000000e+00
bigcom36         0.000000e+00  0.000000e+00
bigcom37         0.000000e+00  0.000000e+00
bigcom38         0.000000e+00  0.000000e+00
bigcom39         0.000000e+00  0.000000e+00
bigcom40         2.950125e-04  1.028029e-01
bigcom43         0.000000e+00  0.000000e+00
bigcom44         0.000000e+00  0.000000e+00
bigcom46         0.000000e+00  0.000000e+00
bigcom47         0.000000e+00  0.000000e+00
bigcom49         0.000000e+00  0.000000e+00
bigcom50         0.000000e+00  1.355253e-22
bigcom51         0.000000e+00  0.000000e+00
bigcom52         0.000000e+00  0.000000e+00
bigcom54         0.000000e+00  0.000000e+00
bigcom56         0.000000e+00  0.000000e+00
bigcom62         0.000000e+00  0.000000e+00
bigcom66         0.000000e+00  0.000000e+00
bigcom68         0.000000e+00  0.000000e+00
bigcom69         0.000000e+00  0.000000e+00
bigcom71         0.000000e+00  0.000000e+00
bigcom72         0.000000e+00  0.000000e+00
bigcom73         0.000000e+00  0.000000e+00
bigcom74         0.000000e+00  0.000000e+00
bigcom75         0.000000e+00  0.000000e+00
bigcom76         0.000000e+00  3.388132e-23
bigcom77         0.000000e+00  0.000000e+00
bigcom79         0.000000e+00  0.000000e+00
bigcom80         0.000000e+00  1.355253e-22
bigcom82         0.000000e+00  0.000000e+00
bigcom83         0.000000e+00  0.000000e+00
bigcom84         0.000000e+00  0.000000e+00
bigcom85         0.000000e+00  0.000000e+00
bigcom87         0.000000e+00  0.000000e+00
bigcom89         0.000000e+00  0.000000e+00
bigcom91         0.000000e+00  0.000000e+00
bigcom92         0.000000e+00  0.000000e+00
bigcom93         0.000000e+00  0.000000e+00
bigcom96         0.000000e+00  0.000000e+00
bigcom97         0.000000e+00  0.000000e+00
bigcom98         0.000000e+00  0.000000e+00
bigcom99         0.000000e+00  0.000000e+00
bigcom101        0.000000e+00  0.000000e+00
bigcom104        0.000000e+00  0.000000e+00
bigcom106        0.000000e+00  0.000000e+00
bigcom109        0.000000e+00  0.000000e+00
bigcom113        0.000000e+00  0.000000e+00
bigcom116        0.000000e+00  0.000000e+00
bigcom120        0.000000e+00  0.000000e+00
bigcom123        0.000000e+00  0.000000e+00
bigcom126        0.000000e+00  0.000000e+00
bigcom127        0.000000e+00  0.000000e+00
bigcom137        0.000000e+00  0.000000e+00
bigcom139        0.000000e+00  0.000000e+00
bigcom140        0.000000e+00  0.000000e+00
bigcom143        0.000000e+00  0.000000e+00
bigcom145        0.000000e+00  0.000000e+00
bigcom146        0.000000e+00  0.000000e+00
bigcom147        0.000000e+00  0.000000e+00
bigcom149        0.000000e+00  0.000000e+00
bigcom153        0.000000e+00  3.388132e-23
bigcom154        0.000000e+00  0.000000e+00
bigcom156        0.000000e+00  0.000000e+00
bigcom157        0.000000e+00  0.000000e+00
bigcom158        0.000000e+00  0.000000e+00
bigcom160        0.000000e+00  0.000000e+00
bigcom161        0.000000e+00  0.000000e+00
bigcom162        0.000000e+00  0.000000e+00
bigcom164        0.000000e+00  0.000000e+00
bigcom166        0.000000e+00  0.000000e+00
bigcom167        0.000000e+00  0.000000e+00
bigcom171        0.000000e+00  8.925128e-01
bigcom173        0.000000e+00  0.000000e+00
bigcom175        0.000000e+00  0.000000e+00
bigcom176        0.000000e+00  4.065758e-22
bigcom177        0.000000e+00  0.000000e+00
bigcom178        0.000000e+00  0.000000e+00
bigcom180        0.000000e+00  1.355253e-22
bigcom181        0.000000e+00  0.000000e+00
bigcom184        0.000000e+00  0.000000e+00
bigcom186        0.000000e+00  0.000000e+00
bigcom187        0.000000e+00  3.388132e-23
bigcom189        0.000000e+00  0.000000e+00
bigcom194        0.000000e+00  0.000000e+00
bigcom195        0.000000e+00  0.000000e+00
bigcom196        8.726853e-08  5.681818e-01
bigcom204        0.000000e+00  0.000000e+00
bigcom205        0.000000e+00  0.000000e+00
bigcom212        0.000000e+00  0.000000e+00
bigcom214        0.000000e+00  0.000000e+00
bigcom222        0.000000e+00  0.000000e+00
bigcom223        0.000000e+00  0.000000e+00
bigcom226        0.000000e+00  0.000000e+00
bigcom227        0.000000e+00  0.000000e+00
bigcom229        0.000000e+00  0.000000e+00
bigcom233        0.000000e+00  0.000000e+00
bigcom236        0.000000e+00  1.355253e-22
bigcom237        0.000000e+00  0.000000e+00
bigcom246        0.000000e+00  0.000000e+00
bigcom248        0.000000e+00  0.000000e+00
bigcom249        0.000000e+00  0.000000e+00
bigcom250        0.000000e+00  0.000000e+00
bigcom254        0.000000e+00  0.000000e+00
bigcom266        0.000000e+00  1.355253e-22
bigcom269        0.000000e+00  0.000000e+00
bigcom272        0.000000e+00  0.000000e+00
bigcom274        0.000000e+00  6.776264e-23
bigcom281        0.000000e+00  0.000000e+00
bigcom291        0.000000e+00  0.000000e+00
bigcom292        0.000000e+00  0.000000e+00
bigcom295        0.000000e+00  0.000000e+00
bigcom299        0.000000e+00  0.000000e+00
bigcom301        0.000000e+00  0.000000e+00
bigcom306        0.000000e+00  0.000000e+00
bigcom309        0.000000e+00  0.000000e+00
bigcom314        0.000000e+00  0.000000e+00
bigcom321        0.000000e+00  0.000000e+00
bigcom341        0.000000e+00  0.000000e+00
bigcom350        0.000000e+00  0.000000e+00
bigcom353        0.000000e+00  0.000000e+00
bigcom359        0.000000e+00  0.000000e+00
bigcom363        0.000000e+00  0.000000e+00
bigcom365        0.000000e+00  0.000000e+00
bigcom385        0.000000e+00  0.000000e+00
bigcom386        0.000000e+00  0.000000e+00
bigcom408        0.000000e+00  2.710505e-22
bigcom412        0.000000e+00  0.000000e+00
bigcom480        0.000000e+00  0.000000e+00
spin_vertex      1.466192e-04  2.709583e-04
membership_s1    9.772217e-06  1.231316e-02
membership_s3    0.000000e+00  0.000000e+00
membership_s4    3.620171e-07  6.104759e-02
membership_s5    3.922836e-05  3.704449e-02
membership_s6    0.000000e+00  1.151965e-21
membership_s7    0.000000e+00  4.065758e-22
membership_s8    0.000000e+00  0.000000e+00
membership_s9    0.000000e+00  0.000000e+00
membership_s11   0.000000e+00  2.710505e-22
membership_s12   0.000000e+00  0.000000e+00
membership_s14   0.000000e+00  2.710505e-22
membership_s15   0.000000e+00  2.710505e-22
membership_s16   0.000000e+00  0.000000e+00
membership_s17   0.000000e+00  0.000000e+00
membership_s18   0.000000e+00  0.000000e+00
membership_s20   0.000000e+00  5.421011e-22
membership_s21   0.000000e+00  2.710505e-22
membership_s22   0.000000e+00  0.000000e+00
membership_s24   0.000000e+00  0.000000e+00
membership_s25   0.000000e+00  0.000000e+00
membership_s26   0.000000e+00  6.098637e-22
membership_s27   0.000000e+00  5.421011e-22
membership_s28   0.000000e+00  5.421011e-22
membership_s30   0.000000e+00  4.404571e-22
membership_s31   0.000000e+00  3.049319e-22
membership_s32   4.393578e-06  2.884885e-02
membership_s33   0.000000e+00  0.000000e+00
membership_s36   3.337968e-04  1.565843e-01
membership_s37   0.000000e+00  5.082198e-22
V1               2.605940e-04  8.049523e-02
V2               1.172811e-04  2.436570e-01
pdi              0.000000e+00  1.355253e-22
adhesion         5.900476e-03  1.853329e-01
cohesion         5.770211e-03  1.751592e-01
inner            9.886278e-05  1.641070e-01
outer            6.001158e-05  4.428169e-02
ioratio          1.610297e-04  2.560771e-01
comsize          4.984577e-04  3.109763e-01
[1] "Dataset: low_CT Model GLM, run: 9 of 10 2015-06-22 17:22:13"
[1] "glmnet variable coefficients"
                         [,1]          [,2]
(Intercept)     -6.338915e+00 -7.122055e+00
graph0           3.658558e-40  2.608303e-03
graph1          -2.683274e-43 -6.358379e-06
graph2          -2.525701e-40 -1.463816e-02
graph3          -3.431453e-45 -2.465017e-07
graph4          -3.059523e-46 -3.555265e-09
graph5           1.856122e-41  3.006216e-04
graph6          -1.185718e-43 -6.612812e-07
graph7          -1.617509e-41 -5.225625e-04
graph8          -8.820184e-40 -2.302834e-02
graph9           9.639935e-47 -4.417307e-09
graph10         -9.148110e-48 -4.617096e-11
graph11         -4.599061e-49 -5.030747e-12
graph12         -4.479826e-46  1.054649e-08
graph13         -5.935532e-45 -2.058380e-07
graph14         -9.421296e-47 -9.993566e-10
graph15          8.798877e-43 -2.260334e-05
graph16          1.538329e-45  1.345759e-08
graph17         -4.925492e-45 -1.275262e-09
graph18         -4.243223e-43 -1.180192e-05
graph19          2.743766e-45  1.653170e-06
graph20          6.407633e-43  1.524123e-05
graph21          4.101547e-43  5.420792e-06
graph22         -2.979479e-43 -6.775019e-06
graph23          1.654442e-43  1.615494e-05
graph24         -1.391434e-42 -3.895222e-05
graph25          1.083676e-41  8.008028e-05
graph26         -5.911256e-42 -1.720448e-04
graph27         -5.126065e-41 -1.282822e-03
graph28         -3.105240e-41 -3.675105e-04
graph29         -1.458832e-39 -1.546064e-02
orbit0           3.658558e-40  2.615011e-03
orbit1          -2.716057e-43 -6.334816e-06
orbit2           1.680267e-40 -1.701881e-04
orbit3          -2.525701e-40 -1.463616e-02
orbit4          -1.124178e-44 -4.653092e-07
orbit5           5.246136e-43  1.292378e-05
[truncated: 125,702 more chars]
