# Supplementary material for: Distinctive Behaviors of Druggable Proteins in Cellular Networks
Source: PLoS Comput Biol. 2015 Dec 23;11(12):e1004597. doi: 10.1371/journal.pcbi.1004597 (PMC4689399; doi:10.1371/journal.pcbi.1004597)
Supplement: S1 File — (ZIP) [file pcbi.1004597.s004.zip › S1_File/direct.murcko.20150613_all_predict.ppi.optimised_Target_results_low_targets.txt]

[[1]]
[1] "low_targets"

[1] "Dataset: low_targets Model GBM, run: 1 of 10 2015-06-22 17:03:49"
Iter   TrainDeviance   ValidDeviance   StepSize   Improve
     1        0.1131            -nan     0.0100    0.0002
     2        0.1107            -nan     0.0100    0.0001
     3        0.1091            -nan     0.0100    0.0001
     4        0.1076            -nan     0.0100    0.0001
     5        0.1062            -nan     0.0100    0.0002
     6        0.1046            -nan     0.0100    0.0003
     7        0.1034            -nan     0.0100    0.0001
     8        0.1020            -nan     0.0100    0.0001
     9        0.1010            -nan     0.0100    0.0001
    10        0.0996            -nan     0.0100    0.0000
    20        0.0902            -nan     0.0100    0.0000
    40        0.0785            -nan     0.0100    0.0000
    49        0.0744            -nan     0.0100    0.0000

[1] "GBM variable coefficients"
                            var    rel.inf
pagerank               pagerank 8.79720968
ratio5                   ratio5 8.03201013
comsize                 comsize 6.00060625
inner                     inner 5.78351740
adhesion               adhesion 4.79956096
membership_s32   membership_s32 4.44074900
outer                     outer 3.98552501
cohesion               cohesion 3.41740031
coreness               coreness 2.83913833
ioratio                 ioratio 2.78524915
orbit50                 orbit50 2.57088557
graph12                 graph12 2.49255148
V1                           V1 2.47456894
V2                           V2 2.26285476
bet                         bet 2.23398274
ratio2                   ratio2 1.87292546
orbit28                 orbit28 1.73505527
graph20                 graph20 1.48517554
orbit38                 orbit38 1.38092716
orbit21                 orbit21 1.36027588
orbit18                 orbit18 1.33243632
orbit36                 orbit36 1.23209493
ratio3                   ratio3 1.18508071
fourth                   fourth 1.12021589
ratio6                   ratio6 0.88272623
constraint           constraint 0.87359483
membership_s30   membership_s30 0.84299432
fifth                     fifth 0.80223855
walktrap_vertex walktrap_vertex 0.78024634
graph15                 graph15 0.72555711
knn                         knn 0.70857438
graph3                   graph3 0.70683238
graph13                 graph13 0.69249636
selfinter             selfinter 0.68754812
graph23                 graph23 0.65282127
graph21                 graph21 0.65180760
graph6                   graph6 0.64826522
orbit49                 orbit49 0.64391738
ratio1                   ratio1 0.61798292
orbit31                 orbit31 0.60419161
orbit17                 orbit17 0.58828204
spin_vertex         spin_vertex 0.58760257
upto_third           upto_third 0.56653506
orbit29                 orbit29 0.54848534
sixth                     sixth 0.54416580
graph19                 graph19 0.52278000
upto_fifth           upto_fifth 0.48913525
orbit2                   orbit2 0.42568442
orbit62                 orbit62 0.42210178
close                     close 0.38742162
bigcom22               bigcom22 0.36410458
orbit24                 orbit24 0.33594344
graph2                   graph2 0.32290932
orbit52                 orbit52 0.32280909
graph9                   graph9 0.32074486
graph17                 graph17 0.30404282
orbit37                 orbit37 0.29633676
graph10                 graph10 0.28895907
orbit16                 orbit16 0.28501972
orbit9                   orbit9 0.28348363
graph5                   graph5 0.28304562
trans                     trans 0.28067191
upto_second         upto_second 0.27108691
membership_s1     membership_s1 0.26722453
graph16                 graph16 0.24935457
orbit19                 orbit19 0.22735902
bigcom30               bigcom30 0.20293775
orbit39                 orbit39 0.20147701
orbit1                   orbit1 0.18202057
orbit10                 orbit10 0.18061241
orbit51                 orbit51 0.17526641
orbit33                 orbit33 0.16325077
orbit15                 orbit15 0.16264272
bigcom28               bigcom28 0.14802623
ratio4                   ratio4 0.14751955
orbit30                 orbit30 0.14401732
orbit11                 orbit11 0.14117309
bigcom26               bigcom26 0.13268777
orbit5                   orbit5 0.12998332
graph4                   graph4 0.11523013
graph26                 graph26 0.11277407
upto_sixth           upto_sixth 0.09110035
membership_s27   membership_s27 0.08331842
graph0                   graph0 0.08162722
orbit53                 orbit53 0.06401984
graph24                 graph24 0.04565880
orbit59                 orbit59 0.03946868
membership_s15   membership_s15 0.03841306
orbit41                 orbit41 0.03763333
bigcom1                 bigcom1 0.03528844
bigcom4                 bigcom4 0.03500745
orbit20                 orbit20 0.03389883
membership_s31   membership_s31 0.03368983
graph25                 graph25 0.03316430
orbit66                 orbit66 0.03147016
orbit27                 orbit27 0.02496698
membership_s6     membership_s6 0.02457397
graph1                   graph1 0.00000000
graph7                   graph7 0.00000000
graph8                   graph8 0.00000000
graph11                 graph11 0.00000000
graph14                 graph14 0.00000000
graph18                 graph18 0.00000000
graph22                 graph22 0.00000000
graph27                 graph27 0.00000000
graph28                 graph28 0.00000000
graph29                 graph29 0.00000000
orbit0                   orbit0 0.00000000
orbit3                   orbit3 0.00000000
orbit4                   orbit4 0.00000000
orbit6                   orbit6 0.00000000
orbit7                   orbit7 0.00000000
orbit8                   orbit8 0.00000000
orbit12                 orbit12 0.00000000
orbit13                 orbit13 0.00000000
orbit14                 orbit14 0.00000000
orbit22                 orbit22 0.00000000
orbit23                 orbit23 0.00000000
orbit25                 orbit25 0.00000000
orbit26                 orbit26 0.00000000
orbit32                 orbit32 0.00000000
orbit34                 orbit34 0.00000000
orbit35                 orbit35 0.00000000
orbit40                 orbit40 0.00000000
orbit42                 orbit42 0.00000000
orbit43                 orbit43 0.00000000
orbit44                 orbit44 0.00000000
orbit45                 orbit45 0.00000000
orbit46                 orbit46 0.00000000
orbit47                 orbit47 0.00000000
orbit48                 orbit48 0.00000000
orbit54                 orbit54 0.00000000
orbit55                 orbit55 0.00000000
orbit56                 orbit56 0.00000000
orbit57                 orbit57 0.00000000
orbit58                 orbit58 0.00000000
orbit60                 orbit60 0.00000000
orbit61                 orbit61 0.00000000
orbit63                 orbit63 0.00000000
orbit64                 orbit64 0.00000000
orbit65                 orbit65 0.00000000
orbit67                 orbit67 0.00000000
orbit68                 orbit68 0.00000000
orbit69                 orbit69 0.00000000
orbit70                 orbit70 0.00000000
orbit71                 orbit71 0.00000000
orbit72                 orbit72 0.00000000
AP                           AP 0.00000000
ecc                         ecc 0.00000000
eccrad                   eccrad 0.00000000
hubscore               hubscore 0.00000000
evcent                   evcent 0.00000000
first                     first 0.00000000
upto_fourth         upto_fourth 0.00000000
second                   second 0.00000000
third                     third 0.00000000
bigcom2                 bigcom2 0.00000000
bigcom3                 bigcom3 0.00000000
bigcom6                 bigcom6 0.00000000
bigcom8                 bigcom8 0.00000000
bigcom9                 bigcom9 0.00000000
bigcom11               bigcom11 0.00000000
bigcom13               bigcom13 0.00000000
bigcom15               bigcom15 0.00000000
bigcom16               bigcom16 0.00000000
bigcom21               bigcom21 0.00000000
bigcom24               bigcom24 0.00000000
bigcom31               bigcom31 0.00000000
bigcom32               bigcom32 0.00000000
bigcom33               bigcom33 0.00000000
bigcom34               bigcom34 0.00000000
bigcom36               bigcom36 0.00000000
bigcom37               bigcom37 0.00000000
bigcom38               bigcom38 0.00000000
bigcom39               bigcom39 0.00000000
bigcom40               bigcom40 0.00000000
bigcom43               bigcom43 0.00000000
bigcom44               bigcom44 0.00000000
bigcom46               bigcom46 0.00000000
bigcom47               bigcom47 0.00000000
bigcom49               bigcom49 0.00000000
bigcom50               bigcom50 0.00000000
bigcom51               bigcom51 0.00000000
bigcom52               bigcom52 0.00000000
bigcom54               bigcom54 0.00000000
bigcom56               bigcom56 0.00000000
bigcom62               bigcom62 0.00000000
bigcom66               bigcom66 0.00000000
bigcom68               bigcom68 0.00000000
bigcom69               bigcom69 0.00000000
bigcom71               bigcom71 0.00000000
bigcom72               bigcom72 0.00000000
bigcom73               bigcom73 0.00000000
bigcom74               bigcom74 0.00000000
bigcom75               bigcom75 0.00000000
bigcom76               bigcom76 0.00000000
bigcom77               bigcom77 0.00000000
bigcom79               bigcom79 0.00000000
bigcom80               bigcom80 0.00000000
bigcom82               bigcom82 0.00000000
bigcom83               bigcom83 0.00000000
bigcom84               bigcom84 0.00000000
bigcom85               bigcom85 0.00000000
bigcom87               bigcom87 0.00000000
bigcom89               bigcom89 0.00000000
bigcom91               bigcom91 0.00000000
bigcom92               bigcom92 0.00000000
bigcom93               bigcom93 0.00000000
bigcom96               bigcom96 0.00000000
bigcom97               bigcom97 0.00000000
bigcom98               bigcom98 0.00000000
bigcom99               bigcom99 0.00000000
bigcom101             bigcom101 0.00000000
bigcom104             bigcom104 0.00000000
bigcom106             bigcom106 0.00000000
bigcom109             bigcom109 0.00000000
bigcom113             bigcom113 0.00000000
bigcom116             bigcom116 0.00000000
bigcom120             bigcom120 0.00000000
bigcom123             bigcom123 0.00000000
bigcom126             bigcom126 0.00000000
bigcom127             bigcom127 0.00000000
bigcom137             bigcom137 0.00000000
bigcom139             bigcom139 0.00000000
bigcom140             bigcom140 0.00000000
bigcom143             bigcom143 0.00000000
bigcom145             bigcom145 0.00000000
bigcom146             bigcom146 0.00000000
bigcom147             bigcom147 0.00000000
bigcom149             bigcom149 0.00000000
bigcom153             bigcom153 0.00000000
bigcom154             bigcom154 0.00000000
bigcom156             bigcom156 0.00000000
bigcom157             bigcom157 0.00000000
bigcom158             bigcom158 0.00000000
bigcom160             bigcom160 0.00000000
bigcom161             bigcom161 0.00000000
bigcom162             bigcom162 0.00000000
bigcom164             bigcom164 0.00000000
bigcom166             bigcom166 0.00000000
bigcom167             bigcom167 0.00000000
bigcom171             bigcom171 0.00000000
bigcom173             bigcom173 0.00000000
bigcom175             bigcom175 0.00000000
bigcom176             bigcom176 0.00000000
bigcom177             bigcom177 0.00000000
bigcom178             bigcom178 0.00000000
bigcom180             bigcom180 0.00000000
bigcom181             bigcom181 0.00000000
bigcom184             bigcom184 0.00000000
bigcom186             bigcom186 0.00000000
bigcom187             bigcom187 0.00000000
bigcom189             bigcom189 0.00000000
bigcom194             bigcom194 0.00000000
bigcom195             bigcom195 0.00000000
bigcom196             bigcom196 0.00000000
bigcom204             bigcom204 0.00000000
bigcom205             bigcom205 0.00000000
bigcom212             bigcom212 0.00000000
bigcom214             bigcom214 0.00000000
bigcom222             bigcom222 0.00000000
bigcom223             bigcom223 0.00000000
bigcom226             bigcom226 0.00000000
bigcom227             bigcom227 0.00000000
bigcom229             bigcom229 0.00000000
bigcom233             bigcom233 0.00000000
bigcom236             bigcom236 0.00000000
bigcom237             bigcom237 0.00000000
bigcom246             bigcom246 0.00000000
bigcom248             bigcom248 0.00000000
bigcom249             bigcom249 0.00000000
bigcom250             bigcom250 0.00000000
bigcom254             bigcom254 0.00000000
bigcom266             bigcom266 0.00000000
bigcom269             bigcom269 0.00000000
bigcom272             bigcom272 0.00000000
bigcom274             bigcom274 0.00000000
bigcom281             bigcom281 0.00000000
bigcom291             bigcom291 0.00000000
bigcom292             bigcom292 0.00000000
bigcom295             bigcom295 0.00000000
bigcom299             bigcom299 0.00000000
bigcom301             bigcom301 0.00000000
bigcom306             bigcom306 0.00000000
bigcom309             bigcom309 0.00000000
bigcom314             bigcom314 0.00000000
bigcom321             bigcom321 0.00000000
bigcom341             bigcom341 0.00000000
bigcom350             bigcom350 0.00000000
bigcom353             bigcom353 0.00000000
bigcom359             bigcom359 0.00000000
bigcom363             bigcom363 0.00000000
bigcom365             bigcom365 0.00000000
bigcom385             bigcom385 0.00000000
bigcom386             bigcom386 0.00000000
bigcom408             bigcom408 0.00000000
bigcom412             bigcom412 0.00000000
bigcom480             bigcom480 0.00000000
membership_s3     membership_s3 0.00000000
membership_s4     membership_s4 0.00000000
membership_s5     membership_s5 0.00000000
membership_s7     membership_s7 0.00000000
membership_s8     membership_s8 0.00000000
membership_s9     membership_s9 0.00000000
membership_s11   membership_s11 0.00000000
membership_s12   membership_s12 0.00000000
membership_s14   membership_s14 0.00000000
membership_s16   membership_s16 0.00000000
membership_s17   membership_s17 0.00000000
membership_s18   membership_s18 0.00000000
membership_s20   membership_s20 0.00000000
membership_s21   membership_s21 0.00000000
membership_s22   membership_s22 0.00000000
membership_s24   membership_s24 0.00000000
membership_s25   membership_s25 0.00000000
membership_s26   membership_s26 0.00000000
membership_s28   membership_s28 0.00000000
membership_s33   membership_s33 0.00000000
membership_s36   membership_s36 0.00000000
membership_s37   membership_s37 0.00000000
pdi                         pdi 0.00000000
[1] "Dataset: low_targets Model RF, run: 1 of 10 2015-06-22 17:04:19"
     |      Out-of-bag   |
Tree |      MSE  %Var(y) |
   1 |  0.01877   183.43 |
   2 |  0.01991   194.57 |
   3 |  0.01841   179.88 |
   4 |  0.01646   160.83 |
   5 |  0.01615   157.80 |
   6 |  0.01496   146.15 |
   7 |  0.01442   140.92 |
   8 |  0.01418   138.55 |
   9 |  0.01413   138.10 |
  10 |  0.01346   131.55 |
  11 |  0.01288   125.89 |
  12 |  0.01251   122.24 |
  13 |  0.01243   121.45 |
  14 |  0.01232   120.39 |
  15 |  0.01225   119.68 |
  16 |   0.0122   119.26 |
  17 |  0.01213   118.53 |
  18 |  0.01199   117.19 |
  19 |  0.01171   114.43 |
  20 |  0.01169   114.23 |
  21 |  0.01166   113.99 |
  22 |  0.01162   113.58 |
  23 |  0.01155   112.85 |
  24 |  0.01149   112.28 |
  25 |  0.01137   111.12 |
  26 |  0.01137   111.08 |
  27 |  0.01133   110.73 |
  28 |  0.01126   110.08 |
  29 |  0.01126   110.06 |
  30 |   0.0112   109.42 |
  31 |  0.01117   109.19 |
  32 |  0.01108   108.22 |
  33 |  0.01105   107.97 |
  34 |  0.01106   108.06 |
  35 |  0.01105   107.94 |
  36 |  0.01102   107.70 |
  37 |  0.01104   107.86 |
  38 |    0.011   107.52 |
  39 |  0.01097   107.15 |
  40 |  0.01098   107.30 |
  41 |  0.01093   106.79 |
  42 |  0.01094   106.89 |
  43 |  0.01093   106.76 |
  44 |  0.01091   106.60 |
  45 |   0.0109   106.52 |
  46 |   0.0109   106.54 |
  47 |  0.01087   106.21 |
  48 |  0.01082   105.75 |
  49 |  0.01083   105.87 |
  50 |  0.01074   105.00 |
  51 |  0.01073   104.89 |
  52 |  0.01072   104.72 |
  53 |  0.01071   104.65 |
  54 |  0.01071   104.69 |
  55 |   0.0107   104.56 |
  56 |  0.01067   104.24 |
  57 |  0.01065   104.04 |
  58 |  0.01066   104.18 |
  59 |  0.01065   104.03 |
  60 |  0.01061   103.72 |
  61 |   0.0106   103.60 |
  62 |  0.01062   103.79 |
  63 |  0.01065   104.06 |
  64 |  0.01062   103.80 |
  65 |  0.01062   103.82 |
  66 |  0.01063   103.84 |
  67 |  0.01063   103.90 |
  68 |  0.01062   103.74 |
  69 |  0.01063   103.84 |
  70 |   0.0106   103.62 |
  71 |   0.0106   103.59 |
  72 |  0.01059   103.51 |
  73 |  0.01059   103.52 |
  74 |   0.0106   103.63 |
  75 |   0.0106   103.58 |
  76 |   0.0106   103.56 |
  77 |  0.01059   103.45 |
  78 |  0.01058   103.39 |
  79 |  0.01058   103.37 |
  80 |  0.01059   103.53 |
  81 |  0.01061   103.70 |
  82 |  0.01063   103.91 |
  83 |  0.01063   103.85 |
  84 |  0.01064   103.93 |
  85 |  0.01062   103.78 |
  86 |  0.01062   103.74 |
  87 |  0.01061   103.72 |
  88 |   0.0106   103.60 |
  89 |   0.0106   103.63 |
  90 |   0.0106   103.59 |
  91 |   0.0106   103.56 |
  92 |  0.01062   103.73 |
  93 |  0.01061   103.63 |
  94 |   0.0106   103.61 |
  95 |  0.01061   103.68 |
  96 |  0.01059   103.47 |
  97 |  0.01057   103.27 |
  98 |  0.01055   103.12 |
  99 |  0.01053   102.86 |
 100 |  0.01051   102.66 |
[1] "Random Forest variable coefficients"
                      %IncMSE IncNodePurity
graph0           6.423473e-06  1.261946e-01
graph1           2.377939e-03  3.033085e-01
graph2           1.033479e-05  2.127905e-02
graph3           6.551021e-04  4.259584e-01
graph4           6.562485e-04  1.717791e-01
graph5           5.416034e-04  3.050207e-01
graph6           1.412689e-03  2.889387e-01
graph7           6.026671e-05  1.351613e-01
graph8           0.000000e+00  2.000000e-02
graph9           1.227715e-03  2.115134e-01
graph10          1.810408e-03  3.884668e-01
graph11          3.134698e-03  3.863914e-01
graph12          4.952842e-03  3.173258e-01
graph13          2.072038e-03  4.679497e-01
graph14          2.709012e-03  2.244731e-01
graph15          8.378009e-04  1.981034e-01
graph16          1.652610e-03  3.187157e-01
graph17          1.264261e-03  2.780058e-01
graph18          1.688308e-05  5.002864e-02
graph19          9.893056e-05  3.542431e-01
graph20          1.351036e-03  4.127118e-01
graph21          8.536045e-04  1.957686e-01
graph22          4.314064e-06  1.875000e-02
graph23          6.565391e-04  3.186482e-01
graph24          8.298763e-05  4.772473e-02
graph25          4.048284e-04  1.554180e-01
graph26          0.000000e+00  1.517883e-20
graph27          0.000000e+00  1.734723e-20
graph28          0.000000e+00  8.673617e-21
graph29          0.000000e+00  0.000000e+00
orbit0           3.984125e-05  7.080795e-02
orbit1           1.260108e-03  1.476162e-01
orbit2          -2.758461e-05  1.218179e-01
orbit3          -2.735043e-06  7.271055e-02
orbit4           7.380014e-04  2.645001e-01
orbit5           8.435236e-04  3.279249e-01
orbit6           3.202812e-03  2.196913e-01
orbit7           1.147203e-05  1.426563e-01
orbit8           3.586590e-04  2.482526e-01
orbit9           1.510147e-03  2.238840e-01
orbit10          1.732236e-04  1.051112e-01
orbit11          2.513830e-04  1.342751e-01
orbit12          6.515781e-06  4.084656e-02
orbit13          5.791962e-06  4.674791e-02
orbit14          0.000000e+00  3.469447e-20
orbit15          8.960247e-04  2.892069e-01
orbit16          1.217914e-03  3.675078e-01
orbit17          8.508128e-04  1.975666e-01
orbit18          1.405343e-03  6.680679e-01
orbit19          5.163412e-03  3.232390e-01
orbit20          1.338068e-03  1.478865e-01
orbit21          2.681551e-04  1.599175e-01
orbit22          2.390516e-03  3.259162e-01
orbit23         -3.761455e-05  3.995945e-02
orbit24          4.589803e-03  3.694075e-01
orbit25          1.520654e-04  1.167152e-01
orbit26          2.754230e-04  1.782259e-01
orbit27          4.273553e-03  3.801432e-01
orbit28          1.402753e-03  2.899546e-01
orbit29          3.129248e-04  1.110212e-01
orbit30          5.362104e-04  1.369596e-01
orbit31          5.526147e-03  2.506486e-01
orbit32          2.149458e-04  7.279405e-02
orbit33          8.835142e-05  7.202845e-02
orbit34          1.603789e-03  3.470668e-01
orbit35          2.641541e-03  4.355157e-01
orbit36          5.061246e-04  3.266005e-01
orbit37          4.799672e-04  1.515359e-01
orbit38          1.688700e-03  5.600403e-01
orbit39          9.000629e-04  3.330027e-01
orbit40          5.528057e-05  1.096433e-01
orbit41          9.464801e-05  1.275308e-01
orbit42          3.529533e-06  1.835902e-02
orbit43          2.496819e-04  1.268053e-01
orbit44          1.420858e-06  2.942124e-03
orbit45          6.515803e-04  3.090904e-01
orbit46          3.558029e-04  1.278412e-01
orbit47          2.408189e-04  8.947500e-02
orbit48          9.262010e-05  1.745768e-01
orbit49          1.473936e-03  4.582516e-01
orbit50          1.869510e-03  3.381797e-01
orbit51          7.647938e-04  1.375571e-01
orbit52          2.715721e-04  6.597568e-02
orbit53          1.429331e-04  3.071045e-01
orbit54          3.019845e-05  9.230769e-03
orbit55          0.000000e+00  8.673617e-21
orbit56          2.775034e-04  4.018042e-01
orbit57          0.000000e+00  1.875000e-02
orbit58          0.000000e+00  0.000000e+00
orbit59          5.053419e-05  2.130739e-02
orbit60          1.316712e-05  5.516422e-02
orbit61         -5.385204e-06  2.597728e-02
orbit62          4.991549e-04  1.019455e-01
orbit63          6.105713e-05  4.411652e-02
orbit64         -2.634651e-05  1.492149e-01
orbit65          4.818222e-05  1.414849e-02
orbit66          0.000000e+00  5.332182e-02
orbit67          8.084652e-06  2.204769e-02
orbit68          0.000000e+00  8.673617e-21
orbit69          0.000000e+00  0.000000e+00
orbit70          0.000000e+00  4.336809e-21
orbit71          0.000000e+00  0.000000e+00
orbit72          0.000000e+00  0.000000e+00
AP              -3.787709e-07  4.993908e-02
bet              7.383530e-04  7.172543e-01
ecc              1.088519e-04  8.145539e-02
eccrad           1.215147e-04  6.047644e-02
close            1.037248e-03  4.322883e-01
constraint       8.063435e-04  4.580399e-01
coreness         1.536132e-03  5.512749e-01
knn              1.942436e-03  5.129324e-01
hubscore         1.825366e-03  2.261711e-01
pagerank         3.658693e-03  2.560096e+00
trans            8.934391e-06  2.486346e-01
evcent           1.290736e-03  1.917983e-01
first            2.168645e-05  9.173801e-02
upto_second      3.126623e-03  3.658701e-01
upto_third       2.406104e-03  2.852789e-01
upto_fourth      2.292428e-03  3.531295e-01
upto_fifth       2.875744e-03  7.078997e-01
upto_sixth       3.171267e-03  2.053818e-01
second           2.812393e-03  2.235631e-01
third            1.018256e-03  2.004846e-01
fourth           1.062038e-03  9.703544e-01
fifth            2.957944e-03  9.909426e-01
sixth            1.635952e-03  7.097479e-01
ratio1           4.944417e-03  6.596946e-01
ratio2           3.684556e-03  9.864064e-01
ratio3           1.551547e-03  9.284466e-01
ratio4           2.242414e-03  5.786196e-01
ratio5           1.709614e-03  2.192903e+00
ratio6           1.339277e-03  8.304656e-01
selfinter        5.807971e-04  2.965121e-01
walktrap_vertex  6.749042e-05  1.872667e-01
bigcom1          1.982722e-04  8.639051e-02
bigcom2          0.000000e+00  0.000000e+00
bigcom3         -1.542604e-05  1.186722e-01
bigcom4          3.013375e-04  1.018477e-01
bigcom6          0.000000e+00  0.000000e+00
bigcom8          0.000000e+00  0.000000e+00
bigcom9          0.000000e+00  0.000000e+00
bigcom11         0.000000e+00  0.000000e+00
bigcom13         0.000000e+00  0.000000e+00
bigcom15         0.000000e+00  8.673617e-21
bigcom16         0.000000e+00  0.000000e+00
bigcom21         0.000000e+00  0.000000e+00
bigcom22         6.413296e-05  3.146354e-02
bigcom24         0.000000e+00  0.000000e+00
bigcom26        -1.605194e-05  1.099510e-01
bigcom28        -6.855232e-05  6.002412e-02
bigcom30         4.751632e-04  2.100005e-01
bigcom31         0.000000e+00  0.000000e+00
bigcom32         0.000000e+00  0.000000e+00
bigcom33         0.000000e+00  0.000000e+00
bigcom34         0.000000e+00  0.000000e+00
bigcom36         0.000000e+00  0.000000e+00
bigcom37         0.000000e+00  0.000000e+00
bigcom38         0.000000e+00  0.000000e+00
bigcom39         0.000000e+00  0.000000e+00
bigcom40         0.000000e+00  0.000000e+00
bigcom43         0.000000e+00  0.000000e+00
bigcom44         0.000000e+00  0.000000e+00
bigcom46         0.000000e+00  0.000000e+00
bigcom47         0.000000e+00  0.000000e+00
bigcom49         0.000000e+00  8.673617e-21
bigcom50         0.000000e+00  0.000000e+00
bigcom51         0.000000e+00  0.000000e+00
bigcom52         0.000000e+00  0.000000e+00
bigcom54         0.000000e+00  0.000000e+00
bigcom56         0.000000e+00  0.000000e+00
bigcom62        -8.748988e-06  5.202206e-01
bigcom66         0.000000e+00  0.000000e+00
bigcom68         0.000000e+00  0.000000e+00
bigcom69         0.000000e+00  0.000000e+00
bigcom71         0.000000e+00  0.000000e+00
bigcom72         0.000000e+00  0.000000e+00
bigcom73         0.000000e+00  0.000000e+00
bigcom74         0.000000e+00  0.000000e+00
bigcom75         0.000000e+00  0.000000e+00
bigcom76         0.000000e+00  0.000000e+00
bigcom77         0.000000e+00  0.000000e+00
bigcom79         0.000000e+00  0.000000e+00
bigcom80         0.000000e+00  0.000000e+00
bigcom82         0.000000e+00  0.000000e+00
bigcom83         0.000000e+00  0.000000e+00
bigcom84         0.000000e+00  0.000000e+00
bigcom85         0.000000e+00  0.000000e+00
bigcom87         0.000000e+00  0.000000e+00
bigcom89         0.000000e+00  0.000000e+00
bigcom91         0.000000e+00  0.000000e+00
bigcom92         0.000000e+00  0.000000e+00
bigcom93         0.000000e+00  0.000000e+00
bigcom96         0.000000e+00  0.000000e+00
bigcom97         0.000000e+00  0.000000e+00
bigcom98         0.000000e+00  0.000000e+00
bigcom99         0.000000e+00  0.000000e+00
bigcom101        2.613999e-05  3.294205e-01
bigcom104        0.000000e+00  0.000000e+00
bigcom106        0.000000e+00  0.000000e+00
bigcom109       -1.599433e-06  5.344539e-01
bigcom113        0.000000e+00  0.000000e+00
bigcom116        0.000000e+00  0.000000e+00
bigcom120        0.000000e+00  0.000000e+00
bigcom123        0.000000e+00  0.000000e+00
bigcom126        0.000000e+00  1.387779e-19
bigcom127        0.000000e+00  0.000000e+00
bigcom137        0.000000e+00  1.387779e-19
bigcom139        0.000000e+00  0.000000e+00
bigcom140        0.000000e+00  0.000000e+00
bigcom143        2.427464e-05  2.137961e-01
bigcom145        0.000000e+00  0.000000e+00
bigcom146        0.000000e+00  2.168404e-21
bigcom147        0.000000e+00  0.000000e+00
bigcom149        0.000000e+00  0.000000e+00
bigcom153        0.000000e+00  8.673617e-21
bigcom154        0.000000e+00  0.000000e+00
bigcom156        0.000000e+00  0.000000e+00
bigcom157        0.000000e+00  0.000000e+00
bigcom158        0.000000e+00  0.000000e+00
bigcom160        0.000000e+00  0.000000e+00
bigcom161        0.000000e+00  0.000000e+00
bigcom162        0.000000e+00  0.000000e+00
bigcom164        0.000000e+00  0.000000e+00
bigcom166        0.000000e+00  0.000000e+00
bigcom167        0.000000e+00  0.000000e+00
bigcom171        0.000000e+00  8.625978e-01
bigcom173        0.000000e+00  0.000000e+00
bigcom175        0.000000e+00  0.000000e+00
bigcom176        0.000000e+00  0.000000e+00
bigcom177        0.000000e+00  0.000000e+00
bigcom178        1.606849e-04  1.234261e+00
bigcom180        0.000000e+00  0.000000e+00
bigcom181        0.000000e+00  0.000000e+00
bigcom184        0.000000e+00  0.000000e+00
bigcom186        0.000000e+00  0.000000e+00
bigcom187        0.000000e+00  0.000000e+00
bigcom189        0.000000e+00  0.000000e+00
bigcom194        0.000000e+00  0.000000e+00
bigcom195        0.000000e+00  0.000000e+00
bigcom196       -1.696107e-05  5.758176e-01
bigcom204        0.000000e+00  0.000000e+00
bigcom205        7.469066e-07  4.332170e-01
bigcom212        0.000000e+00  0.000000e+00
bigcom214        0.000000e+00  0.000000e+00
bigcom222        0.000000e+00  0.000000e+00
bigcom223        0.000000e+00  0.000000e+00
bigcom226        0.000000e+00  0.000000e+00
bigcom227        0.000000e+00  0.000000e+00
bigcom229        0.000000e+00  0.000000e+00
bigcom233        0.000000e+00  0.000000e+00
bigcom236        0.000000e+00  0.000000e+00
bigcom237        0.000000e+00  0.000000e+00
bigcom246        0.000000e+00  0.000000e+00
bigcom248        0.000000e+00  0.000000e+00
bigcom249        0.000000e+00  0.000000e+00
bigcom250        0.000000e+00  0.000000e+00
bigcom254        0.000000e+00  0.000000e+00
bigcom266        0.000000e+00  0.000000e+00
bigcom269        0.000000e+00  0.000000e+00
bigcom272        0.000000e+00  0.000000e+00
bigcom274        0.000000e+00  0.000000e+00
bigcom281        0.000000e+00  0.000000e+00
bigcom291        0.000000e+00  0.000000e+00
bigcom292        0.000000e+00  0.000000e+00
bigcom295        0.000000e+00  0.000000e+00
bigcom299       -8.695667e-06  6.925428e-01
bigcom301        0.000000e+00  0.000000e+00
bigcom306        0.000000e+00  4.336809e-21
bigcom309        0.000000e+00  0.000000e+00
bigcom314        0.000000e+00  0.000000e+00
bigcom321        0.000000e+00  0.000000e+00
bigcom341        0.000000e+00  0.000000e+00
bigcom350        0.000000e+00  0.000000e+00
bigcom353        0.000000e+00  0.000000e+00
bigcom359        0.000000e+00  0.000000e+00
bigcom363        0.000000e+00  0.000000e+00
bigcom365        0.000000e+00  0.000000e+00
bigcom385        0.000000e+00  0.000000e+00
bigcom386        0.000000e+00  0.000000e+00
bigcom408        0.000000e+00  0.000000e+00
bigcom412        0.000000e+00  0.000000e+00
bigcom480        0.000000e+00  0.000000e+00
spin_vertex      1.048721e-05  1.929284e-01
membership_s1    6.037774e-05  1.626033e-01
membership_s3    0.000000e+00  3.469447e-20
membership_s4    4.221701e-06  6.453944e-02
membership_s5    2.492902e-06  5.435012e-02
membership_s6    8.629448e-06  9.925186e-03
membership_s7    0.000000e+00  0.000000e+00
membership_s8    0.000000e+00  0.000000e+00
membership_s9    0.000000e+00  0.000000e+00
membership_s11   0.000000e+00  0.000000e+00
membership_s12   0.000000e+00  0.000000e+00
membership_s14  -3.552547e-05  2.602586e-01
membership_s15   4.152818e-05  2.542356e-01
membership_s16   0.000000e+00  0.000000e+00
membership_s17   0.000000e+00  0.000000e+00
membership_s18   0.000000e+00  4.336809e-21
membership_s20   0.000000e+00  0.000000e+00
membership_s21   1.920598e-05  1.486411e-01
membership_s22   0.000000e+00  0.000000e+00
membership_s24   8.665552e-06  2.285714e-02
membership_s25   0.000000e+00  0.000000e+00
membership_s26   0.000000e+00  0.000000e+00
membership_s27   5.717148e-05  2.021533e-02
membership_s28   0.000000e+00  0.000000e+00
membership_s30   8.279238e-05  4.233535e-02
membership_s31   1.952736e-04  1.610236e-01
membership_s32   1.325178e-03  8.926441e-01
membership_s33   0.000000e+00  0.000000e+00
membership_s36   1.455833e-04  1.679799e-01
membership_s37   0.000000e+00  0.000000e+00
V1               1.046825e-03  7.813400e-01
V2               1.162602e-03  1.157941e+00
pdi              1.473881e-05  3.824063e-02
adhesion         1.289471e-02  1.963905e+00
cohesion         1.014789e-02  1.330808e+00
inner            8.587327e-03  1.979582e+00
outer            6.009033e-03  1.859324e+00
ioratio          4.396734e-03  1.671822e+00
comsize          9.284352e-03  1.548167e+00
[1] "Dataset: low_targets Model GLM, run: 1 of 10 2015-06-22 17:05:55"
[1] "glmnet variable coefficients"
                     [,1]          [,2]
(Intercept)     -4.561299 -2.068642e+01
graph0           0.000000  6.645033e-02
graph1           0.000000 -1.145230e-04
graph2           0.000000 -6.879436e-03
graph3           0.000000 -3.785772e-06
graph4           0.000000 -7.950116e-09
graph5           0.000000  3.276909e-03
graph6           0.000000  1.937720e-05
graph7           0.000000 -1.547245e-02
graph8           0.000000 -6.376822e-01
graph9           0.000000 -1.721557e-07
graph10          0.000000  0.000000e+00
graph11          0.000000 -5.706256e-10
graph12          0.000000  0.000000e+00
graph13          0.000000  0.000000e+00
graph14          0.000000  7.527267e-09
graph15          0.000000 -3.044840e-11
graph16          0.000000 -4.202317e-07
graph17          0.000000  2.359849e-06
graph18          0.000000 -2.157175e-05
graph19          0.000000 -1.935776e-05
graph20          0.000000  7.038715e-05
graph21          0.000000  4.419883e-04
graph22          0.000000 -5.819392e-05
graph23          0.000000 -9.136231e-05
graph24          0.000000  4.488993e-04
graph25          0.000000 -1.674948e-03
graph26          0.000000 -1.103788e-02
graph27          0.000000 -4.311635e-02
graph28          0.000000  0.000000e+00
graph29          0.000000  0.000000e+00
orbit0           0.000000  5.035343e-02
orbit1           0.000000 -5.301521e-05
orbit2           0.000000 -5.829180e-02
orbit3           0.000000 -7.309103e-03
orbit4           0.000000 -9.771888e-06
orbit5           0.000000  1.265536e-04
orbit6           0.000000 -5.822927e-09
orbit7           0.000000 -2.383750e-01
orbit8           0.000000  2.458773e-03
orbit9           0.000000  1.936074e-04
orbit10          0.000000 -7.744666e-04
orbit11          0.000000 -9.183460e-03
orbit12          0.000000 -1.566055e-02
orbit13          0.000000  7.315076e-02
orbit14          0.000000 -6.292602e-01
orbit15          0.000000 -1.753729e-07
orbit16          0.000000 -7.874571e-06
orbit17          0.000000 -2.759042e-06
orbit18          0.000000 -6.828448e-08
orbit19          0.000000  0.000000e+00
orbit20          0.000000  1.108881e-07
orbit21          0.000000  1.122191e-04
orbit22          0.000000 -5.808978e-10
orbit23          0.000000  4.080649e-01
orbit24          0.000000  4.690224e-07
orbit25          0.000000 -5.120836e-06
orbit26          0.000000  2.664887e-04
orbit27          0.000000  7.698518e-07
orbit28          0.000000 -2.824135e-05
orbit29          0.000000 -8.785461e-05
orbit30          0.000000  1.800311e-04
orbit31          0.000000  3.742704e-10
orbit32          0.000000  2.498946e-07
orbit33          0.000000  2.864887e-01
orbit34          0.000000 -1.122157e-05
orbit35          0.000000 -6.841999e-07
orbit36          0.000000  6.400942e-05
orbit37          0.000000 -3.259703e-07
orbit38          0.000000  1.383577e-05
orbit39          0.000000 -2.973622e-06
orbit40          0.000000  3.274198e-05
orbit41          0.000000 -4.384789e-06
orbit42          0.000000  2.197777e-01
orbit43          0.000000 -2.289221e-05
orbit44          0.000000 -1.253454e+00
orbit45          0.000000 -1.359517e-05
orbit46          0.000000 -1.622727e-04
orbit47          0.000000  1.142143e-02
orbit48          0.000000 -2.250343e-04
orbit49          0.000000  8.123538e-05
orbit50          0.000000 -3.740086e-02
orbit51          0.000000  4.134012e-04
orbit52          0.000000  5.003266e-04
orbit53          0.000000  1.794401e-03
orbit54          0.000000 -5.721708e-05
orbit55          0.000000 -2.140641e+00
orbit56          0.000000 -7.703194e-05
orbit57          0.000000 -1.521556e-05
orbit58          0.000000 -7.452186e-01
orbit59          0.000000  4.143578e-04
orbit60          0.000000  9.947770e-03
orbit61          0.000000  2.490886e-01
orbit62          0.000000 -6.252587e-03
orbit63          0.000000 -2.322487e-02
orbit64          0.000000  3.711399e-02
orbit65          0.000000 -1.592249e-02
orbit66          0.000000  0.000000e+00
orbit67          0.000000  1.931228e+00
orbit68          0.000000 -4.182789e-02
orbit69          0.000000 -2.874065e-01
orbit70          0.000000  0.000000e+00
orbit71          0.000000  0.000000e+00
orbit72          0.000000  0.000000e+00
AP               0.000000  6.728182e-02
bet              0.000000  3.672451e-05
ecc              0.000000  4.641301e-02
eccrad           0.000000  2.700469e-01
close            0.000000  1.506025e-02
constraint       0.000000 -1.760750e-01
coreness         0.000000  3.451279e-01
knn              0.000000 -8.137351e-04
hubscore         0.000000  1.155488e+02
pagerank         0.000000 -3.271052e+00
trans            0.000000  4.592101e-01
evcent           0.000000  6.106975e+01
first            0.000000  4.517588e-02
upto_second      0.000000 -1.617473e-04
upto_third       0.000000  1.397597e-06
upto_fourth      0.000000  0.000000e+00
upto_fifth       0.000000  3.666328e-06
upto_sixth       0.000000  7.836812e-04
second           0.000000 -1.453983e-04
third            0.000000  4.264187e-05
fourth           0.000000 -4.970342e-05
fifth            0.000000  5.325277e-05
sixth            0.000000  1.319008e-05
ratio1           0.000000 -7.995699e-04
ratio2           0.000000  2.365277e-04
ratio3           0.000000  8.267556e-04
ratio4           0.000000 -3.064325e-03
ratio5           0.000000  0.000000e+00
ratio6           0.000000 -7.177227e-05
selfinter        0.000000  3.195624e-01
walktrap_vertex  0.000000 -1.326962e-01
bigcom1          0.000000 -9.462482e-02
bigcom2          0.000000 -8.044609e-01
bigcom3          0.000000  1.431961e-02
bigcom4          0.000000  2.654922e-01
bigcom6          0.000000 -4.595399e-01
bigcom8          0.000000 -8.260728e-01
bigcom9          0.000000 -1.485592e+00
bigcom11         0.000000 -1.848480e+00
bigcom13         0.000000 -1.939436e+00
bigcom15         0.000000 -4.584746e-01
bigcom16         0.000000 -2.242321e+00
bigcom21         0.000000 -1.959619e+00
bigcom22         0.000000  2.600599e-01
bigcom24         0.000000 -3.274876e-01
bigcom26         0.000000  6.590217e-01
bigcom28         0.000000  5.429639e-01
bigcom30         0.000000 -3.969270e-03
bigcom31         0.000000 -1.282819e+00
bigcom32         0.000000 -1.212102e+00
bigcom33         0.000000 -4.129427e-01
bigcom34         0.000000 -1.005917e+00
bigcom36         0.000000 -3.293668e+00
bigcom37         0.000000  0.000000e+00
bigcom38         0.000000 -9.106345e-01
bigcom39         0.000000 -1.102920e+00
bigcom40         0.000000 -3.347629e-01
bigcom43         0.000000 -5.208745e-01
bigcom44         0.000000 -1.293266e+00
bigcom46         0.000000 -1.567524e+00
bigcom47         0.000000 -1.517247e+00
bigcom49         0.000000 -9.783900e-01
bigcom50         0.000000 -1.244803e+00
bigcom51         0.000000 -7.324520e-01
bigcom52         0.000000 -1.184405e+00
bigcom54         0.000000 -6.164459e-01
bigcom56         0.000000 -4.230706e-01
bigcom62         0.000000  3.804464e+00
bigcom66         0.000000 -1.099628e+00
bigcom68         0.000000 -4.845178e-01
bigcom69         0.000000 -1.233907e+00
bigcom71         0.000000 -4.773389e-01
bigcom72         0.000000 -3.540061e-01
bigcom73         0.000000 -1.249622e+00
bigcom74         0.000000 -1.080231e+00
bigcom75         0.000000 -5.785498e-01
bigcom76         0.000000 -8.229037e-01
bigcom77         0.000000 -1.365193e+00
bigcom79         0.000000 -1.691887e+00
bigcom80         0.000000 -1.693235e+00
bigcom82         0.000000 -1.907634e+00
bigcom83         0.000000  0.000000e+00
bigcom84         0.000000 -2.481358e+00
bigcom85         0.000000 -1.138292e+00
bigcom87         0.000000 -1.314965e+00
bigcom89         0.000000 -1.373687e+00
bigcom91         0.000000 -6.352963e-01
bigcom92         0.000000 -1.049549e+00
bigcom93         0.000000 -1.324085e-01
bigcom96         0.000000 -7.993674e-01
bigcom97         0.000000 -1.385948e+00
bigcom98         0.000000 -1.743657e+00
bigcom99         0.000000 -1.560558e+00
bigcom101        0.000000  5.328269e+00
bigcom104        0.000000 -1.655435e+00
bigcom106        0.000000 -1.191058e+00
bigcom109        0.000000  2.967803e+00
bigcom113        0.000000 -1.636115e+00
bigcom116        0.000000 -1.401107e+00
bigcom120        0.000000 -1.871156e+00
bigcom123        0.000000 -1.222969e+00
bigcom126        0.000000 -7.404354e-01
bigcom127        0.000000  0.000000e+00
bigcom137        0.000000 -7.623133e-01
bigcom139        0.000000 -6.312281e-01
bigcom140        0.000000 -2.229516e+00
bigcom143        0.000000  2.198931e+00
bigcom145        0.000000 -3.154091e-01
bigcom146        0.000000 -1.009616e+00
bigcom147        0.000000 -8.851429e-01
bigcom149        0.000000  0.000000e+00
bigcom153        0.000000 -9.426789e-01
bigcom154        0.000000 -9.619009e-01
bigcom156        0.000000 -4.995947e-01
bigcom157        0.000000  0.000000e+00
bigcom158        0.000000 -1.385260e+00
bigcom160        0.000000 -1.048541e+00
bigcom161        0.000000 -8.719895e-01
bigcom162        0.000000 -3.132933e-01
bigcom164        0.000000 -5.821839e-01
bigcom166        0.000000  0.000000e+00
bigcom167        0.000000 -1.684254e+00
bigcom171        0.000000  7.842243e+00
bigcom173        0.000000 -4.833970e-01
bigcom175        0.000000  0.000000e+00
bigcom176        0.000000 -7.150571e-01
bigcom177        0.000000  0.000000e+00
bigcom178        0.000000  4.222945e+00
bigcom180        0.000000 -6.709124e-01
bigcom181        0.000000 -9.459934e-01
bigcom184        0.000000  0.000000e+00
bigcom186        0.000000 -1.322308e+00
bigcom187        0.000000 -2.926394e+00
bigcom189        0.000000 -1.238757e+00
bigcom194        0.000000 -1.991075e-02
bigcom195        0.000000 -8.127621e-01
bigcom196        0.000000  1.871532e+00
bigcom204        0.000000 -9.228390e-01
bigcom205        0.000000  4.642381e+00
bigcom212        0.000000 -7.160369e-02
bigcom214        0.000000 -6.070315e-01
bigcom222        0.000000 -4.346450e-01
bigcom223        0.000000  0.000000e+00
bigcom226        0.000000 -7.173451e-01
bigcom227        0.000000 -2.693633e-01
bigcom229        0.000000 -5.129973e-01
bigcom233        0.000000 -4.906247e-01
bigcom236        0.000000 -7.085174e-01
bigcom237        0.000000  0.000000e+00
bigcom246        0.000000 -6.711174e-01
bigcom248        0.000000 -8.936457e-01
bigcom249        0.000000 -9.555134e-01
bigcom250        0.000000 -9.890817e-01
bigcom254        0.000000 -8.154208e-01
bigcom266        0.000000 -1.351396e+00
bigcom269        0.000000 -8.781655e-01
bigcom272        0.000000 -7.537051e-01
bigcom274        0.000000 -3.563296e-01
bigcom281        0.000000 -2.880385e-01
bigcom291        0.000000 -6.632176e-01
bigcom292        0.000000 -8.650551e-01
bigcom295        0.000000 -5.616471e-01
bigcom299        0.000000  3.787754e+00
bigcom301        0.000000 -5.694632e-01
bigcom306        0.000000 -9.638175e-01
bigcom309        0.000000 -1.309643e+00
bigcom314        0.000000  0.000000e+00
bigcom321        0.000000 -8.469193e-01
bigcom341        0.000000 -1.844653e+00
bigcom350        0.000000  0.000000e+00
bigcom353        0.000000 -3.898567e-01
bigcom359        0.000000 -1.540265e+00
bigcom363        0.000000  0.000000e+00
bigcom365        0.000000 -1.856509e+00
bigcom385        0.000000 -1.249200e+00
bigcom386        0.000000 -3.959368e-02
bigcom408        0.000000 -6.019118e-01
bigcom412        0.000000 -6.423554e-01
bigcom480        0.000000 -7.607961e-02
spin_vertex      0.000000  1.098037e+00
membership_s1    0.000000 -2.329705e-01
membership_s3    0.000000 -3.033534e+00
membership_s4    0.000000 -3.451252e-01
membership_s5    0.000000 -7.687787e-01
membership_s6    0.000000 -6.365619e-01
membership_s7    0.000000 -3.531689e+00
membership_s8    0.000000 -1.803908e+00
membership_s9    0.000000 -2.016472e+00
membership_s11   0.000000 -2.005777e+00
membership_s12   0.000000 -1.439607e+00
membership_s14   0.000000  9.966324e-01
membership_s15   0.000000  4.319344e-01
membership_s16   0.000000 -1.702139e+00
membership_s17   0.000000 -1.333015e+00
membership_s18   0.000000 -1.506122e+00
membership_s20   0.000000 -1.255715e+00
membership_s21   0.000000 -2.433799e-01
membership_s22   0.000000 -1.500760e+00
membership_s24   0.000000 -5.128591e+00
membership_s25   0.000000 -1.621175e+00
membership_s26   0.000000 -2.204231e+00
membership_s27   0.000000 -6.424266e-01
membership_s28   0.000000 -2.515993e+00
membership_s30   0.000000 -3.137082e-02
membership_s31   0.000000 -1.837359e-01
membership_s32   0.000000  1.384245e+00
membership_s33   0.000000 -8.566620e-01
membership_s36   0.000000 -6.224031e-01
membership_s37   0.000000 -1.758886e+00
V1               0.000000  6.642435e-01
V2               0.000000  3.564108e-01
pdi              0.000000 -6.768777e+03
adhesion         0.000000  7.885670e-05
cohesion         0.000000 -1.687831e-04
inner            0.000000  4.191409e-05
outer            0.000000  2.325866e-07
ioratio          0.000000  2.168134e+00
comsize          0.000000  1.054321e-03
[1] "Dataset: low_targets Model GBM, run: 2 of 10 2015-06-22 17:07:30"
Iter   TrainDeviance   ValidDeviance   StepSize   Improve
     1        0.1156            -nan     0.0100    0.0004
     2        0.1132            -nan     0.0100    0.0001
     3        0.1113            -nan     0.0100    0.0002
     4        0.1096            -nan     0.0100    0.0001
     5        0.1079            -nan     0.0100    0.0003
     6        0.1066            -nan     0.0100    0.0003
     7        0.1048            -nan     0.0100    0.0002
     8        0.1036            -nan     0.0100    0.0002
     9        0.1022            -nan     0.0100    0.0001
    10        0.1011            -nan     0.0100   -0.0000
    20        0.0910            -nan     0.0100    0.0001
    40        0.0779            -nan     0.0100   -0.0000
    49        0.0733            -nan     0.0100   -0.0000

[1] "GBM variable coefficients"
                            var    rel.inf
ratio5                   ratio5 8.61930046
inner                     inner 8.04212439
membership_s32   membership_s32 6.88473608
comsize                 comsize 6.49136204
pagerank               pagerank 6.14198543
V1                           V1 4.27716243
ioratio                 ioratio 3.53048689
outer                     outer 3.51359489
cohesion               cohesion 3.17696615
orbit16                 orbit16 2.82507806
bet                         bet 2.69417443
ratio1                   ratio1 2.42915915
V2                           V2 2.12488573
ratio2                   ratio2 2.11189534
adhesion               adhesion 1.88319466
walktrap_vertex walktrap_vertex 1.67674064
orbit50                 orbit50 1.61929177
fourth                   fourth 1.61232566
graph12                 graph12 1.57693226
graph18                 graph18 1.51490352
graph15                 graph15 1.43977098
graph17                 graph17 1.35087596
graph21                 graph21 1.21114005
coreness               coreness 1.14607640
membership_s30   membership_s30 1.14558744
orbit28                 orbit28 1.08032413
ratio6                   ratio6 1.07674758
knn                         knn 1.06594514
graph3                   graph3 0.97481477
graph19                 graph19 0.94233426
orbit37                 orbit37 0.75954817
fifth                     fifth 0.75138666
hubscore               hubscore 0.68431629
graph0                   graph0 0.63016337
orbit7                   orbit7 0.61859434
orbit1                   orbit1 0.60169880
membership_s15   membership_s15 0.59268494
trans                     trans 0.57909663
graph4                   graph4 0.57563998
orbit18                 orbit18 0.56021802
graph11                 graph11 0.53379512
graph20                 graph20 0.51879289
upto_sixth           upto_sixth 0.49948500
orbit23                 orbit23 0.47654548
constraint           constraint 0.45049646
graph10                 graph10 0.44626425
orbit19                 orbit19 0.41328811
membership_s27   membership_s27 0.40536731
orbit36                 orbit36 0.39500505
orbit11                 orbit11 0.38267043
orbit49                 orbit49 0.35333726
orbit20                 orbit20 0.33736642
orbit35                 orbit35 0.30282753
orbit17                 orbit17 0.29332343
orbit4                   orbit4 0.28277920
orbit56                 orbit56 0.27894062
orbit38                 orbit38 0.27374852
orbit27                 orbit27 0.25984300
spin_vertex         spin_vertex 0.19952036
orbit5                   orbit5 0.18662468
orbit21                 orbit21 0.17503485
third                     third 0.17198076
graph23                 graph23 0.16681206
graph5                   graph5 0.16248460
orbit39                 orbit39 0.14789919
graph14                 graph14 0.13311545
orbit13                 orbit13 0.11851061
orbit33                 orbit33 0.11620135
bigcom22               bigcom22 0.11272258
orbit31                 orbit31 0.11214946
membership_s36   membership_s36 0.10883688
bigcom26               bigcom26 0.09879852
orbit54                 orbit54 0.07019833
bigcom3                 bigcom3 0.07000916
orbit52                 orbit52 0.06876439
orbit24                 orbit24 0.05505943
ratio3                   ratio3 0.04660085
selfinter             selfinter 0.03080951
orbit15                 orbit15 0.02828633
graph13                 graph13 0.02789761
orbit30                 orbit30 0.02711566
orbit64                 orbit64 0.02595164
membership_s21   membership_s21 0.02562751
orbit44                 orbit44 0.02511613
orbit42                 orbit42 0.02314647
orbit58                 orbit58 0.01474526
orbit67                 orbit67 0.01284039
graph1                   graph1 0.00000000
graph2                   graph2 0.00000000
graph6                   graph6 0.00000000
graph7                   graph7 0.00000000
graph8                   graph8 0.00000000
graph9                   graph9 0.00000000
graph16                 graph16 0.00000000
graph22                 graph22 0.00000000
graph24                 graph24 0.00000000
graph25                 graph25 0.00000000
graph26                 graph26 0.00000000
graph27                 graph27 0.00000000
graph28                 graph28 0.00000000
graph29                 graph29 0.00000000
orbit0                   orbit0 0.00000000
orbit2                   orbit2 0.00000000
orbit3                   orbit3 0.00000000
orbit6                   orbit6 0.00000000
orbit8                   orbit8 0.00000000
orbit9                   orbit9 0.00000000
orbit10                 orbit10 0.00000000
orbit12                 orbit12 0.00000000
orbit14                 orbit14 0.00000000
orbit22                 orbit22 0.00000000
orbit25                 orbit25 0.00000000
orbit26                 orbit26 0.00000000
orbit29                 orbit29 0.00000000
orbit32                 orbit32 0.00000000
orbit34                 orbit34 0.00000000
orbit40                 orbit40 0.00000000
orbit41                 orbit41 0.00000000
orbit43                 orbit43 0.00000000
orbit45                 orbit45 0.00000000
orbit46                 orbit46 0.00000000
orbit47                 orbit47 0.00000000
orbit48                 orbit48 0.00000000
orbit51                 orbit51 0.00000000
orbit53                 orbit53 0.00000000
orbit55                 orbit55 0.00000000
orbit57                 orbit57 0.00000000
orbit59                 orbit59 0.00000000
orbit60                 orbit60 0.00000000
orbit61                 orbit61 0.00000000
orbit62                 orbit62 0.00000000
orbit63                 orbit63 0.00000000
orbit65                 orbit65 0.00000000
orbit66                 orbit66 0.00000000
orbit68                 orbit68 0.00000000
orbit69                 orbit69 0.00000000
orbit70                 orbit70 0.00000000
orbit71                 orbit71 0.00000000
orbit72                 orbit72 0.00000000
AP                           AP 0.00000000
ecc                         ecc 0.00000000
eccrad                   eccrad 0.00000000
close                     close 0.00000000
evcent                   evcent 0.00000000
first                     first 0.00000000
upto_second         upto_second 0.00000000
upto_third           upto_third 0.00000000
upto_fourth         upto_fourth 0.00000000
upto_fifth           upto_fifth 0.00000000
second                   second 0.00000000
sixth                     sixth 0.00000000
ratio4                   ratio4 0.00000000
bigcom1                 bigcom1 0.00000000
bigcom2                 bigcom2 0.00000000
bigcom4                 bigcom4 0.00000000
bigcom6                 bigcom6 0.00000000
bigcom8                 bigcom8 0.00000000
bigcom9                 bigcom9 0.00000000
bigcom11               bigcom11 0.00000000
bigcom13               bigcom13 0.00000000
bigcom15               bigcom15 0.00000000
bigcom16               bigcom16 0.00000000
bigcom21               bigcom21 0.00000000
bigcom24               bigcom24 0.00000000
bigcom28               bigcom28 0.00000000
bigcom30               bigcom30 0.00000000
bigcom31               bigcom31 0.00000000
bigcom32               bigcom32 0.00000000
bigcom33               bigcom33 0.00000000
bigcom34               bigcom34 0.00000000
bigcom36               bigcom36 0.00000000
bigcom37               bigcom37 0.00000000
bigcom38               bigcom38 0.00000000
bigcom39               bigcom39 0.00000000
bigcom40               bigcom40 0.00000000
bigcom43               bigcom43 0.00000000
bigcom44               bigcom44 0.00000000
bigcom46               bigcom46 0.00000000
bigcom47               bigcom47 0.00000000
bigcom49               bigcom49 0.00000000
bigcom50               bigcom50 0.00000000
bigcom51               bigcom51 0.00000000
bigcom52               bigcom52 0.00000000
bigcom54               bigcom54 0.00000000
bigcom56               bigcom56 0.00000000
bigcom62               bigcom62 0.00000000
bigcom66               bigcom66 0.00000000
bigcom68               bigcom68 0.00000000
bigcom69               bigcom69 0.00000000
bigcom71               bigcom71 0.00000000
bigcom72               bigcom72 0.00000000
bigcom73               bigcom73 0.00000000
bigcom74               bigcom74 0.00000000
bigcom75               bigcom75 0.00000000
bigcom76               bigcom76 0.00000000
bigcom77               bigcom77 0.00000000
bigcom79               bigcom79 0.00000000
bigcom80               bigcom80 0.00000000
bigcom82               bigcom82 0.00000000
bigcom83               bigcom83 0.00000000
bigcom84               bigcom84 0.00000000
bigcom85               bigcom85 0.00000000
bigcom87               bigcom87 0.00000000
bigcom89               bigcom89 0.00000000
bigcom91               bigcom91 0.00000000
bigcom92               bigcom92 0.00000000
bigcom93               bigcom93 0.00000000
bigcom96               bigcom96 0.00000000
bigcom97               bigcom97 0.00000000
bigcom98               bigcom98 0.00000000
bigcom99               bigcom99 0.00000000
bigcom101             bigcom101 0.00000000
bigcom104             bigcom104 0.00000000
bigcom106             bigcom106 0.00000000
bigcom109             bigcom109 0.00000000
bigcom113             bigcom113 0.00000000
bigcom116             bigcom116 0.00000000
bigcom120             bigcom120 0.00000000
bigcom123             bigcom123 0.00000000
bigcom126             bigcom126 0.00000000
bigcom127             bigcom127 0.00000000
bigcom137             bigcom137 0.00000000
bigcom139             bigcom139 0.00000000
bigcom140             bigcom140 0.00000000
bigcom143             bigcom143 0.00000000
bigcom145             bigcom145 0.00000000
bigcom146             bigcom146 0.00000000
bigcom147             bigcom147 0.00000000
bigcom149             bigcom149 0.00000000
bigcom153             bigcom153 0.00000000
bigcom154             bigcom154 0.00000000
bigcom156             bigcom156 0.00000000
bigcom157             bigcom157 0.00000000
bigcom158             bigcom158 0.00000000
bigcom160             bigcom160 0.00000000
bigcom161             bigcom161 0.00000000
bigcom162             bigcom162 0.00000000
bigcom164             bigcom164 0.00000000
bigcom166             bigcom166 0.00000000
bigcom167             bigcom167 0.00000000
bigcom171             bigcom171 0.00000000
bigcom173             bigcom173 0.00000000
bigcom175             bigcom175 0.00000000
bigcom176             bigcom176 0.00000000
bigcom177             bigcom177 0.00000000
bigcom178             bigcom178 0.00000000
bigcom180             bigcom180 0.00000000
bigcom181             bigcom181 0.00000000
bigcom184             bigcom184 0.00000000
bigcom186             bigcom186 0.00000000
bigcom187             bigcom187 0.00000000
bigcom189             bigcom189 0.00000000
bigcom194             bigcom194 0.00000000
bigcom195             bigcom195 0.00000000
bigcom196             bigcom196 0.00000000
bigcom204             bigcom204 0.00000000
bigcom205             bigcom205 0.00000000
bigcom212             bigcom212 0.00000000
bigcom214             bigcom214 0.00000000
bigcom222             bigcom222 0.00000000
bigcom223             bigcom223 0.00000000
bigcom226             bigcom226 0.00000000
bigcom227             bigcom227 0.00000000
bigcom229             bigcom229 0.00000000
bigcom233             bigcom233 0.00000000
bigcom236             bigcom236 0.00000000
bigcom237             bigcom237 0.00000000
bigcom246             bigcom246 0.00000000
bigcom248             bigcom248 0.00000000
bigcom249             bigcom249 0.00000000
bigcom250             bigcom250 0.00000000
bigcom254             bigcom254 0.00000000
bigcom266             bigcom266 0.00000000
bigcom269             bigcom269 0.00000000
bigcom272             bigcom272 0.00000000
bigcom274             bigcom274 0.00000000
bigcom281             bigcom281 0.00000000
bigcom291             bigcom291 0.00000000
bigcom292             bigcom292 0.00000000
bigcom295             bigcom295 0.00000000
bigcom299             bigcom299 0.00000000
bigcom301             bigcom301 0.00000000
bigcom306             bigcom306 0.00000000
bigcom309             bigcom309 0.00000000
bigcom314             bigcom314 0.00000000
bigcom321             bigcom321 0.00000000
bigcom341             bigcom341 0.00000000
bigcom350             bigcom350 0.00000000
bigcom353             bigcom353 0.00000000
bigcom359             bigcom359 0.00000000
bigcom363             bigcom363 0.00000000
bigcom365             bigcom365 0.00000000
bigcom385             bigcom385 0.00000000
bigcom386             bigcom386 0.00000000
bigcom408             bigcom408 0.00000000
bigcom412             bigcom412 0.00000000
bigcom480             bigcom480 0.00000000
membership_s1     membership_s1 0.00000000
membership_s3     membership_s3 0.00000000
membership_s4     membership_s4 0.00000000
membership_s5     membership_s5 0.00000000
membership_s6     membership_s6 0.00000000
membership_s7     membership_s7 0.00000000
membership_s8     membership_s8 0.00000000
membership_s9     membership_s9 0.00000000
membership_s11   membership_s11 0.00000000
membership_s12   membership_s12 0.00000000
membership_s14   membership_s14 0.00000000
membership_s16   membership_s16 0.00000000
membership_s17   membership_s17 0.00000000
membership_s18   membership_s18 0.00000000
membership_s20   membership_s20 0.00000000
membership_s22   membership_s22 0.00000000
membership_s24   membership_s24 0.00000000
membership_s25   membership_s25 0.00000000
membership_s26   membership_s26 0.00000000
membership_s28   membership_s28 0.00000000
membership_s31   membership_s31 0.00000000
membership_s33   membership_s33 0.00000000
membership_s37   membership_s37 0.00000000
pdi                         pdi 0.00000000
[1] "Dataset: low_targets Model RF, run: 2 of 10 2015-06-22 17:08:09"
     |      Out-of-bag   |
Tree |      MSE  %Var(y) |
   1 |  0.01865   177.06 |
   2 |  0.01821   172.92 |
   3 |   0.0176   167.09 |
   4 |  0.01632   154.89 |
   5 |  0.01526   144.85 |
   6 |  0.01456   138.23 |
   7 |  0.01372   130.25 |
   8 |  0.01363   129.41 |
   9 |  0.01297   123.09 |
  10 |  0.01296   123.03 |
  11 |  0.01266   120.16 |
  12 |  0.01264   119.95 |
  13 |  0.01263   119.91 |
  14 |  0.01257   119.34 |
  15 |  0.01245   118.21 |
  16 |  0.01222   116.02 |
  17 |   0.0122   115.78 |
  18 |  0.01204   114.26 |
  19 |  0.01197   113.67 |
  20 |  0.01193   113.27 |
  21 |  0.01192   113.16 |
  22 |  0.01194   113.37 |
  23 |  0.01189   112.88 |
  24 |  0.01182   112.26 |
  25 |  0.01173   111.38 |
  26 |  0.01172   111.29 |
  27 |  0.01172   111.24 |
  28 |  0.01167   110.79 |
  29 |  0.01161   110.22 |
  30 |  0.01158   109.95 |
  31 |  0.01155   109.63 |
  32 |  0.01155   109.61 |
  33 |  0.01145   108.70 |
  34 |  0.01145   108.75 |
  35 |  0.01145   108.67 |
  36 |  0.01146   108.81 |
  37 |  0.01149   109.04 |
  38 |  0.01143   108.51 |
  39 |   0.0114   108.19 |
  40 |   0.0114   108.25 |
  41 |  0.01134   107.68 |
  42 |  0.01137   107.91 |
  43 |  0.01138   108.01 |
  44 |  0.01136   107.83 |
  45 |  0.01134   107.65 |
  46 |  0.01135   107.79 |
  47 |  0.01133   107.58 |
  48 |  0.01134   107.67 |
  49 |  0.01134   107.64 |
  50 |  0.01131   107.34 |
  51 |  0.01127   107.02 |
  52 |  0.01124   106.74 |
  53 |  0.01122   106.54 |
  54 |  0.01122   106.55 |
  55 |  0.01121   106.44 |
  56 |  0.01123   106.59 |
  57 |  0.01125   106.77 |
  58 |  0.01124   106.70 |
  59 |  0.01123   106.60 |
  60 |  0.01121   106.41 |
  61 |  0.01122   106.56 |
  62 |  0.01121   106.42 |
  63 |  0.01123   106.59 |
  64 |  0.01122   106.56 |
  65 |  0.01122   106.54 |
  66 |  0.01123   106.62 |
  67 |   0.0112   106.31 |
  68 |   0.0112   106.35 |
  69 |  0.01119   106.26 |
  70 |  0.01119   106.21 |
  71 |  0.01121   106.38 |
  72 |  0.01118   106.16 |
  73 |  0.01117   106.08 |
  74 |  0.01117   106.05 |
  75 |  0.01115   105.88 |
  76 |  0.01116   105.94 |
  77 |  0.01115   105.87 |
  78 |  0.01115   105.81 |
  79 |  0.01115   105.84 |
  80 |  0.01115   105.83 |
  81 |  0.01115   105.81 |
  82 |  0.01116   105.94 |
  83 |  0.01115   105.84 |
  84 |  0.01116   105.95 |
  85 |  0.01117   106.09 |
  86 |  0.01116   105.91 |
  87 |  0.01113   105.66 |
  88 |  0.01113   105.63 |
  89 |  0.01113   105.64 |
  90 |  0.01113   105.68 |
  91 |  0.01112   105.55 |
  92 |  0.01112   105.54 |
  93 |  0.01111   105.48 |
  94 |   0.0111   105.40 |
  95 |  0.01108   105.23 |
  96 |  0.01108   105.15 |
  97 |  0.01105   104.94 |
  98 |  0.01106   105.01 |
  99 |  0.01105   104.87 |
 100 |  0.01104   104.83 |
[1] "Random Forest variable coefficients"
                      %IncMSE IncNodePurity
graph0           1.285810e-04  1.325307e-01
graph1           1.886861e-03  1.747677e-01
graph2           2.649251e-05  8.840405e-02
graph3           4.546434e-04  4.897280e-01
graph4           1.238541e-03  4.084116e-01
graph5           9.996245e-04  4.231435e-01
graph6           7.457793e-04  3.637198e-01
graph7           3.222302e-05  1.047560e-01
graph8           0.000000e+00  1.734723e-20
graph9           6.880471e-04  3.352377e-01
graph10          1.827780e-03  2.446012e-01
graph11          2.137743e-03  4.375192e-01
graph12          9.565539e-04  2.944995e-01
graph13          1.420647e-03  3.620216e-01
graph14          1.632778e-03  2.688094e-01
graph15          1.294163e-03  3.531244e-01
graph16          9.878152e-04  3.624749e-01
graph17          7.836384e-04  2.054556e-01
graph18          1.062144e-05  3.461310e-02
graph19          5.193321e-04  4.154412e-01
graph20          1.190544e-03  3.944847e-01
graph21          1.105617e-03  2.299933e-01
graph22          9.579694e-05  9.569549e-03
graph23          1.186128e-04  3.505380e-01
graph24          1.722068e-05  5.891512e-02
graph25          2.360275e-04  9.750514e-02
graph26          8.658009e-06  1.500000e-02
graph27          0.000000e+00  0.000000e+00
graph28          0.000000e+00  0.000000e+00
graph29          0.000000e+00  0.000000e+00
orbit0           2.816951e-05  1.083703e-01
orbit1           1.652603e-03  2.293795e-01
orbit2           7.107279e-05  2.511591e-01
orbit3           2.752280e-05  4.887745e-02
orbit4           7.621839e-04  4.348759e-01
orbit5           3.002153e-04  1.324082e-01
orbit6           1.668514e-03  3.664997e-01
orbit7           3.168454e-05  2.296248e-01
orbit8           1.075356e-03  3.017775e-01
orbit9           5.015091e-04  3.109616e-01
orbit10          1.636594e-04  4.003145e-02
orbit11          2.175158e-05  1.266752e-01
orbit12          1.256505e-04  3.807648e-02
orbit13          5.339614e-06  4.412517e-02
orbit14          0.000000e+00  1.690476e-02
orbit15          1.901222e-03  2.895429e-01
orbit16          1.059012e-03  4.922939e-01
orbit17          1.688919e-03  2.083174e-01
orbit18          8.053811e-04  8.026299e-01
orbit19          3.680314e-03  2.920431e-01
orbit20          9.920977e-04  1.898389e-01
orbit21          3.188702e-04  3.563548e-01
orbit22          1.457721e-03  2.711097e-01
orbit23         -1.413874e-06  1.319286e-01
orbit24          6.779732e-04  3.782765e-01
orbit25          2.457105e-05  8.260045e-02
orbit26          8.622343e-06  2.633288e-02
orbit27          9.886002e-04  3.148523e-01
orbit28          4.011398e-04  2.517469e-01
orbit29          1.273322e-04  8.875558e-02
orbit30          3.030465e-04  9.921160e-02
orbit31          4.280463e-03  3.129205e-01
orbit32          3.034078e-04  5.667720e-02
orbit33         -8.875408e-06  1.198752e-01
orbit34          1.161535e-03  2.442757e-01
orbit35          6.901707e-04  4.909436e-01
orbit36          8.002452e-04  4.164116e-01
orbit37          8.570927e-04  1.867599e-01
orbit38          1.320014e-03  5.252254e-01
orbit39          1.598902e-03  3.194848e-01
orbit40          1.975893e-04  1.574967e-01
orbit41          1.568196e-04  7.861485e-02
orbit42          1.377237e-04  7.251913e-02
orbit43          5.587941e-05  3.870789e-02
orbit44         -4.871158e-07  1.243990e-02
orbit45          3.800663e-04  3.896389e-01
orbit46          8.578408e-05  1.412788e-01
orbit47          7.893060e-05  6.538931e-02
orbit48          4.603830e-05  1.154946e-01
orbit49          7.952186e-04  4.288400e-01
orbit50          1.652448e-03  6.232545e-01
orbit51          9.059580e-04  1.857560e-01
orbit52          2.615910e-05  2.576685e-02
orbit53          3.200329e-05  2.651198e-01
orbit54          3.487124e-06  2.289541e-02
orbit55          0.000000e+00  0.000000e+00
orbit56          8.061375e-04  3.828365e-01
orbit57          0.000000e+00  2.875000e-02
orbit58          0.000000e+00  0.000000e+00
orbit59          0.000000e+00  2.419419e-16
orbit60         -1.716852e-05  9.261881e-02
orbit61         -1.928175e-06  1.236248e-02
orbit62          3.904442e-04  1.004964e-01
orbit63         -1.251694e-05  3.848318e-02
orbit64         -8.034643e-06  2.092833e-01
orbit65          5.639913e-04  1.628893e-05
orbit66          3.405705e-05  3.327604e-04
orbit67          3.549828e-05  1.250410e-02
orbit68          8.525149e-06  1.500000e-02
orbit69          0.000000e+00  0.000000e+00
orbit70          0.000000e+00  1.734723e-20
orbit71          0.000000e+00  1.734723e-19
orbit72          0.000000e+00  0.000000e+00
AP               6.501951e-06  7.887684e-03
bet              4.741734e-04  8.077276e-01
ecc              1.866037e-04  7.076927e-02
eccrad           4.235493e-06  2.709091e-02
close            8.410426e-04  3.539483e-01
constraint       4.197249e-04  3.720180e-01
coreness         4.749060e-04  4.218188e-01
knn              1.660974e-03  4.705036e-01
hubscore         9.652316e-04  3.047569e-01
pagerank         3.661032e-03  2.113232e+00
trans            1.955772e-06  1.624292e-01
evcent           2.267561e-04  2.242122e-01
first            3.029578e-05  7.083127e-02
upto_second      5.284878e-04  2.979389e-01
upto_third       8.225113e-04  3.553760e-01
upto_fourth      3.888254e-04  1.814441e-01
upto_fifth       9.786621e-04  8.025930e-01
upto_sixth       3.807394e-03  4.282295e-01
second           1.310234e-03  1.299467e-01
third            2.320275e-03  4.614457e-01
fourth           2.688606e-03  1.113618e+00
fifth            7.341478e-04  1.004689e+00
sixth            1.745690e-03  5.601708e-01
ratio1           5.579209e-03  6.262368e-01
ratio2           2.625943e-03  1.436268e+00
ratio3           1.452127e-03  1.046383e+00
ratio4           8.408285e-04  7.211541e-01
ratio5           1.343464e-03  2.744227e+00
ratio6           2.100945e-03  8.695804e-01
selfinter        1.246246e-03  3.808267e-01
walktrap_vertex  6.887769e-05  4.205549e-01
bigcom1         -1.060203e-05  2.400454e-02
bigcom2          0.000000e+00  0.000000e+00
bigcom3          3.126510e-05  2.086481e-02
bigcom4          5.458355e-05  1.024484e-01
bigcom6          0.000000e+00  2.168404e-21
bigcom8          0.000000e+00  0.000000e+00
bigcom9          0.000000e+00  0.000000e+00
bigcom11         0.000000e+00  0.000000e+00
bigcom13         0.000000e+00  0.000000e+00
bigcom15         0.000000e+00  0.000000e+00
bigcom16         0.000000e+00  0.000000e+00
bigcom21         0.000000e+00  0.000000e+00
bigcom22         1.243082e-04  3.473721e-02
bigcom24         0.000000e+00  0.000000e+00
bigcom26         8.777533e-07  1.889908e-01
bigcom28        -6.215769e-05  5.903861e-02
bigcom30         5.057955e-04  1.837292e-01
bigcom31         0.000000e+00  0.000000e+00
bigcom32         0.000000e+00  3.469447e-20
bigcom33         0.000000e+00  3.469447e-20
bigcom34         0.000000e+00  0.000000e+00
bigcom36         0.000000e+00  0.000000e+00
bigcom37         0.000000e+00  0.000000e+00
bigcom38         0.000000e+00  5.551115e-19
bigcom39         0.000000e+00  0.000000e+00
bigcom40         3.638937e-04  1.399090e-01
bigcom43         0.000000e+00  0.000000e+00
bigcom44         0.000000e+00  1.734723e-20
bigcom46         0.000000e+00  0.000000e+00
bigcom47         0.000000e+00  0.000000e+00
bigcom49         0.000000e+00  0.000000e+00
bigcom50         0.000000e+00  0.000000e+00
bigcom51         0.000000e+00  0.000000e+00
bigcom52         0.000000e+00  0.000000e+00
bigcom54         0.000000e+00  0.000000e+00
bigcom56         0.000000e+00  0.000000e+00
bigcom62        -4.190537e-05  6.440248e-01
bigcom66         0.000000e+00  0.000000e+00
bigcom68         0.000000e+00  0.000000e+00
bigcom69         0.000000e+00  0.000000e+00
bigcom71         0.000000e+00  0.000000e+00
bigcom72         0.000000e+00  0.000000e+00
bigcom73         0.000000e+00  0.000000e+00
bigcom74         0.000000e+00  1.387779e-19
bigcom75         0.000000e+00  0.000000e+00
bigcom76         0.000000e+00  0.000000e+00
bigcom77         0.000000e+00  0.000000e+00
bigcom79         0.000000e+00  0.000000e+00
bigcom80         0.000000e+00  0.000000e+00
bigcom82         0.000000e+00  0.000000e+00
bigcom83         0.000000e+00  0.000000e+00
bigcom84         0.000000e+00  2.168404e-21
bigcom85         0.000000e+00  0.000000e+00
bigcom87         0.000000e+00  0.000000e+00
bigcom89         0.000000e+00  0.000000e+00
bigcom91         0.000000e+00  0.000000e+00
bigcom92         0.000000e+00  0.000000e+00
bigcom93         0.000000e+00  0.000000e+00
bigcom96         0.000000e+00  0.000000e+00
bigcom97         0.000000e+00  0.000000e+00
bigcom98         0.000000e+00  0.000000e+00
bigcom99         0.000000e+00  0.000000e+00
bigcom101        0.000000e+00  3.469447e-20
bigcom104        0.000000e+00  0.000000e+00
bigcom106        0.000000e+00  0.000000e+00
bigcom109        7.937427e-06  4.940586e-01
bigcom113        0.000000e+00  3.295975e-19
bigcom116        0.000000e+00  1.734723e-20
bigcom120        0.000000e+00  0.000000e+00
bigcom123        0.000000e+00  0.000000e+00
bigcom126        0.000000e+00  0.000000e+00
bigcom127        0.000000e+00  0.000000e+00
bigcom137        0.000000e+00  1.734723e-20
bigcom139        0.000000e+00  0.000000e+00
bigcom140        0.000000e+00  0.000000e+00
bigcom143        2.943336e-06  3.758199e-01
bigcom145        0.000000e+00  2.775558e-19
bigcom146        0.000000e+00  0.000000e+00
bigcom147        0.000000e+00  0.000000e+00
bigcom149        0.000000e+00  1.387779e-19
bigcom153        0.000000e+00  0.000000e+00
bigcom154        0.000000e+00  0.000000e+00
bigcom156        0.000000e+00  0.000000e+00
bigcom157        0.000000e+00  0.000000e+00
bigcom158        0.000000e+00  0.000000e+00
bigcom160        0.000000e+00  0.000000e+00
bigcom161        0.000000e+00  0.000000e+00
bigcom162        0.000000e+00  0.000000e+00
bigcom164        0.000000e+00  1.387779e-19
bigcom166        0.000000e+00  0.000000e+00
bigcom167        0.000000e+00  3.469447e-20
bigcom171        0.000000e+00  9.691661e-01
bigcom173        0.000000e+00  0.000000e+00
bigcom175        0.000000e+00  3.469447e-20
bigcom176        0.000000e+00  1.387779e-19
bigcom177        0.000000e+00  0.000000e+00
bigcom178       -2.472064e-05  5.148515e-01
bigcom180        0.000000e+00  0.000000e+00
bigcom181        0.000000e+00  0.000000e+00
bigcom184        0.000000e+00  0.000000e+00
bigcom186        0.000000e+00  0.000000e+00
bigcom187        0.000000e+00  0.000000e+00
bigcom189        0.000000e+00  0.000000e+00
bigcom194        0.000000e+00  1.387779e-19
bigcom195        0.000000e+00  5.551115e-19
bigcom196       -4.311290e-06  4.528012e-01
bigcom204        0.000000e+00  0.000000e+00
bigcom205        7.269562e-06  2.794818e-01
bigcom212        0.000000e+00  0.000000e+00
bigcom214        0.000000e+00  0.000000e+00
bigcom222        0.000000e+00  0.000000e+00
bigcom223        0.000000e+00  0.000000e+00
bigcom226        0.000000e+00  0.000000e+00
bigcom227        0.000000e+00  0.000000e+00
bigcom229        0.000000e+00  5.551115e-19
bigcom233        0.000000e+00  0.000000e+00
bigcom236        0.000000e+00  1.734723e-20
bigcom237        0.000000e+00  0.000000e+00
bigcom246        0.000000e+00  5.551115e-19
bigcom248        0.000000e+00  0.000000e+00
bigcom249        0.000000e+00  0.000000e+00
bigcom250        0.000000e+00  0.000000e+00
bigcom254        0.000000e+00  0.000000e+00
bigcom266        0.000000e+00  0.000000e+00
bigcom269        0.000000e+00  0.000000e+00
bigcom272        0.000000e+00  0.000000e+00
bigcom274        0.000000e+00  0.000000e+00
bigcom281        0.000000e+00  0.000000e+00
bigcom291        0.000000e+00  0.000000e+00
bigcom292        0.000000e+00  0.000000e+00
bigcom295        0.000000e+00  0.000000e+00
bigcom299       -1.287751e-05  5.386345e-01
bigcom301        0.000000e+00  5.551115e-19
bigcom306        0.000000e+00  0.000000e+00
bigcom309        0.000000e+00  1.387779e-19
bigcom314        0.000000e+00  0.000000e+00
bigcom321        0.000000e+00  0.000000e+00
bigcom341        0.000000e+00  0.000000e+00
bigcom350        0.000000e+00  0.000000e+00
bigcom353        0.000000e+00  0.000000e+00
bigcom359        0.000000e+00  0.000000e+00
bigcom363        0.000000e+00  5.551115e-19
bigcom365        0.000000e+00  0.000000e+00
bigcom385        0.000000e+00  0.000000e+00
bigcom386        0.000000e+00  1.734723e-20
bigcom408        0.000000e+00  0.000000e+00
bigcom412        0.000000e+00  0.000000e+00
bigcom480        0.000000e+00  0.000000e+00
spin_vertex      8.084000e-05  2.908362e-01
membership_s1    2.082909e-04  2.820879e-01
membership_s3    0.000000e+00  3.686287e-20
membership_s4   -2.425614e-06  2.432692e-02
membership_s5    6.640728e-06  1.337696e-02
membership_s6    5.247691e-07  1.102959e-02
membership_s7    0.000000e+00  0.000000e+00
membership_s8    0.000000e+00  3.469447e-20
membership_s9    0.000000e+00  0.000000e+00
membership_s11   0.000000e+00  1.561251e-19
membership_s12   0.000000e+00  0.000000e+00
membership_s14  -2.824397e-05  3.272445e-01
membership_s15   4.264925e-05  3.001528e-01
membership_s16   0.000000e+00  0.000000e+00
membership_s17   0.000000e+00  0.000000e+00
membership_s18   0.000000e+00  1.387779e-19
membership_s20   0.000000e+00  5.572799e-19
membership_s21   1.491383e-05  2.357777e-01
membership_s22   0.000000e+00  0.000000e+00
membership_s24   0.000000e+00  0.000000e+00
membership_s25   0.000000e+00  2.775558e-19
membership_s26   0.000000e+00  0.000000e+00
membership_s27   7.889871e-05  5.606352e-02
membership_s28   0.000000e+00  0.000000e+00
membership_s30  -2.581641e-05  1.294995e-01
membership_s31   1.072569e-04  6.860337e-02
membership_s32   1.888322e-03  1.138898e+00
membership_s33   0.000000e+00  0.000000e+00
membership_s36   1.847829e-04  1.196733e-01
membership_s37   0.000000e+00  6.938894e-20
V1               4.171461e-04  1.032812e+00
V2               1.805665e-03  1.383511e+00
pdi             -9.891801e-06  5.716325e-02
adhesion         1.741230e-02  1.659708e+00
cohesion         1.391463e-02  1.307206e+00
inner            7.071384e-03  2.014718e+00
outer            4.140460e-03  1.501247e+00
ioratio          5.877610e-03  1.783823e+00
comsize          7.339600e-03  1.638018e+00
[1] "Dataset: low_targets Model GLM, run: 2 of 10 2015-06-22 17:09:54"
[1] "glmnet variable coefficients"
                     [,1]          [,2]
(Intercept)     -4.531797 -2.384143e+01
graph0           0.000000  5.430953e-02
graph1           0.000000 -1.458739e-04
graph2           0.000000 -1.402714e-02
graph3           0.000000 -2.401064e-05
graph4           0.000000 -5.170078e-09
graph5           0.000000  3.607041e-03
graph6           0.000000  3.785663e-05
graph7           0.000000 -8.481355e-03
graph8           0.000000 -5.316336e-01
graph9           0.000000 -1.235900e-07
graph10          0.000000  9.348361e-10
graph11          0.000000 -6.440982e-10
graph12          0.000000  1.135915e-07
graph13          0.000000  0.000000e+00
graph14          0.000000  7.921218e-09
graph15          0.000000  3.012767e-05
graph16          0.000000  0.000000e+00
graph17          0.000000  2.459419e-06
graph18          0.000000 -8.836100e-05
graph19          0.000000 -1.341956e-05
graph20          0.000000  3.099062e-05
graph21          0.000000  3.727804e-04
graph22          0.000000 -5.578319e-05
graph23          0.000000 -1.771183e-04
graph24          0.000000  4.093595e-04
graph25          0.000000 -1.904530e-03
graph26          0.000000 -1.093005e-02
graph27          0.000000 -2.847055e-02
graph28          0.000000  0.000000e+00
graph29          0.000000  0.000000e+00
orbit0           0.000000  3.449844e-02
orbit1           0.000000 -1.249744e-04
orbit2           0.000000 -5.448588e-02
orbit3           0.000000 -4.385405e-03
orbit4           0.000000 -3.373164e-05
orbit5           0.000000  1.568924e-05
orbit6           0.000000 -2.723877e-09
orbit7           0.000000 -1.750304e-01
orbit8           0.000000  3.223758e-03
orbit9           0.000000  2.623746e-04
orbit10          0.000000 -4.647323e-04
orbit11          0.000000 -1.327047e-01
orbit12          0.000000 -9.019798e-03
orbit13          0.000000  1.046727e-01
orbit14          0.000000 -5.227067e-01
orbit15          0.000000 -6.577284e-08
orbit16          0.000000 -4.763271e-06
orbit17          0.000000 -3.276825e-06
orbit18          0.000000 -4.773759e-08
orbit19          0.000000  1.635962e-09
orbit20          0.000000  1.110053e-07
orbit21          0.000000  1.713403e-04
orbit22          0.000000 -6.715291e-10
orbit23          0.000000  2.636386e-01
orbit24          0.000000  1.554070e-06
orbit25          0.000000 -3.514651e-06
orbit26          0.000000  2.382897e-04
orbit27          0.000000  7.815737e-06
orbit28          0.000000  8.628795e-07
orbit29          0.000000 -8.498096e-05
orbit30          0.000000  1.573395e-04
orbit31          0.000000  1.616120e-09
orbit32          0.000000  2.132640e-07
orbit33          0.000000  3.620122e-01
orbit34          0.000000  1.175095e-05
orbit35          0.000000  0.000000e+00
orbit36          0.000000  1.391075e-05
orbit37          0.000000  2.820652e-07
orbit38          0.000000  4.140645e-04
orbit39          0.000000 -2.113121e-06
orbit40          0.000000  2.640960e-05
orbit41          0.000000 -2.858093e-04
orbit42          0.000000  2.463042e-01
orbit43          0.000000 -9.267359e-05
orbit44          0.000000 -4.180297e-01
orbit45          0.000000 -4.870813e-06
orbit46          0.000000 -2.159043e-04
orbit47          0.000000  9.480450e-03
orbit48          0.000000 -2.131547e-04
orbit49          0.000000  4.558321e-05
orbit50          0.000000 -2.007050e-02
orbit51          0.000000  5.442883e-04
orbit52          0.000000  5.299475e-04
orbit53          0.000000  8.495618e-04
orbit54          0.000000 -5.759105e-05
orbit55          0.000000 -2.932577e+00
orbit56          0.000000 -1.788409e-04
orbit57          0.000000  0.000000e+00
orbit58          0.000000 -6.455404e-01
orbit59          0.000000  4.225364e-04
orbit60          0.000000  4.407457e-03
orbit61          0.000000  8.527350e-01
orbit62          0.000000 -5.692628e-03
orbit63          0.000000 -2.150772e-02
orbit64          0.000000  3.489948e-02
orbit65          0.000000 -1.603272e-02
orbit66          0.000000  0.000000e+00
orbit67          0.000000  1.931559e+00
orbit68          0.000000 -2.738750e-02
orbit69          0.000000 -1.530592e-02
orbit70          0.000000  0.000000e+00
orbit71          0.000000  0.000000e+00
orbit72          0.000000  0.000000e+00
AP               0.000000 -6.994905e-02
bet              0.000000  3.141791e-05
ecc              0.000000 -2.010416e-04
eccrad           0.000000 -2.801360e-03
close            0.000000  2.367398e-01
constraint       0.000000 -2.958977e-01
coreness         0.000000  3.381759e-01
knn              0.000000 -6.481260e-04
hubscore         0.000000  1.171942e+02
pagerank         0.000000 -6.504712e-01
trans            0.000000  3.907667e-01
evcent           0.000000  6.881080e+01
first            0.000000  2.204150e-02
upto_second      0.000000 -2.307233e-04
upto_third       0.000000  6.508868e-07
upto_fourth      0.000000  0.000000e+00
upto_fifth       0.000000  0.000000e+00
upto_sixth       0.000000  1.023181e-03
second           0.000000 -2.162869e-04
third            0.000000  2.731696e-05
fourth           0.000000 -7.952251e-07
fifth            0.000000  3.001036e-05
sixth            0.000000  1.055898e-04
ratio1           0.000000 -7.031074e-04
ratio2           0.000000  9.367771e-04
ratio3           0.000000  9.941456e-04
ratio4           0.000000 -4.015020e-03
ratio5           0.000000  0.000000e+00
ratio6           0.000000 -3.296635e-05
selfinter        0.000000  3.857816e-02
walktrap_vertex  0.000000 -7.363288e-02
bigcom1          0.000000 -1.013810e-01
bigcom2          0.000000 -8.348147e-01
bigcom3          0.000000 -1.155556e-01
bigcom4          0.000000  1.344453e-01
bigcom6          0.000000 -5.618551e-01
bigcom8          0.000000 -7.321833e-01
bigcom9          0.000000 -1.465240e+00
bigcom11         0.000000 -2.159471e+00
bigcom13         0.000000 -1.734211e+00
bigcom15         0.000000 -5.424490e-01
bigcom16         0.000000 -2.740024e+00
bigcom21         0.000000 -2.203198e+00
bigcom22         0.000000 -6.342793e-02
bigcom24         0.000000 -4.848623e-01
bigcom26         0.000000  4.427571e-01
bigcom28         0.000000  3.155302e-01
bigcom30         0.000000 -1.868218e-01
bigcom31         0.000000 -1.186844e+00
bigcom32         0.000000 -1.697626e+00
bigcom33         0.000000 -5.805154e-01
bigcom34         0.000000 -8.254908e-01
bigcom36         0.000000 -3.423036e+00
bigcom37         0.000000 -1.517195e-03
bigcom38         0.000000 -1.055588e+00
bigcom39         0.000000 -1.073700e+00
bigcom40         0.000000  1.712944e-02
bigcom43         0.000000 -5.255512e-01
bigcom44         0.000000 -1.187665e+00
bigcom46         0.000000 -1.536598e+00
bigcom47         0.000000 -1.646449e+00
bigcom49         0.000000 -9.272840e-01
bigcom50         0.000000 -1.310463e+00
bigcom51         0.000000 -7.630327e-01
bigcom52         0.000000 -1.308939e+00
bigcom54         0.000000 -5.185758e-01
bigcom56         0.000000 -8.608896e-01
bigcom62         0.000000  2.970765e+00
bigcom66         0.000000 -1.629970e+00
bigcom68         0.000000 -4.898197e-01
bigcom69         0.000000 -1.344063e+00
bigcom71         0.000000 -5.796194e-01
bigcom72         0.000000 -6.122150e-01
bigcom73         0.000000 -1.434017e+00
bigcom74         0.000000 -1.162812e+00
bigcom75         0.000000 -6.308576e-01
bigcom76         0.000000 -1.239388e+00
bigcom77         0.000000 -1.286947e+00
bigcom79         0.000000 -2.141546e+00
bigcom80         0.000000 -1.504300e+00
bigcom82         0.000000 -2.247459e+00
bigcom83         0.000000  0.000000e+00
bigcom84         0.000000 -2.782083e+00
bigcom85         0.000000 -6.930453e-01
bigcom87         0.000000 -1.414770e+00
bigcom89         0.000000 -1.699710e+00
bigcom91         0.000000 -9.145956e-01
bigcom92         0.000000 -1.095933e+00
bigcom93         0.000000 -4.808914e-01
bigcom96         0.000000 -9.031050e-01
bigcom97         0.000000 -1.538941e+00
bigcom98         0.000000 -1.775455e+00
bigcom99         0.000000 -1.137563e+00
bigcom101        0.000000 -2.427953e-01
bigcom104        0.000000 -1.711338e+00
bigcom106        0.000000 -1.294422e+00
bigcom109        0.000000  3.089274e+00
bigcom113        0.000000 -1.664009e+00
bigcom116        0.000000 -1.675099e+00
bigcom120        0.000000 -1.493363e+00
bigcom123        0.000000 -1.332020e+00
bigcom126        0.000000 -7.494632e-01
bigcom127        0.000000 -5.961421e-03
bigcom137        0.000000 -1.218765e+00
bigcom139        0.000000 -8.910039e-01
bigcom140        0.000000 -1.953799e+00
bigcom143        0.000000  2.468111e+00
bigcom145        0.000000 -2.982002e-01
bigcom146        0.000000 -1.850444e+00
bigcom147        0.000000 -5.966122e-01
bigcom149        0.000000  0.000000e+00
bigcom153        0.000000 -1.017925e+00
bigcom154        0.000000 -7.656497e-01
bigcom156        0.000000 -5.067095e-01
bigcom157        0.000000  0.000000e+00
bigcom158        0.000000 -1.463061e+00
bigcom160        0.000000 -1.097702e+00
bigcom161        0.000000 -9.640435e-01
bigcom162        0.000000 -4.319048e-01
bigcom164        0.000000 -3.793674e-01
bigcom166        0.000000  0.000000e+00
bigcom167        0.000000 -2.107017e+00
bigcom171        0.000000  7.585291e+00
bigcom173        0.000000 -6.135870e-01
bigcom175        0.000000  0.000000e+00
bigcom176        0.000000 -3.969738e-01
bigcom177        0.000000  0.000000e+00
bigcom178        0.000000  2.718016e+00
bigcom180        0.000000 -7.802800e-01
bigcom181        0.000000 -9.594337e-01
bigcom184        0.000000 -1.434336e-01
bigcom186        0.000000 -1.650733e+00
bigcom187        0.000000 -2.679485e+00
bigcom189        0.000000 -1.206437e+00
bigcom194        0.000000 -2.410008e-02
bigcom195        0.000000 -9.630939e-01
bigcom196        0.000000  1.558190e+00
bigcom204        0.000000 -8.196148e-01
bigcom205        0.000000  3.434102e+00
bigcom212        0.000000  0.000000e+00
bigcom214        0.000000 -6.419349e-01
bigcom222        0.000000 -6.570071e-01
bigcom223        0.000000  0.000000e+00
bigcom226        0.000000 -7.192068e-01
bigcom227        0.000000 -5.488192e-01
bigcom229        0.000000 -4.279144e-01
bigcom233        0.000000 -3.569527e-01
bigcom236        0.000000 -6.323938e-01
bigcom237        0.000000  0.000000e+00
bigcom246        0.000000 -6.830244e-01
bigcom248        0.000000 -1.624691e+00
bigcom249        0.000000 -1.041142e+00
bigcom250        0.000000 -8.749033e-01
bigcom254        0.000000 -7.019171e-01
bigcom266        0.000000 -1.881413e+00
bigcom269        0.000000 -9.370336e-01
bigcom272        0.000000 -1.014936e+00
bigcom274        0.000000 -3.199169e-01
bigcom281        0.000000 -3.955135e-01
bigcom291        0.000000 -7.892026e-01
bigcom292        0.000000 -1.034265e+00
bigcom295        0.000000 -9.210519e-01
bigcom299        0.000000  2.834676e+00
bigcom301        0.000000 -7.802250e-01
bigcom306        0.000000 -9.869708e-01
bigcom309        0.000000 -1.504515e+00
bigcom314        0.000000  0.000000e+00
bigcom321        0.000000 -9.212906e-01
bigcom341        0.000000 -1.994171e+00
bigcom350        0.000000  0.000000e+00
bigcom353        0.000000 -4.028383e-01
bigcom359        0.000000 -1.481623e+00
bigcom363        0.000000 -4.282719e-04
bigcom365        0.000000 -1.847443e+00
bigcom385        0.000000 -1.336653e+00
bigcom386        0.000000 -8.608191e-02
bigcom408        0.000000 -1.196576e+00
bigcom412        0.000000 -8.603265e-01
bigcom480        0.000000 -6.883585e-02
spin_vertex      0.000000  3.709038e-01
membership_s1    0.000000 -1.015096e-01
membership_s3    0.000000 -2.671062e+00
membership_s4    0.000000 -5.111380e-01
membership_s5    0.000000 -6.173512e-01
membership_s6    0.000000 -4.713394e-01
membership_s7    0.000000 -1.931843e+00
membership_s8    0.000000 -1.593125e+00
membership_s9    0.000000 -1.688014e+00
membership_s11   0.000000 -1.677404e+00
membership_s12   0.000000 -1.341410e+00
membership_s14   0.000000  1.478207e+00
membership_s15   0.000000  6.353133e-01
membership_s16   0.000000 -1.460694e+00
membership_s17   0.000000 -1.117923e+00
membership_s18   0.000000 -1.404279e+00
membership_s20   0.000000 -1.172410e+00
membership_s21   0.000000 -8.467147e-02
membership_s22   0.000000 -1.352726e+00
membership_s24   0.000000 -1.303788e+00
membership_s25   0.000000 -1.457538e+00
membership_s26   0.000000 -1.611452e+00
membership_s27   0.000000 -2.440509e-01
membership_s28   0.000000 -1.869528e+00
membership_s30   0.000000  2.152302e-01
membership_s31   0.000000 -1.376501e-01
membership_s32   0.000000  1.828682e+00
membership_s33   0.000000 -4.791826e-01
membership_s36   0.000000 -5.518879e-01
membership_s37   0.000000 -1.522193e+00
V1               0.000000  1.093407e+00
V2               0.000000  8.827309e-01
pdi              0.000000 -5.906866e+03
adhesion         0.000000  4.797591e-05
cohesion         0.000000 -1.089443e-04
inner            0.000000  1.830715e-05
outer            0.000000  2.598686e-07
ioratio          0.000000  1.489647e+00
comsize          0.000000  1.188347e-03
[1] "Dataset: low_targets Model GBM, run: 3 of 10 2015-06-22 17:11:13"
Iter   TrainDeviance   ValidDeviance   StepSize   Improve
     1        0.1155            -nan     0.0100    0.0004
     2        0.1132            -nan     0.0100    0.0002
     3        0.1117            -nan     0.0100    0.0001
     4        0.1105            -nan     0.0100    0.0002
     5        0.1092            -nan     0.0100    0.0001
     6        0.1078            -nan     0.0100    0.0000
     7        0.1063            -nan     0.0100    0.0002
     8        0.1047            -nan     0.0100    0.0002
     9        0.1037            -nan     0.0100    0.0000
    10        0.1024            -nan     0.0100    0.0002
    20        0.0929            -nan     0.0100    0.0000
    40        0.0802            -nan     0.0100    0.0001
    49        0.0759            -nan     0.0100   -0.0000

[1] "GBM variable coefficients"
                            var    rel.inf
ratio5                   ratio5 8.46810748
inner                     inner 7.77685772
comsize                 comsize 6.41195931
pagerank               pagerank 5.64883458
membership_s32   membership_s32 5.48927437
adhesion               adhesion 3.65258722
ioratio                 ioratio 3.42585097
outer                     outer 3.34441878
V2                           V2 2.82870946
bet                         bet 2.33178825
cohesion               cohesion 2.09099472
orbit36                 orbit36 1.99626730
fourth                   fourth 1.92331273
ratio2                   ratio2 1.88986501
orbit28                 orbit28 1.80506674
V1                           V1 1.58924733
knn                         knn 1.57165502
graph20                 graph20 1.51753652
orbit16                 orbit16 1.50852774
orbit18                 orbit18 1.50588760
orbit38                 orbit38 1.33470631
coreness               coreness 1.31637943
orbit50                 orbit50 1.25041051
constraint           constraint 1.23021982
membership_s30   membership_s30 1.21597670
graph23                 graph23 1.18562190
graph12                 graph12 1.04335307
ratio6                   ratio6 1.01318159
fifth                     fifth 1.00460935
graph15                 graph15 0.97762318
graph19                 graph19 0.94272254
graph3                   graph3 0.91156412
orbit5                   orbit5 0.90007263
close                     close 0.89880305
membership_s15   membership_s15 0.87900836
graph13                 graph13 0.83266243
orbit27                 orbit27 0.78458231
graph17                 graph17 0.78141089
orbit35                 orbit35 0.75025292
orbit49                 orbit49 0.67039736
orbit20                 orbit20 0.66130059
selfinter             selfinter 0.65641037
orbit10                 orbit10 0.56322847
walktrap_vertex walktrap_vertex 0.54080794
orbit7                   orbit7 0.53033362
graph21                 graph21 0.52112149
graph11                 graph11 0.49623159
orbit37                 orbit37 0.47593343
upto_fifth           upto_fifth 0.47127606
ratio3                   ratio3 0.43683619
graph16                 graph16 0.43048906
graph18                 graph18 0.38970112
sixth                     sixth 0.38471764
graph1                   graph1 0.36839506
trans                     trans 0.35792771
orbit19                 orbit19 0.33447146
ratio1                   ratio1 0.33129450
graph2                   graph2 0.31727847
orbit62                 orbit62 0.30530688
graph25                 graph25 0.30344640
orbit21                 orbit21 0.28901682
orbit2                   orbit2 0.24186682
spin_vertex         spin_vertex 0.21710029
bigcom26               bigcom26 0.20139602
graph4                   graph4 0.19786999
orbit52                 orbit52 0.19015152
orbit11                 orbit11 0.18920805
graph14                 graph14 0.18802559
orbit56                 orbit56 0.18450642
bigcom30               bigcom30 0.17003534
orbit32                 orbit32 0.16584917
graph10                 graph10 0.15930176
orbit23                 orbit23 0.15861251
third                     third 0.14836987
graph0                   graph0 0.14089173
upto_sixth           upto_sixth 0.12784079
orbit63                 orbit63 0.12507133
orbit30                 orbit30 0.11897273
orbit1                   orbit1 0.11428052
orbit33                 orbit33 0.11116082
orbit24                 orbit24 0.10867975
orbit15                 orbit15 0.10406733
graph5                   graph5 0.10038075
orbit12                 orbit12 0.09815472
bigcom22               bigcom22 0.08245660
bigcom1                 bigcom1 0.07884652
orbit53                 orbit53 0.06983530
orbit31                 orbit31 0.06534143
ecc                         ecc 0.06430592
bigcom28               bigcom28 0.04751798
membership_s27   membership_s27 0.04073733
evcent                   evcent 0.03513819
orbit41                 orbit41 0.03401098
orbit17                 orbit17 0.03214352
bigcom4                 bigcom4 0.02204022
graph6                   graph6 0.00000000
graph7                   graph7 0.00000000
graph8                   graph8 0.00000000
graph9                   graph9 0.00000000
graph22                 graph22 0.00000000
graph24                 graph24 0.00000000
graph26                 graph26 0.00000000
graph27                 graph27 0.00000000
graph28                 graph28 0.00000000
graph29                 graph29 0.00000000
orbit0                   orbit0 0.00000000
orbit3                   orbit3 0.00000000
orbit4                   orbit4 0.00000000
orbit6                   orbit6 0.00000000
orbit8                   orbit8 0.00000000
orbit9                   orbit9 0.00000000
orbit13                 orbit13 0.00000000
orbit14                 orbit14 0.00000000
orbit22                 orbit22 0.00000000
orbit25                 orbit25 0.00000000
orbit26                 orbit26 0.00000000
orbit29                 orbit29 0.00000000
orbit34                 orbit34 0.00000000
orbit39                 orbit39 0.00000000
orbit40                 orbit40 0.00000000
orbit42                 orbit42 0.00000000
orbit43                 orbit43 0.00000000
orbit44                 orbit44 0.00000000
orbit45                 orbit45 0.00000000
orbit46                 orbit46 0.00000000
orbit47                 orbit47 0.00000000
orbit48                 orbit48 0.00000000
orbit51                 orbit51 0.00000000
orbit54                 orbit54 0.00000000
orbit55                 orbit55 0.00000000
orbit57                 orbit57 0.00000000
orbit58                 orbit58 0.00000000
orbit59                 orbit59 0.00000000
orbit60                 orbit60 0.00000000
orbit61                 orbit61 0.00000000
orbit64                 orbit64 0.00000000
orbit65                 orbit65 0.00000000
orbit66                 orbit66 0.00000000
orbit67                 orbit67 0.00000000
orbit68                 orbit68 0.00000000
orbit69                 orbit69 0.00000000
orbit70                 orbit70 0.00000000
orbit71                 orbit71 0.00000000
orbit72                 orbit72 0.00000000
AP                           AP 0.00000000
eccrad                   eccrad 0.00000000
hubscore               hubscore 0.00000000
first                     first 0.00000000
upto_second         upto_second 0.00000000
upto_third           upto_third 0.00000000
upto_fourth         upto_fourth 0.00000000
second                   second 0.00000000
ratio4                   ratio4 0.00000000
bigcom2                 bigcom2 0.00000000
bigcom3                 bigcom3 0.00000000
bigcom6                 bigcom6 0.00000000
bigcom8                 bigcom8 0.00000000
bigcom9                 bigcom9 0.00000000
bigcom11               bigcom11 0.00000000
bigcom13               bigcom13 0.00000000
bigcom15               bigcom15 0.00000000
bigcom16               bigcom16 0.00000000
bigcom21               bigcom21 0.00000000
bigcom24               bigcom24 0.00000000
bigcom31               bigcom31 0.00000000
bigcom32               bigcom32 0.00000000
bigcom33               bigcom33 0.00000000
bigcom34               bigcom34 0.00000000
bigcom36               bigcom36 0.00000000
bigcom37               bigcom37 0.00000000
bigcom38               bigcom38 0.00000000
bigcom39               bigcom39 0.00000000
bigcom40               bigcom40 0.00000000
bigcom43               bigcom43 0.00000000
bigcom44               bigcom44 0.00000000
bigcom46               bigcom46 0.00000000
bigcom47               bigcom47 0.00000000
bigcom49               bigcom49 0.00000000
bigcom50               bigcom50 0.00000000
bigcom51               bigcom51 0.00000000
bigcom52               bigcom52 0.00000000
bigcom54               bigcom54 0.00000000
bigcom56               bigcom56 0.00000000
bigcom62               bigcom62 0.00000000
bigcom66               bigcom66 0.00000000
bigcom68               bigcom68 0.00000000
bigcom69               bigcom69 0.00000000
bigcom71               bigcom71 0.00000000
bigcom72               bigcom72 0.00000000
bigcom73               bigcom73 0.00000000
bigcom74               bigcom74 0.00000000
bigcom75               bigcom75 0.00000000
bigcom76               bigcom76 0.00000000
bigcom77               bigcom77 0.00000000
bigcom79               bigcom79 0.00000000
bigcom80               bigcom80 0.00000000
bigcom82               bigcom82 0.00000000
bigcom83               bigcom83 0.00000000
bigcom84               bigcom84 0.00000000
bigcom85               bigcom85 0.00000000
bigcom87               bigcom87 0.00000000
bigcom89               bigcom89 0.00000000
bigcom91               bigcom91 0.00000000
bigcom92               bigcom92 0.00000000
bigcom93               bigcom93 0.00000000
bigcom96               bigcom96 0.00000000
bigcom97               bigcom97 0.00000000
bigcom98               bigcom98 0.00000000
bigcom99               bigcom99 0.00000000
bigcom101             bigcom101 0.00000000
bigcom104             bigcom104 0.00000000
bigcom106             bigcom106 0.00000000
bigcom109             bigcom109 0.00000000
bigcom113             bigcom113 0.00000000
bigcom116             bigcom116 0.00000000
bigcom120             bigcom120 0.00000000
bigcom123             bigcom123 0.00000000
bigcom126             bigcom126 0.00000000
bigcom127             bigcom127 0.00000000
bigcom137             bigcom137 0.00000000
bigcom139             bigcom139 0.00000000
bigcom140             bigcom140 0.00000000
bigcom143             bigcom143 0.00000000
bigcom145             bigcom145 0.00000000
bigcom146             bigcom146 0.00000000
bigcom147             bigcom147 0.00000000
bigcom149             bigcom149 0.00000000
bigcom153             bigcom153 0.00000000
bigcom154             bigcom154 0.00000000
bigcom156             bigcom156 0.00000000
bigcom157             bigcom157 0.00000000
bigcom158             bigcom158 0.00000000
bigcom160             bigcom160 0.00000000
bigcom161             bigcom161 0.00000000
bigcom162             bigcom162 0.00000000
bigcom164             bigcom164 0.00000000
bigcom166             bigcom166 0.00000000
bigcom167             bigcom167 0.00000000
bigcom171             bigcom171 0.00000000
bigcom173             bigcom173 0.00000000
bigcom175             bigcom175 0.00000000
bigcom176             bigcom176 0.00000000
bigcom177             bigcom177 0.00000000
bigcom178             bigcom178 0.00000000
bigcom180             bigcom180 0.00000000
bigcom181             bigcom181 0.00000000
bigcom184             bigcom184 0.00000000
bigcom186             bigcom186 0.00000000
bigcom187             bigcom187 0.00000000
bigcom189             bigcom189 0.00000000
bigcom194             bigcom194 0.00000000
bigcom195             bigcom195 0.00000000
bigcom196             bigcom196 0.00000000
bigcom204             bigcom204 0.00000000
bigcom205             bigcom205 0.00000000
bigcom212             bigcom212 0.00000000
bigcom214             bigcom214 0.00000000
bigcom222             bigcom222 0.00000000
bigcom223             bigcom223 0.00000000
bigcom226             bigcom226 0.00000000
bigcom227             bigcom227 0.00000000
bigcom229             bigcom229 0.00000000
bigcom233             bigcom233 0.00000000
bigcom236             bigcom236 0.00000000
bigcom237             bigcom237 0.00000000
bigcom246             bigcom246 0.00000000
bigcom248             bigcom248 0.00000000
bigcom249             bigcom249 0.00000000
bigcom250             bigcom250 0.00000000
bigcom254             bigcom254 0.00000000
bigcom266             bigcom266 0.00000000
bigcom269             bigcom269 0.00000000
bigcom272             bigcom272 0.00000000
bigcom274             bigcom274 0.00000000
bigcom281             bigcom281 0.00000000
bigcom291             bigcom291 0.00000000
bigcom292             bigcom292 0.00000000
bigcom295             bigcom295 0.00000000
bigcom299             bigcom299 0.00000000
bigcom301             bigcom301 0.00000000
bigcom306             bigcom306 0.00000000
bigcom309             bigcom309 0.00000000
bigcom314             bigcom314 0.00000000
bigcom321             bigcom321 0.00000000
bigcom341             bigcom341 0.00000000
bigcom350             bigcom350 0.00000000
bigcom353             bigcom353 0.00000000
bigcom359             bigcom359 0.00000000
bigcom363             bigcom363 0.00000000
bigcom365             bigcom365 0.00000000
bigcom385             bigcom385 0.00000000
bigcom386             bigcom386 0.00000000
bigcom408             bigcom408 0.00000000
bigcom412             bigcom412 0.00000000
bigcom480             bigcom480 0.00000000
membership_s1     membership_s1 0.00000000
membership_s3     membership_s3 0.00000000
membership_s4     membership_s4 0.00000000
membership_s5     membership_s5 0.00000000
membership_s6     membership_s6 0.00000000
membership_s7     membership_s7 0.00000000
membership_s8     membership_s8 0.00000000
membership_s9     membership_s9 0.00000000
membership_s11   membership_s11 0.00000000
membership_s12   membership_s12 0.00000000
membership_s14   membership_s14 0.00000000
membership_s16   membership_s16 0.00000000
membership_s17   membership_s17 0.00000000
membership_s18   membership_s18 0.00000000
membership_s20   membership_s20 0.00000000
membership_s21   membership_s21 0.00000000
membership_s22   membership_s22 0.00000000
membership_s24   membership_s24 0.00000000
membership_s25   membership_s25 0.00000000
membership_s26   membership_s26 0.00000000
membership_s28   membership_s28 0.00000000
membership_s31   membership_s31 0.00000000
membership_s33   membership_s33 0.00000000
membership_s36   membership_s36 0.00000000
membership_s37   membership_s37 0.00000000
pdi                         pdi 0.00000000
[1] "Dataset: low_targets Model RF, run: 3 of 10 2015-06-22 17:11:40"
     |      Out-of-bag   |
Tree |      MSE  %Var(y) |
   1 |  0.02111   201.23 |
   2 |  0.01832   174.68 |
   3 |   0.0177   168.73 |
   4 |  0.01735   165.41 |
   5 |  0.01541   146.85 |
   6 |  0.01518   144.69 |
   7 |  0.01534   146.27 |
   8 |  0.01464   139.51 |
   9 |  0.01427   135.99 |
  10 |  0.01393   132.82 |
  11 |  0.01353   128.96 |
  12 |  0.01305   124.44 |
  13 |  0.01285   122.46 |
  14 |  0.01252   119.39 |
  15 |  0.01234   117.66 |
  16 |  0.01223   116.57 |
  17 |  0.01206   114.92 |
  18 |  0.01199   114.32 |
  19 |  0.01186   113.09 |
  20 |  0.01184   112.88 |
  21 |  0.01174   111.93 |
  22 |  0.01168   111.37 |
  23 |  0.01154   110.00 |
  24 |  0.01155   110.14 |
  25 |  0.01157   110.33 |
  26 |  0.01145   109.18 |
  27 |  0.01134   108.08 |
  28 |  0.01129   107.61 |
  29 |  0.01123   107.05 |
  30 |  0.01127   107.44 |
  31 |  0.01123   107.01 |
  32 |   0.0112   106.72 |
  33 |   0.0112   106.74 |
  34 |  0.01119   106.68 |
  35 |  0.01122   106.91 |
  36 |  0.01118   106.57 |
  37 |  0.01111   105.90 |
  38 |  0.01109   105.67 |
  39 |  0.01102   105.03 |
  40 |  0.01101   104.95 |
  41 |  0.01099   104.73 |
  42 |  0.01098   104.67 |
  43 |  0.01098   104.68 |
  44 |  0.01096   104.49 |
  45 |  0.01097   104.61 |
  46 |  0.01094   104.24 |
  47 |  0.01094   104.29 |
  48 |  0.01093   104.19 |
  49 |  0.01092   104.07 |
  50 |   0.0109   103.93 |
  51 |   0.0109   103.92 |
  52 |  0.01091   103.98 |
  53 |   0.0109   103.95 |
  54 |   0.0109   103.95 |
  55 |  0.01091   103.97 |
  56 |  0.01094   104.27 |
  57 |  0.01092   104.09 |
  58 |  0.01092   104.12 |
  59 |  0.01092   104.12 |
  60 |  0.01095   104.39 |
  61 |  0.01096   104.47 |
  62 |  0.01097   104.53 |
  63 |  0.01098   104.64 |
  64 |  0.01098   104.70 |
  65 |  0.01098   104.64 |
  66 |  0.01096   104.46 |
  67 |  0.01096   104.44 |
  68 |  0.01096   104.49 |
  69 |  0.01094   104.28 |
  70 |  0.01091   104.01 |
  71 |   0.0109   103.92 |
  72 |  0.01088   103.72 |
  73 |  0.01086   103.52 |
  74 |  0.01087   103.62 |
  75 |  0.01087   103.64 |
  76 |  0.01089   103.77 |
  77 |  0.01085   103.39 |
  78 |  0.01084   103.29 |
  79 |  0.01084   103.35 |
  80 |  0.01083   103.28 |
  81 |  0.01083   103.23 |
  82 |  0.01082   103.15 |
  83 |  0.01081   103.09 |
  84 |  0.01082   103.19 |
  85 |  0.01083   103.21 |
  86 |  0.01083   103.24 |
  87 |  0.01082   103.13 |
  88 |  0.01081   103.06 |
  89 |  0.01081   103.02 |
  90 |  0.01081   103.09 |
  91 |   0.0108   102.99 |
  92 |   0.0108   102.92 |
  93 |  0.01081   103.06 |
  94 |  0.01081   103.04 |
  95 |  0.01079   102.87 |
  96 |   0.0108   102.93 |
  97 |  0.01081   103.04 |
  98 |  0.01081   103.05 |
  99 |  0.01082   103.14 |
 100 |  0.01082   103.10 |
[1] "Random Forest variable coefficients"
                      %IncMSE IncNodePurity
graph0           3.571147e-05  8.429265e-02
graph1           1.812964e-03  3.046119e-01
graph2           1.057053e-05  9.532202e-02
graph3           4.688310e-04  3.035078e-01
graph4           5.455627e-03  3.407666e-01
graph5           9.024225e-04  2.738425e-01
graph6           2.567939e-03  2.160714e-01
graph7           1.398657e-04  1.001787e-01
graph8           0.000000e+00  2.100000e-02
graph9           3.717020e-03  3.542189e-01
graph10          5.486577e-04  4.085288e-01
graph11          4.335337e-03  3.824844e-01
graph12          5.923886e-03  4.413688e-01
graph13          3.494694e-03  3.823612e-01
graph14          9.491836e-04  2.789536e-01
graph15          1.872787e-03  2.884610e-01
graph16          3.748550e-03  2.670849e-01
graph17          3.642662e-03  2.661992e-01
graph18          2.477862e-04  1.755440e-02
graph19          1.606462e-03  4.151864e-01
graph20          1.536395e-03  4.684869e-01
graph21          9.133671e-04  2.035745e-01
graph22          3.023919e-05  3.005008e-02
graph23          1.564522e-03  3.087992e-01
graph24          5.140332e-04  2.754339e-02
graph25          2.792676e-04  1.257259e-01
graph26          4.739336e-05  1.516896e-02
graph27          0.000000e+00  7.806256e-20
graph28          0.000000e+00  3.469447e-20
graph29          0.000000e+00  0.000000e+00
orbit0           9.189243e-06  8.366783e-02
orbit1           1.663860e-03  2.767767e-01
orbit2          -1.441745e-05  1.012417e-01
orbit3           1.303403e-05  9.829427e-02
orbit4           4.119619e-04  5.125896e-01
orbit5           2.027336e-04  1.988571e-01
orbit6           5.986615e-03  3.255511e-01
orbit7           3.106620e-05  1.760307e-01
orbit8           8.171335e-04  2.212225e-01
orbit9           2.222272e-03  2.549229e-01
orbit10          3.296990e-04  1.237629e-01
orbit11          1.860369e-04  1.052260e-01
orbit12          1.167329e-04  6.781684e-02
orbit13         -5.832867e-06  9.499385e-02
orbit14          0.000000e+00  3.469447e-20
orbit15          4.327903e-03  3.958530e-01
orbit16          1.737233e-03  4.130213e-01
orbit17          7.817986e-04  2.958319e-01
orbit18          1.466094e-03  7.148173e-01
orbit19          4.411567e-03  3.229977e-01
orbit20          4.561926e-04  2.192046e-01
orbit21          7.046727e-04  2.961376e-01
orbit22          5.596405e-03  4.529675e-01
orbit23          9.776437e-06  5.968089e-02
orbit24          2.861259e-03  3.057216e-01
orbit25          3.088284e-04  7.432574e-02
orbit26          3.866028e-04  1.523137e-01
orbit27          2.553335e-03  4.911855e-01
orbit28          6.007868e-04  1.966308e-01
orbit29          3.149973e-04  1.178150e-01
orbit30          8.349002e-04  2.535057e-01
orbit31          2.359630e-03  3.337682e-01
orbit32          5.702158e-04  1.041725e-01
orbit33          2.601164e-05  7.641306e-02
orbit34          2.363519e-03  2.913249e-01
orbit35          7.492536e-04  3.417916e-01
orbit36          1.475204e-04  4.342687e-01
orbit37          3.610955e-04  2.546279e-01
orbit38          1.817272e-03  5.405476e-01
orbit39          3.252592e-03  2.119732e-01
orbit40          3.716575e-04  7.148375e-02
orbit41          1.074710e-05  1.080555e-01
orbit42          9.871392e-05  8.605128e-02
orbit43          8.621703e-05  5.814139e-02
orbit44          7.531658e-06  6.122702e-02
orbit45          2.130957e-03  3.141538e-01
orbit46          1.362387e-04  1.540738e-01
orbit47          6.517605e-05  7.650524e-02
orbit48          9.280418e-05  1.219724e-01
orbit49          1.267116e-03  3.206012e-01
orbit50          4.680021e-04  3.294270e-01
orbit51          1.289309e-03  1.218239e-01
orbit52          3.232789e-05  3.844619e-02
orbit53          2.006128e-05  3.359978e-01
orbit54          9.841046e-05  5.549997e-02
orbit55          0.000000e+00  0.000000e+00
orbit56          2.456888e-04  3.789828e-01
orbit57          2.141405e-05  4.326448e-02
orbit58          0.000000e+00  0.000000e+00
orbit59          9.511014e-05  1.184495e-02
orbit60          1.057245e-04  2.139317e-02
orbit61          4.277160e-06  2.697337e-02
orbit62          3.013732e-04  1.166318e-01
orbit63          3.462268e-05  4.998782e-02
orbit64         -2.841128e-06  1.554349e-01
orbit65          0.000000e+00  1.500000e-02
orbit66          2.170139e-06  4.887035e-03
orbit67          2.426138e-05  2.203356e-02
orbit68          0.000000e+00  1.734723e-20
orbit69          0.000000e+00  0.000000e+00
orbit70          0.000000e+00  4.336809e-21
orbit71          0.000000e+00  0.000000e+00
orbit72          0.000000e+00  1.387779e-19
AP              -7.106089e-06  1.877694e-02
bet              1.227367e-03  9.726806e-01
ecc              1.103034e-04  8.151968e-02
eccrad           3.316713e-05  1.251533e-01
close            5.141290e-04  5.698242e-01
constraint       2.002694e-04  2.894523e-01
coreness         1.779119e-03  5.247608e-01
knn              6.127574e-03  5.380353e-01
hubscore         3.619024e-03  4.278887e-01
pagerank         5.749394e-03  2.306367e+00
trans            1.918537e-04  1.840983e-01
evcent           6.459315e-04  2.239069e-01
first            2.589767e-05  6.578921e-02
upto_second      1.907979e-03  2.353436e-01
upto_third       2.243486e-03  3.488830e-01
upto_fourth      2.396542e-03  2.689490e-01
upto_fifth       2.253191e-03  5.400556e-01
upto_sixth       5.837792e-03  5.076968e-01
second           1.599714e-03  3.289364e-01
third            2.364035e-03  2.728141e-01
fourth           2.706263e-03  7.866626e-01
fifth            3.666783e-03  9.450721e-01
sixth            2.461707e-03  9.576568e-01
ratio1           7.479230e-03  6.147061e-01
ratio2           2.953949e-03  1.056360e+00
ratio3           2.753308e-03  7.162830e-01
ratio4           5.431061e-03  6.566261e-01
ratio5           3.070940e-03  2.569791e+00
ratio6           2.595833e-03  1.240107e+00
selfinter        1.371391e-03  2.603125e-01
walktrap_vertex  2.211349e-04  4.584710e-01
bigcom1          1.379127e-04  1.241119e-01
bigcom2          0.000000e+00  0.000000e+00
bigcom3          1.111516e-04  8.684913e-02
bigcom4          3.686802e-05  4.948013e-02
bigcom6          0.000000e+00  0.000000e+00
bigcom8          0.000000e+00  0.000000e+00
bigcom9          0.000000e+00  0.000000e+00
bigcom11         0.000000e+00  0.000000e+00
bigcom13         0.000000e+00  0.000000e+00
bigcom15         0.000000e+00  0.000000e+00
bigcom16         0.000000e+00  0.000000e+00
bigcom21         0.000000e+00  0.000000e+00
bigcom22         1.355633e-05  8.796269e-02
bigcom24         0.000000e+00  0.000000e+00
bigcom26         3.348437e-06  2.046244e-01
bigcom28        -4.966794e-05  6.725319e-02
bigcom30         4.935606e-04  1.902036e-01
bigcom31         0.000000e+00  0.000000e+00
bigcom32         0.000000e+00  5.551115e-19
bigcom33         0.000000e+00  0.000000e+00
bigcom34         0.000000e+00  0.000000e+00
bigcom36         0.000000e+00  0.000000e+00
bigcom37         0.000000e+00  0.000000e+00
bigcom38         0.000000e+00  0.000000e+00
bigcom39         0.000000e+00  5.551115e-19
bigcom40         2.072088e-04  8.264432e-02
bigcom43         0.000000e+00  0.000000e+00
bigcom44         0.000000e+00  0.000000e+00
bigcom46         0.000000e+00  0.000000e+00
bigcom47         0.000000e+00  0.000000e+00
bigcom49         0.000000e+00  0.000000e+00
bigcom50         0.000000e+00  0.000000e+00
bigcom51         0.000000e+00  0.000000e+00
bigcom52         0.000000e+00  0.000000e+00
bigcom54         0.000000e+00  0.000000e+00
bigcom56         0.000000e+00  0.000000e+00
bigcom62        -7.075888e-06  6.790876e-01
bigcom66         0.000000e+00  0.000000e+00
bigcom68         0.000000e+00  0.000000e+00
bigcom69         0.000000e+00  0.000000e+00
bigcom71         0.000000e+00  0.000000e+00
bigcom72         0.000000e+00  0.000000e+00
bigcom73         0.000000e+00  0.000000e+00
bigcom74         0.000000e+00  0.000000e+00
bigcom75         0.000000e+00  0.000000e+00
bigcom76         0.000000e+00  0.000000e+00
bigcom77         0.000000e+00  0.000000e+00
bigcom79         0.000000e+00  0.000000e+00
bigcom80         0.000000e+00  0.000000e+00
bigcom82         0.000000e+00  0.000000e+00
bigcom83         0.000000e+00  0.000000e+00
bigcom84         0.000000e+00  0.000000e+00
bigcom85         0.000000e+00  0.000000e+00
bigcom87         0.000000e+00  0.000000e+00
bigcom89         0.000000e+00  0.000000e+00
bigcom91         0.000000e+00  0.000000e+00
bigcom92         0.000000e+00  0.000000e+00
bigcom93         0.000000e+00  0.000000e+00
bigcom96         0.000000e+00  0.000000e+00
bigcom97         0.000000e+00  2.081668e-19
bigcom98         0.000000e+00  0.000000e+00
bigcom99         0.000000e+00  0.000000e+00
bigcom101       -2.145220e-06  3.305515e-01
bigcom104        0.000000e+00  0.000000e+00
bigcom106        0.000000e+00  0.000000e+00
bigcom109        0.000000e+00  0.000000e+00
bigcom113        0.000000e+00  0.000000e+00
bigcom116        0.000000e+00  0.000000e+00
bigcom120        0.000000e+00  0.000000e+00
bigcom123        0.000000e+00  0.000000e+00
bigcom126        0.000000e+00  0.000000e+00
bigcom127        0.000000e+00  0.000000e+00
bigcom137        0.000000e+00  0.000000e+00
bigcom139        0.000000e+00  0.000000e+00
bigcom140        0.000000e+00  0.000000e+00
bigcom143        1.473015e-05  2.866139e-01
bigcom145        0.000000e+00  0.000000e+00
bigcom146        0.000000e+00  0.000000e+00
bigcom147        0.000000e+00  0.000000e+00
bigcom149        0.000000e+00  0.000000e+00
bigcom153        0.000000e+00  0.000000e+00
bigcom154        0.000000e+00  0.000000e+00
bigcom156        0.000000e+00  0.000000e+00
bigcom157        0.000000e+00  0.000000e+00
bigcom158        0.000000e+00  0.000000e+00
bigcom160        0.000000e+00  0.000000e+00
bigcom161        0.000000e+00  0.000000e+00
bigcom162        0.000000e+00  0.000000e+00
bigcom164        0.000000e+00  0.000000e+00
bigcom166        0.000000e+00  0.000000e+00
bigcom167        0.000000e+00  0.000000e+00
bigcom171        0.000000e+00  0.000000e+00
bigcom173        0.000000e+00  0.000000e+00
bigcom175        0.000000e+00  0.000000e+00
bigcom176        0.000000e+00  0.000000e+00
bigcom177        0.000000e+00  0.000000e+00
bigcom178        1.146429e-04  1.051952e+00
bigcom180        0.000000e+00  0.000000e+00
bigcom181        0.000000e+00  0.000000e+00
bigcom184        0.000000e+00  0.000000e+00
bigcom186        0.000000e+00  0.000000e+00
bigcom187        0.000000e+00  0.000000e+00
bigcom189        0.000000e+00  0.000000e+00
bigcom194        0.000000e+00  0.000000e+00
bigcom195        0.000000e+00  0.000000e+00
bigcom196        8.407234e-06  5.625436e-01
bigcom204        0.000000e+00  0.000000e+00
bigcom205       -1.802170e-06  4.031071e-01
bigcom212        0.000000e+00  0.000000e+00
bigcom214        0.000000e+00  0.000000e+00
bigcom222        0.000000e+00  0.000000e+00
bigcom223        0.000000e+00  0.000000e+00
bigcom226        0.000000e+00  0.000000e+00
bigcom227        0.000000e+00  0.000000e+00
bigcom229        0.000000e+00  0.000000e+00
bigcom233        0.000000e+00  0.000000e+00
bigcom236        0.000000e+00  0.000000e+00
bigcom237        0.000000e+00  0.000000e+00
bigcom246        0.000000e+00  0.000000e+00
bigcom248        0.000000e+00  0.000000e+00
bigcom249        0.000000e+00  0.000000e+00
bigcom250        0.000000e+00  0.000000e+00
bigcom254        0.000000e+00  0.000000e+00
bigcom266        0.000000e+00  0.000000e+00
bigcom269        0.000000e+00  0.000000e+00
bigcom272        0.000000e+00  0.000000e+00
bigcom274        0.000000e+00  1.387779e-19
bigcom281        0.000000e+00  0.000000e+00
bigcom291        0.000000e+00  0.000000e+00
bigcom292        0.000000e+00  0.000000e+00
bigcom295        0.000000e+00  0.000000e+00
bigcom299        4.001528e-06  6.166586e-01
bigcom301        0.000000e+00  0.000000e+00
bigcom306        0.000000e+00  0.000000e+00
bigcom309        0.000000e+00  0.000000e+00
bigcom314        0.000000e+00  0.000000e+00
bigcom321        0.000000e+00  0.000000e+00
bigcom341        0.000000e+00  0.000000e+00
bigcom350        0.000000e+00  0.000000e+00
bigcom353        0.000000e+00  0.000000e+00
bigcom359        0.000000e+00  0.000000e+00
bigcom363        0.000000e+00  1.387779e-19
bigcom365        0.000000e+00  0.000000e+00
bigcom385        0.000000e+00  0.000000e+00
bigcom386        0.000000e+00  0.000000e+00
bigcom408        0.000000e+00  5.204170e-20
bigcom412        0.000000e+00  0.000000e+00
bigcom480        0.000000e+00  0.000000e+00
spin_vertex      2.849621e-04  2.341251e-01
membership_s1    1.556041e-04  2.259261e-01
membership_s3    0.000000e+00  0.000000e+00
membership_s4    5.473767e-06  5.498909e-02
membership_s5   -6.196035e-06  6.506829e-02
membership_s6    1.303789e-05  1.171434e-02
membership_s7    0.000000e+00  0.000000e+00
membership_s8    0.000000e+00  0.000000e+00
membership_s9    0.000000e+00  0.000000e+00
membership_s11   0.000000e+00  0.000000e+00
membership_s12   0.000000e+00  5.551115e-19
membership_s14  -3.871000e-05  2.740550e-01
membership_s15   1.467601e-04  4.055550e-01
membership_s16   0.000000e+00  0.000000e+00
membership_s17   0.000000e+00  0.000000e+00
membership_s18   0.000000e+00  0.000000e+00
membership_s20   0.000000e+00  0.000000e+00
membership_s21   7.497631e-06  1.345692e-01
membership_s22   0.000000e+00  0.000000e+00
membership_s24   0.000000e+00  0.000000e+00
membership_s25   0.000000e+00  0.000000e+00
membership_s26   0.000000e+00  0.000000e+00
membership_s27   4.092515e-05  7.827874e-02
membership_s28   0.000000e+00  0.000000e+00
membership_s30   2.151229e-05  7.815773e-02
membership_s31   2.131831e-05  9.049186e-02
membership_s32   2.022601e-03  9.851901e-01
membership_s33   0.000000e+00  0.000000e+00
membership_s36   1.428055e-04  2.042241e-01
membership_s37   0.000000e+00  0.000000e+00
V1               6.500791e-04  7.150232e-01
V2               1.384270e-03  1.202263e+00
pdi             -1.148401e-05  6.812867e-02
adhesion         1.554764e-02  1.729715e+00
cohesion         1.294176e-02  1.628762e+00
inner            4.794290e-03  2.000879e+00
outer            3.807635e-03  1.437429e+00
ioratio          6.247630e-03  1.485915e+00
comsize          6.315545e-03  1.678686e+00
[1] "Dataset: low_targets Model GLM, run: 3 of 10 2015-06-22 17:13:31"
[1] "glmnet variable coefficients"
                     [,1]          [,2]
(Intercept)     -4.535964 -1.045379e+01
graph0           0.000000  1.454924e-02
graph1           0.000000 -1.001442e-04
graph2           0.000000 -2.201477e-02
graph3           0.000000 -3.614403e-06
graph4           0.000000  0.000000e+00
graph5           0.000000  3.042333e-03
graph6           0.000000  6.407689e-06
graph7           0.000000 -8.728899e-03
graph8           0.000000 -4.414765e-01
graph9           0.000000 -8.321170e-08
graph10          0.000000  2.349983e-10
graph11          0.000000 -1.250120e-10
graph12          0.000000  0.000000e+00
graph13          0.000000 -5.868651e-06
graph14          0.000000  0.000000e+00
graph15          0.000000  2.338194e-04
graph16          0.000000  0.000000e+00
graph17          0.000000  3.838838e-06
graph18          0.000000 -2.024406e-08
graph19          0.000000  0.000000e+00
graph20          0.000000  2.726387e-05
graph21          0.000000  1.346178e-04
graph22          0.000000 -3.872382e-06
graph23          0.000000 -1.678610e-04
graph24          0.000000  8.253465e-04
graph25          0.000000 -8.377860e-04
graph26          0.000000 -4.101608e-03
graph27          0.000000 -4.288944e-02
graph28          0.000000  0.000000e+00
graph29          0.000000  0.000000e+00
orbit0           0.000000  8.447639e-03
orbit1           0.000000 -8.610200e-05
orbit2           0.000000 -6.618112e-02
orbit3           0.000000 -1.076872e-02
orbit4           0.000000 -6.284487e-06
orbit5           0.000000  1.609327e-09
orbit6           0.000000  0.000000e+00
orbit7           0.000000 -1.603967e-01
orbit8           0.000000  3.204952e-03
orbit9           0.000000  1.094639e-04
orbit10          0.000000 -2.959499e-04
orbit11          0.000000  0.000000e+00
orbit12          0.000000 -8.783290e-03
orbit13          0.000000 -2.185930e-04
orbit14          0.000000 -4.373280e-01
orbit15          0.000000 -4.375137e-09
orbit16          0.000000  1.377025e-09
orbit17          0.000000 -5.066474e-06
orbit18          0.000000 -2.567314e-08
orbit19          0.000000  4.939915e-10
orbit20          0.000000  1.131540e-07
orbit21          0.000000  9.970117e-05
orbit22          0.000000 -1.053720e-10
orbit23          0.000000  2.462243e-01
orbit24          0.000000  9.416670e-07
orbit25          0.000000 -2.801083e-06
orbit26          0.000000  1.931624e-04
orbit27          0.000000 -9.179101e-08
orbit28          0.000000 -5.989440e-05
orbit29          0.000000 -6.486553e-05
orbit30          0.000000  2.327134e-04
orbit31          0.000000  0.000000e+00
orbit32          0.000000  2.225825e-08
orbit33          0.000000  2.500122e-01
orbit34          0.000000  2.162992e-04
orbit35          0.000000 -2.883581e-10
orbit36          0.000000  4.251870e-05
orbit37          0.000000  2.274772e-06
orbit38          0.000000  6.963570e-04
orbit39          0.000000  3.293153e-07
orbit40          0.000000  1.422822e-05
orbit41          0.000000  0.000000e+00
orbit42          0.000000  1.711613e-01
orbit43          0.000000 -1.257320e-08
orbit44          0.000000 -7.630004e-01
orbit45          0.000000  1.355038e-06
orbit46          0.000000 -2.640249e-04
orbit47          0.000000  5.928493e-03
orbit48          0.000000 -1.283425e-04
orbit49          0.000000  3.720708e-05
orbit50          0.000000 -2.632096e-02
orbit51          0.000000  3.482289e-04
orbit52          0.000000  0.000000e+00
orbit53          0.000000 -9.579992e-04
orbit54          0.000000 -3.526040e-06
orbit55          0.000000 -2.364593e+00
orbit56          0.000000 -1.608529e-04
orbit57          0.000000  0.000000e+00
orbit58          0.000000 -9.593712e-01
orbit59          0.000000  8.905101e-04
orbit60          0.000000  3.014555e-03
orbit61          0.000000  4.710251e-01
orbit62          0.000000 -3.545586e-03
orbit63          0.000000 -3.067978e-02
orbit64          0.000000  4.177581e-02
orbit65          0.000000 -6.576353e-03
orbit66          0.000000  0.000000e+00
orbit67          0.000000  1.691053e+00
orbit68          0.000000 -4.197196e-02
orbit69          0.000000 -1.102931e-01
orbit70          0.000000  0.000000e+00
orbit71          0.000000  0.000000e+00
orbit72          0.000000  0.000000e+00
AP               0.000000 -1.982376e-01
bet              0.000000  4.498811e-05
ecc              0.000000  8.073765e-02
eccrad           0.000000  4.719869e-01
close            0.000000  0.000000e+00
constraint       0.000000 -8.509537e-01
coreness         0.000000  3.876485e-01
knn              0.000000 -4.055063e-04
hubscore         0.000000  4.864307e+01
pagerank         0.000000 -4.318862e-01
trans            0.000000  2.703290e-01
evcent           0.000000  3.147113e+01
first            0.000000  3.359946e-03
upto_second      0.000000 -1.238992e-04
upto_third       0.000000  0.000000e+00
upto_fourth      0.000000  0.000000e+00
upto_fifth       0.000000  0.000000e+00
upto_sixth       0.000000  5.650361e-05
second           0.000000 -1.156916e-04
third            0.000000  1.095080e-05
fourth           0.000000 -3.076233e-05
fifth            0.000000  6.988495e-05
sixth            0.000000  1.683385e-07
ratio1           0.000000 -4.294912e-04
ratio2           0.000000  8.774967e-04
ratio3           0.000000 -1.832562e-03
ratio4           0.000000  0.000000e+00
ratio5           0.000000  0.000000e+00
ratio6           0.000000 -2.599617e-04
selfinter        0.000000 -6.525577e-02
walktrap_vertex  0.000000 -4.337364e-01
bigcom1          0.000000 -1.089145e-01
bigcom2          0.000000 -3.723864e-01
bigcom3          0.000000  6.721961e-02
bigcom4          0.000000  7.056923e-02
bigcom6          0.000000 -3.684353e-01
bigcom8          0.000000 -5.107949e-01
bigcom9          0.000000 -1.273127e+00
bigcom11         0.000000 -1.315848e+00
bigcom13         0.000000 -1.363938e+00
bigcom15         0.000000 -3.250490e-01
bigcom16         0.000000 -1.953606e+00
bigcom21         0.000000 -1.797938e+00
bigcom22         0.000000  2.221364e-01
bigcom24         0.000000 -2.154588e-01
bigcom26         0.000000  6.099445e-01
bigcom28         0.000000  5.031455e-01
bigcom30         0.000000 -7.363719e-02
bigcom31         0.000000  0.000000e+00
bigcom32         0.000000 -1.037537e+00
bigcom33         0.000000 -2.526298e-01
bigcom34         0.000000 -2.816735e-01
bigcom36         0.000000 -2.816313e+00
bigcom37         0.000000  0.000000e+00
bigcom38         0.000000 -9.137762e-01
bigcom39         0.000000 -7.425829e-01
bigcom40         0.000000 -9.698580e-02
bigcom43         0.000000 -2.459137e-01
bigcom44         0.000000 -1.105384e+00
bigcom46         0.000000 -1.190947e+00
bigcom47         0.000000 -1.258353e+00
bigcom49         0.000000 -6.522123e-01
bigcom50         0.000000 -1.100144e+00
bigcom51         0.000000 -7.895611e-01
bigcom52         0.000000 -8.160310e-01
bigcom54         0.000000 -3.686234e-01
bigcom56         0.000000 -4.507098e-01
bigcom62         0.000000  3.081774e+00
bigcom66         0.000000 -1.273158e+00
bigcom68         0.000000 -3.394207e-01
bigcom69         0.000000 -9.741971e-01
bigcom71         0.000000 -3.235430e-01
bigcom72         0.000000 -4.368365e-01
bigcom73         0.000000 -9.798042e-01
bigcom74         0.000000 -7.879887e-01
bigcom75         0.000000 -3.762662e-01
bigcom76         0.000000 -6.762293e-01
bigcom77         0.000000 -8.912267e-01
bigcom79         0.000000 -1.315953e+00
bigcom80         0.000000 -1.304004e+00
bigcom82         0.000000 -1.737826e+00
bigcom83         0.000000  0.000000e+00
bigcom84         0.000000 -2.220432e+00
bigcom85         0.000000 -1.113274e+00
bigcom87         0.000000 -9.798802e-01
bigcom89         0.000000 -1.428578e+00
bigcom91         0.000000 -5.901471e-01
bigcom92         0.000000 -6.863877e-01
bigcom93         0.000000 -3.983968e-02
bigcom96         0.000000 -5.580963e-01
bigcom97         0.000000 -1.156963e+00
bigcom98         0.000000 -1.416520e+00
bigcom99         0.000000 -1.084041e+00
bigcom101        0.000000  3.619544e+00
bigcom104        0.000000 -1.575696e+00
bigcom106        0.000000 -1.011546e+00
bigcom109        0.000000 -4.797673e-01
bigcom113        0.000000 -1.376567e+00
bigcom116        0.000000 -1.463839e+00
bigcom120        0.000000 -1.350138e+00
bigcom123        0.000000 -9.881383e-01
bigcom126        0.000000 -5.378285e-01
bigcom127        0.000000 -4.158868e-02
bigcom137        0.000000 -7.707849e-01
bigcom139        0.000000 -6.418399e-01
bigcom140        0.000000 -2.248532e+00
bigcom143        0.000000  2.194381e+00
bigcom145        0.000000 -5.129892e-02
bigcom146        0.000000 -1.987395e+00
bigcom147        0.000000 -6.415879e-01
bigcom149        0.000000  0.000000e+00
bigcom153        0.000000 -6.005223e-01
bigcom154        0.000000 -6.143461e-01
bigcom156        0.000000 -3.079597e-01
bigcom157        0.000000  0.000000e+00
bigcom158        0.000000 -1.174007e+00
bigcom160        0.000000 -8.349149e-01
bigcom161        0.000000 -7.622093e-01
bigcom162        0.000000 -3.759075e-01
bigcom164        0.000000 -4.334008e-01
bigcom166        0.000000  0.000000e+00
bigcom167        0.000000 -1.117180e+00
bigcom171        0.000000  0.000000e+00
bigcom173        0.000000 -1.686294e-01
bigcom175        0.000000 -5.764373e-02
bigcom176        0.000000 -3.620742e-01
bigcom177        0.000000  0.000000e+00
bigcom178        0.000000  3.819512e+00
bigcom180        0.000000 -1.861471e-01
bigcom181        0.000000 -4.850587e-01
bigcom184        0.000000 -6.886084e-01
bigcom186        0.000000 -1.238642e+00
bigcom187        0.000000 -3.031794e+00
bigcom189        0.000000 -1.076152e+00
bigcom194        0.000000 -6.869039e-03
bigcom195        0.000000 -4.396464e-01
bigcom196        0.000000  1.656647e+00
bigcom204        0.000000 -5.646023e-01
bigcom205        0.000000  3.635939e+00
bigcom212        0.000000  0.000000e+00
bigcom214        0.000000 -5.081934e-01
bigcom222        0.000000 -5.052324e-01
bigcom223        0.000000  0.000000e+00
bigcom226        0.000000 -5.546265e-01
bigcom227        0.000000 -3.406563e-02
bigcom229        0.000000 -2.643186e-01
bigcom233        0.000000  0.000000e+00
bigcom236        0.000000 -5.056929e-01
bigcom237        0.000000  0.000000e+00
bigcom246        0.000000 -2.293858e-01
bigcom248        0.000000 -1.229317e+00
bigcom249        0.000000 -4.718142e-01
bigcom250        0.000000  0.000000e+00
bigcom254        0.000000 -5.322503e-01
bigcom266        0.000000 -3.361984e-01
bigcom269        0.000000 -6.616307e-01
bigcom272        0.000000 -6.913977e-01
bigcom274        0.000000 -3.849930e-01
bigcom281        0.000000 -2.207100e-01
bigcom291        0.000000 -3.969293e-01
bigcom292        0.000000 -5.927103e-01
bigcom295        0.000000 -5.112045e-01
bigcom299        0.000000  3.040227e+00
bigcom301        0.000000 -2.775187e-01
bigcom306        0.000000 -6.478090e-01
bigcom309        0.000000 -1.160471e+00
bigcom314        0.000000  0.000000e+00
bigcom321        0.000000 -5.598189e-01
bigcom341        0.000000 -1.515505e+00
bigcom350        0.000000  0.000000e+00
bigcom353        0.000000 -3.077389e-01
bigcom359        0.000000 -1.260549e+00
bigcom363        0.000000  0.000000e+00
bigcom365        0.000000 -1.408829e+00
bigcom385        0.000000 -9.604772e-01
bigcom386        0.000000 -4.909199e-02
bigcom408        0.000000 -2.305233e-01
bigcom412        0.000000 -4.827009e-01
bigcom480        0.000000 -3.699647e-02
spin_vertex      0.000000  5.251982e-01
membership_s1    0.000000  1.249151e-02
membership_s3    0.000000 -2.480899e+00
membership_s4    0.000000 -9.233520e-02
membership_s5    0.000000 -6.639143e-01
membership_s6    0.000000 -4.312095e-01
membership_s7    0.000000 -1.981104e+00
membership_s8    0.000000 -1.396416e+00
membership_s9    0.000000 -1.107799e+00
membership_s11   0.000000 -1.230523e+00
membership_s12   0.000000 -1.014139e+00
membership_s14   0.000000  1.455764e+00
membership_s15   0.000000  9.816955e-01
membership_s16   0.000000 -1.162990e+00
membership_s17   0.000000 -1.206492e+00
membership_s18   0.000000 -1.092067e+00
membership_s20   0.000000 -7.724581e-01
membership_s21   0.000000  1.075345e-01
membership_s22   0.000000 -9.768016e-01
membership_s24   0.000000 -3.013195e+00
membership_s25   0.000000 -1.180068e+00
membership_s26   0.000000 -3.246924e+00
membership_s27   0.000000 -1.897182e-01
membership_s28   0.000000 -1.592657e+00
membership_s30   0.000000  2.237640e-01
membership_s31   0.000000 -1.324516e-01
membership_s32   0.000000  1.861655e+00
membership_s33   0.000000 -2.893415e-01
membership_s36   0.000000 -2.754331e-01
membership_s37   0.000000 -1.231572e+00
V1               0.000000  2.373982e-01
V2               0.000000  1.395485e+00
pdi              0.000000 -6.749306e+03
adhesion         0.000000  3.497785e-05
cohesion         0.000000 -7.489782e-05
inner            0.000000  1.274710e-05
outer            0.000000  0.000000e+00
ioratio          0.000000  1.119242e+00
comsize          0.000000  8.950164e-04
[1] "Dataset: low_targets Model GBM, run: 4 of 10 2015-06-22 17:14:48"
Iter   TrainDeviance   ValidDeviance   StepSize   Improve
     1        0.1219            -nan     0.0100    0.0002
     2        0.1208            -nan     0.0100    0.0001
     3        0.1191            -nan     0.0100    0.0001
     4        0.1167            -nan     0.0100    0.0003
     5        0.1152            -nan     0.0100    0.0001
     6        0.1140            -nan     0.0100    0.0001
     7        0.1127            -nan     0.0100    0.0000
     8        0.1115            -nan     0.0100    0.0002
     9        0.1104            -nan     0.0100    0.0002
    10        0.1091            -nan     0.0100    0.0002
    20        0.0999            -nan     0.0100    0.0001
    40        0.0863            -nan     0.0100    0.0001
    49        0.0821            -nan     0.0100    0.0000

[1] "GBM variable coefficients"
                            var    rel.inf
inner                     inner 9.39055283
pagerank               pagerank 6.41045293
ratio5                   ratio5 6.07579143
comsize                 comsize 5.74291313
membership_s32   membership_s32 5.61870822
bet                         bet 5.08059621
adhesion               adhesion 4.51055295
cohesion               cohesion 4.09001552
outer                     outer 2.99542534
fourth                   fourth 2.49926368
orbit50                 orbit50 2.42777385
ioratio                 ioratio 2.40297407
orbit16                 orbit16 2.39881174
V2                           V2 2.37767203
ratio2                   ratio2 2.03253452
graph15                 graph15 1.76271348
knn                         knn 1.71768008
V1                           V1 1.31902272
upto_fifth           upto_fifth 1.25213585
graph17                 graph17 1.24571410
ratio1                   ratio1 1.16786866
orbit28                 orbit28 1.14487377
orbit38                 orbit38 1.10704458
orbit17                 orbit17 1.06358768
orbit18                 orbit18 1.05499139
graph2                   graph2 0.95293980
walktrap_vertex walktrap_vertex 0.83156223
membership_s30   membership_s30 0.80773187
orbit21                 orbit21 0.79623397
orbit36                 orbit36 0.79205142
graph18                 graph18 0.78929698
ratio3                   ratio3 0.78914523
orbit7                   orbit7 0.74794001
fifth                     fifth 0.69323270
spin_vertex         spin_vertex 0.68796036
graph6                   graph6 0.65426819
coreness               coreness 0.64459112
graph21                 graph21 0.63450914
orbit51                 orbit51 0.63238046
orbit39                 orbit39 0.56699671
graph10                 graph10 0.55534783
graph16                 graph16 0.55192581
graph19                 graph19 0.52469905
graph13                 graph13 0.44752483
orbit37                 orbit37 0.41818653
graph12                 graph12 0.40739804
orbit33                 orbit33 0.39856337
orbit27                 orbit27 0.38716507
selfinter             selfinter 0.37963111
graph20                 graph20 0.33749968
membership_s15   membership_s15 0.33720682
graph5                   graph5 0.33257822
graph0                   graph0 0.33162232
orbit5                   orbit5 0.33064566
orbit23                 orbit23 0.32547993
graph23                 graph23 0.32375845
membership_s27   membership_s27 0.29889047
orbit15                 orbit15 0.29569606
constraint           constraint 0.29179903
orbit20                 orbit20 0.25954281
orbit31                 orbit31 0.25085791
orbit10                 orbit10 0.24182807
ratio6                   ratio6 0.23225824
orbit35                 orbit35 0.22368867
orbit24                 orbit24 0.20431188
orbit52                 orbit52 0.20292596
graph11                 graph11 0.19532103
upto_sixth           upto_sixth 0.19247424
orbit25                 orbit25 0.19229859
graph25                 graph25 0.18117408
orbit4                   orbit4 0.17683557
trans                     trans 0.17310795
graph4                   graph4 0.15470426
orbit19                 orbit19 0.15130437
bigcom22               bigcom22 0.14679195
orbit30                 orbit30 0.12637579
orbit45                 orbit45 0.12538631
orbit49                 orbit49 0.12113756
orbit62                 orbit62 0.11470497
third                     third 0.11416872
graph3                   graph3 0.08973509
bigcom26               bigcom26 0.08471728
membership_s31   membership_s31 0.08455787
close                     close 0.07939146
ecc                         ecc 0.07506417
bigcom30               bigcom30 0.07403459
membership_s36   membership_s36 0.07156421
orbit56                 orbit56 0.07094574
orbit9                   orbit9 0.06795162
graph1                   graph1 0.06129576
bigcom28               bigcom28 0.05021325
orbit67                 orbit67 0.04892389
graph24                 graph24 0.03430782
orbit53                 orbit53 0.03191147
orbit26                 orbit26 0.02944349
orbit2                   orbit2 0.02790725
orbit40                 orbit40 0.02650877
orbit48                 orbit48 0.02419812
graph7                   graph7 0.00000000
graph8                   graph8 0.00000000
graph9                   graph9 0.00000000
graph14                 graph14 0.00000000
graph22                 graph22 0.00000000
graph26                 graph26 0.00000000
graph27                 graph27 0.00000000
graph28                 graph28 0.00000000
graph29                 graph29 0.00000000
orbit0                   orbit0 0.00000000
orbit1                   orbit1 0.00000000
orbit3                   orbit3 0.00000000
orbit6                   orbit6 0.00000000
orbit8                   orbit8 0.00000000
orbit11                 orbit11 0.00000000
orbit12                 orbit12 0.00000000
orbit13                 orbit13 0.00000000
orbit14                 orbit14 0.00000000
orbit22                 orbit22 0.00000000
orbit29                 orbit29 0.00000000
orbit32                 orbit32 0.00000000
orbit34                 orbit34 0.00000000
orbit41                 orbit41 0.00000000
orbit42                 orbit42 0.00000000
orbit43                 orbit43 0.00000000
orbit44                 orbit44 0.00000000
orbit46                 orbit46 0.00000000
orbit47                 orbit47 0.00000000
orbit54                 orbit54 0.00000000
orbit55                 orbit55 0.00000000
orbit57                 orbit57 0.00000000
orbit58                 orbit58 0.00000000
orbit59                 orbit59 0.00000000
orbit60                 orbit60 0.00000000
orbit61                 orbit61 0.00000000
orbit63                 orbit63 0.00000000
orbit64                 orbit64 0.00000000
orbit65                 orbit65 0.00000000
orbit66                 orbit66 0.00000000
orbit68                 orbit68 0.00000000
orbit69                 orbit69 0.00000000
orbit70                 orbit70 0.00000000
orbit71                 orbit71 0.00000000
orbit72                 orbit72 0.00000000
AP                           AP 0.00000000
eccrad                   eccrad 0.00000000
hubscore               hubscore 0.00000000
evcent                   evcent 0.00000000
first                     first 0.00000000
upto_second         upto_second 0.00000000
upto_third           upto_third 0.00000000
upto_fourth         upto_fourth 0.00000000
second                   second 0.00000000
sixth                     sixth 0.00000000
ratio4                   ratio4 0.00000000
bigcom1                 bigcom1 0.00000000
bigcom2                 bigcom2 0.00000000
bigcom3                 bigcom3 0.00000000
bigcom4                 bigcom4 0.00000000
bigcom6                 bigcom6 0.00000000
bigcom8                 bigcom8 0.00000000
bigcom9                 bigcom9 0.00000000
bigcom11               bigcom11 0.00000000
bigcom13               bigcom13 0.00000000
bigcom15               bigcom15 0.00000000
bigcom16               bigcom16 0.00000000
bigcom21               bigcom21 0.00000000
bigcom24               bigcom24 0.00000000
bigcom31               bigcom31 0.00000000
bigcom32               bigcom32 0.00000000
bigcom33               bigcom33 0.00000000
bigcom34               bigcom34 0.00000000
bigcom36               bigcom36 0.00000000
bigcom37               bigcom37 0.00000000
bigcom38               bigcom38 0.00000000
bigcom39               bigcom39 0.00000000
bigcom40               bigcom40 0.00000000
bigcom43               bigcom43 0.00000000
bigcom44               bigcom44 0.00000000
bigcom46               bigcom46 0.00000000
bigcom47               bigcom47 0.00000000
bigcom49               bigcom49 0.00000000
bigcom50               bigcom50 0.00000000
bigcom51               bigcom51 0.00000000
bigcom52               bigcom52 0.00000000
bigcom54               bigcom54 0.00000000
bigcom56               bigcom56 0.00000000
bigcom62               bigcom62 0.00000000
bigcom66               bigcom66 0.00000000
bigcom68               bigcom68 0.00000000
bigcom69               bigcom69 0.00000000
bigcom71               bigcom71 0.00000000
bigcom72               bigcom72 0.00000000
bigcom73               bigcom73 0.00000000
bigcom74               bigcom74 0.00000000
bigcom75               bigcom75 0.00000000
bigcom76               bigcom76 0.00000000
bigcom77               bigcom77 0.00000000
bigcom79               bigcom79 0.00000000
bigcom80               bigcom80 0.00000000
bigcom82               bigcom82 0.00000000
bigcom83               bigcom83 0.00000000
bigcom84               bigcom84 0.00000000
bigcom85               bigcom85 0.00000000
bigcom87               bigcom87 0.00000000
bigcom89               bigcom89 0.00000000
bigcom91               bigcom91 0.00000000
bigcom92               bigcom92 0.00000000
bigcom93               bigcom93 0.00000000
bigcom96               bigcom96 0.00000000
bigcom97               bigcom97 0.00000000
bigcom98               bigcom98 0.00000000
bigcom99               bigcom99 0.00000000
bigcom101             bigcom101 0.00000000
bigcom104             bigcom104 0.00000000
bigcom106             bigcom106 0.00000000
bigcom109             bigcom109 0.00000000
bigcom113             bigcom113 0.00000000
bigcom116             bigcom116 0.00000000
bigcom120             bigcom120 0.00000000
bigcom123             bigcom123 0.00000000
bigcom126             bigcom126 0.00000000
bigcom127             bigcom127 0.00000000
bigcom137             bigcom137 0.00000000
bigcom139             bigcom139 0.00000000
bigcom140             bigcom140 0.00000000
bigcom143             bigcom143 0.00000000
bigcom145             bigcom145 0.00000000
bigcom146             bigcom146 0.00000000
bigcom147             bigcom147 0.00000000
bigcom149             bigcom149 0.00000000
bigcom153             bigcom153 0.00000000
bigcom154             bigcom154 0.00000000
bigcom156             bigcom156 0.00000000
bigcom157             bigcom157 0.00000000
bigcom158             bigcom158 0.00000000
bigcom160             bigcom160 0.00000000
bigcom161             bigcom161 0.00000000
bigcom162             bigcom162 0.00000000
bigcom164             bigcom164 0.00000000
bigcom166             bigcom166 0.00000000
bigcom167             bigcom167 0.00000000
bigcom171             bigcom171 0.00000000
bigcom173             bigcom173 0.00000000
bigcom175             bigcom175 0.00000000
bigcom176             bigcom176 0.00000000
bigcom177             bigcom177 0.00000000
bigcom178             bigcom178 0.00000000
bigcom180             bigcom180 0.00000000
bigcom181             bigcom181 0.00000000
bigcom184             bigcom184 0.00000000
bigcom186             bigcom186 0.00000000
bigcom187             bigcom187 0.00000000
bigcom189             bigcom189 0.00000000
bigcom194             bigcom194 0.00000000
bigcom195             bigcom195 0.00000000
bigcom196             bigcom196 0.00000000
bigcom204             bigcom204 0.00000000
bigcom205             bigcom205 0.00000000
bigcom212             bigcom212 0.00000000
bigcom214             bigcom214 0.00000000
bigcom222             bigcom222 0.00000000
bigcom223             bigcom223 0.00000000
bigcom226             bigcom226 0.00000000
bigcom227             bigcom227 0.00000000
bigcom229             bigcom229 0.00000000
bigcom233             bigcom233 0.00000000
bigcom236             bigcom236 0.00000000
bigcom237             bigcom237 0.00000000
bigcom246             bigcom246 0.00000000
bigcom248             bigcom248 0.00000000
bigcom249             bigcom249 0.00000000
bigcom250             bigcom250 0.00000000
bigcom254             bigcom254 0.00000000
bigcom266             bigcom266 0.00000000
bigcom269             bigcom269 0.00000000
bigcom272             bigcom272 0.00000000
bigcom274             bigcom274 0.00000000
bigcom281             bigcom281 0.00000000
bigcom291             bigcom291 0.00000000
bigcom292             bigcom292 0.00000000
bigcom295             bigcom295 0.00000000
bigcom299             bigcom299 0.00000000
bigcom301             bigcom301 0.00000000
bigcom306             bigcom306 0.00000000
bigcom309             bigcom309 0.00000000
bigcom314             bigcom314 0.00000000
bigcom321             bigcom321 0.00000000
bigcom341             bigcom341 0.00000000
bigcom350             bigcom350 0.00000000
bigcom353             bigcom353 0.00000000
bigcom359             bigcom359 0.00000000
bigcom363             bigcom363 0.00000000
bigcom365             bigcom365 0.00000000
bigcom385             bigcom385 0.00000000
bigcom386             bigcom386 0.00000000
bigcom408             bigcom408 0.00000000
bigcom412             bigcom412 0.00000000
bigcom480             bigcom480 0.00000000
membership_s1     membership_s1 0.00000000
membership_s3     membership_s3 0.00000000
membership_s4     membership_s4 0.00000000
membership_s5     membership_s5 0.00000000
membership_s6     membership_s6 0.00000000
membership_s7     membership_s7 0.00000000
membership_s8     membership_s8 0.00000000
membership_s9     membership_s9 0.00000000
membership_s11   membership_s11 0.00000000
membership_s12   membership_s12 0.00000000
membership_s14   membership_s14 0.00000000
membership_s16   membership_s16 0.00000000
membership_s17   membership_s17 0.00000000
membership_s18   membership_s18 0.00000000
membership_s20   membership_s20 0.00000000
membership_s21   membership_s21 0.00000000
membership_s22   membership_s22 0.00000000
membership_s24   membership_s24 0.00000000
membership_s25   membership_s25 0.00000000
membership_s26   membership_s26 0.00000000
membership_s28   membership_s28 0.00000000
membership_s33   membership_s33 0.00000000
membership_s37   membership_s37 0.00000000
pdi                         pdi 0.00000000
[1] "Dataset: low_targets Model RF, run: 4 of 10 2015-06-22 17:15:18"
     |      Out-of-bag   |
Tree |      MSE  %Var(y) |
   1 |  0.02162   192.82 |
   2 |  0.01894   168.92 |
   3 |   0.0187   166.81 |
   4 |  0.01767   157.58 |
   5 |  0.01748   155.93 |
   6 |  0.01686   150.40 |
   7 |  0.01644   146.62 |
   8 |  0.01619   144.41 |
   9 |  0.01569   139.99 |
  10 |  0.01516   135.18 |
  11 |  0.01465   130.68 |
  12 |  0.01434   127.89 |
  13 |  0.01412   125.96 |
  14 |  0.01388   123.81 |
  15 |  0.01369   122.11 |
  16 |   0.0136   121.26 |
  17 |  0.01346   120.08 |
  18 |  0.01324   118.09 |
  19 |  0.01311   116.95 |
  20 |  0.01309   116.79 |
  21 |  0.01285   114.58 |
  22 |  0.01273   113.51 |
  23 |  0.01268   113.07 |
  24 |  0.01259   112.29 |
  25 |  0.01255   111.97 |
  26 |  0.01244   110.92 |
  27 |  0.01243   110.90 |
  28 |  0.01243   110.84 |
  29 |  0.01234   110.05 |
  30 |  0.01235   110.11 |
  31 |   0.0123   109.67 |
  32 |  0.01221   108.90 |
  33 |  0.01218   108.60 |
  34 |  0.01217   108.52 |
  35 |  0.01215   108.36 |
  36 |  0.01204   107.38 |
  37 |  0.01204   107.35 |
  38 |  0.01204   107.41 |
  39 |  0.01202   107.22 |
  40 |    0.012   107.05 |
  41 |    0.012   107.08 |
  42 |  0.01197   106.73 |
  43 |  0.01197   106.81 |
  44 |  0.01198   106.81 |
  45 |   0.0119   106.10 |
  46 |  0.01187   105.86 |
  47 |  0.01186   105.79 |
  48 |  0.01184   105.57 |
  49 |  0.01187   105.83 |
  50 |  0.01187   105.90 |
  51 |  0.01186   105.76 |
  52 |  0.01185   105.70 |
  53 |  0.01183   105.50 |
  54 |  0.01182   105.43 |
  55 |  0.01183   105.52 |
  56 |  0.01177   104.96 |
  57 |  0.01176   104.88 |
  58 |  0.01173   104.64 |
  59 |  0.01173   104.61 |
  60 |  0.01172   104.57 |
  61 |  0.01172   104.58 |
  62 |  0.01173   104.64 |
  63 |  0.01171   104.45 |
  64 |  0.01172   104.53 |
  65 |  0.01171   104.42 |
  66 |   0.0117   104.37 |
  67 |  0.01171   104.41 |
  68 |  0.01173   104.61 |
  69 |  0.01171   104.40 |
  70 |  0.01171   104.44 |
  71 |  0.01171   104.40 |
  72 |   0.0117   104.40 |
  73 |   0.0117   104.37 |
  74 |  0.01169   104.24 |
  75 |  0.01169   104.25 |
  76 |  0.01168   104.22 |
  77 |   0.0117   104.35 |
  78 |   0.0117   104.34 |
  79 |  0.01171   104.46 |
  80 |   0.0117   104.32 |
  81 |   0.0117   104.34 |
  82 |  0.01169   104.31 |
  83 |  0.01169   104.24 |
  84 |   0.0117   104.33 |
  85 |  0.01168   104.22 |
  86 |  0.01167   104.08 |
  87 |  0.01166   103.97 |
  88 |  0.01165   103.95 |
  89 |  0.01166   103.99 |
  90 |  0.01164   103.85 |
  91 |  0.01164   103.85 |
  92 |  0.01164   103.80 |
  93 |  0.01164   103.82 |
  94 |  0.01165   103.89 |
  95 |  0.01165   103.92 |
  96 |  0.01165   103.90 |
  97 |  0.01165   103.92 |
  98 |  0.01164   103.83 |
  99 |  0.01163   103.77 |
 100 |  0.01164   103.82 |
[1] "Random Forest variable coefficients"
                      %IncMSE IncNodePurity
graph0           4.353942e-05  4.269877e-02
graph1           4.205688e-03  2.366664e-01
graph2          -4.287752e-06  2.710873e-02
graph3           4.385720e-04  4.994023e-01
graph4           5.140943e-03  3.201755e-01
graph5           7.235297e-04  2.227537e-01
graph6           1.390453e-03  3.098685e-01
graph7           8.693300e-05  7.809906e-02
graph8           0.000000e+00  8.750000e-03
graph9           2.178904e-03  2.727212e-01
graph10          1.780504e-03  2.789661e-01
graph11          5.899115e-03  3.304677e-01
graph12          3.880439e-03  3.975704e-01
graph13          1.736307e-03  4.562627e-01
graph14          7.878337e-04  1.774425e-01
graph15          1.006826e-03  1.871045e-01
graph16          2.762068e-03  2.297864e-01
graph17          3.330289e-03  4.232217e-01
graph18          1.868390e-04  4.066480e-02
graph19          2.745698e-04  4.524081e-01
graph20          8.314146e-04  4.469776e-01
graph21          8.264448e-04  2.986955e-01
graph22          8.733624e-06  4.500000e-02
graph23          3.033513e-04  4.517118e-01
graph24          5.178059e-05  4.585091e-02
graph25          1.254817e-04  6.091326e-02
graph26         -1.874037e-08  5.107143e-02
graph27          0.000000e+00  6.938894e-20
graph28          0.000000e+00  7.285839e-19
graph29          0.000000e+00  4.163336e-19
orbit0           5.522355e-05  1.011334e-01
orbit1           1.584362e-03  2.643022e-01
orbit2           1.277066e-04  1.712749e-01
orbit3           3.665422e-05  1.069490e-01
orbit4           3.475951e-03  4.358116e-01
orbit5           1.193256e-03  1.887880e-01
orbit6           2.441837e-03  2.580177e-01
orbit7          -1.796748e-05  3.209359e-01
orbit8           9.817693e-04  2.396856e-01
orbit9           5.133726e-04  2.131420e-01
orbit10          1.518473e-04  1.394143e-01
orbit11          5.407039e-04  9.861615e-02
orbit12          4.608186e-05  3.803213e-02
orbit13          4.107452e-06  4.915787e-02
orbit14          0.000000e+00  0.000000e+00
orbit15          3.706846e-03  3.644044e-01
orbit16          9.177120e-04  4.473612e-01
orbit17          6.976000e-04  4.628737e-01
orbit18          1.701542e-03  9.404648e-01
orbit19          2.810882e-03  3.548991e-01
orbit20          1.139284e-03  2.858914e-01
orbit21          4.024275e-04  3.318808e-01
orbit22          8.569476e-03  2.902347e-01
orbit23          7.307390e-05  1.943710e-01
orbit24          1.969843e-03  4.253507e-01
orbit25          1.959742e-04  9.547134e-02
orbit26          2.788144e-04  1.249523e-01
orbit27          5.479264e-03  4.367316e-01
orbit28          9.667181e-04  5.024454e-01
orbit29          7.522679e-05  9.507397e-02
orbit30          9.626022e-04  1.318582e-01
orbit31          1.925387e-03  2.587698e-01
orbit32          9.548709e-05  4.209103e-02
orbit33          2.400414e-05  9.976779e-02
orbit34          9.838703e-04  2.470089e-01
orbit35          2.578799e-03  2.312616e-01
orbit36          3.255814e-04  3.937118e-01
orbit37          1.075875e-03  2.473493e-01
orbit38          1.625713e-03  4.541475e-01
orbit39          1.972799e-03  2.448232e-01
orbit40         -2.278342e-08  6.757143e-02
orbit41          3.248813e-05  3.524418e-02
orbit42          8.104233e-05  9.072301e-02
orbit43          7.192233e-05  1.521478e-02
orbit44          0.000000e+00  0.000000e+00
orbit45          1.208257e-03  4.905621e-01
orbit46          4.367680e-05  6.409646e-02
orbit47          1.335097e-05  2.645570e-02
orbit48          4.533682e-04  1.545101e-01
orbit49          8.003173e-04  4.886878e-01
orbit50          8.904450e-04  5.276749e-01
orbit51          3.062367e-04  1.447606e-01
orbit52          8.337223e-04  9.419951e-02
orbit53          6.393004e-05  2.512825e-01
orbit54          1.308330e-05  2.000000e-02
orbit55          0.000000e+00  0.000000e+00
orbit56          6.988746e-04  3.758998e-01
orbit57          0.000000e+00  8.750000e-03
orbit58          0.000000e+00  6.938894e-20
orbit59          3.047804e-05  3.985811e-02
orbit60          8.277600e-05  9.688188e-02
orbit61          0.000000e+00  3.779640e-02
orbit62          3.001901e-04  2.652246e-01
orbit63          5.785963e-05  1.023148e-01
orbit64         -1.025205e-05  1.994806e-01
orbit65          0.000000e+00  5.377643e-19
orbit66          0.000000e+00  2.602085e-20
orbit67          7.600609e-05  7.404043e-02
orbit68          0.000000e+00  1.398621e-19
orbit69          0.000000e+00  0.000000e+00
orbit70          0.000000e+00  0.000000e+00
orbit71          0.000000e+00  0.000000e+00
orbit72          0.000000e+00  0.000000e+00
AP               0.000000e+00  0.000000e+00
bet              1.082708e-03  1.118234e+00
ecc              8.506981e-05  3.900708e-02
eccrad          -7.199730e-06  9.797481e-02
close            4.085975e-03  4.301035e-01
constraint       3.026382e-04  4.394361e-01
coreness         6.994961e-04  7.291987e-01
knn              2.686417e-03  7.086396e-01
hubscore         9.465708e-04  3.010609e-01
pagerank         3.843828e-03  2.582231e+00
trans            1.848331e-05  1.440939e-01
evcent           1.339711e-03  3.183780e-01
first            1.599084e-06  5.881105e-02
upto_second      2.705188e-03  2.321966e-01
upto_third       2.907903e-03  4.074566e-01
upto_fourth      1.037226e-03  2.648119e-01
upto_fifth       3.111987e-03  5.872699e-01
upto_sixth       2.900863e-03  3.870442e-01
second           2.228760e-03  2.081305e-01
third            5.743257e-03  2.944755e-01
fourth           2.512080e-03  1.062010e+00
fifth            3.376869e-03  7.348041e-01
sixth            3.102855e-03  8.455983e-01
ratio1           2.434476e-03  7.990399e-01
ratio2           3.182106e-03  1.100936e+00
ratio3           3.950908e-03  1.076644e+00
ratio4           3.321078e-03  6.370691e-01
ratio5           2.699379e-03  2.462627e+00
ratio6           1.099986e-03  8.586985e-01
selfinter        1.215049e-03  2.351136e-01
walktrap_vertex  4.278879e-04  5.455059e-01
bigcom1          6.048580e-05  8.517680e-02
bigcom2          0.000000e+00  0.000000e+00
bigcom3          0.000000e+00  0.000000e+00
bigcom4          9.307287e-05  8.271568e-02
bigcom6          0.000000e+00  0.000000e+00
bigcom8          0.000000e+00  0.000000e+00
bigcom9          0.000000e+00  0.000000e+00
bigcom11         0.000000e+00  0.000000e+00
bigcom13         0.000000e+00  0.000000e+00
bigcom15         0.000000e+00  1.387779e-19
bigcom16         0.000000e+00  5.551115e-19
bigcom21         0.000000e+00  4.336809e-21
bigcom22         3.247831e-05  6.424066e-02
bigcom24         0.000000e+00  0.000000e+00
bigcom26        -1.763905e-05  1.529949e-01
bigcom28        -5.569843e-05  1.298141e-01
bigcom30         3.629357e-04  4.393083e-01
bigcom31         0.000000e+00  0.000000e+00
bigcom32         0.000000e+00  0.000000e+00
bigcom33         0.000000e+00  0.000000e+00
bigcom34         0.000000e+00  0.000000e+00
bigcom36         0.000000e+00  0.000000e+00
bigcom37         0.000000e+00  0.000000e+00
bigcom38         0.000000e+00  6.938894e-20
bigcom39         0.000000e+00  0.000000e+00
bigcom40         1.654631e-04  1.254454e-01
bigcom43         0.000000e+00  2.775558e-19
bigcom44         0.000000e+00  0.000000e+00
bigcom46         0.000000e+00  0.000000e+00
bigcom47         0.000000e+00  0.000000e+00
bigcom49         0.000000e+00  0.000000e+00
bigcom50         0.000000e+00  0.000000e+00
bigcom51         0.000000e+00  0.000000e+00
bigcom52         0.000000e+00  0.000000e+00
bigcom54         0.000000e+00  0.000000e+00
bigcom56         0.000000e+00  0.000000e+00
bigcom62        -2.275951e-05  5.761120e-01
bigcom66         0.000000e+00  5.551115e-19
bigcom68         0.000000e+00  0.000000e+00
bigcom69         0.000000e+00  0.000000e+00
bigcom71         0.000000e+00  0.000000e+00
bigcom72         0.000000e+00  0.000000e+00
bigcom73         0.000000e+00  0.000000e+00
bigcom74         0.000000e+00  0.000000e+00
bigcom75         0.000000e+00  0.000000e+00
bigcom76         0.000000e+00  6.938894e-20
bigcom77         0.000000e+00  0.000000e+00
bigcom79         0.000000e+00  0.000000e+00
bigcom80         0.000000e+00  0.000000e+00
bigcom82         0.000000e+00  0.000000e+00
bigcom83         0.000000e+00  0.000000e+00
bigcom84         0.000000e+00  0.000000e+00
bigcom85         0.000000e+00  0.000000e+00
bigcom87         0.000000e+00  0.000000e+00
bigcom89         0.000000e+00  2.081668e-19
bigcom91         0.000000e+00  0.000000e+00
bigcom92         0.000000e+00  0.000000e+00
bigcom93         0.000000e+00  0.000000e+00
bigcom96         0.000000e+00  0.000000e+00
bigcom97         0.000000e+00  1.387779e-19
bigcom98         0.000000e+00  2.775558e-19
bigcom99         0.000000e+00  0.000000e+00
bigcom101        1.168470e-05  3.184910e-01
bigcom104        0.000000e+00  0.000000e+00
bigcom106        0.000000e+00  2.168404e-21
bigcom109        1.622068e-05  5.515955e-01
bigcom113        0.000000e+00  0.000000e+00
bigcom116        0.000000e+00  0.000000e+00
bigcom120        0.000000e+00  0.000000e+00
bigcom123        0.000000e+00  0.000000e+00
bigcom126        0.000000e+00  0.000000e+00
bigcom127        0.000000e+00  0.000000e+00
bigcom137        0.000000e+00  0.000000e+00
bigcom139        0.000000e+00  0.000000e+00
bigcom140        0.000000e+00  0.000000e+00
bigcom143       -1.169666e-05  4.511117e-01
bigcom145        0.000000e+00  0.000000e+00
bigcom146        0.000000e+00  0.000000e+00
bigcom147        0.000000e+00  0.000000e+00
bigcom149        0.000000e+00  0.000000e+00
bigcom153        0.000000e+00  0.000000e+00
bigcom154        0.000000e+00  0.000000e+00
bigcom156        0.000000e+00  0.000000e+00
bigcom157        0.000000e+00  0.000000e+00
bigcom158        0.000000e+00  0.000000e+00
bigcom160        0.000000e+00  0.000000e+00
bigcom161        0.000000e+00  0.000000e+00
bigcom162        0.000000e+00  0.000000e+00
bigcom164        0.000000e+00  0.000000e+00
bigcom166        0.000000e+00  0.000000e+00
bigcom167        0.000000e+00  0.000000e+00
bigcom171        0.000000e+00  1.086015e+00
bigcom173        0.000000e+00  0.000000e+00
bigcom175        0.000000e+00  0.000000e+00
bigcom176        0.000000e+00  0.000000e+00
bigcom177        0.000000e+00  0.000000e+00
bigcom178        1.439892e-04  1.149723e+00
bigcom180        0.000000e+00  0.000000e+00
bigcom181        0.000000e+00  0.000000e+00
bigcom184        0.000000e+00  0.000000e+00
bigcom186        0.000000e+00  0.000000e+00
bigcom187        0.000000e+00  0.000000e+00
bigcom189        0.000000e+00  0.000000e+00
bigcom194        0.000000e+00  0.000000e+00
bigcom195        0.000000e+00  0.000000e+00
bigcom196        1.514262e-05  4.265390e-01
bigcom204        0.000000e+00  0.000000e+00
bigcom205       -1.257356e-06  4.201359e-01
bigcom212        0.000000e+00  0.000000e+00
bigcom214        0.000000e+00  0.000000e+00
bigcom222        0.000000e+00  0.000000e+00
bigcom223        0.000000e+00  0.000000e+00
bigcom226        0.000000e+00  0.000000e+00
bigcom227        0.000000e+00  0.000000e+00
bigcom229        0.000000e+00  0.000000e+00
bigcom233        0.000000e+00  0.000000e+00
bigcom236        0.000000e+00  0.000000e+00
bigcom237        0.000000e+00  0.000000e+00
bigcom246        0.000000e+00  0.000000e+00
bigcom248        0.000000e+00  0.000000e+00
bigcom249        0.000000e+00  0.000000e+00
bigcom250        0.000000e+00  0.000000e+00
bigcom254        0.000000e+00  0.000000e+00
bigcom266        0.000000e+00  0.000000e+00
bigcom269        0.000000e+00  1.387779e-19
bigcom272        0.000000e+00  0.000000e+00
bigcom274        0.000000e+00  0.000000e+00
bigcom281        0.000000e+00  0.000000e+00
bigcom291        0.000000e+00  0.000000e+00
bigcom292        0.000000e+00  2.081668e-19
bigcom295        0.000000e+00  0.000000e+00
bigcom299       -2.421652e-05  6.107529e-01
bigcom301        0.000000e+00  0.000000e+00
bigcom306        0.000000e+00  0.000000e+00
bigcom309        0.000000e+00  0.000000e+00
bigcom314        0.000000e+00  0.000000e+00
bigcom321        0.000000e+00  0.000000e+00
bigcom341        0.000000e+00  0.000000e+00
bigcom350        0.000000e+00  0.000000e+00
bigcom353        0.000000e+00  0.000000e+00
bigcom359        0.000000e+00  0.000000e+00
bigcom363        0.000000e+00  0.000000e+00
bigcom365        0.000000e+00  0.000000e+00
bigcom385        0.000000e+00  0.000000e+00
bigcom386        0.000000e+00  0.000000e+00
bigcom408        0.000000e+00  0.000000e+00
bigcom412        0.000000e+00  0.000000e+00
bigcom480        0.000000e+00  0.000000e+00
spin_vertex      7.917777e-05  3.558678e-01
membership_s1    9.558566e-05  8.858815e-02
membership_s3    0.000000e+00  2.168404e-21
membership_s4    1.312173e-05  4.294153e-02
membership_s5    8.854175e-06  3.206450e-02
membership_s6    0.000000e+00  2.142857e-03
membership_s7    0.000000e+00  0.000000e+00
membership_s8    0.000000e+00  6.938894e-20
membership_s9    0.000000e+00  0.000000e+00
membership_s11   0.000000e+00  0.000000e+00
membership_s12   0.000000e+00  0.000000e+00
membership_s14  -2.644770e-05  2.333530e-01
membership_s15   1.005287e-04  2.529521e-01
membership_s16   0.000000e+00  0.000000e+00
membership_s17   0.000000e+00  0.000000e+00
membership_s18   0.000000e+00  0.000000e+00
membership_s20   0.000000e+00  0.000000e+00
membership_s21   7.848385e-05  1.620154e-01
membership_s22   0.000000e+00  0.000000e+00
membership_s24   4.325260e-06  2.181818e-02
membership_s25   0.000000e+00  0.000000e+00
membership_s26   0.000000e+00  0.000000e+00
membership_s27   9.129748e-05  3.741479e-02
membership_s28   0.000000e+00  0.000000e+00
membership_s30   7.086209e-05  1.478412e-01
membership_s31   3.068312e-05  1.363545e-01
membership_s32   1.951435e-03  1.242991e+00
membership_s33   0.000000e+00  0.000000e+00
membership_s36   1.846310e-04  1.898145e-01
membership_s37   0.000000e+00  0.000000e+00
V1               5.312864e-04  7.393773e-01
V2               1.230209e-03  1.160275e+00
pdi             -7.870280e-06  1.589973e-02
adhesion         1.234208e-02  1.617373e+00
cohesion         1.238970e-02  1.827134e+00
inner            6.908469e-03  2.333414e+00
outer            2.776456e-03  1.461731e+00
ioratio          5.516577e-03  1.611770e+00
comsize          5.527299e-03  1.455136e+00
[1] "Dataset: low_targets Model GLM, run: 4 of 10 2015-06-22 17:16:55"
[1] "glmnet variable coefficients"
                    [,1]          [,2]
(Intercept)     -4.46801 -1.454663e+01
graph0           0.00000  2.511636e-02
graph1           0.00000 -3.005146e-05
graph2           0.00000 -4.649447e-02
graph3           0.00000 -8.124291e-06
graph4           0.00000  0.000000e+00
graph5           0.00000  2.480078e-03
graph6           0.00000  2.493178e-06
graph7           0.00000 -7.296402e-03
graph8           0.00000 -3.615846e-01
graph9           0.00000 -3.880819e-08
graph10          0.00000  1.563601e-11
graph11          0.00000 -2.643691e-10
graph12          0.00000  0.000000e+00
graph13          0.00000 -5.612402e-07
graph14          0.00000  0.000000e+00
graph15          0.00000  4.970560e-05
graph16          0.00000  8.803517e-09
graph17          0.00000  2.832886e-06
graph18          0.00000 -8.916866e-05
graph19          0.00000 -9.429531e-07
graph20          0.00000  9.336476e-06
graph21          0.00000  3.221406e-04
graph22          0.00000 -2.036905e-05
graph23          0.00000 -1.061991e-04
graph24          0.00000  1.036072e-04
graph25          0.00000 -1.111354e-03
graph26          0.00000 -5.346936e-03
graph27          0.00000 -1.049526e-02
graph28          0.00000  0.000000e+00
graph29          0.00000  0.000000e+00
orbit0           0.00000  1.467627e-02
orbit1           0.00000 -2.386148e-05
orbit2           0.00000 -8.176085e-02
orbit3           0.00000 -4.414188e-02
orbit4           0.00000 -1.193654e-05
orbit5           0.00000  7.555960e-07
orbit6           0.00000  0.000000e+00
orbit7           0.00000 -1.346859e-01
orbit8           0.00000  2.846553e-03
orbit9           0.00000  9.313936e-05
orbit10          0.00000 -1.602520e-04
orbit11          0.00000 -8.296892e-02
orbit12          0.00000 -6.922900e-03
orbit13          0.00000 -1.586284e-01
orbit14          0.00000 -3.604472e-01
orbit15          0.00000 -6.751332e-10
orbit16          0.00000 -1.280477e-06
orbit17          0.00000 -3.886009e-06
orbit18          0.00000 -1.272098e-08
orbit19          0.00000  2.243538e-13
orbit20          0.00000  8.291257e-09
orbit21          0.00000  1.254906e-04
orbit22          0.00000 -2.628722e-10
orbit23          0.00000  2.654246e-01
orbit24          0.00000  7.006234e-07
orbit25          0.00000 -2.139852e-06
orbit26          0.00000  2.741574e-04
orbit27          0.00000  0.000000e+00
orbit28          0.00000 -5.220651e-06
orbit29          0.00000 -6.890999e-05
orbit30          0.00000  1.969531e-04
orbit31          0.00000  0.000000e+00
orbit32          0.00000  0.000000e+00
orbit33          0.00000  2.432627e-01
orbit34          0.00000  5.094125e-11
orbit35          0.00000  0.000000e+00
orbit36          0.00000 -1.616096e-07
orbit37          0.00000  2.093186e-06
orbit38          0.00000  8.766588e-04
orbit39          0.00000  0.000000e+00
orbit40          0.00000  1.756685e-05
orbit41          0.00000 -1.829047e-04
orbit42          0.00000  3.065664e-01
orbit43          0.00000 -9.115925e-05
orbit44          0.00000 -5.069033e-01
orbit45          0.00000  0.000000e+00
orbit46          0.00000 -1.402558e-04
orbit47          0.00000  5.526316e-03
orbit48          0.00000 -1.071870e-04
orbit49          0.00000  1.655904e-05
orbit50          0.00000 -1.647665e-02
orbit51          0.00000  4.712466e-04
orbit52          0.00000  3.406712e-04
orbit53          0.00000  0.000000e+00
orbit54          0.00000 -2.400163e-05
orbit55          0.00000 -1.851214e+00
orbit56          0.00000 -1.002703e-04
orbit57          0.00000  0.000000e+00
orbit58          0.00000 -5.155695e-01
orbit59          0.00000  1.104292e-04
orbit60          0.00000  3.423229e-04
orbit61          0.00000  8.924448e-01
orbit62          0.00000 -3.594075e-03
orbit63          0.00000 -1.380265e-02
orbit64          0.00000  3.196861e-02
orbit65          0.00000 -8.723167e-03
orbit66          0.00000  0.000000e+00
orbit67          0.00000  2.215114e+00
orbit68          0.00000 -9.554071e-03
orbit69          0.00000 -1.660958e-02
orbit70          0.00000  0.000000e+00
orbit71          0.00000 -1.346725e-01
orbit72          0.00000  0.000000e+00
AP               0.00000 -9.279592e-02
bet              0.00000  5.574158e-05
ecc              0.00000  2.075459e-02
eccrad           0.00000  1.121792e-01
close            0.00000  0.000000e+00
constraint       0.00000 -2.727917e-01
coreness         0.00000  3.689526e-01
knn              0.00000 -3.574452e-04
hubscore         0.00000  4.485164e+01
pagerank         0.00000 -8.604197e-01
trans            0.00000  2.815074e-01
evcent           0.00000  2.614403e+01
first            0.00000  7.189176e-03
upto_second      0.00000 -4.697541e-05
upto_third       0.00000  8.439147e-08
upto_fourth      0.00000  0.000000e+00
upto_fifth       0.00000  0.000000e+00
upto_sixth       0.00000  3.550529e-04
second           0.00000 -4.539260e-05
third            0.00000  1.100578e-05
fourth           0.00000 -8.305421e-06
fifth            0.00000  4.862528e-05
sixth            0.00000  4.357609e-06
ratio1           0.00000 -3.724645e-04
ratio2           0.00000  5.336157e-04
ratio3           0.00000  1.603493e-03
ratio4           0.00000  0.000000e+00
ratio5           0.00000  0.000000e+00
ratio6           0.00000 -5.341451e-05
selfinter        0.00000  2.064466e-01
walktrap_vertex  0.00000 -1.050521e-01
bigcom1          0.00000 -1.979631e-01
bigcom2          0.00000 -6.881744e-01
bigcom3          0.00000 -4.287085e-01
bigcom4          0.00000  1.142877e-01
bigcom6          0.00000 -3.216323e-01
bigcom8          0.00000 -4.551828e-01
bigcom9          0.00000 -1.193439e+00
bigcom11         0.00000 -1.534416e+00
bigcom13         0.00000 -1.795854e+00
bigcom15         0.00000 -4.258038e-01
bigcom16         0.00000 -2.758827e+00
bigcom21         0.00000 -1.829553e+00
bigcom22         0.00000  1.745879e-03
bigcom24         0.00000 -2.628446e-01
bigcom26         0.00000  4.701973e-01
bigcom28         0.00000  3.312564e-01
bigcom30         0.00000 -2.431364e-01
bigcom31         0.00000 -9.012342e-01
bigcom32         0.00000 -1.211848e+00
bigcom33         0.00000 -3.324523e-01
bigcom34         0.00000 -5.207762e-01
bigcom36         0.00000 -1.286091e+00
bigcom37         0.00000  0.000000e+00
bigcom38         0.00000 -9.155802e-01
bigcom39         0.00000 -7.277058e-01
bigcom40         0.00000 -5.470552e-02
bigcom43         0.00000 -3.608715e-01
bigcom44         0.00000 -1.018642e+00
bigcom46         0.00000 -1.285277e+00
bigcom47         0.00000 -1.258942e+00
bigcom49         0.00000 -6.814016e-01
bigcom50         0.00000 -1.230391e+00
bigcom51         0.00000 -5.903796e-01
bigcom52         0.00000 -1.022067e+00
bigcom54         0.00000 -3.665476e-01
bigcom56         0.00000 -6.082927e-01
bigcom62         0.00000  2.977886e+00
bigcom66         0.00000 -1.297979e+00
bigcom68         0.00000 -3.868235e-01
bigcom69         0.00000 -1.024929e+00
bigcom71         0.00000 -3.452847e-01
bigcom72         0.00000 -4.425204e-01
bigcom73         0.00000 -9.203632e-01
bigcom74         0.00000 -6.733212e-01
bigcom75         0.00000 -2.993322e-01
bigcom76         0.00000 -8.663121e-01
bigcom77         0.00000 -6.994242e-01
bigcom79         0.00000 -1.691600e+00
bigcom80         0.00000 -9.684410e-01
bigcom82         0.00000 -1.583746e+00
bigcom83         0.00000  0.000000e+00
bigcom84         0.00000 -2.426839e+00
bigcom85         0.00000 -1.104032e+00
bigcom87         0.00000 -1.027535e+00
bigcom89         0.00000 -1.306984e+00
bigcom91         0.00000 -6.464101e-01
bigcom92         0.00000 -7.860448e-01
bigcom93         0.00000 -1.700362e-01
bigcom96         0.00000 -6.948859e-01
bigcom97         0.00000 -1.294915e+00
bigcom98         0.00000 -1.255884e+00
bigcom99         0.00000 -8.056446e-01
bigcom101        0.00000  3.767707e+00
bigcom104        0.00000 -1.675428e+00
bigcom106        0.00000 -9.977022e-01
bigcom109        0.00000  2.532205e+00
bigcom113        0.00000 -1.815545e+00
bigcom116        0.00000 -1.426647e+00
bigcom120        0.00000 -1.045819e+00
bigcom123        0.00000 -8.677189e-01
bigcom126        0.00000 -5.882774e-01
bigcom127        0.00000 -7.631582e-02
bigcom137        0.00000 -8.327615e-01
bigcom139        0.00000 -5.619094e-01
bigcom140        0.00000 -9.692352e-01
bigcom143        0.00000  2.605403e+00
bigcom145        0.00000 -6.851800e-02
bigcom146        0.00000 -1.570989e+00
bigcom147        0.00000 -6.352653e-01
bigcom149        0.00000  0.000000e+00
bigcom153        0.00000 -6.571289e-01
bigcom154        0.00000 -6.147147e-01
bigcom156        0.00000 -1.852006e-02
bigcom157        0.00000  0.000000e+00
bigcom158        0.00000 -1.064132e+00
bigcom160        0.00000 -4.920600e-01
bigcom161        0.00000 -6.599730e-01
bigcom162        0.00000 -3.511392e-01
bigcom164        0.00000 -3.535766e-01
bigcom166        0.00000  0.000000e+00
bigcom167        0.00000 -1.571919e+00
bigcom171        0.00000  7.128165e+00
bigcom173        0.00000 -2.596141e-01
bigcom175        0.00000 -6.009974e-02
bigcom176        0.00000 -1.898573e-01
bigcom177        0.00000  0.000000e+00
bigcom178        0.00000  4.424744e+00
bigcom180        0.00000 -3.997564e-02
bigcom181        0.00000 -3.632352e-01
bigcom184        0.00000 -5.008170e-01
bigcom186        0.00000 -1.133891e+00
bigcom187        0.00000 -2.561871e+00
bigcom189        0.00000 -9.257223e-01
bigcom194        0.00000 -1.579981e-02
bigcom195        0.00000 -7.287089e-01
bigcom196        0.00000  1.847115e+00
bigcom204        0.00000 -8.631105e-01
bigcom205        0.00000  3.588161e+00
bigcom212        0.00000  0.000000e+00
bigcom214        0.00000 -4.383429e-01
bigcom222        0.00000 -1.896704e-01
bigcom223        0.00000  0.000000e+00
bigcom226        0.00000 -4.368390e-01
bigcom227        0.00000 -2.792110e-01
bigcom229        0.00000 -1.483644e-01
bigcom233        0.00000 -1.652703e-01
bigcom236        0.00000 -5.249397e-01
bigcom237        0.00000  0.000000e+00
bigcom246        0.00000 -4.851758e-01
bigcom248        0.00000 -9.245379e-01
bigcom249        0.00000 -4.679950e-01
bigcom250        0.00000 -1.082832e+00
bigcom254        0.00000 -3.982883e-01
bigcom266        0.00000 -1.507284e+00
bigcom269        0.00000 -4.199387e-01
bigcom272        0.00000 -8.416515e-01
bigcom274        0.00000 -1.800405e-01
bigcom281        0.00000 -1.358405e-01
bigcom291        0.00000  0.000000e+00
bigcom292        0.00000 -7.781856e-01
bigcom295        0.00000 -5.418892e-01
bigcom299        0.00000  2.759935e+00
bigcom301        0.00000 -3.326553e-01
bigcom306        0.00000 -7.576779e-01
bigcom309        0.00000 -1.184410e+00
bigcom314        0.00000  0.000000e+00
bigcom321        0.00000 -7.682096e-01
bigcom341        0.00000 -2.701766e-01
bigcom350        0.00000  0.000000e+00
bigcom353        0.00000 -1.956755e-01
bigcom359        0.00000 -1.222921e+00
bigcom363        0.00000  0.000000e+00
bigcom365        0.00000 -1.382466e+00
bigcom385        0.00000 -8.846395e-01
bigcom386        0.00000 -7.283887e-03
bigcom408        0.00000 -7.692797e-01
bigcom412        0.00000 -7.106213e-01
bigcom480        0.00000  0.000000e+00
spin_vertex      0.00000  1.868077e-01
membership_s1    0.00000 -9.901145e-02
membership_s3    0.00000 -2.958400e+00
membership_s4    0.00000 -9.809356e-02
membership_s5    0.00000 -6.906546e-01
membership_s6    0.00000 -4.131368e-01
membership_s7    0.00000 -1.480115e+00
membership_s8    0.00000 -1.370641e+00
membership_s9    0.00000 -1.501876e+00
membership_s11   0.00000 -1.036451e+00
membership_s12   0.00000 -8.230860e-01
membership_s14   0.00000  1.537401e+00
membership_s15   0.00000  9.442697e-01
membership_s16   0.00000 -1.089088e+00
membership_s17   0.00000 -1.171039e+00
membership_s18   0.00000 -9.761298e-01
membership_s20   0.00000 -7.286204e-01
membership_s21   0.00000  7.468768e-02
membership_s22   0.00000 -8.656442e-01
membership_s24   0.00000 -3.167895e+00
membership_s25   0.00000 -1.140486e+00
membership_s26   0.00000 -5.006172e-01
membership_s27   0.00000 -1.111136e-01
membership_s28   0.00000 -1.485525e+00
membership_s30   0.00000  4.357153e-01
membership_s31   0.00000  1.013826e-01
membership_s32   0.00000  1.790149e+00
membership_s33   0.00000 -2.255622e-01
membership_s36   0.00000 -2.394654e-01
membership_s37   0.00000 -1.106791e+00
V1               0.00000  2.900489e-01
V2               0.00000  5.113971e-01
pdi              0.00000 -7.356436e+03
adhesion         0.00000  2.213949e-05
cohesion         0.00000 -4.918177e-05
inner            0.00000 -2.260717e-06
outer            0.00000  1.148265e-05
ioratio          0.00000  7.434648e-01
comsize          0.00000  1.043136e-03
[1] "Dataset: low_targets Model GBM, run: 5 of 10 2015-06-22 17:17:51"
Iter   TrainDeviance   ValidDeviance   StepSize   Improve
     1        0.1194            -nan     0.0100    0.0001
     2        0.1177            -nan     0.0100    0.0002
     3        0.1151            -nan     0.0100    0.0004
     4        0.1128            -nan     0.0100    0.0003
     5        0.1114            -nan     0.0100    0.0000
     6        0.1097            -nan     0.0100    0.0002
     7        0.1083            -nan     0.0100    0.0001
     8        0.1068            -nan     0.0100    0.0002
     9        0.1053            -nan     0.0100    0.0001
    10        0.1040            -nan     0.0100    0.0001
    20        0.0956            -nan     0.0100    0.0001
    40        0.0821            -nan     0.0100    0.0000
    49        0.0776            -nan     0.0100   -0.0000

[1] "GBM variable coefficients"
                            var     rel.inf
inner                     inner 10.23711900
ratio5                   ratio5  8.19869602
membership_s32   membership_s32  6.57953696
pagerank               pagerank  6.50855098
bet                         bet  5.35570757
comsize                 comsize  5.16081760
outer                     outer  3.05791365
V1                           V1  2.82245645
ioratio                 ioratio  2.66709144
orbit16                 orbit16  2.44217192
ratio2                   ratio2  2.32216387
orbit38                 orbit38  2.29505900
graph20                 graph20  2.15940323
cohesion               cohesion  2.13382462
V2                           V2  2.12528957
adhesion               adhesion  2.04128870
fourth                   fourth  1.89239835
coreness               coreness  1.70987809
orbit50                 orbit50  1.46745359
orbit28                 orbit28  1.38426098
graph15                 graph15  1.13178362
graph6                   graph6  1.08444279
graph19                 graph19  1.08368352
spin_vertex         spin_vertex  1.06017829
upto_third           upto_third  0.95029637
orbit36                 orbit36  0.79126380
orbit46                 orbit46  0.78146289
graph23                 graph23  0.75585070
graph17                 graph17  0.74796672
orbit18                 orbit18  0.73117126
graph21                 graph21  0.72351322
selfinter             selfinter  0.71860957
ratio4                   ratio4  0.71467210
ratio6                   ratio6  0.70673382
upto_fifth           upto_fifth  0.70597480
upto_sixth           upto_sixth  0.69825202
membership_s30   membership_s30  0.61037006
trans                     trans  0.57040174
knn                         knn  0.54327589
graph5                   graph5  0.54221199
membership_s27   membership_s27  0.53495466
orbit31                 orbit31  0.52350275
walktrap_vertex walktrap_vertex  0.52188510
graph16                 graph16  0.51952447
graph1                   graph1  0.50154654
ratio1                   ratio1  0.50122111
graph3                   graph3  0.48213535
orbit49                 orbit49  0.43189801
orbit45                 orbit45  0.42987842
orbit27                 orbit27  0.41095355
orbit20                 orbit20  0.37950846
orbit15                 orbit15  0.35537931
orbit17                 orbit17  0.33672948
orbit56                 orbit56  0.31993427
orbit23                 orbit23  0.30572058
orbit35                 orbit35  0.30398147
orbit2                   orbit2  0.29633098
orbit40                 orbit40  0.26668923
graph10                 graph10  0.26472314
graph2                   graph2  0.26282413
orbit21                 orbit21  0.26236354
graph25                 graph25  0.24639360
orbit30                 orbit30  0.23423107
graph9                   graph9  0.22801853
membership_s36   membership_s36  0.22095719
graph12                 graph12  0.21528095
orbit10                 orbit10  0.20991959
close                     close  0.20572381
graph7                   graph7  0.18868074
orbit19                 orbit19  0.16413742
bigcom22               bigcom22  0.16065922
ratio3                   ratio3  0.15790822
bigcom28               bigcom28  0.14714641
orbit7                   orbit7  0.14392578
orbit33                 orbit33  0.13369227
orbit5                   orbit5  0.13241209
bigcom4                 bigcom4  0.12854648
orbit26                 orbit26  0.11093251
orbit24                 orbit24  0.09520335
orbit53                 orbit53  0.08803730
graph14                 graph14  0.08716269
graph11                 graph11  0.08272795
orbit64                 orbit64  0.05701164
fifth                     fifth  0.02984588
orbit62                 orbit62  0.02639305
orbit12                 orbit12  0.02393946
membership_s15   membership_s15  0.02298581
graph8                   graph8  0.02074269
orbit67                 orbit67  0.01250300
graph0                   graph0  0.00000000
graph4                   graph4  0.00000000
graph13                 graph13  0.00000000
graph18                 graph18  0.00000000
graph22                 graph22  0.00000000
graph24                 graph24  0.00000000
graph26                 graph26  0.00000000
graph27                 graph27  0.00000000
graph28                 graph28  0.00000000
graph29                 graph29  0.00000000
orbit0                   orbit0  0.00000000
orbit1                   orbit1  0.00000000
orbit3                   orbit3  0.00000000
orbit4                   orbit4  0.00000000
orbit6                   orbit6  0.00000000
orbit8                   orbit8  0.00000000
orbit9                   orbit9  0.00000000
orbit11                 orbit11  0.00000000
orbit13                 orbit13  0.00000000
orbit14                 orbit14  0.00000000
orbit22                 orbit22  0.00000000
orbit25                 orbit25  0.00000000
orbit29                 orbit29  0.00000000
orbit32                 orbit32  0.00000000
orbit34                 orbit34  0.00000000
orbit37                 orbit37  0.00000000
orbit39                 orbit39  0.00000000
orbit41                 orbit41  0.00000000
orbit42                 orbit42  0.00000000
orbit43                 orbit43  0.00000000
orbit44                 orbit44  0.00000000
orbit47                 orbit47  0.00000000
orbit48                 orbit48  0.00000000
orbit51                 orbit51  0.00000000
orbit52                 orbit52  0.00000000
orbit54                 orbit54  0.00000000
orbit55                 orbit55  0.00000000
orbit57                 orbit57  0.00000000
orbit58                 orbit58  0.00000000
orbit59                 orbit59  0.00000000
orbit60                 orbit60  0.00000000
orbit61                 orbit61  0.00000000
orbit63                 orbit63  0.00000000
orbit65                 orbit65  0.00000000
orbit66                 orbit66  0.00000000
orbit68                 orbit68  0.00000000
orbit69                 orbit69  0.00000000
orbit70                 orbit70  0.00000000
orbit71                 orbit71  0.00000000
orbit72                 orbit72  0.00000000
AP                           AP  0.00000000
ecc                         ecc  0.00000000
eccrad                   eccrad  0.00000000
constraint           constraint  0.00000000
hubscore               hubscore  0.00000000
evcent                   evcent  0.00000000
first                     first  0.00000000
upto_second         upto_second  0.00000000
upto_fourth         upto_fourth  0.00000000
second                   second  0.00000000
third                     third  0.00000000
sixth                     sixth  0.00000000
bigcom1                 bigcom1  0.00000000
bigcom2                 bigcom2  0.00000000
bigcom3                 bigcom3  0.00000000
bigcom6                 bigcom6  0.00000000
bigcom8                 bigcom8  0.00000000
bigcom9                 bigcom9  0.00000000
bigcom11               bigcom11  0.00000000
bigcom13               bigcom13  0.00000000
bigcom15               bigcom15  0.00000000
bigcom16               bigcom16  0.00000000
bigcom21               bigcom21  0.00000000
bigcom24               bigcom24  0.00000000
bigcom26               bigcom26  0.00000000
bigcom30               bigcom30  0.00000000
bigcom31               bigcom31  0.00000000
bigcom32               bigcom32  0.00000000
bigcom33               bigcom33  0.00000000
bigcom34               bigcom34  0.00000000
bigcom36               bigcom36  0.00000000
bigcom37               bigcom37  0.00000000
bigcom38               bigcom38  0.00000000
bigcom39               bigcom39  0.00000000
bigcom40               bigcom40  0.00000000
bigcom43               bigcom43  0.00000000
bigcom44               bigcom44  0.00000000
bigcom46               bigcom46  0.00000000
bigcom47               bigcom47  0.00000000
bigcom49               bigcom49  0.00000000
bigcom50               bigcom50  0.00000000
bigcom51               bigcom51  0.00000000
bigcom52               bigcom52  0.00000000
bigcom54               bigcom54  0.00000000
bigcom56               bigcom56  0.00000000
bigcom62               bigcom62  0.00000000
bigcom66               bigcom66  0.00000000
bigcom68               bigcom68  0.00000000
bigcom69               bigcom69  0.00000000
bigcom71               bigcom71  0.00000000
bigcom72               bigcom72  0.00000000
bigcom73               bigcom73  0.00000000
bigcom74               bigcom74  0.00000000
bigcom75               bigcom75  0.00000000
bigcom76               bigcom76  0.00000000
bigcom77               bigcom77  0.00000000
bigcom79               bigcom79  0.00000000
bigcom80               bigcom80  0.00000000
bigcom82               bigcom82  0.00000000
bigcom83               bigcom83  0.00000000
bigcom84               bigcom84  0.00000000
bigcom85               bigcom85  0.00000000
bigcom87               bigcom87  0.00000000
bigcom89               bigcom89  0.00000000
bigcom91               bigcom91  0.00000000
bigcom92               bigcom92  0.00000000
bigcom93               bigcom93  0.00000000
bigcom96               bigcom96  0.00000000
bigcom97               bigcom97  0.00000000
bigcom98               bigcom98  0.00000000
bigcom99               bigcom99  0.00000000
bigcom101             bigcom101  0.00000000
bigcom104             bigcom104  0.00000000
bigcom106             bigcom106  0.00000000
bigcom109             bigcom109  0.00000000
bigcom113             bigcom113  0.00000000
bigcom116             bigcom116  0.00000000
bigcom120             bigcom120  0.00000000
bigcom123             bigcom123  0.00000000
bigcom126             bigcom126  0.00000000
bigcom127             bigcom127  0.00000000
bigcom137             bigcom137  0.00000000
bigcom139             bigcom139  0.00000000
bigcom140             bigcom140  0.00000000
bigcom143             bigcom143  0.00000000
bigcom145             bigcom145  0.00000000
bigcom146             bigcom146  0.00000000
bigcom147             bigcom147  0.00000000
bigcom149             bigcom149  0.00000000
bigcom153             bigcom153  0.00000000
bigcom154             bigcom154  0.00000000
bigcom156             bigcom156  0.00000000
bigcom157             bigcom157  0.00000000
bigcom158             bigcom158  0.00000000
bigcom160             bigcom160  0.00000000
bigcom161             bigcom161  0.00000000
bigcom162             bigcom162  0.00000000
bigcom164             bigcom164  0.00000000
bigcom166             bigcom166  0.00000000
bigcom167             bigcom167  0.00000000
bigcom171             bigcom171  0.00000000
bigcom173             bigcom173  0.00000000
bigcom175             bigcom175  0.00000000
bigcom176             bigcom176  0.00000000
bigcom177             bigcom177  0.00000000
bigcom178             bigcom178  0.00000000
bigcom180             bigcom180  0.00000000
bigcom181             bigcom181  0.00000000
bigcom184             bigcom184  0.00000000
bigcom186             bigcom186  0.00000000
bigcom187             bigcom187  0.00000000
bigcom189             bigcom189  0.00000000
bigcom194             bigcom194  0.00000000
bigcom195             bigcom195  0.00000000
bigcom196             bigcom196  0.00000000
bigcom204             bigcom204  0.00000000
bigcom205             bigcom205  0.00000000
bigcom212             bigcom212  0.00000000
bigcom214             bigcom214  0.00000000
bigcom222             bigcom222  0.00000000
bigcom223             bigcom223  0.00000000
bigcom226             bigcom226  0.00000000
bigcom227             bigcom227  0.00000000
bigcom229             bigcom229  0.00000000
bigcom233             bigcom233  0.00000000
bigcom236             bigcom236  0.00000000
bigcom237             bigcom237  0.00000000
bigcom246             bigcom246  0.00000000
bigcom248             bigcom248  0.00000000
bigcom249             bigcom249  0.00000000
bigcom250             bigcom250  0.00000000
bigcom254             bigcom254  0.00000000
bigcom266             bigcom266  0.00000000
bigcom269             bigcom269  0.00000000
bigcom272             bigcom272  0.00000000
bigcom274             bigcom274  0.00000000
bigcom281             bigcom281  0.00000000
bigcom291             bigcom291  0.00000000
bigcom292             bigcom292  0.00000000
bigcom295             bigcom295  0.00000000
bigcom299             bigcom299  0.00000000
bigcom301             bigcom301  0.00000000
bigcom306             bigcom306  0.00000000
bigcom309             bigcom309  0.00000000
bigcom314             bigcom314  0.00000000
bigcom321             bigcom321  0.00000000
bigcom341             bigcom341  0.00000000
bigcom350             bigcom350  0.00000000
bigcom353             bigcom353  0.00000000
bigcom359             bigcom359  0.00000000
bigcom363             bigcom363  0.00000000
bigcom365             bigcom365  0.00000000
bigcom385             bigcom385  0.00000000
bigcom386             bigcom386  0.00000000
bigcom408             bigcom408  0.00000000
bigcom412             bigcom412  0.00000000
bigcom480             bigcom480  0.00000000
membership_s1     membership_s1  0.00000000
membership_s3     membership_s3  0.00000000
membership_s4     membership_s4  0.00000000
membership_s5     membership_s5  0.00000000
membership_s6     membership_s6  0.00000000
membership_s7     membership_s7  0.00000000
membership_s8     membership_s8  0.00000000
membership_s9     membership_s9  0.00000000
membership_s11   membership_s11  0.00000000
membership_s12   membership_s12  0.00000000
membership_s14   membership_s14  0.00000000
membership_s16   membership_s16  0.00000000
membership_s17   membership_s17  0.00000000
membership_s18   membership_s18  0.00000000
membership_s20   membership_s20  0.00000000
membership_s21   membership_s21  0.00000000
membership_s22   membership_s22  0.00000000
membership_s24   membership_s24  0.00000000
membership_s25   membership_s25  0.00000000
membership_s26   membership_s26  0.00000000
membership_s28   membership_s28  0.00000000
membership_s31   membership_s31  0.00000000
membership_s33   membership_s33  0.00000000
membership_s37   membership_s37  0.00000000
pdi                         pdi  0.00000000
[1] "Dataset: low_targets Model RF, run: 5 of 10 2015-06-22 17:18:15"
     |      Out-of-bag   |
Tree |      MSE  %Var(y) |
   1 |  0.02562   234.71 |
   2 |   0.0193   176.86 |
   3 |   0.0202   185.07 |
   4 |  0.01674   153.40 |
   5 |   0.0164   150.27 |
   6 |  0.01584   145.15 |
   7 |  0.01535   140.64 |
   8 |  0.01492   136.67 |
   9 |  0.01432   131.19 |
  10 |  0.01391   127.42 |
  11 |  0.01372   125.71 |
  12 |  0.01343   123.02 |
  13 |  0.01311   120.15 |
  14 |   0.0128   117.30 |
  15 |  0.01272   116.51 |
  16 |  0.01273   116.61 |
  17 |  0.01272   116.59 |
  18 |  0.01269   116.29 |
  19 |  0.01262   115.58 |
  20 |  0.01252   114.72 |
  21 |   0.0125   114.55 |
  22 |  0.01241   113.73 |
  23 |   0.0123   112.73 |
  24 |  0.01229   112.63 |
  25 |   0.0122   111.81 |
  26 |  0.01223   112.02 |
  27 |  0.01213   111.09 |
  28 |  0.01203   110.25 |
  29 |  0.01206   110.49 |
  30 |  0.01204   110.30 |
  31 |  0.01204   110.30 |
  32 |  0.01197   109.71 |
  33 |  0.01196   109.53 |
  34 |  0.01193   109.28 |
  35 |   0.0119   109.07 |
  36 |  0.01189   108.96 |
  37 |  0.01188   108.84 |
  38 |  0.01181   108.24 |
  39 |   0.0118   108.08 |
  40 |  0.01177   107.87 |
  41 |  0.01179   108.03 |
  42 |  0.01182   108.31 |
  43 |  0.01183   108.34 |
  44 |  0.01183   108.40 |
  45 |  0.01183   108.35 |
  46 |  0.01185   108.53 |
  47 |  0.01185   108.54 |
  48 |  0.01182   108.26 |
  49 |   0.0118   108.08 |
  50 |  0.01183   108.36 |
  51 |  0.01182   108.30 |
  52 |  0.01179   108.04 |
  53 |  0.01175   107.64 |
  54 |   0.0117   107.24 |
  55 |  0.01171   107.27 |
  56 |  0.01172   107.42 |
  57 |   0.0117   107.17 |
  58 |  0.01168   106.98 |
  59 |  0.01167   106.93 |
  60 |  0.01163   106.54 |
  61 |  0.01164   106.63 |
  62 |  0.01162   106.42 |
  63 |  0.01163   106.60 |
  64 |  0.01163   106.55 |
  65 |  0.01164   106.66 |
  66 |  0.01163   106.54 |
  67 |  0.01162   106.51 |
  68 |   0.0116   106.28 |
  69 |   0.0116   106.30 |
  70 |   0.0116   106.28 |
  71 |   0.0116   106.31 |
  72 |   0.0116   106.25 |
  73 |  0.01159   106.17 |
  74 |   0.0116   106.30 |
  75 |  0.01157   105.97 |
  76 |  0.01157   105.96 |
  77 |  0.01155   105.78 |
  78 |  0.01155   105.79 |
  79 |  0.01155   105.82 |
  80 |  0.01154   105.72 |
  81 |  0.01155   105.78 |
  82 |  0.01152   105.51 |
  83 |  0.01154   105.71 |
  84 |  0.01152   105.56 |
  85 |   0.0115   105.34 |
  86 |  0.01149   105.26 |
  87 |   0.0115   105.35 |
  88 |  0.01148   105.20 |
  89 |  0.01147   105.09 |
  90 |  0.01147   105.05 |
  91 |  0.01148   105.20 |
  92 |  0.01147   105.13 |
  93 |  0.01146   105.01 |
  94 |  0.01146   104.97 |
  95 |  0.01148   105.20 |
  96 |  0.01149   105.28 |
  97 |  0.01148   105.14 |
  98 |  0.01149   105.23 |
  99 |  0.01148   105.20 |
 100 |  0.01146   105.03 |
[1] "Random Forest variable coefficients"
                      %IncMSE IncNodePurity
graph0           2.085531e-05  6.708550e-02
graph1           4.461843e-03  3.971957e-01
graph2           2.181599e-05  1.467808e-01
graph3           3.276312e-03  4.161552e-01
graph4           1.270093e-03  2.665694e-01
graph5           1.110548e-03  2.869044e-01
graph6           7.799431e-04  3.243891e-01
graph7           2.132429e-05  3.303030e-02
graph8           8.714597e-06  4.858557e-04
graph9           1.680602e-03  3.429966e-01
graph10          2.252856e-03  5.436869e-01
graph11          3.346781e-03  2.908649e-01
graph12          3.268145e-03  4.339973e-01
graph13          1.729098e-03  3.402173e-01
graph14          1.045136e-03  2.810841e-01
graph15          9.217709e-04  3.015382e-01
graph16          5.227712e-03  4.410189e-01
graph17          9.889179e-04  3.516564e-01
graph18          5.654632e-05  6.860589e-02
graph19          3.282045e-03  4.687485e-01
graph20          9.405247e-04  3.447156e-01
graph21          5.264239e-04  1.647911e-01
graph22          0.000000e+00  1.404606e-16
graph23          2.439261e-03  3.457779e-01
graph24          2.903994e-04  4.616980e-02
graph25          2.220342e-04  1.138422e-01
graph26          0.000000e+00  5.087077e-18
graph27          1.747816e-05  2.444444e-02
graph28          0.000000e+00  3.816392e-19
graph29          0.000000e+00  0.000000e+00
orbit0           1.257292e-04  5.283056e-02
orbit1           3.414754e-03  1.593973e-01
orbit2          -6.077730e-06  2.492233e-01
orbit3           3.254240e-06  6.474093e-02
orbit4           7.731978e-04  3.638068e-01
orbit5           5.727807e-04  1.927727e-01
orbit6           1.050497e-03  3.500809e-01
orbit7           9.982736e-05  1.970813e-01
orbit8           5.942051e-04  1.277247e-01
orbit9           1.540557e-03  1.094364e-01
orbit10          4.247367e-04  3.760171e-02
orbit11          1.560985e-04  1.532923e-01
orbit12          1.613950e-04  1.147013e-01
orbit13          0.000000e+00  1.654762e-02
orbit14          0.000000e+00  1.333333e-02
orbit15          2.863633e-03  4.041749e-01
orbit16          1.582719e-03  6.797997e-01
orbit17          1.804618e-04  3.286608e-01
orbit18          9.094467e-04  5.964727e-01
orbit19          6.568680e-03  3.400535e-01
orbit20          4.572449e-03  1.895938e-01
orbit21          1.009051e-03  4.408932e-01
orbit22          5.599993e-03  2.897745e-01
orbit23          8.797970e-05  1.269899e-01
orbit24          3.395835e-03  4.295506e-01
orbit25          2.478927e-04  1.096638e-01
orbit26          1.149246e-03  1.139496e-01
orbit27          1.376310e-03  3.856615e-01
orbit28          1.027334e-03  2.821427e-01
orbit29          6.719964e-05  7.285435e-02
orbit30          6.270503e-04  1.642468e-01
orbit31          1.489517e-03  3.255844e-01
orbit32          3.033399e-04  1.232661e-01
orbit33          5.448202e-05  1.481176e-01
orbit34          1.804471e-03  3.542446e-01
orbit35          4.236019e-03  2.537590e-01
orbit36          8.734631e-04  4.135155e-01
orbit37          4.017585e-04  8.774299e-02
orbit38          1.503104e-03  5.664666e-01
orbit39          1.303669e-03  2.527486e-01
orbit40          1.370796e-04  1.550357e-01
orbit41          4.073438e-05  1.887541e-01
orbit42          5.873260e-05  1.041449e-01
orbit43          4.317360e-04  2.078448e-01
orbit44         -4.857318e-06  1.945591e-02
orbit45          2.831608e-03  4.144445e-01
orbit46          7.913217e-05  1.239168e-01
orbit47          2.882217e-05  4.819882e-02
orbit48          5.914111e-05  1.076726e-01
orbit49          1.248594e-03  3.210748e-01
orbit50          1.232085e-03  3.953659e-01
orbit51          2.105449e-04  1.307867e-01
orbit52          3.772466e-04  1.210086e-01
orbit53          8.850731e-05  3.042917e-01
orbit54          5.022349e-06  2.883333e-02
orbit55          0.000000e+00  2.775558e-19
orbit56          9.793373e-04  3.912455e-01
orbit57          0.000000e+00  2.949030e-19
orbit58          0.000000e+00  2.550044e-18
orbit59          2.952476e-04  1.009367e-01
orbit60         -1.133228e-05  3.966570e-02
orbit61          0.000000e+00  3.469447e-20
orbit62          1.987486e-04  9.402851e-02
orbit63          3.170997e-04  4.681326e-02
orbit64          1.319860e-05  1.109404e-01
orbit65          2.204586e-05  1.884264e-02
orbit66          0.000000e+00  1.387779e-19
orbit67          1.021539e-05  3.277066e-02
orbit68          0.000000e+00  1.266348e-18
orbit69          0.000000e+00  1.734723e-19
orbit70          0.000000e+00  1.734723e-19
orbit71          0.000000e+00  2.775558e-19
orbit72          0.000000e+00  4.163336e-19
AP              -2.127404e-06  5.718133e-03
bet              8.350197e-04  1.040594e+00
ecc              3.251119e-05  4.675644e-02
eccrad           2.758018e-05  9.157186e-02
close            5.888177e-04  2.263535e-01
constraint       9.620943e-04  3.421315e-01
coreness         8.875277e-04  6.918632e-01
knn              5.326566e-03  4.182414e-01
hubscore         7.692818e-04  3.752340e-01
pagerank         5.293225e-03  2.257010e+00
trans           -7.463828e-06  2.071290e-01
evcent           7.495703e-04  3.485906e-01
first            6.465736e-05  7.116775e-02
upto_second      2.549522e-03  3.209299e-01
upto_third       1.102000e-03  3.227719e-01
upto_fourth      1.079729e-03  2.043987e-01
upto_fifth       2.778012e-03  6.163941e-01
upto_sixth       2.465092e-03  1.914490e-01
second           7.160030e-03  2.630036e-01
third            8.433944e-04  2.798893e-01
fourth           2.649342e-03  1.266202e+00
fifth            1.104804e-03  8.908771e-01
sixth            3.655066e-03  7.135161e-01
ratio1           1.402316e-03  5.155110e-01
ratio2           2.080098e-03  1.140202e+00
ratio3           2.295793e-03  1.013888e+00
ratio4           2.091359e-04  4.361053e-01
ratio5           1.614876e-03  2.665290e+00
ratio6           1.727804e-03  8.004210e-01
selfinter        2.247851e-03  3.486712e-01
walktrap_vertex  1.364725e-04  3.593835e-01
bigcom1          4.091129e-05  1.532227e-01
bigcom2          0.000000e+00  3.469447e-20
bigcom3          1.826875e-05  6.528882e-02
bigcom4          1.113229e-04  5.760998e-02
bigcom6          0.000000e+00  0.000000e+00
bigcom8          0.000000e+00  1.387779e-19
bigcom9          0.000000e+00  3.122502e-19
bigcom11         0.000000e+00  0.000000e+00
bigcom13         0.000000e+00  0.000000e+00
bigcom15         0.000000e+00  1.595946e-18
bigcom16         0.000000e+00  4.163336e-19
bigcom21         0.000000e+00  2.081668e-19
bigcom22         2.632514e-06  4.689906e-02
bigcom24         0.000000e+00  0.000000e+00
bigcom26         0.000000e+00  2.775558e-19
bigcom28        -1.143266e-05  1.380482e-01
bigcom30         4.167559e-04  2.781793e-01
bigcom31         0.000000e+00  0.000000e+00
bigcom32         0.000000e+00  0.000000e+00
bigcom33         0.000000e+00  0.000000e+00
bigcom34         0.000000e+00  0.000000e+00
bigcom36         0.000000e+00  4.163336e-19
bigcom37         0.000000e+00  1.387779e-19
bigcom38         0.000000e+00  0.000000e+00
bigcom39         0.000000e+00  2.775558e-19
bigcom40         3.727361e-04  1.251405e-01
bigcom43         0.000000e+00  0.000000e+00
bigcom44         0.000000e+00  3.469447e-20
bigcom46         0.000000e+00  2.081668e-19
bigcom47         0.000000e+00  1.734723e-20
bigcom49         0.000000e+00  5.551115e-19
bigcom50         0.000000e+00  3.469447e-20
bigcom51         0.000000e+00  0.000000e+00
bigcom52         0.000000e+00  4.163336e-19
bigcom54         0.000000e+00  5.898060e-19
bigcom56         0.000000e+00  0.000000e+00
bigcom62        -2.163813e-05  5.652894e-01
bigcom66         0.000000e+00  6.938894e-20
bigcom68         0.000000e+00  1.387779e-18
bigcom69         0.000000e+00  3.122502e-19
bigcom71         0.000000e+00  1.110223e-18
bigcom72         0.000000e+00  0.000000e+00
bigcom73         0.000000e+00  0.000000e+00
bigcom74         0.000000e+00  0.000000e+00
bigcom75         0.000000e+00  2.775558e-19
bigcom76         0.000000e+00  2.775558e-19
bigcom77         0.000000e+00  0.000000e+00
bigcom79         0.000000e+00  0.000000e+00
bigcom80         0.000000e+00  0.000000e+00
bigcom82         0.000000e+00  6.938894e-20
bigcom83         0.000000e+00  0.000000e+00
bigcom84         0.000000e+00  0.000000e+00
bigcom85         0.000000e+00  1.734723e-20
bigcom87         0.000000e+00  0.000000e+00
bigcom89         0.000000e+00  6.938894e-20
bigcom91         0.000000e+00  3.469447e-20
bigcom92         0.000000e+00  5.551115e-19
bigcom93         0.000000e+00  0.000000e+00
bigcom96         0.000000e+00  0.000000e+00
bigcom97         0.000000e+00  0.000000e+00
bigcom98         0.000000e+00  3.122502e-19
bigcom99         0.000000e+00  4.163336e-19
bigcom101        4.408340e-05  2.059445e-01
bigcom104        0.000000e+00  1.387779e-19
bigcom106        0.000000e+00  0.000000e+00
bigcom109        8.386227e-06  6.553965e-01
bigcom113        0.000000e+00  0.000000e+00
bigcom116        0.000000e+00  1.387779e-19
bigcom120        0.000000e+00  0.000000e+00
bigcom123        0.000000e+00  0.000000e+00
bigcom126        0.000000e+00  0.000000e+00
bigcom127        0.000000e+00  0.000000e+00
bigcom137        0.000000e+00  4.163336e-19
bigcom139        0.000000e+00  0.000000e+00
bigcom140        0.000000e+00  0.000000e+00
bigcom143        1.310601e-05  2.300172e-01
bigcom145        0.000000e+00  2.775558e-19
bigcom146        0.000000e+00  3.469447e-20
bigcom147        0.000000e+00  0.000000e+00
bigcom149        0.000000e+00  0.000000e+00
bigcom153        0.000000e+00  6.938894e-20
bigcom154        0.000000e+00  0.000000e+00
bigcom156        0.000000e+00  0.000000e+00
bigcom157        0.000000e+00  0.000000e+00
bigcom158        0.000000e+00  0.000000e+00
bigcom160        0.000000e+00  2.775558e-19
bigcom161        0.000000e+00  0.000000e+00
bigcom162        0.000000e+00  0.000000e+00
bigcom164        0.000000e+00  5.551115e-19
bigcom166        0.000000e+00  1.561251e-19
bigcom167        0.000000e+00  3.122502e-19
bigcom171        0.000000e+00  1.007666e+00
bigcom173        0.000000e+00  0.000000e+00
bigcom175        0.000000e+00  3.469447e-20
bigcom176        0.000000e+00  0.000000e+00
bigcom177        0.000000e+00  2.775558e-19
bigcom178        1.053168e-04  9.832881e-01
bigcom180        0.000000e+00  0.000000e+00
bigcom181        0.000000e+00  0.000000e+00
bigcom184        0.000000e+00  0.000000e+00
bigcom186        0.000000e+00  3.469447e-20
bigcom187        0.000000e+00  3.469447e-20
bigcom189        0.000000e+00  3.469447e-20
bigcom194        0.000000e+00  4.163336e-19
bigcom195        0.000000e+00  8.673617e-21
bigcom196        0.000000e+00  7.476067e-01
bigcom204        0.000000e+00  5.204170e-20
bigcom205        1.028972e-05  4.555125e-01
bigcom212        0.000000e+00  0.000000e+00
bigcom214        0.000000e+00  0.000000e+00
bigcom222        0.000000e+00  0.000000e+00
bigcom223        0.000000e+00  0.000000e+00
bigcom226        0.000000e+00  2.775558e-19
bigcom227        0.000000e+00  0.000000e+00
bigcom229        0.000000e+00  0.000000e+00
bigcom233        0.000000e+00  6.938894e-20
bigcom236        0.000000e+00  3.469447e-20
bigcom237        0.000000e+00  0.000000e+00
bigcom246        0.000000e+00  2.775558e-19
bigcom248        0.000000e+00  0.000000e+00
bigcom249        0.000000e+00  0.000000e+00
bigcom250        0.000000e+00  0.000000e+00
bigcom254        0.000000e+00  2.775558e-19
bigcom266        0.000000e+00  2.775558e-19
bigcom269        0.000000e+00  3.122502e-19
bigcom272        0.000000e+00  0.000000e+00
bigcom274        0.000000e+00  0.000000e+00
bigcom281        0.000000e+00  3.469447e-20
bigcom291        0.000000e+00  2.775558e-19
bigcom292        0.000000e+00  0.000000e+00
bigcom295        0.000000e+00  0.000000e+00
bigcom299       -5.884155e-06  5.262075e-01
bigcom301        0.000000e+00  2.775558e-19
bigcom306        0.000000e+00  0.000000e+00
bigcom309        0.000000e+00  0.000000e+00
bigcom314        0.000000e+00  0.000000e+00
bigcom321        0.000000e+00  2.775558e-19
bigcom341        0.000000e+00  0.000000e+00
bigcom350        0.000000e+00  0.000000e+00
bigcom353        0.000000e+00  5.551115e-19
bigcom359        0.000000e+00  0.000000e+00
bigcom363        0.000000e+00  0.000000e+00
bigcom365        0.000000e+00  3.469447e-20
bigcom385        0.000000e+00  1.387779e-19
bigcom386        0.000000e+00  0.000000e+00
bigcom408        0.000000e+00  0.000000e+00
bigcom412        0.000000e+00  2.775558e-19
bigcom480        0.000000e+00  5.204170e-20
spin_vertex     -1.914640e-06  2.602234e-01
membership_s1    9.078117e-05  1.221562e-01
membership_s3    0.000000e+00  1.040834e-19
membership_s4    1.822489e-05  5.657599e-02
membership_s5    5.858489e-06  6.904389e-02
membership_s6    3.908529e-05  2.039267e-02
membership_s7    0.000000e+00  0.000000e+00
membership_s8    0.000000e+00  6.938894e-20
membership_s9    0.000000e+00  0.000000e+00
membership_s11   0.000000e+00  1.734723e-19
membership_s12   0.000000e+00  5.551115e-19
membership_s14  -3.645594e-05  4.664775e-01
membership_s15   5.748328e-05  1.106978e-01
membership_s16   0.000000e+00  0.000000e+00
membership_s17   0.000000e+00  0.000000e+00
membership_s18   0.000000e+00  3.122502e-19
membership_s20   0.000000e+00  2.775558e-19
membership_s21   4.512147e-05  1.607490e-01
membership_s22   0.000000e+00  5.551115e-19
membership_s24   0.000000e+00  0.000000e+00
membership_s25   0.000000e+00  2.775558e-19
membership_s26   0.000000e+00  0.000000e+00
membership_s27   1.529710e-04  1.515239e-01
membership_s28   0.000000e+00  5.637851e-19
membership_s30   2.466591e-05  1.299259e-01
membership_s31   9.361836e-05  9.398454e-02
membership_s32   2.010664e-03  1.367147e+00
membership_s33   0.000000e+00  6.938894e-20
membership_s36   1.495482e-04  5.329757e-02
membership_s37   0.000000e+00  1.387779e-19
V1               1.782485e-03  9.121810e-01
V2               1.081868e-03  8.850392e-01
pdi              0.000000e+00  3.469447e-20
adhesion         4.793126e-03  1.642074e+00
cohesion         5.105016e-03  1.452034e+00
inner            8.155667e-03  2.417653e+00
outer            3.550619e-03  1.612644e+00
ioratio          4.248154e-03  1.722133e+00
comsize          7.480946e-03  1.367256e+00
[1] "Dataset: low_targets Model GLM, run: 5 of 10 2015-06-22 17:19:47"
[1] "glmnet variable coefficients"
                     [,1]          [,2]
(Intercept)     -4.495452 -1.358268e+01
graph0           0.000000  2.708302e-02
graph1           0.000000 -1.385220e-04
graph2           0.000000 -1.683881e-02
graph3           0.000000 -3.502092e-06
graph4           0.000000  0.000000e+00
graph5           0.000000  2.138007e-03
graph6           0.000000  1.513424e-05
graph7           0.000000 -1.132770e-02
graph8           0.000000 -5.179679e-01
graph9           0.000000 -9.171033e-08
graph10          0.000000  6.416569e-10
graph11          0.000000 -1.552465e-10
graph12          0.000000  2.134571e-07
graph13          0.000000 -2.928868e-06
graph14          0.000000  3.358842e-09
graph15          0.000000  1.514764e-05
graph16          0.000000  1.128572e-06
graph17          0.000000  2.641844e-06
graph18          0.000000 -4.832519e-05
graph19          0.000000 -3.533956e-06
graph20          0.000000  4.399424e-08
graph21          0.000000  3.616587e-04
graph22          0.000000 -9.627395e-06
graph23          0.000000 -1.422633e-04
graph24          0.000000  1.233141e-04
graph25          0.000000 -1.421989e-03
graph26          0.000000 -6.591856e-03
graph27          0.000000 -1.522741e-02
graph28          0.000000  0.000000e+00
graph29          0.000000  0.000000e+00
orbit0           0.000000  1.611738e-02
orbit1           0.000000 -1.098132e-04
orbit2           0.000000 -4.751934e-02
orbit3           0.000000 -1.292391e-02
orbit4           0.000000 -8.033177e-06
orbit5           0.000000  2.933424e-07
orbit6           0.000000  0.000000e+00
orbit7           0.000000 -1.557884e-01
orbit8           0.000000  1.920891e-03
orbit9           0.000000  1.395642e-04
orbit10          0.000000 -3.115370e-04
orbit11          0.000000  0.000000e+00
orbit12          0.000000 -1.145572e-02
orbit13          0.000000 -9.671696e-03
orbit14          0.000000 -5.118388e-01
orbit15          0.000000 -9.937574e-08
orbit16          0.000000  1.588323e-06
orbit17          0.000000 -3.763891e-06
orbit18          0.000000 -2.407675e-08
orbit19          0.000000  1.491105e-09
orbit20          0.000000  0.000000e+00
orbit21          0.000000  1.227506e-04
orbit22          0.000000 -1.621032e-10
orbit23          0.000000  2.568236e-01
orbit24          0.000000  1.476622e-06
orbit25          0.000000 -1.866619e-06
orbit26          0.000000  2.155778e-04
orbit27          0.000000  0.000000e+00
orbit28          0.000000 -2.599615e-05
orbit29          0.000000 -6.489137e-05
orbit30          0.000000  1.322452e-04
orbit31          0.000000  2.794710e-09
orbit32          0.000000  0.000000e+00
orbit33          0.000000  1.169734e-01
orbit34          0.000000  1.820154e-06
orbit35          0.000000  8.699561e-07
orbit36          0.000000  8.548988e-06
orbit37          0.000000  3.741790e-08
orbit38          0.000000  2.547648e-03
orbit39          0.000000 -1.679409e-09
orbit40          0.000000  1.715227e-05
orbit41          0.000000 -7.137282e-05
orbit42          0.000000  1.490337e-01
orbit43          0.000000 -4.811727e-05
orbit44          0.000000 -8.843980e-01
orbit45          0.000000 -2.418705e-06
orbit46          0.000000 -1.651511e-04
orbit47          0.000000  9.764759e-03
orbit48          0.000000 -1.750378e-04
orbit49          0.000000 -4.296892e-06
orbit50          0.000000 -1.978367e-02
orbit51          0.000000  4.191553e-04
orbit52          0.000000  3.616779e-04
orbit53          0.000000  2.955507e-03
orbit54          0.000000 -1.084655e-05
orbit55          0.000000 -2.657811e+00
orbit56          0.000000 -1.367323e-04
orbit57          0.000000  0.000000e+00
orbit58          0.000000 -7.360883e-01
orbit59          0.000000  1.370217e-04
orbit60          0.000000  5.795723e-04
orbit61          0.000000  4.436499e-01
orbit62          0.000000 -5.553030e-03
orbit63          0.000000 -1.188662e-02
orbit64          0.000000  3.345226e-02
orbit65          0.000000 -9.445950e-03
orbit66          0.000000  0.000000e+00
orbit67          0.000000  1.897635e+00
orbit68          0.000000 -1.420506e-02
orbit69          0.000000 -2.064106e-01
orbit70          0.000000  0.000000e+00
orbit71          0.000000  0.000000e+00
orbit72          0.000000  0.000000e+00
AP               0.000000 -1.974422e-01
bet              0.000000  4.803096e-05
ecc              0.000000  1.642738e-02
eccrad           0.000000  9.015740e-02
close            0.000000  0.000000e+00
constraint       0.000000 -4.250150e-01
coreness         0.000000  3.951232e-01
knn              0.000000 -6.068197e-04
hubscore         0.000000  5.927642e+01
pagerank         0.000000 -7.798409e-01
trans            0.000000  3.332677e-01
evcent           0.000000  3.400486e+01
first            0.000000  7.130676e-03
upto_second      0.000000 -1.806427e-04
upto_third       0.000000 -1.934399e-05
upto_fourth      0.000000  6.590192e-07
upto_fifth       0.000000  0.000000e+00
upto_sixth       0.000000  3.153428e-04
second           0.000000 -1.715369e-04
third            0.000000 -2.015410e-05
fourth           0.000000  2.343912e-05
fifth            0.000000 -4.917169e-06
sixth            0.000000  1.758897e-05
ratio1           0.000000 -6.165857e-04
ratio2           0.000000  3.622413e-04
ratio3           0.000000  1.443913e-03
ratio4           0.000000  0.000000e+00
ratio5           0.000000  0.000000e+00
ratio6           0.000000 -5.391031e-05
selfinter        0.000000  1.000611e-01
walktrap_vertex  0.000000 -3.358320e-01
bigcom1          0.000000 -5.610748e-02
bigcom2          0.000000 -5.519154e-01
bigcom3          0.000000  1.381614e-02
bigcom4          0.000000  4.518280e-02
bigcom6          0.000000 -3.785812e-01
bigcom8          0.000000 -5.518644e-01
bigcom9          0.000000 -1.263021e+00
bigcom11         0.000000 -1.711016e+00
bigcom13         0.000000 -1.771962e+00
bigcom15         0.000000 -1.357966e-01
bigcom16         0.000000 -8.404286e-01
bigcom21         0.000000 -1.932556e+00
bigcom22         0.000000 -3.978882e-02
bigcom24         0.000000 -2.736268e-01
bigcom26         0.000000 -1.683313e+00
bigcom28         0.000000  3.719590e-01
bigcom30         0.000000 -3.119336e-01
bigcom31         0.000000 -7.667250e-01
bigcom32         0.000000 -1.062679e+00
bigcom33         0.000000 -3.042759e-02
bigcom34         0.000000 -6.340712e-01
bigcom36         0.000000 -3.243723e+00
bigcom37         0.000000  0.000000e+00
bigcom38         0.000000 -9.668362e-01
bigcom39         0.000000 -6.387194e-01
bigcom40         0.000000 -7.340673e-02
bigcom43         0.000000 -3.547114e-01
bigcom44         0.000000 -8.523980e-01
bigcom46         0.000000 -1.369908e+00
bigcom47         0.000000 -1.310678e+00
bigcom49         0.000000 -7.261457e-01
bigcom50         0.000000 -1.177432e+00
bigcom51         0.000000 -6.621706e-01
bigcom52         0.000000 -1.172205e+00
bigcom54         0.000000 -4.167315e-01
bigcom56         0.000000 -7.039797e-01
bigcom62         0.000000  2.911589e+00
bigcom66         0.000000 -1.354501e+00
bigcom68         0.000000 -4.217793e-01
bigcom69         0.000000 -1.117038e+00
bigcom71         0.000000 -3.877404e-01
bigcom72         0.000000 -4.237870e-01
bigcom73         0.000000 -9.062951e-01
bigcom74         0.000000 -1.058157e+00
bigcom75         0.000000 -3.669845e-01
bigcom76         0.000000 -9.745392e-01
bigcom77         0.000000 -1.261140e+00
bigcom79         0.000000 -1.741574e+00
bigcom80         0.000000 -1.124251e+00
bigcom82         0.000000 -1.310820e+00
bigcom83         0.000000  0.000000e+00
bigcom84         0.000000 -2.772278e+00
bigcom85         0.000000 -1.128421e+00
bigcom87         0.000000 -1.157042e+00
bigcom89         0.000000 -8.688805e-02
bigcom91         0.000000  0.000000e+00
bigcom92         0.000000 -8.581713e-01
bigcom93         0.000000 -6.013758e-02
bigcom96         0.000000  0.000000e+00
bigcom97         0.000000 -1.431229e+00
bigcom98         0.000000 -1.416491e+00
bigcom99         0.000000 -1.198709e+00
bigcom101        0.000000  3.588923e+00
bigcom104        0.000000 -2.526507e-01
bigcom106        0.000000 -9.814334e-01
bigcom109        0.000000  3.204998e+00
bigcom113        0.000000 -1.513639e+00
bigcom116        0.000000 -1.420025e+00
bigcom120        0.000000 -1.460025e+00
bigcom123        0.000000 -1.052316e+00
bigcom126        0.000000 -5.579977e-01
bigcom127        0.000000 -3.404044e-02
bigcom137        0.000000 -9.986875e-01
bigcom139        0.000000 -5.473300e-01
bigcom140        0.000000 -1.987959e+00
bigcom143        0.000000  2.331294e+00
bigcom145        0.000000 -1.259076e-01
bigcom146        0.000000 -1.807882e+00
bigcom147        0.000000 -1.212706e-01
bigcom149        0.000000  0.000000e+00
bigcom153        0.000000 -7.863396e-01
bigcom154        0.000000 -6.105506e-01
bigcom156        0.000000 -3.841058e-01
bigcom157        0.000000  0.000000e+00
bigcom158        0.000000 -1.276867e+00
bigcom160        0.000000 -8.601323e-01
bigcom161        0.000000 -5.890197e-01
bigcom162        0.000000  0.000000e+00
bigcom164        0.000000 -5.615101e-01
bigcom166        0.000000  0.000000e+00
bigcom167        0.000000 -1.683510e+00
bigcom171        0.000000  7.415391e+00
bigcom173        0.000000 -2.535075e-01
bigcom175        0.000000  0.000000e+00
bigcom176        0.000000 -3.773766e-01
bigcom177        0.000000  0.000000e+00
bigcom178        0.000000  3.626345e+00
bigcom180        0.000000 -2.798531e-01
bigcom181        0.000000 -6.269538e-01
bigcom184        0.000000 -6.333610e-01
bigcom186        0.000000 -8.085735e-01
bigcom187        0.000000 -3.041767e+00
bigcom189        0.000000 -1.141216e+00
bigcom194        0.000000  0.000000e+00
bigcom195        0.000000 -5.492925e-01
bigcom196        0.000000  5.114802e+00
bigcom204        0.000000 -6.687868e-01
bigcom205        0.000000  4.236837e+00
bigcom212        0.000000 -7.858020e-02
bigcom214        0.000000 -5.306083e-01
bigcom222        0.000000 -5.454968e-01
bigcom223        0.000000  0.000000e+00
bigcom226        0.000000 -4.660676e-01
bigcom227        0.000000 -3.115141e-01
bigcom229        0.000000 -2.147546e-01
bigcom233        0.000000 -1.763086e-01
bigcom236        0.000000 -5.460444e-01
bigcom237        0.000000  0.000000e+00
bigcom246        0.000000 -3.908518e-01
bigcom248        0.000000 -9.516690e-01
bigcom249        0.000000 -5.971375e-01
bigcom250        0.000000 -6.476460e-01
bigcom254        0.000000 -3.827291e-01
bigcom266        0.000000 -1.646030e+00
bigcom269        0.000000 -6.698232e-01
bigcom272        0.000000 -7.593282e-01
bigcom274        0.000000 -3.262223e-01
bigcom281        0.000000 -1.141639e-02
bigcom291        0.000000 -4.384767e-01
bigcom292        0.000000 -7.479469e-01
bigcom295        0.000000 -6.128841e-01
bigcom299        0.000000  2.899207e+00
bigcom301        0.000000 -4.756388e-01
bigcom306        0.000000 -7.096437e-01
bigcom309        0.000000 -1.354679e+00
bigcom314        0.000000  0.000000e+00
bigcom321        0.000000 -5.517388e-01
bigcom341        0.000000 -1.802039e+00
bigcom350        0.000000  0.000000e+00
bigcom353        0.000000  0.000000e+00
bigcom359        0.000000 -1.333957e+00
bigcom363        0.000000  0.000000e+00
bigcom365        0.000000 -1.590931e+00
bigcom385        0.000000 -1.297072e+00
bigcom386        0.000000 -2.441067e-03
bigcom408        0.000000 -6.603021e-01
bigcom412        0.000000 -7.051888e-01
bigcom480        0.000000 -5.804500e-03
spin_vertex      0.000000  1.008342e+00
membership_s1    0.000000 -3.588730e-01
membership_s3    0.000000 -1.816099e+00
membership_s4    0.000000 -2.953900e-01
membership_s5    0.000000 -8.745628e-01
membership_s6    0.000000 -5.693613e-01
membership_s7    0.000000 -2.025023e+00
membership_s8    0.000000 -1.655730e+00
membership_s9    0.000000 -1.722058e+00
membership_s11   0.000000 -1.481363e+00
membership_s12   0.000000 -1.131495e+00
membership_s14   0.000000  1.299276e+00
membership_s15   0.000000  4.574319e-01
membership_s16   0.000000 -1.514959e+00
membership_s17   0.000000 -1.370867e+00
membership_s18   0.000000 -1.260216e+00
membership_s20   0.000000 -1.023618e+00
membership_s21   0.000000 -3.883202e-02
membership_s22   0.000000 -1.169746e+00
membership_s24   0.000000 -3.359130e+00
membership_s25   0.000000 -1.357923e+00
membership_s26   0.000000 -3.805014e+00
membership_s27   0.000000 -3.247833e-01
membership_s28   0.000000 -1.731739e+00
membership_s30   0.000000  2.170008e-01
membership_s31   0.000000 -3.197639e-01
membership_s32   0.000000  1.785530e+00
membership_s33   0.000000 -4.008951e-01
membership_s36   0.000000 -7.727102e-01
membership_s37   0.000000 -1.385603e+00
V1               0.000000  0.000000e+00
V2               0.000000  4.413547e-01
pdi              0.000000 -6.551619e+03
adhesion         0.000000  2.857053e-05
cohesion         0.000000 -6.533435e-05
inner            0.000000 -1.458163e-05
outer            0.000000  2.104998e-07
ioratio          0.000000  1.072860e+00
comsize          0.000000  9.903778e-04
[1] "Dataset: low_targets Model GBM, run: 6 of 10 2015-06-22 17:20:48"
Iter   TrainDeviance   ValidDeviance   StepSize   Improve
     1        0.1155            -nan     0.0100    0.0002
     2        0.1138            -nan     0.0100    0.0004
     3        0.1118            -nan     0.0100    0.0003
     4        0.1099            -nan     0.0100    0.0004
     5        0.1086            -nan     0.0100    0.0001
     6        0.1078            -nan     0.0100    0.0001
     7        0.1066            -nan     0.0100    0.0000
     8        0.1055            -nan     0.0100    0.0001
     9        0.1042            -nan     0.0100    0.0000
    10        0.1030            -nan     0.0100    0.0002
    20        0.0927            -nan     0.0100    0.0000
    40        0.0811            -nan     0.0100   -0.0000
    49        0.0768            -nan     0.0100    0.0000

[1] "GBM variable coefficients"
                            var    rel.inf
ratio5                   ratio5 7.05344362
membership_s32   membership_s32 6.55844865
inner                     inner 6.40488301
comsize                 comsize 6.16627078
pagerank               pagerank 6.13857268
cohesion               cohesion 5.09517358
adhesion               adhesion 4.75492249
outer                     outer 4.00926537
V2                           V2 3.61209950
ratio2                   ratio2 3.15350656
V1                           V1 2.63509709
orbit50                 orbit50 2.19686989
coreness               coreness 2.09489761
graph20                 graph20 1.97270675
bet                         bet 1.85866420
ioratio                 ioratio 1.82984758
orbit36                 orbit36 1.71058223
knn                         knn 1.68620811
orbit16                 orbit16 1.64336448
membership_s30   membership_s30 1.55644582
walktrap_vertex walktrap_vertex 1.39783752
orbit28                 orbit28 1.20891671
fifth                     fifth 1.20130569
graph18                 graph18 1.03037113
orbit38                 orbit38 0.94856045
graph10                 graph10 0.82728441
graph21                 graph21 0.82373334
fourth                   fourth 0.80534499
ratio3                   ratio3 0.76855085
membership_s15   membership_s15 0.65637845
graph19                 graph19 0.64332555
ratio1                   ratio1 0.60241130
orbit5                   orbit5 0.59698266
upto_third           upto_third 0.56624042
orbit2                   orbit2 0.55773358
graph9                   graph9 0.54883829
orbit45                 orbit45 0.54856771
graph12                 graph12 0.53733222
orbit37                 orbit37 0.53281573
orbit18                 orbit18 0.51102433
graph0                   graph0 0.50816617
orbit24                 orbit24 0.50437009
orbit21                 orbit21 0.50418475
ratio6                   ratio6 0.45924010
graph25                 graph25 0.43925428
selfinter             selfinter 0.43687236
graph13                 graph13 0.42978716
orbit7                   orbit7 0.41539365
graph2                   graph2 0.39411380
graph17                 graph17 0.39114716
orbit20                 orbit20 0.37322885
spin_vertex         spin_vertex 0.35114968
membership_s27   membership_s27 0.33399429
orbit27                 orbit27 0.33103607
orbit17                 orbit17 0.32872438
graph3                   graph3 0.31841780
graph16                 graph16 0.31777428
ecc                         ecc 0.30954295
orbit10                 orbit10 0.29773841
orbit19                 orbit19 0.29454274
graph23                 graph23 0.29279691
upto_fifth           upto_fifth 0.27895265
ratio4                   ratio4 0.25093997
trans                     trans 0.25015985
orbit56                 orbit56 0.24583975
orbit49                 orbit49 0.22892462
graph1                   graph1 0.22546913
upto_second         upto_second 0.19986369
graph5                   graph5 0.19217948
upto_sixth           upto_sixth 0.18858214
graph6                   graph6 0.18391608
sixth                     sixth 0.16636965
orbit23                 orbit23 0.15879439
orbit51                 orbit51 0.13841222
graph11                 graph11 0.13451045
constraint           constraint 0.13449984
orbit41                 orbit41 0.13341226
bigcom28               bigcom28 0.12903580
orbit30                 orbit30 0.12766982
graph15                 graph15 0.12153352
orbit48                 orbit48 0.11619692
bigcom26               bigcom26 0.10448289
graph4                   graph4 0.10224563
graph26                 graph26 0.09777932
orbit54                 orbit54 0.09649980
orbit13                 orbit13 0.07693050
orbit62                 orbit62 0.07617240
bigcom1                 bigcom1 0.04517823
membership_s31   membership_s31 0.03817867
graph7                   graph7 0.03645748
orbit35                 orbit35 0.03578053
orbit33                 orbit33 0.03428632
orbit47                 orbit47 0.03134764
orbit53                 orbit53 0.03111525
orbit31                 orbit31 0.03103171
upto_fourth         upto_fourth 0.02977467
orbit59                 orbit59 0.02767600
bigcom22               bigcom22 0.02349947
graph8                   graph8 0.00000000
graph14                 graph14 0.00000000
graph22                 graph22 0.00000000
graph24                 graph24 0.00000000
graph27                 graph27 0.00000000
graph28                 graph28 0.00000000
graph29                 graph29 0.00000000
orbit0                   orbit0 0.00000000
orbit1                   orbit1 0.00000000
orbit3                   orbit3 0.00000000
orbit4                   orbit4 0.00000000
orbit6                   orbit6 0.00000000
orbit8                   orbit8 0.00000000
orbit9                   orbit9 0.00000000
orbit11                 orbit11 0.00000000
orbit12                 orbit12 0.00000000
orbit14                 orbit14 0.00000000
orbit15                 orbit15 0.00000000
orbit22                 orbit22 0.00000000
orbit25                 orbit25 0.00000000
orbit26                 orbit26 0.00000000
orbit29                 orbit29 0.00000000
orbit32                 orbit32 0.00000000
orbit34                 orbit34 0.00000000
orbit39                 orbit39 0.00000000
orbit40                 orbit40 0.00000000
orbit42                 orbit42 0.00000000
orbit43                 orbit43 0.00000000
orbit44                 orbit44 0.00000000
orbit46                 orbit46 0.00000000
orbit52                 orbit52 0.00000000
orbit55                 orbit55 0.00000000
orbit57                 orbit57 0.00000000
orbit58                 orbit58 0.00000000
orbit60                 orbit60 0.00000000
orbit61                 orbit61 0.00000000
orbit63                 orbit63 0.00000000
orbit64                 orbit64 0.00000000
orbit65                 orbit65 0.00000000
orbit66                 orbit66 0.00000000
orbit67                 orbit67 0.00000000
orbit68                 orbit68 0.00000000
orbit69                 orbit69 0.00000000
orbit70                 orbit70 0.00000000
orbit71                 orbit71 0.00000000
orbit72                 orbit72 0.00000000
AP                           AP 0.00000000
eccrad                   eccrad 0.00000000
close                     close 0.00000000
hubscore               hubscore 0.00000000
evcent                   evcent 0.00000000
first                     first 0.00000000
second                   second 0.00000000
third                     third 0.00000000
bigcom2                 bigcom2 0.00000000
bigcom3                 bigcom3 0.00000000
bigcom4                 bigcom4 0.00000000
bigcom6                 bigcom6 0.00000000
bigcom8                 bigcom8 0.00000000
bigcom9                 bigcom9 0.00000000
bigcom11               bigcom11 0.00000000
bigcom13               bigcom13 0.00000000
bigcom15               bigcom15 0.00000000
bigcom16               bigcom16 0.00000000
bigcom21               bigcom21 0.00000000
bigcom24               bigcom24 0.00000000
bigcom30               bigcom30 0.00000000
bigcom31               bigcom31 0.00000000
bigcom32               bigcom32 0.00000000
bigcom33               bigcom33 0.00000000
bigcom34               bigcom34 0.00000000
bigcom36               bigcom36 0.00000000
bigcom37               bigcom37 0.00000000
bigcom38               bigcom38 0.00000000
bigcom39               bigcom39 0.00000000
bigcom40               bigcom40 0.00000000
bigcom43               bigcom43 0.00000000
bigcom44               bigcom44 0.00000000
bigcom46               bigcom46 0.00000000
bigcom47               bigcom47 0.00000000
bigcom49               bigcom49 0.00000000
bigcom50               bigcom50 0.00000000
bigcom51               bigcom51 0.00000000
bigcom52               bigcom52 0.00000000
bigcom54               bigcom54 0.00000000
bigcom56               bigcom56 0.00000000
bigcom62               bigcom62 0.00000000
bigcom66               bigcom66 0.00000000
bigcom68               bigcom68 0.00000000
bigcom69               bigcom69 0.00000000
bigcom71               bigcom71 0.00000000
bigcom72               bigcom72 0.00000000
bigcom73               bigcom73 0.00000000
bigcom74               bigcom74 0.00000000
bigcom75               bigcom75 0.00000000
bigcom76               bigcom76 0.00000000
bigcom77               bigcom77 0.00000000
bigcom79               bigcom79 0.00000000
bigcom80               bigcom80 0.00000000
bigcom82               bigcom82 0.00000000
bigcom83               bigcom83 0.00000000
bigcom84               bigcom84 0.00000000
bigcom85               bigcom85 0.00000000
bigcom87               bigcom87 0.00000000
bigcom89               bigcom89 0.00000000
bigcom91               bigcom91 0.00000000
bigcom92               bigcom92 0.00000000
bigcom93               bigcom93 0.00000000
bigcom96               bigcom96 0.00000000
bigcom97               bigcom97 0.00000000
bigcom98               bigcom98 0.00000000
bigcom99               bigcom99 0.00000000
bigcom101             bigcom101 0.00000000
bigcom104             bigcom104 0.00000000
bigcom106             bigcom106 0.00000000
bigcom109             bigcom109 0.00000000
bigcom113             bigcom113 0.00000000
bigcom116             bigcom116 0.00000000
bigcom120             bigcom120 0.00000000
bigcom123             bigcom123 0.00000000
bigcom126             bigcom126 0.00000000
bigcom127             bigcom127 0.00000000
bigcom137             bigcom137 0.00000000
bigcom139             bigcom139 0.00000000
bigcom140             bigcom140 0.00000000
bigcom143             bigcom143 0.00000000
bigcom145             bigcom145 0.00000000
bigcom146             bigcom146 0.00000000
bigcom147             bigcom147 0.00000000
bigcom149             bigcom149 0.00000000
bigcom153             bigcom153 0.00000000
bigcom154             bigcom154 0.00000000
bigcom156             bigcom156 0.00000000
bigcom157             bigcom157 0.00000000
bigcom158             bigcom158 0.00000000
bigcom160             bigcom160 0.00000000
bigcom161             bigcom161 0.00000000
bigcom162             bigcom162 0.00000000
bigcom164             bigcom164 0.00000000
bigcom166             bigcom166 0.00000000
bigcom167             bigcom167 0.00000000
bigcom171             bigcom171 0.00000000
bigcom173             bigcom173 0.00000000
bigcom175             bigcom175 0.00000000
bigcom176             bigcom176 0.00000000
bigcom177             bigcom177 0.00000000
bigcom178             bigcom178 0.00000000
bigcom180             bigcom180 0.00000000
bigcom181             bigcom181 0.00000000
bigcom184             bigcom184 0.00000000
bigcom186             bigcom186 0.00000000
bigcom187             bigcom187 0.00000000
bigcom189             bigcom189 0.00000000
bigcom194             bigcom194 0.00000000
bigcom195             bigcom195 0.00000000
bigcom196             bigcom196 0.00000000
bigcom204             bigcom204 0.00000000
bigcom205             bigcom205 0.00000000
bigcom212             bigcom212 0.00000000
bigcom214             bigcom214 0.00000000
bigcom222             bigcom222 0.00000000
bigcom223             bigcom223 0.00000000
bigcom226             bigcom226 0.00000000
bigcom227             bigcom227 0.00000000
bigcom229             bigcom229 0.00000000
bigcom233             bigcom233 0.00000000
bigcom236             bigcom236 0.00000000
bigcom237             bigcom237 0.00000000
bigcom246             bigcom246 0.00000000
bigcom248             bigcom248 0.00000000
bigcom249             bigcom249 0.00000000
bigcom250             bigcom250 0.00000000
bigcom254             bigcom254 0.00000000
bigcom266             bigcom266 0.00000000
bigcom269             bigcom269 0.00000000
bigcom272             bigcom272 0.00000000
bigcom274             bigcom274 0.00000000
bigcom281             bigcom281 0.00000000
bigcom291             bigcom291 0.00000000
bigcom292             bigcom292 0.00000000
bigcom295             bigcom295 0.00000000
bigcom299             bigcom299 0.00000000
bigcom301             bigcom301 0.00000000
bigcom306             bigcom306 0.00000000
bigcom309             bigcom309 0.00000000
bigcom314             bigcom314 0.00000000
bigcom321             bigcom321 0.00000000
bigcom341             bigcom341 0.00000000
bigcom350             bigcom350 0.00000000
bigcom353             bigcom353 0.00000000
bigcom359             bigcom359 0.00000000
bigcom363             bigcom363 0.00000000
bigcom365             bigcom365 0.00000000
bigcom385             bigcom385 0.00000000
bigcom386             bigcom386 0.00000000
bigcom408             bigcom408 0.00000000
bigcom412             bigcom412 0.00000000
bigcom480             bigcom480 0.00000000
membership_s1     membership_s1 0.00000000
membership_s3     membership_s3 0.00000000
membership_s4     membership_s4 0.00000000
membership_s5     membership_s5 0.00000000
membership_s6     membership_s6 0.00000000
membership_s7     membership_s7 0.00000000
membership_s8     membership_s8 0.00000000
membership_s9     membership_s9 0.00000000
membership_s11   membership_s11 0.00000000
membership_s12   membership_s12 0.00000000
membership_s14   membership_s14 0.00000000
membership_s16   membership_s16 0.00000000
membership_s17   membership_s17 0.00000000
membership_s18   membership_s18 0.00000000
membership_s20   membership_s20 0.00000000
membership_s21   membership_s21 0.00000000
membership_s22   membership_s22 0.00000000
membership_s24   membership_s24 0.00000000
membership_s25   membership_s25 0.00000000
membership_s26   membership_s26 0.00000000
membership_s28   membership_s28 0.00000000
membership_s33   membership_s33 0.00000000
membership_s36   membership_s36 0.00000000
membership_s37   membership_s37 0.00000000
pdi                         pdi 0.00000000
[1] "Dataset: low_targets Model RF, run: 6 of 10 2015-06-22 17:21:13"
     |      Out-of-bag   |
Tree |      MSE  %Var(y) |
   1 |  0.01712   162.71 |
   2 |  0.02033   193.19 |
   3 |   0.0187   177.66 |
   4 |  0.01704   161.90 |
   5 |  0.01672   158.86 |
   6 |    0.016   152.05 |
   7 |  0.01583   150.43 |
   8 |  0.01577   149.84 |
   9 |  0.01481   140.77 |
  10 |  0.01397   132.72 |
  11 |  0.01355   128.74 |
  12 |   0.0132   125.46 |
  13 |  0.01287   122.34 |
  14 |  0.01293   122.83 |
  15 |  0.01274   121.06 |
  16 |  0.01276   121.23 |
  17 |  0.01268   120.53 |
  18 |  0.01255   119.30 |
  19 |  0.01251   118.86 |
  20 |  0.01242   117.98 |
  21 |  0.01238   117.66 |
  22 |  0.01235   117.37 |
  23 |   0.0123   116.86 |
  24 |  0.01222   116.13 |
  25 |  0.01217   115.62 |
  26 |  0.01209   114.91 |
  27 |  0.01201   114.09 |
  28 |  0.01192   113.28 |
  29 |  0.01193   113.39 |
  30 |  0.01189   112.97 |
  31 |  0.01184   112.48 |
  32 |  0.01176   111.78 |
  33 |  0.01169   111.10 |
  34 |  0.01168   110.95 |
  35 |  0.01165   110.70 |
  36 |  0.01164   110.63 |
  37 |  0.01161   110.32 |
  38 |  0.01159   110.16 |
  39 |  0.01157   109.95 |
  40 |  0.01158   110.00 |
  41 |  0.01156   109.84 |
  42 |  0.01155   109.78 |
  43 |  0.01151   109.36 |
  44 |  0.01147   109.01 |
  45 |  0.01147   108.99 |
  46 |  0.01148   109.11 |
  47 |  0.01146   108.92 |
  48 |  0.01147   108.97 |
  49 |  0.01149   109.15 |
  50 |   0.0115   109.31 |
  51 |  0.01149   109.23 |
  52 |  0.01147   109.02 |
  53 |  0.01148   109.07 |
  54 |  0.01147   108.98 |
  55 |  0.01143   108.63 |
  56 |  0.01144   108.71 |
  57 |  0.01143   108.62 |
  58 |  0.01136   107.93 |
  59 |  0.01134   107.72 |
  60 |  0.01131   107.51 |
  61 |  0.01132   107.56 |
  62 |  0.01132   107.52 |
  63 |   0.0113   107.36 |
  64 |  0.01125   106.88 |
  65 |  0.01122   106.66 |
  66 |  0.01122   106.65 |
  67 |   0.0112   106.45 |
  68 |  0.01118   106.28 |
  69 |  0.01119   106.30 |
  70 |  0.01115   105.99 |
  71 |  0.01114   105.88 |
  72 |  0.01114   105.82 |
  73 |  0.01113   105.78 |
  74 |  0.01114   105.82 |
  75 |  0.01114   105.85 |
  76 |  0.01113   105.76 |
  77 |  0.01113   105.76 |
  78 |  0.01111   105.55 |
  79 |   0.0111   105.50 |
  80 |  0.01111   105.53 |
  81 |  0.01111   105.59 |
  82 |  0.01109   105.37 |
  83 |   0.0111   105.45 |
  84 |  0.01109   105.39 |
  85 |  0.01109   105.35 |
  86 |  0.01108   105.32 |
  87 |  0.01108   105.30 |
  88 |  0.01107   105.17 |
  89 |  0.01106   105.09 |
  90 |  0.01108   105.32 |
  91 |  0.01108   105.25 |
  92 |  0.01108   105.32 |
  93 |  0.01107   105.23 |
  94 |  0.01108   105.28 |
  95 |  0.01109   105.34 |
  96 |  0.01107   105.22 |
  97 |  0.01107   105.21 |
  98 |  0.01109   105.35 |
  99 |  0.01108   105.28 |
 100 |  0.01107   105.24 |
[1] "Random Forest variable coefficients"
                      %IncMSE IncNodePurity
graph0           4.569862e-05  5.079051e-02
graph1           2.480719e-03  1.884465e-01
graph2           3.682735e-05  5.809114e-02
graph3           4.708412e-04  5.047058e-01
graph4           6.559912e-03  3.199977e-01
graph5           2.113248e-04  2.292485e-01
graph6           9.305921e-04  2.927206e-01
graph7          -2.059732e-07  1.293131e-01
graph8           0.000000e+00  0.000000e+00
graph9           2.782819e-03  2.827869e-01
graph10          1.158817e-03  3.304943e-01
graph11          3.711581e-03  2.896835e-01
graph12          1.675431e-03  2.404881e-01
graph13          1.986939e-03  3.481145e-01
graph14          3.360222e-03  3.616720e-01
graph15          8.652498e-04  3.341002e-01
graph16          3.693890e-04  2.541647e-01
graph17          1.518966e-03  3.830576e-01
graph18          2.500239e-05  3.915691e-02
graph19          2.342941e-04  3.109325e-01
graph20          1.283730e-03  4.694920e-01
graph21          5.570906e-04  2.616574e-01
graph22          5.186440e-05  5.278279e-02
graph23          1.011127e-03  5.177631e-01
graph24          5.848287e-04  6.165973e-02
graph25          2.813227e-04  1.003151e-01
graph26          0.000000e+00  1.333333e-02
graph27          0.000000e+00  0.000000e+00
graph28          0.000000e+00  1.734723e-20
graph29          0.000000e+00  0.000000e+00
orbit0           5.613661e-04  1.036653e-01
orbit1           3.430022e-03  2.150060e-01
orbit2           1.908875e-04  2.029557e-01
orbit3           1.707716e-05  7.026433e-02
orbit4           8.984639e-04  2.411767e-01
orbit5           1.011729e-03  2.145194e-01
orbit6           1.748183e-03  3.140847e-01
orbit7           3.380937e-05  1.812857e-01
orbit8           6.590546e-04  2.356832e-01
orbit9           1.512269e-03  2.111175e-01
orbit10          2.497918e-04  1.622417e-01
orbit11          1.840674e-04  8.682692e-02
orbit12          3.965177e-05  1.286158e-01
orbit13          1.585240e-05  2.912240e-02
orbit14          3.963012e-05  3.186134e-02
orbit15          2.320586e-03  2.407485e-01
orbit16          2.489877e-03  5.622586e-01
orbit17          9.745651e-04  4.224879e-01
orbit18          1.187111e-03  7.357954e-01
orbit19          4.383105e-03  4.916283e-01
orbit20          2.151177e-04  3.294604e-01
orbit21          6.936762e-04  2.353257e-01
orbit22          4.743323e-03  3.624044e-01
orbit23          1.514861e-05  1.466283e-01
orbit24          2.088029e-03  2.725876e-01
orbit25          1.031965e-04  8.070238e-02
orbit26          4.063729e-04  2.731470e-02
orbit27          9.464964e-04  2.996363e-01
orbit28          5.462213e-04  2.729606e-01
orbit29          1.424708e-04  9.296526e-02
orbit30          6.625755e-04  2.402188e-01
orbit31          3.723541e-03  2.878698e-01
orbit32          1.683939e-04  1.014611e-01
orbit33          2.445191e-05  4.083028e-02
orbit34          2.174505e-03  2.576332e-01
orbit35          2.071833e-03  3.471559e-01
orbit36          1.076088e-03  3.713692e-01
orbit37          2.951269e-04  2.394156e-01
orbit38          1.102723e-03  4.658424e-01
orbit39          2.986924e-03  2.954255e-01
orbit40          1.436449e-04  1.206232e-01
orbit41          2.613910e-04  8.486481e-02
orbit42          5.473903e-05  1.388666e-02
orbit43          1.510231e-04  3.591135e-02
orbit44          0.000000e+00  0.000000e+00
orbit45          2.864083e-03  2.601749e-01
orbit46          7.758939e-05  5.179997e-02
orbit47          8.659871e-05  4.338783e-02
orbit48          2.444011e-04  5.524984e-02
orbit49          1.213752e-03  4.711030e-01
orbit50          2.853642e-03  5.285844e-01
orbit51          7.879479e-04  1.061098e-01
orbit52          2.085711e-04  1.475936e-01
orbit53          2.390590e-05  2.969312e-01
orbit54          8.191192e-06  2.631746e-02
orbit55          0.000000e+00  0.000000e+00
orbit56          2.317423e-04  3.881641e-01
orbit57          0.000000e+00  1.428571e-02
orbit58          0.000000e+00  0.000000e+00
orbit59          4.702144e-05  4.777549e-02
orbit60          1.306027e-04  9.345792e-02
orbit61          0.000000e+00  8.977833e-03
orbit62          4.252369e-04  3.174225e-01
orbit63         -8.837826e-06  4.435606e-02
orbit64         -3.563495e-06  1.197961e-01
orbit65          1.309727e-05  3.822222e-02
orbit66          0.000000e+00  1.708333e-02
orbit67          2.405661e-05  3.995608e-02
orbit68          0.000000e+00  0.000000e+00
orbit69          0.000000e+00  1.734723e-20
orbit70          0.000000e+00  2.081668e-19
orbit71          0.000000e+00  0.000000e+00
orbit72          0.000000e+00  0.000000e+00
AP              -4.778973e-07  5.297480e-04
bet              8.429013e-04  9.799443e-01
ecc              3.697466e-05  8.473367e-02
eccrad           1.398320e-04  1.060731e-01
close            3.805725e-04  2.248785e-01
constraint       1.681362e-03  3.985793e-01
coreness         2.263639e-03  6.807329e-01
knn              2.932799e-03  4.799079e-01
hubscore         5.323821e-04  2.803052e-01
pagerank         4.925909e-03  2.498894e+00
trans            1.298932e-05  2.980912e-01
evcent           3.424956e-03  2.975602e-01
first            8.278935e-05  6.771305e-02
upto_second      1.325204e-03  3.091872e-01
upto_third       2.393893e-03  3.487025e-01
upto_fourth      3.120129e-03  2.774438e-01
upto_fifth       4.158085e-03  6.301545e-01
upto_sixth       2.406374e-03  3.102952e-01
second           2.086027e-03  4.994307e-01
third            1.656122e-03  3.833112e-01
fourth           4.442258e-03  1.214766e+00
fifth            1.668789e-03  8.544443e-01
sixth            2.361230e-03  7.847734e-01
ratio1           5.088716e-03  5.637575e-01
ratio2           4.162508e-03  1.533252e+00
ratio3           2.577083e-03  1.011110e+00
ratio4           8.436564e-04  5.332774e-01
ratio5           1.018338e-03  2.494809e+00
ratio6           1.987845e-03  8.610515e-01
selfinter        4.898257e-05  3.712495e-01
walktrap_vertex  3.538608e-04  5.689175e-01
bigcom1          9.542248e-05  7.999456e-02
bigcom2          0.000000e+00  0.000000e+00
bigcom3          8.090399e-05  4.151875e-02
bigcom4         -3.185691e-06  4.292978e-02
bigcom6          0.000000e+00  0.000000e+00
bigcom8          0.000000e+00  0.000000e+00
bigcom9          0.000000e+00  0.000000e+00
bigcom11         0.000000e+00  0.000000e+00
bigcom13         0.000000e+00  0.000000e+00
bigcom15         0.000000e+00  0.000000e+00
bigcom16         0.000000e+00  0.000000e+00
bigcom21         0.000000e+00  0.000000e+00
bigcom22         5.108226e-05  1.296043e-02
bigcom24         0.000000e+00  0.000000e+00
bigcom26         6.232424e-05  2.865683e-01
bigcom28        -2.484993e-05  1.190714e-01
bigcom30         2.429187e-04  2.024131e-01
bigcom31         0.000000e+00  0.000000e+00
bigcom32         0.000000e+00  0.000000e+00
bigcom33         0.000000e+00  0.000000e+00
bigcom34         0.000000e+00  0.000000e+00
bigcom36         0.000000e+00  0.000000e+00
bigcom37         0.000000e+00  0.000000e+00
bigcom38         0.000000e+00  0.000000e+00
bigcom39         0.000000e+00  0.000000e+00
bigcom40         2.391695e-04  7.828221e-02
bigcom43         0.000000e+00  0.000000e+00
bigcom44         0.000000e+00  6.938894e-20
bigcom46         0.000000e+00  0.000000e+00
bigcom47         0.000000e+00  0.000000e+00
bigcom49         0.000000e+00  0.000000e+00
bigcom50         0.000000e+00  0.000000e+00
bigcom51         0.000000e+00  0.000000e+00
bigcom52         0.000000e+00  0.000000e+00
bigcom54         0.000000e+00  0.000000e+00
bigcom56         0.000000e+00  0.000000e+00
bigcom62         0.000000e+00  0.000000e+00
bigcom66         0.000000e+00  0.000000e+00
bigcom68         0.000000e+00  0.000000e+00
bigcom69         0.000000e+00  0.000000e+00
bigcom71         0.000000e+00  0.000000e+00
bigcom72         0.000000e+00  0.000000e+00
bigcom73         0.000000e+00  0.000000e+00
bigcom74         0.000000e+00  0.000000e+00
bigcom75         0.000000e+00  0.000000e+00
bigcom76         0.000000e+00  0.000000e+00
bigcom77         0.000000e+00  0.000000e+00
bigcom79         0.000000e+00  0.000000e+00
bigcom80         0.000000e+00  0.000000e+00
bigcom82         0.000000e+00  0.000000e+00
bigcom83         0.000000e+00  0.000000e+00
bigcom84         0.000000e+00  0.000000e+00
bigcom85         0.000000e+00  0.000000e+00
bigcom87         0.000000e+00  0.000000e+00
bigcom89         0.000000e+00  0.000000e+00
bigcom91         0.000000e+00  0.000000e+00
bigcom92         0.000000e+00  0.000000e+00
bigcom93         0.000000e+00  0.000000e+00
bigcom96         0.000000e+00  0.000000e+00
bigcom97         0.000000e+00  0.000000e+00
bigcom98         0.000000e+00  1.734723e-19
bigcom99         0.000000e+00  0.000000e+00
bigcom101        2.218715e-05  3.350280e-01
bigcom104        0.000000e+00  0.000000e+00
bigcom106        0.000000e+00  0.000000e+00
bigcom109        4.933271e-06  6.584925e-01
bigcom113        0.000000e+00  0.000000e+00
bigcom116        0.000000e+00  0.000000e+00
bigcom120        0.000000e+00  0.000000e+00
bigcom123        0.000000e+00  6.938894e-20
bigcom126        0.000000e+00  0.000000e+00
bigcom127        0.000000e+00  0.000000e+00
bigcom137        0.000000e+00  0.000000e+00
bigcom139        0.000000e+00  0.000000e+00
bigcom140        0.000000e+00  0.000000e+00
bigcom143        0.000000e+00  0.000000e+00
bigcom145        0.000000e+00  0.000000e+00
bigcom146        0.000000e+00  0.000000e+00
bigcom147        0.000000e+00  0.000000e+00
bigcom149        0.000000e+00  0.000000e+00
bigcom153        0.000000e+00  0.000000e+00
bigcom154        0.000000e+00  0.000000e+00
bigcom156        0.000000e+00  0.000000e+00
bigcom157        0.000000e+00  0.000000e+00
bigcom158        0.000000e+00  0.000000e+00
bigcom160        0.000000e+00  0.000000e+00
bigcom161        0.000000e+00  0.000000e+00
bigcom162        0.000000e+00  0.000000e+00
bigcom164        0.000000e+00  0.000000e+00
bigcom166        0.000000e+00  0.000000e+00
bigcom167        0.000000e+00  0.000000e+00
bigcom171        0.000000e+00  1.035567e+00
bigcom173        0.000000e+00  0.000000e+00
bigcom175        0.000000e+00  0.000000e+00
bigcom176        0.000000e+00  0.000000e+00
bigcom177        0.000000e+00  0.000000e+00
bigcom178        1.020686e-04  9.901583e-01
bigcom180        0.000000e+00  0.000000e+00
bigcom181        0.000000e+00  0.000000e+00
bigcom184        0.000000e+00  0.000000e+00
bigcom186        0.000000e+00  0.000000e+00
bigcom187        0.000000e+00  1.734723e-20
bigcom189        0.000000e+00  0.000000e+00
bigcom194        0.000000e+00  0.000000e+00
bigcom195        0.000000e+00  0.000000e+00
bigcom196        0.000000e+00  0.000000e+00
bigcom204        0.000000e+00  0.000000e+00
bigcom205        0.000000e+00  0.000000e+00
bigcom212        0.000000e+00  0.000000e+00
bigcom214        0.000000e+00  0.000000e+00
bigcom222        0.000000e+00  0.000000e+00
bigcom223        0.000000e+00  0.000000e+00
bigcom226        0.000000e+00  0.000000e+00
bigcom227        0.000000e+00  0.000000e+00
bigcom229        0.000000e+00  0.000000e+00
bigcom233        0.000000e+00  0.000000e+00
bigcom236        0.000000e+00  0.000000e+00
bigcom237        0.000000e+00  0.000000e+00
bigcom246        0.000000e+00  0.000000e+00
bigcom248        0.000000e+00  0.000000e+00
bigcom249        0.000000e+00  0.000000e+00
bigcom250        0.000000e+00  0.000000e+00
bigcom254        0.000000e+00  0.000000e+00
bigcom266        0.000000e+00  0.000000e+00
bigcom269        0.000000e+00  0.000000e+00
bigcom272        0.000000e+00  0.000000e+00
bigcom274        0.000000e+00  0.000000e+00
bigcom281        0.000000e+00  0.000000e+00
bigcom291        0.000000e+00  0.000000e+00
bigcom292        0.000000e+00  0.000000e+00
bigcom295        0.000000e+00  0.000000e+00
bigcom299       -1.297841e-05  6.164917e-01
bigcom301        0.000000e+00  0.000000e+00
bigcom306        0.000000e+00  0.000000e+00
bigcom309        0.000000e+00  0.000000e+00
bigcom314        0.000000e+00  0.000000e+00
bigcom321        0.000000e+00  8.673617e-21
bigcom341        0.000000e+00  0.000000e+00
bigcom350        0.000000e+00  0.000000e+00
bigcom353        0.000000e+00  0.000000e+00
bigcom359        0.000000e+00  0.000000e+00
bigcom363        0.000000e+00  0.000000e+00
bigcom365        0.000000e+00  0.000000e+00
bigcom385        0.000000e+00  0.000000e+00
bigcom386        0.000000e+00  0.000000e+00
bigcom408        0.000000e+00  0.000000e+00
bigcom412        0.000000e+00  8.673617e-21
bigcom480        0.000000e+00  0.000000e+00
spin_vertex      8.202820e-05  2.046238e-01
membership_s1    1.520180e-04  1.466741e-01
membership_s3    0.000000e+00  0.000000e+00
membership_s4    2.490447e-05  8.168947e-02
membership_s5    4.301871e-05  2.526786e-02
membership_s6    0.000000e+00  0.000000e+00
membership_s7    0.000000e+00  0.000000e+00
membership_s8    0.000000e+00  0.000000e+00
membership_s9    0.000000e+00  0.000000e+00
membership_s11   0.000000e+00  0.000000e+00
membership_s12   0.000000e+00  0.000000e+00
membership_s14  -4.027047e-05  2.477601e-01
membership_s15   1.045984e-04  2.175208e-01
membership_s16   0.000000e+00  0.000000e+00
membership_s17   0.000000e+00  0.000000e+00
membership_s18   0.000000e+00  0.000000e+00
membership_s20   0.000000e+00  0.000000e+00
membership_s21   1.420347e-05  1.117032e-01
membership_s22   0.000000e+00  0.000000e+00
membership_s24   0.000000e+00  1.734723e-20
membership_s25   0.000000e+00  0.000000e+00
membership_s26   0.000000e+00  1.734723e-20
membership_s27   7.606744e-05  3.943970e-02
membership_s28   0.000000e+00  0.000000e+00
membership_s30   1.129094e-04  9.265756e-02
membership_s31   1.759983e-04  3.476146e-02
membership_s32   1.968595e-03  1.271911e+00
membership_s33   0.000000e+00  0.000000e+00
membership_s36   7.434189e-05  1.243803e-01
membership_s37   0.000000e+00  0.000000e+00
V1               1.145411e-03  8.147090e-01
V2               1.640031e-03  9.597022e-01
pdi              1.624383e-06  2.307170e-02
adhesion         1.043217e-02  1.842876e+00
cohesion         1.010785e-02  1.578769e+00
inner            6.723903e-03  2.215766e+00
outer            2.512541e-03  1.530999e+00
ioratio          4.538641e-03  1.767638e+00
comsize          5.675598e-03  1.796120e+00
[1] "Dataset: low_targets Model GLM, run: 6 of 10 2015-06-22 17:22:31"
[1] "glmnet variable coefficients"
                    [,1]          [,2]
(Intercept)     -4.53276 -2.733506e+01
graph0           0.00000  6.274486e-02
graph1           0.00000 -2.694238e-04
graph2           0.00000 -1.487703e-01
graph3           0.00000 -2.129346e-05
graph4           0.00000  0.000000e+00
graph5           0.00000  2.658083e-03
graph6           0.00000  6.651618e-05
graph7           0.00000 -1.490739e-02
graph8           0.00000 -4.355426e-01
graph9           0.00000 -2.092531e-07
graph10          0.00000  7.009630e-09
graph11          0.00000 -6.791438e-10
graph12          0.00000  0.000000e+00
graph13          0.00000 -7.157116e-06
graph14          0.00000  5.103133e-08
graph15          0.00000  1.636722e-04
graph16          0.00000  8.819116e-07
graph17          0.00000  1.524137e-06
graph18          0.00000 -1.058506e-04
graph19          0.00000 -5.671355e-06
graph20          0.00000  3.862712e-05
graph21          0.00000  3.223552e-04
graph22          0.00000 -1.099155e-04
graph23          0.00000 -2.057999e-04
graph24          0.00000  7.554127e-04
graph25          0.00000 -1.572291e-03
graph26          0.00000 -1.428507e-02
graph27          0.00000 -4.418298e-02
graph28          0.00000  0.000000e+00
graph29          0.00000 -5.059024e-02
orbit0           0.00000  7.568763e-02
orbit1           0.00000 -2.308525e-04
orbit2           0.00000 -2.731980e-02
orbit3           0.00000 -1.116534e-01
orbit4           0.00000 -2.980747e-05
orbit5           0.00000  0.000000e+00
orbit6           0.00000  0.000000e+00
orbit7           0.00000 -2.584403e-01
orbit8           0.00000  2.883040e-03
orbit9           0.00000  3.394824e-04
orbit10          0.00000 -7.729932e-04
orbit11          0.00000 -3.069706e-02
orbit12          0.00000 -1.554019e-02
orbit13          0.00000  5.070759e-01
orbit14          0.00000 -4.387884e-01
orbit15          0.00000 -1.956518e-07
orbit16          0.00000 -5.641690e-07
orbit17          0.00000 -3.847824e-06
orbit18          0.00000 -5.742539e-08
orbit19          0.00000  1.048734e-08
orbit20          0.00000 -5.223216e-09
orbit21          0.00000  1.069049e-04
orbit22          0.00000 -6.744440e-10
orbit23          0.00000  3.660697e-01
orbit24          0.00000  9.447087e-07
orbit25          0.00000 -3.923669e-06
orbit26          0.00000  3.494447e-04
orbit27          0.00000 -2.560158e-06
orbit28          0.00000 -2.287842e-05
orbit29          0.00000 -6.984119e-05
orbit30          0.00000  3.271128e-04
orbit31          0.00000  5.591658e-08
orbit32          0.00000  8.047856e-08
orbit33          0.00000  1.677758e-01
orbit34          0.00000  1.069702e-04
orbit35          0.00000  0.000000e+00
orbit36          0.00000  6.594502e-05
orbit37          0.00000  2.734025e-06
orbit38          0.00000 -3.573106e-04
orbit39          0.00000 -6.071312e-06
orbit40          0.00000  2.634002e-05
orbit41          0.00000  6.206782e-05
orbit42          0.00000  7.876777e-02
orbit43          0.00000 -1.032719e-04
orbit44          0.00000 -1.121600e+00
orbit45          0.00000 -5.253344e-08
orbit46          0.00000 -1.585936e-04
orbit47          0.00000  1.642267e-02
orbit48          0.00000 -1.028461e-04
orbit49          0.00000  4.507973e-05
orbit50          0.00000 -2.341287e-02
orbit51          0.00000  4.016210e-04
orbit52          0.00000  4.086058e-04
orbit53          0.00000  3.292449e-04
orbit54          0.00000 -1.088320e-04
orbit55          0.00000 -3.053011e+00
orbit56          0.00000 -1.763752e-04
orbit57          0.00000 -2.258076e-04
orbit58          0.00000 -5.429465e-01
orbit59          0.00000  8.140227e-04
orbit60          0.00000  7.475539e-03
orbit61          0.00000  1.636486e-01
orbit62          0.00000 -6.067737e-03
orbit63          0.00000 -1.579302e-02
orbit64          0.00000  3.731818e-02
orbit65          0.00000 -2.011824e-02
orbit66          0.00000 -9.312762e-05
orbit67          0.00000  1.675536e+00
orbit68          0.00000 -4.245926e-02
orbit69          0.00000 -1.476507e+00
orbit70          0.00000  0.000000e+00
orbit71          0.00000  0.000000e+00
orbit72          0.00000 -4.554274e-02
AP               0.00000 -7.721360e-02
bet              0.00000  6.440777e-05
ecc              0.00000  6.689598e-02
eccrad           0.00000  3.773641e-01
close            0.00000  2.669102e-01
constraint       0.00000  1.698301e-01
coreness         0.00000  4.405278e-01
knn              0.00000 -7.621131e-04
hubscore         0.00000  1.551047e+02
pagerank         0.00000 -1.739479e+00
trans            0.00000  5.038597e-01
evcent           0.00000  9.394603e+01
first            0.00000  4.361668e-02
upto_second      0.00000 -3.180182e-04
upto_third       0.00000  5.513416e-06
upto_fourth      0.00000  1.259062e-10
upto_fifth       0.00000  0.000000e+00
upto_sixth       0.00000  1.105762e-03
second           0.00000 -2.938826e-04
third            0.00000  8.926611e-05
fourth           0.00000 -2.491778e-06
fifth            0.00000  2.959138e-05
sixth            0.00000  1.182879e-04
ratio1           0.00000 -7.684792e-04
ratio2           0.00000  1.239547e-03
ratio3           0.00000  2.003540e-03
ratio4           0.00000 -3.237411e-03
ratio5           0.00000  0.000000e+00
ratio6           0.00000 -1.013117e-04
selfinter        0.00000 -5.358004e-02
walktrap_vertex  0.00000 -3.848178e-02
bigcom1          0.00000 -2.014500e-01
bigcom2          0.00000 -9.918259e-01
bigcom3          0.00000 -1.230299e-01
bigcom4          0.00000  1.485954e-01
bigcom6          0.00000  0.000000e+00
bigcom8          0.00000 -7.680523e-01
bigcom9          0.00000 -1.737304e+00
bigcom11         0.00000 -2.099234e+00
bigcom13         0.00000 -2.188426e+00
bigcom15         0.00000 -6.749628e-01
bigcom16         0.00000 -2.799661e+00
bigcom21         0.00000 -2.321961e+00
bigcom22         0.00000 -2.199840e-01
bigcom24         0.00000 -6.336955e-01
bigcom26         0.00000  3.744975e-01
bigcom28         0.00000  4.357780e-01
bigcom30         0.00000 -2.818055e-01
bigcom31         0.00000 -1.340955e+00
bigcom32         0.00000 -1.296270e+00
bigcom33         0.00000  0.000000e+00
bigcom34         0.00000 -1.427594e+00
bigcom36         0.00000 -3.963580e+00
bigcom37         0.00000  0.000000e+00
bigcom38         0.00000 -1.316791e+00
bigcom39         0.00000 -1.109282e+00
bigcom40         0.00000 -2.162950e-02
bigcom43         0.00000 -7.636815e-01
bigcom44         0.00000 -1.433444e+00
bigcom46         0.00000 -1.742316e+00
bigcom47         0.00000 -1.725697e+00
bigcom49         0.00000 -1.053319e+00
bigcom50         0.00000 -1.645276e+00
bigcom51         0.00000 -9.658667e-01
bigcom52         0.00000 -1.598720e+00
bigcom54         0.00000 -7.561735e-01
bigcom56         0.00000 -1.086831e+00
bigcom62         0.00000 -1.058669e+00
bigcom66         0.00000 -1.785436e+00
bigcom68         0.00000 -6.906160e-01
bigcom69         0.00000 -1.576945e+00
bigcom71         0.00000 -1.221569e-01
bigcom72         0.00000 -8.054587e-01
bigcom73         0.00000 -1.360663e+00
bigcom74         0.00000 -1.227933e+00
bigcom75         0.00000 -6.929172e-01
bigcom76         0.00000 -1.377757e+00
bigcom77         0.00000 -1.576955e+00
bigcom79         0.00000 -2.368850e+00
bigcom80         0.00000 -1.792918e+00
bigcom82         0.00000 -2.570831e+00
bigcom83         0.00000  0.000000e+00
bigcom84         0.00000 -3.103112e+00
bigcom85         0.00000 -1.474638e+00
bigcom87         0.00000 -1.563405e+00
bigcom89         0.00000 -1.950283e+00
bigcom91         0.00000 -1.077290e+00
bigcom92         0.00000 -1.424920e+00
bigcom93         0.00000 -2.774400e-01
bigcom96         0.00000 -1.054156e+00
bigcom97         0.00000 -1.485087e+00
bigcom98         0.00000 -2.165394e+00
bigcom99         0.00000 -1.921351e+00
bigcom101        0.00000  3.769009e+00
bigcom104        0.00000 -1.970265e+00
bigcom106        0.00000 -1.369100e+00
bigcom109        0.00000  3.096835e+00
bigcom113        0.00000 -2.460920e+00
bigcom116        0.00000 -1.743342e+00
bigcom120        0.00000 -1.748377e+00
bigcom123        0.00000 -1.553019e+00
bigcom126        0.00000 -9.148065e-01
bigcom127        0.00000 -1.868658e-01
bigcom137        0.00000 -9.714775e-01
bigcom139        0.00000 -8.461894e-01
bigcom140        0.00000 -3.592875e+00
bigcom143        0.00000 -1.733302e+00
bigcom145        0.00000  0.000000e+00
bigcom146        0.00000 -1.320828e+00
bigcom147        0.00000 -9.140762e-01
bigcom149        0.00000  0.000000e+00
bigcom153        0.00000 -1.148290e+00
bigcom154        0.00000 -1.111712e+00
bigcom156        0.00000 -7.896550e-01
bigcom157        0.00000  0.000000e+00
bigcom158        0.00000 -1.599280e+00
bigcom160        0.00000 -1.222576e+00
bigcom161        0.00000 -9.653877e-01
bigcom162        0.00000 -5.727607e-01
bigcom164        0.00000 -7.769938e-01
bigcom166        0.00000  0.000000e+00
bigcom167        0.00000 -2.059749e+00
bigcom171        0.00000  7.678600e+00
bigcom173        0.00000 -3.024998e-01
bigcom175        0.00000  0.000000e+00
bigcom176        0.00000 -6.770335e-01
bigcom177        0.00000  0.000000e+00
bigcom178        0.00000  3.550654e+00
bigcom180        0.00000 -5.930935e-01
bigcom181        0.00000 -1.034979e+00
bigcom184        0.00000 -5.738377e-01
bigcom186        0.00000 -1.670625e+00
bigcom187        0.00000 -4.282809e+00
bigcom189        0.00000 -1.325982e+00
bigcom194        0.00000  0.000000e+00
bigcom195        0.00000 -9.561630e-01
bigcom196        0.00000 -2.283285e+00
bigcom204        0.00000 -1.165647e+00
bigcom205        0.00000 -1.459355e-01
bigcom212        0.00000 -7.876707e-02
bigcom214        0.00000 -8.836198e-01
bigcom222        0.00000 -8.475325e-01
bigcom223        0.00000  0.000000e+00
bigcom226        0.00000 -7.433190e-01
bigcom227        0.00000 -2.250991e-01
bigcom229        0.00000  0.000000e+00
bigcom233        0.00000 -4.208923e-01
bigcom236        0.00000 -8.587079e-01
bigcom237        0.00000  0.000000e+00
bigcom246        0.00000 -8.200794e-01
bigcom248        0.00000 -1.656238e+00
bigcom249        0.00000 -1.156002e+00
bigcom250        0.00000 -1.566478e+00
bigcom254        0.00000 -8.006023e-01
bigcom266        0.00000 -2.089950e+00
bigcom269        0.00000 -1.156905e+00
bigcom272        0.00000 -1.250995e+00
bigcom274        0.00000 -3.497986e-01
bigcom281        0.00000 -4.201268e-01
bigcom291        0.00000 -9.239243e-01
bigcom292        0.00000 -8.548940e-01
bigcom295        0.00000 -1.076026e+00
bigcom299        0.00000  2.801574e+00
bigcom301        0.00000 -5.251865e-01
bigcom306        0.00000 -1.271443e+00
bigcom309        0.00000 -1.726787e+00
bigcom314        0.00000  0.000000e+00
bigcom321        0.00000 -1.098503e+00
bigcom341        0.00000 -2.180660e+00
bigcom350        0.00000  0.000000e+00
bigcom353        0.00000 -5.636663e-01
bigcom359        0.00000 -2.003704e+00
bigcom363        0.00000  0.000000e+00
bigcom365        0.00000 -1.423450e+00
bigcom385        0.00000 -1.645537e+00
bigcom386        0.00000  0.000000e+00
bigcom408        0.00000 -1.094628e+00
bigcom412        0.00000 -9.278966e-01
bigcom480        0.00000 -1.337321e-01
spin_vertex      0.00000  7.065275e-01
membership_s1    0.00000 -4.173264e-01
membership_s3    0.00000 -3.700988e+00
membership_s4    0.00000 -4.740844e-01
membership_s5    0.00000 -1.117188e+00
membership_s6    0.00000 -2.082257e+00
membership_s7    0.00000 -2.476971e+00
membership_s8    0.00000 -2.118942e+00
membership_s9    0.00000 -2.250605e+00
membership_s11   0.00000 -2.107335e+00
membership_s12   0.00000 -1.523597e+00
membership_s14   0.00000  1.023595e+00
membership_s15   0.00000  7.251512e-01
membership_s16   0.00000 -1.849227e+00
membership_s17   0.00000 -1.447180e+00
membership_s18   0.00000 -1.628940e+00
membership_s20   0.00000 -1.379219e+00
membership_s21   0.00000 -2.420788e-01
membership_s22   0.00000 -1.648133e+00
membership_s24   0.00000 -3.738889e+00
membership_s25   0.00000 -1.758842e+00
membership_s26   0.00000 -5.259803e+00
membership_s27   0.00000 -4.426368e-01
membership_s28   0.00000 -2.478286e+00
membership_s30   0.00000  8.372395e-02
membership_s31   0.00000 -2.420266e-01
membership_s32   0.00000  1.710904e+00
membership_s33   0.00000 -7.542702e-01
membership_s36   0.00000 -6.829959e-01
membership_s37   0.00000 -1.852615e+00
V1               0.00000  2.489501e-01
V2               0.00000  8.459978e-01
pdi              0.00000 -9.004709e+03
adhesion         0.00000  6.182234e-05
cohesion         0.00000 -1.263987e-04
inner            0.00000 -1.031162e-06
outer            0.00000  6.011547e-05
ioratio          0.00000  1.965893e+00
comsize          0.00000  1.299867e-03
[1] "Dataset: low_targets Model GBM, run: 7 of 10 2015-06-22 17:24:10"
Iter   TrainDeviance   ValidDeviance   StepSize   Improve
     1        0.1198            -nan     0.0100    0.0001
     2        0.1184            -nan     0.0100    0.0001
     3        0.1166            -nan     0.0100    0.0004
     4        0.1148            -nan     0.0100    0.0003
     5        0.1132            -nan     0.0100    0.0003
     6        0.1117            -nan     0.0100    0.0004
     7        0.1100            -nan     0.0100    0.0001
     8        0.1085            -nan     0.0100    0.0000
     9        0.1072            -nan     0.0100    0.0002
    10        0.1058            -nan     0.0100    0.0002
    20        0.0960            -nan     0.0100    0.0002
    40        0.0828            -nan     0.0100    0.0000
    49        0.0783            -nan     0.0100   -0.0000

[1] "GBM variable coefficients"
                            var    rel.inf
inner                     inner 9.45072384
pagerank               pagerank 8.92502385
ratio5                   ratio5 6.58794154
membership_s32   membership_s32 5.93252131
comsize                 comsize 5.81822132
outer                     outer 5.54744606
bet                         bet 4.33400783
V1                           V1 3.76445861
ioratio                 ioratio 3.38593386
orbit16                 orbit16 2.78358011
adhesion               adhesion 2.49499336
cohesion               cohesion 2.26189125
V2                           V2 2.25954491
ratio2                   ratio2 1.87172319
orbit38                 orbit38 1.82534483
fourth                   fourth 1.34780964
orbit35                 orbit35 1.25883240
membership_s15   membership_s15 1.16818275
orbit17                 orbit17 1.13962840
graph20                 graph20 1.11997946
orbit36                 orbit36 1.10881883
constraint           constraint 1.08086467
ratio6                   ratio6 1.06202266
orbit7                   orbit7 1.04167661
graph12                 graph12 0.93432504
orbit18                 orbit18 0.91097098
membership_s27   membership_s27 0.90644547
walktrap_vertex walktrap_vertex 0.89155340
coreness               coreness 0.82252212
orbit50                 orbit50 0.80327731
graph15                 graph15 0.76943482
graph9                   graph9 0.75325413
orbit28                 orbit28 0.73142514
graph13                 graph13 0.72685517
graph10                 graph10 0.63247698
knn                         knn 0.61308560
graph0                   graph0 0.58847136
selfinter             selfinter 0.54576336
graph21                 graph21 0.52552535
orbit26                 orbit26 0.51348063
graph6                   graph6 0.47882995
orbit5                   orbit5 0.47710121
ratio1                   ratio1 0.46147581
upto_fifth           upto_fifth 0.44661148
close                     close 0.44008446
third                     third 0.43998375
upto_third           upto_third 0.41740848
orbit23                 orbit23 0.41639916
graph3                   graph3 0.37500481
membership_s30   membership_s30 0.36817180
ratio4                   ratio4 0.36198613
upto_sixth           upto_sixth 0.35651504
ratio3                   ratio3 0.31651878
graph25                 graph25 0.31409872
bigcom30               bigcom30 0.29412578
graph16                 graph16 0.28885114
graph1                   graph1 0.28812030
graph17                 graph17 0.27523964
graph19                 graph19 0.26714117
orbit20                 orbit20 0.26090022
fifth                     fifth 0.24816404
graph5                   graph5 0.22325180
ecc                         ecc 0.22050123
graph14                 graph14 0.19303700
graph23                 graph23 0.19105626
orbit45                 orbit45 0.19042747
orbit51                 orbit51 0.18678229
hubscore               hubscore 0.17794745
orbit27                 orbit27 0.15454729
graph4                   graph4 0.13783324
orbit19                 orbit19 0.12669241
orbit52                 orbit52 0.11438641
trans                     trans 0.11035480
orbit21                 orbit21 0.10613843
orbit33                 orbit33 0.09950945
orbit49                 orbit49 0.09408773
orbit24                 orbit24 0.09269379
orbit56                 orbit56 0.09258792
orbit2                   orbit2 0.09027091
sixth                     sixth 0.08957845
orbit46                 orbit46 0.08715401
bigcom28               bigcom28 0.08288974
bigcom22               bigcom22 0.08254433
bigcom26               bigcom26 0.07553006
graph11                 graph11 0.04909847
orbit62                 orbit62 0.03568950
graph24                 graph24 0.03558695
orbit67                 orbit67 0.02705256
graph2                   graph2 0.00000000
graph7                   graph7 0.00000000
graph8                   graph8 0.00000000
graph18                 graph18 0.00000000
graph22                 graph22 0.00000000
graph26                 graph26 0.00000000
graph27                 graph27 0.00000000
graph28                 graph28 0.00000000
graph29                 graph29 0.00000000
orbit0                   orbit0 0.00000000
orbit1                   orbit1 0.00000000
orbit3                   orbit3 0.00000000
orbit4                   orbit4 0.00000000
orbit6                   orbit6 0.00000000
orbit8                   orbit8 0.00000000
orbit9                   orbit9 0.00000000
orbit10                 orbit10 0.00000000
orbit11                 orbit11 0.00000000
orbit12                 orbit12 0.00000000
orbit13                 orbit13 0.00000000
orbit14                 orbit14 0.00000000
orbit15                 orbit15 0.00000000
orbit22                 orbit22 0.00000000
orbit25                 orbit25 0.00000000
orbit29                 orbit29 0.00000000
orbit30                 orbit30 0.00000000
orbit31                 orbit31 0.00000000
orbit32                 orbit32 0.00000000
orbit34                 orbit34 0.00000000
orbit37                 orbit37 0.00000000
orbit39                 orbit39 0.00000000
orbit40                 orbit40 0.00000000
orbit41                 orbit41 0.00000000
orbit42                 orbit42 0.00000000
orbit43                 orbit43 0.00000000
orbit44                 orbit44 0.00000000
orbit47                 orbit47 0.00000000
orbit48                 orbit48 0.00000000
orbit53                 orbit53 0.00000000
orbit54                 orbit54 0.00000000
orbit55                 orbit55 0.00000000
orbit57                 orbit57 0.00000000
orbit58                 orbit58 0.00000000
orbit59                 orbit59 0.00000000
orbit60                 orbit60 0.00000000
orbit61                 orbit61 0.00000000
orbit63                 orbit63 0.00000000
orbit64                 orbit64 0.00000000
orbit65                 orbit65 0.00000000
orbit66                 orbit66 0.00000000
orbit68                 orbit68 0.00000000
orbit69                 orbit69 0.00000000
orbit70                 orbit70 0.00000000
orbit71                 orbit71 0.00000000
orbit72                 orbit72 0.00000000
AP                           AP 0.00000000
eccrad                   eccrad 0.00000000
evcent                   evcent 0.00000000
first                     first 0.00000000
upto_second         upto_second 0.00000000
upto_fourth         upto_fourth 0.00000000
second                   second 0.00000000
bigcom1                 bigcom1 0.00000000
bigcom2                 bigcom2 0.00000000
bigcom3                 bigcom3 0.00000000
bigcom4                 bigcom4 0.00000000
bigcom6                 bigcom6 0.00000000
bigcom8                 bigcom8 0.00000000
bigcom9                 bigcom9 0.00000000
bigcom11               bigcom11 0.00000000
bigcom13               bigcom13 0.00000000
bigcom15               bigcom15 0.00000000
bigcom16               bigcom16 0.00000000
bigcom21               bigcom21 0.00000000
bigcom24               bigcom24 0.00000000
bigcom31               bigcom31 0.00000000
bigcom32               bigcom32 0.00000000
bigcom33               bigcom33 0.00000000
bigcom34               bigcom34 0.00000000
bigcom36               bigcom36 0.00000000
bigcom37               bigcom37 0.00000000
bigcom38               bigcom38 0.00000000
bigcom39               bigcom39 0.00000000
bigcom40               bigcom40 0.00000000
bigcom43               bigcom43 0.00000000
bigcom44               bigcom44 0.00000000
bigcom46               bigcom46 0.00000000
bigcom47               bigcom47 0.00000000
bigcom49               bigcom49 0.00000000
bigcom50               bigcom50 0.00000000
bigcom51               bigcom51 0.00000000
bigcom52               bigcom52 0.00000000
bigcom54               bigcom54 0.00000000
bigcom56               bigcom56 0.00000000
bigcom62               bigcom62 0.00000000
bigcom66               bigcom66 0.00000000
bigcom68               bigcom68 0.00000000
bigcom69               bigcom69 0.00000000
bigcom71               bigcom71 0.00000000
bigcom72               bigcom72 0.00000000
bigcom73               bigcom73 0.00000000
bigcom74               bigcom74 0.00000000
bigcom75               bigcom75 0.00000000
bigcom76               bigcom76 0.00000000
bigcom77               bigcom77 0.00000000
bigcom79               bigcom79 0.00000000
bigcom80               bigcom80 0.00000000
bigcom82               bigcom82 0.00000000
bigcom83               bigcom83 0.00000000
bigcom84               bigcom84 0.00000000
bigcom85               bigcom85 0.00000000
bigcom87               bigcom87 0.00000000
bigcom89               bigcom89 0.00000000
bigcom91               bigcom91 0.00000000
bigcom92               bigcom92 0.00000000
bigcom93               bigcom93 0.00000000
bigcom96               bigcom96 0.00000000
bigcom97               bigcom97 0.00000000
bigcom98               bigcom98 0.00000000
bigcom99               bigcom99 0.00000000
bigcom101             bigcom101 0.00000000
bigcom104             bigcom104 0.00000000
bigcom106             bigcom106 0.00000000
bigcom109             bigcom109 0.00000000
bigcom113             bigcom113 0.00000000
bigcom116             bigcom116 0.00000000
bigcom120             bigcom120 0.00000000
bigcom123             bigcom123 0.00000000
bigcom126             bigcom126 0.00000000
bigcom127             bigcom127 0.00000000
bigcom137             bigcom137 0.00000000
bigcom139             bigcom139 0.00000000
bigcom140             bigcom140 0.00000000
bigcom143             bigcom143 0.00000000
bigcom145             bigcom145 0.00000000
bigcom146             bigcom146 0.00000000
bigcom147             bigcom147 0.00000000
bigcom149             bigcom149 0.00000000
bigcom153             bigcom153 0.00000000
bigcom154             bigcom154 0.00000000
bigcom156             bigcom156 0.00000000
bigcom157             bigcom157 0.00000000
bigcom158             bigcom158 0.00000000
bigcom160             bigcom160 0.00000000
bigcom161             bigcom161 0.00000000
bigcom162             bigcom162 0.00000000
bigcom164             bigcom164 0.00000000
bigcom166             bigcom166 0.00000000
bigcom167             bigcom167 0.00000000
bigcom171             bigcom171 0.00000000
bigcom173             bigcom173 0.00000000
bigcom175             bigcom175 0.00000000
bigcom176             bigcom176 0.00000000
bigcom177             bigcom177 0.00000000
bigcom178             bigcom178 0.00000000
bigcom180             bigcom180 0.00000000
bigcom181             bigcom181 0.00000000
bigcom184             bigcom184 0.00000000
bigcom186             bigcom186 0.00000000
bigcom187             bigcom187 0.00000000
bigcom189             bigcom189 0.00000000
bigcom194             bigcom194 0.00000000
bigcom195             bigcom195 0.00000000
bigcom196             bigcom196 0.00000000
bigcom204             bigcom204 0.00000000
bigcom205             bigcom205 0.00000000
bigcom212             bigcom212 0.00000000
bigcom214             bigcom214 0.00000000
bigcom222             bigcom222 0.00000000
bigcom223             bigcom223 0.00000000
bigcom226             bigcom226 0.00000000
bigcom227             bigcom227 0.00000000
bigcom229             bigcom229 0.00000000
bigcom233             bigcom233 0.00000000
bigcom236             bigcom236 0.00000000
bigcom237             bigcom237 0.00000000
bigcom246             bigcom246 0.00000000
bigcom248             bigcom248 0.00000000
bigcom249             bigcom249 0.00000000
bigcom250             bigcom250 0.00000000
bigcom254             bigcom254 0.00000000
bigcom266             bigcom266 0.00000000
bigcom269             bigcom269 0.00000000
bigcom272             bigcom272 0.00000000
bigcom274             bigcom274 0.00000000
bigcom281             bigcom281 0.00000000
bigcom291             bigcom291 0.00000000
bigcom292             bigcom292 0.00000000
bigcom295             bigcom295 0.00000000
bigcom299             bigcom299 0.00000000
bigcom301             bigcom301 0.00000000
bigcom306             bigcom306 0.00000000
bigcom309             bigcom309 0.00000000
bigcom314             bigcom314 0.00000000
bigcom321             bigcom321 0.00000000
bigcom341             bigcom341 0.00000000
bigcom350             bigcom350 0.00000000
bigcom353             bigcom353 0.00000000
bigcom359             bigcom359 0.00000000
bigcom363             bigcom363 0.00000000
bigcom365             bigcom365 0.00000000
bigcom385             bigcom385 0.00000000
bigcom386             bigcom386 0.00000000
bigcom408             bigcom408 0.00000000
bigcom412             bigcom412 0.00000000
bigcom480             bigcom480 0.00000000
spin_vertex         spin_vertex 0.00000000
membership_s1     membership_s1 0.00000000
membership_s3     membership_s3 0.00000000
membership_s4     membership_s4 0.00000000
membership_s5     membership_s5 0.00000000
membership_s6     membership_s6 0.00000000
membership_s7     membership_s7 0.00000000
membership_s8     membership_s8 0.00000000
membership_s9     membership_s9 0.00000000
membership_s11   membership_s11 0.00000000
membership_s12   membership_s12 0.00000000
membership_s14   membership_s14 0.00000000
membership_s16   membership_s16 0.00000000
membership_s17   membership_s17 0.00000000
membership_s18   membership_s18 0.00000000
membership_s20   membership_s20 0.00000000
membership_s21   membership_s21 0.00000000
membership_s22   membership_s22 0.00000000
membership_s24   membership_s24 0.00000000
membership_s25   membership_s25 0.00000000
membership_s26   membership_s26 0.00000000
membership_s28   membership_s28 0.00000000
membership_s31   membership_s31 0.00000000
membership_s33   membership_s33 0.00000000
membership_s36   membership_s36 0.00000000
membership_s37   membership_s37 0.00000000
pdi                         pdi 0.00000000
[1] "Dataset: low_targets Model RF, run: 7 of 10 2015-06-22 17:24:33"
     |      Out-of-bag   |
Tree |      MSE  %Var(y) |
   1 |  0.02243   205.78 |
   2 |  0.02084   191.13 |
   3 |  0.02019   185.17 |
   4 |  0.02007   184.10 |
   5 |  0.01854   170.04 |
   6 |    0.018   165.09 |
   7 |  0.01696   155.55 |
   8 |  0.01607   147.36 |
   9 |   0.0156   143.12 |
  10 |  0.01512   138.71 |
  11 |  0.01426   130.77 |
  12 |  0.01426   130.75 |
  13 |  0.01378   126.37 |
  14 |  0.01339   122.86 |
  15 |  0.01325   121.57 |
  16 |  0.01317   120.78 |
  17 |  0.01313   120.43 |
  18 |  0.01312   120.31 |
  19 |  0.01299   119.19 |
  20 |  0.01266   116.15 |
  21 |  0.01255   115.08 |
  22 |  0.01251   114.73 |
  23 |  0.01241   113.79 |
  24 |  0.01239   113.63 |
  25 |  0.01227   112.57 |
  26 |  0.01213   111.30 |
  27 |  0.01205   110.56 |
  28 |  0.01205   110.57 |
  29 |  0.01199   110.02 |
  30 |  0.01202   110.21 |
  31 |  0.01195   109.61 |
  32 |  0.01184   108.61 |
  33 |  0.01178   108.02 |
  34 |  0.01174   107.71 |
  35 |  0.01171   107.41 |
  36 |  0.01168   107.13 |
  37 |  0.01164   106.80 |
  38 |  0.01159   106.34 |
  39 |  0.01158   106.19 |
  40 |  0.01156   106.07 |
  41 |  0.01155   105.97 |
  42 |  0.01154   105.87 |
  43 |   0.0115   105.47 |
  44 |  0.01148   105.33 |
  45 |  0.01154   105.80 |
  46 |  0.01153   105.73 |
  47 |  0.01152   105.62 |
  48 |   0.0115   105.44 |
  49 |  0.01145   105.04 |
  50 |  0.01145   105.00 |
  51 |   0.0114   104.57 |
  52 |  0.01144   104.93 |
  53 |  0.01142   104.78 |
  54 |  0.01141   104.67 |
  55 |   0.0114   104.55 |
  56 |  0.01136   104.18 |
  57 |  0.01138   104.38 |
  58 |  0.01139   104.44 |
  59 |   0.0114   104.59 |
  60 |   0.0114   104.57 |
  61 |  0.01135   104.06 |
  62 |  0.01132   103.84 |
  63 |  0.01127   103.40 |
  64 |  0.01126   103.32 |
  65 |  0.01126   103.25 |
  66 |  0.01124   103.14 |
  67 |  0.01125   103.16 |
  68 |  0.01125   103.21 |
  69 |  0.01127   103.36 |
  70 |  0.01129   103.55 |
  71 |  0.01129   103.60 |
  72 |  0.01127   103.41 |
  73 |  0.01127   103.35 |
  74 |  0.01127   103.35 |
  75 |  0.01129   103.52 |
  76 |  0.01128   103.46 |
  77 |  0.01127   103.41 |
  78 |  0.01129   103.53 |
  79 |  0.01128   103.47 |
  80 |   0.0113   103.66 |
  81 |  0.01132   103.85 |
  82 |  0.01131   103.71 |
  83 |   0.0113   103.65 |
  84 |  0.01132   103.80 |
  85 |  0.01131   103.73 |
  86 |   0.0113   103.65 |
  87 |  0.01132   103.79 |
  88 |  0.01132   103.86 |
  89 |  0.01133   103.88 |
  90 |  0.01132   103.82 |
  91 |  0.01133   103.92 |
  92 |  0.01134   103.98 |
  93 |  0.01134   104.01 |
  94 |  0.01136   104.17 |
  95 |  0.01134   104.03 |
  96 |  0.01133   103.90 |
  97 |  0.01134   103.97 |
  98 |  0.01133   103.89 |
  99 |  0.01132   103.79 |
 100 |  0.01132   103.82 |
[1] "Random Forest variable coefficients"
                      %IncMSE IncNodePurity
graph0           3.640932e-05  5.997413e-02
graph1           4.464423e-03  3.082823e-01
graph2           6.628813e-06  4.063351e-02
graph3           9.117744e-04  5.624976e-01
graph4           4.118126e-03  4.051340e-01
graph5           6.501429e-04  3.755356e-01
graph6           9.054335e-04  4.308214e-01
graph7           4.473765e-05  6.502808e-02
graph8           4.234671e-06  5.091273e-02
graph9           1.233137e-03  3.300196e-01
graph10          1.302034e-03  4.134938e-01
graph11          1.057635e-02  4.087181e-01
graph12          1.116910e-03  4.638334e-01
graph13          1.803824e-03  4.931775e-01
graph14          4.413348e-03  2.720395e-01
graph15          1.352308e-03  3.649928e-01
graph16          1.188763e-03  3.005717e-01
graph17          4.521391e-03  2.750636e-01
graph18          2.244328e-05  5.714035e-02
graph19          1.844341e-03  3.545730e-01
graph20          1.309063e-03  3.298454e-01
graph21          9.191724e-04  3.451632e-01
graph22          1.729359e-05  4.298268e-02
graph23          1.176829e-03  4.024623e-01
graph24          2.352454e-05  4.679654e-02
graph25          3.893006e-04  1.689160e-01
graph26          1.747882e-05  3.880952e-02
graph27          0.000000e+00  5.724587e-19
graph28          0.000000e+00  4.336809e-21
graph29          0.000000e+00  0.000000e+00
orbit0           1.319238e-05  9.045010e-02
orbit1           1.066730e-03  2.837732e-01
orbit2           4.763078e-04  1.766657e-01
orbit3           3.037585e-05  8.319659e-02
orbit4           1.438080e-03  4.828822e-01
orbit5           1.260246e-03  3.014894e-01
orbit6           3.215598e-03  3.750850e-01
orbit7           2.767241e-05  1.676087e-01
orbit8           5.402173e-04  3.664336e-01
orbit9           5.476909e-04  2.093489e-01
orbit10          6.277866e-04  1.546174e-01
orbit11          1.713194e-04  1.374739e-01
orbit12          8.658009e-06  7.785256e-02
orbit13         -6.209039e-06  6.207988e-02
orbit14          0.000000e+00  1.301043e-20
orbit15          9.568728e-04  4.152471e-01
orbit16          1.261977e-03  6.618963e-01
orbit17          8.251704e-04  3.889342e-01
orbit18          2.078066e-03  6.090678e-01
orbit19          1.510221e-03  3.541906e-01
orbit20          2.434092e-03  3.364916e-01
orbit21          1.644242e-03  2.566026e-01
orbit22          7.850708e-03  3.862215e-01
orbit23          3.372535e-05  1.326686e-01
orbit24          4.835090e-03  3.893843e-01
orbit25          3.594891e-04  2.572736e-01
orbit26          3.060323e-04  6.980686e-02
orbit27          3.905874e-03  5.794034e-01
orbit28          1.037165e-03  4.662559e-01
orbit29          2.465652e-04  9.271107e-02
orbit30          4.633772e-04  2.328689e-01
orbit31          5.075741e-03  3.368660e-01
orbit32          3.158887e-04  1.913482e-01
orbit33          1.061397e-04  1.183708e-01
orbit34          3.058114e-03  3.960350e-01
orbit35          8.435322e-04  3.452348e-01
orbit36          3.798544e-05  2.454143e-01
orbit37          4.191194e-04  1.510359e-01
orbit38          9.053132e-04  5.146904e-01
orbit39          2.161100e-03  1.897269e-01
orbit40          6.202777e-05  1.013062e-01
orbit41          1.101030e-04  8.532134e-02
orbit42          9.036146e-05  9.545042e-02
orbit43          1.327164e-05  1.831855e-02
orbit44          8.643042e-06  3.746579e-03
orbit45          1.537516e-03  4.442301e-01
orbit46          3.835237e-05  3.726577e-02
orbit47          3.501840e-05  5.720820e-02
orbit48          6.661318e-05  1.424400e-01
orbit49          1.183244e-03  3.410722e-01
orbit50          4.610010e-04  3.679820e-01
orbit51          9.850296e-04  1.670440e-01
orbit52          2.794827e-04  1.146188e-01
orbit53          2.192021e-05  1.777778e-02
orbit54          4.399472e-06  8.571429e-03
orbit55          0.000000e+00  2.168404e-21
orbit56          5.191866e-04  3.693840e-01
orbit57          1.709402e-05  3.961249e-02
orbit58          0.000000e+00  0.000000e+00
orbit59          6.708106e-04  6.678010e-02
orbit60         -1.103425e-06  7.481462e-02
orbit61          0.000000e+00  0.000000e+00
orbit62          3.548088e-04  1.197141e-01
orbit63          8.568980e-06  5.286875e-02
orbit64          0.000000e+00  1.800000e-02
orbit65          4.315926e-06  3.214286e-02
orbit66          2.116402e-05  1.621046e-02
orbit67          2.045692e-05  6.178982e-02
orbit68          0.000000e+00  5.735429e-19
orbit69          0.000000e+00  3.469447e-20
orbit70          0.000000e+00  2.385245e-20
orbit71          0.000000e+00  5.561957e-19
orbit72          0.000000e+00  0.000000e+00
AP              -9.178257e-06  1.484506e-02
bet              7.734825e-04  9.260551e-01
ecc              5.718543e-05  1.024608e-01
eccrad           2.121838e-05  1.009063e-01
close            3.150063e-03  2.796447e-01
constraint       1.367410e-03  3.444117e-01
coreness         1.325840e-03  6.054426e-01
knn              4.166543e-03  4.402173e-01
hubscore         1.422641e-03  3.071278e-01
pagerank         3.618363e-03  2.779571e+00
trans            4.247086e-05  1.670406e-01
evcent           5.800002e-04  3.558871e-01
first            1.719755e-05  1.837855e-02
upto_second      1.085520e-03  2.861514e-01
upto_third       1.704237e-04  1.997874e-01
upto_fourth      3.793368e-03  4.185208e-01
upto_fifth       4.104238e-03  7.371773e-01
upto_sixth       3.160271e-03  4.994630e-01
second           4.229052e-03  3.813300e-01
third            2.650365e-03  3.065217e-01
fourth           3.745542e-03  1.061317e+00
fifth            4.234996e-03  5.347312e-01
sixth            1.916289e-03  4.554355e-01
ratio1           5.295639e-03  5.400178e-01
ratio2           4.014839e-03  9.009643e-01
ratio3           1.762193e-03  7.234427e-01
ratio4           2.248526e-03  5.137541e-01
ratio5           2.790022e-03  2.404072e+00
ratio6           1.918272e-03  9.667763e-01
selfinter        3.376174e-04  3.933724e-01
walktrap_vertex  2.675317e-04  4.455450e-01
bigcom1          2.094978e-04  1.547902e-01
bigcom2          0.000000e+00  0.000000e+00
bigcom3          3.401339e-06  4.356225e-02
bigcom4         -4.238747e-06  4.976235e-02
bigcom6          0.000000e+00  1.084202e-21
bigcom8          0.000000e+00  4.336809e-21
bigcom9          0.000000e+00  0.000000e+00
bigcom11         0.000000e+00  0.000000e+00
bigcom13         0.000000e+00  4.336809e-21
bigcom15         0.000000e+00  0.000000e+00
bigcom16         0.000000e+00  0.000000e+00
bigcom21         0.000000e+00  4.336809e-21
bigcom22         1.213305e-04  4.351621e-02
bigcom24         0.000000e+00  0.000000e+00
bigcom26         5.724894e-06  1.402201e-01
bigcom28        -8.225228e-05  7.389261e-02
bigcom30         5.219249e-04  2.402477e-01
bigcom31         0.000000e+00  0.000000e+00
bigcom32         0.000000e+00  0.000000e+00
bigcom33         0.000000e+00  0.000000e+00
bigcom34         0.000000e+00  0.000000e+00
bigcom36         0.000000e+00  4.336809e-21
bigcom37         0.000000e+00  0.000000e+00
bigcom38         0.000000e+00  0.000000e+00
bigcom39         0.000000e+00  0.000000e+00
bigcom40         2.086116e-04  1.887405e-01
bigcom43         0.000000e+00  0.000000e+00
bigcom44         0.000000e+00  0.000000e+00
bigcom46         0.000000e+00  4.336809e-21
bigcom47         0.000000e+00  0.000000e+00
bigcom49         0.000000e+00  0.000000e+00
bigcom50         0.000000e+00  2.168404e-21
bigcom51         0.000000e+00  0.000000e+00
bigcom52         0.000000e+00  0.000000e+00
bigcom54         0.000000e+00  0.000000e+00
bigcom56         0.000000e+00  1.110223e-18
bigcom62        -4.793618e-05  5.658951e-01
bigcom66         0.000000e+00  5.421011e-21
bigcom68         0.000000e+00  0.000000e+00
bigcom69         0.000000e+00  0.000000e+00
bigcom71         0.000000e+00  0.000000e+00
bigcom72         0.000000e+00  0.000000e+00
bigcom73         0.000000e+00  2.168404e-21
bigcom74         0.000000e+00  0.000000e+00
bigcom75         0.000000e+00  0.000000e+00
bigcom76         0.000000e+00  1.110223e-18
bigcom77         0.000000e+00  0.000000e+00
bigcom79         0.000000e+00  0.000000e+00
bigcom80         0.000000e+00  0.000000e+00
bigcom82         0.000000e+00  0.000000e+00
bigcom83         0.000000e+00  0.000000e+00
bigcom84         0.000000e+00  4.336809e-21
bigcom85         0.000000e+00  0.000000e+00
bigcom87         0.000000e+00  0.000000e+00
bigcom89         0.000000e+00  0.000000e+00
bigcom91         0.000000e+00  0.000000e+00
bigcom92         0.000000e+00  0.000000e+00
bigcom93         0.000000e+00  1.084202e-21
bigcom96         0.000000e+00  0.000000e+00
bigcom97         0.000000e+00  0.000000e+00
bigcom98         0.000000e+00  0.000000e+00
bigcom99         0.000000e+00  0.000000e+00
bigcom101        7.853453e-05  4.141318e-01
bigcom104        0.000000e+00  4.336809e-21
bigcom106        0.000000e+00  0.000000e+00
bigcom109        5.065678e-08  6.036449e-01
bigcom113        0.000000e+00  0.000000e+00
bigcom116        0.000000e+00  0.000000e+00
bigcom120        0.000000e+00  0.000000e+00
bigcom123        0.000000e+00  4.336809e-21
bigcom126        0.000000e+00  0.000000e+00
bigcom127        0.000000e+00  0.000000e+00
bigcom137        0.000000e+00  5.572799e-19
bigcom139        0.000000e+00  4.336809e-21
bigcom140        0.000000e+00  0.000000e+00
bigcom143        1.199792e-06  3.075887e-01
bigcom145        0.000000e+00  5.551115e-19
bigcom146        0.000000e+00  4.336809e-21
bigcom147        0.000000e+00  0.000000e+00
bigcom149        0.000000e+00  0.000000e+00
bigcom153        0.000000e+00  5.551115e-19
bigcom154        0.000000e+00  3.469447e-20
bigcom156        0.000000e+00  0.000000e+00
bigcom157        0.000000e+00  0.000000e+00
bigcom158        0.000000e+00  0.000000e+00
bigcom160        0.000000e+00  0.000000e+00
bigcom161        0.000000e+00  0.000000e+00
bigcom162        0.000000e+00  5.551115e-19
bigcom164        0.000000e+00  0.000000e+00
bigcom166        0.000000e+00  5.551115e-19
bigcom167        0.000000e+00  0.000000e+00
bigcom171        0.000000e+00  9.463758e-01
bigcom173        0.000000e+00  0.000000e+00
bigcom175        0.000000e+00  0.000000e+00
bigcom176        0.000000e+00  5.551115e-19
bigcom177        0.000000e+00  0.000000e+00
bigcom178        1.294174e-04  9.322811e-01
bigcom180        0.000000e+00  0.000000e+00
bigcom181        0.000000e+00  0.000000e+00
bigcom184        0.000000e+00  0.000000e+00
bigcom186        0.000000e+00  4.336809e-21
bigcom187        0.000000e+00  4.336809e-21
bigcom189        0.000000e+00  0.000000e+00
bigcom194        0.000000e+00  0.000000e+00
bigcom195        0.000000e+00  0.000000e+00
bigcom196       -2.746941e-06  5.866393e-01
bigcom204        0.000000e+00  1.084202e-21
bigcom205        5.384629e-06  3.398555e-01
bigcom212        0.000000e+00  0.000000e+00
bigcom214        0.000000e+00  0.000000e+00
bigcom222        0.000000e+00  0.000000e+00
bigcom223        0.000000e+00  0.000000e+00
bigcom226        0.000000e+00  0.000000e+00
bigcom227        0.000000e+00  0.000000e+00
bigcom229        0.000000e+00  0.000000e+00
bigcom233        0.000000e+00  0.000000e+00
bigcom236        0.000000e+00  0.000000e+00
bigcom237        0.000000e+00  0.000000e+00
bigcom246        0.000000e+00  0.000000e+00
bigcom248        0.000000e+00  0.000000e+00
bigcom249        0.000000e+00  0.000000e+00
bigcom250        0.000000e+00  0.000000e+00
bigcom254        0.000000e+00  0.000000e+00
bigcom266        0.000000e+00  0.000000e+00
bigcom269        0.000000e+00  0.000000e+00
bigcom272        0.000000e+00  0.000000e+00
bigcom274        0.000000e+00  4.336809e-21
bigcom281        0.000000e+00  0.000000e+00
bigcom291        0.000000e+00  0.000000e+00
bigcom292        0.000000e+00  0.000000e+00
bigcom295        0.000000e+00  0.000000e+00
bigcom299       -5.251019e-06  5.289358e-01
bigcom301        0.000000e+00  0.000000e+00
bigcom306        0.000000e+00  0.000000e+00
bigcom309        0.000000e+00  0.000000e+00
bigcom314        0.000000e+00  0.000000e+00
bigcom321        0.000000e+00  0.000000e+00
bigcom341        0.000000e+00  0.000000e+00
bigcom350        0.000000e+00  0.000000e+00
bigcom353        0.000000e+00  0.000000e+00
bigcom359        0.000000e+00  0.000000e+00
bigcom363        0.000000e+00  5.583641e-19
bigcom365        0.000000e+00  0.000000e+00
bigcom385        0.000000e+00  0.000000e+00
bigcom386        0.000000e+00  0.000000e+00
bigcom408        0.000000e+00  0.000000e+00
bigcom412        0.000000e+00  0.000000e+00
bigcom480        0.000000e+00  0.000000e+00
spin_vertex      2.242997e-05  8.236265e-02
membership_s1    1.466797e-04  2.148101e-01
membership_s3    0.000000e+00  0.000000e+00
membership_s4   -1.200457e-05  4.588902e-02
membership_s5    4.116196e-06  1.409832e-02
membership_s6   -4.399472e-06  1.285714e-02
membership_s7    1.291990e-05  2.266667e-02
membership_s8    0.000000e+00  0.000000e+00
membership_s9    0.000000e+00  0.000000e+00
membership_s11   0.000000e+00  0.000000e+00
membership_s12   0.000000e+00  0.000000e+00
membership_s14  -4.445285e-05  2.784780e-01
membership_s15   1.019774e-04  2.143001e-01
membership_s16   0.000000e+00  0.000000e+00
membership_s17   0.000000e+00  0.000000e+00
membership_s18   0.000000e+00  0.000000e+00
membership_s20   0.000000e+00  0.000000e+00
membership_s21   1.408577e-05  1.352905e-01
membership_s22   0.000000e+00  0.000000e+00
membership_s24   0.000000e+00  0.000000e+00
membership_s25   0.000000e+00  0.000000e+00
membership_s26   0.000000e+00  8.673617e-21
membership_s27   5.261831e-05  5.956568e-02
membership_s28   0.000000e+00  0.000000e+00
membership_s30   1.545213e-04  1.972065e-01
membership_s31   7.725131e-05  1.218119e-01
membership_s32   2.365249e-03  1.234136e+00
membership_s33   0.000000e+00  0.000000e+00
membership_s36   3.831743e-05  1.159967e-01
membership_s37   0.000000e+00  8.673617e-21
V1               8.552654e-04  8.203748e-01
V2               1.539507e-03  1.238713e+00
pdi             -3.319071e-07  1.718429e-02
adhesion         1.054461e-02  1.308536e+00
cohesion         7.978833e-03  1.445915e+00
inner            8.168261e-03  2.375922e+00
outer            2.289509e-03  1.669193e+00
ioratio          5.837716e-03  1.722541e+00
comsize          5.424768e-03  1.544470e+00
[1] "Dataset: low_targets Model GLM, run: 7 of 10 2015-06-22 17:25:59"
[1] "glmnet variable coefficients"
                     [,1]          [,2]
(Intercept)     -4.496584 -1.688118e+01
graph0           0.000000  1.913114e-02
graph1           0.000000 -1.860947e-04
graph2           0.000000  2.994026e-02
graph3           0.000000 -7.337374e-06
graph4           0.000000  0.000000e+00
graph5           0.000000  4.491985e-03
graph6           0.000000  2.635084e-05
graph7           0.000000 -1.251637e-02
graph8           0.000000 -4.907195e-01
graph9           0.000000 -1.691211e-07
graph10          0.000000  1.006307e-09
graph11          0.000000 -3.047861e-10
graph12          0.000000  0.000000e+00
graph13          0.000000 -4.856543e-07
graph14          0.000000  1.225814e-08
graph15          0.000000  1.319726e-04
graph16          0.000000  1.065407e-06
graph17          0.000000  2.804938e-06
graph18          0.000000 -7.760269e-05
graph19          0.000000 -5.457586e-06
graph20          0.000000  1.779420e-05
graph21          0.000000  2.677083e-04
graph22          0.000000 -1.154653e-05
graph23          0.000000 -1.740326e-04
graph24          0.000000  9.094348e-04
graph25          0.000000 -5.619025e-03
graph26          0.000000 -7.996085e-03
graph27          0.000000 -4.227774e-02
graph28          0.000000  0.000000e+00
graph29          0.000000  0.000000e+00
orbit0           0.000000  2.805939e-02
orbit1           0.000000 -1.369736e-04
orbit2           0.000000 -2.103559e-02
orbit3           0.000000  4.009065e-02
orbit4           0.000000 -1.102766e-05
orbit5           0.000000  0.000000e+00
orbit6           0.000000  0.000000e+00
orbit7           0.000000 -2.048852e-01
orbit8           0.000000  4.174142e-03
orbit9           0.000000  2.079803e-04
orbit10          0.000000 -4.072687e-04
orbit11          0.000000 -8.549779e-05
orbit12          0.000000 -1.301828e-02
orbit13          0.000000  1.398510e-01
orbit14          0.000000 -4.865194e-01
orbit15          0.000000 -1.090063e-07
orbit16          0.000000 -3.656826e-06
orbit17          0.000000 -3.779750e-06
orbit18          0.000000 -9.379738e-08
orbit19          0.000000  2.902001e-09
orbit20          0.000000  1.810495e-09
orbit21          0.000000  1.098277e-04
orbit22          0.000000 -3.195241e-10
orbit23          0.000000  2.839525e-01
orbit24          0.000000  1.253328e-06
orbit25          0.000000 -3.035876e-06
orbit26          0.000000  2.147218e-04
orbit27          0.000000  0.000000e+00
orbit28          0.000000  5.967784e-07
orbit29          0.000000 -8.785576e-05
orbit30          0.000000  1.751937e-04
orbit31          0.000000  3.036002e-09
orbit32          0.000000  3.747427e-07
orbit33          0.000000  1.782242e-01
orbit34          0.000000  1.249164e-04
orbit35          0.000000  4.337211e-07
orbit36          0.000000  1.236836e-05
orbit37          0.000000  3.087077e-07
orbit38          0.000000  6.945470e-04
orbit39          0.000000 -8.442495e-07
orbit40          0.000000  2.065812e-05
orbit41          0.000000 -9.563758e-04
orbit42          0.000000  2.024673e-01
orbit43          0.000000 -7.700228e-05
orbit44          0.000000 -7.347992e-01
orbit45          0.000000 -4.983546e-06
orbit46          0.000000 -6.509282e-05
orbit47          0.000000  6.743827e-03
orbit48          0.000000 -6.083568e-04
orbit49          0.000000  1.425206e-05
orbit50          0.000000 -2.928274e-02
orbit51          0.000000  7.022613e-04
orbit52          0.000000  9.233413e-05
orbit53          0.000000 -4.629469e-03
orbit54          0.000000 -1.255626e-05
orbit55          0.000000 -2.951669e+00
orbit56          0.000000 -1.605752e-04
orbit57          0.000000 -1.072594e-05
orbit58          0.000000 -9.460495e-01
orbit59          0.000000  1.120821e-03
orbit60          0.000000 -2.916870e-03
orbit61          0.000000 -8.208854e-01
orbit62          0.000000 -3.214679e-03
orbit63          0.000000 -7.739940e-02
orbit64          0.000000 -7.170721e-03
orbit65          0.000000 -1.203142e-02
orbit66          0.000000  0.000000e+00
orbit67          0.000000  1.561591e+00
orbit68          0.000000 -4.131968e-02
orbit69          0.000000 -2.660534e-01
orbit70          0.000000  0.000000e+00
orbit71          0.000000  0.000000e+00
orbit72          0.000000  0.000000e+00
AP               0.000000 -4.510188e-02
bet              0.000000  5.023263e-05
ecc              0.000000  4.391991e-03
eccrad           0.000000  1.851767e-02
close            0.000000  0.000000e+00
constraint       0.000000 -3.349557e-01
coreness         0.000000  4.361798e-01
knn              0.000000 -6.572739e-04
hubscore         0.000000  8.193399e+01
pagerank         0.000000 -1.271706e+00
trans            0.000000  1.410213e-02
evcent           0.000000  3.869130e+01
first            0.000000  4.116388e-03
upto_second      0.000000 -2.403545e-04
upto_third       0.000000  3.190554e-06
upto_fourth      0.000000  2.697733e-06
upto_fifth       0.000000  2.746395e-06
upto_sixth       0.000000  5.546624e-04
second           0.000000 -1.930430e-04
third            0.000000  4.507612e-05
fourth           0.000000  0.000000e+00
fifth            0.000000  1.377405e-05
sixth            0.000000  0.000000e+00
ratio1           0.000000 -7.166778e-04
ratio2           0.000000  7.395000e-06
ratio3           0.000000  1.199691e-03
ratio4           0.000000 -6.241908e-03
ratio5           0.000000 -1.790343e-03
ratio6           0.000000  6.509455e-05
selfinter        0.000000 -7.698910e-02
walktrap_vertex  0.000000 -2.299947e-01
bigcom1          0.000000 -1.039653e-01
bigcom2          0.000000 -8.141856e-01
bigcom3          0.000000 -8.571572e-02
bigcom4          0.000000  3.567339e-02
bigcom6          0.000000 -5.606756e-01
bigcom8          0.000000 -7.268275e-01
bigcom9          0.000000 -1.597516e+00
bigcom11         0.000000 -2.022817e+00
bigcom13         0.000000 -1.956051e+00
bigcom15         0.000000 -5.218852e-01
bigcom16         0.000000 -1.213610e+00
bigcom21         0.000000 -2.062942e+00
bigcom22         0.000000 -2.954862e-03
bigcom24         0.000000 -4.368720e-01
bigcom26         0.000000  4.441226e-01
bigcom28         0.000000  3.422900e-01
bigcom30         0.000000 -2.804199e-01
bigcom31         0.000000 -8.516139e-01
bigcom32         0.000000 -1.062136e+00
bigcom33         0.000000 -3.384093e-01
bigcom34         0.000000 -1.074357e+00
bigcom36         0.000000 -3.302034e+00
bigcom37         0.000000 -6.474990e-04
bigcom38         0.000000 -1.089627e+00
bigcom39         0.000000 -1.096103e+00
bigcom40         0.000000  8.302386e-03
bigcom43         0.000000 -5.318012e-01
bigcom44         0.000000 -1.266760e+00
bigcom46         0.000000 -1.652347e+00
bigcom47         0.000000 -1.529830e+00
bigcom49         0.000000 -8.623708e-01
bigcom50         0.000000 -1.219099e+00
bigcom51         0.000000 -8.724084e-01
bigcom52         0.000000 -1.295851e+00
bigcom54         0.000000 -5.032359e-01
bigcom56         0.000000 -7.660629e-01
bigcom62         0.000000  2.930554e+00
bigcom66         0.000000 -1.523666e+00
bigcom68         0.000000 -5.373599e-01
bigcom69         0.000000 -1.324325e+00
bigcom71         0.000000 -5.499252e-01
bigcom72         0.000000 -5.996746e-01
bigcom73         0.000000 -1.180590e+00
bigcom74         0.000000 -8.115294e-01
bigcom75         0.000000 -6.300797e-01
bigcom76         0.000000 -1.131733e+00
bigcom77         0.000000 -1.357064e+00
bigcom79         0.000000 -1.836578e+00
bigcom80         0.000000 -1.546244e+00
bigcom82         0.000000 -1.955271e+00
bigcom83         0.000000  0.000000e+00
bigcom84         0.000000 -2.572442e+00
bigcom85         0.000000 -1.248446e+00
bigcom87         0.000000 -1.410192e+00
bigcom89         0.000000 -1.569681e+00
bigcom91         0.000000 -9.011250e-01
bigcom92         0.000000 -1.135362e+00
bigcom93         0.000000 -6.438116e-02
bigcom96         0.000000 -8.223753e-01
bigcom97         0.000000 -1.293526e+00
bigcom98         0.000000 -1.918312e+00
bigcom99         0.000000 -1.567812e+00
bigcom101        0.000000  3.546572e+00
bigcom104        0.000000 -1.936599e+00
bigcom106        0.000000 -1.183640e+00
bigcom109        0.000000  3.318078e+00
bigcom113        0.000000 -1.949330e+00
bigcom116        0.000000 -1.739192e+00
bigcom120        0.000000 -1.755174e+00
bigcom123        0.000000 -1.303906e+00
bigcom126        0.000000 -8.102402e-01
bigcom127        0.000000 -9.379731e-02
bigcom137        0.000000 -1.108981e+00
bigcom139        0.000000 -8.609973e-01
bigcom140        0.000000 -1.930365e+00
bigcom143        0.000000  2.170062e+00
bigcom145        0.000000 -1.717751e-01
bigcom146        0.000000 -2.160752e+00
bigcom147        0.000000 -6.493691e-01
bigcom149        0.000000  0.000000e+00
bigcom153        0.000000 -1.028436e+00
bigcom154        0.000000 -8.912200e-01
bigcom156        0.000000 -6.631198e-01
bigcom157        0.000000  0.000000e+00
bigcom158        0.000000 -1.309886e+00
bigcom160        0.000000 -1.102896e+00
bigcom161        0.000000 -1.831466e-01
bigcom162        0.000000 -4.666629e-01
bigcom164        0.000000 -5.657021e-01
bigcom166        0.000000  0.000000e+00
bigcom167        0.000000 -1.268494e+00
bigcom171        0.000000  7.604312e+00
bigcom173        0.000000 -4.110506e-01
bigcom175        0.000000 -1.526522e-01
bigcom176        0.000000 -4.269858e-01
bigcom177        0.000000  0.000000e+00
bigcom178        0.000000  3.693934e+00
bigcom180        0.000000 -8.659888e-03
bigcom181        0.000000 -9.243506e-01
bigcom184        0.000000 -5.271727e-01
bigcom186        0.000000 -1.261277e+00
bigcom187        0.000000 -3.279403e+00
bigcom189        0.000000 -1.246116e+00
bigcom194        0.000000 -7.804616e-03
bigcom195        0.000000 -8.329991e-01
bigcom196        0.000000  1.571624e+00
bigcom204        0.000000 -9.102035e-01
bigcom205        0.000000  3.868592e+00
bigcom212        0.000000 -1.822908e-02
bigcom214        0.000000 -7.106634e-01
bigcom222        0.000000 -6.188184e-01
bigcom223        0.000000  0.000000e+00
bigcom226        0.000000  0.000000e+00
bigcom227        0.000000 -3.944950e-01
bigcom229        0.000000 -4.207175e-01
bigcom233        0.000000 -4.969725e-01
bigcom236        0.000000 -7.681664e-01
bigcom237        0.000000  0.000000e+00
bigcom246        0.000000 -6.628143e-01
bigcom248        0.000000 -1.326790e+00
bigcom249        0.000000 -7.846073e-01
bigcom250        0.000000 -6.927735e-01
bigcom254        0.000000 -4.618746e-01
bigcom266        0.000000 -1.526798e+00
bigcom269        0.000000 -8.488958e-01
bigcom272        0.000000 -1.027200e+00
bigcom274        0.000000 -2.641263e-01
bigcom281        0.000000 -4.683869e-01
bigcom291        0.000000 -6.956759e-01
bigcom292        0.000000 -8.905096e-01
bigcom295        0.000000  0.000000e+00
bigcom299        0.000000  2.859898e+00
bigcom301        0.000000 -5.957823e-01
bigcom306        0.000000 -1.127524e+00
bigcom309        0.000000 -1.135459e+00
bigcom314        0.000000  0.000000e+00
bigcom321        0.000000 -8.581168e-01
bigcom341        0.000000 -1.644600e+00
bigcom350        0.000000  0.000000e+00
bigcom353        0.000000 -4.256231e-01
bigcom359        0.000000 -5.937164e-01
bigcom363        0.000000  0.000000e+00
bigcom365        0.000000 -1.461838e+00
bigcom385        0.000000 -1.239222e+00
bigcom386        0.000000  0.000000e+00
bigcom408        0.000000 -8.779457e-01
bigcom412        0.000000 -6.879523e-01
bigcom480        0.000000 -5.481491e-02
spin_vertex      0.000000  1.011342e+00
membership_s1    0.000000  4.654287e-01
membership_s3    0.000000 -2.386820e+00
membership_s4    0.000000  1.198916e-01
membership_s5    0.000000 -2.841083e-01
membership_s6    0.000000 -3.359109e-03
membership_s7    0.000000 -1.598514e+00
membership_s8    0.000000 -1.184405e+00
membership_s9    0.000000 -1.237661e+00
membership_s11   0.000000 -1.249122e+00
membership_s12   0.000000 -6.654004e-01
membership_s14   0.000000  1.681464e+00
membership_s15   0.000000  1.413257e+00
membership_s16   0.000000 -9.164335e-01
membership_s17   0.000000 -9.114924e-01
membership_s18   0.000000 -7.096407e-01
membership_s20   0.000000 -5.577509e-01
membership_s21   0.000000  4.762357e-01
membership_s22   0.000000 -7.538688e-01
membership_s24   0.000000 -2.919284e+00
membership_s25   0.000000 -7.173178e-01
membership_s26   0.000000 -3.171958e+00
membership_s27   0.000000  2.215607e-01
membership_s28   0.000000 -1.271031e+00
membership_s30   0.000000  7.099578e-01
membership_s31   0.000000  5.313301e-01
membership_s32   0.000000  2.235483e+00
membership_s33   0.000000 -1.070156e-01
membership_s36   0.000000 -1.496960e-01
membership_s37   0.000000 -1.021156e+00
V1               0.000000  1.174760e-01
V2               0.000000  6.314800e-01
pdi              0.000000 -7.646564e+03
adhesion         0.000000  4.530877e-05
cohesion         0.000000 -9.886653e-05
inner            0.000000  5.460605e-06
outer            0.000000 -5.217216e-06
ioratio          0.000000  1.829425e+00
comsize          0.000000  9.057207e-04
[1] "Dataset: low_targets Model GBM, run: 8 of 10 2015-06-22 17:27:04"
Iter   TrainDeviance   ValidDeviance   StepSize   Improve
     1        0.1168            -nan     0.0100    0.0006
     2        0.1148            -nan     0.0100    0.0002
     3        0.1137            -nan     0.0100    0.0002
     4        0.1120            -nan     0.0100    0.0001
     5        0.1105            -nan     0.0100    0.0001
     6        0.1090            -nan     0.0100    0.0003
     7        0.1081            -nan     0.0100    0.0001
     8        0.1069            -nan     0.0100    0.0002
     9        0.1057            -nan     0.0100    0.0002
    10        0.1047            -nan     0.0100    0.0000
    20        0.0940            -nan     0.0100    0.0000
    40        0.0814            -nan     0.0100    0.0001
    49        0.0769            -nan     0.0100   -0.0000

[1] "GBM variable coefficients"
                            var    rel.inf
inner                     inner 9.16819271
membership_s32   membership_s32 6.05775177
ratio5                   ratio5 5.56584648
pagerank               pagerank 5.11627323
ioratio                 ioratio 3.71194814
comsize                 comsize 3.68647421
cohesion               cohesion 3.20449884
bet                         bet 3.18802988
V1                           V1 3.14730432
adhesion               adhesion 3.04240607
outer                     outer 3.04108021
walktrap_vertex walktrap_vertex 2.08302763
fourth                   fourth 2.04770539
knn                         knn 2.02228528
orbit36                 orbit36 1.96389628
orbit21                 orbit21 1.95124473
ratio2                   ratio2 1.83320697
coreness               coreness 1.76278103
orbit7                   orbit7 1.72903472
orbit38                 orbit38 1.67191342
graph6                   graph6 1.57353739
ratio1                   ratio1 1.42425609
orbit16                 orbit16 1.25777305
V2                           V2 1.09523234
graph10                 graph10 1.09335799
graph14                 graph14 1.08333029
orbit51                 orbit51 1.07765030
spin_vertex         spin_vertex 1.02479723
orbit50                 orbit50 1.01755261
orbit28                 orbit28 0.97552309
orbit18                 orbit18 0.95351277
graph23                 graph23 0.93195397
graph9                   graph9 0.86797797
graph1                   graph1 0.84503538
membership_s30   membership_s30 0.84485702
fifth                     fifth 0.81083149
orbit31                 orbit31 0.79257410
hubscore               hubscore 0.71996614
membership_s15   membership_s15 0.69723373
constraint           constraint 0.69253528
graph12                 graph12 0.68199112
orbit10                 orbit10 0.65153993
ratio3                   ratio3 0.63984122
graph21                 graph21 0.61699104
orbit17                 orbit17 0.60330057
orbit49                 orbit49 0.57956568
graph15                 graph15 0.57954063
graph20                 graph20 0.56962265
graph3                   graph3 0.54169520
orbit35                 orbit35 0.49180874
graph18                 graph18 0.46031233
graph0                   graph0 0.41536482
orbit11                 orbit11 0.40711455
graph16                 graph16 0.39223662
graph19                 graph19 0.35554825
close                     close 0.34596131
upto_third           upto_third 0.33401902
upto_second         upto_second 0.32965671
trans                     trans 0.32248623
ratio6                   ratio6 0.29943280
membership_s27   membership_s27 0.28594955
selfinter             selfinter 0.28434494
graph11                 graph11 0.27008794
orbit24                 orbit24 0.26353392
sixth                     sixth 0.24859015
orbit30                 orbit30 0.20417903
orbit63                 orbit63 0.20373504
graph17                 graph17 0.20061552
graph5                   graph5 0.18350598
bigcom26               bigcom26 0.17586635
orbit37                 orbit37 0.16720023
orbit33                 orbit33 0.15937341
bigcom28               bigcom28 0.15650255
orbit39                 orbit39 0.15472374
third                     third 0.14247265
orbit13                 orbit13 0.13662132
orbit64                 orbit64 0.13061756
graph13                 graph13 0.12809801
bigcom22               bigcom22 0.12213000
orbit40                 orbit40 0.12192537
upto_fifth           upto_fifth 0.08824749
orbit12                 orbit12 0.08819502
orbit20                 orbit20 0.08383980
orbit19                 orbit19 0.08242833
membership_s36   membership_s36 0.07369211
orbit56                 orbit56 0.06713959
orbit27                 orbit27 0.05401150
orbit46                 orbit46 0.04453703
graph24                 graph24 0.03857505
orbit59                 orbit59 0.03622269
orbit1                   orbit1 0.03541654
orbit53                 orbit53 0.03396799
bigcom1                 bigcom1 0.03251914
orbit61                 orbit61 0.03072722
orbit6                   orbit6 0.02684980
orbit5                   orbit5 0.02653459
orbit62                 orbit62 0.02460386
graph2                   graph2 0.00000000
graph4                   graph4 0.00000000
graph7                   graph7 0.00000000
graph8                   graph8 0.00000000
graph22                 graph22 0.00000000
graph25                 graph25 0.00000000
graph26                 graph26 0.00000000
graph27                 graph27 0.00000000
graph28                 graph28 0.00000000
graph29                 graph29 0.00000000
orbit0                   orbit0 0.00000000
orbit2                   orbit2 0.00000000
orbit3                   orbit3 0.00000000
orbit4                   orbit4 0.00000000
orbit8                   orbit8 0.00000000
orbit9                   orbit9 0.00000000
orbit14                 orbit14 0.00000000
orbit15                 orbit15 0.00000000
orbit22                 orbit22 0.00000000
orbit23                 orbit23 0.00000000
orbit25                 orbit25 0.00000000
orbit26                 orbit26 0.00000000
orbit29                 orbit29 0.00000000
orbit32                 orbit32 0.00000000
orbit34                 orbit34 0.00000000
orbit41                 orbit41 0.00000000
orbit42                 orbit42 0.00000000
orbit43                 orbit43 0.00000000
orbit44                 orbit44 0.00000000
orbit45                 orbit45 0.00000000
orbit47                 orbit47 0.00000000
orbit48                 orbit48 0.00000000
orbit52                 orbit52 0.00000000
orbit54                 orbit54 0.00000000
orbit55                 orbit55 0.00000000
orbit57                 orbit57 0.00000000
orbit58                 orbit58 0.00000000
orbit60                 orbit60 0.00000000
orbit65                 orbit65 0.00000000
orbit66                 orbit66 0.00000000
orbit67                 orbit67 0.00000000
orbit68                 orbit68 0.00000000
orbit69                 orbit69 0.00000000
orbit70                 orbit70 0.00000000
orbit71                 orbit71 0.00000000
orbit72                 orbit72 0.00000000
AP                           AP 0.00000000
ecc                         ecc 0.00000000
eccrad                   eccrad 0.00000000
evcent                   evcent 0.00000000
first                     first 0.00000000
upto_fourth         upto_fourth 0.00000000
upto_sixth           upto_sixth 0.00000000
second                   second 0.00000000
ratio4                   ratio4 0.00000000
bigcom2                 bigcom2 0.00000000
bigcom3                 bigcom3 0.00000000
bigcom4                 bigcom4 0.00000000
bigcom6                 bigcom6 0.00000000
bigcom8                 bigcom8 0.00000000
bigcom9                 bigcom9 0.00000000
bigcom11               bigcom11 0.00000000
bigcom13               bigcom13 0.00000000
bigcom15               bigcom15 0.00000000
bigcom16               bigcom16 0.00000000
bigcom21               bigcom21 0.00000000
bigcom24               bigcom24 0.00000000
bigcom30               bigcom30 0.00000000
bigcom31               bigcom31 0.00000000
bigcom32               bigcom32 0.00000000
bigcom33               bigcom33 0.00000000
bigcom34               bigcom34 0.00000000
bigcom36               bigcom36 0.00000000
bigcom37               bigcom37 0.00000000
bigcom38               bigcom38 0.00000000
bigcom39               bigcom39 0.00000000
bigcom40               bigcom40 0.00000000
bigcom43               bigcom43 0.00000000
bigcom44               bigcom44 0.00000000
bigcom46               bigcom46 0.00000000
bigcom47               bigcom47 0.00000000
bigcom49               bigcom49 0.00000000
bigcom50               bigcom50 0.00000000
bigcom51               bigcom51 0.00000000
bigcom52               bigcom52 0.00000000
bigcom54               bigcom54 0.00000000
bigcom56               bigcom56 0.00000000
bigcom62               bigcom62 0.00000000
bigcom66               bigcom66 0.00000000
bigcom68               bigcom68 0.00000000
bigcom69               bigcom69 0.00000000
bigcom71               bigcom71 0.00000000
bigcom72               bigcom72 0.00000000
bigcom73               bigcom73 0.00000000
bigcom74               bigcom74 0.00000000
bigcom75               bigcom75 0.00000000
bigcom76               bigcom76 0.00000000
bigcom77               bigcom77 0.00000000
bigcom79               bigcom79 0.00000000
bigcom80               bigcom80 0.00000000
bigcom82               bigcom82 0.00000000
bigcom83               bigcom83 0.00000000
bigcom84               bigcom84 0.00000000
bigcom85               bigcom85 0.00000000
bigcom87               bigcom87 0.00000000
bigcom89               bigcom89 0.00000000
bigcom91               bigcom91 0.00000000
bigcom92               bigcom92 0.00000000
bigcom93               bigcom93 0.00000000
bigcom96               bigcom96 0.00000000
bigcom97               bigcom97 0.00000000
bigcom98               bigcom98 0.00000000
bigcom99               bigcom99 0.00000000
bigcom101             bigcom101 0.00000000
bigcom104             bigcom104 0.00000000
bigcom106             bigcom106 0.00000000
bigcom109             bigcom109 0.00000000
bigcom113             bigcom113 0.00000000
bigcom116             bigcom116 0.00000000
bigcom120             bigcom120 0.00000000
bigcom123             bigcom123 0.00000000
bigcom126             bigcom126 0.00000000
bigcom127             bigcom127 0.00000000
bigcom137             bigcom137 0.00000000
bigcom139             bigcom139 0.00000000
bigcom140             bigcom140 0.00000000
bigcom143             bigcom143 0.00000000
bigcom145             bigcom145 0.00000000
bigcom146             bigcom146 0.00000000
bigcom147             bigcom147 0.00000000
bigcom149             bigcom149 0.00000000
bigcom153             bigcom153 0.00000000
bigcom154             bigcom154 0.00000000
bigcom156             bigcom156 0.00000000
bigcom157             bigcom157 0.00000000
bigcom158             bigcom158 0.00000000
bigcom160             bigcom160 0.00000000
bigcom161             bigcom161 0.00000000
bigcom162             bigcom162 0.00000000
bigcom164             bigcom164 0.00000000
bigcom166             bigcom166 0.00000000
bigcom167             bigcom167 0.00000000
bigcom171             bigcom171 0.00000000
bigcom173             bigcom173 0.00000000
bigcom175             bigcom175 0.00000000
bigcom176             bigcom176 0.00000000
bigcom177             bigcom177 0.00000000
bigcom178             bigcom178 0.00000000
bigcom180             bigcom180 0.00000000
bigcom181             bigcom181 0.00000000
bigcom184             bigcom184 0.00000000
bigcom186             bigcom186 0.00000000
bigcom187             bigcom187 0.00000000
bigcom189             bigcom189 0.00000000
bigcom194             bigcom194 0.00000000
bigcom195             bigcom195 0.00000000
bigcom196             bigcom196 0.00000000
bigcom204             bigcom204 0.00000000
bigcom205             bigcom205 0.00000000
bigcom212             bigcom212 0.00000000
bigcom214             bigcom214 0.00000000
bigcom222             bigcom222 0.00000000
bigcom223             bigcom223 0.00000000
bigcom226             bigcom226 0.00000000
bigcom227             bigcom227 0.00000000
bigcom229             bigcom229 0.00000000
bigcom233             bigcom233 0.00000000
bigcom236             bigcom236 0.00000000
bigcom237             bigcom237 0.00000000
bigcom246             bigcom246 0.00000000
bigcom248             bigcom248 0.00000000
bigcom249             bigcom249 0.00000000
bigcom250             bigcom250 0.00000000
bigcom254             bigcom254 0.00000000
bigcom266             bigcom266 0.00000000
bigcom269             bigcom269 0.00000000
bigcom272             bigcom272 0.00000000
bigcom274             bigcom274 0.00000000
bigcom281             bigcom281 0.00000000
bigcom291             bigcom291 0.00000000
bigcom292             bigcom292 0.00000000
bigcom295             bigcom295 0.00000000
bigcom299             bigcom299 0.00000000
bigcom301             bigcom301 0.00000000
bigcom306             bigcom306 0.00000000
bigcom309             bigcom309 0.00000000
bigcom314             bigcom314 0.00000000
bigcom321             bigcom321 0.00000000
bigcom341             bigcom341 0.00000000
bigcom350             bigcom350 0.00000000
bigcom353             bigcom353 0.00000000
bigcom359             bigcom359 0.00000000
bigcom363             bigcom363 0.00000000
bigcom365             bigcom365 0.00000000
bigcom385             bigcom385 0.00000000
bigcom386             bigcom386 0.00000000
bigcom408             bigcom408 0.00000000
bigcom412             bigcom412 0.00000000
bigcom480             bigcom480 0.00000000
membership_s1     membership_s1 0.00000000
membership_s3     membership_s3 0.00000000
membership_s4     membership_s4 0.00000000
membership_s5     membership_s5 0.00000000
membership_s6     membership_s6 0.00000000
membership_s7     membership_s7 0.00000000
membership_s8     membership_s8 0.00000000
membership_s9     membership_s9 0.00000000
membership_s11   membership_s11 0.00000000
membership_s12   membership_s12 0.00000000
membership_s14   membership_s14 0.00000000
membership_s16   membership_s16 0.00000000
membership_s17   membership_s17 0.00000000
membership_s18   membership_s18 0.00000000
membership_s20   membership_s20 0.00000000
membership_s21   membership_s21 0.00000000
membership_s22   membership_s22 0.00000000
membership_s24   membership_s24 0.00000000
membership_s25   membership_s25 0.00000000
membership_s26   membership_s26 0.00000000
membership_s28   membership_s28 0.00000000
membership_s31   membership_s31 0.00000000
membership_s33   membership_s33 0.00000000
membership_s37   membership_s37 0.00000000
pdi                         pdi 0.00000000
[1] "Dataset: low_targets Model RF, run: 8 of 10 2015-06-22 17:27:28"
     |      Out-of-bag   |
Tree |      MSE  %Var(y) |
   1 |  0.01968   184.77 |
   2 |  0.02122   199.20 |
   3 |  0.01905   178.85 |
   4 |  0.01692   158.81 |
   5 |  0.01691   158.76 |
   6 |  0.01679   157.64 |
   7 |  0.01533   143.95 |
   8 |  0.01403   131.69 |
   9 |  0.01385   129.98 |
  10 |  0.01376   129.17 |
  11 |  0.01339   125.70 |
  12 |   0.0131   123.01 |
  13 |  0.01265   118.77 |
  14 |  0.01248   117.18 |
  15 |  0.01231   115.59 |
  16 |  0.01234   115.85 |
  17 |  0.01224   114.89 |
  18 |  0.01213   113.91 |
  19 |  0.01204   113.00 |
  20 |  0.01201   112.77 |
  21 |  0.01201   112.72 |
  22 |  0.01192   111.87 |
  23 |  0.01176   110.40 |
  24 |  0.01165   109.40 |
  25 |  0.01166   109.42 |
  26 |   0.0116   108.86 |
  27 |  0.01158   108.68 |
  28 |  0.01162   109.11 |
  29 |  0.01162   109.12 |
  30 |  0.01158   108.71 |
  31 |  0.01157   108.58 |
  32 |  0.01155   108.40 |
  33 |  0.01158   108.73 |
  34 |  0.01154   108.38 |
  35 |  0.01151   108.01 |
  36 |  0.01143   107.27 |
  37 |  0.01148   107.78 |
  38 |  0.01148   107.76 |
  39 |  0.01142   107.20 |
  40 |  0.01139   106.92 |
  41 |  0.01139   106.93 |
  42 |  0.01139   106.90 |
  43 |  0.01143   107.33 |
  44 |   0.0114   107.04 |
  45 |  0.01141   107.08 |
  46 |  0.01139   106.92 |
  47 |  0.01137   106.76 |
  48 |  0.01139   106.94 |
  49 |  0.01132   106.28 |
  50 |  0.01134   106.43 |
  51 |  0.01131   106.17 |
  52 |  0.01133   106.33 |
  53 |  0.01131   106.20 |
  54 |  0.01126   105.68 |
  55 |  0.01123   105.38 |
  56 |  0.01123   105.47 |
  57 |  0.01122   105.36 |
  58 |  0.01119   105.06 |
  59 |  0.01116   104.73 |
  60 |  0.01114   104.62 |
  61 |  0.01112   104.41 |
  62 |  0.01112   104.37 |
  63 |  0.01113   104.46 |
  64 |  0.01117   104.82 |
  65 |  0.01116   104.74 |
  66 |  0.01116   104.75 |
  67 |  0.01115   104.71 |
  68 |  0.01118   104.91 |
  69 |  0.01118   104.92 |
  70 |  0.01118   104.91 |
  71 |  0.01118   104.99 |
  72 |  0.01116   104.79 |
  73 |  0.01116   104.77 |
  74 |  0.01116   104.75 |
  75 |  0.01114   104.61 |
  76 |  0.01114   104.58 |
  77 |  0.01116   104.78 |
  78 |  0.01116   104.72 |
  79 |  0.01112   104.41 |
  80 |  0.01111   104.28 |
  81 |   0.0111   104.17 |
  82 |  0.01107   103.95 |
  83 |  0.01107   103.88 |
  84 |  0.01106   103.83 |
  85 |  0.01105   103.72 |
  86 |  0.01103   103.54 |
  87 |  0.01101   103.36 |
  88 |  0.01101   103.32 |
  89 |  0.01098   103.09 |
  90 |  0.01097   102.99 |
  91 |  0.01096   102.92 |
  92 |  0.01096   102.91 |
  93 |  0.01098   103.04 |
  94 |  0.01096   102.92 |
  95 |  0.01096   102.87 |
  96 |  0.01096   102.91 |
  97 |  0.01096   102.84 |
  98 |  0.01096   102.88 |
  99 |  0.01097   102.97 |
 100 |  0.01097   102.94 |
[1] "Random Forest variable coefficients"
                      %IncMSE IncNodePurity
graph0           2.212210e-05  9.895785e-02
graph1           2.360149e-03  3.190531e-01
graph2           1.304162e-05  3.578539e-02
graph3           5.376144e-04  4.678433e-01
graph4           1.743941e-03  3.140609e-01
graph5           4.706456e-04  3.150307e-01
graph6           1.479286e-03  2.416238e-01
graph7           1.273408e-04  4.418896e-02
graph8           0.000000e+00  7.589415e-21
graph9           2.085491e-03  4.825319e-01
graph10          1.952383e-03  5.515954e-01
graph11          7.046747e-03  3.978511e-01
graph12          2.412021e-03  3.668143e-01
graph13          3.325674e-03  5.583064e-01
graph14          3.211241e-03  3.074596e-01
graph15          3.049254e-03  3.289833e-01
graph16          7.421305e-04  3.516219e-01
graph17          3.273721e-03  3.423037e-01
graph18          4.973082e-05  2.224782e-02
graph19          4.223529e-03  5.559854e-01
graph20          1.993966e-03  3.080356e-01
graph21          6.680906e-04  2.029352e-01
graph22          1.584672e-04  7.560535e-02
graph23          1.177210e-03  2.610247e-01
graph24          1.621145e-04  3.706386e-02
graph25          8.982036e-04  1.453267e-01
graph26          8.731938e-06  3.654386e-02
graph27          0.000000e+00  9.757820e-21
graph28          0.000000e+00  2.168404e-21
graph29          0.000000e+00  0.000000e+00
orbit0           1.488927e-04  1.250260e-01
orbit1           1.538478e-03  3.022975e-01
orbit2           1.169303e-04  4.289678e-02
orbit3           1.846376e-05  9.936390e-02
orbit4           1.524312e-03  6.391539e-01
orbit5           1.038667e-03  3.048725e-01
orbit6           8.770416e-04  4.077169e-01
orbit7           1.601759e-05  1.053044e-01
orbit8           8.123872e-04  2.868969e-01
orbit9           2.148631e-03  2.961284e-01
orbit10          1.933998e-04  1.383637e-01
orbit11          1.409384e-04  1.173134e-01
orbit12          1.742461e-04  8.011760e-02
orbit13          1.747349e-05  3.374514e-02
orbit14          0.000000e+00  0.000000e+00
orbit15          1.725601e-03  5.853617e-01
orbit16          1.735528e-03  6.004566e-01
orbit17          1.350284e-03  4.134930e-01
orbit18          1.253589e-03  8.342539e-01
orbit19          3.354902e-03  3.788336e-01
orbit20          3.986150e-04  2.825465e-01
orbit21          1.651817e-03  3.939373e-01
orbit22          5.929221e-03  4.649297e-01
orbit23          3.427155e-05  9.628473e-02
orbit24          3.753862e-03  4.384115e-01
orbit25          1.566210e-04  5.892763e-02
orbit26          3.876331e-04  9.409717e-02
orbit27          2.325275e-03  5.059437e-01
orbit28          6.974641e-04  3.658607e-01
orbit29          8.130439e-05  7.816253e-02
orbit30          9.775840e-04  1.409303e-01
orbit31          2.654161e-03  4.266168e-01
orbit32          4.332664e-04  9.269541e-02
orbit33          4.933188e-05  9.738545e-02
orbit34          2.478538e-03  2.950442e-01
orbit35          1.844627e-03  3.674041e-01
orbit36          7.405708e-04  3.043412e-01
orbit37          6.498023e-04  1.955870e-01
orbit38          4.267106e-04  5.588761e-01
orbit39          2.959644e-03  2.461515e-01
orbit40          9.570605e-05  6.813340e-02
orbit41          4.740056e-06  2.836540e-02
orbit42          1.292446e-04  1.441136e-01
orbit43          6.521235e-05  8.286262e-02
orbit44          2.175645e-05  2.315633e-03
orbit45          2.281813e-03  4.753057e-01
orbit46          1.408482e-04  1.330582e-01
orbit47          0.000000e+00  1.084202e-20
orbit48         -8.816870e-06  4.082621e-02
orbit49          9.997550e-04  3.625048e-01
orbit50          1.471585e-03  4.663291e-01
orbit51          5.062637e-04  2.150289e-01
orbit52          5.906875e-04  1.343043e-01
orbit53          5.569593e-05  4.411870e-01
orbit54          6.473889e-06  2.292744e-02
orbit55          0.000000e+00  1.084202e-21
orbit56          4.062476e-04  3.497116e-01
orbit57          0.000000e+00  8.750000e-03
orbit58          0.000000e+00  3.252607e-21
orbit59          1.049391e-04  1.440690e-02
orbit60          1.071203e-04  7.633281e-02
orbit61          0.000000e+00  2.168404e-21
orbit62          3.869792e-04  1.800675e-01
orbit63          6.036161e-05  1.306622e-02
orbit64          2.252024e-04  6.116237e-02
orbit65          8.478358e-05  1.027897e-02
orbit66          0.000000e+00  1.084202e-20
orbit67          0.000000e+00  0.000000e+00
orbit68          0.000000e+00  1.084202e-21
orbit69          0.000000e+00  0.000000e+00
orbit70          0.000000e+00  4.336809e-21
orbit71          0.000000e+00  0.000000e+00
orbit72          0.000000e+00  2.168404e-21
AP               8.628128e-06  2.833333e-02
bet              9.442254e-04  7.832247e-01
ecc              8.326173e-06  1.169327e-02
eccrad           9.568425e-05  8.015749e-02
close            6.395841e-04  2.078345e-01
constraint       1.360908e-04  2.680048e-01
coreness         5.557485e-04  6.410295e-01
knn              4.648308e-03  3.569496e-01
hubscore         1.058316e-03  2.572579e-01
pagerank         3.767077e-03  2.441912e+00
trans            5.242586e-05  2.580425e-01
evcent           2.470714e-03  4.599022e-01
first            4.540937e-05  6.882016e-02
upto_second      4.161634e-03  3.867382e-01
upto_third       1.595437e-03  5.589546e-01
upto_fourth      3.802821e-03  4.799957e-01
upto_fifth       2.972881e-03  3.699944e-01
upto_sixth       3.002107e-03  3.222637e-01
second           4.052130e-03  3.779663e-01
third            7.168182e-03  4.317609e-01
fourth           4.258650e-03  9.806361e-01
fifth            2.265945e-03  6.597994e-01
sixth            1.780760e-03  3.103821e-01
ratio1           4.986738e-03  6.031995e-01
ratio2           2.742954e-03  7.528508e-01
ratio3           1.876281e-03  9.144001e-01
ratio4           2.593718e-03  4.116076e-01
ratio5           3.370456e-03  1.952933e+00
ratio6           9.840106e-04  5.386388e-01
selfinter        6.945046e-04  4.099525e-01
walktrap_vertex  3.314297e-04  4.109078e-01
bigcom1          6.489621e-05  4.600011e-02
bigcom2          0.000000e+00  0.000000e+00
bigcom3          6.962651e-05  7.937156e-02
bigcom4          9.046363e-05  5.557055e-02
bigcom6          0.000000e+00  0.000000e+00
bigcom8          0.000000e+00  4.336809e-21
bigcom9          0.000000e+00  0.000000e+00
bigcom11         0.000000e+00  0.000000e+00
bigcom13         0.000000e+00  0.000000e+00
bigcom15         0.000000e+00  0.000000e+00
bigcom16         0.000000e+00  0.000000e+00
bigcom21         0.000000e+00  1.084202e-21
bigcom22         7.405546e-05  4.980309e-02
bigcom24         0.000000e+00  0.000000e+00
bigcom26        -1.599521e-05  2.139524e-01
bigcom28        -4.536925e-05  1.178466e-01
bigcom30        -1.426966e-06  3.392253e-02
bigcom31         0.000000e+00  0.000000e+00
bigcom32         0.000000e+00  0.000000e+00
bigcom33         0.000000e+00  4.336809e-21
bigcom34         0.000000e+00  0.000000e+00
bigcom36         0.000000e+00  4.336809e-21
bigcom37         0.000000e+00  0.000000e+00
bigcom38         0.000000e+00  0.000000e+00
bigcom39         0.000000e+00  0.000000e+00
bigcom40         2.522835e-04  1.080064e-01
bigcom43         0.000000e+00  1.084202e-21
bigcom44         0.000000e+00  0.000000e+00
bigcom46         0.000000e+00  0.000000e+00
bigcom47         0.000000e+00  4.336809e-21
bigcom49         0.000000e+00  0.000000e+00
bigcom50         0.000000e+00  2.168404e-21
bigcom51         0.000000e+00  0.000000e+00
bigcom52         0.000000e+00  0.000000e+00
bigcom54         0.000000e+00  0.000000e+00
bigcom56         0.000000e+00  0.000000e+00
bigcom62        -1.637008e-05  5.073927e-01
bigcom66         0.000000e+00  0.000000e+00
bigcom68         0.000000e+00  0.000000e+00
bigcom69         0.000000e+00  0.000000e+00
bigcom71         0.000000e+00  0.000000e+00
bigcom72         0.000000e+00  0.000000e+00
bigcom73         0.000000e+00  0.000000e+00
bigcom74         0.000000e+00  0.000000e+00
bigcom75         0.000000e+00  0.000000e+00
bigcom76         0.000000e+00  0.000000e+00
bigcom77         0.000000e+00  0.000000e+00
bigcom79         0.000000e+00  9.000000e-03
bigcom80         0.000000e+00  0.000000e+00
bigcom82         0.000000e+00  0.000000e+00
bigcom83         0.000000e+00  0.000000e+00
bigcom84         0.000000e+00  0.000000e+00
bigcom85         0.000000e+00  0.000000e+00
bigcom87         0.000000e+00  0.000000e+00
bigcom89         0.000000e+00  0.000000e+00
bigcom91         0.000000e+00  1.084202e-21
bigcom92         0.000000e+00  0.000000e+00
bigcom93         0.000000e+00  0.000000e+00
bigcom96         0.000000e+00  0.000000e+00
bigcom97         0.000000e+00  0.000000e+00
bigcom98         0.000000e+00  0.000000e+00
bigcom99         0.000000e+00  0.000000e+00
bigcom101        1.871835e-05  3.012137e-01
bigcom104        0.000000e+00  0.000000e+00
bigcom106        0.000000e+00  0.000000e+00
bigcom109       -6.179340e-06  4.847944e-01
bigcom113        0.000000e+00  0.000000e+00
bigcom116        0.000000e+00  0.000000e+00
bigcom120        0.000000e+00  0.000000e+00
bigcom123        0.000000e+00  0.000000e+00
bigcom126        0.000000e+00  0.000000e+00
bigcom127        0.000000e+00  0.000000e+00
bigcom137        0.000000e+00  0.000000e+00
bigcom139        0.000000e+00  0.000000e+00
bigcom140        0.000000e+00  0.000000e+00
bigcom143        2.635434e-06  4.126782e-01
bigcom145        0.000000e+00  0.000000e+00
bigcom146        0.000000e+00  0.000000e+00
bigcom147        0.000000e+00  0.000000e+00
bigcom149        0.000000e+00  0.000000e+00
bigcom153        0.000000e+00  0.000000e+00
bigcom154        0.000000e+00  0.000000e+00
bigcom156        0.000000e+00  0.000000e+00
bigcom157        0.000000e+00  0.000000e+00
bigcom158        0.000000e+00  0.000000e+00
bigcom160        0.000000e+00  0.000000e+00
bigcom161        0.000000e+00  0.000000e+00
bigcom162        0.000000e+00  0.000000e+00
bigcom164        0.000000e+00  0.000000e+00
bigcom166        0.000000e+00  2.168404e-21
bigcom167        0.000000e+00  0.000000e+00
bigcom171        0.000000e+00  9.300760e-01
bigcom173        0.000000e+00  0.000000e+00
bigcom175        0.000000e+00  0.000000e+00
bigcom176        0.000000e+00  0.000000e+00
bigcom177        0.000000e+00  0.000000e+00
bigcom178        1.468708e-04  1.298972e+00
bigcom180        0.000000e+00  0.000000e+00
bigcom181        0.000000e+00  0.000000e+00
bigcom184        0.000000e+00  0.000000e+00
bigcom186        0.000000e+00  0.000000e+00
bigcom187        0.000000e+00  0.000000e+00
bigcom189        0.000000e+00  0.000000e+00
bigcom194        0.000000e+00  0.000000e+00
bigcom195        0.000000e+00  0.000000e+00
bigcom196        4.565355e-06  4.891621e-01
bigcom204        0.000000e+00  0.000000e+00
bigcom205       -1.708798e-05  3.136235e-01
bigcom212        0.000000e+00  0.000000e+00
bigcom214        0.000000e+00  0.000000e+00
bigcom222        0.000000e+00  0.000000e+00
bigcom223        0.000000e+00  0.000000e+00
bigcom226        0.000000e+00  0.000000e+00
bigcom227        0.000000e+00  0.000000e+00
bigcom229        0.000000e+00  0.000000e+00
bigcom233        0.000000e+00  0.000000e+00
bigcom236        0.000000e+00  0.000000e+00
bigcom237        0.000000e+00  0.000000e+00
bigcom246        0.000000e+00  0.000000e+00
bigcom248        0.000000e+00  0.000000e+00
bigcom249        0.000000e+00  0.000000e+00
bigcom250        0.000000e+00  0.000000e+00
bigcom254        0.000000e+00  0.000000e+00
bigcom266        0.000000e+00  0.000000e+00
bigcom269        0.000000e+00  0.000000e+00
bigcom272        0.000000e+00  5.551115e-19
bigcom274        0.000000e+00  0.000000e+00
bigcom281        0.000000e+00  0.000000e+00
bigcom291        0.000000e+00  0.000000e+00
bigcom292        0.000000e+00  0.000000e+00
bigcom295        0.000000e+00  0.000000e+00
bigcom299        0.000000e+00  0.000000e+00
bigcom301        0.000000e+00  4.336809e-21
bigcom306        0.000000e+00  0.000000e+00
bigcom309        0.000000e+00  0.000000e+00
bigcom314        0.000000e+00  0.000000e+00
bigcom321        0.000000e+00  0.000000e+00
bigcom341        0.000000e+00  0.000000e+00
bigcom350        0.000000e+00  0.000000e+00
bigcom353        0.000000e+00  0.000000e+00
bigcom359        0.000000e+00  0.000000e+00
bigcom363        0.000000e+00  0.000000e+00
bigcom365        0.000000e+00  0.000000e+00
bigcom385        0.000000e+00  0.000000e+00
bigcom386        0.000000e+00  0.000000e+00
bigcom408        0.000000e+00  0.000000e+00
bigcom412        0.000000e+00  0.000000e+00
bigcom480        0.000000e+00  0.000000e+00
spin_vertex      1.812711e-04  2.430760e-01
membership_s1    2.217465e-04  1.226360e-01
membership_s3    0.000000e+00  1.084202e-21
membership_s4   -1.681086e-05  5.756392e-02
membership_s5    4.430501e-05  3.781316e-02
membership_s6    1.911623e-05  1.238671e-02
membership_s7    0.000000e+00  1.626303e-20
membership_s8    0.000000e+00  2.168404e-21
membership_s9    0.000000e+00  0.000000e+00
membership_s11   0.000000e+00  0.000000e+00
membership_s12   0.000000e+00  0.000000e+00
membership_s14   0.000000e+00  0.000000e+00
membership_s15   4.740497e-05  2.425427e-01
membership_s16   0.000000e+00  0.000000e+00
membership_s17   0.000000e+00  0.000000e+00
membership_s18   0.000000e+00  0.000000e+00
membership_s20   0.000000e+00  0.000000e+00
membership_s21   0.000000e+00  0.000000e+00
membership_s22   0.000000e+00  0.000000e+00
membership_s24   0.000000e+00  0.000000e+00
membership_s25   0.000000e+00  0.000000e+00
membership_s26   0.000000e+00  0.000000e+00
membership_s27   1.452801e-04  2.165024e-02
membership_s28   0.000000e+00  0.000000e+00
membership_s30   8.092013e-05  1.301483e-01
membership_s31   1.197714e-04  1.075168e-01
membership_s32   1.540278e-03  9.986159e-01
membership_s33   0.000000e+00  0.000000e+00
membership_s36   1.339576e-04  1.581467e-01
membership_s37   0.000000e+00  2.168404e-21
V1               1.199885e-03  9.822458e-01
V2               1.393857e-03  1.241041e+00
pdi              0.000000e+00  1.192622e-20
adhesion         8.380818e-03  1.465097e+00
cohesion         7.323095e-03  1.703885e+00
inner            7.729095e-03  2.270519e+00
outer            1.932688e-03  1.458002e+00
ioratio          4.099016e-03  1.903625e+00
comsize          6.121141e-03  1.314883e+00
[1] "Dataset: low_targets Model GLM, run: 8 of 10 2015-06-22 17:28:49"
[1] "glmnet variable coefficients"
                     [,1]          [,2]
(Intercept)     -4.520327 -9.288879e+00
graph0           0.000000  7.105658e-03
graph1           0.000000 -1.883937e-05
graph2           0.000000 -1.603574e-02
graph3           0.000000 -2.262890e-06
graph4           0.000000 -1.164566e-09
graph5           0.000000  9.203084e-04
graph6           0.000000  0.000000e+00
graph7           0.000000 -7.723676e-03
graph8           0.000000 -4.904743e-01
graph9           0.000000 -8.814799e-09
graph10          0.000000  0.000000e+00
graph11          0.000000 -2.217067e-10
graph12          0.000000  2.153781e-07
graph13          0.000000  0.000000e+00
graph14          0.000000  0.000000e+00
graph15          0.000000  6.350756e-05
graph16          0.000000  0.000000e+00
graph17          0.000000 -1.441138e-07
graph18          0.000000  0.000000e+00
graph19          0.000000  0.000000e+00
graph20          0.000000  2.460966e-05
graph21          0.000000  1.156037e-04
graph22          0.000000  0.000000e+00
graph23          0.000000 -1.367350e-04
graph24          0.000000  1.142643e-04
graph25          0.000000 -4.863457e-04
graph26          0.000000 -2.108560e-04
graph27          0.000000 -4.920784e-03
graph28          0.000000  0.000000e+00
graph29          0.000000  0.000000e+00
orbit0           0.000000  1.241777e-02
orbit1           0.000000 -1.487434e-05
orbit2           0.000000 -2.698841e-02
orbit3           0.000000 -1.159335e-02
orbit4           0.000000 -4.830745e-06
orbit5           0.000000  0.000000e+00
orbit6           0.000000 -6.313406e-10
orbit7           0.000000 -1.226239e-01
orbit8           0.000000  9.177009e-04
orbit9           0.000000  0.000000e+00
orbit10          0.000000 -8.205163e-05
orbit11          0.000000  0.000000e+00
orbit12          0.000000 -7.513291e-03
orbit13          0.000000 -1.706846e-01
orbit14          0.000000 -4.894554e-01
orbit15          0.000000  0.000000e+00
orbit16          0.000000  8.459667e-07
orbit17          0.000000 -2.463043e-06
orbit18          0.000000 -3.594029e-08
orbit19          0.000000  0.000000e+00
orbit20          0.000000 -4.639447e-09
orbit21          0.000000  5.788746e-05
orbit22          0.000000 -2.201979e-10
orbit23          0.000000  1.784696e-01
orbit24          0.000000  8.724231e-07
orbit25          0.000000 -9.331090e-10
orbit26          0.000000 -6.308492e-05
orbit27          0.000000  2.110821e-07
orbit28          0.000000  3.521227e-05
orbit29          0.000000 -6.082188e-05
orbit30          0.000000  1.610055e-04
orbit31          0.000000  0.000000e+00
orbit32          0.000000  0.000000e+00
orbit33          0.000000  7.929123e-02
orbit34          0.000000  5.371628e-05
orbit35          0.000000 -1.736331e-08
orbit36          0.000000 -1.326251e-05
orbit37          0.000000  1.726135e-06
orbit38          0.000000  1.386382e-03
orbit39          0.000000 -3.173141e-06
orbit40          0.000000  0.000000e+00
orbit41          0.000000  2.725558e-05
orbit42          0.000000  4.289645e-01
orbit43          0.000000  0.000000e+00
orbit44          0.000000 -3.816824e-01
orbit45          0.000000  0.000000e+00
orbit46          0.000000 -1.670057e-04
orbit47          0.000000 -1.027753e-02
orbit48          0.000000  0.000000e+00
orbit49          0.000000  2.695618e-05
orbit50          0.000000 -6.856882e-03
orbit51          0.000000  8.183136e-04
orbit52          0.000000  4.591784e-06
orbit53          0.000000  4.260644e-03
orbit54          0.000000  0.000000e+00
orbit55          0.000000 -1.482188e+00
orbit56          0.000000 -1.461207e-04
orbit57          0.000000  0.000000e+00
orbit58          0.000000 -3.005624e-01
orbit59          0.000000  9.280414e-05
orbit60          0.000000  7.720074e-03
orbit61          0.000000  5.275182e-01
orbit62          0.000000 -4.131204e-03
orbit63          0.000000  0.000000e+00
orbit64          0.000000  2.272455e-02
orbit65          0.000000 -5.456020e-04
orbit66          0.000000  0.000000e+00
orbit67          0.000000  0.000000e+00
orbit68          0.000000 -4.700470e-03
orbit69          0.000000 -3.699661e-02
orbit70          0.000000  0.000000e+00
orbit71          0.000000  0.000000e+00
orbit72          0.000000  0.000000e+00
AP               0.000000 -1.600387e+00
bet              0.000000  3.832024e-05
ecc              0.000000  9.493136e-04
eccrad           0.000000  3.893245e-03
close            0.000000  0.000000e+00
constraint       0.000000 -6.480242e-01
coreness         0.000000  2.678769e-01
knn              0.000000 -1.757483e-04
hubscore         0.000000  1.307176e+01
pagerank         0.000000  0.000000e+00
trans            0.000000  1.942152e-01
evcent           0.000000  5.259063e+00
first            0.000000  2.367946e-03
upto_second      0.000000 -2.863132e-05
upto_third       0.000000  0.000000e+00
upto_fourth      0.000000  0.000000e+00
upto_fifth       0.000000  0.000000e+00
upto_sixth       0.000000  6.204675e-05
second           0.000000 -2.915779e-05
third            0.000000  2.283474e-06
fourth           0.000000 -1.795771e-05
fifth            0.000000  5.842793e-05
sixth            0.000000  0.000000e+00
ratio1           0.000000 -1.995907e-04
ratio2           0.000000  5.331255e-04
ratio3           0.000000  1.082853e-03
ratio4           0.000000  0.000000e+00
ratio5           0.000000  0.000000e+00
ratio6           0.000000 -7.376596e-05
selfinter        0.000000  3.059720e-01
walktrap_vertex  0.000000 -2.547599e-01
bigcom1          0.000000 -4.724269e-01
bigcom2          0.000000 -2.737725e-01
bigcom3          0.000000 -1.908376e-01
bigcom4          0.000000  2.917917e-01
bigcom6          0.000000 -1.932680e-01
bigcom8          0.000000 -2.488781e-01
bigcom9          0.000000 -8.517115e-01
bigcom11         0.000000 -1.159632e+00
bigcom13         0.000000 -1.187459e+00
bigcom15         0.000000 -2.252403e-01
bigcom16         0.000000 -4.196125e-01
bigcom21         0.000000 -1.481581e+00
bigcom22         0.000000  6.404165e-02
bigcom24         0.000000 -1.521655e-01
bigcom26         0.000000  5.511051e-01
bigcom28         0.000000  4.116783e-01
bigcom30         0.000000 -4.281879e-01
bigcom31         0.000000 -6.733159e-01
bigcom32         0.000000 -6.780394e-01
bigcom33         0.000000 -1.881366e-01
bigcom34         0.000000 -4.485726e-01
bigcom36         0.000000 -1.180361e+00
bigcom37         0.000000  0.000000e+00
bigcom38         0.000000 -4.913806e-01
bigcom39         0.000000 -4.989852e-01
bigcom40         0.000000  8.222716e-03
bigcom43         0.000000 -2.356138e-01
bigcom44         0.000000 -9.590850e-01
bigcom46         0.000000 -7.662628e-01
bigcom47         0.000000 -9.986631e-01
bigcom49         0.000000 -2.624918e-01
bigcom50         0.000000 -8.454471e-01
bigcom51         0.000000 -1.915655e-01
bigcom52         0.000000 -6.977438e-01
bigcom54         0.000000 -2.531858e-01
bigcom56         0.000000 -3.961089e-01
bigcom62         0.000000  2.914768e+00
bigcom66         0.000000 -1.036363e+00
bigcom68         0.000000 -2.304715e-01
bigcom69         0.000000 -8.230432e-01
bigcom71         0.000000 -1.677496e-01
bigcom72         0.000000 -2.645059e-01
bigcom73         0.000000 -7.312693e-01
bigcom74         0.000000 -4.535143e-01
bigcom75         0.000000 -3.144867e-01
bigcom76         0.000000 -3.032440e-01
bigcom77         0.000000 -6.630783e-01
bigcom79         0.000000 -1.336086e+00
bigcom80         0.000000 -1.046809e+00
bigcom82         0.000000 -1.233130e+00
bigcom83         0.000000  0.000000e+00
bigcom84         0.000000 -1.643648e+00
bigcom85         0.000000 -6.774504e-01
bigcom87         0.000000 -8.387346e-01
bigcom89         0.000000 -1.130183e+00
bigcom91         0.000000 -3.593329e-01
bigcom92         0.000000 -5.425667e-01
bigcom93         0.000000 -1.490969e-03
bigcom96         0.000000 -3.922185e-01
bigcom97         0.000000 -8.036049e-01
bigcom98         0.000000 -1.149032e+00
bigcom99         0.000000  0.000000e+00
bigcom101        0.000000  3.493081e+00
bigcom104        0.000000 -1.511917e+00
bigcom106        0.000000 -8.263466e-01
bigcom109        0.000000  2.876214e+00
bigcom113        0.000000 -1.288859e+00
bigcom116        0.000000 -8.354577e-01
bigcom120        0.000000 -9.497707e-01
bigcom123        0.000000 -6.939052e-01
bigcom126        0.000000 -4.612395e-01
bigcom127        0.000000 -1.190393e-02
bigcom137        0.000000 -6.358605e-01
bigcom139        0.000000 -4.782549e-01
bigcom140        0.000000 -9.937118e-01
bigcom143        0.000000  2.305404e+00
bigcom145        0.000000 -6.484288e-02
bigcom146        0.000000 -1.448180e+00
bigcom147        0.000000 -2.046160e-01
bigcom149        0.000000  0.000000e+00
bigcom153        0.000000 -6.381321e-01
bigcom154        0.000000 -5.180426e-01
bigcom156        0.000000 -2.554864e-01
bigcom157        0.000000  0.000000e+00
bigcom158        0.000000  0.000000e+00
bigcom160        0.000000 -6.481834e-01
bigcom161        0.000000 -6.149680e-01
bigcom162        0.000000 -1.645854e-01
bigcom164        0.000000 -2.634301e-01
bigcom166        0.000000  0.000000e+00
bigcom167        0.000000 -1.618348e+00
bigcom171        0.000000  7.075073e+00
bigcom173        0.000000 -6.892738e-02
bigcom175        0.000000 -1.721652e-02
bigcom176        0.000000 -2.822612e-01
bigcom177        0.000000  0.000000e+00
bigcom178        0.000000  4.029913e+00
bigcom180        0.000000  0.000000e+00
bigcom181        0.000000 -4.277951e-01
bigcom184        0.000000 -2.104728e-01
bigcom186        0.000000 -1.012655e+00
bigcom187        0.000000 -2.201393e+00
bigcom189        0.000000  0.000000e+00
bigcom194        0.000000  0.000000e+00
bigcom195        0.000000 -4.405336e-01
bigcom196        0.000000  1.699582e+00
bigcom204        0.000000 -4.981205e-01
bigcom205        0.000000  3.277190e+00
bigcom212        0.000000  0.000000e+00
bigcom214        0.000000 -3.393029e-01
bigcom222        0.000000 -2.803593e-01
bigcom223        0.000000  0.000000e+00
bigcom226        0.000000 -3.173893e-01
bigcom227        0.000000 -1.121078e-01
bigcom229        0.000000 -1.713165e-01
bigcom233        0.000000 -2.408888e-01
bigcom236        0.000000 -4.555105e-01
bigcom237        0.000000  0.000000e+00
bigcom246        0.000000 -2.732123e-01
bigcom248        0.000000 -7.611024e-01
bigcom249        0.000000 -3.889207e-01
bigcom250        0.000000  0.000000e+00
bigcom254        0.000000 -3.498569e-01
bigcom266        0.000000 -1.054557e+00
bigcom269        0.000000 -4.804447e-01
bigcom272        0.000000 -5.757368e-01
bigcom274        0.000000 -2.592244e-02
bigcom281        0.000000 -1.160149e-01
bigcom291        0.000000 -3.016087e-01
bigcom292        0.000000 -4.706593e-01
bigcom295        0.000000 -4.573354e-01
bigcom299        0.000000 -3.147261e-01
bigcom301        0.000000 -2.023922e-01
bigcom306        0.000000 -5.766439e-01
bigcom309        0.000000 -1.041118e+00
bigcom314        0.000000  0.000000e+00
bigcom321        0.000000 -4.263038e-01
bigcom341        0.000000 -1.140599e+00
bigcom350        0.000000  0.000000e+00
bigcom353        0.000000 -1.641444e-01
bigcom359        0.000000 -1.267067e+00
bigcom363        0.000000  0.000000e+00
bigcom365        0.000000 -1.051142e+00
bigcom385        0.000000 -7.671793e-01
bigcom386        0.000000  0.000000e+00
bigcom408        0.000000 -8.287729e-01
bigcom412        0.000000 -2.697557e-01
bigcom480        0.000000 -1.722071e-02
spin_vertex      0.000000  6.621614e-01
membership_s1    0.000000  1.303821e-01
membership_s3    0.000000 -1.859217e+00
membership_s4    0.000000 -1.220749e-01
membership_s5    0.000000 -5.610686e-01
membership_s6    0.000000 -2.476966e-01
membership_s7    0.000000 -1.442575e+00
membership_s8    0.000000 -1.073874e+00
membership_s9    0.000000 -1.234517e+00
membership_s11   0.000000 -7.333705e-01
membership_s12   0.000000 -5.844221e-01
membership_s14   0.000000  0.000000e+00
membership_s15   0.000000  9.209316e-01
membership_s16   0.000000 -9.001780e-01
membership_s17   0.000000 -7.199166e-01
membership_s18   0.000000 -7.019063e-01
membership_s20   0.000000 -4.907192e-01
membership_s21   0.000000 -1.014006e+00
membership_s22   0.000000 -6.419481e-01
membership_s24   0.000000 -2.584708e+00
membership_s25   0.000000 -8.545309e-01
membership_s26   0.000000 -2.506576e+00
membership_s27   0.000000 -1.335479e-01
membership_s28   0.000000 -1.254466e+00
membership_s30   0.000000  3.097152e-01
membership_s31   0.000000  8.972537e-02
membership_s32   0.000000  1.766181e+00
membership_s33   0.000000 -1.314953e-01
membership_s36   0.000000 -2.235618e-01
membership_s37   0.000000 -9.590188e-01
V1               0.000000  1.743050e-03
V2               0.000000 -1.328046e-01
pdi              0.000000 -3.408261e+03
adhesion         0.000000  8.146013e-06
cohesion         0.000000 -1.885190e-05
inner            0.000000 -9.570570e-06
outer            0.000000  0.000000e+00
ioratio          0.000000  7.027485e-01
comsize          0.000000  7.056818e-04
[1] "Dataset: low_targets Model GBM, run: 9 of 10 2015-06-22 17:29:26"
Iter   TrainDeviance   ValidDeviance   StepSize   Improve
     1        0.1163            -nan     0.0100    0.0004
     2        0.1145            -nan     0.0100    0.0003
     3        0.1129            -nan     0.0100    0.0003
     4        0.1114            -nan     0.0100    0.0003
     5        0.1100            -nan     0.0100    0.0001
     6        0.1088            -nan     0.0100   -0.0000
     7        0.1074            -nan     0.0100    0.0002
     8        0.1062            -nan     0.0100    0.0001
     9        0.1050            -nan     0.0100    0.0001
    10        0.1036            -nan     0.0100    0.0002
    20        0.0932            -nan     0.0100    0.0001
    40        0.0809            -nan     0.0100    0.0001
    49        0.0766            -nan     0.0100    0.0000

[1] "GBM variable coefficients"
                            var    rel.inf
inner                     inner 9.37848400
ratio5                   ratio5 7.75810003
membership_s32   membership_s32 6.04985595
comsize                 comsize 5.28114325
pagerank               pagerank 4.76372416
outer                     outer 4.17824936
bet                         bet 3.15246328
fourth                   fourth 2.99703828
ioratio                 ioratio 2.83703714
cohesion               cohesion 2.65886869
V2                           V2 2.37102335
adhesion               adhesion 2.30054481
graph10                 graph10 2.02150469
orbit50                 orbit50 1.97709048
orbit18                 orbit18 1.91153715
graph23                 graph23 1.66361648
upto_sixth           upto_sixth 1.61665188
graph20                 graph20 1.54339780
ratio1                   ratio1 1.49287467
V1                           V1 1.33656799
ratio2                   ratio2 1.31584062
orbit16                 orbit16 1.28628330
graph12                 graph12 1.24653742
graph21                 graph21 1.19611617
orbit36                 orbit36 1.19383905
graph19                 graph19 1.12029457
coreness               coreness 1.09608033
knn                         knn 1.09313413
fifth                     fifth 1.08499748
walktrap_vertex walktrap_vertex 1.03243954
graph15                 graph15 1.01234753
orbit21                 orbit21 0.99838617
graph11                 graph11 0.87064483
orbit4                   orbit4 0.85251140
graph14                 graph14 0.83164038
orbit5                   orbit5 0.79351054
orbit19                 orbit19 0.73848275
close                     close 0.72020068
graph6                   graph6 0.68771563
orbit28                 orbit28 0.67452176
graph2                   graph2 0.63778857
membership_s15   membership_s15 0.63149134
orbit23                 orbit23 0.60963760
orbit27                 orbit27 0.60520227
trans                     trans 0.57018257
orbit45                 orbit45 0.54547717
orbit51                 orbit51 0.53948016
orbit9                   orbit9 0.53202923
orbit20                 orbit20 0.51600370
graph5                   graph5 0.51457278
bigcom4                 bigcom4 0.51079376
constraint           constraint 0.50062839
selfinter             selfinter 0.42695599
hubscore               hubscore 0.39842445
bigcom22               bigcom22 0.39474674
spin_vertex         spin_vertex 0.37058957
graph17                 graph17 0.29998156
orbit52                 orbit52 0.29740407
orbit49                 orbit49 0.28461811
graph13                 graph13 0.28405506
membership_s30   membership_s30 0.27150942
orbit35                 orbit35 0.25243632
graph25                 graph25 0.24953283
ratio6                   ratio6 0.24685700
orbit38                 orbit38 0.21624339
orbit17                 orbit17 0.17643272
graph7                   graph7 0.16120069
ratio3                   ratio3 0.15769774
graph1                   graph1 0.14728287
orbit26                 orbit26 0.14547679
sixth                     sixth 0.14452299
graph16                 graph16 0.13473957
orbit11                 orbit11 0.12047405
graph9                   graph9 0.10238305
membership_s31   membership_s31 0.09984033
bigcom30               bigcom30 0.09744517
orbit64                 orbit64 0.08888639
orbit56                 orbit56 0.08633195
orbit33                 orbit33 0.08471177
orbit13                 orbit13 0.07105658
orbit2                   orbit2 0.06935863
bigcom26               bigcom26 0.05829312
orbit39                 orbit39 0.03398885
orbit48                 orbit48 0.03265714
orbit30                 orbit30 0.03125012
orbit46                 orbit46 0.03080745
graph3                   graph3 0.03070569
orbit44                 orbit44 0.02959446
orbit67                 orbit67 0.02292209
graph0                   graph0 0.00000000
graph4                   graph4 0.00000000
graph8                   graph8 0.00000000
graph18                 graph18 0.00000000
graph22                 graph22 0.00000000
graph24                 graph24 0.00000000
graph26                 graph26 0.00000000
graph27                 graph27 0.00000000
graph28                 graph28 0.00000000
graph29                 graph29 0.00000000
orbit0                   orbit0 0.00000000
orbit1                   orbit1 0.00000000
orbit3                   orbit3 0.00000000
orbit6                   orbit6 0.00000000
orbit7                   orbit7 0.00000000
orbit8                   orbit8 0.00000000
orbit10                 orbit10 0.00000000
orbit12                 orbit12 0.00000000
orbit14                 orbit14 0.00000000
orbit15                 orbit15 0.00000000
orbit22                 orbit22 0.00000000
orbit24                 orbit24 0.00000000
orbit25                 orbit25 0.00000000
orbit29                 orbit29 0.00000000
orbit31                 orbit31 0.00000000
orbit32                 orbit32 0.00000000
orbit34                 orbit34 0.00000000
orbit37                 orbit37 0.00000000
orbit40                 orbit40 0.00000000
orbit41                 orbit41 0.00000000
orbit42                 orbit42 0.00000000
orbit43                 orbit43 0.00000000
orbit47                 orbit47 0.00000000
orbit53                 orbit53 0.00000000
orbit54                 orbit54 0.00000000
orbit55                 orbit55 0.00000000
orbit57                 orbit57 0.00000000
orbit58                 orbit58 0.00000000
orbit59                 orbit59 0.00000000
orbit60                 orbit60 0.00000000
orbit61                 orbit61 0.00000000
orbit62                 orbit62 0.00000000
orbit63                 orbit63 0.00000000
orbit65                 orbit65 0.00000000
orbit66                 orbit66 0.00000000
orbit68                 orbit68 0.00000000
orbit69                 orbit69 0.00000000
orbit70                 orbit70 0.00000000
orbit71                 orbit71 0.00000000
orbit72                 orbit72 0.00000000
AP                           AP 0.00000000
ecc                         ecc 0.00000000
eccrad                   eccrad 0.00000000
evcent                   evcent 0.00000000
first                     first 0.00000000
upto_second         upto_second 0.00000000
upto_third           upto_third 0.00000000
upto_fourth         upto_fourth 0.00000000
upto_fifth           upto_fifth 0.00000000
second                   second 0.00000000
third                     third 0.00000000
ratio4                   ratio4 0.00000000
bigcom1                 bigcom1 0.00000000
bigcom2                 bigcom2 0.00000000
bigcom3                 bigcom3 0.00000000
bigcom6                 bigcom6 0.00000000
bigcom8                 bigcom8 0.00000000
bigcom9                 bigcom9 0.00000000
bigcom11               bigcom11 0.00000000
bigcom13               bigcom13 0.00000000
bigcom15               bigcom15 0.00000000
bigcom16               bigcom16 0.00000000
bigcom21               bigcom21 0.00000000
bigcom24               bigcom24 0.00000000
bigcom28               bigcom28 0.00000000
bigcom31               bigcom31 0.00000000
bigcom32               bigcom32 0.00000000
bigcom33               bigcom33 0.00000000
bigcom34               bigcom34 0.00000000
bigcom36               bigcom36 0.00000000
bigcom37               bigcom37 0.00000000
bigcom38               bigcom38 0.00000000
bigcom39               bigcom39 0.00000000
bigcom40               bigcom40 0.00000000
bigcom43               bigcom43 0.00000000
bigcom44               bigcom44 0.00000000
bigcom46               bigcom46 0.00000000
bigcom47               bigcom47 0.00000000
bigcom49               bigcom49 0.00000000
bigcom50               bigcom50 0.00000000
bigcom51               bigcom51 0.00000000
bigcom52               bigcom52 0.00000000
bigcom54               bigcom54 0.00000000
bigcom56               bigcom56 0.00000000
bigcom62               bigcom62 0.00000000
bigcom66               bigcom66 0.00000000
bigcom68               bigcom68 0.00000000
bigcom69               bigcom69 0.00000000
bigcom71               bigcom71 0.00000000
bigcom72               bigcom72 0.00000000
bigcom73               bigcom73 0.00000000
bigcom74               bigcom74 0.00000000
bigcom75               bigcom75 0.00000000
bigcom76               bigcom76 0.00000000
bigcom77               bigcom77 0.00000000
bigcom79               bigcom79 0.00000000
bigcom80               bigcom80 0.00000000
bigcom82               bigcom82 0.00000000
bigcom83               bigcom83 0.00000000
bigcom84               bigcom84 0.00000000
bigcom85               bigcom85 0.00000000
bigcom87               bigcom87 0.00000000
bigcom89               bigcom89 0.00000000
bigcom91               bigcom91 0.00000000
bigcom92               bigcom92 0.00000000
bigcom93               bigcom93 0.00000000
bigcom96               bigcom96 0.00000000
bigcom97               bigcom97 0.00000000
bigcom98               bigcom98 0.00000000
bigcom99               bigcom99 0.00000000
bigcom101             bigcom101 0.00000000
bigcom104             bigcom104 0.00000000
bigcom106             bigcom106 0.00000000
bigcom109             bigcom109 0.00000000
bigcom113             bigcom113 0.00000000
bigcom116             bigcom116 0.00000000
bigcom120             bigcom120 0.00000000
bigcom123             bigcom123 0.00000000
bigcom126             bigcom126 0.00000000
bigcom127             bigcom127 0.00000000
bigcom137             bigcom137 0.00000000
bigcom139             bigcom139 0.00000000
bigcom140             bigcom140 0.00000000
bigcom143             bigcom143 0.00000000
bigcom145             bigcom145 0.00000000
bigcom146             bigcom146 0.00000000
bigcom147             bigcom147 0.00000000
bigcom149             bigcom149 0.00000000
bigcom153             bigcom153 0.00000000
bigcom154             bigcom154 0.00000000
bigcom156             bigcom156 0.00000000
bigcom157             bigcom157 0.00000000
bigcom158             bigcom158 0.00000000
bigcom160             bigcom160 0.00000000
bigcom161             bigcom161 0.00000000
bigcom162             bigcom162 0.00000000
bigcom164             bigcom164 0.00000000
bigcom166             bigcom166 0.00000000
bigcom167             bigcom167 0.00000000
bigcom171             bigcom171 0.00000000
bigcom173             bigcom173 0.00000000
bigcom175             bigcom175 0.00000000
bigcom176             bigcom176 0.00000000
bigcom177             bigcom177 0.00000000
bigcom178             bigcom178 0.00000000
bigcom180             bigcom180 0.00000000
bigcom181             bigcom181 0.00000000
bigcom184             bigcom184 0.00000000
bigcom186             bigcom186 0.00000000
bigcom187             bigcom187 0.00000000
bigcom189             bigcom189 0.00000000
bigcom194             bigcom194 0.00000000
bigcom195             bigcom195 0.00000000
bigcom196             bigcom196 0.00000000
bigcom204             bigcom204 0.00000000
bigcom205             bigcom205 0.00000000
bigcom212             bigcom212 0.00000000
bigcom214             bigcom214 0.00000000
bigcom222             bigcom222 0.00000000
bigcom223             bigcom223 0.00000000
bigcom226             bigcom226 0.00000000
bigcom227             bigcom227 0.00000000
bigcom229             bigcom229 0.00000000
bigcom233             bigcom233 0.00000000
bigcom236             bigcom236 0.00000000
bigcom237             bigcom237 0.00000000
bigcom246             bigcom246 0.00000000
bigcom248             bigcom248 0.00000000
bigcom249             bigcom249 0.00000000
bigcom250             bigcom250 0.00000000
bigcom254             bigcom254 0.00000000
bigcom266             bigcom266 0.00000000
bigcom269             bigcom269 0.00000000
bigcom272             bigcom272 0.00000000
bigcom274             bigcom274 0.00000000
bigcom281             bigcom281 0.00000000
bigcom291             bigcom291 0.00000000
bigcom292             bigcom292 0.00000000
bigcom295             bigcom295 0.00000000
bigcom299             bigcom299 0.00000000
bigcom301             bigcom301 0.00000000
bigcom306             bigcom306 0.00000000
bigcom309             bigcom309 0.00000000
bigcom314             bigcom314 0.00000000
bigcom321             bigcom321 0.00000000
bigcom341             bigcom341 0.00000000
bigcom350             bigcom350 0.00000000
bigcom353             bigcom353 0.00000000
bigcom359             bigcom359 0.00000000
bigcom363             bigcom363 0.00000000
bigcom365             bigcom365 0.00000000
bigcom385             bigcom385 0.00000000
bigcom386             bigcom386 0.00000000
bigcom408             bigcom408 0.00000000
bigcom412             bigcom412 0.00000000
bigcom480             bigcom480 0.00000000
membership_s1     membership_s1 0.00000000
membership_s3     membership_s3 0.00000000
membership_s4     membership_s4 0.00000000
membership_s5     membership_s5 0.00000000
membership_s6     membership_s6 0.00000000
membership_s7     membership_s7 0.00000000
membership_s8     membership_s8 0.00000000
membership_s9     membership_s9 0.00000000
membership_s11   membership_s11 0.00000000
membership_s12   membership_s12 0.00000000
membership_s14   membership_s14 0.00000000
membership_s16   membership_s16 0.00000000
membership_s17   membership_s17 0.00000000
membership_s18   membership_s18 0.00000000
membership_s20   membership_s20 0.00000000
membership_s21   membership_s21 0.00000000
membership_s22   membership_s22 0.00000000
membership_s24   membership_s24 0.00000000
membership_s25   membership_s25 0.00000000
membership_s26   membership_s26 0.00000000
membership_s27   membership_s27 0.00000000
membership_s28   membership_s28 0.00000000
membership_s33   membership_s33 0.00000000
membership_s36   membership_s36 0.00000000
membership_s37   membership_s37 0.00000000
pdi                         pdi 0.00000000
[1] "Dataset: low_targets Model RF, run: 9 of 10 2015-06-22 17:29:50"
     |      Out-of-bag   |
Tree |      MSE  %Var(y) |
   1 |  0.02241   210.95 |
   2 |  0.02039   191.96 |
   3 |    0.019   178.85 |
   4 |  0.01675   157.66 |
   5 |  0.01539   144.93 |
   6 |   0.0147   138.42 |
   7 |  0.01452   136.68 |
   8 |  0.01363   128.28 |
   9 |  0.01323   124.52 |
  10 |  0.01327   124.95 |
  11 |   0.0132   124.29 |
  12 |  0.01333   125.52 |
  13 |  0.01325   124.72 |
  14 |  0.01305   122.91 |
  15 |  0.01298   122.21 |
  16 |  0.01267   119.27 |
  17 |  0.01255   118.15 |
  18 |  0.01243   117.01 |
  19 |  0.01224   115.27 |
  20 |  0.01211   114.05 |
  21 |  0.01201   113.11 |
  22 |  0.01195   112.55 |
  23 |  0.01196   112.61 |
  24 |  0.01192   112.22 |
  25 |  0.01184   111.43 |
  26 |  0.01173   110.41 |
  27 |  0.01173   110.43 |
  28 |  0.01168   109.99 |
  29 |   0.0117   110.16 |
  30 |  0.01164   109.61 |
  31 |  0.01163   109.49 |
  32 |  0.01163   109.50 |
  33 |  0.01165   109.63 |
  34 |  0.01163   109.51 |
  35 |  0.01155   108.78 |
  36 |  0.01147   108.03 |
  37 |  0.01144   107.73 |
  38 |   0.0115   108.26 |
  39 |  0.01142   107.55 |
  40 |  0.01139   107.26 |
  41 |  0.01141   107.39 |
  42 |  0.01135   106.88 |
  43 |  0.01133   106.63 |
  44 |  0.01132   106.60 |
  45 |  0.01134   106.79 |
  46 |  0.01133   106.66 |
  47 |  0.01134   106.78 |
  48 |  0.01133   106.66 |
  49 |  0.01133   106.69 |
  50 |  0.01133   106.66 |
  51 |  0.01133   106.69 |
  52 |  0.01134   106.79 |
  53 |  0.01131   106.49 |
  54 |  0.01129   106.28 |
  55 |   0.0113   106.41 |
  56 |  0.01128   106.16 |
  57 |  0.01126   105.99 |
  58 |  0.01122   105.64 |
  59 |  0.01125   105.87 |
  60 |  0.01126   105.99 |
  61 |  0.01125   105.95 |
  62 |  0.01121   105.51 |
  63 |  0.01122   105.65 |
  64 |  0.01124   105.83 |
  65 |  0.01121   105.49 |
  66 |  0.01118   105.27 |
  67 |  0.01115   104.96 |
  68 |  0.01116   105.06 |
  69 |  0.01116   105.02 |
  70 |  0.01116   105.05 |
  71 |  0.01115   104.93 |
  72 |  0.01117   105.17 |
  73 |  0.01116   105.04 |
  74 |  0.01117   105.13 |
  75 |  0.01117   105.12 |
  76 |  0.01114   104.91 |
  77 |  0.01114   104.86 |
  78 |  0.01114   104.88 |
  79 |  0.01115   104.98 |
  80 |  0.01111   104.60 |
  81 |  0.01112   104.73 |
  82 |  0.01113   104.81 |
  83 |  0.01114   104.89 |
  84 |  0.01114   104.89 |
  85 |  0.01113   104.82 |
  86 |  0.01113   104.75 |
  87 |  0.01112   104.68 |
  88 |  0.01109   104.37 |
  89 |   0.0111   104.50 |
  90 |  0.01107   104.18 |
  91 |  0.01105   104.05 |
  92 |  0.01104   103.95 |
  93 |  0.01104   103.94 |
  94 |  0.01104   103.92 |
  95 |  0.01104   103.96 |
  96 |  0.01103   103.82 |
  97 |  0.01102   103.76 |
  98 |  0.01102   103.78 |
  99 |  0.01102   103.71 |
 100 |  0.01103   103.82 |
[1] "Random Forest variable coefficients"
                      %IncMSE IncNodePurity
graph0           7.329176e-05  1.279165e-01
graph1           3.536940e-03  2.259965e-01
graph2           3.438843e-05  5.630544e-02
graph3           3.944004e-04  3.589654e-01
graph4           2.315600e-03  3.133664e-01
graph5           1.160306e-03  3.428331e-01
graph6           1.100609e-03  2.011024e-01
graph7           2.349372e-06  5.123402e-02
graph8           0.000000e+00  1.428571e-02
graph9           1.351751e-03  3.630455e-01
graph10          1.936337e-03  2.638067e-01
graph11          9.829789e-03  4.643320e-01
graph12          2.767860e-03  3.280801e-01
graph13          1.105198e-03  3.354748e-01
graph14          2.668079e-03  3.177794e-01
graph15          3.410845e-03  1.461795e-01
graph16          4.949143e-04  2.531389e-01
graph17          5.456182e-04  2.917242e-01
graph18          1.507493e-04  8.750495e-02
graph19          1.743710e-04  4.205052e-01
graph20          7.714296e-04  3.602121e-01
graph21          3.978366e-04  1.577458e-01
graph22          1.940930e-05  3.073501e-02
graph23          4.039346e-04  3.043421e-01
graph24          2.415883e-04  2.200439e-02
graph25          9.168594e-05  7.956496e-02
graph26         -4.344049e-06  1.500000e-02
graph27          8.661758e-06  1.714286e-02
graph28          0.000000e+00  6.938894e-20
graph29          0.000000e+00  0.000000e+00
orbit0           2.113211e-05  6.262922e-02
orbit1           7.011003e-04  2.808133e-01
orbit2           8.112635e-05  1.861235e-01
orbit3           2.361890e-05  1.111370e-01
orbit4           8.476855e-04  5.713825e-01
orbit5           1.471542e-04  1.989401e-01
orbit6           1.541055e-03  2.694871e-01
orbit7           5.906577e-05  1.572514e-01
orbit8           3.872426e-04  2.344372e-01
orbit9           2.409352e-03  2.664371e-01
orbit10          2.200500e-04  1.544080e-01
orbit11          5.668039e-05  7.746247e-02
orbit12          1.098139e-04  4.373534e-02
orbit13          3.032184e-05  3.974888e-02
orbit14          0.000000e+00  8.750000e-03
orbit15          1.542412e-03  3.122472e-01
orbit16          8.280042e-04  3.008997e-01
orbit17          1.312164e-04  2.882664e-01
orbit18          1.231861e-03  1.049123e+00
orbit19          2.001383e-03  3.442321e-01
orbit20          1.782931e-03  1.929847e-01
orbit21          1.001383e-03  2.032021e-01
orbit22          8.587767e-03  3.687132e-01
orbit23         -2.281687e-05  1.629644e-01
orbit24          4.389470e-03  4.318227e-01
orbit25          1.010323e-04  3.716321e-02
orbit26          1.102048e-04  5.046832e-02
orbit27          8.971372e-04  2.702945e-01
orbit28          9.053533e-04  2.325387e-01
orbit29          1.359773e-05  4.170024e-02
orbit30          8.039300e-04  6.241206e-02
orbit31          2.201157e-03  2.685993e-01
orbit32          1.343881e-04  1.262773e-01
orbit33         -1.795168e-05  1.293392e-01
orbit34          1.234533e-03  2.216235e-01
orbit35          1.024022e-03  3.000090e-01
orbit36          3.010205e-04  1.527267e-01
orbit37          4.154273e-04  1.102032e-01
orbit38          4.388334e-04  4.993092e-01
orbit39          1.351174e-03  2.362541e-01
orbit40          5.596080e-05  1.100173e-01
orbit41          1.567541e-04  7.520346e-02
orbit42         -8.724909e-06  2.643186e-02
orbit43          0.000000e+00  2.555556e-02
orbit44         -8.661758e-06  9.234973e-03
orbit45          7.760407e-04  2.888879e-01
orbit46          3.066608e-05  7.225668e-02
orbit47          4.334613e-05  6.736745e-02
orbit48          1.739155e-05  7.557214e-02
orbit49          1.065064e-03  3.361509e-01
orbit50          1.110765e-03  6.107618e-01
orbit51          1.458610e-03  1.341364e-01
orbit52          1.577719e-05  2.778228e-02
orbit53          1.810350e-05  3.283029e-01
orbit54          9.106114e-05  4.411851e-02
orbit55          0.000000e+00  0.000000e+00
orbit56          5.800824e-04  4.658768e-01
orbit57          1.087903e-06  4.803704e-03
orbit58          0.000000e+00  0.000000e+00
orbit59          3.135804e-05  3.854024e-02
orbit60          1.408696e-05  4.128078e-02
orbit61          0.000000e+00  1.674819e-02
orbit62          2.181653e-04  8.007221e-02
orbit63         -4.260941e-06  4.395072e-02
orbit64          1.313320e-05  2.010685e-01
orbit65          3.040086e-05  5.780952e-02
orbit66          0.000000e+00  0.000000e+00
orbit67          2.451108e-05  1.325867e-02
orbit68          0.000000e+00  2.168404e-21
orbit69          0.000000e+00  0.000000e+00
orbit70          0.000000e+00  1.387779e-19
orbit71          0.000000e+00  0.000000e+00
orbit72          0.000000e+00  0.000000e+00
AP              -6.736367e-06  2.020448e-02
bet              3.330587e-04  1.018908e+00
ecc              4.862933e-05  1.152147e-01
eccrad           7.551913e-05  5.660713e-02
close            4.305498e-03  4.913649e-01
constraint       2.408320e-04  3.737108e-01
coreness         7.348373e-04  4.816905e-01
knn              3.799706e-03  4.515004e-01
hubscore         5.214559e-04  3.041176e-01
pagerank         1.915801e-03  2.021128e+00
trans           -5.504762e-05  2.126538e-01
evcent           1.532258e-03  2.891465e-01
first            2.588040e-05  4.960804e-02
upto_second      5.779933e-04  2.467088e-01
upto_third       2.751752e-03  3.324513e-01
upto_fourth      1.284947e-03  2.387185e-01
upto_fifth       1.687377e-03  6.057985e-01
upto_sixth       5.619315e-03  2.560217e-01
second           1.940412e-03  1.590110e-01
third            1.993028e-03  3.651167e-01
fourth           2.843189e-03  9.222246e-01
fifth            2.357196e-03  7.596134e-01
sixth            2.477142e-03  6.885081e-01
ratio1           5.673791e-03  5.939456e-01
ratio2           3.343463e-03  1.296275e+00
ratio3           2.058547e-03  7.365652e-01
ratio4           2.277022e-03  5.499614e-01
ratio5           3.030734e-03  2.732476e+00
ratio6           1.322282e-03  8.883388e-01
selfinter       -2.595293e-05  1.305295e-01
walktrap_vertex  2.385696e-04  5.683463e-01
bigcom1          1.150828e-05  3.254171e-02
bigcom2          0.000000e+00  0.000000e+00
bigcom3         -2.090616e-06  1.296754e-01
bigcom4          1.172869e-05  1.894691e-02
bigcom6          0.000000e+00  0.000000e+00
bigcom8          0.000000e+00  0.000000e+00
bigcom9          0.000000e+00  0.000000e+00
bigcom11         0.000000e+00  0.000000e+00
bigcom13         0.000000e+00  0.000000e+00
bigcom15         0.000000e+00  0.000000e+00
bigcom16         0.000000e+00  3.469447e-20
bigcom21         0.000000e+00  3.469447e-20
bigcom22         1.815950e-04  3.309887e-02
bigcom24         0.000000e+00  0.000000e+00
bigcom26         4.748561e-05  1.231762e-01
bigcom28        -1.428142e-05  5.092237e-02
bigcom30         3.179985e-04  1.950850e-01
bigcom31         0.000000e+00  0.000000e+00
bigcom32         0.000000e+00  0.000000e+00
bigcom33         0.000000e+00  0.000000e+00
bigcom34         0.000000e+00  0.000000e+00
bigcom36         0.000000e+00  3.469447e-20
bigcom37         0.000000e+00  0.000000e+00
bigcom38         0.000000e+00  0.000000e+00
bigcom39         0.000000e+00  0.000000e+00
bigcom40         3.755940e-04  7.611070e-02
bigcom43         0.000000e+00  0.000000e+00
bigcom44         0.000000e+00  0.000000e+00
bigcom46         0.000000e+00  0.000000e+00
bigcom47         0.000000e+00  0.000000e+00
bigcom49         0.000000e+00  0.000000e+00
bigcom50         0.000000e+00  3.469447e-20
bigcom51         0.000000e+00  0.000000e+00
bigcom52         0.000000e+00  0.000000e+00
bigcom54         0.000000e+00  0.000000e+00
bigcom56         0.000000e+00  0.000000e+00
bigcom62        -8.528104e-06  5.597652e-01
bigcom66         0.000000e+00  0.000000e+00
bigcom68         0.000000e+00  0.000000e+00
bigcom69         0.000000e+00  0.000000e+00
bigcom71         0.000000e+00  0.000000e+00
bigcom72         0.000000e+00  0.000000e+00
bigcom73         0.000000e+00  0.000000e+00
bigcom74         0.000000e+00  0.000000e+00
bigcom75         0.000000e+00  0.000000e+00
bigcom76         0.000000e+00  0.000000e+00
bigcom77         0.000000e+00  0.000000e+00
bigcom79         0.000000e+00  0.000000e+00
bigcom80         0.000000e+00  0.000000e+00
bigcom82         0.000000e+00  0.000000e+00
bigcom83         0.000000e+00  0.000000e+00
bigcom84         0.000000e+00  0.000000e+00
bigcom85         0.000000e+00  3.469447e-20
bigcom87         0.000000e+00  0.000000e+00
bigcom89         0.000000e+00  0.000000e+00
bigcom91         0.000000e+00  3.469447e-20
bigcom92         0.000000e+00  0.000000e+00
bigcom93         0.000000e+00  0.000000e+00
bigcom96         0.000000e+00  0.000000e+00
bigcom97         0.000000e+00  0.000000e+00
bigcom98         0.000000e+00  0.000000e+00
bigcom99         0.000000e+00  0.000000e+00
bigcom101        2.547118e-05  3.011418e-01
bigcom104        0.000000e+00  0.000000e+00
bigcom106        0.000000e+00  0.000000e+00
bigcom109       -1.522204e-06  4.222499e-01
bigcom113        0.000000e+00  0.000000e+00
bigcom116        0.000000e+00  0.000000e+00
bigcom120        0.000000e+00  0.000000e+00
bigcom123        0.000000e+00  0.000000e+00
bigcom126        0.000000e+00  0.000000e+00
bigcom127        0.000000e+00  0.000000e+00
bigcom137        0.000000e+00  0.000000e+00
bigcom139        0.000000e+00  0.000000e+00
bigcom140        0.000000e+00  0.000000e+00
bigcom143        1.838735e-05  3.006173e-01
bigcom145        0.000000e+00  0.000000e+00
bigcom146        0.000000e+00  0.000000e+00
bigcom147        0.000000e+00  0.000000e+00
bigcom149        0.000000e+00  0.000000e+00
bigcom153        0.000000e+00  0.000000e+00
bigcom154        0.000000e+00  0.000000e+00
bigcom156        0.000000e+00  0.000000e+00
bigcom157        0.000000e+00  0.000000e+00
bigcom158        0.000000e+00  0.000000e+00
bigcom160        0.000000e+00  0.000000e+00
bigcom161        0.000000e+00  0.000000e+00
bigcom162        0.000000e+00  0.000000e+00
bigcom164        0.000000e+00  0.000000e+00
bigcom166        0.000000e+00  0.000000e+00
bigcom167        0.000000e+00  0.000000e+00
bigcom171        0.000000e+00  7.655003e-01
bigcom173        0.000000e+00  0.000000e+00
bigcom175        0.000000e+00  0.000000e+00
bigcom176        0.000000e+00  0.000000e+00
bigcom177        0.000000e+00  0.000000e+00
bigcom178        1.297369e-04  1.112260e+00
bigcom180        0.000000e+00  0.000000e+00
bigcom181        0.000000e+00  0.000000e+00
bigcom184        0.000000e+00  0.000000e+00
bigcom186        0.000000e+00  4.336809e-21
bigcom187        0.000000e+00  0.000000e+00
bigcom189        0.000000e+00  0.000000e+00
bigcom194        0.000000e+00  0.000000e+00
bigcom195        0.000000e+00  0.000000e+00
bigcom196       -1.858869e-06  6.406729e-01
bigcom204        0.000000e+00  0.000000e+00
bigcom205        9.000928e-06  3.706419e-01
bigcom212        0.000000e+00  0.000000e+00
bigcom214        0.000000e+00  0.000000e+00
bigcom222        0.000000e+00  0.000000e+00
bigcom223        0.000000e+00  0.000000e+00
bigcom226        0.000000e+00  0.000000e+00
bigcom227        0.000000e+00  0.000000e+00
bigcom229        0.000000e+00  0.000000e+00
bigcom233        0.000000e+00  0.000000e+00
bigcom236        0.000000e+00  0.000000e+00
bigcom237        0.000000e+00  0.000000e+00
bigcom246        0.000000e+00  0.000000e+00
bigcom248        0.000000e+00  0.000000e+00
bigcom249        0.000000e+00  6.938894e-20
bigcom250        0.000000e+00  0.000000e+00
bigcom254        0.000000e+00  0.000000e+00
bigcom266        0.000000e+00  0.000000e+00
bigcom269        0.000000e+00  0.000000e+00
bigcom272        0.000000e+00  0.000000e+00
bigcom274        0.000000e+00  0.000000e+00
bigcom281        0.000000e+00  0.000000e+00
bigcom291        0.000000e+00  0.000000e+00
bigcom292        0.000000e+00  0.000000e+00
bigcom295        0.000000e+00  0.000000e+00
bigcom299       -2.407891e-05  6.248471e-01
bigcom301        0.000000e+00  0.000000e+00
bigcom306        0.000000e+00  0.000000e+00
bigcom309        0.000000e+00  0.000000e+00
bigcom314        0.000000e+00  0.000000e+00
bigcom321        0.000000e+00  3.469447e-20
bigcom341        0.000000e+00  0.000000e+00
bigcom350        0.000000e+00  0.000000e+00
bigcom353        0.000000e+00  0.000000e+00
bigcom359        0.000000e+00  0.000000e+00
bigcom363        0.000000e+00  0.000000e+00
bigcom365        0.000000e+00  0.000000e+00
bigcom385        0.000000e+00  0.000000e+00
bigcom386        0.000000e+00  0.000000e+00
bigcom408        0.000000e+00  0.000000e+00
bigcom412        0.000000e+00  0.000000e+00
bigcom480        0.000000e+00  0.000000e+00
spin_vertex      1.006423e-04  2.697103e-01
membership_s1    2.015445e-04  2.254188e-01
membership_s3    0.000000e+00  0.000000e+00
membership_s4    9.356249e-06  1.761573e-02
membership_s5    0.000000e+00  1.084202e-20
membership_s6    5.315537e-05  6.196575e-02
membership_s7    8.741259e-06  2.880952e-02
membership_s8    0.000000e+00  0.000000e+00
membership_s9    0.000000e+00  0.000000e+00
membership_s11   0.000000e+00  0.000000e+00
membership_s12   0.000000e+00  1.734723e-20
membership_s14  -3.439169e-05  3.214956e-01
membership_s15   1.441864e-04  2.640295e-01
membership_s16   0.000000e+00  2.168404e-21
membership_s17   0.000000e+00  0.000000e+00
membership_s18   0.000000e+00  1.734723e-20
membership_s20   0.000000e+00  0.000000e+00
membership_s21   4.897692e-05  2.812838e-01
membership_s22   0.000000e+00  0.000000e+00
membership_s24   0.000000e+00  0.000000e+00
membership_s25   0.000000e+00  0.000000e+00
membership_s26   0.000000e+00  0.000000e+00
membership_s27   9.020429e-06  2.611659e-02
membership_s28   0.000000e+00  0.000000e+00
membership_s30   1.932590e-04  1.221749e-01
membership_s31   9.826954e-05  1.026719e-01
membership_s32   2.166591e-03  1.208194e+00
membership_s33   0.000000e+00  0.000000e+00
membership_s36   3.081363e-05  2.324321e-02
membership_s37   0.000000e+00  0.000000e+00
V1               7.160406e-04  1.112226e+00
V2               1.826486e-03  1.026693e+00
pdi             -7.549612e-06  2.113503e-02
adhesion         1.254036e-02  1.669196e+00
cohesion         1.250464e-02  1.357463e+00
inner            5.654015e-03  2.166345e+00
outer            6.488616e-03  1.868133e+00
ioratio          5.408652e-03  1.869267e+00
comsize          9.011771e-03  1.480870e+00
[1] "Dataset: low_targets Model GLM, run: 9 of 10 2015-06-22 17:31:10"
[1] "glmnet variable coefficients"
                     [,1]          [,2]
(Intercept)     -4.523248 -1.705142e+01
graph0           0.000000  4.112264e-02
graph1           0.000000 -1.136922e-05
graph2           0.000000  7.741606e-03
graph3           0.000000 -6.339357e-06
graph4           0.000000  0.000000e+00
graph5           0.000000  4.992412e-04
graph6           0.000000  4.483313e-05
graph7           0.000000 -7.797347e-03
graph8           0.000000 -3.413148e-01
graph9           0.000000 -2.281361e-07
graph10          0.000000  0.000000e+00
graph11          0.000000 -4.272813e-10
graph12          0.000000  0.000000e+00
graph13          0.000000 -1.964094e-06
graph14          0.000000  0.000000e+00
graph15          0.000000  2.826135e-04
graph16          0.000000  2.009828e-06
graph17          0.000000  3.972243e-06
graph18          0.000000 -6.276364e-07
graph19          0.000000 -1.789106e-05
graph20          0.000000  1.146329e-05
graph21          0.000000  6.629083e-05
graph22          0.000000 -3.261761e-05
graph23          0.000000 -1.366117e-04
graph24          0.000000  3.337630e-04
graph25          0.000000 -1.000959e-04
graph26          0.000000 -4.167252e-03
graph27          0.000000 -2.264671e-02
graph28          0.000000  0.000000e+00
graph29          0.000000  0.000000e+00
orbit0           0.000000  3.353399e-02
orbit1           0.000000  0.000000e+00
orbit2           0.000000 -5.708493e-02
orbit3           0.000000  9.726434e-03
orbit4           0.000000 -7.460931e-06
orbit5           0.000000  2.092991e-05
orbit6           0.000000  0.000000e+00
orbit7           0.000000 -2.276757e-01
orbit8           0.000000  7.253063e-04
orbit9           0.000000  2.278325e-04
orbit10          0.000000 -1.437711e-04
orbit11          0.000000  2.517839e-02
orbit12          0.000000 -7.778778e-03
orbit13          0.000000 -3.900813e-02
orbit14          0.000000 -3.365662e-01
orbit15          0.000000 -1.789167e-07
orbit16          0.000000 -1.231696e-06
orbit17          0.000000 -4.320862e-06
orbit18          0.000000 -2.203982e-08
orbit19          0.000000  0.000000e+00
orbit20          0.000000 -8.832521e-08
orbit21          0.000000  8.103291e-05
orbit22          0.000000 -4.188968e-10
orbit23          0.000000  4.012040e-01
orbit24          0.000000  1.170117e-06
orbit25          0.000000 -2.292551e-06
orbit26          0.000000  2.524639e-04
orbit27          0.000000  0.000000e+00
orbit28          0.000000  1.151961e-06
orbit29          0.000000 -8.518969e-05
orbit30          0.000000 -2.125850e-03
orbit31          0.000000  0.000000e+00
orbit32          0.000000  3.013878e-08
orbit33          0.000000  1.749147e-01
orbit34          0.000000  2.584782e-04
orbit35          0.000000  1.766829e-06
orbit36          0.000000  1.247619e-05
orbit37          0.000000  4.297328e-06
orbit38          0.000000  7.232094e-04
orbit39          0.000000 -6.446496e-08
orbit40          0.000000  1.724317e-05
orbit41          0.000000 -4.748655e-05
orbit42          0.000000  1.696992e-01
orbit43          0.000000 -4.440257e-08
orbit44          0.000000 -3.122525e-01
orbit45          0.000000 -6.521117e-06
orbit46          0.000000 -2.816748e-04
orbit47          0.000000  9.936905e-03
orbit48          0.000000 -1.908872e-04
orbit49          0.000000  2.006219e-05
orbit50          0.000000 -4.284319e-03
orbit51          0.000000  2.094614e-04
orbit52          0.000000  8.307965e-05
orbit53          0.000000  4.593013e-03
orbit54          0.000000 -3.449299e-05
orbit55          0.000000 -1.726365e+00
orbit56          0.000000 -1.292509e-04
orbit57          0.000000  0.000000e+00
orbit58          0.000000 -6.358096e-01
orbit59          0.000000  3.412313e-04
orbit60          0.000000  7.969575e-04
orbit61          0.000000  3.951999e-01
orbit62          0.000000 -4.541879e-03
orbit63          0.000000  0.000000e+00
orbit64          0.000000  3.988325e-02
orbit65          0.000000 -6.828676e-03
orbit66          0.000000  0.000000e+00
orbit67          0.000000  1.347422e+00
orbit68          0.000000 -2.160757e-02
orbit69          0.000000 -7.647714e-02
orbit70          0.000000  0.000000e+00
orbit71          0.000000  0.000000e+00
orbit72          0.000000  0.000000e+00
AP               0.000000 -2.080818e-01
bet              0.000000  4.576026e-05
ecc              0.000000  8.876153e-02
eccrad           0.000000  5.146197e-01
close            0.000000  0.000000e+00
constraint       0.000000 -7.252303e-01
coreness         0.000000  3.059084e-01
knn              0.000000 -6.667423e-04
hubscore         0.000000  3.580267e+01
pagerank         0.000000 -3.409064e-01
trans            0.000000  2.555149e-01
evcent           0.000000  2.441972e+01
first            0.000000  2.068279e-02
upto_second      0.000000 -3.195776e-05
upto_third       0.000000  9.503492e-06
upto_fourth      0.000000  0.000000e+00
upto_fifth       0.000000  9.168914e-07
upto_sixth       0.000000  5.222066e-04
second           0.000000 -3.434962e-05
third            0.000000  5.216978e-05
fourth           0.000000 -1.038836e-05
fifth            0.000000  4.566944e-05
sixth            0.000000  1.024233e-05
ratio1           0.000000 -6.927601e-04
ratio2           0.000000  9.407621e-04
ratio3           0.000000  1.049916e-03
ratio4           0.000000 -6.716271e-04
ratio5           0.000000  0.000000e+00
ratio6           0.000000 -3.423229e-05
selfinter        0.000000  9.679027e-02
walktrap_vertex  0.000000 -3.696444e-01
bigcom1          0.000000 -4.748656e-01
bigcom2          0.000000 -6.541405e-01
bigcom3          0.000000  8.394478e-02
bigcom4          0.000000  1.954702e-01
bigcom6          0.000000 -3.063776e-01
bigcom8          0.000000 -2.369335e-01
bigcom9          0.000000 -1.267993e+00
bigcom11         0.000000 -1.452709e+00
bigcom13         0.000000 -1.088283e+00
bigcom15         0.000000 -3.678569e-01
bigcom16         0.000000 -1.643520e+00
bigcom21         0.000000 -1.911609e+00
bigcom22         0.000000  7.690217e-02
bigcom24         0.000000 -3.095400e-01
bigcom26         0.000000  4.787008e-01
bigcom28         0.000000  4.302229e-03
bigcom30         0.000000 -2.116668e-01
bigcom31         0.000000 -7.532456e-01
bigcom32         0.000000 -1.291493e+00
bigcom33         0.000000 -2.970770e-01
bigcom34         0.000000  0.000000e+00
bigcom36         0.000000 -2.847134e+00
bigcom37         0.000000  0.000000e+00
bigcom38         0.000000 -9.704530e-01
bigcom39         0.000000 -8.108409e-01
bigcom40         0.000000 -1.134008e-01
bigcom43         0.000000 -4.068280e-01
bigcom44         0.000000 -1.142693e+00
bigcom46         0.000000 -1.312210e+00
bigcom47         0.000000 -1.511470e+00
bigcom49         0.000000 -6.299510e-01
bigcom50         0.000000 -1.272309e+00
bigcom51         0.000000 -3.697580e-01
bigcom52         0.000000 -1.027573e+00
bigcom54         0.000000 -3.792342e-01
bigcom56         0.000000 -4.641144e-01
bigcom62         0.000000  2.924889e+00
bigcom66         0.000000 -1.062821e+00
bigcom68         0.000000 -3.721142e-01
bigcom69         0.000000 -1.195468e+00
bigcom71         0.000000 -4.179002e-01
bigcom72         0.000000 -4.208433e-01
bigcom73         0.000000 -9.516446e-01
bigcom74         0.000000 -8.444507e-01
bigcom75         0.000000 -4.585631e-01
bigcom76         0.000000 -7.205026e-01
bigcom77         0.000000 -6.292045e-01
bigcom79         0.000000 -1.752994e+00
bigcom80         0.000000 -1.405115e+00
bigcom82         0.000000 -1.873491e+00
bigcom83         0.000000  0.000000e+00
bigcom84         0.000000 -1.580333e+00
bigcom85         0.000000 -9.835768e-01
bigcom87         0.000000 -9.858988e-01
bigcom89         0.000000 -1.410558e+00
bigcom91         0.000000 -7.566953e-01
bigcom92         0.000000 -9.804647e-01
bigcom93         0.000000 -5.160716e-02
bigcom96         0.000000 -7.901926e-01
bigcom97         0.000000 -1.064451e+00
bigcom98         0.000000 -1.190546e+00
bigcom99         0.000000 -1.093508e+00
bigcom101        0.000000  4.452485e+00
bigcom104        0.000000 -1.889455e+00
bigcom106        0.000000 -1.020428e+00
bigcom109        0.000000  3.043705e+00
bigcom113        0.000000 -1.497442e+00
bigcom116        0.000000 -1.291955e+00
bigcom120        0.000000 -1.522384e+00
bigcom123        0.000000 -1.362710e+00
bigcom126        0.000000 -6.495045e-01
bigcom127        0.000000 -8.065088e-02
bigcom137        0.000000 -9.076043e-01
bigcom139        0.000000 -7.071419e-01
bigcom140        0.000000 -9.509496e-01
bigcom143        0.000000  2.449313e+00
bigcom145        0.000000 -1.083233e-01
bigcom146        0.000000 -1.721591e-01
bigcom147        0.000000 -2.931168e-01
bigcom149        0.000000  0.000000e+00
bigcom153        0.000000 -8.739856e-01
bigcom154        0.000000 -7.284608e-01
bigcom156        0.000000 -4.868357e-01
bigcom157        0.000000  0.000000e+00
bigcom158        0.000000 -1.210410e+00
bigcom160        0.000000 -9.184091e-01
bigcom161        0.000000 -3.015575e-01
bigcom162        0.000000 -3.239863e-01
bigcom164        0.000000 -1.953827e-01
bigcom166        0.000000  0.000000e+00
bigcom167        0.000000 -9.837793e-01
bigcom171        0.000000  7.446306e+00
bigcom173        0.000000  0.000000e+00
bigcom175        0.000000 -2.096829e-02
bigcom176        0.000000 -2.867437e-01
bigcom177        0.000000  0.000000e+00
bigcom178        0.000000  3.654769e+00
bigcom180        0.000000  0.000000e+00
bigcom181        0.000000 -6.553814e-01
bigcom184        0.000000  0.000000e+00
bigcom186        0.000000 -1.182888e+00
bigcom187        0.000000 -1.731511e+00
bigcom189        0.000000 -1.019435e+00
bigcom194        0.000000 -2.779780e-03
bigcom195        0.000000 -6.769861e-01
bigcom196        0.000000  1.972835e+00
bigcom204        0.000000 -7.908939e-01
bigcom205        0.000000  3.229922e+00
bigcom212        0.000000  0.000000e+00
[truncated: 114,535 more chars]
