# Supplementary material for: Distinctive Behaviors of Druggable Proteins in Cellular Networks
Source: PLoS Comput Biol. 2015 Dec 23;11(12):e1004597. doi: 10.1371/journal.pcbi.1004597 (PMC4689399; doi:10.1371/journal.pcbi.1004597)
Supplement: S1 File — (ZIP) [file pcbi.1004597.s004.zip › S1_File/direct.murcko.20150613_all_predict.ppi.optimised_Target_results_low_TnotC.txt]

[[1]]
[1] "low_TnotC"

[1] "Dataset: low_TnotC Model GBM, run: 1 of 10 2015-06-22 17:03:51"
Iter   TrainDeviance   ValidDeviance   StepSize   Improve
     1        0.0935            -nan     0.0100    0.0002
     2        0.0909            -nan     0.0100    0.0001
     3        0.0891            -nan     0.0100    0.0002
     4        0.0877            -nan     0.0100    0.0002
     5        0.0865            -nan     0.0100    0.0001
     6        0.0850            -nan     0.0100    0.0002
     7        0.0836            -nan     0.0100    0.0001
     8        0.0824            -nan     0.0100    0.0001
     9        0.0816            -nan     0.0100    0.0000
    10        0.0802            -nan     0.0100    0.0001
    20        0.0714            -nan     0.0100    0.0000
    40        0.0600            -nan     0.0100    0.0000
    44        0.0582            -nan     0.0100   -0.0000

[1] "GBM variable coefficients"
                            var     rel.inf
ratio5                   ratio5 9.701142924
pagerank               pagerank 8.422510997
inner                     inner 5.878552006
membership_s32   membership_s32 4.801807391
adhesion               adhesion 4.571834293
cohesion               cohesion 3.954705139
bet                         bet 3.871676392
outer                     outer 3.830380258
comsize                 comsize 3.703186246
orbit50                 orbit50 3.572530711
ioratio                 ioratio 2.919799259
V1                           V1 2.305933288
V2                           V2 2.173040468
orbit36                 orbit36 2.105372927
graph3                   graph3 2.103530395
ratio2                   ratio2 2.067055489
constraint           constraint 1.677302930
orbit21                 orbit21 1.438741811
selfinter             selfinter 1.333905031
ratio6                   ratio6 1.068361384
membership_s30   membership_s30 1.063499360
close                     close 0.976509400
graph19                 graph19 0.921858748
orbit4                   orbit4 0.848487847
orbit15                 orbit15 0.844233001
trans                     trans 0.821229723
orbit18                 orbit18 0.819505691
graph0                   graph0 0.811737480
ratio1                   ratio1 0.768817549
graph20                 graph20 0.736163354
graph12                 graph12 0.722800268
orbit35                 orbit35 0.716523394
graph21                 graph21 0.670112919
graph18                 graph18 0.643123549
fourth                   fourth 0.591618515
orbit37                 orbit37 0.564632780
orbit7                   orbit7 0.555861087
graph17                 graph17 0.550615498
orbit38                 orbit38 0.541111945
bigcom30               bigcom30 0.538634362
coreness               coreness 0.517173384
orbit28                 orbit28 0.505095890
orbit2                   orbit2 0.496099129
graph13                 graph13 0.477230186
orbit16                 orbit16 0.445191924
bigcom22               bigcom22 0.439040516
orbit62                 orbit62 0.413482600
graph16                 graph16 0.411934745
bigcom26               bigcom26 0.407409421
orbit20                 orbit20 0.403023726
graph15                 graph15 0.392132818
ratio3                   ratio3 0.386126775
orbit40                 orbit40 0.375704231
orbit46                 orbit46 0.368530046
orbit23                 orbit23 0.356635775
membership_s1     membership_s1 0.355995724
graph10                 graph10 0.346006093
graph2                   graph2 0.337760254
orbit19                 orbit19 0.325507626
graph14                 graph14 0.304033359
orbit30                 orbit30 0.287697924
graph4                   graph4 0.280741801
graph5                   graph5 0.274580267
orbit45                 orbit45 0.262195586
knn                         knn 0.244762001
sixth                     sixth 0.243125830
fifth                     fifth 0.226500069
orbit48                 orbit48 0.212142494
ratio4                   ratio4 0.209829738
orbit6                   orbit6 0.205020520
orbit24                 orbit24 0.204994652
graph1                   graph1 0.202400421
orbit11                 orbit11 0.194641222
orbit51                 orbit51 0.188692672
orbit10                 orbit10 0.184598305
graph11                 graph11 0.183036861
orbit53                 orbit53 0.176171518
orbit39                 orbit39 0.163543762
orbit25                 orbit25 0.162563601
graph7                   graph7 0.141389200
membership_s15   membership_s15 0.140647752
orbit49                 orbit49 0.123382109
membership_s27   membership_s27 0.120674474
membership_s31   membership_s31 0.113704070
orbit29                 orbit29 0.093286399
orbit33                 orbit33 0.086216567
orbit56                 orbit56 0.085752697
orbit52                 orbit52 0.080894031
graph25                 graph25 0.073970239
orbit67                 orbit67 0.071377666
spin_vertex         spin_vertex 0.067491588
graph23                 graph23 0.052873882
upto_third           upto_third 0.052667425
orbit60                 orbit60 0.052555185
upto_sixth           upto_sixth 0.051381649
orbit64                 orbit64 0.047379168
orbit59                 orbit59 0.045250183
membership_s4     membership_s4 0.042808864
orbit27                 orbit27 0.036304227
ecc                         ecc 0.033209575
bigcom28               bigcom28 0.006983778
graph6                   graph6 0.000000000
graph8                   graph8 0.000000000
graph9                   graph9 0.000000000
graph22                 graph22 0.000000000
graph24                 graph24 0.000000000
graph26                 graph26 0.000000000
graph27                 graph27 0.000000000
graph28                 graph28 0.000000000
graph29                 graph29 0.000000000
orbit0                   orbit0 0.000000000
orbit1                   orbit1 0.000000000
orbit3                   orbit3 0.000000000
orbit5                   orbit5 0.000000000
orbit8                   orbit8 0.000000000
orbit9                   orbit9 0.000000000
orbit12                 orbit12 0.000000000
orbit13                 orbit13 0.000000000
orbit14                 orbit14 0.000000000
orbit17                 orbit17 0.000000000
orbit22                 orbit22 0.000000000
orbit26                 orbit26 0.000000000
orbit31                 orbit31 0.000000000
orbit32                 orbit32 0.000000000
orbit34                 orbit34 0.000000000
orbit41                 orbit41 0.000000000
orbit42                 orbit42 0.000000000
orbit43                 orbit43 0.000000000
orbit44                 orbit44 0.000000000
orbit47                 orbit47 0.000000000
orbit54                 orbit54 0.000000000
orbit55                 orbit55 0.000000000
orbit57                 orbit57 0.000000000
orbit58                 orbit58 0.000000000
orbit61                 orbit61 0.000000000
orbit63                 orbit63 0.000000000
orbit65                 orbit65 0.000000000
orbit66                 orbit66 0.000000000
orbit68                 orbit68 0.000000000
orbit69                 orbit69 0.000000000
orbit70                 orbit70 0.000000000
orbit71                 orbit71 0.000000000
orbit72                 orbit72 0.000000000
AP                           AP 0.000000000
eccrad                   eccrad 0.000000000
hubscore               hubscore 0.000000000
evcent                   evcent 0.000000000
first                     first 0.000000000
upto_second         upto_second 0.000000000
upto_fourth         upto_fourth 0.000000000
upto_fifth           upto_fifth 0.000000000
second                   second 0.000000000
third                     third 0.000000000
walktrap_vertex walktrap_vertex 0.000000000
bigcom1                 bigcom1 0.000000000
bigcom2                 bigcom2 0.000000000
bigcom3                 bigcom3 0.000000000
bigcom4                 bigcom4 0.000000000
bigcom6                 bigcom6 0.000000000
bigcom8                 bigcom8 0.000000000
bigcom9                 bigcom9 0.000000000
bigcom11               bigcom11 0.000000000
bigcom13               bigcom13 0.000000000
bigcom15               bigcom15 0.000000000
bigcom16               bigcom16 0.000000000
bigcom21               bigcom21 0.000000000
bigcom24               bigcom24 0.000000000
bigcom31               bigcom31 0.000000000
bigcom32               bigcom32 0.000000000
bigcom33               bigcom33 0.000000000
bigcom34               bigcom34 0.000000000
bigcom36               bigcom36 0.000000000
bigcom37               bigcom37 0.000000000
bigcom38               bigcom38 0.000000000
bigcom39               bigcom39 0.000000000
bigcom40               bigcom40 0.000000000
bigcom43               bigcom43 0.000000000
bigcom44               bigcom44 0.000000000
bigcom46               bigcom46 0.000000000
bigcom47               bigcom47 0.000000000
bigcom49               bigcom49 0.000000000
bigcom50               bigcom50 0.000000000
bigcom51               bigcom51 0.000000000
bigcom52               bigcom52 0.000000000
bigcom54               bigcom54 0.000000000
bigcom56               bigcom56 0.000000000
bigcom62               bigcom62 0.000000000
bigcom66               bigcom66 0.000000000
bigcom68               bigcom68 0.000000000
bigcom69               bigcom69 0.000000000
bigcom71               bigcom71 0.000000000
bigcom72               bigcom72 0.000000000
bigcom73               bigcom73 0.000000000
bigcom74               bigcom74 0.000000000
bigcom75               bigcom75 0.000000000
bigcom76               bigcom76 0.000000000
bigcom77               bigcom77 0.000000000
bigcom79               bigcom79 0.000000000
bigcom80               bigcom80 0.000000000
bigcom82               bigcom82 0.000000000
bigcom83               bigcom83 0.000000000
bigcom84               bigcom84 0.000000000
bigcom85               bigcom85 0.000000000
bigcom87               bigcom87 0.000000000
bigcom89               bigcom89 0.000000000
bigcom91               bigcom91 0.000000000
bigcom92               bigcom92 0.000000000
bigcom93               bigcom93 0.000000000
bigcom96               bigcom96 0.000000000
bigcom97               bigcom97 0.000000000
bigcom98               bigcom98 0.000000000
bigcom99               bigcom99 0.000000000
bigcom101             bigcom101 0.000000000
bigcom104             bigcom104 0.000000000
bigcom106             bigcom106 0.000000000
bigcom109             bigcom109 0.000000000
bigcom113             bigcom113 0.000000000
bigcom116             bigcom116 0.000000000
bigcom120             bigcom120 0.000000000
bigcom123             bigcom123 0.000000000
bigcom126             bigcom126 0.000000000
bigcom127             bigcom127 0.000000000
bigcom137             bigcom137 0.000000000
bigcom139             bigcom139 0.000000000
bigcom140             bigcom140 0.000000000
bigcom143             bigcom143 0.000000000
bigcom145             bigcom145 0.000000000
bigcom146             bigcom146 0.000000000
bigcom147             bigcom147 0.000000000
bigcom149             bigcom149 0.000000000
bigcom153             bigcom153 0.000000000
bigcom154             bigcom154 0.000000000
bigcom156             bigcom156 0.000000000
bigcom157             bigcom157 0.000000000
bigcom158             bigcom158 0.000000000
bigcom160             bigcom160 0.000000000
bigcom161             bigcom161 0.000000000
bigcom162             bigcom162 0.000000000
bigcom164             bigcom164 0.000000000
bigcom166             bigcom166 0.000000000
bigcom167             bigcom167 0.000000000
bigcom171             bigcom171 0.000000000
bigcom173             bigcom173 0.000000000
bigcom175             bigcom175 0.000000000
bigcom176             bigcom176 0.000000000
bigcom177             bigcom177 0.000000000
bigcom178             bigcom178 0.000000000
bigcom180             bigcom180 0.000000000
bigcom181             bigcom181 0.000000000
bigcom184             bigcom184 0.000000000
bigcom186             bigcom186 0.000000000
bigcom187             bigcom187 0.000000000
bigcom189             bigcom189 0.000000000
bigcom194             bigcom194 0.000000000
bigcom195             bigcom195 0.000000000
bigcom196             bigcom196 0.000000000
bigcom204             bigcom204 0.000000000
bigcom205             bigcom205 0.000000000
bigcom212             bigcom212 0.000000000
bigcom214             bigcom214 0.000000000
bigcom222             bigcom222 0.000000000
bigcom223             bigcom223 0.000000000
bigcom226             bigcom226 0.000000000
bigcom227             bigcom227 0.000000000
bigcom229             bigcom229 0.000000000
bigcom233             bigcom233 0.000000000
bigcom236             bigcom236 0.000000000
bigcom237             bigcom237 0.000000000
bigcom246             bigcom246 0.000000000
bigcom248             bigcom248 0.000000000
bigcom249             bigcom249 0.000000000
bigcom250             bigcom250 0.000000000
bigcom254             bigcom254 0.000000000
bigcom266             bigcom266 0.000000000
bigcom269             bigcom269 0.000000000
bigcom272             bigcom272 0.000000000
bigcom274             bigcom274 0.000000000
bigcom281             bigcom281 0.000000000
bigcom291             bigcom291 0.000000000
bigcom292             bigcom292 0.000000000
bigcom295             bigcom295 0.000000000
bigcom299             bigcom299 0.000000000
bigcom301             bigcom301 0.000000000
bigcom306             bigcom306 0.000000000
bigcom309             bigcom309 0.000000000
bigcom314             bigcom314 0.000000000
bigcom321             bigcom321 0.000000000
bigcom341             bigcom341 0.000000000
bigcom350             bigcom350 0.000000000
bigcom353             bigcom353 0.000000000
bigcom359             bigcom359 0.000000000
bigcom363             bigcom363 0.000000000
bigcom365             bigcom365 0.000000000
bigcom385             bigcom385 0.000000000
bigcom386             bigcom386 0.000000000
bigcom408             bigcom408 0.000000000
bigcom412             bigcom412 0.000000000
bigcom480             bigcom480 0.000000000
membership_s3     membership_s3 0.000000000
membership_s5     membership_s5 0.000000000
membership_s6     membership_s6 0.000000000
membership_s7     membership_s7 0.000000000
membership_s8     membership_s8 0.000000000
membership_s9     membership_s9 0.000000000
membership_s11   membership_s11 0.000000000
membership_s12   membership_s12 0.000000000
membership_s14   membership_s14 0.000000000
membership_s16   membership_s16 0.000000000
membership_s17   membership_s17 0.000000000
membership_s18   membership_s18 0.000000000
membership_s20   membership_s20 0.000000000
membership_s21   membership_s21 0.000000000
membership_s22   membership_s22 0.000000000
membership_s24   membership_s24 0.000000000
membership_s25   membership_s25 0.000000000
membership_s26   membership_s26 0.000000000
membership_s28   membership_s28 0.000000000
membership_s33   membership_s33 0.000000000
membership_s36   membership_s36 0.000000000
membership_s37   membership_s37 0.000000000
pdi                         pdi 0.000000000
[1] "Dataset: low_TnotC Model RF, run: 1 of 10 2015-06-22 17:04:15"
     |      Out-of-bag   |
Tree |      MSE  %Var(y) |
   1 |  0.01026   125.03 |
   2 |  0.01185   144.45 |
   3 |   0.0118   143.84 |
   4 |  0.01208   147.23 |
   5 |  0.01189   144.94 |
   6 |  0.01156   140.96 |
   7 |  0.01042   127.02 |
   8 | 0.009996   121.84 |
   9 | 0.009739   118.71 |
  10 | 0.009677   117.95 |
  11 | 0.009585   116.84 |
  12 |  0.00949   115.67 |
  13 |  0.00952   116.05 |
  14 |  0.00947   115.43 |
  15 | 0.009385   114.40 |
  16 | 0.009237   112.59 |
  17 | 0.009192   112.04 |
  18 | 0.009044   110.24 |
  19 | 0.009142   111.44 |
  20 | 0.008997   109.67 |
  21 | 0.008964   109.27 |
  22 | 0.008823   107.55 |
  23 | 0.008904   108.53 |
  24 | 0.008787   107.11 |
  25 | 0.008747   106.61 |
  26 | 0.008747   106.62 |
  27 | 0.008761   106.79 |
  28 | 0.008772   106.93 |
  29 | 0.008766   106.86 |
  30 | 0.008751   106.67 |
  31 | 0.008743   106.57 |
  32 | 0.008735   106.47 |
  33 | 0.008724   106.34 |
  34 | 0.008704   106.09 |
  35 | 0.008708   106.15 |
  36 | 0.008664   105.60 |
  37 | 0.008695   105.98 |
  38 | 0.008671   105.69 |
  39 | 0.008647   105.40 |
  40 |  0.00864   105.31 |
  41 | 0.008626   105.14 |
  42 | 0.008581   104.60 |
  43 | 0.008565   104.40 |
  44 | 0.008562   104.37 |
  45 |  0.00855   104.22 |
  46 | 0.008558   104.31 |
  47 | 0.008525   103.91 |
  48 | 0.008537   104.06 |
  49 | 0.008557   104.30 |
  50 |  0.00857   104.46 |
  51 |  0.00856   104.34 |
  52 | 0.008551   104.23 |
  53 |  0.00851   103.73 |
  54 | 0.008542   104.13 |
  55 | 0.008545   104.15 |
  56 | 0.008539   104.09 |
  57 | 0.008552   104.24 |
  58 | 0.008561   104.35 |
  59 | 0.008511   103.75 |
  60 | 0.008506   103.68 |
  61 |   0.0085   103.61 |
  62 |  0.00849   103.48 |
  63 | 0.008522   103.88 |
  64 |  0.00852   103.85 |
  65 |  0.00851   103.73 |
  66 | 0.008519   103.84 |
  67 | 0.008522   103.88 |
  68 | 0.008507   103.70 |
  69 |  0.00852   103.85 |
  70 | 0.008509   103.71 |
  71 |  0.00849   103.48 |
  72 | 0.008495   103.55 |
  73 | 0.008467   103.20 |
  74 | 0.008449   102.98 |
  75 | 0.008444   102.93 |
  76 | 0.008442   102.90 |
  77 | 0.008433   102.79 |
  78 | 0.008416   102.59 |
  79 | 0.008407   102.47 |
  80 |   0.0084   102.39 |
  81 | 0.008403   102.43 |
  82 | 0.008395   102.33 |
  83 | 0.008397   102.35 |
  84 | 0.008377   102.11 |
  85 | 0.008361   101.92 |
  86 | 0.008348   101.76 |
  87 | 0.008344   101.71 |
  88 | 0.008347   101.74 |
  89 | 0.008363   101.94 |
  90 | 0.008362   101.93 |
  91 | 0.008351   101.80 |
  92 | 0.008329   101.52 |
  93 | 0.008319   101.40 |
  94 | 0.008329   101.53 |
  95 |  0.00833   101.54 |
  96 | 0.008331   101.55 |
  97 | 0.008319   101.41 |
  98 | 0.008314   101.34 |
  99 | 0.008307   101.25 |
 100 | 0.008303   101.20 |
[1] "Random Forest variable coefficients"
                      %IncMSE IncNodePurity
graph0          -1.047101e-05  1.082587e-01
graph1           7.178882e-04  1.807907e-01
graph2           1.285842e-05  1.280693e-01
graph3           1.199032e-03  3.305089e-01
graph4           3.982003e-03  2.448480e-01
graph5           5.039931e-04  1.807187e-01
graph6           2.672174e-04  2.085444e-01
graph7           1.879369e-05  9.119697e-02
graph8           0.000000e+00  4.476190e-02
graph9           1.635975e-03  2.517822e-01
graph10          5.665746e-04  3.916380e-01
graph11          4.401191e-03  2.668366e-01
graph12          2.329067e-03  2.882796e-01
graph13          2.023290e-03  3.622201e-01
graph14          2.208169e-03  1.639859e-01
graph15          3.613300e-03  2.899895e-01
graph16          1.758121e-03  2.231410e-01
graph17          9.728346e-04  2.741003e-01
graph18          7.028520e-04  1.073190e-01
graph19          8.788425e-05  1.894635e-01
graph20          6.135401e-04  1.290860e-01
graph21          8.293438e-04  2.773947e-01
graph22          0.000000e+00  9.228671e-03
graph23          4.709505e-05  1.760373e-01
graph24          8.703406e-05  3.639369e-03
graph25          1.135523e-04  5.938578e-02
graph26          7.073628e-05  4.039835e-02
graph27          0.000000e+00  1.409463e-20
graph28          0.000000e+00  6.505213e-21
graph29          0.000000e+00  0.000000e+00
orbit0           5.574562e-05  7.543174e-02
orbit1           1.812367e-03  1.791341e-01
orbit2           1.001492e-04  5.203007e-02
orbit3           2.813617e-05  1.184255e-01
orbit4           2.410520e-03  3.247921e-01
orbit5           2.217578e-04  6.231373e-02
orbit6           4.008095e-03  3.774259e-01
orbit7          -5.941259e-06  8.648885e-02
orbit8           3.426233e-04  1.641309e-01
orbit9           3.207022e-04  1.482262e-01
orbit10          2.657161e-04  1.063318e-01
orbit11          1.323722e-04  1.134265e-01
orbit12          8.694960e-05  8.528432e-02
orbit13          9.333510e-06  3.495469e-02
orbit14          0.000000e+00  1.636364e-02
orbit15          2.970441e-03  4.289868e-01
orbit16          2.119862e-04  1.618204e-01
orbit17          1.055340e-03  1.954859e-01
orbit18          2.911165e-03  6.426701e-01
orbit19          4.926034e-04  1.446026e-01
orbit20          1.095052e-04  1.611985e-01
orbit21          4.609487e-04  8.915694e-02
orbit22          2.590493e-03  2.113698e-01
orbit23          6.343241e-05  6.227439e-02
orbit24          3.632199e-03  3.345518e-01
orbit25          2.839510e-04  1.113368e-01
orbit26          5.533911e-04  2.262178e-01
orbit27          6.487091e-03  4.371780e-01
orbit28          4.210946e-04  3.112795e-01
orbit29          1.432959e-04  8.700540e-02
orbit30          5.812158e-04  1.092310e-01
orbit31          2.632034e-04  1.007529e-01
orbit32          4.741636e-04  8.129306e-02
orbit33          7.480887e-05  5.100362e-02
orbit34          3.198228e-03  2.983735e-01
orbit35          4.168038e-04  2.018001e-01
orbit36          7.657543e-04  1.840610e-01
orbit37          3.601934e-04  8.884867e-02
orbit38          1.762102e-04  3.369858e-01
orbit39          1.300651e-03  1.604928e-01
orbit40          6.709434e-04  1.149111e-01
orbit41          6.596563e-05  7.900933e-02
orbit42          3.228042e-05  8.332555e-02
orbit43          2.638864e-04  5.711979e-02
orbit44          0.000000e+00  1.776545e-02
orbit45          9.975430e-04  1.866307e-01
orbit46          3.271900e-04  1.768691e-01
orbit47          1.170300e-04  4.962686e-02
orbit48          3.655605e-05  6.280326e-02
orbit49          3.858131e-04  3.070440e-01
orbit50          1.792522e-03  3.856912e-01
orbit51          4.025993e-04  1.396835e-01
orbit52          3.737116e-04  4.934826e-02
orbit53          1.019826e-04  2.475640e-01
orbit54          5.633390e-06  1.029779e-02
orbit55          0.000000e+00  2.168404e-20
orbit56          1.124108e-04  1.753730e-01
orbit57          1.204301e-06  3.047164e-02
orbit58          0.000000e+00  1.577922e-02
orbit59          2.961087e-04  3.146572e-02
orbit60          4.395635e-06  5.351421e-02
orbit61          0.000000e+00  1.555556e-02
orbit62          5.346446e-05  5.729157e-02
orbit63          6.771265e-05  2.730434e-02
orbit64         -1.355999e-05  1.667088e-01
orbit65          0.000000e+00  9.000000e-03
orbit66          1.816239e-05  2.798764e-02
orbit67         -9.667020e-06  2.448585e-02
orbit68          0.000000e+00  4.987330e-20
orbit69          0.000000e+00  0.000000e+00
orbit70          0.000000e+00  1.409463e-19
orbit71          0.000000e+00  0.000000e+00
orbit72          0.000000e+00  0.000000e+00
AP              -5.229521e-06  3.479391e-02
bet              5.806655e-04  4.588995e-01
ecc              1.401471e-04  7.641543e-02
eccrad           9.040762e-05  1.078746e-01
close            3.035153e-03  3.255819e-01
constraint       9.554252e-04  4.025353e-01
coreness         9.023161e-04  1.980005e-01
knn              2.332943e-03  3.529242e-01
hubscore         1.275434e-03  1.943915e-01
pagerank         4.227914e-03  2.251175e+00
trans            4.175105e-05  1.587522e-01
evcent           1.251609e-03  2.316227e-01
first            1.716360e-05  9.412579e-02
upto_second      1.000597e-03  1.654563e-01
upto_third       1.184492e-03  3.841004e-01
upto_fourth      1.641763e-03  2.892268e-01
upto_fifth       3.030687e-03  2.268494e-01
upto_sixth       6.226203e-03  3.631435e-01
second           3.463132e-03  1.487466e-01
third            1.242519e-03  2.753350e-01
fourth           2.460373e-03  6.332680e-01
fifth            3.252770e-03  6.350032e-01
sixth            1.361170e-03  4.081723e-01
ratio1           1.942194e-03  2.174499e-01
ratio2           3.534674e-03  7.195812e-01
ratio3           1.211409e-03  6.531032e-01
ratio4           1.643470e-03  5.853047e-01
ratio5           2.346657e-03  2.037775e+00
ratio6           1.975548e-03  5.067304e-01
selfinter        1.217527e-03  2.182536e-01
walktrap_vertex  1.600126e-05  1.168537e-01
bigcom1          0.000000e+00  1.680513e-20
bigcom2          0.000000e+00  0.000000e+00
bigcom3          7.922946e-05  6.384957e-02
bigcom4          1.833464e-04  2.566529e-02
bigcom6          0.000000e+00  0.000000e+00
bigcom8          0.000000e+00  1.626303e-21
bigcom9          0.000000e+00  1.734723e-20
bigcom11         0.000000e+00  0.000000e+00
bigcom13         0.000000e+00  4.336809e-21
bigcom15         0.000000e+00  1.734723e-20
bigcom16         0.000000e+00  0.000000e+00
bigcom21         0.000000e+00  8.131516e-21
bigcom22         2.152232e-04  1.187431e-01
bigcom24         0.000000e+00  0.000000e+00
bigcom26        -4.087354e-05  1.085136e-01
bigcom28        -6.874711e-06  3.040266e-02
bigcom30         2.076263e-04  2.302022e-01
bigcom31         0.000000e+00  0.000000e+00
bigcom32         0.000000e+00  0.000000e+00
bigcom33         0.000000e+00  3.469447e-20
bigcom34         0.000000e+00  0.000000e+00
bigcom36         0.000000e+00  0.000000e+00
bigcom37         0.000000e+00  0.000000e+00
bigcom38         0.000000e+00  0.000000e+00
bigcom39         0.000000e+00  1.084202e-20
bigcom40         0.000000e+00  4.336809e-21
bigcom43         0.000000e+00  0.000000e+00
bigcom44         0.000000e+00  1.626303e-21
bigcom46         0.000000e+00  0.000000e+00
bigcom47         0.000000e+00  0.000000e+00
bigcom49         0.000000e+00  0.000000e+00
bigcom50         0.000000e+00  0.000000e+00
bigcom51         0.000000e+00  0.000000e+00
bigcom52         0.000000e+00  0.000000e+00
bigcom54         0.000000e+00  1.626303e-21
bigcom56         0.000000e+00  0.000000e+00
bigcom62        -1.735437e-05  6.161894e-01
bigcom66         0.000000e+00  0.000000e+00
bigcom68         0.000000e+00  0.000000e+00
bigcom69         0.000000e+00  0.000000e+00
bigcom71         0.000000e+00  0.000000e+00
bigcom72         0.000000e+00  0.000000e+00
bigcom73         0.000000e+00  0.000000e+00
bigcom74         0.000000e+00  0.000000e+00
bigcom75         0.000000e+00  1.734723e-20
bigcom76         0.000000e+00  1.246832e-20
bigcom77         0.000000e+00  0.000000e+00
bigcom79         0.000000e+00  0.000000e+00
bigcom80         0.000000e+00  0.000000e+00
bigcom82         0.000000e+00  0.000000e+00
bigcom83         0.000000e+00  0.000000e+00
bigcom84         0.000000e+00  0.000000e+00
bigcom85         0.000000e+00  3.686287e-20
bigcom87         0.000000e+00  1.734723e-20
bigcom89         0.000000e+00  0.000000e+00
bigcom91         0.000000e+00  0.000000e+00
bigcom92         0.000000e+00  2.168404e-21
bigcom93         0.000000e+00  0.000000e+00
bigcom96         0.000000e+00  0.000000e+00
bigcom97         0.000000e+00  4.163336e-19
bigcom98         0.000000e+00  0.000000e+00
bigcom99         0.000000e+00  0.000000e+00
bigcom101        3.571875e-05  4.161724e-01
bigcom104        0.000000e+00  2.168404e-21
bigcom106        0.000000e+00  0.000000e+00
bigcom109        6.977870e-06  4.491760e-01
bigcom113        0.000000e+00  5.963112e-21
bigcom116        0.000000e+00  1.626303e-21
bigcom120        0.000000e+00  0.000000e+00
bigcom123        0.000000e+00  5.952381e-03
bigcom126        0.000000e+00  0.000000e+00
bigcom127        0.000000e+00  0.000000e+00
bigcom137        0.000000e+00  0.000000e+00
bigcom139        0.000000e+00  0.000000e+00
bigcom140        0.000000e+00  0.000000e+00
bigcom143        1.018374e-05  1.980697e-01
bigcom145        0.000000e+00  0.000000e+00
bigcom146        0.000000e+00  0.000000e+00
bigcom147        0.000000e+00  0.000000e+00
bigcom149        0.000000e+00  0.000000e+00
bigcom153        0.000000e+00  0.000000e+00
bigcom154        0.000000e+00  0.000000e+00
bigcom156        0.000000e+00  0.000000e+00
bigcom157        0.000000e+00  1.084202e-21
bigcom158        0.000000e+00  0.000000e+00
bigcom160        0.000000e+00  0.000000e+00
bigcom161        0.000000e+00  0.000000e+00
bigcom162        0.000000e+00  0.000000e+00
bigcom164        0.000000e+00  0.000000e+00
bigcom166        0.000000e+00  0.000000e+00
bigcom167        0.000000e+00  1.734723e-20
bigcom171        0.000000e+00  0.000000e+00
bigcom173        0.000000e+00  0.000000e+00
bigcom175        0.000000e+00  0.000000e+00
bigcom176        0.000000e+00  0.000000e+00
bigcom177        0.000000e+00  0.000000e+00
bigcom178        1.571177e-04  1.107388e+00
bigcom180        0.000000e+00  0.000000e+00
bigcom181        0.000000e+00  4.336809e-21
bigcom184        0.000000e+00  0.000000e+00
bigcom186        0.000000e+00  0.000000e+00
bigcom187        0.000000e+00  0.000000e+00
bigcom189        0.000000e+00  1.084202e-21
bigcom194        0.000000e+00  0.000000e+00
bigcom195        0.000000e+00  1.734723e-20
bigcom196        0.000000e+00  0.000000e+00
bigcom204        0.000000e+00  0.000000e+00
bigcom205       -1.279419e-05  5.125518e-01
bigcom212        0.000000e+00  0.000000e+00
bigcom214        0.000000e+00  0.000000e+00
bigcom222        0.000000e+00  0.000000e+00
bigcom223        0.000000e+00  0.000000e+00
bigcom226        0.000000e+00  0.000000e+00
bigcom227        0.000000e+00  0.000000e+00
bigcom229        0.000000e+00  0.000000e+00
bigcom233        0.000000e+00  0.000000e+00
bigcom236        0.000000e+00  0.000000e+00
bigcom237        0.000000e+00  0.000000e+00
bigcom246        0.000000e+00  0.000000e+00
bigcom248        0.000000e+00  0.000000e+00
bigcom249        0.000000e+00  0.000000e+00
bigcom250        0.000000e+00  0.000000e+00
bigcom254        0.000000e+00  0.000000e+00
bigcom266        0.000000e+00  0.000000e+00
bigcom269        0.000000e+00  0.000000e+00
bigcom272        0.000000e+00  0.000000e+00
bigcom274        0.000000e+00  2.168404e-21
bigcom281        0.000000e+00  0.000000e+00
bigcom291        0.000000e+00  0.000000e+00
bigcom292        0.000000e+00  0.000000e+00
bigcom295        0.000000e+00  0.000000e+00
bigcom299       -1.310933e-05  7.147847e-01
bigcom301        0.000000e+00  0.000000e+00
bigcom306        0.000000e+00  8.673617e-21
bigcom309        0.000000e+00  0.000000e+00
bigcom314        0.000000e+00  0.000000e+00
bigcom321        0.000000e+00  0.000000e+00
bigcom341        0.000000e+00  0.000000e+00
bigcom350        0.000000e+00  0.000000e+00
bigcom353        0.000000e+00  0.000000e+00
bigcom359        0.000000e+00  0.000000e+00
bigcom363        0.000000e+00  0.000000e+00
bigcom365        0.000000e+00  0.000000e+00
bigcom385        0.000000e+00  0.000000e+00
bigcom386        0.000000e+00  0.000000e+00
bigcom408        0.000000e+00  0.000000e+00
bigcom412        0.000000e+00  0.000000e+00
bigcom480        0.000000e+00  0.000000e+00
spin_vertex      2.098797e-04  1.326344e-01
membership_s1    8.492965e-05  1.658915e-01
membership_s3    0.000000e+00  2.168404e-21
membership_s4    1.206160e-04  7.305414e-02
membership_s5    0.000000e+00  2.333333e-03
membership_s6    4.306632e-06  1.193870e-02
membership_s7    0.000000e+00  9.166667e-03
membership_s8    0.000000e+00  0.000000e+00
membership_s9    0.000000e+00  4.336809e-21
membership_s11   0.000000e+00  0.000000e+00
membership_s12   0.000000e+00  4.336809e-21
membership_s14  -3.986694e-05  2.683894e-01
membership_s15   1.151267e-05  2.314772e-01
membership_s16   0.000000e+00  1.084202e-21
membership_s17   0.000000e+00  0.000000e+00
membership_s18   0.000000e+00  3.794708e-21
membership_s20   0.000000e+00  0.000000e+00
membership_s21   2.154137e-05  1.858884e-01
membership_s22   0.000000e+00  3.577867e-20
membership_s24   0.000000e+00  1.301043e-20
membership_s25   0.000000e+00  1.897354e-20
membership_s26   0.000000e+00  0.000000e+00
membership_s27   3.334764e-05  1.542765e-02
membership_s28   0.000000e+00  0.000000e+00
membership_s30   6.695520e-05  6.747029e-02
membership_s31   1.562569e-04  7.006037e-02
membership_s32   1.207004e-03  7.420944e-01
membership_s33   0.000000e+00  0.000000e+00
membership_s36   0.000000e+00  5.963112e-21
membership_s37   0.000000e+00  3.252607e-21
V1               3.036307e-04  6.057904e-01
V2               1.065791e-03  9.075944e-01
pdi             -9.037605e-06  5.026520e-02
adhesion         6.139466e-03  1.134976e+00
cohesion         5.691241e-03  1.177804e+00
inner            6.678457e-03  1.804429e+00
outer            3.514067e-03  1.178572e+00
ioratio          5.557779e-03  1.737598e+00
comsize          6.073126e-03  1.092308e+00
[1] "Dataset: low_TnotC Model GLM, run: 1 of 10 2015-06-22 17:05:44"
[1] "glmnet variable coefficients"
                         [,1]          [,2]
(Intercept)     -4.786530e+00 -5.996091e+00
graph0           2.172906e-39  1.664773e-02
graph1          -4.055584e-42 -1.187864e-05
graph2           1.624202e-39  2.342385e-02
graph3          -1.851620e-43 -5.184253e-07
graph4          -4.104708e-45 -1.681957e-08
graph5           2.916310e-41  4.064208e-04
graph6          -1.694364e-42 -5.487921e-06
graph7          -6.362069e-41 -1.089854e-03
graph8          -1.736812e-39 -7.865701e-02
graph9          -3.428251e-45 -9.463896e-09
graph10         -1.514716e-46 -4.336033e-10
graph11         -6.145144e-48 -3.269454e-11
graph12         -9.943209e-45 -5.278123e-09
graph13         -7.190364e-44 -4.800243e-07
graph14         -1.119124e-45 -3.600038e-09
graph15          2.639543e-43  3.850884e-05
graph16         -3.179998e-44  6.530421e-08
graph17         -5.990546e-44 -1.958814e-07
graph18         -1.921381e-42 -2.065560e-05
graph19         -4.569337e-43 -3.356514e-06
graph20          9.608149e-43  2.164687e-05
graph21         -1.220452e-42  1.238072e-05
graph22         -1.420614e-42 -1.652299e-05
graph23         -2.479420e-42 -1.753916e-05
graph24         -5.887284e-42 -7.001697e-05
graph25          1.088304e-41 -1.408342e-06
graph26         -2.631001e-41 -3.772566e-04
graph27         -1.775682e-40 -3.580562e-03
graph28         -1.468725e-40 -8.653709e-04
graph29         -6.844672e-39 -1.314069e-01
orbit0           2.172906e-39  1.666580e-02
orbit1          -4.074711e-42 -1.189264e-05
orbit2           8.094882e-40 -4.287353e-04
orbit3           1.624202e-39  2.343325e-02
orbit4          -2.113690e-43 -6.780852e-07
orbit5          -4.951923e-43  5.168871e-06
orbit6          -4.104718e-45 -1.680035e-08
orbit7           7.200372e-40 -3.760184e-03
orbit8           2.916310e-41  4.088895e-04
orbit9          -2.133011e-42 -2.197963e-06
orbit10         -3.214964e-42 -3.698248e-05
orbit11          8.400904e-40 -1.257032e-03
orbit12         -6.526974e-41 -1.115451e-03
orbit13          2.473853e-39  3.454450e-02
orbit14         -1.736812e-39 -7.865722e-02
orbit15         -4.396152e-45 -1.077791e-08
orbit16          1.476551e-44  4.576001e-07
orbit17         -9.040348e-45 -8.914724e-08
orbit18         -2.870558e-46 -7.448957e-09
orbit19         -1.618470e-46 -3.758419e-10
orbit20         -1.239370e-45 -1.077192e-08
orbit21          2.386198e-43  8.626771e-06
orbit22         -6.145144e-48 -3.262119e-11
orbit23          1.513132e-39  1.387126e-02
orbit24         -1.181146e-44  7.375692e-09
orbit25         -1.548330e-44 -1.133971e-07
orbit26         -1.745835e-42 -2.713846e-05
orbit27         -9.688335e-44  9.426342e-08
orbit28         -2.208893e-43  8.932496e-06
orbit29         -1.879796e-43 -4.139696e-06
orbit30         -2.628531e-42 -9.296700e-05
orbit31         -1.246412e-45 -3.730126e-09
orbit32         -3.233732e-45 -1.615124e-08
orbit33          7.977937e-40 -1.362157e-02
orbit34          2.639543e-43  3.858948e-05
orbit35         -5.698253e-44  9.112923e-08
orbit36          4.839763e-43  9.535702e-06
orbit37         -2.125201e-44  8.276573e-08
orbit38          2.910535e-41  1.874127e-05
orbit39         -1.093052e-43 -2.401010e-07
orbit40         -5.475516e-44 -3.031858e-07
orbit41         -3.407138e-42  7.908978e-06
orbit42          3.009725e-39  5.664947e-02
orbit43         -1.921522e-42 -2.064350e-05
orbit44          5.415010e-39 -1.294718e-01
orbit45         -5.021239e-43 -2.392089e-06
orbit46         -1.504919e-42 -3.265670e-05
orbit47         -4.048616e-41 -8.022194e-04
orbit48         -2.630739e-42 -1.569747e-05
orbit49          9.630784e-43  2.205460e-05
orbit50          7.381594e-41 -1.426531e-03
orbit51          1.194409e-42  8.114145e-05
orbit52         -5.260872e-42 -6.296876e-05
orbit53          1.589388e-41  1.264225e-03
orbit54         -1.420561e-42 -1.650653e-05
orbit55         -5.564335e-39 -3.868759e-01
orbit56         -2.495106e-42 -1.738204e-05
orbit57         -7.535585e-42 -7.410881e-05
orbit58         -4.518200e-39 -1.082935e-01
orbit59         -6.213912e-42 -7.541908e-05
orbit60         -4.465585e-41 -9.500979e-05
orbit61          5.135216e-39  1.558923e-01
orbit62          7.435772e-42 -3.013916e-04
orbit63         -4.287888e-41 -1.612711e-03
orbit64          1.983495e-40  7.894133e-03
orbit65         -3.143214e-41 -4.775057e-04
orbit66         -6.429599e-41 -4.429982e-04
orbit67          7.818239e-39  1.797637e-01
orbit68         -1.775065e-40 -3.553462e-03
orbit69         -8.369224e-39 -3.985886e-01
orbit70         -1.467101e-40 -8.209713e-04
orbit71         -4.082852e-39 -1.018297e-01
orbit72         -6.844672e-39 -1.313173e-01
AP              -3.249491e-39 -1.091662e-01
bet             -6.449613e-44  1.969008e-06
ecc              2.747424e-39  9.330219e-03
eccrad           1.648455e-38  5.595041e-02
close           -8.896563e-38 -3.751539e-01
constraint      -8.598340e-39 -9.915783e-02
coreness         3.337611e-39  4.660165e-02
knn             -6.982721e-42 -3.449053e-05
hubscore        -4.745668e-37 -5.582932e-01
pagerank        -2.236444e-38 -7.267518e-01
trans            5.506887e-39  1.659525e-01
evcent          -4.736942e-37 -6.580260e-01
first            2.172906e-39  1.662037e-02
upto_second     -4.188523e-42 -1.164843e-05
upto_third      -9.197354e-43 -2.816330e-06
upto_fourth     -8.194693e-43 -8.220970e-06
upto_fifth       2.420024e-44  1.116350e-05
upto_sixth       1.044217e-42  4.076773e-05
second          -4.199781e-42 -1.173323e-05
third           -1.021630e-42 -3.233509e-06
fourth           7.833334e-43 -6.171303e-06
fifth            1.351340e-42  1.610875e-05
sixth            1.792441e-43 -9.523464e-06
ratio1          -6.971785e-42 -3.446028e-05
ratio2           7.847623e-42  3.675975e-05
ratio3           1.277906e-41  2.653051e-04
ratio4          -1.221824e-41 -2.806564e-04
ratio5          -9.590782e-42 -1.477854e-04
ratio6          -6.356165e-43 -3.423116e-05
selfinter        2.091372e-38  2.837346e-01
walktrap_vertex -1.520769e-39 -9.264427e-02
bigcom1         -8.977141e-39 -1.996537e-01
bigcom2         -8.366558e-39 -2.084518e-01
bigcom3          5.937094e-40 -3.826727e-03
bigcom4          1.215333e-40  8.376652e-02
bigcom6         -8.358570e-39 -2.089330e-01
bigcom8         -8.488244e-39 -1.272974e-01
bigcom9         -8.394638e-39 -2.750448e-01
bigcom11        -8.369224e-39 -3.372692e-01
bigcom13        -8.382581e-39 -3.079837e-01
bigcom15        -8.381243e-39 -1.505807e-01
bigcom16        -8.363894e-39 -2.987881e-01
bigcom21        -8.414811e-39 -3.867429e-01
bigcom22         1.680135e-38  2.466212e-01
bigcom24        -8.361231e-39 -1.678687e-01
bigcom26         2.659787e-38  4.085129e-01
bigcom28         1.773310e-39  8.864905e-02
bigcom30         4.001147e-38  3.180046e-01
bigcom31        -8.358570e-39 -2.990976e-01
bigcom32        -8.369224e-39 -3.710600e-01
bigcom33        -8.358570e-39 -1.711327e-01
bigcom34        -8.362562e-39 -2.189182e-01
bigcom36        -8.369224e-39 -5.496264e-01
bigcom37        -8.358570e-39 -1.550720e-01
bigcom38        -8.367891e-39 -2.696087e-01
bigcom39        -8.373227e-39 -2.951340e-01
bigcom40        -8.824807e-39 -1.981601e-01
bigcom43        -8.363894e-39 -1.724645e-01
bigcom44        -8.459535e-39 -1.639737e-01
bigcom46        -8.369224e-39 -3.376276e-01
bigcom47        -8.365226e-39 -3.545235e-01
bigcom49        -8.365226e-39 -2.686055e-01
bigcom50        -8.367891e-39 -2.946348e-01
bigcom51        -8.361231e-39 -2.214384e-01
bigcom52        -8.358570e-39 -3.459141e-01
bigcom54        -8.361231e-39 -1.682051e-01
bigcom56        -8.361231e-39 -2.061793e-01
bigcom62         4.968527e-37  2.347342e+00
bigcom66        -8.361231e-39 -3.196080e-01
bigcom68        -8.361231e-39 -1.753881e-01
bigcom69        -8.366558e-39 -3.496491e-01
bigcom71        -8.375897e-39 -1.431218e-01
bigcom72        -8.361231e-39 -2.024599e-01
bigcom73        -8.361231e-39 -3.270575e-01
bigcom74        -8.362562e-39 -2.482108e-01
bigcom75        -8.358570e-39 -2.990140e-01
bigcom76        -8.362562e-39 -2.851505e-01
bigcom77        -8.361231e-39 -3.782071e-01
bigcom79        -8.359900e-39 -4.879418e-01
bigcom80        -8.361231e-39 -3.965796e-01
bigcom82        -8.363894e-39 -4.680607e-01
bigcom83        -8.359900e-39 -1.744660e-01
bigcom84        -8.359900e-39 -4.727573e-01
bigcom85        -8.363894e-39 -3.510156e-01
bigcom87        -8.362562e-39 -3.350906e-01
bigcom89        -8.361231e-39 -3.446064e-01
bigcom91        -8.359900e-39 -3.669032e-01
bigcom92        -8.371892e-39 -3.104738e-01
bigcom93        -8.361231e-39 -2.406691e-01
bigcom96        -8.358570e-39 -4.148533e-01
bigcom97        -8.365226e-39 -3.226113e-01
bigcom98        -8.362562e-39 -4.555936e-01
bigcom99        -8.362562e-39 -3.310192e-01
bigcom101        1.360958e-37  1.823804e+00
bigcom104       -8.370558e-39 -3.675208e-01
bigcom106       -8.363894e-39 -3.380439e-01
bigcom109        1.938185e-37  1.749109e+00
bigcom113       -8.365226e-39 -4.030310e-01
bigcom116       -8.370558e-39 -3.153958e-01
bigcom120       -8.359900e-39 -5.196868e-01
bigcom123       -8.362562e-39 -3.552674e-01
bigcom126       -8.358570e-39 -3.109462e-01
bigcom127       -8.358570e-39 -1.767088e-01
bigcom137       -8.361231e-39 -2.841839e-01
bigcom139       -8.357240e-39 -2.624111e-01
bigcom140       -8.361231e-39 -3.218054e-01
bigcom143        1.938185e-37  1.372885e+00
bigcom145       -8.359900e-39 -2.057719e-01
bigcom146       -8.361231e-39 -1.696578e-01
bigcom147       -8.362562e-39 -2.229062e-01
bigcom149       -8.357240e-39 -4.255640e-02
bigcom153       -8.365226e-39 -3.577816e-01
bigcom154       -8.371892e-39 -1.807493e-01
bigcom156       -8.359900e-39 -2.391725e-01
bigcom157       -8.358570e-39 -1.492400e-01
bigcom158       -8.359900e-39 -3.534027e-01
bigcom160       -8.362562e-39 -3.187657e-01
bigcom161       -8.359900e-39 -2.817881e-01
bigcom162       -8.359900e-39 -2.104679e-01
bigcom164       -8.358570e-39 -1.824586e-01
bigcom166       -8.365226e-39 -1.249001e-01
bigcom167       -8.367891e-39 -3.160931e-01
bigcom171       -8.357240e-39 -3.277515e-01
bigcom173       -8.362562e-39 -1.607924e-01
bigcom175       -8.359900e-39 -1.440533e-01
bigcom176       -8.359900e-39 -2.689280e-01
bigcom177       -8.361231e-39 -1.847319e-01
bigcom178        4.970109e-37  2.367764e+00
bigcom180       -8.359900e-39 -2.947353e-01
bigcom181       -8.362562e-39 -2.779696e-01
bigcom184       -8.358570e-39 -1.278089e-01
bigcom186       -8.359900e-39 -5.611996e-01
bigcom187       -8.358570e-39 -4.361429e-01
bigcom189       -8.363894e-39 -3.132158e-01
bigcom194       -8.361231e-39 -1.093590e-01
bigcom195       -8.361231e-39 -2.414291e-01
bigcom196       -8.358570e-39 -6.232495e-01
bigcom204       -8.367891e-39 -2.572588e-01
bigcom205        3.285012e-37  2.186010e+00
bigcom212       -8.361231e-39 -1.062462e-01
bigcom214       -8.363894e-39 -2.073630e-01
bigcom222       -8.358570e-39 -1.353630e-01
bigcom223        0.000000e+00  0.000000e+00
bigcom226       -8.359900e-39 -2.264941e-01
bigcom227       -8.359900e-39 -1.620493e-01
bigcom229       -8.358570e-39 -2.526797e-01
bigcom233       -8.358570e-39 -3.148143e-01
bigcom236       -8.359900e-39 -2.520894e-01
bigcom237        0.000000e+00  0.000000e+00
bigcom246       -8.362562e-39 -2.425622e-01
bigcom248       -8.361231e-39 -2.447778e-01
bigcom249       -8.358570e-39 -3.429770e-01
bigcom250       -8.359900e-39 -3.589468e-01
bigcom254       -8.362562e-39 -2.065093e-01
bigcom266       -8.358570e-39 -3.897395e-01
bigcom269       -8.363894e-39 -2.314892e-01
bigcom272       -8.359900e-39 -2.596991e-01
bigcom274       -8.375897e-39 -2.227869e-01
bigcom281       -8.359900e-39 -2.535518e-01
bigcom291       -8.357240e-39 -2.543165e-01
bigcom292       -8.359900e-39 -2.558452e-01
bigcom295       -8.357240e-39 -3.317988e-01
bigcom299        4.968527e-37  2.454353e+00
bigcom301       -8.361231e-39 -2.321216e-01
bigcom306       -8.361231e-39 -2.906712e-01
bigcom309       -8.365226e-39 -4.200678e-01
bigcom314       -8.357240e-39 -7.979493e-02
bigcom321       -8.367891e-39 -2.180564e-01
bigcom341       -8.358570e-39 -2.127135e-01
bigcom350       -8.358570e-39 -1.291734e-01
bigcom353       -8.359900e-39 -1.454830e-01
bigcom359       -8.359900e-39 -5.393575e-01
bigcom363       -8.361231e-39 -5.428872e-02
bigcom365       -8.358570e-39 -5.322060e-01
bigcom385       -8.362562e-39 -3.524717e-01
bigcom386       -8.357240e-39 -1.798823e-01
bigcom408       -8.363894e-39 -3.744252e-01
bigcom412       -8.361231e-39 -2.022634e-01
bigcom480       -8.362562e-39 -1.169769e-01
spin_vertex      1.794487e-39  2.145576e-01
membership_s1    5.053544e-39  1.361836e-01
membership_s3   -8.381243e-39 -2.814455e-01
membership_s4   -7.753070e-39 -1.504924e-01
membership_s5   -9.032718e-39 -2.119762e-01
membership_s6   -8.101240e-39 -6.247591e-02
membership_s7   -8.820361e-39 -2.716908e-01
membership_s8   -8.366558e-39 -3.276121e-01
membership_s9   -8.373227e-39 -3.126658e-01
membership_s11  -8.367891e-39 -3.190464e-01
membership_s12  -8.367891e-39 -3.298924e-01
membership_s14   1.601471e-37  1.222509e+00
membership_s15   1.053059e-38  3.216829e-01
membership_s16  -8.367891e-39 -2.956822e-01
membership_s17  -8.366558e-39 -2.501404e-01
membership_s18  -8.412116e-39 -2.224529e-01
membership_s20  -8.363894e-39 -2.197793e-01
membership_s21  -6.589481e-40  8.435499e-02
membership_s22  -8.383919e-39 -2.183469e-01
membership_s24  -8.383919e-39 -8.182991e-01
membership_s25  -8.367891e-39 -2.672973e-01
membership_s26  -8.378570e-39 -2.109536e-01
membership_s27  -9.734782e-40 -5.607420e-02
membership_s28  -8.374562e-39 -4.083343e-01
membership_s30   1.248151e-38  2.030817e-01
membership_s31   2.976859e-39  1.397563e-01
membership_s32   3.247659e-38  6.178644e-01
membership_s33  -8.363894e-39 -2.135593e-01
membership_s36  -9.614727e-39 -2.734285e-01
membership_s37  -8.448649e-39 -2.328114e-01
V1               1.109213e-38  5.254752e-02
V2               7.384786e-39 -1.137519e-01
pdi             -1.799700e-35 -7.368176e+02
adhesion        -4.172903e-43 -9.159091e-07
cohesion         8.335550e-43  1.746148e-06
inner            2.163684e-43 -4.006706e-06
outer            3.136093e-43 -2.042248e-06
ioratio          9.542895e-39  1.920697e-01
comsize          2.887138e-42  4.750654e-05
[1] "Dataset: low_TnotC Model GBM, run: 2 of 10 2015-06-22 17:07:03"
Iter   TrainDeviance   ValidDeviance   StepSize   Improve
     1        0.0953            -nan     0.0100    0.0002
     2        0.0933            -nan     0.0100    0.0003
     3        0.0905            -nan     0.0100    0.0008
     4        0.0894            -nan     0.0100    0.0000
     5        0.0879            -nan     0.0100    0.0000
     6        0.0863            -nan     0.0100    0.0003
     7        0.0849            -nan     0.0100    0.0002
     8        0.0836            -nan     0.0100    0.0002
     9        0.0824            -nan     0.0100    0.0001
    10        0.0810            -nan     0.0100    0.0002
    20        0.0727            -nan     0.0100    0.0001
    40        0.0608            -nan     0.0100    0.0000
    44        0.0593            -nan     0.0100    0.0000

[1] "GBM variable coefficients"
                            var     rel.inf
ratio5                   ratio5 10.80418372
comsize                 comsize  6.12294479
inner                     inner  5.98427644
pagerank               pagerank  5.15109125
membership_s32   membership_s32  4.86524625
cohesion               cohesion  4.79991277
adhesion               adhesion  4.42810215
V1                           V1  3.58365857
ioratio                 ioratio  2.90591250
fourth                   fourth  2.52824195
ratio2                   ratio2  2.52618457
orbit21                 orbit21  2.16419094
outer                     outer  2.14941237
V2                           V2  2.10731582
bet                         bet  1.89781309
orbit50                 orbit50  1.82862002
coreness               coreness  1.66284684
orbit36                 orbit36  1.50693303
graph19                 graph19  1.36932434
orbit16                 orbit16  1.35008661
orbit18                 orbit18  1.32186238
constraint           constraint  1.18944793
orbit10                 orbit10  1.18334945
walktrap_vertex walktrap_vertex  1.12123951
graph12                 graph12  1.12006586
membership_s30   membership_s30  1.08627153
orbit23                 orbit23  1.07126245
membership_s15   membership_s15  1.06134909
graph13                 graph13  0.96606962
ratio1                   ratio1  0.89952947
graph20                 graph20  0.82121412
graph15                 graph15  0.80019899
graph16                 graph16  0.76101612
membership_s27   membership_s27  0.74639946
fifth                     fifth  0.74094787
orbit27                 orbit27  0.69859330
orbit39                 orbit39  0.68488371
graph2                   graph2  0.62854656
graph9                   graph9  0.61739402
orbit24                 orbit24  0.60948755
knn                         knn  0.60623992
sixth                     sixth  0.59957646
third                     third  0.57003866
close                     close  0.56377132
graph6                   graph6  0.49762532
orbit5                   orbit5  0.47917360
ratio6                   ratio6  0.47466041
graph11                 graph11  0.46140614
orbit28                 orbit28  0.37584678
graph3                   graph3  0.37066571
spin_vertex         spin_vertex  0.36546359
trans                     trans  0.31045126
graph14                 graph14  0.30448587
graph4                   graph4  0.30236486
graph7                   graph7  0.28740872
orbit38                 orbit38  0.28231455
orbit35                 orbit35  0.28217234
graph10                 graph10  0.28063820
graph18                 graph18  0.27805572
bigcom22               bigcom22  0.26965285
orbit9                   orbit9  0.26613309
selfinter             selfinter  0.26575007
orbit19                 orbit19  0.26067940
ratio3                   ratio3  0.24931455
hubscore               hubscore  0.24326775
bigcom30               bigcom30  0.23769737
graph23                 graph23  0.22450074
orbit11                 orbit11  0.20965905
bigcom26               bigcom26  0.20211113
orbit20                 orbit20  0.19859227
graph5                   graph5  0.19321688
orbit17                 orbit17  0.15360996
graph17                 graph17  0.14576841
upto_third           upto_third  0.14538504
orbit49                 orbit49  0.14182448
orbit37                 orbit37  0.13291992
ratio4                   ratio4  0.12732002
orbit67                 orbit67  0.12627097
orbit60                 orbit60  0.11860298
orbit53                 orbit53  0.09134891
orbit64                 orbit64  0.08785855
orbit33                 orbit33  0.07388081
graph25                 graph25  0.06893620
upto_sixth           upto_sixth  0.06843653
orbit66                 orbit66  0.05001193
membership_s31   membership_s31  0.04712083
membership_s6     membership_s6  0.04234292
graph0                   graph0  0.00000000
graph1                   graph1  0.00000000
graph8                   graph8  0.00000000
graph21                 graph21  0.00000000
graph22                 graph22  0.00000000
graph24                 graph24  0.00000000
graph26                 graph26  0.00000000
graph27                 graph27  0.00000000
graph28                 graph28  0.00000000
graph29                 graph29  0.00000000
orbit0                   orbit0  0.00000000
orbit1                   orbit1  0.00000000
orbit2                   orbit2  0.00000000
orbit3                   orbit3  0.00000000
orbit4                   orbit4  0.00000000
orbit6                   orbit6  0.00000000
orbit7                   orbit7  0.00000000
orbit8                   orbit8  0.00000000
orbit12                 orbit12  0.00000000
orbit13                 orbit13  0.00000000
orbit14                 orbit14  0.00000000
orbit15                 orbit15  0.00000000
orbit22                 orbit22  0.00000000
orbit25                 orbit25  0.00000000
orbit26                 orbit26  0.00000000
orbit29                 orbit29  0.00000000
orbit30                 orbit30  0.00000000
orbit31                 orbit31  0.00000000
orbit32                 orbit32  0.00000000
orbit34                 orbit34  0.00000000
orbit40                 orbit40  0.00000000
orbit41                 orbit41  0.00000000
orbit42                 orbit42  0.00000000
orbit43                 orbit43  0.00000000
orbit44                 orbit44  0.00000000
orbit45                 orbit45  0.00000000
orbit46                 orbit46  0.00000000
orbit47                 orbit47  0.00000000
orbit48                 orbit48  0.00000000
orbit51                 orbit51  0.00000000
orbit52                 orbit52  0.00000000
orbit54                 orbit54  0.00000000
orbit55                 orbit55  0.00000000
orbit56                 orbit56  0.00000000
orbit57                 orbit57  0.00000000
orbit58                 orbit58  0.00000000
orbit59                 orbit59  0.00000000
orbit61                 orbit61  0.00000000
orbit62                 orbit62  0.00000000
orbit63                 orbit63  0.00000000
orbit65                 orbit65  0.00000000
orbit68                 orbit68  0.00000000
orbit69                 orbit69  0.00000000
orbit70                 orbit70  0.00000000
orbit71                 orbit71  0.00000000
orbit72                 orbit72  0.00000000
AP                           AP  0.00000000
ecc                         ecc  0.00000000
eccrad                   eccrad  0.00000000
evcent                   evcent  0.00000000
first                     first  0.00000000
upto_second         upto_second  0.00000000
upto_fourth         upto_fourth  0.00000000
upto_fifth           upto_fifth  0.00000000
second                   second  0.00000000
bigcom1                 bigcom1  0.00000000
bigcom2                 bigcom2  0.00000000
bigcom3                 bigcom3  0.00000000
bigcom4                 bigcom4  0.00000000
bigcom6                 bigcom6  0.00000000
bigcom8                 bigcom8  0.00000000
bigcom9                 bigcom9  0.00000000
bigcom11               bigcom11  0.00000000
bigcom13               bigcom13  0.00000000
bigcom15               bigcom15  0.00000000
bigcom16               bigcom16  0.00000000
bigcom21               bigcom21  0.00000000
bigcom24               bigcom24  0.00000000
bigcom28               bigcom28  0.00000000
bigcom31               bigcom31  0.00000000
bigcom32               bigcom32  0.00000000
bigcom33               bigcom33  0.00000000
bigcom34               bigcom34  0.00000000
bigcom36               bigcom36  0.00000000
bigcom37               bigcom37  0.00000000
bigcom38               bigcom38  0.00000000
bigcom39               bigcom39  0.00000000
bigcom40               bigcom40  0.00000000
bigcom43               bigcom43  0.00000000
bigcom44               bigcom44  0.00000000
bigcom46               bigcom46  0.00000000
bigcom47               bigcom47  0.00000000
bigcom49               bigcom49  0.00000000
bigcom50               bigcom50  0.00000000
bigcom51               bigcom51  0.00000000
bigcom52               bigcom52  0.00000000
bigcom54               bigcom54  0.00000000
bigcom56               bigcom56  0.00000000
bigcom62               bigcom62  0.00000000
bigcom66               bigcom66  0.00000000
bigcom68               bigcom68  0.00000000
bigcom69               bigcom69  0.00000000
bigcom71               bigcom71  0.00000000
bigcom72               bigcom72  0.00000000
bigcom73               bigcom73  0.00000000
bigcom74               bigcom74  0.00000000
bigcom75               bigcom75  0.00000000
bigcom76               bigcom76  0.00000000
bigcom77               bigcom77  0.00000000
bigcom79               bigcom79  0.00000000
bigcom80               bigcom80  0.00000000
bigcom82               bigcom82  0.00000000
bigcom83               bigcom83  0.00000000
bigcom84               bigcom84  0.00000000
bigcom85               bigcom85  0.00000000
bigcom87               bigcom87  0.00000000
bigcom89               bigcom89  0.00000000
bigcom91               bigcom91  0.00000000
bigcom92               bigcom92  0.00000000
bigcom93               bigcom93  0.00000000
bigcom96               bigcom96  0.00000000
bigcom97               bigcom97  0.00000000
bigcom98               bigcom98  0.00000000
bigcom99               bigcom99  0.00000000
bigcom101             bigcom101  0.00000000
bigcom104             bigcom104  0.00000000
bigcom106             bigcom106  0.00000000
bigcom109             bigcom109  0.00000000
bigcom113             bigcom113  0.00000000
bigcom116             bigcom116  0.00000000
bigcom120             bigcom120  0.00000000
bigcom123             bigcom123  0.00000000
bigcom126             bigcom126  0.00000000
bigcom127             bigcom127  0.00000000
bigcom137             bigcom137  0.00000000
bigcom139             bigcom139  0.00000000
bigcom140             bigcom140  0.00000000
bigcom143             bigcom143  0.00000000
bigcom145             bigcom145  0.00000000
bigcom146             bigcom146  0.00000000
bigcom147             bigcom147  0.00000000
bigcom149             bigcom149  0.00000000
bigcom153             bigcom153  0.00000000
bigcom154             bigcom154  0.00000000
bigcom156             bigcom156  0.00000000
bigcom157             bigcom157  0.00000000
bigcom158             bigcom158  0.00000000
bigcom160             bigcom160  0.00000000
bigcom161             bigcom161  0.00000000
bigcom162             bigcom162  0.00000000
bigcom164             bigcom164  0.00000000
bigcom166             bigcom166  0.00000000
bigcom167             bigcom167  0.00000000
bigcom171             bigcom171  0.00000000
bigcom173             bigcom173  0.00000000
bigcom175             bigcom175  0.00000000
bigcom176             bigcom176  0.00000000
bigcom177             bigcom177  0.00000000
bigcom178             bigcom178  0.00000000
bigcom180             bigcom180  0.00000000
bigcom181             bigcom181  0.00000000
bigcom184             bigcom184  0.00000000
bigcom186             bigcom186  0.00000000
bigcom187             bigcom187  0.00000000
bigcom189             bigcom189  0.00000000
bigcom194             bigcom194  0.00000000
bigcom195             bigcom195  0.00000000
bigcom196             bigcom196  0.00000000
bigcom204             bigcom204  0.00000000
bigcom205             bigcom205  0.00000000
bigcom212             bigcom212  0.00000000
bigcom214             bigcom214  0.00000000
bigcom222             bigcom222  0.00000000
bigcom223             bigcom223  0.00000000
bigcom226             bigcom226  0.00000000
bigcom227             bigcom227  0.00000000
bigcom229             bigcom229  0.00000000
bigcom233             bigcom233  0.00000000
bigcom236             bigcom236  0.00000000
bigcom237             bigcom237  0.00000000
bigcom246             bigcom246  0.00000000
bigcom248             bigcom248  0.00000000
bigcom249             bigcom249  0.00000000
bigcom250             bigcom250  0.00000000
bigcom254             bigcom254  0.00000000
bigcom266             bigcom266  0.00000000
bigcom269             bigcom269  0.00000000
bigcom272             bigcom272  0.00000000
bigcom274             bigcom274  0.00000000
bigcom281             bigcom281  0.00000000
bigcom291             bigcom291  0.00000000
bigcom292             bigcom292  0.00000000
bigcom295             bigcom295  0.00000000
bigcom299             bigcom299  0.00000000
bigcom301             bigcom301  0.00000000
bigcom306             bigcom306  0.00000000
bigcom309             bigcom309  0.00000000
bigcom314             bigcom314  0.00000000
bigcom321             bigcom321  0.00000000
bigcom341             bigcom341  0.00000000
bigcom350             bigcom350  0.00000000
bigcom353             bigcom353  0.00000000
bigcom359             bigcom359  0.00000000
bigcom363             bigcom363  0.00000000
bigcom365             bigcom365  0.00000000
bigcom385             bigcom385  0.00000000
bigcom386             bigcom386  0.00000000
bigcom408             bigcom408  0.00000000
bigcom412             bigcom412  0.00000000
bigcom480             bigcom480  0.00000000
membership_s1     membership_s1  0.00000000
membership_s3     membership_s3  0.00000000
membership_s4     membership_s4  0.00000000
membership_s5     membership_s5  0.00000000
membership_s7     membership_s7  0.00000000
membership_s8     membership_s8  0.00000000
membership_s9     membership_s9  0.00000000
membership_s11   membership_s11  0.00000000
membership_s12   membership_s12  0.00000000
membership_s14   membership_s14  0.00000000
membership_s16   membership_s16  0.00000000
membership_s17   membership_s17  0.00000000
membership_s18   membership_s18  0.00000000
membership_s20   membership_s20  0.00000000
membership_s21   membership_s21  0.00000000
membership_s22   membership_s22  0.00000000
membership_s24   membership_s24  0.00000000
membership_s25   membership_s25  0.00000000
membership_s26   membership_s26  0.00000000
membership_s28   membership_s28  0.00000000
membership_s33   membership_s33  0.00000000
membership_s36   membership_s36  0.00000000
membership_s37   membership_s37  0.00000000
pdi                         pdi  0.00000000
[1] "Dataset: low_TnotC Model RF, run: 2 of 10 2015-06-22 17:07:25"
     |      Out-of-bag   |
Tree |      MSE  %Var(y) |
   1 |  0.01494   178.93 |
   2 |  0.01629   195.08 |
   3 |  0.01569   187.86 |
   4 |  0.01442   172.64 |
   5 |  0.01417   169.64 |
   6 |   0.0138   165.25 |
   7 |  0.01266   151.59 |
   8 |   0.0125   149.71 |
   9 |  0.01199   143.62 |
  10 |  0.01145   137.17 |
  11 |  0.01105   132.38 |
  12 |  0.01068   127.89 |
  13 |  0.01028   123.07 |
  14 |  0.00999   119.62 |
  15 | 0.009867   118.16 |
  16 | 0.009695   116.09 |
  17 | 0.009605   115.02 |
  18 | 0.009394   112.49 |
  19 | 0.009313   111.52 |
  20 | 0.009238   110.61 |
  21 | 0.009289   111.23 |
  22 | 0.009301   111.38 |
  23 | 0.009274   111.06 |
  24 | 0.009226   110.48 |
  25 | 0.009219   110.39 |
  26 | 0.009172   109.83 |
  27 | 0.009169   109.79 |
  28 | 0.009129   109.31 |
  29 | 0.009108   109.06 |
  30 | 0.009037   108.21 |
  31 | 0.009018   107.99 |
  32 | 0.008985   107.59 |
  33 | 0.008993   107.68 |
  34 | 0.008952   107.19 |
  35 | 0.008894   106.50 |
  36 |  0.00891   106.69 |
  37 | 0.008892   106.48 |
  38 | 0.008897   106.54 |
  39 | 0.008904   106.62 |
  40 | 0.008904   106.62 |
  41 |  0.00892   106.81 |
  42 |   0.0089   106.57 |
  43 | 0.008861   106.11 |
  44 | 0.008829   105.73 |
  45 |  0.00883   105.73 |
  46 | 0.008838   105.83 |
  47 | 0.008852   106.00 |
  48 | 0.008852   106.00 |
  49 | 0.008851   105.99 |
  50 | 0.008865   106.16 |
  51 | 0.008875   106.27 |
  52 | 0.008873   106.24 |
  53 | 0.008851   105.99 |
  54 | 0.008843   105.89 |
  55 | 0.008843   105.89 |
  56 | 0.008808   105.47 |
  57 |  0.00881   105.49 |
  58 | 0.008811   105.51 |
  59 | 0.008822   105.64 |
  60 |  0.00879   105.25 |
  61 | 0.008796   105.33 |
  62 | 0.008776   105.09 |
  63 | 0.008799   105.36 |
  64 | 0.008811   105.50 |
  65 | 0.008813   105.53 |
  66 | 0.008799   105.36 |
  67 | 0.008793   105.29 |
  68 | 0.008794   105.30 |
  69 | 0.008768   104.99 |
  70 | 0.008751   104.79 |
  71 | 0.008709   104.29 |
  72 | 0.008698   104.15 |
  73 | 0.008719   104.40 |
  74 | 0.008733   104.57 |
  75 | 0.008733   104.57 |
  76 | 0.008722   104.44 |
  77 | 0.008707   104.27 |
  78 | 0.008721   104.42 |
  79 | 0.008718   104.39 |
  80 | 0.008719   104.40 |
  81 | 0.008729   104.52 |
  82 | 0.008749   104.77 |
  83 | 0.008752   104.80 |
  84 | 0.008764   104.95 |
  85 | 0.008746   104.73 |
  86 | 0.008728   104.52 |
  87 | 0.008726   104.49 |
  88 | 0.008728   104.52 |
  89 | 0.008724   104.46 |
  90 | 0.008718   104.40 |
  91 |  0.00872   104.42 |
  92 | 0.008721   104.43 |
  93 | 0.008712   104.32 |
  94 | 0.008704   104.22 |
  95 | 0.008706   104.25 |
  96 | 0.008722   104.44 |
  97 | 0.008715   104.36 |
  98 |  0.00871   104.29 |
  99 | 0.008693   104.10 |
 100 | 0.008681   103.95 |
[1] "Random Forest variable coefficients"
                      %IncMSE IncNodePurity
graph0           8.483846e-05  1.972833e-01
graph1           1.819658e-03  1.866106e-01
graph2           1.503129e-06  1.090976e-01
graph3           8.465995e-04  5.429645e-01
graph4           7.958966e-04  2.583210e-01
graph5           4.250167e-04  3.377325e-01
graph6           5.768976e-04  3.557971e-01
graph7           2.167860e-05  6.064744e-02
graph8           0.000000e+00  3.469447e-20
graph9           1.560835e-03  3.006123e-01
graph10          8.265094e-04  2.907684e-01
graph11          2.502593e-03  2.969677e-01
graph12          7.134456e-04  3.293710e-01
graph13          5.997846e-04  2.353006e-01
graph14          2.658942e-05  1.868334e-01
graph15          2.015982e-03  1.998031e-01
graph16          2.288139e-03  2.055335e-01
graph17          4.466928e-04  3.109899e-01
graph18          5.236949e-05  6.492824e-02
graph19          5.888418e-04  3.435682e-01
graph20          6.846027e-04  2.732922e-01
graph21          3.050837e-04  1.119953e-01
graph22          6.136182e-05  4.528471e-02
graph23          4.454439e-04  1.547014e-01
graph24          7.821813e-05  5.576967e-02
graph25          1.532903e-04  1.821673e-01
graph26          4.251701e-05  1.856222e-05
graph27          0.000000e+00  2.920841e-18
graph28          0.000000e+00  0.000000e+00
graph29          0.000000e+00  0.000000e+00
orbit0           1.724278e-05  2.438889e-02
orbit1           1.646658e-04  2.137572e-01
orbit2           1.419527e-05  6.625187e-02
orbit3           2.172586e-05  6.875698e-02
orbit4           1.265198e-03  2.708573e-01
orbit5           4.667276e-04  1.391318e-01
orbit6           3.148366e-04  2.807221e-01
orbit7           2.243069e-04  2.000552e-01
orbit8           1.035113e-04  1.665575e-01
orbit9           3.009375e-05  1.141066e-01
orbit10          4.433200e-04  3.378284e-02
orbit11          1.159962e-05  1.210454e-01
orbit12          6.062657e-05  3.493466e-02
orbit13         -4.226543e-06  6.059171e-02
orbit14          0.000000e+00  1.500000e-02
orbit15          1.875450e-03  2.869443e-01
orbit16          5.224351e-04  4.295754e-01
orbit17          1.184132e-03  1.503401e-01
orbit18          1.369637e-03  6.274592e-01
orbit19          8.543835e-04  1.881624e-01
orbit20          7.671394e-04  2.179475e-01
orbit21          7.656930e-04  1.649317e-01
orbit22          2.511655e-03  3.750815e-01
orbit23          1.051708e-05  8.991220e-02
orbit24          7.117941e-04  1.921224e-01
orbit25          5.586464e-05  4.845588e-02
orbit26          4.255319e-06  3.028571e-02
orbit27          3.916248e-04  4.888068e-01
orbit28          6.531087e-04  2.062580e-01
orbit29          2.178847e-05  1.000437e-01
orbit30          7.362495e-05  1.347467e-04
orbit31          3.561706e-04  3.082314e-01
orbit32          9.113087e-05  1.255627e-01
orbit33          6.891991e-05  5.565674e-02
orbit34          1.457411e-03  3.034416e-01
orbit35          2.506336e-03  2.568933e-01
orbit36          4.109132e-04  2.777068e-01
orbit37          1.350928e-04  8.344137e-02
orbit38          1.040602e-04  3.996928e-01
orbit39          1.244545e-03  2.444196e-01
orbit40          1.486087e-04  1.326589e-01
orbit41          1.151632e-04  7.547203e-02
orbit42          1.308076e-04  2.981284e-02
orbit43          2.994471e-05  3.667197e-02
orbit44          0.000000e+00  0.000000e+00
orbit45          7.688107e-04  4.191245e-01
orbit46          8.733624e-06  1.818182e-02
orbit47          2.212575e-04  4.543097e-02
orbit48          2.352701e-04  5.107993e-02
orbit49          4.078522e-04  2.631611e-01
orbit50          1.538315e-03  6.826725e-01
orbit51          1.545614e-04  1.598117e-01
orbit52          3.071888e-05  3.481518e-02
orbit53          8.705601e-05  1.982231e-01
orbit54          2.640845e-05  4.033333e-02
orbit55          0.000000e+00  0.000000e+00
orbit56          3.338388e-04  2.162271e-01
orbit57          0.000000e+00  1.714286e-02
orbit58          0.000000e+00  9.714451e-19
orbit59          2.767600e-04  3.821432e-02
orbit60          1.673019e-04  2.047961e-03
orbit61          4.361099e-06  6.070859e-02
orbit62          6.925698e-05  1.101025e-01
orbit63          2.088226e-04  3.196374e-02
orbit64         -5.199680e-06  9.171974e-02
orbit65          3.555556e-05  9.565217e-03
orbit66          2.027677e-05  1.466242e-02
orbit67          1.725003e-05  6.629216e-03
orbit68          0.000000e+00  1.387779e-19
orbit69          0.000000e+00  1.561251e-19
orbit70          0.000000e+00  5.273559e-18
orbit71          0.000000e+00  1.387779e-19
orbit72          0.000000e+00  0.000000e+00
AP              -2.386593e-05  5.386366e-02
bet              5.159847e-04  6.882527e-01
ecc              1.938909e-05  5.199673e-02
eccrad           3.431344e-05  6.610440e-02
close            2.082584e-03  3.537363e-01
constraint       1.344058e-03  6.797071e-01
coreness         9.413092e-04  3.147849e-01
knn              2.509698e-03  4.030663e-01
hubscore         5.319225e-04  3.213793e-01
pagerank         2.554428e-03  2.106751e+00
trans            5.616994e-05  1.494590e-01
evcent           5.971948e-05  1.612696e-01
first           -1.231491e-05  4.726728e-02
upto_second      1.844143e-03  3.705452e-01
upto_third       1.874348e-03  3.136366e-01
upto_fourth      4.502821e-04  1.844352e-01
upto_fifth       7.445789e-04  1.660480e-01
upto_sixth       1.840936e-03  3.424102e-01
second           9.472674e-05  1.545876e-01
third            1.882526e-03  2.231829e-01
fourth           1.706330e-03  6.484530e-01
fifth            4.400071e-04  3.718627e-01
sixth            1.581996e-03  2.477476e-01
ratio1           2.797217e-03  5.953493e-01
ratio2           2.552223e-03  1.011421e+00
ratio3           1.305210e-03  7.696050e-01
ratio4           5.490124e-04  3.709629e-01
ratio5           1.066340e-03  2.266695e+00
ratio6           8.049513e-04  4.872575e-01
selfinter        1.003705e-03  2.454629e-01
walktrap_vertex  1.384072e-04  1.990526e-01
bigcom1          0.000000e+00  0.000000e+00
bigcom2          0.000000e+00  0.000000e+00
bigcom3          3.651656e-05  6.451987e-02
bigcom4          0.000000e+00  9.770363e-03
bigcom6          0.000000e+00  0.000000e+00
bigcom8          0.000000e+00  0.000000e+00
bigcom9          0.000000e+00  6.938894e-20
bigcom11         0.000000e+00  0.000000e+00
bigcom13         0.000000e+00  1.474515e-19
bigcom15         0.000000e+00  0.000000e+00
bigcom16         0.000000e+00  6.938894e-20
bigcom21         0.000000e+00  0.000000e+00
bigcom22         2.237569e-04  6.235375e-02
bigcom24         0.000000e+00  0.000000e+00
bigcom26         8.524926e-06  1.441537e-01
bigcom28         7.119883e-07  1.165774e-02
bigcom30         2.961367e-04  2.816098e-01
bigcom31         0.000000e+00  0.000000e+00
bigcom32         0.000000e+00  6.938894e-20
bigcom33         0.000000e+00  0.000000e+00
bigcom34         0.000000e+00  0.000000e+00
bigcom36         0.000000e+00  6.938894e-20
bigcom37         0.000000e+00  0.000000e+00
bigcom38         0.000000e+00  0.000000e+00
bigcom39         0.000000e+00  0.000000e+00
bigcom40         0.000000e+00  0.000000e+00
bigcom43         0.000000e+00  6.938894e-20
bigcom44         0.000000e+00  0.000000e+00
bigcom46         0.000000e+00  4.336809e-21
bigcom47         0.000000e+00  0.000000e+00
bigcom49         0.000000e+00  0.000000e+00
bigcom50         0.000000e+00  0.000000e+00
bigcom51         0.000000e+00  1.387779e-19
bigcom52         0.000000e+00  0.000000e+00
bigcom54         0.000000e+00  0.000000e+00
bigcom56         0.000000e+00  0.000000e+00
bigcom62        -1.979708e-05  5.242926e-01
bigcom66         0.000000e+00  0.000000e+00
bigcom68         0.000000e+00  0.000000e+00
bigcom69         0.000000e+00  0.000000e+00
bigcom71         0.000000e+00  0.000000e+00
bigcom72         0.000000e+00  0.000000e+00
bigcom73         0.000000e+00  0.000000e+00
bigcom74         0.000000e+00  0.000000e+00
bigcom75         0.000000e+00  0.000000e+00
bigcom76         0.000000e+00  0.000000e+00
bigcom77         0.000000e+00  0.000000e+00
bigcom79         0.000000e+00  0.000000e+00
bigcom80         0.000000e+00  0.000000e+00
bigcom82         0.000000e+00  0.000000e+00
bigcom83         0.000000e+00  0.000000e+00
bigcom84         0.000000e+00  0.000000e+00
bigcom85         0.000000e+00  0.000000e+00
bigcom87         0.000000e+00  6.938894e-20
bigcom89         0.000000e+00  0.000000e+00
bigcom91         0.000000e+00  0.000000e+00
bigcom92         0.000000e+00  7.914676e-20
bigcom93         0.000000e+00  0.000000e+00
bigcom96         0.000000e+00  0.000000e+00
bigcom97         0.000000e+00  6.245005e-19
bigcom98         0.000000e+00  0.000000e+00
bigcom99         0.000000e+00  0.000000e+00
bigcom101        0.000000e+00  6.938894e-20
bigcom104        0.000000e+00  0.000000e+00
bigcom106        0.000000e+00  6.938894e-20
bigcom109       -3.645483e-06  6.012042e-01
bigcom113        0.000000e+00  0.000000e+00
bigcom116        0.000000e+00  0.000000e+00
bigcom120        0.000000e+00  0.000000e+00
bigcom123        0.000000e+00  0.000000e+00
bigcom126        0.000000e+00  0.000000e+00
bigcom127        0.000000e+00  3.469447e-20
bigcom137        0.000000e+00  0.000000e+00
bigcom139        0.000000e+00  0.000000e+00
bigcom140        0.000000e+00  0.000000e+00
bigcom143        1.412489e-05  4.006199e-01
bigcom145        0.000000e+00  0.000000e+00
bigcom146        0.000000e+00  4.336809e-21
bigcom147        0.000000e+00  0.000000e+00
bigcom149        0.000000e+00  0.000000e+00
bigcom153        0.000000e+00  0.000000e+00
bigcom154        0.000000e+00  0.000000e+00
bigcom156        0.000000e+00  0.000000e+00
bigcom157        0.000000e+00  0.000000e+00
bigcom158        0.000000e+00  0.000000e+00
bigcom160        0.000000e+00  0.000000e+00
bigcom161        0.000000e+00  0.000000e+00
bigcom162        0.000000e+00  0.000000e+00
bigcom164        0.000000e+00  0.000000e+00
bigcom166        0.000000e+00  0.000000e+00
bigcom167        0.000000e+00  0.000000e+00
bigcom171        0.000000e+00  6.938894e-20
bigcom173        0.000000e+00  0.000000e+00
bigcom175        0.000000e+00  6.938894e-20
bigcom176        0.000000e+00  1.387779e-19
bigcom177        0.000000e+00  0.000000e+00
bigcom178        2.871565e-06  5.006008e-01
bigcom180        0.000000e+00  0.000000e+00
bigcom181        0.000000e+00  0.000000e+00
bigcom184        0.000000e+00  0.000000e+00
bigcom186        0.000000e+00  0.000000e+00
bigcom187        0.000000e+00  0.000000e+00
bigcom189        0.000000e+00  0.000000e+00
bigcom194        0.000000e+00  0.000000e+00
bigcom195        0.000000e+00  0.000000e+00
bigcom196        0.000000e+00  0.000000e+00
bigcom204        0.000000e+00  0.000000e+00
bigcom205       -4.130412e-06  3.209664e-01
bigcom212        0.000000e+00  0.000000e+00
bigcom214        0.000000e+00  1.387779e-19
bigcom222        0.000000e+00  0.000000e+00
bigcom223        0.000000e+00  0.000000e+00
bigcom226        0.000000e+00  0.000000e+00
bigcom227        0.000000e+00  6.938894e-20
bigcom229        0.000000e+00  1.387779e-19
bigcom233        0.000000e+00  0.000000e+00
bigcom236        0.000000e+00  0.000000e+00
bigcom237        0.000000e+00  0.000000e+00
bigcom246        0.000000e+00  2.775558e-19
bigcom248        0.000000e+00  0.000000e+00
bigcom249        0.000000e+00  0.000000e+00
bigcom250        0.000000e+00  0.000000e+00
bigcom254        0.000000e+00  6.938894e-20
bigcom266        0.000000e+00  0.000000e+00
bigcom269        0.000000e+00  0.000000e+00
bigcom272        0.000000e+00  6.938894e-20
bigcom274        0.000000e+00  0.000000e+00
bigcom281        0.000000e+00  0.000000e+00
bigcom291        0.000000e+00  0.000000e+00
bigcom292        0.000000e+00  0.000000e+00
bigcom295        0.000000e+00  6.938894e-20
bigcom299       -2.224875e-05  5.412918e-01
bigcom301        0.000000e+00  0.000000e+00
bigcom306        0.000000e+00  0.000000e+00
bigcom309        0.000000e+00  0.000000e+00
bigcom314        0.000000e+00  0.000000e+00
bigcom321        0.000000e+00  0.000000e+00
bigcom341        0.000000e+00  0.000000e+00
bigcom350        0.000000e+00  0.000000e+00
bigcom353        0.000000e+00  0.000000e+00
bigcom359        0.000000e+00  0.000000e+00
bigcom363        0.000000e+00  1.734723e-20
bigcom365        0.000000e+00  0.000000e+00
bigcom385        0.000000e+00  0.000000e+00
bigcom386        0.000000e+00  0.000000e+00
bigcom408        0.000000e+00  0.000000e+00
bigcom412        0.000000e+00  6.938894e-20
bigcom480        0.000000e+00  0.000000e+00
spin_vertex      1.516585e-04  1.802972e-01
membership_s1    7.891501e-05  1.603912e-01
membership_s3    0.000000e+00  0.000000e+00
membership_s4    0.000000e+00  0.000000e+00
membership_s5    0.000000e+00  9.436896e-18
membership_s6    1.720817e-05  2.187077e-02
membership_s7    0.000000e+00  8.673617e-21
membership_s8    0.000000e+00  0.000000e+00
membership_s9    0.000000e+00  0.000000e+00
membership_s11   0.000000e+00  0.000000e+00
membership_s12   0.000000e+00  1.387779e-19
membership_s14  -3.280492e-05  2.570115e-01
membership_s15   1.360660e-04  3.355939e-01
membership_s16   0.000000e+00  0.000000e+00
membership_s17   0.000000e+00  0.000000e+00
membership_s18   0.000000e+00  0.000000e+00
membership_s20   0.000000e+00  1.734723e-20
membership_s21   6.158446e-05  2.023754e-01
membership_s22   0.000000e+00  0.000000e+00
membership_s24   0.000000e+00  0.000000e+00
membership_s25   0.000000e+00  0.000000e+00
membership_s26   0.000000e+00  0.000000e+00
membership_s27   7.982568e-05  6.985254e-02
membership_s28   0.000000e+00  0.000000e+00
membership_s30   1.931596e-04  1.238332e-01
membership_s31   6.130386e-05  1.056705e-01
membership_s32   1.373949e-03  1.129829e+00
membership_s33   0.000000e+00  3.469447e-20
membership_s36   0.000000e+00  4.336809e-21
membership_s37   0.000000e+00  6.938894e-20
V1               7.976608e-04  6.673557e-01
V2               6.873610e-04  8.799385e-01
pdi              4.756469e-07  3.141207e-02
adhesion         1.363335e-02  9.265623e-01
cohesion         1.067149e-02  1.345474e+00
inner            1.037258e-02  1.730462e+00
outer            4.639083e-03  1.406742e+00
ioratio          5.546148e-03  1.447778e+00
comsize          9.426426e-03  1.483200e+00
[1] "Dataset: low_TnotC Model GLM, run: 2 of 10 2015-06-22 17:08:40"
[1] "glmnet variable coefficients"
                         [,1]          [,2]
(Intercept)     -4.768444e+00 -5.831353e+00
graph0           2.610019e-39  1.890390e-02
graph1          -4.347122e-42 -2.898845e-05
graph2           6.445232e-40  8.443252e-03
graph3          -1.510643e-43 -7.646764e-07
graph4          -4.822450e-45 -3.455094e-08
graph5           5.817800e-41  6.017172e-04
graph6          -1.687393e-42 -5.906548e-06
graph7          -6.409272e-41 -1.111183e-03
graph8          -2.036679e-39 -7.219078e-02
graph9          -2.454774e-45 -1.574776e-08
graph10         -1.704114e-46 -9.303621e-10
graph11         -7.318443e-48 -6.296759e-11
graph12         -8.890958e-45  1.972538e-08
graph13         -5.171832e-44 -3.660146e-07
graph14         -1.271923e-45 -6.881224e-09
graph15          2.642122e-42  6.438249e-05
graph16         -2.922813e-44  1.408071e-07
graph17         -5.906073e-44 -2.403789e-07
graph18         -1.958873e-42 -2.233082e-05
graph19         -3.871971e-43 -2.335583e-06
graph20          1.619863e-42  1.377715e-05
graph21         -1.220026e-43  2.261392e-05
graph22         -1.365883e-42 -1.710614e-05
graph23         -2.276113e-42 -2.659859e-05
graph24         -5.868208e-42 -7.882441e-05
graph25          2.495830e-41 -3.078526e-05
graph26         -2.680099e-41 -4.411643e-04
graph27         -1.803076e-40 -3.499091e-03
graph28         -1.475438e-40 -8.471409e-04
graph29         -8.515246e-39 -3.528667e-02
orbit0           2.610019e-39  1.892264e-02
orbit1          -4.373134e-42 -2.904914e-05
orbit2           1.178255e-39  1.715143e-03
orbit3           6.445232e-40  8.461010e-03
orbit4          -1.717601e-43 -8.551605e-07
orbit5          -4.659457e-43 -2.863356e-06
orbit6          -4.822467e-45 -3.453588e-08
orbit7           1.305670e-39  3.537301e-04
orbit8           5.817800e-41  6.056023e-04
orbit9          -2.123508e-42 -2.454805e-06
orbit10         -3.353150e-42 -3.898110e-05
orbit11          2.542945e-40 -1.387177e-02
orbit12         -6.547630e-41 -1.136518e-03
orbit13          1.615292e-39  3.318358e-02
orbit14         -2.036679e-39 -7.216773e-02
orbit15         -3.265688e-45 -1.823020e-08
orbit16          4.957777e-44  6.241807e-07
orbit17         -6.119808e-45 -1.307965e-07
orbit18          3.540302e-47 -1.164222e-08
orbit19         -1.838977e-46 -8.514905e-10
orbit20         -1.682923e-45 -2.208905e-08
orbit21          7.103429e-43  1.652234e-05
orbit22         -7.318443e-48 -6.290194e-11
orbit23          2.879269e-39  2.181599e-02
orbit24         -1.059312e-44  4.635173e-08
orbit25         -1.425375e-44 -1.175608e-07
orbit26         -1.797290e-42 -3.041612e-05
orbit27         -4.799999e-44  6.092533e-07
orbit28         -1.105371e-43  1.150769e-05
orbit29         -2.034772e-43 -4.951753e-06
orbit30         -3.158508e-42 -1.322937e-04
orbit31         -1.443217e-45 -8.014022e-09
orbit32         -3.361497e-45 -1.354317e-08
orbit33          7.893793e-40  1.343964e-04
orbit34          2.642122e-42  6.441499e-05
orbit35         -5.807096e-44  6.687794e-08
orbit36          1.026236e-42  6.096595e-06
orbit37         -6.310570e-45  6.332202e-07
orbit38          6.082557e-41  2.135973e-04
orbit39         -1.125712e-43 -3.641566e-07
orbit40         -5.317433e-44 -3.073569e-07
orbit41         -3.532296e-42  8.459083e-06
orbit42          1.776835e-39  4.941290e-02
orbit43         -1.959007e-42 -2.230598e-05
orbit44          4.030540e-39 -1.822655e-02
orbit45         -4.112574e-43 -9.036054e-07
orbit46         -1.546707e-42 -3.614657e-05
orbit47         -4.396898e-41 -9.784334e-04
orbit48         -2.427973e-42 -1.117334e-06
orbit49          1.623239e-42  1.405611e-05
orbit50          1.231100e-40 -3.941123e-04
orbit51          4.421071e-42  1.284169e-04
orbit52         -5.179282e-42 -7.558333e-05
orbit53          8.281481e-42  1.005745e-03
orbit54         -1.365846e-42 -1.708137e-05
orbit55         -5.461634e-39 -5.000061e-01
orbit56         -2.291955e-42 -2.692181e-05
orbit57         -7.226096e-42 -6.690341e-05
orbit58         -4.650094e-39 -1.444205e-01
orbit59         -6.210168e-42 -8.543338e-05
orbit60         -4.169373e-41 -2.629280e-05
orbit61          4.769090e-39  2.422924e-01
orbit62          2.736815e-41 -3.772498e-04
orbit63         -4.108466e-41 -1.188706e-03
orbit64          1.786641e-40  9.034788e-03
orbit65         -3.205391e-41 -5.647545e-04
orbit66         -6.558190e-41 -4.182792e-04
orbit67          5.555632e-39  2.425354e-01
orbit68         -1.801409e-40 -3.480965e-03
orbit69         -8.522024e-39 -2.514201e-01
orbit70         -1.475156e-40 -8.111626e-04
orbit71         -4.265086e-39 -9.983275e-02
orbit72         -8.515246e-39 -3.516786e-02
AP              -3.290143e-39 -1.308602e-01
bet             -8.778241e-44  4.849127e-07
ecc              2.601978e-39 -1.844416e-03
eccrad           1.561187e-38 -1.108886e-02
close           -7.442578e-38 -3.851065e-01
constraint      -9.928416e-39 -1.105955e-01
coreness         3.584551e-39  5.524948e-02
knn             -7.513850e-42 -4.619092e-05
hubscore        -4.498244e-37 -6.682943e-01
pagerank        -2.274937e-38 -5.697608e-01
trans            2.194830e-39  1.580814e-01
evcent          -4.494680e-37 -8.013013e-01
first            2.610019e-39  1.882084e-02
upto_second     -4.553216e-42 -2.973561e-05
upto_third      -7.636716e-43 -2.635245e-06
upto_fourth     -5.164525e-43 -5.161182e-06
upto_fifth       2.417064e-43  9.173742e-06
upto_sixth       1.085864e-42  4.328403e-05
second          -4.566555e-42 -2.983730e-05
third           -7.593298e-43 -1.473764e-06
fourth           9.026806e-43 -1.969061e-06
fifth            8.953888e-43  1.046175e-05
sixth           -1.164076e-43 -3.871679e-06
ratio1          -7.528057e-42 -4.640794e-05
ratio2           1.143884e-41  2.145824e-04
ratio3           8.708514e-42  3.540230e-04
ratio4          -1.551054e-41 -3.794622e-04
ratio5          -9.796969e-42 -1.552254e-04
ratio6          -9.494213e-43 -3.441702e-05
selfinter        1.890544e-38  2.437610e-01
walktrap_vertex -1.046514e-39 -1.218920e-01
bigcom1         -9.126381e-39 -2.648585e-01
bigcom2         -8.517956e-39 -2.518192e-01
bigcom3          3.599279e-40 -1.393980e-02
bigcom4          2.261635e-39  8.783419e-02
bigcom6         -8.509832e-39 -2.848480e-01
bigcom8         -8.629167e-39 -1.356713e-01
bigcom9         -8.542421e-39 -3.500896e-01
bigcom11        -8.519312e-39 -4.260892e-01
bigcom13        -8.532890e-39 -3.541862e-01
bigcom15        -8.534251e-39 -2.039443e-01
bigcom16        -8.516601e-39 -3.713243e-01
bigcom21        -8.567027e-39 -5.010646e-01
bigcom22         1.519120e-38  1.460342e-01
bigcom24        -8.512538e-39 -2.038337e-01
bigcom26         2.769112e-38  3.966618e-01
bigcom28         1.321305e-39  3.683929e-02
bigcom30         4.636554e-38  2.910942e-01
bigcom31        -8.509832e-39 -2.969949e-01
bigcom32        -8.522024e-39 -4.003753e-01
bigcom33        -8.511185e-39 -1.944094e-01
bigcom34        -8.513892e-39 -2.526380e-01
bigcom36        -8.519312e-39 -6.723099e-01
bigcom37        -8.509832e-39 -1.897663e-01
bigcom38        -8.522024e-39 -2.830870e-01
bigcom39        -8.523381e-39 -3.415106e-01
bigcom40        -8.996026e-39 -2.408230e-01
bigcom43        -8.513892e-39 -2.141454e-01
bigcom44        -8.612509e-39 -2.333181e-01
bigcom46        -8.520667e-39 -3.403348e-01
bigcom47        -8.516601e-39 -3.873701e-01
bigcom49        -8.517956e-39 -3.040982e-01
bigcom50        -8.519312e-39 -3.399339e-01
bigcom51        -8.512538e-39 -2.893820e-01
bigcom52        -8.511185e-39 -3.994482e-01
bigcom54        -8.512538e-39 -1.949260e-01
bigcom56        -8.513892e-39 -3.136464e-01
bigcom62         3.283497e-37  1.957287e+00
bigcom66        -8.513892e-39 -4.418321e-01
bigcom68        -8.511185e-39 -2.200119e-01
bigcom69        -8.519312e-39 -4.477401e-01
bigcom71        -8.526095e-39 -1.906249e-01
bigcom72        -8.515246e-39 -2.207221e-01
bigcom73        -8.511185e-39 -4.425828e-01
bigcom74        -8.515246e-39 -2.843108e-01
bigcom75        -8.509832e-39 -3.536223e-01
bigcom76        -8.511185e-39 -4.244745e-01
bigcom77        -8.512538e-39 -4.087697e-01
bigcom79        -8.512538e-39 -6.449502e-01
bigcom80        -8.512538e-39 -3.913340e-01
bigcom82        -8.515246e-39 -6.029806e-01
bigcom83        -8.511185e-39 -1.946494e-01
bigcom84        -8.511185e-39 -6.156829e-01
bigcom85        -8.513892e-39 -3.479780e-01
bigcom87        -8.513892e-39 -4.042335e-01
bigcom89        -8.512538e-39 -4.606228e-01
bigcom91        -8.509832e-39 -3.291008e-01
bigcom92        -8.523381e-39 -3.415023e-01
bigcom93        -8.511185e-39 -2.951893e-01
bigcom96        -8.509832e-39 -4.567477e-01
bigcom97        -8.515246e-39 -4.538449e-01
bigcom98        -8.511185e-39 -6.078427e-01
bigcom99        -8.509832e-39 -3.512929e-01
bigcom101       -8.516601e-39 -2.425979e-01
bigcom104       -8.520667e-39 -5.780017e-01
bigcom106       -8.513892e-39 -3.795443e-01
bigcom109        2.441733e-37  1.947414e+00
bigcom113       -8.516601e-39 -4.472419e-01
bigcom116       -8.526095e-39 -3.249073e-01
bigcom120       -8.509832e-39 -5.330818e-01
bigcom123       -8.513892e-39 -4.302868e-01
bigcom126       -8.509832e-39 -3.513022e-01
bigcom127       -8.508480e-39 -2.247184e-01
bigcom137       -8.513892e-39 -3.769202e-01
bigcom139       -8.511185e-39 -3.691222e-01
bigcom140       -8.512538e-39 -3.724686e-01
bigcom143        2.441733e-37  1.727304e+00
bigcom145       -8.512538e-39 -2.101677e-01
bigcom146       -8.513892e-39 -1.461127e-01
bigcom147       -8.513892e-39 -2.549842e-01
bigcom149       -8.508480e-39 -5.144742e-02
bigcom153       -8.516601e-39 -4.180689e-01
bigcom154       -8.522024e-39 -1.680765e-01
bigcom156       -8.511185e-39 -2.902857e-01
bigcom157       -8.511185e-39 -1.997056e-01
bigcom158       -8.511185e-39 -4.168081e-01
bigcom160       -8.513892e-39 -3.488200e-01
bigcom161       -8.511185e-39 -3.549731e-01
bigcom162       -8.511185e-39 -2.845114e-01
bigcom164       -8.511185e-39 -2.551073e-01
bigcom166       -8.517956e-39 -1.555825e-01
bigcom167       -8.520667e-39 -3.500535e-01
bigcom171       -8.508480e-39 -3.770478e-01
bigcom173       -8.513892e-39 -2.231830e-01
bigcom175       -8.511185e-39 -1.494420e-01
bigcom176       -8.512538e-39 -2.940384e-01
bigcom177       -8.512538e-39 -2.086856e-01
bigcom178        2.441733e-37  1.683158e+00
bigcom180       -8.511185e-39 -3.121592e-01
bigcom181       -8.512538e-39 -2.868102e-01
bigcom184       -8.511185e-39 -9.961152e-02
bigcom186       -8.511185e-39 -6.413743e-01
bigcom187       -8.511185e-39 -5.335542e-01
bigcom189       -8.512538e-39 -3.883429e-01
bigcom194       -8.513892e-39 -1.652750e-01
bigcom195       -8.512538e-39 -2.812018e-01
bigcom196       -8.509832e-39 -7.712098e-01
bigcom204       -8.519312e-39 -2.909367e-01
bigcom205        2.441733e-37  1.893152e+00
bigcom212       -8.509832e-39 -1.549162e-01
bigcom214       -8.513892e-39 -2.727983e-01
bigcom222       -8.511185e-39 -1.995375e-01
bigcom223        0.000000e+00  0.000000e+00
bigcom226       -8.511185e-39 -2.462572e-01
bigcom227       -8.511185e-39 -2.218978e-01
bigcom229       -8.512538e-39 -2.338447e-01
bigcom233       -8.509832e-39 -2.840619e-01
bigcom236       -8.511185e-39 -2.833287e-01
bigcom237       -8.508480e-39 -2.462624e-01
bigcom246       -8.512538e-39 -2.431504e-01
bigcom248       -8.515246e-39 -4.437956e-01
bigcom249       -8.509832e-39 -3.761560e-01
bigcom250       -8.511185e-39 -3.475248e-01
bigcom254       -8.511185e-39 -2.188615e-01
bigcom266       -8.509832e-39 -5.504629e-01
bigcom269       -8.517956e-39 -2.817655e-01
bigcom272       -8.512538e-39 -3.429779e-01
bigcom274       -8.526095e-39 -3.243791e-01
bigcom281       -8.511185e-39 -3.042331e-01
bigcom291       -8.508480e-39 -3.004407e-01
bigcom292       -8.511185e-39 -3.265187e-01
bigcom295       -8.508480e-39 -4.047253e-01
bigcom299        3.283497e-37  2.050830e+00
bigcom301       -8.513892e-39 -2.804864e-01
bigcom306       -8.512538e-39 -3.264230e-01
bigcom309       -8.516601e-39 -4.920150e-01
bigcom314       -8.509832e-39 -2.409273e-01
bigcom321       -8.519312e-39 -2.414088e-01
bigcom341       -8.511185e-39 -3.461435e-01
bigcom350       -8.509832e-39 -1.555656e-01
bigcom353       -8.508480e-39 -2.438009e-01
bigcom359       -8.509832e-39 -4.945442e-01
bigcom363       -8.512538e-39 -1.722062e-01
bigcom365       -8.509832e-39 -5.750666e-01
bigcom385       -8.513892e-39 -4.472186e-01
bigcom386       -8.509832e-39 -1.673077e-01
bigcom408       -8.517956e-39 -4.801459e-01
bigcom412       -8.513892e-39 -2.297856e-01
bigcom480       -8.513892e-39 -1.417975e-01
spin_vertex     -4.243093e-39  5.707168e-02
membership_s1    3.016174e-39  8.934846e-02
membership_s3   -8.530171e-39 -3.184885e-01
membership_s4   -9.554766e-39 -2.687378e-01
membership_s5   -9.189041e-39 -2.418843e-01
membership_s6   -8.246050e-39 -5.179608e-02
membership_s7   -9.009652e-39 -2.523810e-01
membership_s8   -8.517956e-39 -3.931354e-01
membership_s9   -8.524738e-39 -3.496563e-01
membership_s11  -8.516601e-39 -3.320121e-01
membership_s12  -8.517956e-39 -3.749455e-01
membership_s14   1.936669e-37  1.489604e+00
membership_s15   1.055269e-38  3.902002e-01
membership_s16  -8.520667e-39 -3.726904e-01
membership_s17  -8.517956e-39 -3.057589e-01
membership_s18  -8.562916e-39 -2.775114e-01
membership_s20  -8.515246e-39 -2.581368e-01
membership_s21  -3.008036e-40  1.121618e-01
membership_s22  -8.531530e-39 -2.471098e-01
membership_s24  -8.532890e-39 -2.583108e-01
membership_s25  -8.520667e-39 -2.962528e-01
membership_s26  -8.528812e-39 -2.268159e-01
membership_s27   1.492594e-39  1.784264e-02
membership_s28  -8.528812e-39 -4.102451e-01
membership_s30   1.225527e-38  2.510697e-01
membership_s31   2.389078e-40  9.851102e-02
membership_s32   4.143700e-38  7.916723e-01
membership_s33  -8.515246e-39 -2.083590e-01
membership_s36  -9.813997e-39 -3.158968e-01
membership_s37  -8.606970e-39 -2.585541e-01
V1               1.294590e-38  9.528123e-02
V2               7.719964e-39 -1.321007e-01
pdi             -1.800920e-35 -8.356731e+02
adhesion        -4.607599e-43 -2.872285e-06
cohesion         9.204457e-43  5.622908e-06
inner            2.408284e-43 -5.112073e-06
outer            2.960569e-43 -6.206616e-06
ioratio          7.798977e-39  8.925374e-02
comsize          3.280388e-42  8.496369e-05
[1] "Dataset: low_TnotC Model GBM, run: 3 of 10 2015-06-22 17:10:05"
Iter   TrainDeviance   ValidDeviance   StepSize   Improve
     1        0.0951            -nan     0.0100    0.0001
     2        0.0932            -nan     0.0100    0.0005
     3        0.0918            -nan     0.0100    0.0001
     4        0.0895            -nan     0.0100    0.0001
     5        0.0885            -nan     0.0100    0.0002
     6        0.0873            -nan     0.0100    0.0002
     7        0.0859            -nan     0.0100    0.0002
     8        0.0845            -nan     0.0100    0.0002
     9        0.0831            -nan     0.0100    0.0002
    10        0.0820            -nan     0.0100    0.0002
    20        0.0733            -nan     0.0100    0.0000
    40        0.0617            -nan     0.0100    0.0000
    44        0.0600            -nan     0.0100    0.0000

[1] "GBM variable coefficients"
                            var    rel.inf
pagerank               pagerank 7.84597825
ratio5                   ratio5 7.55024387
inner                     inner 7.11222871
adhesion               adhesion 5.09874476
cohesion               cohesion 5.02485021
membership_s32   membership_s32 4.50310360
comsize                 comsize 4.32421459
bet                         bet 4.16370653
ratio2                   ratio2 3.88956463
outer                     outer 3.68163563
V2                           V2 2.91964016
ioratio                 ioratio 2.88069538
V1                           V1 2.85210881
fourth                   fourth 2.09368427
ratio1                   ratio1 1.83908048
orbit50                 orbit50 1.75757598
graph20                 graph20 1.37636594
coreness               coreness 1.30644630
orbit10                 orbit10 1.25368962
graph12                 graph12 1.16909687
trans                     trans 1.10145745
orbit18                 orbit18 1.06504411
graph23                 graph23 1.05393479
graph6                   graph6 1.01397404
upto_third           upto_third 0.98149072
orbit36                 orbit36 0.96005123
graph15                 graph15 0.93132090
graph18                 graph18 0.86908013
third                     third 0.80960129
graph19                 graph19 0.79833714
membership_s15   membership_s15 0.78672500
membership_s30   membership_s30 0.78616407
constraint           constraint 0.71206515
orbit35                 orbit35 0.69988152
walktrap_vertex walktrap_vertex 0.68583571
spin_vertex         spin_vertex 0.68209109
upto_fifth           upto_fifth 0.62947057
orbit20                 orbit20 0.62224375
orbit19                 orbit19 0.57567925
knn                         knn 0.57309730
graph16                 graph16 0.51483954
orbit16                 orbit16 0.51326766
orbit23                 orbit23 0.42882962
bigcom30               bigcom30 0.40179601
orbit49                 orbit49 0.40059165
graph5                   graph5 0.40002791
orbit17                 orbit17 0.35649596
orbit39                 orbit39 0.35198220
selfinter             selfinter 0.34954879
orbit38                 orbit38 0.31580107
graph1                   graph1 0.29913396
orbit32                 orbit32 0.29067587
orbit6                   orbit6 0.29019363
ratio4                   ratio4 0.28736684
graph7                   graph7 0.28470403
bigcom22               bigcom22 0.28388367
close                     close 0.27285792
graph10                 graph10 0.26871158
upto_sixth           upto_sixth 0.26467358
orbit56                 orbit56 0.25980274
bigcom26               bigcom26 0.25373213
graph0                   graph0 0.23727932
ratio3                   ratio3 0.23588484
graph17                 graph17 0.22547307
orbit52                 orbit52 0.21879711
graph13                 graph13 0.21201902
orbit45                 orbit45 0.20751776
bigcom4                 bigcom4 0.20672105
orbit37                 orbit37 0.19993615
orbit9                   orbit9 0.19445712
orbit46                 orbit46 0.17999391
orbit48                 orbit48 0.15187447
graph14                 graph14 0.14567608
orbit51                 orbit51 0.13703207
orbit27                 orbit27 0.13452714
fifth                     fifth 0.13052529
graph3                   graph3 0.11891458
orbit67                 orbit67 0.11855841
orbit53                 orbit53 0.11730838
orbit62                 orbit62 0.11707928
orbit24                 orbit24 0.09006481
orbit13                 orbit13 0.06884570
membership_s27   membership_s27 0.06459782
orbit33                 orbit33 0.05547613
second                   second 0.05546777
orbit21                 orbit21 0.04706955
orbit64                 orbit64 0.04598487
orbit4                   orbit4 0.04564222
upto_second         upto_second 0.04238415
graph21                 graph21 0.02864734
membership_s21   membership_s21 0.02818221
orbit5                   orbit5 0.02680818
membership_s31   membership_s31 0.01764132
orbit31                 orbit31 0.01371099
bigcom28               bigcom28 0.01078576
graph2                   graph2 0.00000000
graph4                   graph4 0.00000000
graph8                   graph8 0.00000000
graph9                   graph9 0.00000000
graph11                 graph11 0.00000000
graph22                 graph22 0.00000000
graph24                 graph24 0.00000000
graph25                 graph25 0.00000000
graph26                 graph26 0.00000000
graph27                 graph27 0.00000000
graph28                 graph28 0.00000000
graph29                 graph29 0.00000000
orbit0                   orbit0 0.00000000
orbit1                   orbit1 0.00000000
orbit2                   orbit2 0.00000000
orbit3                   orbit3 0.00000000
orbit7                   orbit7 0.00000000
orbit8                   orbit8 0.00000000
orbit11                 orbit11 0.00000000
orbit12                 orbit12 0.00000000
orbit14                 orbit14 0.00000000
orbit15                 orbit15 0.00000000
orbit22                 orbit22 0.00000000
orbit25                 orbit25 0.00000000
orbit26                 orbit26 0.00000000
orbit28                 orbit28 0.00000000
orbit29                 orbit29 0.00000000
orbit30                 orbit30 0.00000000
orbit34                 orbit34 0.00000000
orbit40                 orbit40 0.00000000
orbit41                 orbit41 0.00000000
orbit42                 orbit42 0.00000000
orbit43                 orbit43 0.00000000
orbit44                 orbit44 0.00000000
orbit47                 orbit47 0.00000000
orbit54                 orbit54 0.00000000
orbit55                 orbit55 0.00000000
orbit57                 orbit57 0.00000000
orbit58                 orbit58 0.00000000
orbit59                 orbit59 0.00000000
orbit60                 orbit60 0.00000000
orbit61                 orbit61 0.00000000
orbit63                 orbit63 0.00000000
orbit65                 orbit65 0.00000000
orbit66                 orbit66 0.00000000
orbit68                 orbit68 0.00000000
orbit69                 orbit69 0.00000000
orbit70                 orbit70 0.00000000
orbit71                 orbit71 0.00000000
orbit72                 orbit72 0.00000000
AP                           AP 0.00000000
ecc                         ecc 0.00000000
eccrad                   eccrad 0.00000000
hubscore               hubscore 0.00000000
evcent                   evcent 0.00000000
first                     first 0.00000000
upto_fourth         upto_fourth 0.00000000
sixth                     sixth 0.00000000
ratio6                   ratio6 0.00000000
bigcom1                 bigcom1 0.00000000
bigcom2                 bigcom2 0.00000000
bigcom3                 bigcom3 0.00000000
bigcom6                 bigcom6 0.00000000
bigcom8                 bigcom8 0.00000000
bigcom9                 bigcom9 0.00000000
bigcom11               bigcom11 0.00000000
bigcom13               bigcom13 0.00000000
bigcom15               bigcom15 0.00000000
bigcom16               bigcom16 0.00000000
bigcom21               bigcom21 0.00000000
bigcom24               bigcom24 0.00000000
bigcom31               bigcom31 0.00000000
bigcom32               bigcom32 0.00000000
bigcom33               bigcom33 0.00000000
bigcom34               bigcom34 0.00000000
bigcom36               bigcom36 0.00000000
bigcom37               bigcom37 0.00000000
bigcom38               bigcom38 0.00000000
bigcom39               bigcom39 0.00000000
bigcom40               bigcom40 0.00000000
bigcom43               bigcom43 0.00000000
bigcom44               bigcom44 0.00000000
bigcom46               bigcom46 0.00000000
bigcom47               bigcom47 0.00000000
bigcom49               bigcom49 0.00000000
bigcom50               bigcom50 0.00000000
bigcom51               bigcom51 0.00000000
bigcom52               bigcom52 0.00000000
bigcom54               bigcom54 0.00000000
bigcom56               bigcom56 0.00000000
bigcom62               bigcom62 0.00000000
bigcom66               bigcom66 0.00000000
bigcom68               bigcom68 0.00000000
bigcom69               bigcom69 0.00000000
bigcom71               bigcom71 0.00000000
bigcom72               bigcom72 0.00000000
bigcom73               bigcom73 0.00000000
bigcom74               bigcom74 0.00000000
bigcom75               bigcom75 0.00000000
bigcom76               bigcom76 0.00000000
bigcom77               bigcom77 0.00000000
bigcom79               bigcom79 0.00000000
bigcom80               bigcom80 0.00000000
bigcom82               bigcom82 0.00000000
bigcom83               bigcom83 0.00000000
bigcom84               bigcom84 0.00000000
bigcom85               bigcom85 0.00000000
bigcom87               bigcom87 0.00000000
bigcom89               bigcom89 0.00000000
bigcom91               bigcom91 0.00000000
bigcom92               bigcom92 0.00000000
bigcom93               bigcom93 0.00000000
bigcom96               bigcom96 0.00000000
bigcom97               bigcom97 0.00000000
bigcom98               bigcom98 0.00000000
bigcom99               bigcom99 0.00000000
bigcom101             bigcom101 0.00000000
bigcom104             bigcom104 0.00000000
bigcom106             bigcom106 0.00000000
bigcom109             bigcom109 0.00000000
bigcom113             bigcom113 0.00000000
bigcom116             bigcom116 0.00000000
bigcom120             bigcom120 0.00000000
bigcom123             bigcom123 0.00000000
bigcom126             bigcom126 0.00000000
bigcom127             bigcom127 0.00000000
bigcom137             bigcom137 0.00000000
bigcom139             bigcom139 0.00000000
bigcom140             bigcom140 0.00000000
bigcom143             bigcom143 0.00000000
bigcom145             bigcom145 0.00000000
bigcom146             bigcom146 0.00000000
bigcom147             bigcom147 0.00000000
bigcom149             bigcom149 0.00000000
bigcom153             bigcom153 0.00000000
bigcom154             bigcom154 0.00000000
bigcom156             bigcom156 0.00000000
bigcom157             bigcom157 0.00000000
bigcom158             bigcom158 0.00000000
bigcom160             bigcom160 0.00000000
bigcom161             bigcom161 0.00000000
bigcom162             bigcom162 0.00000000
bigcom164             bigcom164 0.00000000
bigcom166             bigcom166 0.00000000
bigcom167             bigcom167 0.00000000
bigcom171             bigcom171 0.00000000
bigcom173             bigcom173 0.00000000
bigcom175             bigcom175 0.00000000
bigcom176             bigcom176 0.00000000
bigcom177             bigcom177 0.00000000
bigcom178             bigcom178 0.00000000
bigcom180             bigcom180 0.00000000
bigcom181             bigcom181 0.00000000
bigcom184             bigcom184 0.00000000
bigcom186             bigcom186 0.00000000
bigcom187             bigcom187 0.00000000
bigcom189             bigcom189 0.00000000
bigcom194             bigcom194 0.00000000
bigcom195             bigcom195 0.00000000
bigcom196             bigcom196 0.00000000
bigcom204             bigcom204 0.00000000
bigcom205             bigcom205 0.00000000
bigcom212             bigcom212 0.00000000
bigcom214             bigcom214 0.00000000
bigcom222             bigcom222 0.00000000
bigcom223             bigcom223 0.00000000
bigcom226             bigcom226 0.00000000
bigcom227             bigcom227 0.00000000
bigcom229             bigcom229 0.00000000
bigcom233             bigcom233 0.00000000
bigcom236             bigcom236 0.00000000
bigcom237             bigcom237 0.00000000
bigcom246             bigcom246 0.00000000
bigcom248             bigcom248 0.00000000
bigcom249             bigcom249 0.00000000
bigcom250             bigcom250 0.00000000
bigcom254             bigcom254 0.00000000
bigcom266             bigcom266 0.00000000
bigcom269             bigcom269 0.00000000
bigcom272             bigcom272 0.00000000
bigcom274             bigcom274 0.00000000
bigcom281             bigcom281 0.00000000
bigcom291             bigcom291 0.00000000
bigcom292             bigcom292 0.00000000
bigcom295             bigcom295 0.00000000
bigcom299             bigcom299 0.00000000
bigcom301             bigcom301 0.00000000
bigcom306             bigcom306 0.00000000
bigcom309             bigcom309 0.00000000
bigcom314             bigcom314 0.00000000
bigcom321             bigcom321 0.00000000
bigcom341             bigcom341 0.00000000
bigcom350             bigcom350 0.00000000
bigcom353             bigcom353 0.00000000
bigcom359             bigcom359 0.00000000
bigcom363             bigcom363 0.00000000
bigcom365             bigcom365 0.00000000
bigcom385             bigcom385 0.00000000
bigcom386             bigcom386 0.00000000
bigcom408             bigcom408 0.00000000
bigcom412             bigcom412 0.00000000
bigcom480             bigcom480 0.00000000
membership_s1     membership_s1 0.00000000
membership_s3     membership_s3 0.00000000
membership_s4     membership_s4 0.00000000
membership_s5     membership_s5 0.00000000
membership_s6     membership_s6 0.00000000
membership_s7     membership_s7 0.00000000
membership_s8     membership_s8 0.00000000
membership_s9     membership_s9 0.00000000
membership_s11   membership_s11 0.00000000
membership_s12   membership_s12 0.00000000
membership_s14   membership_s14 0.00000000
membership_s16   membership_s16 0.00000000
membership_s17   membership_s17 0.00000000
membership_s18   membership_s18 0.00000000
membership_s20   membership_s20 0.00000000
membership_s22   membership_s22 0.00000000
membership_s24   membership_s24 0.00000000
membership_s25   membership_s25 0.00000000
membership_s26   membership_s26 0.00000000
membership_s28   membership_s28 0.00000000
membership_s33   membership_s33 0.00000000
membership_s36   membership_s36 0.00000000
membership_s37   membership_s37 0.00000000
pdi                         pdi 0.00000000
[1] "Dataset: low_TnotC Model RF, run: 3 of 10 2015-06-22 17:10:28"
     |      Out-of-bag   |
Tree |      MSE  %Var(y) |
   1 |  0.02143   257.62 |
   2 |  0.01701   204.52 |
   3 |  0.01682   202.26 |
   4 |  0.01474   177.19 |
   5 |  0.01422   171.02 |
   6 |  0.01337   160.70 |
   7 |  0.01239   149.01 |
   8 |   0.0119   143.09 |
   9 |  0.01139   137.00 |
  10 |  0.01101   132.34 |
  11 |  0.01056   127.01 |
  12 |  0.01071   128.74 |
  13 |  0.01046   125.81 |
  14 |  0.01032   124.11 |
  15 | 0.009901   119.05 |
  16 | 0.009887   118.88 |
  17 | 0.009797   117.79 |
  18 | 0.009735   117.05 |
  19 | 0.009632   115.81 |
  20 |  0.00961   115.55 |
  21 | 0.009557   114.91 |
  22 | 0.009573   115.11 |
  23 | 0.009551   114.84 |
  24 | 0.009501   114.24 |
  25 | 0.009344   112.35 |
  26 | 0.009297   111.78 |
  27 |   0.0093   111.82 |
  28 | 0.009251   111.23 |
  29 | 0.009234   111.02 |
  30 | 0.009215   110.80 |
  31 | 0.009253   111.26 |
  32 | 0.009278   111.55 |
  33 | 0.009289   111.68 |
  34 | 0.009225   110.92 |
  35 | 0.009208   110.71 |
  36 | 0.009168   110.23 |
  37 | 0.009151   110.03 |
  38 | 0.009104   109.46 |
  39 | 0.009098   109.39 |
  40 | 0.009101   109.42 |
  41 | 0.009056   108.89 |
  42 | 0.009026   108.53 |
  43 | 0.008988   108.07 |
  44 | 0.008999   108.19 |
  45 | 0.008974   107.90 |
  46 | 0.008972   107.87 |
  47 | 0.008957   107.70 |
  48 | 0.008947   107.58 |
  49 | 0.008908   107.10 |
  50 |  0.00889   106.89 |
  51 | 0.008906   107.08 |
  52 | 0.008895   106.95 |
  53 | 0.008877   106.73 |
  54 | 0.008878   106.75 |
  55 | 0.008865   106.58 |
  56 | 0.008836   106.24 |
  57 | 0.008801   105.82 |
  58 | 0.008795   105.74 |
  59 | 0.008784   105.62 |
  60 | 0.008781   105.58 |
  61 | 0.008778   105.55 |
  62 |  0.00878   105.57 |
  63 | 0.008749   105.20 |
  64 | 0.008729   104.95 |
  65 |  0.00873   104.96 |
  66 | 0.008721   104.86 |
  67 | 0.008709   104.71 |
  68 | 0.008699   104.59 |
  69 | 0.008703   104.63 |
  70 | 0.008697   104.57 |
  71 | 0.008679   104.35 |
  72 | 0.008688   104.46 |
  73 | 0.008688   104.47 |
  74 | 0.008689   104.47 |
  75 | 0.008693   104.52 |
  76 | 0.008693   104.52 |
  77 | 0.008681   104.38 |
  78 | 0.008664   104.17 |
  79 | 0.008661   104.13 |
  80 | 0.008657   104.08 |
  81 | 0.008641   103.89 |
  82 | 0.008623   103.68 |
  83 |  0.00862   103.65 |
  84 | 0.008598   103.37 |
  85 | 0.008596   103.35 |
  86 | 0.008589   103.26 |
  87 | 0.008585   103.22 |
  88 | 0.008585   103.22 |
  89 |  0.00859   103.28 |
  90 | 0.008599   103.39 |
  91 | 0.008587   103.25 |
  92 | 0.008589   103.26 |
  93 | 0.008584   103.21 |
  94 | 0.008589   103.27 |
  95 | 0.008591   103.29 |
  96 | 0.008593   103.31 |
  97 | 0.008596   103.36 |
  98 | 0.008593   103.32 |
  99 | 0.008569   103.03 |
 100 | 0.008553   102.84 |
[1] "Random Forest variable coefficients"
                      %IncMSE IncNodePurity
graph0           1.717884e-05  7.301754e-02
graph1           2.615791e-03  1.608421e-01
graph2           8.117150e-06  4.928322e-02
graph3           7.894582e-04  2.403753e-01
graph4           1.383566e-03  2.364523e-01
graph5           3.185990e-04  2.110518e-01
graph6           9.528464e-05  1.528607e-01
graph7           1.263753e-05  9.982449e-02
graph8           0.000000e+00  1.875000e-02
graph9           9.646274e-04  2.519481e-01
graph10          1.521611e-03  3.743707e-01
graph11          7.116678e-03  2.818021e-01
graph12          7.331531e-04  1.885402e-01
graph13          3.165733e-03  2.346898e-01
graph14          1.108707e-03  2.283865e-01
graph15          1.299235e-03  1.522141e-01
graph16          4.226586e-04  2.947798e-01
graph17          1.627996e-03  1.589221e-01
graph18          2.440406e-04  1.811449e-02
graph19          1.621431e-03  3.896719e-01
graph20          5.972955e-04  3.380011e-01
graph21          1.782688e-04  1.114663e-01
graph22          8.011630e-05  5.393411e-02
graph23          1.799549e-04  3.909954e-01
graph24          5.792826e-04  1.136264e-02
graph25          2.585800e-04  1.146467e-01
graph26          6.270440e-05  2.992817e-02
graph27          0.000000e+00  8.435093e-19
graph28          0.000000e+00  8.571429e-03
graph29          0.000000e+00  0.000000e+00
orbit0           4.066017e-05  9.123726e-02
orbit1           1.324389e-03  2.179299e-01
orbit2           4.638527e-05  1.595689e-01
orbit3           8.898607e-06  1.043324e-01
orbit4           1.461644e-03  5.768368e-01
orbit5           3.133825e-04  8.395290e-02
orbit6           4.564433e-03  2.690256e-01
orbit7          -2.586091e-06  7.712084e-02
orbit8           3.033775e-04  2.003781e-01
orbit9           3.924997e-03  2.151025e-01
orbit10          1.338467e-03  1.038281e-01
orbit11          1.417003e-04  7.338372e-02
orbit12          5.388701e-05  4.040773e-02
orbit13          2.257715e-05  7.079815e-02
orbit14          0.000000e+00  2.400000e-02
orbit15          1.014240e-03  2.161292e-01
orbit16          3.260480e-04  1.240034e-01
orbit17          1.401610e-03  2.837855e-01
orbit18          2.610846e-03  6.801302e-01
orbit19          2.934416e-03  2.685959e-01
orbit20          2.416294e-03  2.127843e-01
orbit21          3.861935e-05  1.574421e-01
orbit22          7.845522e-03  4.270132e-01
orbit23          7.396204e-05  8.707218e-02
orbit24          4.190311e-03  2.386446e-01
orbit25          1.923957e-04  1.498530e-01
orbit26          5.389553e-04  1.103613e-01
orbit27          4.590146e-03  3.760554e-01
orbit28          1.718503e-04  9.808365e-02
orbit29          7.738793e-05  6.106320e-02
orbit30          5.544972e-04  5.490076e-02
orbit31          3.702602e-03  2.429817e-01
orbit32          1.427704e-03  1.114003e-01
orbit33          6.416181e-07  1.308019e-01
orbit34          1.583293e-03  2.133919e-01
orbit35          3.022649e-04  3.166296e-01
orbit36          5.850476e-04  2.335418e-01
orbit37          1.010890e-04  1.680584e-01
orbit38          2.472235e-04  4.878237e-01
orbit39          3.844600e-03  1.851735e-01
orbit40          3.472556e-05  3.984677e-02
orbit41          5.995281e-05  1.447879e-01
orbit42          1.652864e-04  3.217813e-02
orbit43          5.279900e-04  8.564542e-02
orbit44          0.000000e+00  4.481273e-02
orbit45          3.920073e-03  4.350265e-01
orbit46          8.652401e-05  2.545582e-02
orbit47          2.296633e-04  8.062734e-03
orbit48          1.616365e-04  9.217933e-02
orbit49          6.079832e-04  2.833017e-01
orbit50          5.668287e-04  2.859568e-01
orbit51          9.594497e-05  6.470913e-02
orbit52          6.221826e-04  7.992535e-02
orbit53          3.876666e-05  2.802892e-01
orbit54          8.503037e-06  3.383077e-02
orbit55          0.000000e+00  4.336809e-21
orbit56          1.369884e-04  1.322964e-01
orbit57          0.000000e+00  3.454291e-02
orbit58          0.000000e+00  4.770490e-20
orbit59          4.786315e-05  3.098263e-03
orbit60          3.750313e-04  1.002266e-01
orbit61          0.000000e+00  6.431234e-02
orbit62          1.825626e-04  5.709352e-02
orbit63         -2.148696e-05  4.451618e-02
orbit64         -5.289066e-06  6.017347e-02
orbit65          8.565310e-06  2.305404e-02
orbit66          1.661130e-05  4.245729e-02
orbit67          6.729918e-06  5.772801e-02
orbit68          1.245847e-05  2.181818e-02
orbit69          0.000000e+00  1.387779e-19
orbit70          0.000000e+00  1.517883e-19
orbit71          0.000000e+00  0.000000e+00
orbit72          0.000000e+00  1.387779e-19
AP               4.257131e-06  5.548412e-03
bet              3.647688e-04  7.567695e-01
ecc              4.147773e-05  5.262125e-02
eccrad           3.572931e-05  7.317411e-02
close            3.089774e-03  2.139028e-01
constraint       9.230871e-04  4.195697e-01
coreness         1.348710e-03  3.533939e-01
knn              2.873045e-03  3.775374e-01
hubscore         1.742008e-03  4.084942e-01
pagerank         2.714712e-03  2.081010e+00
trans            6.202552e-06  2.215679e-01
evcent           2.162195e-03  2.626237e-01
first            8.220136e-05  1.327345e-01
upto_second      1.079748e-03  2.364914e-01
upto_third       3.123026e-03  2.706696e-01
upto_fourth      1.466772e-03  1.778614e-01
upto_fifth       1.134434e-03  1.990719e-01
upto_sixth       3.037060e-03  4.543793e-01
second           2.576931e-03  1.536551e-01
third            3.495936e-03  2.071954e-01
fourth           2.579842e-03  6.858649e-01
fifth            1.925983e-03  8.092634e-01
sixth            2.166570e-03  3.844336e-01
ratio1           3.878444e-03  4.279584e-01
ratio2           2.041318e-03  8.866934e-01
ratio3           8.903801e-04  5.828116e-01
ratio4           5.283558e-03  5.109689e-01
ratio5           2.208256e-03  2.155011e+00
ratio6           1.023549e-03  5.180595e-01
selfinter        1.792558e-04  2.108190e-01
walktrap_vertex  1.177807e-04  3.647023e-01
bigcom1          0.000000e+00  0.000000e+00
bigcom2          0.000000e+00  0.000000e+00
bigcom3          6.422487e-05  6.971227e-02
bigcom4          2.137814e-05  2.633127e-02
bigcom6          0.000000e+00  0.000000e+00
bigcom8          0.000000e+00  4.336809e-21
bigcom9          0.000000e+00  0.000000e+00
bigcom11         0.000000e+00  5.551115e-19
bigcom13         0.000000e+00  0.000000e+00
bigcom15         0.000000e+00  0.000000e+00
bigcom16         0.000000e+00  4.336809e-21
bigcom21         0.000000e+00  3.469447e-20
bigcom22         1.954623e-04  1.005411e-01
bigcom24         0.000000e+00  0.000000e+00
bigcom26         6.138235e-05  2.527710e-01
bigcom28         4.703261e-06  3.425169e-02
bigcom30         2.879366e-04  1.810813e-01
bigcom31         0.000000e+00  0.000000e+00
bigcom32         0.000000e+00  2.775558e-19
bigcom33         0.000000e+00  0.000000e+00
bigcom34         0.000000e+00  0.000000e+00
bigcom36         0.000000e+00  2.775558e-19
bigcom37         0.000000e+00  0.000000e+00
bigcom38         0.000000e+00  0.000000e+00
bigcom39         0.000000e+00  3.469447e-20
bigcom40         0.000000e+00  0.000000e+00
bigcom43         0.000000e+00  2.775558e-19
bigcom44         0.000000e+00  1.084202e-20
bigcom46         0.000000e+00  0.000000e+00
bigcom47         0.000000e+00  0.000000e+00
bigcom49         0.000000e+00  0.000000e+00
bigcom50         0.000000e+00  5.551115e-19
bigcom51         0.000000e+00  0.000000e+00
bigcom52         0.000000e+00  0.000000e+00
bigcom54         0.000000e+00  0.000000e+00
bigcom56         0.000000e+00  1.387779e-19
bigcom62        -4.278731e-06  3.763883e-01
bigcom66         0.000000e+00  0.000000e+00
bigcom68         0.000000e+00  0.000000e+00
bigcom69         0.000000e+00  0.000000e+00
bigcom71         0.000000e+00  2.775558e-19
bigcom72         0.000000e+00  0.000000e+00
bigcom73         0.000000e+00  0.000000e+00
bigcom74         0.000000e+00  0.000000e+00
bigcom75         0.000000e+00  0.000000e+00
bigcom76         0.000000e+00  0.000000e+00
bigcom77         0.000000e+00  5.551115e-19
bigcom79         0.000000e+00  0.000000e+00
bigcom80         0.000000e+00  0.000000e+00
bigcom82         0.000000e+00  0.000000e+00
bigcom83         0.000000e+00  1.084202e-21
bigcom84         0.000000e+00  0.000000e+00
bigcom85         0.000000e+00  5.551115e-19
bigcom87         0.000000e+00  0.000000e+00
bigcom89         0.000000e+00  3.469447e-20
bigcom91         0.000000e+00  0.000000e+00
bigcom92         0.000000e+00  5.551115e-19
bigcom93         0.000000e+00  0.000000e+00
bigcom96         0.000000e+00  0.000000e+00
bigcom97         0.000000e+00  2.786400e-19
bigcom98         0.000000e+00  0.000000e+00
bigcom99         0.000000e+00  0.000000e+00
bigcom101       -1.125818e-05  3.666903e-01
bigcom104        0.000000e+00  0.000000e+00
bigcom106        0.000000e+00  5.551115e-19
bigcom109        0.000000e+00  0.000000e+00
bigcom113        0.000000e+00  0.000000e+00
bigcom116        0.000000e+00  0.000000e+00
bigcom120        0.000000e+00  0.000000e+00
bigcom123        0.000000e+00  0.000000e+00
bigcom126        0.000000e+00  5.551115e-19
bigcom127        0.000000e+00  1.387779e-19
bigcom137        0.000000e+00  0.000000e+00
bigcom139        0.000000e+00  0.000000e+00
bigcom140        0.000000e+00  1.387779e-19
bigcom143        2.425214e-06  3.245400e-01
bigcom145        0.000000e+00  2.775558e-19
bigcom146        0.000000e+00  5.551115e-19
bigcom147        0.000000e+00  0.000000e+00
bigcom149        0.000000e+00  0.000000e+00
bigcom153        0.000000e+00  0.000000e+00
bigcom154        0.000000e+00  4.336809e-21
bigcom156        0.000000e+00  0.000000e+00
bigcom157        0.000000e+00  0.000000e+00
bigcom158        0.000000e+00  0.000000e+00
bigcom160        0.000000e+00  0.000000e+00
bigcom161        0.000000e+00  0.000000e+00
bigcom162        0.000000e+00  0.000000e+00
bigcom164        0.000000e+00  0.000000e+00
bigcom166        0.000000e+00  0.000000e+00
bigcom167        0.000000e+00  0.000000e+00
bigcom171        0.000000e+00  0.000000e+00
bigcom173        0.000000e+00  0.000000e+00
bigcom175        0.000000e+00  2.775558e-19
bigcom176        0.000000e+00  0.000000e+00
bigcom177        0.000000e+00  0.000000e+00
bigcom178        1.529023e-04  8.135349e-01
bigcom180        0.000000e+00  0.000000e+00
bigcom181        0.000000e+00  0.000000e+00
bigcom184        0.000000e+00  0.000000e+00
bigcom186        0.000000e+00  0.000000e+00
bigcom187        0.000000e+00  0.000000e+00
bigcom189        0.000000e+00  0.000000e+00
bigcom194        0.000000e+00  0.000000e+00
bigcom195        0.000000e+00  6.938894e-19
bigcom196        0.000000e+00  0.000000e+00
bigcom204        0.000000e+00  0.000000e+00
bigcom205        1.246201e-06  2.613479e-01
bigcom212        0.000000e+00  1.387779e-19
bigcom214        0.000000e+00  0.000000e+00
bigcom222        0.000000e+00  0.000000e+00
bigcom223        0.000000e+00  0.000000e+00
bigcom226        0.000000e+00  0.000000e+00
bigcom227        0.000000e+00  0.000000e+00
bigcom229        0.000000e+00  0.000000e+00
bigcom233        0.000000e+00  0.000000e+00
bigcom236        0.000000e+00  4.336809e-21
bigcom237        0.000000e+00  0.000000e+00
bigcom246        0.000000e+00  0.000000e+00
bigcom248        0.000000e+00  0.000000e+00
bigcom249        0.000000e+00  0.000000e+00
bigcom250        0.000000e+00  0.000000e+00
bigcom254        0.000000e+00  0.000000e+00
bigcom266        0.000000e+00  1.387779e-19
bigcom269        0.000000e+00  0.000000e+00
bigcom272        0.000000e+00  5.551115e-19
bigcom274        0.000000e+00  0.000000e+00
bigcom281        0.000000e+00  0.000000e+00
bigcom291        0.000000e+00  0.000000e+00
bigcom292        0.000000e+00  0.000000e+00
bigcom295        0.000000e+00  0.000000e+00
bigcom299       -1.601089e-05  5.249035e-01
bigcom301        0.000000e+00  0.000000e+00
bigcom306        0.000000e+00  0.000000e+00
bigcom309        0.000000e+00  0.000000e+00
bigcom314        0.000000e+00  0.000000e+00
bigcom321        0.000000e+00  0.000000e+00
bigcom341        0.000000e+00  0.000000e+00
bigcom350        0.000000e+00  0.000000e+00
bigcom353        0.000000e+00  0.000000e+00
bigcom359        0.000000e+00  1.110223e-18
bigcom363        0.000000e+00  0.000000e+00
bigcom365        0.000000e+00  0.000000e+00
bigcom385        0.000000e+00  0.000000e+00
bigcom386        0.000000e+00  0.000000e+00
bigcom408        0.000000e+00  0.000000e+00
bigcom412        0.000000e+00  0.000000e+00
bigcom480        0.000000e+00  0.000000e+00
spin_vertex      1.324425e-04  2.659184e-01
membership_s1    9.558340e-05  2.673881e-01
membership_s3    0.000000e+00  0.000000e+00
membership_s4    4.010096e-05  2.641578e-02
membership_s5    0.000000e+00  8.673617e-21
membership_s6   -8.180317e-06  1.235989e-02
membership_s7    0.000000e+00  8.673617e-21
membership_s8    0.000000e+00  5.421011e-21
membership_s9    0.000000e+00  0.000000e+00
membership_s11   0.000000e+00  0.000000e+00
membership_s12   0.000000e+00  0.000000e+00
membership_s14  -2.469330e-05  2.891870e-01
membership_s15   1.066020e-04  3.072084e-01
membership_s16   0.000000e+00  0.000000e+00
membership_s17   0.000000e+00  0.000000e+00
membership_s18   0.000000e+00  0.000000e+00
membership_s20   0.000000e+00  0.000000e+00
membership_s21   6.105244e-05  2.356408e-01
membership_s22   0.000000e+00  0.000000e+00
membership_s24   0.000000e+00  5.551115e-19
membership_s25   0.000000e+00  0.000000e+00
membership_s26   0.000000e+00  0.000000e+00
membership_s27   2.936158e-05  4.492323e-02
membership_s28   0.000000e+00  5.551115e-19
membership_s30   1.244637e-05  1.182046e-01
membership_s31   2.653373e-05  5.144755e-02
membership_s32   1.601805e-03  8.920855e-01
membership_s33   0.000000e+00  0.000000e+00
membership_s36   0.000000e+00  0.000000e+00
membership_s37   0.000000e+00  0.000000e+00
V1               7.442772e-04  5.525479e-01
V2               7.380661e-04  1.074116e+00
pdi             -8.718319e-06  4.633269e-02
adhesion         9.024033e-03  1.536940e+00
cohesion         9.238921e-03  1.072876e+00
inner            6.635225e-03  1.696720e+00
outer            5.657148e-03  1.421141e+00
ioratio          4.326475e-03  1.237547e+00
comsize          6.894038e-03  1.183953e+00
[1] "Dataset: low_TnotC Model GLM, run: 3 of 10 2015-06-22 17:11:42"
[1] "glmnet variable coefficients"
                         [,1]          [,2]
(Intercept)     -4.772602e+00 -5.895313e+00
graph0           2.521366e-39  2.353891e-02
graph1          -4.258919e-42 -1.311688e-05
graph2           1.403008e-39  1.468212e-02
graph3          -1.945776e-43 -5.311041e-07
graph4          -4.271866e-45 -1.156305e-08
graph5           4.251917e-41  4.939190e-04
graph6          -1.849977e-42 -7.993621e-06
graph7          -6.308183e-41 -1.066342e-03
graph8          -1.996124e-39 -7.711193e-02
graph9          -3.420744e-45 -8.295211e-09
graph10         -1.605599e-46 -3.181979e-10
graph11         -6.332613e-48 -2.190677e-11
graph12         -1.077009e-44 -1.326153e-08
graph13         -7.418997e-44 -5.368266e-07
graph14         -1.192167e-45 -3.861955e-09
graph15          1.115321e-42  8.322457e-05
graph16         -3.199164e-44  1.288668e-07
graph17         -6.309664e-44 -3.442302e-07
graph18         -1.906973e-42 -1.784070e-05
graph19         -4.803567e-43 -2.472552e-06
graph20          1.427704e-42  2.026393e-05
graph21         -9.582888e-43  1.600750e-05
graph22         -1.337805e-42 -1.599645e-05
graph23         -3.153667e-42 -4.047322e-05
graph24         -5.784124e-42 -5.438642e-05
graph25          1.722939e-41  4.714745e-05
graph26         -2.798491e-41 -3.961776e-04
graph27         -1.869747e-40 -4.495008e-03
graph28         -1.505906e-40 -9.564766e-04
graph29         -6.939825e-39 -1.274331e-01
orbit0           2.521366e-39  2.355220e-02
orbit1          -4.280220e-42 -1.317246e-05
orbit2           9.382610e-40 -1.987834e-04
orbit3           1.403008e-39  1.470569e-02
orbit4          -2.203026e-43 -6.367127e-07
orbit5          -6.474631e-43  8.980625e-07
orbit6          -4.271877e-45 -1.157209e-08
orbit7           7.932075e-40 -8.041041e-03
orbit8           4.251917e-41  4.961929e-04
orbit9          -2.387144e-42 -6.146341e-06
orbit10         -3.236365e-42 -3.729662e-05
orbit11          7.985690e-40  4.536502e-04
orbit12         -6.460468e-41 -1.084666e-03
orbit13          2.110685e-39  1.256488e-02
orbit14         -1.996124e-39 -7.708754e-02
orbit15         -4.328520e-45 -3.152314e-09
orbit16          1.412420e-44  5.724901e-07
orbit17         -1.056322e-44 -2.684584e-07
orbit18         -3.266507e-46 -9.127808e-09
orbit19         -1.710452e-46 -2.457658e-10
orbit20         -1.397291e-45 -8.520685e-09
orbit21          3.430506e-44 -2.270245e-06
orbit22         -6.332613e-48 -2.186384e-11
orbit23          1.533670e-39  6.998202e-04
orbit24         -1.339777e-44 -3.759409e-09
orbit25         -1.335229e-44 -9.568336e-08
orbit26         -1.794485e-42 -2.912698e-05
orbit27         -9.469711e-44  2.736859e-07
orbit28         -4.648405e-43  6.692435e-07
orbit29         -1.936647e-43 -4.525527e-06
orbit30         -2.751757e-42 -8.957672e-05
orbit31         -1.337487e-45 -3.998423e-09
orbit32         -3.279223e-45 -1.758691e-08
orbit33          7.339715e-40 -1.126717e-02
orbit34          1.115321e-42  8.336613e-05
orbit35         -5.931511e-44  2.152630e-07
orbit36          6.753899e-43  1.123959e-05
orbit37         -1.737385e-44  8.653831e-08
orbit38          4.566067e-41  3.692642e-04
orbit39         -1.278496e-43 -6.728505e-07
orbit40         -5.021475e-44 -2.973726e-07
orbit41         -3.599855e-42  1.190972e-05
orbit42          2.981961e-39  6.405292e-02
orbit43         -1.907100e-42 -1.782710e-05
orbit44          5.797826e-39 -6.826671e-02
orbit45         -5.306596e-43 -1.212742e-06
orbit46         -1.570036e-42 -3.375207e-05
orbit47         -4.110197e-41 -7.743501e-04
orbit48         -2.330713e-42 -1.084442e-05
orbit49          1.432750e-42  2.069601e-05
orbit50          8.666579e-41 -1.437125e-03
orbit51          1.864061e-42  8.579428e-05
orbit52         -4.958370e-42 -4.917132e-05
orbit53          1.284729e-41  6.542254e-04
orbit54         -1.337768e-42 -1.597773e-05
orbit55         -5.476451e-39 -4.638094e-01
orbit56         -3.206718e-42 -4.139873e-05
orbit57         -6.848567e-42 -6.301964e-05
orbit58         -4.819472e-39 -1.589366e-01
orbit59         -6.128741e-42 -5.853251e-05
orbit60         -4.204509e-41 -1.526583e-04
orbit61          5.085862e-39  2.077273e-01
orbit62          1.692814e-41 -2.492674e-04
orbit63         -4.667812e-41 -1.948120e-03
orbit64          1.898602e-40  9.198220e-03
orbit65         -3.271273e-41 -4.903029e-04
orbit66         -7.495990e-41 -5.209877e-04
orbit67          5.121794e-39  2.106832e-01
orbit68         -1.867838e-40 -4.465066e-03
orbit69         -8.488244e-39 -3.748523e-01
orbit70         -1.503061e-40 -9.183903e-04
orbit71         -4.195223e-39 -9.444038e-02
orbit72         -6.939825e-39 -1.273336e-01
AP              -3.586267e-39 -1.687067e-01
bet              7.637518e-44  7.889989e-06
ecc              2.842751e-39  1.531605e-02
eccrad           1.705650e-38  9.187075e-02
close           -8.477424e-38 -4.110534e-01
constraint      -1.088654e-38 -1.850132e-01
coreness         3.375973e-39  5.449109e-02
knn             -7.251787e-42 -3.503336e-05
hubscore        -4.983874e-37 -9.017080e-02
pagerank        -2.290041e-38 -5.872001e-01
trans            4.837482e-39  1.591685e-01
evcent          -4.954940e-37 -1.000957e-01
first            2.521366e-39  2.347322e-02
upto_second     -4.426661e-42 -1.317562e-05
upto_third      -9.537848e-43 -3.875186e-06
upto_fourth     -5.782989e-43 -7.191932e-06
upto_fifth       6.174546e-43  1.928703e-05
upto_sixth       1.216208e-42  2.849031e-05
second          -4.439319e-42 -1.329148e-05
third           -1.052442e-42 -4.679700e-06
fourth           1.208871e-42 -2.436254e-06
fifth            1.108664e-42  1.661664e-05
sixth           -7.243925e-43 -2.501897e-05
ratio1          -7.251997e-42 -3.506918e-05
ratio2           1.289550e-41  1.909722e-04
ratio3          -5.807782e-42 -3.012423e-04
ratio4          -1.368922e-41 -1.531631e-04
ratio5          -1.025157e-41 -1.297046e-04
ratio6          -1.733965e-42 -6.327128e-05
selfinter        1.713416e-38  1.876499e-01
walktrap_vertex -3.281406e-39 -1.865282e-01
bigcom1         -9.100009e-39 -2.457699e-01
bigcom2         -8.480176e-39 -2.005264e-01
bigcom3          7.232015e-40 -1.081153e-02
bigcom4         -1.193958e-39  1.830850e-02
bigcom6         -8.474807e-39 -2.712120e-01
bigcom8         -8.602821e-39 -1.326785e-01
bigcom9         -8.508480e-39 -3.169980e-01
bigcom11        -8.485553e-39 -3.724820e-01
bigcom13        -8.494978e-39 -3.424521e-01
bigcom15        -8.499024e-39 -1.774130e-01
bigcom16        -8.481520e-39 -3.505133e-01
bigcom21        -8.530171e-39 -4.480353e-01
bigcom22         1.764572e-38  2.339735e-01
bigcom24        -8.476148e-39 -2.020696e-01
bigcom26         3.205875e-38  4.622967e-01
bigcom28         2.424865e-39  9.651441e-02
bigcom30         4.106756e-38  2.898878e-01
bigcom31        -8.473465e-39 -4.639967e-02
bigcom32        -8.486898e-39 -3.750793e-01
bigcom33        -8.474807e-39 -1.953475e-01
bigcom34        -8.477491e-39 -2.521013e-01
bigcom36        -8.485553e-39 -5.930959e-01
bigcom37        -8.476148e-39 -1.952175e-01
bigcom38        -8.486898e-39 -3.079648e-01
bigcom39        -8.486898e-39 -3.089483e-01
bigcom40        -8.964393e-39 -2.227419e-01
bigcom43        -8.478833e-39 -2.138692e-01
bigcom44        -8.567027e-39 -2.331345e-01
bigcom46        -8.485553e-39 -3.536434e-01
bigcom47        -8.480176e-39 -3.740959e-01
bigcom49        -8.482864e-39 -2.901145e-01
bigcom50        -8.485553e-39 -3.523225e-01
bigcom51        -8.477491e-39 -2.727972e-01
bigcom52        -8.474807e-39 -3.310243e-01
bigcom54        -8.477491e-39 -2.091289e-01
bigcom56        -8.477491e-39 -2.683899e-01
bigcom62         3.283841e-37  1.899076e+00
bigcom66        -8.477491e-39 -4.359833e-01
bigcom68        -8.476148e-39 -2.036361e-01
bigcom69        -8.484208e-39 -3.869414e-01
bigcom71        -8.488244e-39 -1.690425e-01
bigcom72        -8.480176e-39 -2.339516e-01
bigcom73        -8.477491e-39 -3.419261e-01
bigcom74        -8.480176e-39 -2.541836e-01
bigcom75        -8.474807e-39 -3.380431e-01
bigcom76        -8.478833e-39 -3.246456e-01
bigcom77        -8.477491e-39 -3.696099e-01
bigcom79        -8.476148e-39 -5.254675e-01
bigcom80        -8.477491e-39 -4.049751e-01
bigcom82        -8.480176e-39 -5.571434e-01
bigcom83        -8.476148e-39 -1.876920e-01
bigcom84        -8.474807e-39 -4.733436e-01
bigcom85        -8.480176e-39 -4.415797e-01
bigcom87        -8.480176e-39 -3.437725e-01
bigcom89        -8.477491e-39 -4.367345e-01
bigcom91        -8.476148e-39 -4.042991e-01
bigcom92        -8.488244e-39 -3.021674e-01
bigcom93        -8.477491e-39 -2.735613e-01
bigcom96        -8.474807e-39 -3.946159e-01
bigcom97        -8.482864e-39 -4.022077e-01
bigcom98        -8.478833e-39 -5.163514e-01
bigcom99        -8.478833e-39 -3.551398e-01
bigcom101        1.359787e-37  1.788595e+00
bigcom104       -8.485553e-39 -4.371279e-01
bigcom106       -8.480176e-39 -3.719108e-01
bigcom109       -8.477491e-39 -2.377409e-01
bigcom113       -8.480176e-39 -5.053643e-01
bigcom116       -8.490936e-39 -3.319719e-01
bigcom120       -8.476148e-39 -5.180590e-01
bigcom123       -8.478833e-39 -3.796339e-01
bigcom126       -8.476148e-39 -3.352311e-01
bigcom127       -8.474807e-39 -2.131919e-01
bigcom137       -8.478833e-39 -3.383154e-01
bigcom139       -8.476148e-39 -3.562963e-01
bigcom140       -8.477491e-39 -3.347358e-01
bigcom143        1.937013e-37  1.437910e+00
bigcom145       -8.476148e-39 -1.655616e-01
bigcom146       -8.477491e-39 -1.703760e-01
bigcom147       -8.477491e-39 -2.498154e-01
bigcom149       -8.473465e-39 -5.653426e-02
bigcom153       -8.480176e-39 -3.616984e-01
bigcom154       -8.486898e-39 -1.943192e-01
bigcom156       -8.476148e-39 -2.747174e-01
bigcom157       -8.476148e-39 -1.937924e-01
bigcom158       -8.476148e-39 -4.011535e-01
bigcom160       -8.477491e-39 -2.900888e-01
bigcom161       -8.474807e-39 -3.993214e-01
bigcom162       -8.476148e-39 -3.049007e-01
bigcom164       -8.477491e-39 -2.572514e-01
bigcom166       -8.482864e-39 -1.383003e-01
bigcom167       -8.485553e-39 -3.226434e-01
bigcom171        0.000000e+00  0.000000e+00
bigcom173       -8.477491e-39 -1.981705e-01
bigcom175       -8.476148e-39 -1.669565e-01
bigcom176       -8.477491e-39 -2.497723e-01
bigcom177       -8.476148e-39 -2.176147e-01
bigcom178        3.958815e-37  2.132154e+00
bigcom180       -8.476148e-39 -2.766630e-01
bigcom181       -8.480176e-39 -2.324956e-01
bigcom184       -8.473465e-39 -1.992793e-01
bigcom186       -8.476148e-39 -6.036028e-01
bigcom187       -8.476148e-39 -5.110208e-01
bigcom189       -8.478833e-39 -3.703675e-01
bigcom194       -8.477491e-39 -1.512642e-01
bigcom195       -8.474807e-39 -2.522743e-01
bigcom196       -8.474807e-39 -7.506073e-01
bigcom204       -8.482864e-39 -2.628375e-01
bigcom205        2.442077e-37  1.820390e+00
bigcom212       -8.477491e-39 -1.164578e-01
bigcom214       -8.480176e-39 -2.350489e-01
bigcom222       -8.476148e-39 -1.735660e-01
bigcom223        0.000000e+00  0.000000e+00
bigcom226       -8.476148e-39 -2.582280e-01
bigcom227       -8.474807e-39 -1.906616e-01
bigcom229       -8.477491e-39 -2.282346e-01
bigcom233       -8.473465e-39 -2.951050e-01
bigcom236       -8.477491e-39 -2.660816e-01
bigcom237       -8.473465e-39 -2.480983e-01
bigcom246       -8.477491e-39 -2.449306e-01
bigcom248       -8.481520e-39 -4.395381e-01
bigcom249       -8.473465e-39 -3.821943e-01
bigcom250       -8.474807e-39 -2.923872e-01
bigcom254       -8.478833e-39 -2.430914e-01
bigcom266       -8.473465e-39 -2.208532e-01
bigcom269       -8.480176e-39 -2.848799e-01
bigcom272       -8.476148e-39 -2.837357e-01
bigcom274       -8.493631e-39 -2.664428e-01
bigcom281       -8.476148e-39 -3.021353e-01
bigcom291       -8.473465e-39 -2.674978e-01
bigcom292       -8.476148e-39 -2.772805e-01
bigcom295       -8.473465e-39 -3.720719e-01
bigcom299        3.283841e-37  2.023007e+00
bigcom301       -8.478833e-39 -2.407309e-01
bigcom306       -8.476148e-39 -2.870067e-01
bigcom309       -8.481520e-39 -4.669844e-01
bigcom314       -8.474807e-39 -2.446848e-01
bigcom321       -8.482864e-39 -2.421323e-01
bigcom341       -8.476148e-39 -2.955233e-01
bigcom350       -8.474807e-39 -1.096107e-01
bigcom353       -8.476148e-39 -1.682049e-01
bigcom359       -8.476148e-39 -5.717580e-01
bigcom363       -8.477491e-39 -6.139244e-02
bigcom365       -8.474807e-39 -5.328397e-01
bigcom385       -8.478833e-39 -3.915789e-01
bigcom386       -8.474807e-39 -1.537154e-01
bigcom408       -8.480176e-39 -3.966137e-01
bigcom412       -8.477491e-39 -1.540186e-01
bigcom480       -8.478833e-39 -1.406740e-01
spin_vertex     -2.395210e-39  7.649749e-02
membership_s1    4.318630e-39  1.036634e-01
membership_s3   -8.496327e-39 -3.194437e-01
membership_s4   -7.938106e-39 -1.345071e-01
membership_s5   -9.141966e-39 -2.368634e-01
membership_s6   -8.254542e-39 -6.889750e-02
membership_s7   -8.947911e-39 -2.905288e-01
membership_s8   -8.486898e-39 -3.564674e-01
membership_s9   -8.488244e-39 -2.559630e-01
membership_s11  -8.484208e-39 -3.405647e-01
membership_s12  -8.484208e-39 -3.468512e-01
membership_s14   1.600300e-37  1.288012e+00
membership_s15   2.073241e-38  5.095410e-01
membership_s16  -8.485553e-39 -3.129212e-01
membership_s17  -8.484208e-39 -3.034499e-01
membership_s18  -8.531530e-39 -2.475596e-01
membership_s20  -8.480176e-39 -2.447003e-01
membership_s21  -4.647160e-40  1.041270e-01
membership_s22  -8.497675e-39 -2.314254e-01
membership_s24  -8.500374e-39 -8.029805e-01
membership_s25  -8.486898e-39 -3.016995e-01
membership_s26  -8.496327e-39 -2.810831e-01
membership_s27  -1.097341e-39 -2.267097e-02
membership_s28  -8.493631e-39 -3.863610e-01
membership_s30   1.114130e-38  1.955651e-01
membership_s31   3.293440e-40  7.174308e-02
membership_s32   3.812402e-38  7.200814e-01
membership_s33  -8.480176e-39 -1.996232e-01
membership_s36  -9.751431e-39 -2.782591e-01
membership_s37  -8.567027e-39 -2.515010e-01
V1               1.133203e-38  3.594706e-02
V2               1.264051e-38  1.228439e-01
pdi             -1.904999e-35 -1.073054e+03
adhesion        -4.398715e-43 -1.949280e-06
cohesion         8.787340e-43  3.798143e-06
inner            2.397381e-43 -3.972977e-06
outer            3.153138e-43 -3.676375e-06
ioratio          8.563717e-39  1.331202e-01
comsize          3.032460e-42  6.383198e-05
[1] "Dataset: low_TnotC Model GBM, run: 4 of 10 2015-06-22 17:13:04"
Iter   TrainDeviance   ValidDeviance   StepSize   Improve
     1        0.0989            -nan     0.0100    0.0009
     2        0.0972            -nan     0.0100    0.0005
     3        0.0962            -nan     0.0100    0.0002
     4        0.0940            -nan     0.0100   -0.0001
     5        0.0929            -nan     0.0100    0.0001
     6        0.0922            -nan     0.0100    0.0001
     7        0.0905            -nan     0.0100    0.0002
     8        0.0893            -nan     0.0100    0.0002
     9        0.0880            -nan     0.0100    0.0002
    10        0.0867            -nan     0.0100    0.0001
    20        0.0769            -nan     0.0100    0.0001
    40        0.0648            -nan     0.0100   -0.0000
    44        0.0629            -nan     0.0100   -0.0000

[1] "GBM variable coefficients"
                            var    rel.inf
inner                     inner 7.97544384
comsize                 comsize 5.63689079
ratio5                   ratio5 5.57379727
pagerank               pagerank 5.29701605
cohesion               cohesion 5.24443022
bet                         bet 4.86665648
membership_s32   membership_s32 4.50244526
ioratio                 ioratio 4.35334031
adhesion               adhesion 3.96846347
V2                           V2 2.95708964
orbit50                 orbit50 2.61383314
V1                           V1 2.56555070
graph19                 graph19 2.24370711
ratio2                   ratio2 2.02713210
fourth                   fourth 1.85701761
ratio1                   ratio1 1.62822730
orbit2                   orbit2 1.57284102
orbit36                 orbit36 1.51261718
knn                         knn 1.48682362
constraint           constraint 1.42448911
outer                     outer 1.34034784
coreness               coreness 1.25348002
orbit16                 orbit16 1.23912137
selfinter             selfinter 1.09453174
ratio3                   ratio3 1.09163792
orbit18                 orbit18 1.02524725
membership_s30   membership_s30 1.02502218
orbit28                 orbit28 0.93395720
membership_s15   membership_s15 0.92835260
orbit32                 orbit32 0.81752292
fifth                     fifth 0.78393489
spin_vertex         spin_vertex 0.75376788
orbit39                 orbit39 0.74432403
graph23                 graph23 0.68206312
graph13                 graph13 0.66744335
orbit25                 orbit25 0.66236748
orbit49                 orbit49 0.64718894
orbit17                 orbit17 0.59009454
graph20                 graph20 0.57772758
graph17                 graph17 0.56835597
graph15                 graph15 0.53181806
graph14                 graph14 0.52204786
graph1                   graph1 0.50928049
orbit27                 orbit27 0.50878011
ratio6                   ratio6 0.50167036
orbit45                 orbit45 0.49889045
graph2                   graph2 0.49543353
third                     third 0.48350009
orbit51                 orbit51 0.47996657
graph4                   graph4 0.47924807
bigcom22               bigcom22 0.47739902
graph0                   graph0 0.47582152
graph6                   graph6 0.45249314
orbit19                 orbit19 0.43926810
orbit21                 orbit21 0.43368923
orbit10                 orbit10 0.41637465
graph5                   graph5 0.38122845
graph12                 graph12 0.34791165
graph10                 graph10 0.34297590
orbit52                 orbit52 0.30087687
orbit56                 orbit56 0.28584332
graph3                   graph3 0.28431718
membership_s27   membership_s27 0.27529846
trans                     trans 0.25718732
orbit35                 orbit35 0.24771686
bigcom26               bigcom26 0.22269457
upto_third           upto_third 0.21256401
orbit38                 orbit38 0.20165255
bigcom30               bigcom30 0.16416005
orbit31                 orbit31 0.16319129
orbit20                 orbit20 0.16274949
graph21                 graph21 0.15796575
upto_second         upto_second 0.14488074
upto_fifth           upto_fifth 0.13812155
graph16                 graph16 0.13041470
upto_sixth           upto_sixth 0.12896291
graph11                 graph11 0.10000089
orbit46                 orbit46 0.09906519
graph9                   graph9 0.09743153
membership_s31   membership_s31 0.08490229
close                     close 0.07872559
orbit6                   orbit6 0.07215192
orbit62                 orbit62 0.06965673
orbit67                 orbit67 0.05303955
orbit7                   orbit7 0.04691855
graph8                   graph8 0.04573652
orbit48                 orbit48 0.04468999
orbit37                 orbit37 0.04351239
orbit11                 orbit11 0.04299152
orbit63                 orbit63 0.04077763
orbit33                 orbit33 0.03659567
graph24                 graph24 0.03184086
orbit42                 orbit42 0.02126729
graph7                   graph7 0.00000000
graph18                 graph18 0.00000000
graph22                 graph22 0.00000000
graph25                 graph25 0.00000000
graph26                 graph26 0.00000000
graph27                 graph27 0.00000000
graph28                 graph28 0.00000000
graph29                 graph29 0.00000000
orbit0                   orbit0 0.00000000
orbit1                   orbit1 0.00000000
orbit3                   orbit3 0.00000000
orbit4                   orbit4 0.00000000
orbit5                   orbit5 0.00000000
orbit8                   orbit8 0.00000000
orbit9                   orbit9 0.00000000
orbit12                 orbit12 0.00000000
orbit13                 orbit13 0.00000000
orbit14                 orbit14 0.00000000
orbit15                 orbit15 0.00000000
orbit22                 orbit22 0.00000000
orbit23                 orbit23 0.00000000
orbit24                 orbit24 0.00000000
orbit26                 orbit26 0.00000000
orbit29                 orbit29 0.00000000
orbit30                 orbit30 0.00000000
orbit34                 orbit34 0.00000000
orbit40                 orbit40 0.00000000
orbit41                 orbit41 0.00000000
orbit43                 orbit43 0.00000000
orbit44                 orbit44 0.00000000
orbit47                 orbit47 0.00000000
orbit53                 orbit53 0.00000000
orbit54                 orbit54 0.00000000
orbit55                 orbit55 0.00000000
orbit57                 orbit57 0.00000000
orbit58                 orbit58 0.00000000
orbit59                 orbit59 0.00000000
orbit60                 orbit60 0.00000000
orbit61                 orbit61 0.00000000
orbit64                 orbit64 0.00000000
orbit65                 orbit65 0.00000000
orbit66                 orbit66 0.00000000
orbit68                 orbit68 0.00000000
orbit69                 orbit69 0.00000000
orbit70                 orbit70 0.00000000
orbit71                 orbit71 0.00000000
orbit72                 orbit72 0.00000000
AP                           AP 0.00000000
ecc                         ecc 0.00000000
eccrad                   eccrad 0.00000000
hubscore               hubscore 0.00000000
evcent                   evcent 0.00000000
first                     first 0.00000000
upto_fourth         upto_fourth 0.00000000
second                   second 0.00000000
sixth                     sixth 0.00000000
ratio4                   ratio4 0.00000000
walktrap_vertex walktrap_vertex 0.00000000
bigcom1                 bigcom1 0.00000000
bigcom2                 bigcom2 0.00000000
bigcom3                 bigcom3 0.00000000
bigcom4                 bigcom4 0.00000000
bigcom6                 bigcom6 0.00000000
bigcom8                 bigcom8 0.00000000
bigcom9                 bigcom9 0.00000000
bigcom11               bigcom11 0.00000000
bigcom13               bigcom13 0.00000000
bigcom15               bigcom15 0.00000000
bigcom16               bigcom16 0.00000000
bigcom21               bigcom21 0.00000000
bigcom24               bigcom24 0.00000000
bigcom28               bigcom28 0.00000000
bigcom31               bigcom31 0.00000000
bigcom32               bigcom32 0.00000000
bigcom33               bigcom33 0.00000000
bigcom34               bigcom34 0.00000000
bigcom36               bigcom36 0.00000000
bigcom37               bigcom37 0.00000000
bigcom38               bigcom38 0.00000000
bigcom39               bigcom39 0.00000000
bigcom40               bigcom40 0.00000000
bigcom43               bigcom43 0.00000000
bigcom44               bigcom44 0.00000000
bigcom46               bigcom46 0.00000000
bigcom47               bigcom47 0.00000000
bigcom49               bigcom49 0.00000000
bigcom50               bigcom50 0.00000000
bigcom51               bigcom51 0.00000000
bigcom52               bigcom52 0.00000000
bigcom54               bigcom54 0.00000000
bigcom56               bigcom56 0.00000000
bigcom62               bigcom62 0.00000000
bigcom66               bigcom66 0.00000000
bigcom68               bigcom68 0.00000000
bigcom69               bigcom69 0.00000000
bigcom71               bigcom71 0.00000000
bigcom72               bigcom72 0.00000000
bigcom73               bigcom73 0.00000000
bigcom74               bigcom74 0.00000000
bigcom75               bigcom75 0.00000000
bigcom76               bigcom76 0.00000000
bigcom77               bigcom77 0.00000000
bigcom79               bigcom79 0.00000000
bigcom80               bigcom80 0.00000000
bigcom82               bigcom82 0.00000000
bigcom83               bigcom83 0.00000000
bigcom84               bigcom84 0.00000000
bigcom85               bigcom85 0.00000000
bigcom87               bigcom87 0.00000000
bigcom89               bigcom89 0.00000000
bigcom91               bigcom91 0.00000000
bigcom92               bigcom92 0.00000000
bigcom93               bigcom93 0.00000000
bigcom96               bigcom96 0.00000000
bigcom97               bigcom97 0.00000000
bigcom98               bigcom98 0.00000000
bigcom99               bigcom99 0.00000000
bigcom101             bigcom101 0.00000000
bigcom104             bigcom104 0.00000000
bigcom106             bigcom106 0.00000000
bigcom109             bigcom109 0.00000000
bigcom113             bigcom113 0.00000000
bigcom116             bigcom116 0.00000000
bigcom120             bigcom120 0.00000000
bigcom123             bigcom123 0.00000000
bigcom126             bigcom126 0.00000000
bigcom127             bigcom127 0.00000000
bigcom137             bigcom137 0.00000000
bigcom139             bigcom139 0.00000000
bigcom140             bigcom140 0.00000000
bigcom143             bigcom143 0.00000000
bigcom145             bigcom145 0.00000000
bigcom146             bigcom146 0.00000000
bigcom147             bigcom147 0.00000000
bigcom149             bigcom149 0.00000000
bigcom153             bigcom153 0.00000000
bigcom154             bigcom154 0.00000000
bigcom156             bigcom156 0.00000000
bigcom157             bigcom157 0.00000000
bigcom158             bigcom158 0.00000000
bigcom160             bigcom160 0.00000000
bigcom161             bigcom161 0.00000000
bigcom162             bigcom162 0.00000000
bigcom164             bigcom164 0.00000000
bigcom166             bigcom166 0.00000000
bigcom167             bigcom167 0.00000000
bigcom171             bigcom171 0.00000000
bigcom173             bigcom173 0.00000000
bigcom175             bigcom175 0.00000000
bigcom176             bigcom176 0.00000000
bigcom177             bigcom177 0.00000000
bigcom178             bigcom178 0.00000000
bigcom180             bigcom180 0.00000000
bigcom181             bigcom181 0.00000000
bigcom184             bigcom184 0.00000000
bigcom186             bigcom186 0.00000000
bigcom187             bigcom187 0.00000000
bigcom189             bigcom189 0.00000000
bigcom194             bigcom194 0.00000000
bigcom195             bigcom195 0.00000000
bigcom196             bigcom196 0.00000000
bigcom204             bigcom204 0.00000000
bigcom205             bigcom205 0.00000000
bigcom212             bigcom212 0.00000000
bigcom214             bigcom214 0.00000000
bigcom222             bigcom222 0.00000000
bigcom223             bigcom223 0.00000000
bigcom226             bigcom226 0.00000000
bigcom227             bigcom227 0.00000000
bigcom229             bigcom229 0.00000000
bigcom233             bigcom233 0.00000000
bigcom236             bigcom236 0.00000000
bigcom237             bigcom237 0.00000000
bigcom246             bigcom246 0.00000000
bigcom248             bigcom248 0.00000000
bigcom249             bigcom249 0.00000000
bigcom250             bigcom250 0.00000000
bigcom254             bigcom254 0.00000000
bigcom266             bigcom266 0.00000000
bigcom269             bigcom269 0.00000000
bigcom272             bigcom272 0.00000000
bigcom274             bigcom274 0.00000000
bigcom281             bigcom281 0.00000000
bigcom291             bigcom291 0.00000000
bigcom292             bigcom292 0.00000000
bigcom295             bigcom295 0.00000000
bigcom299             bigcom299 0.00000000
bigcom301             bigcom301 0.00000000
bigcom306             bigcom306 0.00000000
bigcom309             bigcom309 0.00000000
bigcom314             bigcom314 0.00000000
bigcom321             bigcom321 0.00000000
bigcom341             bigcom341 0.00000000
bigcom350             bigcom350 0.00000000
bigcom353             bigcom353 0.00000000
bigcom359             bigcom359 0.00000000
bigcom363             bigcom363 0.00000000
bigcom365             bigcom365 0.00000000
bigcom385             bigcom385 0.00000000
bigcom386             bigcom386 0.00000000
bigcom408             bigcom408 0.00000000
bigcom412             bigcom412 0.00000000
bigcom480             bigcom480 0.00000000
membership_s1     membership_s1 0.00000000
membership_s3     membership_s3 0.00000000
membership_s4     membership_s4 0.00000000
membership_s5     membership_s5 0.00000000
membership_s6     membership_s6 0.00000000
membership_s7     membership_s7 0.00000000
membership_s8     membership_s8 0.00000000
membership_s9     membership_s9 0.00000000
membership_s11   membership_s11 0.00000000
membership_s12   membership_s12 0.00000000
membership_s14   membership_s14 0.00000000
membership_s16   membership_s16 0.00000000
membership_s17   membership_s17 0.00000000
membership_s18   membership_s18 0.00000000
membership_s20   membership_s20 0.00000000
membership_s21   membership_s21 0.00000000
membership_s22   membership_s22 0.00000000
membership_s24   membership_s24 0.00000000
membership_s25   membership_s25 0.00000000
membership_s26   membership_s26 0.00000000
membership_s28   membership_s28 0.00000000
membership_s33   membership_s33 0.00000000
membership_s36   membership_s36 0.00000000
membership_s37   membership_s37 0.00000000
pdi                         pdi 0.00000000
[1] "Dataset: low_TnotC Model RF, run: 4 of 10 2015-06-22 17:13:27"
     |      Out-of-bag   |
Tree |      MSE  %Var(y) |
   1 |  0.01939   218.80 |
   2 |  0.01952   220.27 |
   3 |  0.01763   198.90 |
   4 |   0.0155   174.84 |
   5 |  0.01447   163.24 |
   6 |  0.01376   155.20 |
   7 |  0.01259   141.98 |
   8 |  0.01234   139.19 |
   9 |  0.01184   133.57 |
  10 |  0.01133   127.81 |
  11 |  0.01084   122.32 |
  12 |  0.01062   119.82 |
  13 |  0.01052   118.71 |
  14 |  0.01041   117.44 |
  15 |  0.01014   114.43 |
  16 |  0.01008   113.75 |
  17 |  0.00998   112.58 |
  18 | 0.009837   110.98 |
  19 | 0.009745   109.93 |
  20 | 0.009758   110.08 |
  21 | 0.009797   110.52 |
  22 | 0.009813   110.71 |
  23 | 0.009876   111.41 |
  24 | 0.009881   111.47 |
  25 | 0.009906   111.75 |
  26 | 0.009955   112.30 |
  27 | 0.009879   111.45 |
  28 |  0.00987   111.35 |
  29 |   0.0098   110.56 |
  30 | 0.009788   110.42 |
  31 | 0.009749   109.98 |
  32 | 0.009775   110.27 |
  33 | 0.009778   110.31 |
  34 | 0.009766   110.17 |
  35 | 0.009688   109.29 |
  36 | 0.009685   109.26 |
  37 | 0.009646   108.82 |
  38 | 0.009575   108.02 |
  39 | 0.009608   108.39 |
  40 |  0.00962   108.52 |
  41 | 0.009569   107.95 |
  42 |  0.00959   108.19 |
  43 | 0.009606   108.37 |
  44 | 0.009602   108.32 |
  45 | 0.009592   108.21 |
  46 | 0.009548   107.71 |
  47 | 0.009519   107.39 |
  48 | 0.009504   107.22 |
  49 | 0.009504   107.21 |
  50 | 0.009509   107.27 |
  51 | 0.009482   106.97 |
  52 | 0.009476   106.90 |
  53 | 0.009445   106.55 |
  54 |  0.00947   106.83 |
  55 | 0.009482   106.96 |
  56 | 0.009491   107.07 |
  57 | 0.009497   107.14 |
  58 | 0.009496   107.13 |
  59 | 0.009477   106.91 |
  60 | 0.009465   106.78 |
  61 | 0.009469   106.82 |
  62 |   0.0094   106.04 |
  63 |   0.0094   106.04 |
  64 | 0.009415   106.21 |
  65 |  0.00941   106.16 |
  66 | 0.009423   106.30 |
  67 | 0.009419   106.26 |
  68 | 0.009412   106.18 |
  69 | 0.009397   106.01 |
  70 | 0.009394   105.97 |
  71 | 0.009396   106.00 |
  72 | 0.009388   105.91 |
  73 |  0.00937   105.70 |
  74 | 0.009383   105.85 |
  75 | 0.009368   105.68 |
  76 | 0.009366   105.66 |
  77 | 0.009365   105.65 |
  78 | 0.009367   105.68 |
  79 | 0.009352   105.51 |
  80 | 0.009342   105.39 |
  81 | 0.009347   105.45 |
  82 | 0.009337   105.33 |
  83 |  0.00932   105.14 |
  84 | 0.009311   105.04 |
  85 | 0.009283   104.73 |
  86 | 0.009283   104.73 |
  87 | 0.009279   104.68 |
  88 | 0.009255   104.41 |
  89 | 0.009229   104.12 |
  90 | 0.009231   104.14 |
  91 | 0.009222   104.04 |
  92 |  0.00922   104.02 |
  93 | 0.009225   104.07 |
  94 | 0.009221   104.03 |
  95 | 0.009214   103.95 |
  96 | 0.009219   104.00 |
  97 | 0.009216   103.97 |
  98 | 0.009226   104.09 |
  99 | 0.009231   104.13 |
 100 | 0.009217   103.98 |
[1] "Random Forest variable coefficients"
                      %IncMSE IncNodePurity
graph0           9.376686e-06  9.597026e-02
graph1           3.449909e-03  1.499154e-01
graph2           1.270700e-05  4.559686e-02
graph3           6.545201e-04  2.335374e-01
graph4           5.077553e-03  3.264676e-01
graph5           9.291319e-04  2.432914e-01
graph6           8.338026e-04  2.953306e-01
graph7          -1.434275e-07  5.523810e-02
graph8           0.000000e+00  5.287546e-02
graph9           3.841411e-03  3.899894e-01
graph10          1.396575e-03  4.325272e-01
graph11          5.741584e-03  3.186299e-01
graph12          3.861141e-03  2.981465e-01
graph13          1.346595e-03  4.221119e-01
graph14          4.536450e-04  1.430010e-01
graph15          2.874764e-03  4.497073e-01
graph16          5.381414e-04  2.210093e-01
graph17          1.753443e-03  2.708069e-01
graph18          1.014794e-04  7.208635e-02
graph19          2.007757e-04  3.819332e-01
graph20          4.938019e-04  3.120456e-01
graph21          7.228821e-04  2.117193e-01
graph22          0.000000e+00  8.695301e-19
graph23          1.112862e-04  1.140024e-01
graph24          1.459383e-03  5.182053e-02
graph25          1.063061e-04  8.876411e-02
graph26          1.306731e-05  3.422619e-02
graph27          0.000000e+00  9.053088e-20
graph28          0.000000e+00  4.228388e-20
graph29          0.000000e+00  5.659535e-19
orbit0          -7.010742e-07  2.229767e-02
orbit1           3.763153e-03  3.741320e-01
orbit2           1.147551e-04  1.037267e-01
orbit3           7.700250e-06  4.224572e-02
orbit4           5.232316e-04  2.449240e-01
orbit5           6.320665e-04  2.146348e-01
orbit6           6.979592e-03  2.973490e-01
orbit7          -1.752819e-05  1.455961e-01
orbit8           7.501807e-04  2.388290e-01
orbit9           1.206627e-03  2.367683e-01
orbit10          1.521745e-04  9.821072e-02
orbit11          1.877965e-04  1.068085e-01
orbit12          4.880694e-06  3.970588e-02
orbit13          0.000000e+00  9.230769e-03
orbit14          0.000000e+00  2.166667e-02
orbit15          1.135904e-03  3.758132e-01
orbit16          7.444218e-04  3.589702e-01
orbit17          7.432017e-04  1.381925e-01
orbit18          1.278662e-03  6.490668e-01
orbit19          2.728913e-03  1.979832e-01
orbit20          1.811249e-03  1.876236e-01
orbit21          1.086219e-03  1.197476e-01
orbit22          3.462604e-03  3.263839e-01
orbit23         -3.101572e-06  5.986386e-02
orbit24          2.101559e-03  3.412274e-01
orbit25          3.531546e-04  4.014841e-02
orbit26          5.742776e-04  5.797656e-02
orbit27          3.262006e-03  3.487025e-01
orbit28          1.285776e-03  3.635751e-01
orbit29          7.814214e-05  5.864374e-02
orbit30          1.258565e-03  1.234840e-01
orbit31          4.327376e-03  2.175759e-01
orbit32          5.677566e-04  9.386961e-02
orbit33          1.355755e-05  8.873411e-02
orbit34          1.974337e-03  3.230991e-01
orbit35          9.348668e-04  3.277500e-01
orbit36          2.408832e-04  2.415777e-01
orbit37          3.964532e-04  1.177817e-01
orbit38          7.982902e-04  4.402231e-01
orbit39          1.039737e-03  2.959077e-01
orbit40          5.703282e-05  8.439907e-02
orbit41          4.981811e-05  4.606346e-02
orbit42          7.808242e-05  3.945178e-02
orbit43          2.373103e-04  2.715678e-02
orbit44          0.000000e+00  9.836066e-03
orbit45          3.423057e-04  3.561644e-01
orbit46          4.956049e-04  1.029744e-01
orbit47          2.441153e-04  4.172480e-02
orbit48          2.387835e-04  6.365532e-02
orbit49          4.423740e-04  2.926463e-01
orbit50          2.040981e-03  5.080138e-01
orbit51          3.242896e-04  1.780711e-01
orbit52          1.166422e-04  1.030252e-01
orbit53          6.127131e-05  2.388174e-01
orbit54          1.298355e-05  1.769224e-02
orbit55          0.000000e+00  1.084202e-19
orbit56          1.567136e-04  2.888040e-01
orbit57          0.000000e+00  2.181818e-02
orbit58          0.000000e+00  3.035766e-20
orbit59          6.243167e-04  7.048643e-02
orbit60          2.146433e-04  8.627013e-03
orbit61          7.268265e-08  5.888708e-02
orbit62          8.496723e-05  3.508404e-02
orbit63          5.884392e-05  4.328766e-02
orbit64         -9.522194e-06  2.986288e-01
orbit65          3.439381e-05  1.603175e-04
orbit66          0.000000e+00  8.571429e-03
orbit67          9.597122e-06  4.638972e-02
orbit68          0.000000e+00  2.146720e-19
orbit69          0.000000e+00  8.673617e-21
orbit70          0.000000e+00  1.051676e-19
orbit71          0.000000e+00  3.469447e-20
orbit72          0.000000e+00  2.168404e-20
AP              -1.927339e-06  2.597573e-02
bet              7.501341e-04  9.346273e-01
ecc              7.151550e-05  5.947260e-02
eccrad           7.923038e-06  6.214350e-02
close            2.263874e-03  5.122039e-01
constraint       7.705725e-04  4.579655e-01
coreness         1.676078e-03  2.926970e-01
knn              4.191708e-03  3.090729e-01
hubscore         1.937310e-03  3.765955e-01
pagerank         4.088857e-03  2.118121e+00
trans            2.625013e-05  1.282285e-01
evcent           2.794947e-03  3.398090e-01
first           -3.929743e-07  3.395833e-02
upto_second      2.116625e-03  2.689919e-01
upto_third       1.842337e-03  3.386751e-01
upto_fourth      2.864399e-03  3.057496e-01
upto_fifth       1.633481e-03  3.058295e-01
upto_sixth       3.116401e-03  3.564927e-01
second           4.328098e-03  2.851924e-01
third            1.054545e-03  2.019333e-01
fourth           1.846372e-03  7.357076e-01
fifth            4.210736e-03  5.390172e-01
sixth            1.246367e-03  3.980381e-01
ratio1           1.725178e-03  4.659616e-01
ratio2           3.910678e-03  1.037854e+00
ratio3           1.299338e-03  5.567909e-01
ratio4           6.628950e-03  6.496228e-01
ratio5           2.555881e-03  2.147310e+00
ratio6           2.228259e-03  5.106988e-01
selfinter        1.224852e-03  1.936284e-01
walktrap_vertex  1.378408e-04  2.807127e-01
bigcom1          0.000000e+00  3.577867e-20
bigcom2          0.000000e+00  1.192622e-20
bigcom3          0.000000e+00  3.436921e-19
bigcom4          1.020976e-05  9.426738e-03
bigcom6          0.000000e+00  8.673617e-21
bigcom8          0.000000e+00  2.168404e-21
bigcom9          0.000000e+00  8.673617e-21
bigcom11         0.000000e+00  8.673617e-20
bigcom13         0.000000e+00  5.204170e-20
bigcom15         0.000000e+00  0.000000e+00
bigcom16         0.000000e+00  0.000000e+00
bigcom21         0.000000e+00  3.469447e-20
bigcom22         1.195286e-04  1.215745e-01
bigcom24         0.000000e+00  0.000000e+00
bigcom26        -3.192955e-05  1.365402e-01
bigcom28        -2.618290e-05  4.832214e-02
bigcom30         3.334245e-04  2.364664e-01
bigcom31         0.000000e+00  0.000000e+00
bigcom32         0.000000e+00  1.040834e-19
bigcom33         0.000000e+00  0.000000e+00
bigcom34         0.000000e+00  5.204170e-20
bigcom36         0.000000e+00  1.734723e-20
bigcom37         0.000000e+00  1.734723e-20
bigcom38         0.000000e+00  0.000000e+00
bigcom39         0.000000e+00  8.673617e-21
bigcom40         0.000000e+00  1.192622e-19
bigcom43         0.000000e+00  1.734723e-20
bigcom44         0.000000e+00  4.553649e-20
bigcom46         0.000000e+00  1.734723e-20
bigcom47         0.000000e+00  0.000000e+00
bigcom49         0.000000e+00  8.673617e-21
bigcom50         0.000000e+00  4.445229e-20
bigcom51         0.000000e+00  8.673617e-21
bigcom52         0.000000e+00  0.000000e+00
bigcom54         0.000000e+00  0.000000e+00
bigcom56         0.000000e+00  8.673617e-21
bigcom62        -2.664702e-05  4.971168e-01
bigcom66         0.000000e+00  4.336809e-20
bigcom68         0.000000e+00  0.000000e+00
bigcom69         0.000000e+00  0.000000e+00
bigcom71         0.000000e+00  2.602085e-20
bigcom72         0.000000e+00  0.000000e+00
bigcom73         0.000000e+00  2.168404e-21
bigcom74         0.000000e+00  0.000000e+00
bigcom75         0.000000e+00  8.673617e-21
bigcom76         0.000000e+00  8.673617e-21
bigcom77         0.000000e+00  0.000000e+00
bigcom79         0.000000e+00  1.734723e-20
bigcom80         0.000000e+00  3.469447e-20
bigcom82         0.000000e+00  4.336809e-21
bigcom83         0.000000e+00  2.775558e-19
bigcom84         0.000000e+00  0.000000e+00
bigcom85         0.000000e+00  6.071532e-20
bigcom87         0.000000e+00  1.127570e-19
bigcom89         0.000000e+00  2.168404e-21
bigcom91         0.000000e+00  0.000000e+00
bigcom92         0.000000e+00  4.770490e-20
bigcom93         0.000000e+00  0.000000e+00
bigcom96         0.000000e+00  5.204170e-20
bigcom97         0.000000e+00  4.336809e-20
bigcom98         0.000000e+00  0.000000e+00
bigcom99         0.000000e+00  0.000000e+00
bigcom101       -1.556013e-07  2.829297e-01
bigcom104        0.000000e+00  5.421011e-20
bigcom106        0.000000e+00  8.673617e-21
bigcom109       -7.086842e-06  6.046992e-01
bigcom113        0.000000e+00  3.469447e-20
bigcom116        0.000000e+00  8.673617e-21
bigcom120        0.000000e+00  1.734723e-20
bigcom123        0.000000e+00  0.000000e+00
bigcom126        0.000000e+00  1.734723e-20
bigcom127        0.000000e+00  0.000000e+00
bigcom137        0.000000e+00  0.000000e+00
bigcom139        0.000000e+00  0.000000e+00
bigcom140        0.000000e+00  8.673617e-21
bigcom143        2.785147e-05  4.173559e-01
bigcom145        0.000000e+00  0.000000e+00
bigcom146        0.000000e+00  0.000000e+00
bigcom147        0.000000e+00  2.168404e-21
bigcom149        0.000000e+00  0.000000e+00
bigcom153        0.000000e+00  0.000000e+00
bigcom154        0.000000e+00  0.000000e+00
bigcom156        0.000000e+00  0.000000e+00
bigcom157        0.000000e+00  0.000000e+00
bigcom158        0.000000e+00  0.000000e+00
bigcom160        0.000000e+00  8.673617e-21
bigcom161        0.000000e+00  0.000000e+00
bigcom162        0.000000e+00  0.000000e+00
bigcom164        0.000000e+00  2.168404e-21
bigcom166        0.000000e+00  1.734723e-20
bigcom167        0.000000e+00  8.673617e-21
bigcom171        0.000000e+00  0.000000e+00
bigcom173        0.000000e+00  1.040834e-19
bigcom175        0.000000e+00  0.000000e+00
bigcom176        0.000000e+00  0.000000e+00
bigcom177        0.000000e+00  3.469447e-20
bigcom178        1.624501e-04  1.033333e+00
bigcom180        0.000000e+00  0.000000e+00
bigcom181        0.000000e+00  0.000000e+00
bigcom184        0.000000e+00  0.000000e+00
bigcom186        0.000000e+00  3.469447e-20
bigcom187        0.000000e+00  8.673617e-21
bigcom189        0.000000e+00  4.336809e-20
bigcom194        0.000000e+00  3.469447e-20
bigcom195        0.000000e+00  0.000000e+00
bigcom196        0.000000e+00  8.673617e-21
bigcom204        0.000000e+00  0.000000e+00
bigcom205       -1.616377e-05  2.998638e-01
bigcom212        0.000000e+00  0.000000e+00
bigcom214        0.000000e+00  8.673617e-21
bigcom222        0.000000e+00  0.000000e+00
bigcom223        0.000000e+00  0.000000e+00
bigcom226        0.000000e+00  0.000000e+00
bigcom227        0.000000e+00  0.000000e+00
bigcom229        0.000000e+00  2.602085e-20
bigcom233        0.000000e+00  0.000000e+00
bigcom236        0.000000e+00  7.372575e-20
bigcom237        0.000000e+00  0.000000e+00
bigcom246        0.000000e+00  0.000000e+00
bigcom248        0.000000e+00  3.469447e-20
bigcom249        0.000000e+00  8.673617e-21
bigcom250        0.000000e+00  0.000000e+00
bigcom254        0.000000e+00  8.673617e-21
bigcom266        0.000000e+00  1.734723e-20
bigcom269        0.000000e+00  0.000000e+00
bigcom272        0.000000e+00  0.000000e+00
bigcom274        0.000000e+00  2.602085e-20
bigcom281        0.000000e+00  0.000000e+00
bigcom291        0.000000e+00  0.000000e+00
bigcom292        0.000000e+00  8.673617e-21
bigcom295        0.000000e+00  0.000000e+00
bigcom299       -3.942063e-05  4.548981e-01
bigcom301        0.000000e+00  5.204170e-20
bigcom306        0.000000e+00  3.469447e-20
bigcom309        0.000000e+00  9.757820e-21
bigcom314        0.000000e+00  0.000000e+00
bigcom321        0.000000e+00  0.000000e+00
bigcom341        0.000000e+00  0.000000e+00
bigcom350        0.000000e+00  2.168404e-21
bigcom353        0.000000e+00  0.000000e+00
bigcom359        0.000000e+00  0.000000e+00
bigcom363        0.000000e+00  3.469447e-20
bigcom365        0.000000e+00  0.000000e+00
bigcom385        0.000000e+00  0.000000e+00
bigcom386        0.000000e+00  0.000000e+00
bigcom408        0.000000e+00  1.084202e-21
bigcom412        0.000000e+00  0.000000e+00
bigcom480        0.000000e+00  0.000000e+00
spin_vertex      1.382052e-04  4.093447e-01
membership_s1    1.046131e-05  9.405068e-02
membership_s3    0.000000e+00  2.168404e-20
membership_s4    4.194112e-06  1.121580e-02
membership_s5    0.000000e+00  4.770490e-20
membership_s6    0.000000e+00  5.204170e-20
membership_s7    0.000000e+00  1.714286e-02
membership_s8    0.000000e+00  5.204170e-20
membership_s9    0.000000e+00  1.734723e-20
membership_s11   0.000000e+00  2.255141e-19
membership_s12   0.000000e+00  0.000000e+00
membership_s14  -5.258309e-05  2.748946e-01
membership_s15   6.942523e-05  2.768266e-01
membership_s16   0.000000e+00  4.553649e-20
membership_s17   0.000000e+00  1.734723e-20
membership_s18   0.000000e+00  1.561251e-19
membership_s20   0.000000e+00  3.469447e-20
membership_s21   1.405100e-05  1.659358e-01
membership_s22   0.000000e+00  3.252607e-19
membership_s24   0.000000e+00  2.602085e-20
membership_s25   0.000000e+00  3.469447e-20
membership_s26   0.000000e+00  8.673617e-21
membership_s27   1.380557e-04  1.254807e-01
membership_s28   0.000000e+00  1.734723e-20
membership_s30   8.346490e-05  1.238541e-01
membership_s31   9.465335e-05  9.041235e-02
membership_s32   1.592397e-03  9.324923e-01
membership_s33   0.000000e+00  2.775558e-19
membership_s36   0.000000e+00  6.006480e-19
membership_s37   0.000000e+00  1.691355e-19
V1               7.945157e-04  6.236537e-01
V2               4.280988e-04  1.097088e+00
pdi             -2.414163e-06  1.778504e-02
adhesion         8.262104e-03  1.318548e+00
cohesion         6.869530e-03  1.480034e+00
inner            7.729445e-03  1.654548e+00
outer            2.884909e-03  1.267430e+00
ioratio          4.443008e-03  1.148283e+00
comsize          6.261809e-03  1.304399e+00
[1] "Dataset: low_TnotC Model GLM, run: 4 of 10 2015-06-22 17:15:04"
[1] "glmnet variable coefficients"
                         [,1]          [,2]
(Intercept)     -4.707759e+00 -5.712537e+00
graph0           2.416316e-39  1.279372e-02
graph1          -4.039327e-42 -1.751405e-05
graph2           7.611531e-41 -5.469766e-03
graph3          -1.431963e-43 -6.200005e-07
graph4          -4.437112e-45 -2.190511e-08
graph5           5.343699e-41  4.105489e-04
graph6          -1.649530e-42 -4.711195e-06
graph7          -6.954020e-41 -9.838021e-04
graph8          -2.278509e-39 -3.590781e-02
graph9          -2.408037e-45 -1.089655e-08
graph10         -1.551384e-46 -5.421848e-10
graph11         -6.727407e-48 -4.128596e-11
graph12         -8.673748e-45  4.473739e-09
graph13         -5.407349e-44 -3.788550e-07
graph14         -1.192127e-45 -4.630262e-09
graph15          2.362603e-42  4.622751e-05
graph16         -2.772258e-44  1.356076e-07
graph17         -5.754084e-44 -1.935146e-07
graph18         -2.037261e-42 -1.949392e-05
graph19         -3.949883e-43 -2.352583e-06
graph20          1.579975e-42  1.146581e-05
graph21         -4.320576e-43  1.763747e-05
graph22         -1.419617e-42 -1.494000e-05
graph23         -2.335115e-42 -2.229397e-05
graph24         -6.347863e-42 -6.844681e-05
graph25          2.691394e-41  3.694176e-05
graph26         -2.853046e-41 -3.746511e-04
graph27         -2.105266e-40 -2.964313e-03
graph28         -1.639271e-40 -8.633824e-04
graph29         -7.538871e-39 -1.454985e-01
orbit0           2.416316e-39  1.282586e-02
orbit1          -4.063627e-42 -1.753931e-05
orbit2           1.101803e-39  3.643451e-04
orbit3           7.611531e-41 -5.447666e-03
orbit4          -1.658284e-43 -7.474419e-07
orbit5          -2.341298e-43  1.614446e-06
orbit6          -4.437128e-45 -2.189167e-08
orbit7           1.220893e-39 -1.293302e-03
orbit8           5.343699e-41  4.151004e-04
orbit9          -2.033266e-42 -1.302808e-06
orbit10         -3.478978e-42 -3.340915e-05
orbit11          3.589964e-41 -1.059706e-02
orbit12         -7.066366e-41 -9.931819e-04
orbit13          6.991054e-40 -1.052732e-02
orbit14         -2.278509e-39 -3.587809e-02
orbit15         -3.192427e-45 -9.360599e-09
orbit16          5.529519e-44  8.389327e-07
orbit17         -6.769658e-45 -2.146613e-07
orbit18          2.466908e-46 -3.448850e-09
orbit19         -1.699473e-46 -5.057426e-10
orbit20         -1.341541e-45 -1.597278e-08
orbit21          7.626858e-43  7.706438e-06
orbit22         -6.727407e-48 -4.121030e-11
orbit23          2.872634e-39  2.114347e-02
orbit24         -1.026849e-44  2.345923e-08
orbit25         -1.448143e-44 -1.024434e-07
orbit26         -1.917075e-42 -2.689092e-05
orbit27         -4.939629e-44  3.521180e-07
orbit28         -7.577884e-45  1.046050e-05
orbit29         -2.190291e-43 -4.140270e-06
orbit30         -3.226644e-42 -9.212853e-05
orbit31         -1.334921e-45 -5.017072e-09
orbit32         -3.438254e-45 -1.639290e-08
orbit33          1.022316e-40 -1.770619e-02
orbit34          2.362603e-42  4.638392e-05
orbit35         -5.364502e-44  1.571669e-07
orbit36          1.010358e-42  6.979073e-06
orbit37         -8.167591e-45  3.312653e-07
orbit38          6.280451e-41  3.814586e-04
orbit39         -1.083196e-43 -2.470451e-07
orbit40         -5.461332e-44 -2.907667e-07
orbit41         -3.789462e-42  2.469133e-06
orbit42          1.423427e-39  4.686001e-02
orbit43         -2.037380e-42 -1.947554e-05
orbit44          3.605020e-39 -2.855874e-02
orbit45         -4.106975e-43 -1.212673e-06
orbit46         -1.685638e-42 -3.076466e-05
orbit47         -4.681201e-41 -8.848898e-04
orbit48         -2.710450e-42 -9.342100e-07
orbit49          1.583555e-42  1.171353e-05
orbit50          1.161478e-40 -4.472297e-04
orbit51          4.087031e-42  1.087024e-04
orbit52         -5.506511e-42 -6.443019e-05
orbit53         -5.026221e-43  9.106775e-04
orbit54         -1.419583e-42 -1.492530e-05
orbit55         -6.718199e-39 -3.955421e-01
orbit56         -2.346853e-42 -2.257866e-05
orbit57         -7.440964e-42 -5.481395e-05
orbit58         -4.916264e-39 -1.094941e-01
orbit59         -6.709411e-42 -7.434404e-05
orbit60         -4.845772e-41  9.266648e-06
orbit61          4.192488e-39  2.299457e-01
orbit62          2.872362e-41 -2.475186e-04
orbit63         -6.430226e-41 -1.007454e-03
orbit64          2.754058e-40  1.019606e-02
orbit65         -3.442230e-41 -4.856375e-04
orbit66         -7.123430e-41 -3.937192e-04
orbit67          5.077005e-39  2.864470e-01
orbit68         -2.098217e-40 -2.934745e-03
orbit69         -9.047610e-39 -2.857314e-01
orbit70         -1.636218e-40 -8.180167e-04
orbit71         -4.420902e-39 -1.016012e-01
orbit72         -7.538871e-39 -1.453498e-01
AP              -3.950300e-39 -1.644066e-01
bet              7.976243e-44  9.382840e-06
ecc              2.240302e-39  9.884120e-05
eccrad           1.344181e-38  5.854468e-04
close           -6.929728e-38 -3.135078e-01
constraint      -9.911840e-39 -1.029472e-01
coreness         3.556037e-39  5.043051e-02
knn             -7.438609e-42 -3.958231e-05
hubscore        -4.271893e-37 -3.849178e-01
pagerank        -2.156789e-38 -6.567000e-01
trans            7.955540e-40  1.127471e-01
evcent          -4.268697e-37 -4.600493e-01
first            2.416316e-39  1.274683e-02
upto_second     -4.211840e-42 -1.755693e-05
upto_third      -7.019614e-43 -1.743156e-06
upto_fourth     -5.124452e-43 -5.915698e-06
upto_fifth       2.949972e-43  1.056922e-05
upto_sixth       1.401113e-42  4.737349e-05
second          -4.224252e-42 -1.762296e-05
third           -6.961618e-43 -1.149650e-06
fourth           7.523589e-43 -5.234433e-06
fifth            9.193296e-43  1.233226e-05
sixth           -2.099587e-43 -8.049641e-06
ratio1          -7.435207e-42 -3.918613e-05
ratio2           8.256897e-42  8.390574e-05
ratio3           1.182305e-41  3.576314e-04
ratio4          -1.429201e-41 -2.550375e-04
ratio5          -1.049724e-41 -1.324117e-04
ratio6          -9.178423e-43 -2.944814e-05
selfinter        2.050829e-38  2.807198e-01
walktrap_vertex -1.679830e-39 -1.208133e-01
bigcom1         -9.705844e-39 -2.378261e-01
bigcom2         -9.046163e-39 -2.307803e-01
bigcom3         -9.193183e-39 -2.947224e-01
bigcom4          1.812344e-39  7.427591e-02
bigcom6         -9.037491e-39 -2.434275e-01
bigcom8         -9.176778e-39 -1.254732e-01
bigcom9         -9.075190e-39 -3.008803e-01
bigcom11        -9.049057e-39 -3.298822e-01
bigcom13        -9.060653e-39 -3.418174e-01
bigcom15        -9.059202e-39 -1.923885e-01
bigcom16        -9.043270e-39 -3.100065e-01
bigcom21        -9.101473e-39 -4.228583e-01
bigcom22         1.551080e-38  1.689955e-01
bigcom24        -9.040380e-39 -1.850949e-01
bigcom26         2.993977e-38  4.020462e-01
bigcom28         1.622659e-39  6.097336e-02
bigcom30         4.303350e-38  2.547280e-01
bigcom31        -9.037491e-39 -2.540285e-01
bigcom32        -9.049057e-39 -2.861371e-01
bigcom33        -9.038935e-39 -1.750664e-01
bigcom34        -9.041825e-39 -2.120085e-01
bigcom36        -9.047610e-39 -3.914366e-01
bigcom37        -9.037491e-39 -1.402302e-01
bigcom38        -9.053402e-39 -3.059886e-01
bigcom39        -9.051953e-39 -2.832589e-01
bigcom40        -9.558239e-39 -2.157974e-01
bigcom43        -9.043270e-39 -1.971335e-01
bigcom44        -9.141186e-39 -1.880057e-01
bigcom46        -9.049057e-39 -2.664553e-01
bigcom47        -9.046163e-39 -2.811112e-01
bigcom49        -9.046163e-39 -2.652702e-01
bigcom50        -9.047610e-39 -3.615638e-01
bigcom51        -9.040380e-39 -2.721398e-01
bigcom52        -9.038935e-39 -3.559370e-01
bigcom54        -9.040380e-39 -1.896392e-01
bigcom56        -9.041825e-39 -2.658542e-01
bigcom62         3.278228e-37  1.869894e+00
bigcom66        -9.040380e-39 -3.886480e-01
bigcom68        -9.038935e-39 -2.254156e-01
bigcom69        -9.046163e-39 -3.778084e-01
bigcom71        -9.056301e-39 -1.655924e-01
bigcom72        -9.043270e-39 -2.236384e-01
bigcom73        -9.040380e-39 -3.000168e-01
bigcom74        -9.041825e-39 -2.122640e-01
bigcom75        -9.037491e-39 -2.847261e-01
bigcom76        -9.041825e-39 -3.435301e-01
bigcom77        -9.038935e-39 -3.572965e-01
bigcom79        -9.040380e-39 -5.393932e-01
bigcom80        -9.038935e-39 -3.146893e-01
bigcom82        -9.041825e-39 -4.943746e-01
bigcom83        -9.036047e-39 -1.390233e-01
bigcom84        -9.038935e-39 -5.266805e-01
bigcom85        -9.043270e-39 -3.830828e-01
bigcom87        -9.043270e-39 -3.224112e-01
bigcom89        -9.040380e-39 -3.840329e-01
bigcom91        -9.038935e-39 -3.614350e-01
bigcom92        -9.051953e-39 -2.755025e-01
bigcom93        -9.040380e-39 -2.095283e-01
bigcom96        -9.037491e-39 -4.145840e-01
bigcom97        -9.046163e-39 -3.817163e-01
bigcom98        -9.041825e-39 -4.260988e-01
bigcom99        -9.040380e-39 -2.847633e-01
bigcom101        1.354169e-37  1.937511e+00
bigcom104       -9.050505e-39 -4.931147e-01
bigcom106       -9.043270e-39 -3.232148e-01
bigcom109        1.931398e-37  1.619668e+00
bigcom113       -9.044716e-39 -4.308839e-01
bigcom116       -9.056301e-39 -2.639150e-01
bigcom120       -9.037491e-39 -4.557114e-01
bigcom123       -9.038935e-39 -3.266007e-01
bigcom126       -9.038935e-39 -3.172275e-01
bigcom127       -9.037491e-39 -1.742201e-01
bigcom137       -9.038935e-39 -3.173460e-01
bigcom139       -9.038935e-39 -3.117905e-01
bigcom140       -9.037491e-39 -3.921602e-01
bigcom143        2.436463e-37  1.662475e+00
bigcom145       -9.040380e-39 -1.635100e-01
bigcom146       -9.040380e-39 -1.294224e-01
bigcom147       -9.041825e-39 -2.490430e-01
bigcom149       -9.036047e-39 -4.327850e-02
bigcom153       -9.041825e-39 -3.110887e-01
bigcom154       -9.049057e-39 -2.014684e-01
bigcom156       -9.037491e-39 -2.206619e-01
bigcom157       -9.038935e-39 -1.584843e-01
bigcom158       -9.037491e-39 -3.547815e-01
bigcom160       -9.038935e-39 -3.007962e-01
bigcom161       -9.037491e-39 -3.166472e-01
bigcom162       -9.038935e-39 -2.859088e-01
bigcom164       -9.040380e-39 -2.358151e-01
bigcom166       -9.044716e-39 -1.326271e-01
bigcom167       -9.050505e-39 -2.841455e-01
bigcom171       -9.036047e-39 -3.392076e-01
bigcom173       -9.040380e-39 -2.144615e-01
bigcom175       -9.037491e-39 -1.456613e-01
bigcom176       -9.038935e-39 -2.360437e-01
bigcom177       -9.038935e-39 -1.851650e-01
bigcom178        4.963330e-37  2.395422e+00
bigcom180       -9.037491e-39 -2.513869e-01
bigcom181       -9.040380e-39 -1.788190e-01
bigcom184       -9.038935e-39 -1.771129e-01
bigcom186       -9.037491e-39 -4.224738e-01
bigcom187       -9.038935e-39 -4.242199e-01
bigcom189       -9.043270e-39 -3.041533e-01
bigcom194       -9.041825e-39 -1.408765e-01
bigcom195       -9.038935e-39 -2.679092e-01
bigcom196       -9.037491e-39 -6.041589e-01
bigcom204       -9.046163e-39 -2.785950e-01
bigcom205        2.436463e-37  1.894664e+00
bigcom212       -9.040380e-39 -1.224694e-01
bigcom214       -9.040380e-39 -1.919755e-01
bigcom222       -9.037491e-39 -1.499775e-01
bigcom223        0.000000e+00  0.000000e+00
bigcom226       -9.038935e-39 -2.073628e-01
bigcom227       -9.038935e-39 -2.024591e-01
bigcom229       -9.038935e-39 -1.729547e-01
bigcom233       -9.037491e-39 -2.173004e-01
bigcom236       -9.038935e-39 -2.268431e-01
bigcom237       -9.036047e-39 -2.205555e-01
bigcom246       -9.040380e-39 -2.465359e-01
bigcom248       -9.044716e-39 -3.540367e-01
bigcom249       -9.037491e-39 -2.783156e-01
bigcom250       -9.038935e-39 -2.798660e-01
bigcom254       -9.041825e-39 -1.745015e-01
bigcom266       -9.037491e-39 -4.649913e-01
bigcom269       -9.044716e-39 -1.618310e-01
bigcom272       -9.040380e-39 -3.194729e-01
bigcom274       -9.057751e-39 -2.371281e-01
bigcom281       -9.037491e-39 -2.445791e-01
bigcom291        0.000000e+00  0.000000e+00
bigcom292       -9.038935e-39 -3.084822e-01
bigcom295       -9.036047e-39 -3.166685e-01
bigcom299        3.278228e-37  1.916802e+00
bigcom301       -9.040380e-39 -2.041672e-01
bigcom306       -9.038935e-39 -3.011760e-01
bigcom309       -9.044716e-39 -4.158688e-01
bigcom314       -9.037491e-39 -1.793307e-01
bigcom321       -9.049057e-39 -2.407700e-01
bigcom341       -9.037491e-39 -3.253959e-01
bigcom350       -9.037491e-39 -9.201481e-02
bigcom353       -9.038935e-39 -1.333806e-01
bigcom359       -9.038935e-39 -4.863693e-01
bigcom363       -9.040380e-39 -4.583317e-02
bigcom365       -9.037491e-39 -4.567691e-01
bigcom385       -9.040380e-39 -3.876320e-01
bigcom386       -9.037491e-39 -1.470070e-01
bigcom408       -9.046163e-39 -3.821940e-01
bigcom412       -9.040380e-39 -2.253320e-01
bigcom480       -9.040380e-39 -1.324109e-01
spin_vertex     -5.690412e-39 -7.957645e-03
membership_s1    9.338557e-40  3.349075e-02
membership_s3   -9.060653e-39 -3.324244e-01
membership_s4   -8.585529e-39 -1.573023e-01
membership_s5   -9.732563e-39 -2.498550e-01
membership_s6   -8.855034e-39 -7.125141e-02
membership_s7   -9.550170e-39 -2.249043e-01
membership_s8   -9.049057e-39 -3.783133e-01
membership_s9   -9.057751e-39 -3.406771e-01
membership_s11  -9.047610e-39 -2.653326e-01
membership_s12  -9.046163e-39 -3.079071e-01
membership_s14   1.594684e-37  1.321656e+00
membership_s15   1.810907e-38  4.489795e-01
membership_s16  -9.049057e-39 -3.242244e-01
membership_s17  -9.044716e-39 -3.345363e-01
membership_s18  -9.101473e-39 -2.373503e-01
membership_s20  -9.041825e-39 -2.347163e-01
membership_s21  -1.291411e-39  7.564486e-02
membership_s22  -9.057751e-39 -2.229399e-01
membership_s24  -9.063557e-39 -9.454223e-01
membership_s25  -9.049057e-39 -2.943903e-01
membership_s26  -9.053402e-39 -2.275187e-01
membership_s27   9.288775e-40  5.673286e-03
membership_s28  -9.054851e-39 -3.904251e-01
membership_s30   1.494638e-38  2.586222e-01
membership_s31   2.868353e-39  1.365561e-01
membership_s32   3.742561e-38  6.703265e-01
membership_s33  -9.043270e-39 -1.991894e-01
membership_s36  -1.041533e-38 -2.808603e-01
membership_s37  -9.124965e-39 -2.486675e-01
V1               1.225046e-38  6.270038e-02
V2               8.498732e-39 -6.280840e-02
pdi             -2.072896e-35 -1.099787e+03
adhesion        -4.815075e-43 -2.727443e-06
cohesion         9.619365e-43  5.370287e-06
inner            2.555047e-43 -4.199581e-06
outer            3.245808e-43 -5.095455e-06
ioratio          8.551046e-39  8.729754e-02
comsize          3.361260e-42  7.462479e-05
[1] "Dataset: low_TnotC Model GBM, run: 5 of 10 2015-06-22 17:16:24"
Iter   TrainDeviance   ValidDeviance   StepSize   Improve
     1        0.0991            -nan     0.0100    0.0005
     2        0.0974            -nan     0.0100    0.0003
     3        0.0952            -nan     0.0100    0.0007
     4        0.0942            -nan     0.0100    0.0000
     5        0.0929            -nan     0.0100    0.0001
     6        0.0910            -nan     0.0100    0.0001
     7        0.0894            -nan     0.0100    0.0002
     8        0.0884            -nan     0.0100    0.0000
     9        0.0874            -nan     0.0100    0.0002
    10        0.0860            -nan     0.0100    0.0003
    20        0.0757            -nan     0.0100    0.0000
    40        0.0637            -nan     0.0100    0.0000
    44        0.0617            -nan     0.0100    0.0000

[1] "GBM variable coefficients"
                            var    rel.inf
inner                     inner 9.51515550
ratio5                   ratio5 7.76408275
pagerank               pagerank 7.20170606
membership_s32   membership_s32 6.59597365
comsize                 comsize 5.04818139
cohesion               cohesion 4.32532349
adhesion               adhesion 4.00172542
outer                     outer 2.78439023
V2                           V2 2.77800242
ratio1                   ratio1 2.68789819
ioratio                 ioratio 2.45691246
orbit50                 orbit50 2.38966960
fourth                   fourth 2.12427676
bet                         bet 1.82505806
V1                           V1 1.74114632
graph20                 graph20 1.55558110
trans                     trans 1.35677411
orbit18                 orbit18 1.27648351
ratio2                   ratio2 1.23184581
hubscore               hubscore 1.21743898
coreness               coreness 1.20704991
graph19                 graph19 1.15489163
orbit10                 orbit10 1.03564146
graph16                 graph16 0.99456161
knn                         knn 0.94678791
selfinter             selfinter 0.94020179
graph6                   graph6 0.87485790
orbit36                 orbit36 0.85458444
membership_s27   membership_s27 0.82729508
orbit16                 orbit16 0.81920020
membership_s30   membership_s30 0.76992590
graph1                   graph1 0.76612044
graph3                   graph3 0.74927652
graph14                 graph14 0.74020456
ratio3                   ratio3 0.73385437
graph12                 graph12 0.71279424
orbit27                 orbit27 0.69357423
graph23                 graph23 0.67845528
orbit32                 orbit32 0.64578505
graph0                   graph0 0.64290282
orbit24                 orbit24 0.64070459
spin_vertex         spin_vertex 0.61630073
graph9                   graph9 0.61458428
orbit38                 orbit38 0.59763013
constraint           constraint 0.56156964
graph11                 graph11 0.55175520
orbit21                 orbit21 0.54803133
orbit1                   orbit1 0.53773501
walktrap_vertex walktrap_vertex 0.47011106
orbit17                 orbit17 0.45912797
upto_sixth           upto_sixth 0.43949995
orbit11                 orbit11 0.43652461
graph17                 graph17 0.38519928
orbit2                   orbit2 0.35129916
fifth                     fifth 0.31180386
orbit7                   orbit7 0.30949897
orbit56                 orbit56 0.30734239
graph18                 graph18 0.30584850
orbit20                 orbit20 0.29606029
graph15                 graph15 0.28151599
bigcom22               bigcom22 0.27952776
orbit45                 orbit45 0.25733424
orbit5                   orbit5 0.24854775
membership_s15   membership_s15 0.24036673
orbit28                 orbit28 0.23805687
orbit49                 orbit49 0.22219219
upto_fifth           upto_fifth 0.20988413
graph13                 graph13 0.20661176
orbit23                 orbit23 0.17545837
ratio6                   ratio6 0.16972470
graph10                 graph10 0.16845637
graph5                   graph5 0.15460716
orbit31                 orbit31 0.15428180
orbit53                 orbit53 0.14928028
upto_second         upto_second 0.14508522
orbit48                 orbit48 0.14257928
bigcom30               bigcom30 0.13466294
ecc                         ecc 0.12667724
graph22                 graph22 0.10962597
orbit39                 orbit39 0.10449803
orbit37                 orbit37 0.09832430
orbit67                 orbit67 0.09761884
graph4                   graph4 0.04598140
orbit19                 orbit19 0.04581049
orbit13                 orbit13 0.04489042
orbit33                 orbit33 0.04137709
orbit59                 orbit59 0.04020447
orbit64                 orbit64 0.03933101
bigcom28               bigcom28 0.03927156
orbit26                 orbit26 0.03899244
ratio4                   ratio4 0.03470797
orbit52                 orbit52 0.03175179
orbit44                 orbit44 0.03034384
orbit35                 orbit35 0.02646044
membership_s31   membership_s31 0.01974111
graph2                   graph2 0.00000000
graph7                   graph7 0.00000000
graph8                   graph8 0.00000000
graph21                 graph21 0.00000000
graph24                 graph24 0.00000000
graph25                 graph25 0.00000000
graph26                 graph26 0.00000000
graph27                 graph27 0.00000000
graph28                 graph28 0.00000000
graph29                 graph29 0.00000000
orbit0                   orbit0 0.00000000
orbit3                   orbit3 0.00000000
orbit4                   orbit4 0.00000000
orbit6                   orbit6 0.00000000
orbit8                   orbit8 0.00000000
orbit9                   orbit9 0.00000000
orbit12                 orbit12 0.00000000
orbit14                 orbit14 0.00000000
orbit15                 orbit15 0.00000000
orbit22                 orbit22 0.00000000
orbit25                 orbit25 0.00000000
orbit29                 orbit29 0.00000000
orbit30                 orbit30 0.00000000
orbit34                 orbit34 0.00000000
orbit40                 orbit40 0.00000000
orbit41                 orbit41 0.00000000
orbit42                 orbit42 0.00000000
orbit43                 orbit43 0.00000000
orbit46                 orbit46 0.00000000
orbit47                 orbit47 0.00000000
orbit51                 orbit51 0.00000000
orbit54                 orbit54 0.00000000
orbit55                 orbit55 0.00000000
orbit57                 orbit57 0.00000000
orbit58                 orbit58 0.00000000
orbit60                 orbit60 0.00000000
orbit61                 orbit61 0.00000000
orbit62                 orbit62 0.00000000
orbit63                 orbit63 0.00000000
orbit65                 orbit65 0.00000000
orbit66                 orbit66 0.00000000
orbit68                 orbit68 0.00000000
orbit69                 orbit69 0.00000000
orbit70                 orbit70 0.00000000
orbit71                 orbit71 0.00000000
orbit72                 orbit72 0.00000000
AP                           AP 0.00000000
eccrad                   eccrad 0.00000000
close                     close 0.00000000
evcent                   evcent 0.00000000
first                     first 0.00000000
upto_third           upto_third 0.00000000
upto_fourth         upto_fourth 0.00000000
second                   second 0.00000000
third                     third 0.00000000
sixth                     sixth 0.00000000
bigcom1                 bigcom1 0.00000000
bigcom2                 bigcom2 0.00000000
bigcom3                 bigcom3 0.00000000
bigcom4                 bigcom4 0.00000000
bigcom6                 bigcom6 0.00000000
bigcom8                 bigcom8 0.00000000
bigcom9                 bigcom9 0.00000000
bigcom11               bigcom11 0.00000000
bigcom13               bigcom13 0.00000000
bigcom15               bigcom15 0.00000000
bigcom16               bigcom16 0.00000000
bigcom21               bigcom21 0.00000000
bigcom24               bigcom24 0.00000000
bigcom26               bigcom26 0.00000000
bigcom31               bigcom31 0.00000000
bigcom32               bigcom32 0.00000000
bigcom33               bigcom33 0.00000000
bigcom34               bigcom34 0.00000000
bigcom36               bigcom36 0.00000000
bigcom37               bigcom37 0.00000000
bigcom38               bigcom38 0.00000000
bigcom39               bigcom39 0.00000000
bigcom40               bigcom40 0.00000000
bigcom43               bigcom43 0.00000000
bigcom44               bigcom44 0.00000000
bigcom46               bigcom46 0.00000000
bigcom47               bigcom47 0.00000000
bigcom49               bigcom49 0.00000000
bigcom50               bigcom50 0.00000000
bigcom51               bigcom51 0.00000000
bigcom52               bigcom52 0.00000000
bigcom54               bigcom54 0.00000000
bigcom56               bigcom56 0.00000000
bigcom62               bigcom62 0.00000000
bigcom66               bigcom66 0.00000000
bigcom68               bigcom68 0.00000000
bigcom69               bigcom69 0.00000000
bigcom71               bigcom71 0.00000000
bigcom72               bigcom72 0.00000000
bigcom73               bigcom73 0.00000000
bigcom74               bigcom74 0.00000000
bigcom75               bigcom75 0.00000000
bigcom76               bigcom76 0.00000000
bigcom77               bigcom77 0.00000000
bigcom79               bigcom79 0.00000000
bigcom80               bigcom80 0.00000000
bigcom82               bigcom82 0.00000000
bigcom83               bigcom83 0.00000000
bigcom84               bigcom84 0.00000000
bigcom85               bigcom85 0.00000000
bigcom87               bigcom87 0.00000000
bigcom89               bigcom89 0.00000000
bigcom91               bigcom91 0.00000000
bigcom92               bigcom92 0.00000000
bigcom93               bigcom93 0.00000000
bigcom96               bigcom96 0.00000000
bigcom97               bigcom97 0.00000000
bigcom98               bigcom98 0.00000000
bigcom99               bigcom99 0.00000000
bigcom101             bigcom101 0.00000000
bigcom104             bigcom104 0.00000000
bigcom106             bigcom106 0.00000000
bigcom109             bigcom109 0.00000000
bigcom113             bigcom113 0.00000000
bigcom116             bigcom116 0.00000000
bigcom120             bigcom120 0.00000000
bigcom123             bigcom123 0.00000000
bigcom126             bigcom126 0.00000000
bigcom127             bigcom127 0.00000000
bigcom137             bigcom137 0.00000000
bigcom139             bigcom139 0.00000000
bigcom140             bigcom140 0.00000000
bigcom143             bigcom143 0.00000000
bigcom145             bigcom145 0.00000000
bigcom146             bigcom146 0.00000000
bigcom147             bigcom147 0.00000000
bigcom149             bigcom149 0.00000000
bigcom153             bigcom153 0.00000000
bigcom154             bigcom154 0.00000000
bigcom156             bigcom156 0.00000000
bigcom157             bigcom157 0.00000000
bigcom158             bigcom158 0.00000000
bigcom160             bigcom160 0.00000000
bigcom161             bigcom161 0.00000000
bigcom162             bigcom162 0.00000000
bigcom164             bigcom164 0.00000000
bigcom166             bigcom166 0.00000000
bigcom167             bigcom167 0.00000000
bigcom171             bigcom171 0.00000000
bigcom173             bigcom173 0.00000000
bigcom175             bigcom175 0.00000000
bigcom176             bigcom176 0.00000000
bigcom177             bigcom177 0.00000000
bigcom178             bigcom178 0.00000000
bigcom180             bigcom180 0.00000000
bigcom181             bigcom181 0.00000000
bigcom184             bigcom184 0.00000000
bigcom186             bigcom186 0.00000000
bigcom187             bigcom187 0.00000000
bigcom189             bigcom189 0.00000000
bigcom194             bigcom194 0.00000000
bigcom195             bigcom195 0.00000000
bigcom196             bigcom196 0.00000000
bigcom204             bigcom204 0.00000000
bigcom205             bigcom205 0.00000000
bigcom212             bigcom212 0.00000000
bigcom214             bigcom214 0.00000000
bigcom222             bigcom222 0.00000000
bigcom223             bigcom223 0.00000000
bigcom226             bigcom226 0.00000000
bigcom227             bigcom227 0.00000000
bigcom229             bigcom229 0.00000000
bigcom233             bigcom233 0.00000000
bigcom236             bigcom236 0.00000000
bigcom237             bigcom237 0.00000000
bigcom246             bigcom246 0.00000000
bigcom248             bigcom248 0.00000000
bigcom249             bigcom249 0.00000000
bigcom250             bigcom250 0.00000000
bigcom254             bigcom254 0.00000000
bigcom266             bigcom266 0.00000000
bigcom269             bigcom269 0.00000000
bigcom272             bigcom272 0.00000000
bigcom274             bigcom274 0.00000000
bigcom281             bigcom281 0.00000000
bigcom291             bigcom291 0.00000000
bigcom292             bigcom292 0.00000000
bigcom295             bigcom295 0.00000000
bigcom299             bigcom299 0.00000000
bigcom301             bigcom301 0.00000000
bigcom306             bigcom306 0.00000000
bigcom309             bigcom309 0.00000000
bigcom314             bigcom314 0.00000000
bigcom321             bigcom321 0.00000000
bigcom341             bigcom341 0.00000000
bigcom350             bigcom350 0.00000000
bigcom353             bigcom353 0.00000000
bigcom359             bigcom359 0.00000000
bigcom363             bigcom363 0.00000000
bigcom365             bigcom365 0.00000000
bigcom385             bigcom385 0.00000000
bigcom386             bigcom386 0.00000000
bigcom408             bigcom408 0.00000000
bigcom412             bigcom412 0.00000000
bigcom480             bigcom480 0.00000000
membership_s1     membership_s1 0.00000000
membership_s3     membership_s3 0.00000000
membership_s4     membership_s4 0.00000000
membership_s5     membership_s5 0.00000000
membership_s6     membership_s6 0.00000000
membership_s7     membership_s7 0.00000000
membership_s8     membership_s8 0.00000000
membership_s9     membership_s9 0.00000000
membership_s11   membership_s11 0.00000000
membership_s12   membership_s12 0.00000000
membership_s14   membership_s14 0.00000000
membership_s16   membership_s16 0.00000000
membership_s17   membership_s17 0.00000000
membership_s18   membership_s18 0.00000000
membership_s20   membership_s20 0.00000000
membership_s21   membership_s21 0.00000000
membership_s22   membership_s22 0.00000000
membership_s24   membership_s24 0.00000000
membership_s25   membership_s25 0.00000000
membership_s26   membership_s26 0.00000000
membership_s28   membership_s28 0.00000000
membership_s33   membership_s33 0.00000000
membership_s36   membership_s36 0.00000000
membership_s37   membership_s37 0.00000000
pdi                         pdi 0.00000000
[1] "Dataset: low_TnotC Model RF, run: 5 of 10 2015-06-22 17:16:47"
     |      Out-of-bag   |
Tree |      MSE  %Var(y) |
   1 |  0.02207   253.06 |
   2 |  0.01907   218.75 |
   3 |   0.0184   211.07 |
   4 |  0.01592   182.53 |
   5 |  0.01547   177.46 |
   6 |  0.01543   176.95 |
   7 |   0.0145   166.28 |
   8 |  0.01358   155.76 |
   9 |    0.012   137.60 |
  10 |  0.01186   136.02 |
  11 |   0.0112   128.45 |
  12 |  0.01102   126.36 |
  13 |  0.01078   123.61 |
  14 |   0.0107   122.72 |
  15 |  0.01062   121.75 |
  16 |  0.01044   119.76 |
  17 |  0.01027   117.76 |
  18 |  0.01014   116.31 |
  19 |  0.01004   115.14 |
  20 |  0.01008   115.56 |
  21 | 0.009882   113.33 |
  22 | 0.009852   112.98 |
  23 | 0.009791   112.29 |
  24 | 0.009742   111.72 |
  25 | 0.009727   111.55 |
  26 | 0.009652   110.69 |
  27 | 0.009578   109.84 |
  28 | 0.009509   109.05 |
  29 | 0.009465   108.54 |
  30 | 0.009431   108.16 |
  31 | 0.009407   107.88 |
  32 | 0.009406   107.87 |
  33 | 0.009425   108.09 |
  34 | 0.009374   107.51 |
  35 | 0.009341   107.12 |
  36 | 0.009339   107.10 |
  37 | 0.009296   106.61 |
  38 | 0.009255   106.14 |
  39 | 0.009262   106.22 |
  40 | 0.009188   105.37 |
  41 | 0.009179   105.27 |
  42 |  0.00916   105.05 |
  43 | 0.009137   104.78 |
  44 | 0.009151   104.94 |
  45 | 0.009112   104.50 |
  46 | 0.009077   104.09 |
  47 | 0.009051   103.80 |
  48 | 0.009034   103.60 |
  49 | 0.009021   103.46 |
  50 | 0.009029   103.54 |
  51 | 0.009021   103.46 |
  52 | 0.008986   103.05 |
  53 | 0.008973   102.90 |
  54 | 0.008967   102.84 |
  55 | 0.008981   102.99 |
  56 | 0.008977   102.95 |
  57 | 0.008963   102.79 |
  58 | 0.008947   102.61 |
  59 | 0.008957   102.72 |
  60 | 0.008963   102.79 |
  61 | 0.008963   102.79 |
  62 | 0.008948   102.62 |
  63 | 0.008961   102.76 |
  64 | 0.008972   102.89 |
  65 | 0.008962   102.78 |
  66 | 0.008961   102.77 |
  67 | 0.008944   102.57 |
  68 | 0.008938   102.50 |
  69 | 0.008933   102.45 |
  70 | 0.008954   102.68 |
  71 | 0.008963   102.79 |
  72 |  0.00897   102.86 |
  73 | 0.008957   102.72 |
  74 | 0.008959   102.74 |
  75 | 0.008938   102.51 |
  76 | 0.008926   102.37 |
  77 | 0.008913   102.22 |
  78 | 0.008923   102.33 |
  79 | 0.008918   102.27 |
  80 | 0.008928   102.39 |
  81 |  0.00891   102.19 |
  82 | 0.008903   102.10 |
  83 | 0.008883   101.87 |
  84 | 0.008889   101.94 |
  85 | 0.008889   101.94 |
  86 | 0.008891   101.96 |
  87 | 0.008894   102.00 |
  88 | 0.008914   102.22 |
  89 | 0.008917   102.26 |
  90 | 0.008919   102.29 |
  91 | 0.008914   102.23 |
  92 | 0.008906   102.13 |
  93 | 0.008911   102.19 |
  94 | 0.008944   102.57 |
  95 | 0.008929   102.39 |
  96 | 0.008928   102.39 |
  97 | 0.008927   102.38 |
  98 | 0.008914   102.23 |
  99 | 0.008918   102.28 |
 100 | 0.008914   102.23 |
[1] "Random Forest variable coefficients"
                      %IncMSE IncNodePurity
graph0           6.188987e-05  8.871311e-02
graph1           2.727005e-03  1.950202e-01
graph2           2.211130e-05  1.201275e-01
graph3           2.794501e-03  3.207336e-01
graph4           7.177392e-03  4.248324e-01
graph5           4.443378e-04  1.951604e-01
graph6           4.452559e-04  2.429406e-01
graph7           4.602043e-05  6.104863e-02
graph8           0.000000e+00  1.398621e-19
graph9           7.960222e-04  2.934135e-01
graph10          2.114067e-03  4.310138e-01
graph11          5.632060e-03  3.496741e-01
graph12          2.099394e-03  2.679505e-01
graph13          1.210363e-03  2.863030e-01
graph14          1.945551e-03  2.979964e-01
graph15          1.309659e-03  2.435326e-01
graph16          6.804221e-04  3.327407e-01
graph17          1.364211e-04  2.124125e-01
graph18          3.868050e-04  1.065538e-01
graph19          2.653677e-03  2.372989e-01
graph20          4.143935e-04  2.386403e-01
graph21          5.544704e-04  1.266572e-01
graph22          2.680048e-05  2.652558e-02
graph23          3.832553e-04  4.203430e-01
graph24          6.088618e-05  1.858305e-02
graph25          8.262942e-05  1.323279e-01
graph26          0.000000e+00  8.333333e-03
graph27          8.499788e-06  1.555556e-02
graph28          0.000000e+00  3.469447e-20
graph29          0.000000e+00  6.938894e-20
orbit0           2.759412e-05  6.475649e-02
orbit1           1.391721e-03  2.427676e-01
orbit2           1.886165e-04  5.728153e-02
orbit3           9.712988e-06  1.850144e-01
orbit4           1.318806e-03  4.373929e-01
orbit5           4.974417e-04  2.374433e-01
orbit6           6.998144e-03  3.365150e-01
orbit7           6.461861e-05  1.575179e-01
orbit8           3.100119e-04  1.171412e-01
orbit9           1.452413e-03  2.879263e-01
orbit10          5.601654e-04  1.228282e-01
orbit11          1.524812e-04  1.121462e-01
orbit12          0.000000e+00  3.754326e-02
orbit13          1.395900e-05  8.484483e-02
orbit14          1.726443e-05  2.441750e-02
orbit15          1.372608e-03  2.601668e-01
orbit16          3.217486e-04  2.769076e-01
orbit17          1.072118e-04  1.437383e-01
orbit18          2.461344e-03  9.038060e-01
orbit19          3.401124e-03  3.524465e-01
orbit20          4.810916e-04  1.797103e-01
orbit21          2.234737e-04  2.718663e-01
orbit22          5.771733e-03  2.577696e-01
orbit23          1.299703e-04  2.704837e-01
orbit24          4.043893e-03  2.915878e-01
orbit25          4.298645e-04  1.675363e-01
orbit26          1.382313e-04  3.479964e-02
orbit27          2.586040e-03  3.440836e-01
orbit28          8.885404e-04  2.530926e-01
orbit29          3.995190e-04  3.733336e-02
orbit30          6.212532e-04  9.355952e-02
orbit31          2.355726e-03  3.029947e-01
orbit32          6.033136e-04  1.509999e-01
orbit33          2.900694e-05  8.628419e-02
orbit34          2.386808e-03  1.754398e-01
orbit35          1.579004e-03  3.652159e-01
orbit36          2.047860e-04  1.457859e-01
orbit37          1.301289e-04  1.337934e-01
orbit38          1.193428e-04  4.194754e-01
orbit39          1.121389e-03  2.274380e-01
orbit40          4.124395e-05  9.853521e-02
orbit41          5.048745e-05  1.223979e-01
orbit42          1.753759e-05  5.318877e-02
orbit43          1.263884e-05  5.711628e-02
orbit44          0.000000e+00  2.319432e-02
orbit45          2.359799e-03  3.520992e-01
orbit46          2.361596e-05  1.028273e-01
orbit47          8.215781e-05  3.528357e-02
orbit48          1.654449e-04  1.596616e-01
orbit49          9.588486e-04  1.999707e-01
orbit50          2.272833e-03  3.426087e-01
orbit51          7.962881e-05  7.841723e-02
orbit52          1.540780e-04  6.834765e-02
orbit53          2.328965e-05  1.121072e-01
orbit54          1.311963e-05  4.491667e-02
orbit55          0.000000e+00  1.714286e-02
orbit56          9.538901e-04  1.849372e-01
orbit57          3.916351e-05  2.863878e-02
orbit58          0.000000e+00  9.974660e-20
orbit59          2.280543e-04  1.044396e-02
orbit60          1.173800e-04  9.359316e-02
orbit61          4.409171e-06  6.421394e-02
orbit62         -1.175947e-06  6.929011e-02
orbit63          8.259664e-05  1.019468e-01
orbit64          1.642829e-05  1.704479e-01
orbit65          0.000000e+00  2.612927e-19
orbit66          0.000000e+00  0.000000e+00
orbit67         -1.283894e-06  3.859338e-02
orbit68          0.000000e+00  8.348357e-20
orbit69          0.000000e+00  0.000000e+00
orbit70          0.000000e+00  1.387779e-19
orbit71          0.000000e+00  0.000000e+00
orbit72          0.000000e+00  0.000000e+00
AP              -3.430274e-07  3.441649e-02
bet              6.598547e-04  9.200391e-01
ecc              4.530446e-05  1.226906e-01
eccrad           1.683233e-05  5.910226e-02
close            1.329571e-03  2.586524e-01
constraint       9.220971e-04  4.155698e-01
coreness         1.047476e-03  3.704281e-01
knn              3.675970e-03  3.534826e-01
hubscore         2.013860e-03  3.456886e-01
pagerank         5.099456e-03  2.307733e+00
trans            1.936062e-05  2.850413e-01
evcent           2.385748e-03  2.965869e-01
first            3.659313e-06  8.373628e-02
upto_second      2.045324e-03  2.525493e-01
upto_third       1.904402e-03  2.638370e-01
upto_fourth      2.077308e-03  2.039570e-01
upto_fifth       2.239740e-03  2.697027e-01
upto_sixth       2.208715e-03  3.252379e-01
second           1.921028e-03  1.844485e-01
third            6.176325e-04  2.471607e-01
fourth           2.323676e-03  6.210984e-01
fifth            1.401005e-03  4.833317e-01
sixth            2.218168e-03  4.887635e-01
ratio1           4.304058e-03  3.003685e-01
ratio2           8.291253e-04  7.168619e-01
ratio3           1.471661e-03  5.361025e-01
ratio4           5.850130e-04  3.758269e-01
ratio5           2.578914e-03  2.437597e+00
ratio6           2.329093e-03  5.827224e-01
selfinter        9.317233e-04  1.173477e-01
walktrap_vertex  1.273324e-04  1.424570e-01
bigcom1          0.000000e+00  2.276825e-20
bigcom2          0.000000e+00  0.000000e+00
bigcom3          1.905996e-05  1.611900e-01
bigcom4          1.106850e-05  5.502461e-02
bigcom6          0.000000e+00  0.000000e+00
bigcom8          0.000000e+00  0.000000e+00
bigcom9          0.000000e+00  0.000000e+00
bigcom11         0.000000e+00  3.469447e-20
bigcom13         0.000000e+00  0.000000e+00
bigcom15         0.000000e+00  0.000000e+00
bigcom16         0.000000e+00  0.000000e+00
bigcom21         0.000000e+00  0.000000e+00
bigcom22         6.882177e-05  1.563359e-02
bigcom24         0.000000e+00  0.000000e+00
bigcom26         0.000000e+00  4.336809e-20
bigcom28         1.595291e-06  5.211205e-02
bigcom30         4.485440e-04  2.454149e-01
bigcom31         0.000000e+00  0.000000e+00
bigcom32         0.000000e+00  3.469447e-20
bigcom33         0.000000e+00  0.000000e+00
bigcom34         0.000000e+00  0.000000e+00
bigcom36         0.000000e+00  0.000000e+00
bigcom37         0.000000e+00  3.035766e-20
bigcom38         0.000000e+00  8.673617e-21
bigcom39         0.000000e+00  0.000000e+00
bigcom40         0.000000e+00  7.806256e-20
bigcom43         0.000000e+00  0.000000e+00
bigcom44         0.000000e+00  8.673617e-21
bigcom46         0.000000e+00  0.000000e+00
bigcom47         0.000000e+00  0.000000e+00
bigcom49         0.000000e+00  0.000000e+00
bigcom50         0.000000e+00  3.469447e-20
bigcom51         0.000000e+00  0.000000e+00
bigcom52         0.000000e+00  0.000000e+00
bigcom54         0.000000e+00  4.336809e-21
bigcom56         0.000000e+00  0.000000e+00
bigcom62        -1.457918e-05  6.127992e-01
bigcom66         0.000000e+00  0.000000e+00
bigcom68         0.000000e+00  0.000000e+00
bigcom69         0.000000e+00  0.000000e+00
bigcom71         0.000000e+00  0.000000e+00
bigcom72         0.000000e+00  0.000000e+00
bigcom73         0.000000e+00  0.000000e+00
bigcom74         0.000000e+00  0.000000e+00
bigcom75         0.000000e+00  3.469447e-20
bigcom76         0.000000e+00  0.000000e+00
bigcom77         0.000000e+00  0.000000e+00
bigcom79         0.000000e+00  0.000000e+00
bigcom80         0.000000e+00  0.000000e+00
bigcom82         0.000000e+00  8.673617e-21
bigcom83         0.000000e+00  0.000000e+00
bigcom84         0.000000e+00  8.673617e-21
bigcom85         0.000000e+00  0.000000e+00
bigcom87         0.000000e+00  0.000000e+00
bigcom89         0.000000e+00  0.000000e+00
bigcom91         0.000000e+00  0.000000e+00
bigcom92         0.000000e+00  0.000000e+00
bigcom93         0.000000e+00  0.000000e+00
bigcom96         0.000000e+00  0.000000e+00
bigcom97         0.000000e+00  0.000000e+00
bigcom98         0.000000e+00  0.000000e+00
bigcom99         0.000000e+00  0.000000e+00
bigcom101        3.596646e-05  3.502703e-01
bigcom104        0.000000e+00  0.000000e+00
bigcom106        0.000000e+00  0.000000e+00
bigcom109       -4.768621e-07  4.695504e-01
bigcom113        0.000000e+00  2.602085e-20
bigcom116        0.000000e+00  0.000000e+00
bigcom120        0.000000e+00  0.000000e+00
bigcom123        0.000000e+00  0.000000e+00
bigcom126        0.000000e+00  0.000000e+00
bigcom127        0.000000e+00  0.000000e+00
bigcom137        0.000000e+00  2.775558e-19
bigcom139        0.000000e+00  0.000000e+00
bigcom140        0.000000e+00  2.081668e-19
bigcom143        2.407431e-05  3.078729e-01
bigcom145        0.000000e+00  0.000000e+00
bigcom146        0.000000e+00  0.000000e+00
bigcom147        0.000000e+00  0.000000e+00
bigcom149        0.000000e+00  0.000000e+00
bigcom153        0.000000e+00  0.000000e+00
bigcom154        0.000000e+00  0.000000e+00
bigcom156        0.000000e+00  0.000000e+00
bigcom157        0.000000e+00  2.602085e-20
bigcom158        0.000000e+00  0.000000e+00
bigcom160        0.000000e+00  0.000000e+00
bigcom161        0.000000e+00  0.000000e+00
bigcom162        0.000000e+00  0.000000e+00
bigcom164        0.000000e+00  0.000000e+00
bigcom166        0.000000e+00  0.000000e+00
bigcom167        0.000000e+00  0.000000e+00
bigcom171        0.000000e+00  0.000000e+00
bigcom173        0.000000e+00  0.000000e+00
bigcom175        0.000000e+00  0.000000e+00
bigcom176        0.000000e+00  1.387779e-19
bigcom177        0.000000e+00  0.000000e+00
bigcom178        1.265083e-04  1.062342e+00
bigcom180        0.000000e+00  0.000000e+00
bigcom181        0.000000e+00  0.000000e+00
bigcom184        0.000000e+00  0.000000e+00
bigcom186        0.000000e+00  4.336809e-21
bigcom187        0.000000e+00  3.469447e-20
bigcom189        0.000000e+00  0.000000e+00
bigcom194        0.000000e+00  0.000000e+00
bigcom195        0.000000e+00  0.000000e+00
bigcom196        0.000000e+00  0.000000e+00
bigcom204        0.000000e+00  0.000000e+00
bigcom205       -4.348772e-06  4.364074e-01
bigcom212        0.000000e+00  0.000000e+00
bigcom214        0.000000e+00  0.000000e+00
bigcom222        0.000000e+00  0.000000e+00
bigcom223        0.000000e+00  0.000000e+00
bigcom226        0.000000e+00  0.000000e+00
bigcom227        0.000000e+00  0.000000e+00
bigcom229        0.000000e+00  4.336809e-21
bigcom233        0.000000e+00  0.000000e+00
bigcom236        0.000000e+00  0.000000e+00
bigcom237        0.000000e+00  0.000000e+00
bigcom246        0.000000e+00  0.000000e+00
bigcom248        0.000000e+00  0.000000e+00
bigcom249        0.000000e+00  0.000000e+00
bigcom250        0.000000e+00  0.000000e+00
bigcom254        0.000000e+00  0.000000e+00
bigcom266        0.000000e+00  0.000000e+00
bigcom269        0.000000e+00  0.000000e+00
bigcom272        0.000000e+00  0.000000e+00
bigcom274        0.000000e+00  0.000000e+00
bigcom281        0.000000e+00  0.000000e+00
bigcom291        0.000000e+00  0.000000e+00
bigcom292        0.000000e+00  8.673617e-21
bigcom295        0.000000e+00  0.000000e+00
bigcom299       -2.888438e-05  6.904672e-01
bigcom301        0.000000e+00  0.000000e+00
bigcom306        0.000000e+00  0.000000e+00
bigcom309        0.000000e+00  8.673617e-21
bigcom314        0.000000e+00  0.000000e+00
bigcom321        0.000000e+00  8.673617e-21
bigcom341        0.000000e+00  0.000000e+00
bigcom350        0.000000e+00  0.000000e+00
bigcom353        0.000000e+00  0.000000e+00
bigcom359        0.000000e+00  0.000000e+00
bigcom363        0.000000e+00  0.000000e+00
bigcom365        0.000000e+00  0.000000e+00
bigcom385        0.000000e+00  0.000000e+00
bigcom386        0.000000e+00  0.000000e+00
bigcom408        0.000000e+00  0.000000e+00
bigcom412        0.000000e+00  6.938894e-20
bigcom480        0.000000e+00  0.000000e+00
spin_vertex      7.394874e-05  2.582824e-01
membership_s1   -4.026982e-06  8.175316e-02
membership_s3    0.000000e+00  2.168404e-20
membership_s4    1.669310e-05  2.462134e-02
membership_s5    0.000000e+00  1.301043e-20
membership_s6   -4.313722e-06  2.049653e-02
membership_s7    0.000000e+00  1.734723e-20
membership_s8    0.000000e+00  8.673617e-21
membership_s9    0.000000e+00  0.000000e+00
membership_s11   0.000000e+00  8.673617e-21
membership_s12   0.000000e+00  0.000000e+00
membership_s14  -1.821706e-05  2.089495e-01
membership_s15   3.470516e-05  1.919594e-01
membership_s16   0.000000e+00  0.000000e+00
membership_s17   0.000000e+00  0.000000e+00
membership_s18   0.000000e+00  8.673617e-21
membership_s20   0.000000e+00  0.000000e+00
membership_s21   3.747586e-05  2.597186e-01
membership_s22   0.000000e+00  0.000000e+00
membership_s24   0.000000e+00  1.084202e-21
membership_s25   0.000000e+00  0.000000e+00
membership_s26   0.000000e+00  6.505213e-20
membership_s27   1.105057e-04  8.217733e-02
membership_s28   0.000000e+00  0.000000e+00
membership_s30   7.389948e-05  1.115968e-01
membership_s31   4.922853e-05  4.549088e-02
membership_s32   1.958370e-03  1.032264e+00
membership_s33   0.000000e+00  0.000000e+00
membership_s36   0.000000e+00  3.469447e-20
membership_s37   0.000000e+00  2.602085e-20
V1               1.026809e-03  7.347696e-01
V2               5.770155e-04  6.277432e-01
pdi              0.000000e+00  2.602085e-20
adhesion         5.914869e-03  1.486793e+00
cohesion         4.764340e-03  1.178065e+00
inner            5.982728e-03  1.692027e+00
outer            2.327918e-03  1.465289e+00
ioratio          3.302830e-03  1.498596e+00
comsize          4.052032e-03  1.139456e+00
[1] "Dataset: low_TnotC Model GLM, run: 5 of 10 2015-06-22 17:18:11"
[1] "glmnet variable coefficients"
                         [,1]          [,2]
(Intercept)     -4.724487e+00 -5.847395e+00
graph0           2.713415e-39  2.099728e-02
graph1          -4.298871e-42 -1.919647e-05
graph2           1.429785e-39  1.764091e-02
graph3          -1.802556e-43 -7.405709e-07
graph4          -4.402673e-45 -1.826614e-08
graph5           3.636265e-41  2.315231e-04
graph6          -1.703262e-42 -3.989936e-06
graph7          -6.887771e-41 -1.002756e-03
graph8          -2.072197e-39 -8.209464e-02
graph9          -3.426352e-45 -2.526450e-08
graph10         -1.591076e-46 -3.986657e-10
graph11         -6.610019e-48 -3.570113e-11
graph12         -9.299722e-45  3.980617e-08
graph13         -6.836174e-44 -5.414664e-07
graph14         -1.181180e-45 -3.422534e-09
graph15          1.018892e-42  5.266142e-05
graph16         -3.213385e-44  1.438391e-07
graph17         -5.721099e-44 -1.411130e-07
graph18         -1.970136e-42 -2.004148e-05
graph19         -4.369383e-43 -2.090949e-06
graph20          6.232834e-43 -3.029079e-06
graph21         -1.079586e-42  1.852090e-05
graph22         -1.484115e-42 -1.615876e-05
graph23         -2.390388e-42 -2.261194e-05
graph24         -6.094200e-42 -7.295527e-05
graph25          1.014088e-41 -1.619169e-04
graph26         -2.942760e-41 -4.067763e-04
graph27         -1.883563e-40 -2.561539e-03
graph28         -1.754596e-40 -9.421232e-04
graph29         -7.278974e-39 -1.240648e-01
orbit0           2.713415e-39  2.104467e-02
orbit1          -4.324178e-42 -1.923779e-05
orbit2           1.169580e-39  2.106018e-03
orbit3           1.429785e-39  1.766229e-02
orbit4          -2.078309e-43 -9.143474e-07
orbit5          -3.232769e-43  3.698568e-06
orbit6          -4.402689e-45 -1.825133e-08
orbit7           1.249577e-39 -1.542147e-03
orbit8           3.636265e-41  2.381599e-04
orbit9          -2.146875e-42 -7.155583e-09
orbit10         -3.332882e-42 -3.434530e-05
orbit11          7.175811e-40 -1.646536e-04
orbit12         -7.060259e-41 -1.021020e-03
orbit13          2.408892e-39  1.360064e-02
orbit14         -2.072197e-39 -8.209445e-02
orbit15         -4.440102e-45 -2.880325e-08
orbit16          4.633986e-44  1.161151e-06
orbit17         -9.709020e-45 -2.402355e-07
orbit18         -1.077150e-46 -5.178816e-09
orbit19         -1.715498e-46 -3.249684e-10
orbit20         -1.318500e-45 -1.763957e-08
orbit21          8.091349e-43  1.196707e-05
orbit22         -6.610019e-48 -3.562748e-11
orbit23          2.824079e-39  2.135208e-02
orbit24         -1.120404e-44  7.274430e-08
orbit25         -1.431129e-44 -9.264269e-08
orbit26         -1.863233e-42 -2.927378e-05
orbit27         -8.762101e-44 -3.415416e-08
orbit28         -2.280977e-44  1.380734e-05
orbit29         -2.020411e-43 -4.336121e-06
orbit30         -2.844358e-42 -9.604706e-05
orbit31         -1.323001e-45 -3.468796e-09
orbit32         -3.379997e-45 -1.700805e-08
orbit33          7.149772e-40 -3.663449e-02
orbit34          1.018892e-42  5.286901e-05
orbit35         -5.782616e-44  2.443889e-07
orbit36          7.283580e-43  9.911026e-06
orbit37         -2.195002e-44  9.276928e-08
orbit38          5.952975e-41  8.250330e-04
orbit39         -1.095993e-43 -1.186198e-07
orbit40         -5.300975e-44 -2.697479e-07
orbit41         -3.574704e-42  2.838336e-06
orbit42          3.028003e-39  6.851975e-02
orbit43         -1.970264e-42 -2.003268e-05
orbit44          4.620068e-39 -5.887048e-02
orbit45         -4.714381e-43 -8.426136e-07
orbit46         -1.676347e-42 -3.274012e-05
orbit47         -4.725700e-41 -8.372326e-04
orbit48         -2.508621e-42 -8.195641e-06
orbit49          6.159676e-43 -3.061578e-06
orbit50          1.409677e-40  1.543348e-04
orbit51          2.140618e-42  1.020320e-04
orbit52         -5.274688e-42 -5.566295e-05
orbit53          8.240727e-42  1.747674e-03
orbit54         -1.484078e-42 -1.614513e-05
orbit55         -5.623802e-39 -4.769791e-01
orbit56         -2.409193e-42 -2.284888e-05
orbit57         -7.308417e-42 -6.409962e-05
orbit58         -4.862747e-39 -1.461147e-01
orbit59         -6.461034e-42 -7.907791e-05
orbit60         -4.366410e-41 -9.911987e-05
orbit61          5.171889e-39  2.091587e-01
orbit62          6.831421e-42 -6.039638e-04
orbit63         -5.157060e-41  2.592729e-04
orbit64          1.886074e-40  8.659694e-03
orbit65         -3.417382e-41 -5.012610e-04
orbit66         -8.057781e-41 -5.038304e-04
orbit67          5.416968e-39  2.279737e-01
orbit68         -1.882882e-40 -2.533522e-03
orbit69         -8.898856e-39 -3.920463e-01
orbit70         -1.752047e-40 -9.101077e-04
orbit71         -5.670918e-39 -1.115659e-01
orbit72         -7.278974e-39 -1.239610e-01
AP              -3.499354e-39 -1.724535e-01
bet              1.029261e-43  7.704822e-06
ecc              2.639536e-39  6.093519e-03
eccrad           1.583722e-38  3.653519e-02
close           -8.345064e-38 -4.299175e-01
constraint      -9.719171e-39 -1.077174e-01
coreness         3.890100e-39  5.584984e-02
knn             -7.638726e-42 -4.503497e-05
hubscore        -4.795693e-37 -4.932652e-01
pagerank        -2.372754e-38 -6.945375e-01
trans            4.690080e-39  1.683255e-01
evcent          -4.784930e-37 -5.613835e-01
first            2.713415e-39  2.090599e-02
upto_second     -4.450224e-42 -1.888604e-05
upto_third      -9.027619e-43 -4.807137e-06
upto_fourth     -6.177538e-43 -4.984688e-06
upto_fifth       3.205747e-43  1.235475e-05
upto_sixth       1.211849e-42  3.066475e-05
second          -4.463735e-42 -1.898209e-05
third           -9.744125e-43 -5.590185e-06
fourth           1.034181e-42  2.926675e-06
fifth            1.092608e-42  1.110485e-05
sixth           -2.486820e-43 -1.309748e-05
ratio1          -7.611861e-42 -4.389537e-05
ratio2           1.096356e-41  1.183791e-04
ratio3           2.205750e-41  5.778733e-04
ratio4          -1.403867e-41 -2.414156e-04
ratio5          -9.978742e-42 -1.092434e-04
ratio6          -9.569073e-43 -2.958902e-05
selfinter        2.283916e-38  2.660688e-01
walktrap_vertex -4.119985e-39 -1.937276e-01
bigcom1         -9.543988e-39 -2.343334e-01
bigcom2         -8.897430e-39 -2.086993e-01
bigcom3          5.387539e-41  1.720409e-03
bigcom4         -1.475496e-39  1.121557e-02
bigcom6         -8.888889e-39 -2.509084e-01
bigcom8         -9.024619e-39 -1.312006e-01
bigcom9         -8.928890e-39 -3.195669e-01
bigcom11        -8.900281e-39 -3.915394e-01
bigcom13        -8.913133e-39 -3.415383e-01
bigcom15        -8.910274e-39 -1.607726e-01
bigcom16        -8.894581e-39 -2.736950e-01
bigcom21        -8.947585e-39 -4.749379e-01
bigcom22         1.537049e-38  1.467970e-01
bigcom24        -8.890311e-39 -1.841348e-01
bigcom26        -8.921721e-39 -4.017321e-01
bigcom28         2.005082e-39  4.326317e-02
bigcom30         4.065378e-38  1.819063e-01
bigcom31        -8.888889e-39 -2.584867e-01
bigcom32        -8.903134e-39 -3.309265e-01
bigcom33        -8.888889e-39 -1.648788e-01
bigcom34        -8.891734e-39 -2.164459e-01
bigcom36        -8.900281e-39 -6.312401e-01
bigcom37        -8.890311e-39 -1.662965e-01
bigcom38        -8.900281e-39 -3.172475e-01
bigcom39        -8.903134e-39 -2.571108e-01
bigcom40        -9.409816e-39 -2.292152e-01
bigcom43        -8.893158e-39 -1.856431e-01
bigcom44        -8.988118e-39 -1.828348e-01
bigcom46        -8.901707e-39 -3.193231e-01
bigcom47        -8.897430e-39 -3.355516e-01
bigcom49        -8.896006e-39 -2.950829e-01
bigcom50        -8.898856e-39 -3.587177e-01
bigcom51        -8.890311e-39 -2.861759e-01
bigcom52        -8.890311e-39 -3.729314e-01
bigcom54        -8.891734e-39 -1.928228e-01
bigcom56        -8.893158e-39 -2.855211e-01
bigcom62         3.279717e-37  1.890581e+00
bigcom66        -8.893158e-39 -3.878535e-01
bigcom68        -8.891734e-39 -2.009365e-01
bigcom69        -8.897430e-39 -4.231508e-01
bigcom71        -8.908845e-39 -1.602194e-01
bigcom72        -8.894581e-39 -2.326707e-01
bigcom73        -8.888889e-39 -2.841717e-01
bigcom74        -8.893158e-39 -2.949888e-01
bigcom75        -8.888889e-39 -2.874828e-01
bigcom76        -8.893158e-39 -3.609069e-01
bigcom77        -8.890311e-39 -3.826884e-01
bigcom79        -8.890311e-39 -5.132471e-01
bigcom80        -8.888889e-39 -3.858255e-01
bigcom82        -8.891734e-39 -4.772652e-01
bigcom83        -8.888889e-39 -1.904067e-01
bigcom84        -8.890311e-39 -6.273062e-01
bigcom85        -8.893158e-39 -3.989792e-01
bigcom87        -8.893158e-39 -3.433369e-01
bigcom89        -8.890311e-39 -2.211960e-01
bigcom91        -8.888889e-39 -4.243414e-01
bigcom92        -8.901707e-39 -2.968233e-01
bigcom93        -8.890311e-39 -2.794628e-01
bigcom96         0.000000e+00  0.000000e+00
bigcom97        -8.897430e-39 -4.420042e-01
bigcom98        -8.891734e-39 -4.365401e-01
bigcom99        -8.891734e-39 -3.531197e-01
bigcom101        1.175270e-37  1.723359e+00
bigcom104       -8.894581e-39 -1.631595e-01
bigcom106       -8.894581e-39 -3.208748e-01
bigcom109        2.437952e-37  1.939825e+00
bigcom113       -8.896006e-39 -4.017405e-01
bigcom116       -8.904561e-39 -2.916633e-01
bigcom120       -8.890311e-39 -5.082008e-01
bigcom123       -8.893158e-39 -3.848088e-01
bigcom126       -8.890311e-39 -3.159025e-01
bigcom127       -8.888889e-39 -1.761546e-01
bigcom137       -8.893158e-39 -3.466200e-01
bigcom139       -8.890311e-39 -3.046261e-01
bigcom140       -8.891734e-39 -3.707298e-01
bigcom143        1.932887e-37  1.511293e+00
bigcom145       -8.891734e-39 -2.106931e-01
bigcom146       -8.891734e-39 -2.210018e-01
bigcom147       -8.890311e-39 -1.777256e-01
bigcom149        0.000000e+00  0.000000e+00
bigcom153       -8.896006e-39 -3.641332e-01
bigcom154       -8.900281e-39 -1.983975e-01
bigcom156       -8.890311e-39 -2.559573e-01
bigcom157       -8.890311e-39 -1.655026e-01
bigcom158       -8.890311e-39 -3.912943e-01
bigcom160       -8.890311e-39 -3.680587e-01
bigcom161       -8.890311e-39 -3.347348e-01
bigcom162       -8.887467e-39 -1.131675e-01
bigcom164       -8.891734e-39 -2.661716e-01
bigcom166       -8.896006e-39 -1.228428e-01
bigcom167       -8.898856e-39 -3.329722e-01
bigcom171       -8.887467e-39 -3.484578e-01
bigcom173       -8.893158e-39 -1.835379e-01
bigcom175       -8.888889e-39 -1.508366e-01
bigcom176       -8.891734e-39 -2.744134e-01
bigcom177       -8.891734e-39 -1.912389e-01
bigcom178        3.954706e-37  2.085488e+00
bigcom180       -8.888889e-39 -3.561974e-01
bigcom181       -8.894581e-39 -2.276620e-01
bigcom184       -8.890311e-39 -1.905917e-01
bigcom186       -8.888889e-39 -7.038156e-01
bigcom187       -8.888889e-39 -5.163748e-01
bigcom189       -8.893158e-39 -3.741121e-01
bigcom194       -8.893158e-39 -1.313379e-01
bigcom195       -8.891734e-39 -2.218019e-01
bigcom196       -8.887467e-39 -8.415093e-01
bigcom204       -8.894581e-39 -2.617720e-01
bigcom205        3.279717e-37  2.141000e+00
bigcom212       -8.890311e-39 -1.154331e-01
bigcom214       -8.894581e-39 -2.415087e-01
bigcom222       -8.890311e-39 -1.758638e-01
bigcom223        0.000000e+00  0.000000e+00
bigcom226       -8.890311e-39 -2.697468e-01
bigcom227       -8.888889e-39 -1.681064e-01
bigcom229       -8.890311e-39 -1.941702e-01
bigcom233       -8.888889e-39 -2.601263e-01
bigcom236       -8.891734e-39 -2.342112e-01
bigcom237       -8.887467e-39 -2.511511e-01
bigcom246       -8.893158e-39 -2.237169e-01
bigcom248       -8.894581e-39 -3.554547e-01
bigcom249       -8.888889e-39 -3.066817e-01
bigcom250       -8.890311e-39 -3.437934e-01
bigcom254       -8.891734e-39 -1.556987e-01
bigcom266       -8.887467e-39 -5.984186e-01
bigcom269       -8.896006e-39 -2.564782e-01
bigcom272       -8.891734e-39 -2.959291e-01
bigcom274       -8.908845e-39 -2.565693e-01
bigcom281       -8.888889e-39 -2.353888e-01
bigcom291       -8.887467e-39 -2.398207e-01
bigcom292       -8.890311e-39 -2.992234e-01
bigcom295       -8.887467e-39 -3.302345e-01
bigcom299        3.279717e-37  1.996383e+00
bigcom301       -8.893158e-39 -2.548825e-01
bigcom306       -8.890311e-39 -3.097079e-01
bigcom309       -8.893158e-39 -4.478722e-01
bigcom314       -8.888889e-39 -2.029684e-01
bigcom321       -8.898856e-39 -2.050223e-01
bigcom341       -8.888889e-39 -3.447829e-01
bigcom350        0.000000e+00  0.000000e+00
bigcom353       -8.888889e-39 -9.105725e-02
bigcom359       -8.890311e-39 -6.130279e-01
bigcom363       -8.888889e-39 -6.230747e-02
bigcom365       -8.888889e-39 -5.201621e-01
bigcom385       -8.893158e-39 -4.360765e-01
bigcom386       -8.888889e-39 -1.358397e-01
bigcom408       -8.894581e-39 -3.919897e-01
bigcom412       -8.893158e-39 -2.239578e-01
bigcom480       -8.891734e-39 -1.376756e-01
spin_vertex     -3.166117e-40  2.075392e-01
membership_s1    1.210123e-39  2.081098e-02
membership_s3   -8.911703e-39 -3.136916e-01
membership_s4   -8.373796e-39 -1.458666e-01
membership_s5   -9.605041e-39 -2.397469e-01
membership_s6   -8.659144e-39 -6.249441e-02
membership_s7   -9.403445e-39 -2.826797e-01
membership_s8   -8.901707e-39 -3.827926e-01
membership_s9   -8.907416e-39 -3.606673e-01
membership_s11  -8.900281e-39 -3.324685e-01
membership_s12  -8.897430e-39 -2.837039e-01
membership_s14   1.932887e-37  1.321494e+00
membership_s15   1.016837e-38  3.400479e-01
membership_s16  -8.898856e-39 -3.898169e-01
membership_s17  -8.897430e-39 -2.848638e-01
membership_s18  -8.947585e-39 -2.388650e-01
membership_s20  -8.893158e-39 -2.471181e-01
membership_s21  -9.518291e-40  1.149290e-01
membership_s22  -8.913133e-39 -2.367085e-01
membership_s24  -8.914563e-39 -8.476443e-01
membership_s25  -8.900281e-39 -2.953727e-01
membership_s26  -8.910274e-39 -3.061357e-01
membership_s27   1.191980e-39  2.530954e-02
membership_s28  -8.907416e-39 -4.006693e-01
membership_s30   1.383166e-38  2.702634e-01
membership_s31  -4.971644e-40  6.397503e-02
membership_s32   4.430368e-38  7.820000e-01
membership_s33  -8.894581e-39 -2.015326e-01
membership_s36  -1.022746e-38 -3.029056e-01
membership_s37  -8.980853e-39 -2.455459e-01
V1               1.197786e-38  5.003433e-02
V2               8.173995e-39 -1.083241e-01
pdi             -1.882284e-35 -1.090609e+03
adhesion        -4.607944e-43 -1.896152e-06
cohesion         9.205040e-43  3.668705e-06
inner            2.185716e-43 -6.721134e-06
outer            3.021207e-43 -6.007964e-06
ioratio          9.522577e-39  1.868687e-01
comsize          3.316021e-42  7.530659e-05
[1] "Dataset: low_TnotC Model GBM, run: 6 of 10 2015-06-22 17:19:17"
Iter   TrainDeviance   ValidDeviance   StepSize   Improve
     1        0.0954            -nan     0.0100    0.0006
     2        0.0923            -nan     0.0100    0.0004
     3        0.0901            -nan     0.0100    0.0002
     4        0.0888            -nan     0.0100    0.0002
     5        0.0867            -nan     0.0100    0.0001
     6        0.0849            -nan     0.0100    0.0002
     7        0.0840            -nan     0.0100    0.0001
     8        0.0829            -nan     0.0100    0.0002
     9        0.0821            -nan     0.0100   -0.0000
    10        0.0812            -nan     0.0100    0.0000
    20        0.0726            -nan     0.0100    0.0000
    40        0.0609            -nan     0.0100    0.0001
    44        0.0589            -nan     0.0100    0.0000

[1] "GBM variable coefficients"
                            var     rel.inf
inner                     inner 9.850219744
pagerank               pagerank 7.806316364
ratio5                   ratio5 6.880348721
comsize                 comsize 6.187217699
adhesion               adhesion 5.636323187
membership_s32   membership_s32 5.443428040
outer                     outer 5.115059141
cohesion               cohesion 4.489752136
V2                           V2 4.050601932
bet                         bet 2.505189758
knn                         knn 2.418984809
ioratio                 ioratio 2.113805143
graph20                 graph20 1.745756587
orbit50                 orbit50 1.608067500
graph6                   graph6 1.603713812
V1                           V1 1.383694110
graph13                 graph13 1.372267775
ratio1                   ratio1 1.275271035
membership_s30   membership_s30 1.189797590
ratio2                   ratio2 1.150527877
orbit36                 orbit36 1.141614181
orbit16                 orbit16 1.134034623
orbit21                 orbit21 1.053625199
fourth                   fourth 0.923294783
hubscore               hubscore 0.914814422
graph14                 graph14 0.896813612
graph15                 graph15 0.896005381
walktrap_vertex walktrap_vertex 0.824929641
graph0                   graph0 0.787350970
membership_s15   membership_s15 0.776429333
orbit5                   orbit5 0.754730341
graph4                   graph4 0.746404643
graph18                 graph18 0.724565850
graph23                 graph23 0.714075973
graph12                 graph12 0.671195796
orbit38                 orbit38 0.586409577
graph9                   graph9 0.526051768
trans                     trans 0.517657844
graph16                 graph16 0.513615810
graph21                 graph21 0.493717247
orbit2                   orbit2 0.442662628
selfinter             selfinter 0.439142093
graph10                 graph10 0.419653129
orbit10                 orbit10 0.375913789
constraint           constraint 0.371551095
orbit15                 orbit15 0.347709028
orbit4                   orbit4 0.343815924
orbit51                 orbit51 0.339059887
coreness               coreness 0.338993666
orbit49                 orbit49 0.336037939
graph25                 graph25 0.333041445
orbit35                 orbit35 0.322097450
orbit19                 orbit19 0.307918130
graph1                   graph1 0.298432373
sixth                     sixth 0.262258819
orbit28                 orbit28 0.262021951
graph2                   graph2 0.260184853
orbit18                 orbit18 0.247467178
spin_vertex         spin_vertex 0.233353552
orbit48                 orbit48 0.220815995
orbit20                 orbit20 0.214196833
orbit37                 orbit37 0.200043562
graph11                 graph11 0.189551523
third                     third 0.186125435
fifth                     fifth 0.183020745
graph3                   graph3 0.174225024
ratio6                   ratio6 0.168023413
orbit42                 orbit42 0.155687235
graph5                   graph5 0.147624603
orbit17                 orbit17 0.144274830
graph17                 graph17 0.143815072
orbit39                 orbit39 0.141377359
membership_s27   membership_s27 0.133118385
bigcom26               bigcom26 0.130086860
orbit62                 orbit62 0.129976591
orbit27                 orbit27 0.127795440
ratio4                   ratio4 0.126218485
bigcom30               bigcom30 0.125114349
orbit53                 orbit53 0.110146336
membership_s31   membership_s31 0.096937126
graph24                 graph24 0.093120688
orbit46                 orbit46 0.088633571
orbit30                 orbit30 0.087106899
orbit7                   orbit7 0.086237936
upto_sixth           upto_sixth 0.085445069
orbit52                 orbit52 0.085161657
bigcom22               bigcom22 0.081052256
orbit64                 orbit64 0.076712874
orbit23                 orbit23 0.064095982
orbit67                 orbit67 0.063455781
graph22                 graph22 0.045531354
graph19                 graph19 0.045160137
orbit13                 orbit13 0.039302794
orbit47                 orbit47 0.030595817
ratio3                   ratio3 0.030160464
orbit45                 orbit45 0.025955997
bigcom28               bigcom28 0.009655252
orbit1                   orbit1 0.009445384
graph7                   graph7 0.000000000
graph8                   graph8 0.000000000
graph26                 graph26 0.000000000
graph27                 graph27 0.000000000
graph28                 graph28 0.000000000
graph29                 graph29 0.000000000
orbit0                   orbit0 0.000000000
orbit3                   orbit3 0.000000000
orbit6                   orbit6 0.000000000
orbit8                   orbit8 0.000000000
orbit9                   orbit9 0.000000000
orbit11                 orbit11 0.000000000
orbit12                 orbit12 0.000000000
orbit14                 orbit14 0.000000000
orbit22                 orbit22 0.000000000
orbit24                 orbit24 0.000000000
orbit25                 orbit25 0.000000000
orbit26                 orbit26 0.000000000
orbit29                 orbit29 0.000000000
orbit31                 orbit31 0.000000000
orbit32                 orbit32 0.000000000
orbit33                 orbit33 0.000000000
orbit34                 orbit34 0.000000000
orbit40                 orbit40 0.000000000
orbit41                 orbit41 0.000000000
orbit43                 orbit43 0.000000000
orbit44                 orbit44 0.000000000
orbit54                 orbit54 0.000000000
orbit55                 orbit55 0.000000000
orbit56                 orbit56 0.000000000
orbit57                 orbit57 0.000000000
orbit58                 orbit58 0.000000000
orbit59                 orbit59 0.000000000
orbit60                 orbit60 0.000000000
orbit61                 orbit61 0.000000000
orbit63                 orbit63 0.000000000
orbit65                 orbit65 0.000000000
orbit66                 orbit66 0.000000000
orbit68                 orbit68 0.000000000
orbit69                 orbit69 0.000000000
orbit70                 orbit70 0.000000000
orbit71                 orbit71 0.000000000
orbit72                 orbit72 0.000000000
AP                           AP 0.000000000
ecc                         ecc 0.000000000
eccrad                   eccrad 0.000000000
close                     close 0.000000000
evcent                   evcent 0.000000000
first                     first 0.000000000
upto_second         upto_second 0.000000000
upto_third           upto_third 0.000000000
upto_fourth         upto_fourth 0.000000000
upto_fifth           upto_fifth 0.000000000
second                   second 0.000000000
bigcom1                 bigcom1 0.000000000
bigcom2                 bigcom2 0.000000000
bigcom3                 bigcom3 0.000000000
bigcom4                 bigcom4 0.000000000
bigcom6                 bigcom6 0.000000000
bigcom8                 bigcom8 0.000000000
bigcom9                 bigcom9 0.000000000
bigcom11               bigcom11 0.000000000
bigcom13               bigcom13 0.000000000
bigcom15               bigcom15 0.000000000
bigcom16               bigcom16 0.000000000
bigcom21               bigcom21 0.000000000
bigcom24               bigcom24 0.000000000
bigcom31               bigcom31 0.000000000
bigcom32               bigcom32 0.000000000
bigcom33               bigcom33 0.000000000
bigcom34               bigcom34 0.000000000
bigcom36               bigcom36 0.000000000
bigcom37               bigcom37 0.000000000
bigcom38               bigcom38 0.000000000
bigcom39               bigcom39 0.000000000
bigcom40               bigcom40 0.000000000
bigcom43               bigcom43 0.000000000
bigcom44               bigcom44 0.000000000
bigcom46               bigcom46 0.000000000
bigcom47               bigcom47 0.000000000
bigcom49               bigcom49 0.000000000
bigcom50               bigcom50 0.000000000
bigcom51               bigcom51 0.000000000
bigcom52               bigcom52 0.000000000
bigcom54               bigcom54 0.000000000
bigcom56               bigcom56 0.000000000
bigcom62               bigcom62 0.000000000
bigcom66               bigcom66 0.000000000
bigcom68               bigcom68 0.000000000
bigcom69               bigcom69 0.000000000
bigcom71               bigcom71 0.000000000
bigcom72               bigcom72 0.000000000
bigcom73               bigcom73 0.000000000
bigcom74               bigcom74 0.000000000
bigcom75               bigcom75 0.000000000
bigcom76               bigcom76 0.000000000
bigcom77               bigcom77 0.000000000
bigcom79               bigcom79 0.000000000
bigcom80               bigcom80 0.000000000
bigcom82               bigcom82 0.000000000
bigcom83               bigcom83 0.000000000
bigcom84               bigcom84 0.000000000
bigcom85               bigcom85 0.000000000
bigcom87               bigcom87 0.000000000
bigcom89               bigcom89 0.000000000
bigcom91               bigcom91 0.000000000
bigcom92               bigcom92 0.000000000
bigcom93               bigcom93 0.000000000
bigcom96               bigcom96 0.000000000
bigcom97               bigcom97 0.000000000
bigcom98               bigcom98 0.000000000
bigcom99               bigcom99 0.000000000
bigcom101             bigcom101 0.000000000
bigcom104             bigcom104 0.000000000
bigcom106             bigcom106 0.000000000
bigcom109             bigcom109 0.000000000
bigcom113             bigcom113 0.000000000
bigcom116             bigcom116 0.000000000
bigcom120             bigcom120 0.000000000
bigcom123             bigcom123 0.000000000
bigcom126             bigcom126 0.000000000
bigcom127             bigcom127 0.000000000
bigcom137             bigcom137 0.000000000
bigcom139             bigcom139 0.000000000
bigcom140             bigcom140 0.000000000
bigcom143             bigcom143 0.000000000
bigcom145             bigcom145 0.000000000
bigcom146             bigcom146 0.000000000
bigcom147             bigcom147 0.000000000
bigcom149             bigcom149 0.000000000
bigcom153             bigcom153 0.000000000
bigcom154             bigcom154 0.000000000
bigcom156             bigcom156 0.000000000
bigcom157             bigcom157 0.000000000
bigcom158             bigcom158 0.000000000
bigcom160             bigcom160 0.000000000
bigcom161             bigcom161 0.000000000
bigcom162             bigcom162 0.000000000
bigcom164             bigcom164 0.000000000
bigcom166             bigcom166 0.000000000
bigcom167             bigcom167 0.000000000
bigcom171             bigcom171 0.000000000
bigcom173             bigcom173 0.000000000
bigcom175             bigcom175 0.000000000
bigcom176             bigcom176 0.000000000
bigcom177             bigcom177 0.000000000
bigcom178             bigcom178 0.000000000
bigcom180             bigcom180 0.000000000
bigcom181             bigcom181 0.000000000
bigcom184             bigcom184 0.000000000
bigcom186             bigcom186 0.000000000
bigcom187             bigcom187 0.000000000
bigcom189             bigcom189 0.000000000
bigcom194             bigcom194 0.000000000
bigcom195             bigcom195 0.000000000
bigcom196             bigcom196 0.000000000
bigcom204             bigcom204 0.000000000
bigcom205             bigcom205 0.000000000
bigcom212             bigcom212 0.000000000
bigcom214             bigcom214 0.000000000
bigcom222             bigcom222 0.000000000
bigcom223             bigcom223 0.000000000
bigcom226             bigcom226 0.000000000
bigcom227             bigcom227 0.000000000
bigcom229             bigcom229 0.000000000
bigcom233             bigcom233 0.000000000
bigcom236             bigcom236 0.000000000
bigcom237             bigcom237 0.000000000
bigcom246             bigcom246 0.000000000
bigcom248             bigcom248 0.000000000
bigcom249             bigcom249 0.000000000
bigcom250             bigcom250 0.000000000
bigcom254             bigcom254 0.000000000
bigcom266             bigcom266 0.000000000
bigcom269             bigcom269 0.000000000
bigcom272             bigcom272 0.000000000
bigcom274             bigcom274 0.000000000
bigcom281             bigcom281 0.000000000
bigcom291             bigcom291 0.000000000
bigcom292             bigcom292 0.000000000
bigcom295             bigcom295 0.000000000
bigcom299             bigcom299 0.000000000
bigcom301             bigcom301 0.000000000
bigcom306             bigcom306 0.000000000
bigcom309             bigcom309 0.000000000
bigcom314             bigcom314 0.000000000
bigcom321             bigcom321 0.000000000
bigcom341             bigcom341 0.000000000
bigcom350             bigcom350 0.000000000
bigcom353             bigcom353 0.000000000
bigcom359             bigcom359 0.000000000
bigcom363             bigcom363 0.000000000
bigcom365             bigcom365 0.000000000
bigcom385             bigcom385 0.000000000
bigcom386             bigcom386 0.000000000
bigcom408             bigcom408 0.000000000
bigcom412             bigcom412 0.000000000
bigcom480             bigcom480 0.000000000
membership_s1     membership_s1 0.000000000
membership_s3     membership_s3 0.000000000
membership_s4     membership_s4 0.000000000
membership_s5     membership_s5 0.000000000
membership_s6     membership_s6 0.000000000
membership_s7     membership_s7 0.000000000
membership_s8     membership_s8 0.000000000
membership_s9     membership_s9 0.000000000
membership_s11   membership_s11 0.000000000
membership_s12   membership_s12 0.000000000
membership_s14   membership_s14 0.000000000
membership_s16   membership_s16 0.000000000
membership_s17   membership_s17 0.000000000
membership_s18   membership_s18 0.000000000
membership_s20   membership_s20 0.000000000
membership_s21   membership_s21 0.000000000
membership_s22   membership_s22 0.000000000
membership_s24   membership_s24 0.000000000
membership_s25   membership_s25 0.000000000
membership_s26   membership_s26 0.000000000
membership_s28   membership_s28 0.000000000
membership_s33   membership_s33 0.000000000
membership_s36   membership_s36 0.000000000
membership_s37   membership_s37 0.000000000
pdi                         pdi 0.000000000
[1] "Dataset: low_TnotC Model RF, run: 6 of 10 2015-06-22 17:19:39"
     |      Out-of-bag   |
Tree |      MSE  %Var(y) |
   1 |  0.01571   188.31 |
   2 |  0.01835   219.91 |
   3 |  0.01534   183.85 |
   4 |   0.0149   178.59 |
   5 |  0.01387   166.29 |
   6 |  0.01284   153.88 |
   7 |  0.01209   144.95 |
   8 |  0.01155   138.42 |
   9 |  0.01094   131.10 |
  10 |  0.01037   124.24 |
  11 |  0.01039   124.50 |
  12 |  0.01016   121.73 |
  13 | 0.009956   119.33 |
  14 | 0.009787   117.30 |
  15 | 0.009849   118.04 |
  16 |  0.00984   117.94 |
  17 | 0.009816   117.66 |
  18 | 0.009699   116.25 |
  19 | 0.009603   115.10 |
  20 | 0.009586   114.90 |
  21 | 0.009522   114.13 |
  22 | 0.009439   113.13 |
  23 | 0.009441   113.16 |
  24 | 0.009353   112.10 |
  25 | 0.009368   112.29 |
  26 | 0.009277   111.19 |
  27 | 0.009177   110.00 |
  28 | 0.009133   109.47 |
  29 | 0.009133   109.46 |
  30 | 0.009163   109.82 |
  31 | 0.009166   109.86 |
  32 | 0.009146   109.62 |
  33 | 0.009142   109.58 |
  34 | 0.009118   109.29 |
  35 | 0.009088   108.92 |
  36 | 0.009046   108.43 |
  37 | 0.009043   108.39 |
  38 | 0.009051   108.48 |
  39 | 0.009062   108.62 |
  40 | 0.009052   108.50 |
  41 | 0.009004   107.92 |
  42 | 0.008972   107.54 |
  43 |  0.00895   107.28 |
  44 | 0.008963   107.43 |
  45 | 0.008947   107.23 |
  46 |  0.00892   106.92 |
  47 | 0.008905   106.73 |
  48 | 0.008878   106.41 |
  49 | 0.008838   105.93 |
  50 | 0.008845   106.01 |
  51 | 0.008789   105.34 |
  52 | 0.008807   105.55 |
  53 | 0.008819   105.70 |
  54 | 0.008824   105.76 |
  55 | 0.008818   105.69 |
  56 | 0.008802   105.50 |
  57 | 0.008794   105.40 |
  58 | 0.008782   105.25 |
  59 | 0.008775   105.18 |
  60 | 0.008784   105.29 |
  61 |  0.00878   105.23 |
  62 | 0.008777   105.20 |
  63 | 0.008783   105.27 |
  64 | 0.008769   105.10 |
  65 | 0.008773   105.16 |
  66 | 0.008752   104.90 |
  67 | 0.008728   104.61 |
  68 |  0.00871   104.39 |
  69 | 0.008702   104.31 |
  70 |   0.0087   104.28 |
  71 | 0.008719   104.50 |
  72 | 0.008702   104.30 |
  73 | 0.008725   104.57 |
  74 | 0.008718   104.49 |
  75 | 0.008716   104.46 |
  76 | 0.008707   104.37 |
  77 | 0.008704   104.32 |
  78 | 0.008687   104.12 |
  79 |  0.00867   103.92 |
  80 | 0.008667   103.88 |
  81 | 0.008656   103.74 |
  82 |  0.00864   103.56 |
  83 | 0.008635   103.49 |
  84 | 0.008634   103.49 |
  85 | 0.008628   103.41 |
  86 |  0.00863   103.44 |
  87 | 0.008645   103.61 |
  88 | 0.008626   103.39 |
  89 | 0.008615   103.26 |
  90 | 0.008622   103.34 |
  91 | 0.008609   103.18 |
  92 | 0.008602   103.11 |
  93 | 0.008608   103.18 |
  94 |  0.00861   103.20 |
  95 | 0.008599   103.06 |
  96 | 0.008609   103.18 |
  97 | 0.008614   103.25 |
  98 | 0.008616   103.27 |
  99 | 0.008618   103.29 |
 100 | 0.008589   102.94 |
[1] "Random Forest variable coefficients"
                      %IncMSE IncNodePurity
graph0           9.806211e-05  6.696898e-02
graph1           1.857002e-03  2.789413e-01
graph2           5.216421e-05  9.846579e-02
graph3           1.184663e-03  2.247683e-01
graph4           4.195032e-03  2.849450e-01
graph5           3.824855e-04  7.242700e-02
graph6           5.144818e-04  2.366818e-01
graph7           1.427503e-05  1.254407e-01
graph8           0.000000e+00  3.055556e-02
graph9           5.669273e-04  1.839259e-01
graph10          6.907467e-04  2.376649e-01
graph11          8.607135e-03  2.424293e-01
graph12          7.198598e-04  3.573581e-01
graph13          3.741771e-03  2.240262e-01
graph14          1.480137e-03  1.973892e-01
graph15          3.527217e-03  3.558865e-01
graph16          4.454190e-04  2.215885e-01
graph17          5.102042e-04  2.619736e-01
graph18          3.075013e-04  2.738202e-02
graph19          3.047138e-04  2.453258e-01
graph20          7.570137e-04  2.359954e-01
graph21          8.095029e-04  1.695563e-01
graph22          2.769868e-05  2.083467e-02
graph23          4.299878e-04  3.323296e-01
graph24          4.016957e-04  4.122820e-02
graph25          3.649935e-04  1.628342e-01
graph26          1.232470e-04  2.917003e-02
graph27          8.587416e-06  1.690476e-02
graph28          0.000000e+00  8.782038e-20
graph29          0.000000e+00  2.168404e-21
orbit0           2.382302e-05  1.358279e-01
orbit1           1.626153e-03  2.868891e-01
orbit2           1.589083e-04  1.233895e-01
orbit3           1.780615e-05  1.213412e-01
orbit4           1.701780e-03  1.979755e-01
orbit5           2.807901e-04  2.132527e-01
orbit6           6.796446e-03  3.597174e-01
orbit7           3.477034e-04  7.952361e-02
orbit8           5.073598e-04  1.572868e-01
orbit9           1.570985e-03  2.161688e-01
orbit10          1.038389e-03  6.476561e-02
orbit11          1.038252e-04  1.437061e-01
orbit12          3.905729e-05  1.283047e-01
orbit13          9.851261e-06  5.086822e-02
orbit14          0.000000e+00  2.710505e-21
orbit15          4.607079e-04  1.352858e-01
orbit16          1.202282e-03  3.136227e-01
orbit17          8.004645e-04  2.572782e-01
orbit18          1.138801e-03  6.142645e-01
orbit19          2.706358e-03  4.249486e-01
orbit20          4.293347e-04  2.360750e-01
orbit21          7.942563e-04  2.124723e-01
orbit22          1.035673e-02  3.562638e-01
orbit23         -2.313329e-05  1.977732e-01
orbit24          1.577316e-03  2.586537e-01
orbit25          1.074584e-04  4.095947e-02
orbit26          7.224406e-04  7.668304e-02
orbit27          4.880141e-03  3.757276e-01
orbit28          1.025307e-03  1.637485e-01
orbit29          1.222655e-04  7.857351e-02
orbit30          5.077960e-04  4.931702e-02
orbit31          2.450492e-03  1.496585e-01
orbit32          6.896682e-04  1.812413e-01
orbit33          0.000000e+00  3.606860e-02
orbit34          2.543837e-03  2.031100e-01
orbit35          3.324350e-04  2.308690e-01
orbit36          7.883873e-04  2.255157e-01
orbit37          2.218916e-04  1.487517e-01
orbit38          4.996491e-04  2.551733e-01
orbit39          2.433745e-03  2.482136e-01
orbit40          4.286649e-05  6.083222e-02
orbit41          1.292307e-04  1.335984e-01
orbit42          2.868018e-04  6.989648e-02
orbit43          2.230080e-04  3.636537e-02
orbit44          0.000000e+00  2.645453e-19
orbit45          3.630619e-04  1.845854e-01
orbit46          3.912850e-05  1.106206e-01
orbit47          6.036014e-05  6.974353e-02
orbit48          6.566896e-04  1.186550e-01
orbit49          7.211457e-04  2.800005e-01
orbit50          1.048922e-03  4.314734e-01
orbit51          3.403367e-04  5.158395e-02
orbit52          7.461064e-04  1.587961e-01
orbit53          9.554441e-05  2.872124e-01
orbit54          8.680556e-06  1.500000e-02
orbit55          0.000000e+00  3.469447e-20
orbit56          7.351886e-04  2.913998e-01
orbit57          0.000000e+00  1.333333e-02
orbit58          0.000000e+00  7.480995e-20
orbit59          1.746732e-05  3.188806e-02
orbit60          0.000000e+00  9.090909e-03
orbit61          0.000000e+00  1.815982e-02
orbit62          1.282020e-04  9.962382e-02
orbit63         -4.357298e-06  3.167929e-02
orbit64          1.789088e-05  9.003604e-02
orbit65          0.000000e+00  9.411765e-03
orbit66          0.000000e+00  1.500000e-02
orbit67          5.296981e-05  2.922615e-02
orbit68          0.000000e+00  1.084202e-21
orbit69          0.000000e+00  6.938894e-20
orbit70          0.000000e+00  1.409463e-19
orbit71          0.000000e+00  2.168404e-21
orbit72          0.000000e+00  2.168404e-21
AP               1.549002e-05  3.056995e-02
bet              1.993542e-04  8.097353e-01
ecc              1.073311e-04  3.129674e-02
eccrad           7.546378e-05  1.075920e-01
close            2.108141e-03  3.278962e-01
constraint       8.928477e-04  2.963340e-01
coreness         1.615009e-03  3.007875e-01
knn              2.426407e-03  2.859154e-01
hubscore         1.271647e-03  2.517011e-01
pagerank         2.552624e-03  2.078068e+00
trans            1.629490e-05  1.758093e-01
evcent           1.613968e-03  2.150968e-01
first            8.580057e-06  1.144098e-01
upto_second      2.958720e-03  2.603369e-01
upto_third       1.132000e-03  2.775457e-01
upto_fourth      1.076649e-03  2.209630e-01
upto_fifth       6.408161e-04  1.900815e-01
upto_sixth       2.191806e-03  2.932560e-01
second           1.189312e-03  3.171671e-01
third            3.303721e-03  2.564265e-01
fourth           3.058176e-03  8.729299e-01
fifth            4.279796e-03  6.297728e-01
sixth            2.263352e-03  6.853684e-01
ratio1           3.453185e-03  2.215041e-01
ratio2           2.562205e-03  1.314257e+00
ratio3           8.688477e-04  8.729907e-01
ratio4           3.432004e-03  4.073356e-01
ratio5           2.841577e-03  2.156680e+00
ratio6           6.717130e-04  3.165749e-01
selfinter        7.562074e-05  1.346505e-01
walktrap_vertex  9.076884e-05  2.905654e-01
bigcom1          0.000000e+00  4.011548e-20
bigcom2          0.000000e+00  3.469447e-20
bigcom3          1.882983e-06  1.504482e-01
bigcom4         -3.476610e-06  5.415392e-02
bigcom6          0.000000e+00  0.000000e+00
bigcom8          0.000000e+00  1.040834e-19
bigcom9          0.000000e+00  1.843144e-20
bigcom11         0.000000e+00  3.469447e-20
bigcom13         0.000000e+00  0.000000e+00
bigcom15         0.000000e+00  1.734723e-20
bigcom16         0.000000e+00  6.938894e-20
bigcom21         0.000000e+00  0.000000e+00
bigcom22         1.138805e-04  2.769312e-02
bigcom24         0.000000e+00  3.469447e-20
bigcom26         4.341996e-05  2.062639e-01
bigcom28        -3.069692e-05  6.526381e-02
bigcom30         4.601974e-04  2.941346e-01
bigcom31         0.000000e+00  0.000000e+00
bigcom32         0.000000e+00  1.734723e-20
bigcom33         0.000000e+00  0.000000e+00
bigcom34         0.000000e+00  1.734723e-20
bigcom36         0.000000e+00  1.734723e-20
bigcom37         0.000000e+00  6.938894e-20
bigcom38         0.000000e+00  0.000000e+00
bigcom39         0.000000e+00  0.000000e+00
bigcom40         0.000000e+00  4.336809e-21
bigcom43         0.000000e+00  0.000000e+00
bigcom44         0.000000e+00  3.469447e-20
bigcom46         0.000000e+00  0.000000e+00
bigcom47         0.000000e+00  2.081668e-19
bigcom49         0.000000e+00  3.469447e-20
bigcom50         0.000000e+00  3.469447e-20
bigcom51         0.000000e+00  0.000000e+00
bigcom52         0.000000e+00  3.469447e-20
bigcom54         0.000000e+00  0.000000e+00
bigcom56         0.000000e+00  3.469447e-20
bigcom62         0.000000e+00  0.000000e+00
bigcom66         0.000000e+00  0.000000e+00
bigcom68         0.000000e+00  6.938894e-20
bigcom69         0.000000e+00  0.000000e+00
bigcom71         0.000000e+00  5.204170e-20
bigcom72         0.000000e+00  1.387779e-19
bigcom73         0.000000e+00  0.000000e+00
bigcom74         0.000000e+00  2.775558e-19
bigcom75         0.000000e+00  0.000000e+00
bigcom76         0.000000e+00  2.775558e-19
bigcom77         0.000000e+00  1.734723e-20
bigcom79         0.000000e+00  3.469447e-20
bigcom80         0.000000e+00  0.000000e+00
bigcom82         0.000000e+00  7.047314e-20
bigcom83         0.000000e+00  0.000000e+00
bigcom84         0.000000e+00  0.000000e+00
bigcom85         0.000000e+00  0.000000e+00
bigcom87         0.000000e+00  0.000000e+00
bigcom89         0.000000e+00  0.000000e+00
bigcom91         0.000000e+00  6.938894e-20
bigcom92         0.000000e+00  3.469447e-20
bigcom93         0.000000e+00  1.734723e-20
bigcom96         0.000000e+00  1.734723e-20
bigcom97         0.000000e+00  0.000000e+00
bigcom98         0.000000e+00  1.734723e-20
bigcom99         0.000000e+00  1.084202e-21
bigcom101        2.894507e-05  2.781176e-01
bigcom104        0.000000e+00  1.734723e-20
bigcom106        0.000000e+00  0.000000e+00
bigcom109        9.881475e-06  5.947537e-01
bigcom113        0.000000e+00  4.163336e-19
bigcom116        0.000000e+00  3.469447e-20
bigcom120        0.000000e+00  1.734723e-20
bigcom123        0.000000e+00  0.000000e+00
bigcom126        0.000000e+00  1.084202e-21
bigcom127        0.000000e+00  0.000000e+00
bigcom137        0.000000e+00  0.000000e+00
bigcom139        0.000000e+00  1.734723e-20
bigcom140        0.000000e+00  1.333333e-03
bigcom143        0.000000e+00  2.775558e-19
bigcom145        0.000000e+00  0.000000e+00
bigcom146        0.000000e+00  0.000000e+00
bigcom147        0.000000e+00  1.387779e-19
bigcom149        0.000000e+00  0.000000e+00
bigcom153        0.000000e+00  0.000000e+00
bigcom154        0.000000e+00  0.000000e+00
bigcom156        0.000000e+00  0.000000e+00
bigcom157        0.000000e+00  0.000000e+00
bigcom158        0.000000e+00  0.000000e+00
bigcom160        0.000000e+00  0.000000e+00
bigcom161        0.000000e+00  0.000000e+00
bigcom162        0.000000e+00  5.204170e-20
bigcom164        0.000000e+00  0.000000e+00
bigcom166        0.000000e+00  0.000000e+00
bigcom167        0.000000e+00  6.938894e-20
bigcom171        0.000000e+00  0.000000e+00
bigcom173        0.000000e+00  0.000000e+00
bigcom175        0.000000e+00  3.469447e-20
bigcom176        0.000000e+00  0.000000e+00
bigcom177        0.000000e+00  0.000000e+00
bigcom178        1.258369e-04  1.206129e+00
bigcom180        0.000000e+00  0.000000e+00
bigcom181        0.000000e+00  0.000000e+00
bigcom184        0.000000e+00  1.387779e-19
bigcom186        0.000000e+00  0.000000e+00
bigcom187        0.000000e+00  0.000000e+00
bigcom189        0.000000e+00  1.084202e-21
bigcom194        0.000000e+00  0.000000e+00
bigcom195        0.000000e+00  0.000000e+00
bigcom196        0.000000e+00  0.000000e+00
bigcom204        0.000000e+00  0.000000e+00
bigcom205        0.000000e+00  0.000000e+00
bigcom212        0.000000e+00  0.000000e+00
bigcom214        0.000000e+00  0.000000e+00
bigcom222        0.000000e+00  3.469447e-20
bigcom223        0.000000e+00  0.000000e+00
bigcom226        0.000000e+00  0.000000e+00
bigcom227        0.000000e+00  0.000000e+00
bigcom229        0.000000e+00  0.000000e+00
bigcom233        0.000000e+00  0.000000e+00
bigcom236        0.000000e+00  0.000000e+00
bigcom237        0.000000e+00  0.000000e+00
bigcom246        0.000000e+00  0.000000e+00
bigcom248        0.000000e+00  0.000000e+00
bigcom249        0.000000e+00  1.734723e-20
bigcom250        0.000000e+00  0.000000e+00
bigcom254        0.000000e+00  0.000000e+00
bigcom266        0.000000e+00  3.469447e-19
bigcom269        0.000000e+00  3.469447e-20
bigcom272        0.000000e+00  1.734723e-20
bigcom274        0.000000e+00  0.000000e+00
bigcom281        0.000000e+00  0.000000e+00
bigcom291        0.000000e+00  0.000000e+00
bigcom292        0.000000e+00  0.000000e+00
bigcom295        0.000000e+00  0.000000e+00
bigcom299       -1.362431e-05  6.001132e-01
bigcom301        0.000000e+00  3.469447e-20
bigcom306        0.000000e+00  0.000000e+00
bigcom309        0.000000e+00  0.000000e+00
bigcom314        0.000000e+00  0.000000e+00
bigcom321        0.000000e+00  3.469447e-20
bigcom341        0.000000e+00  0.000000e+00
bigcom350        0.000000e+00  0.000000e+00
bigcom353        0.000000e+00  0.000000e+00
bigcom359        0.000000e+00  0.000000e+00
bigcom363        0.000000e+00  0.000000e+00
bigcom365        0.000000e+00  1.734723e-20
bigcom385        0.000000e+00  0.000000e+00
bigcom386        0.000000e+00  0.000000e+00
bigcom408        0.000000e+00  0.000000e+00
bigcom412        0.000000e+00  3.469447e-20
bigcom480        0.000000e+00  6.938894e-20
spin_vertex      3.386987e-05  2.097989e-01
membership_s1    7.843869e-05  1.708714e-01
membership_s3    0.000000e+00  1.734723e-20
membership_s4    3.734691e-05  4.512992e-02
membership_s5    0.000000e+00  4.336809e-21
membership_s6    0.000000e+00  1.626303e-20
membership_s7    0.000000e+00  1.301043e-20
membership_s8    0.000000e+00  0.000000e+00
membership_s9    0.000000e+00  1.431147e-19
membership_s11   0.000000e+00  2.114194e-19
membership_s12   0.000000e+00  1.626303e-21
membership_s14  -6.223950e-07  2.230362e-01
membership_s15   5.158750e-05  2.408202e-01
membership_s16   0.000000e+00  1.734723e-20
membership_s17   0.000000e+00  0.000000e+00
membership_s18   0.000000e+00  1.734723e-20
membership_s20   0.000000e+00  0.000000e+00
membership_s21   2.955024e-05  1.036513e-01
membership_s22   0.000000e+00  0.000000e+00
membership_s24   0.000000e+00  0.000000e+00
membership_s25   0.000000e+00  1.387779e-19
membership_s26   0.000000e+00  0.000000e+00
membership_s27   8.434863e-05  9.081542e-02
membership_s28   0.000000e+00  5.312591e-20
membership_s30  -2.040572e-05  9.816000e-02
membership_s31   4.198346e-05  9.252715e-02
membership_s32   1.635401e-03  1.079990e+00
membership_s33   0.000000e+00  0.000000e+00
membership_s36   0.000000e+00  6.505213e-21
membership_s37   0.000000e+00  2.271404e-19
V1               8.639574e-04  6.100351e-01
V2               1.238818e-03  1.034278e+00
pdi             -4.986216e-06  1.623335e-02
adhesion         7.652040e-03  1.072476e+00
cohesion         6.685137e-03  1.325199e+00
inner            6.604426e-03  1.573354e+00
outer            3.176703e-03  1.473947e+00
ioratio          5.154121e-03  1.661500e+00
comsize          5.769855e-03  1.295262e+00
[1] "Dataset: low_TnotC Model GLM, run: 6 of 10 2015-06-22 17:20:54"
[1] "glmnet variable coefficients"
                         [,1]          [,2]
(Intercept)     -4.769405e+00 -5.966435e+00
graph0           2.198061e-39  2.020242e-02
graph1          -3.805548e-42 -1.832260e-05
graph2           5.850227e-40  1.094615e-02
graph3          -1.348498e-43 -5.460327e-07
graph4          -4.134507e-45 -1.888455e-08
graph5           3.796182e-41  2.965815e-04
graph6          -1.534327e-42 -5.184254e-06
graph7          -6.458161e-41 -1.058971e-03
graph8          -1.904568e-39 -6.442482e-02
graph9          -2.279499e-45 -1.236285e-08
graph10         -1.453978e-46 -4.193118e-10
graph11         -6.272113e-48 -3.753130e-11
graph12         -8.211480e-45  7.415120e-09
graph13         -5.139203e-44 -5.373087e-07
graph14         -1.108461e-45 -3.787267e-09
graph15          2.104011e-42  6.764731e-05
graph16         -2.582211e-44  1.949917e-07
graph17         -5.297482e-44 -2.145749e-07
graph18         -1.894247e-42 -2.078792e-05
graph19         -3.598691e-43 -1.925156e-06
graph20          1.143042e-42  1.531390e-05
graph21         -6.029018e-43  1.849199e-05
graph22         -1.344227e-42 -1.521621e-05
graph23         -2.180676e-42 -2.745969e-05
graph24         -5.831570e-42 -6.805643e-05
graph25          1.595273e-41 -3.158588e-05
graph26         -2.753313e-41 -4.119151e-04
graph27         -1.814466e-40 -4.034284e-03
graph28         -1.513651e-40 -9.007267e-04
graph29         -7.091902e-39 -1.442050e-01
orbit0           2.198061e-39  2.022155e-02
orbit1          -3.826411e-42 -1.840073e-05
orbit2           9.322984e-40  2.099399e-03
orbit3           5.850227e-40  1.095403e-02
orbit4          -1.553158e-43 -6.445228e-07
orbit5          -2.696066e-43  3.098574e-07
orbit6          -4.134521e-45 -1.887560e-08
orbit7           9.908505e-40 -1.905327e-03
orbit8           3.796182e-41  2.990313e-04
orbit9          -1.898575e-42 -1.305731e-06
orbit10         -3.240938e-42 -3.762048e-05
orbit11         -2.298006e-40 -1.855833e-02
orbit12         -6.614659e-41 -1.088894e-03
orbit13          2.194991e-39  4.969489e-02
orbit14         -1.904568e-39 -6.441857e-02
orbit15         -2.981361e-45 -1.163807e-08
orbit16          4.523314e-44  7.103627e-07
orbit17         -7.018207e-45 -1.983174e-07
orbit18          4.289000e-47 -8.676283e-09
orbit19         -1.578966e-46 -3.332720e-10
orbit20         -1.225990e-45 -1.501915e-08
orbit21          5.582532e-43  3.506574e-06
orbit22         -6.272113e-48 -3.744749e-11
orbit23          2.243071e-39  1.294494e-02
orbit24         -9.823901e-45  2.735676e-08
orbit25         -1.342995e-44 -9.538696e-08
orbit26         -1.815625e-42 -2.692182e-05
orbit27         -4.929854e-44  1.739068e-07
orbit28         -3.106408e-44  1.008094e-05
orbit29         -2.000502e-43 -4.689021e-06
orbit30         -3.028604e-42 -9.971275e-05
orbit31         -1.242025e-45 -3.920088e-09
orbit32         -3.256075e-45 -1.722947e-08
orbit33         -7.140771e-40 -6.031873e-02
orbit34          2.104011e-42  6.780186e-05
orbit35         -4.998146e-44  2.279419e-07
orbit36          8.943974e-43  1.035272e-05
orbit37         -9.081124e-45  4.615956e-07
orbit38          4.194195e-41  9.467151e-06
orbit39         -1.017861e-43 -3.312964e-07
orbit40         -5.009672e-44 -2.730950e-07
orbit41         -3.389003e-42  1.110372e-06
orbit42          3.045498e-39  9.016898e-02
orbit43         -1.894215e-42 -2.077321e-05
orbit44         -5.066967e-39 -1.144676e-01
orbit45         -3.741513e-43 -4.019558e-07
orbit46         -1.569941e-42 -3.500884e-05
orbit47         -4.229161e-41 -8.185925e-04
orbit48         -2.331669e-42 -1.808299e-05
orbit49          1.143599e-42  1.557866e-05
orbit50          1.001996e-40 -2.552903e-04
orbit51          3.145587e-42  1.103068e-04
orbit52         -4.987104e-42 -6.328718e-05
orbit53          3.516411e-42  1.093413e-03
orbit54         -1.344191e-42 -1.519921e-05
orbit55         -5.530616e-39 -4.267338e-01
orbit56         -2.192385e-42 -2.784727e-05
orbit57         -6.802624e-42 -6.224125e-05
orbit58         -4.599692e-39 -1.113594e-01
orbit59         -6.184146e-42 -7.350026e-05
orbit60         -4.141328e-41 -1.343730e-04
orbit61          4.774938e-39  2.046058e-01
orbit62          1.642523e-41 -3.372452e-04
orbit63         -1.032470e-40 -1.654623e-03
orbit64          1.845263e-40  8.254728e-03
orbit65         -3.302784e-41 -5.288425e-04
orbit66         -6.548372e-41 -4.099723e-04
orbit67          5.405111e-39  2.006464e-01
orbit68         -1.813124e-40 -3.999720e-03
orbit69         -8.513892e-39 -4.441608e-01
orbit70         -1.512511e-40 -8.595547e-04
orbit71         -4.152755e-39 -9.915665e-02
orbit72         -7.091902e-39 -1.440994e-01
AP              -3.588143e-39 -1.652396e-01
bet              6.331349e-44  7.787042e-06
ecc              2.564871e-39  8.994352e-03
eccrad           1.538923e-38  5.396036e-02
close           -6.514763e-38 -2.841805e-01
constraint      -8.461178e-39 -8.992517e-02
coreness         3.310169e-39  5.078569e-02
knn             -6.951854e-42 -3.953319e-05
hubscore        -3.983608e-37 -1.155998e-01
pagerank        -2.273291e-38 -6.322928e-01
trans            2.176817e-39  1.216279e-01
evcent          -3.978085e-37 -1.855106e-01
first            2.198061e-39  2.016385e-02
upto_second     -3.948380e-42 -1.808978e-05
upto_third      -6.669279e-43 -1.917423e-06
upto_fourth     -4.866569e-43 -5.255747e-06
upto_fifth       2.369410e-43  1.109087e-05
upto_sixth       1.134571e-42  4.056654e-05
second          -3.959564e-42 -1.818981e-05
third           -6.657359e-43 -1.367157e-06
fourth           7.145011e-43 -3.832928e-06
fifth            8.646185e-43  1.144286e-05
sixth           -1.123454e-43 -8.385808e-06
ratio1          -6.942467e-42 -3.911059e-05
ratio2           5.009685e-42  1.048707e-04
ratio3           9.564774e-42  3.535087e-04
ratio4          -1.334543e-41 -2.691405e-04
ratio5          -9.915101e-42 -1.424431e-04
ratio6          -7.690713e-43 -3.221589e-05
selfinter        1.900192e-38  2.251923e-01
walktrap_vertex -2.485280e-39 -1.180695e-01
bigcom1         -9.131051e-39 -2.311778e-01
bigcom2         -8.509832e-39 -2.349909e-01
bigcom3          2.897528e-40 -9.667660e-03
bigcom4          2.488054e-39  9.292955e-02
bigcom6          0.000000e+00  0.000000e+00
bigcom8         -8.631950e-39 -1.303084e-01
bigcom9         -8.539696e-39 -3.286982e-01
bigcom11        -8.512538e-39 -3.699115e-01
bigcom13        -8.520667e-39 -3.464836e-01
bigcom15        -8.527454e-39 -1.862293e-01
bigcom16        -8.508480e-39 -3.572040e-01
bigcom21        -8.554707e-39 -4.761292e-01
bigcom22         2.891277e-39 -3.185518e-02
bigcom24        -8.504425e-39 -1.975626e-01
bigcom26         2.769914e-38  3.627573e-01
bigcom28         1.944330e-39  7.358827e-02
bigcom30         4.637343e-38  2.428845e-01
bigcom31        -8.501724e-39 -2.833768e-01
bigcom32        -8.513892e-39 -3.277835e-01
bigcom33        -8.503074e-39 -1.499291e-01
bigcom34        -8.505776e-39 -2.124115e-01
bigcom36        -8.511185e-39 -6.411828e-01
bigcom37        -8.503074e-39 -1.617253e-01
bigcom38        -8.516601e-39 -3.099180e-01
bigcom39        -8.512538e-39 -2.932334e-01
bigcom40        -8.997538e-39 -2.269284e-01
bigcom43        -8.507128e-39 -2.170311e-01
bigcom44        -8.608354e-39 -1.998059e-01
bigcom46        -8.513892e-39 -3.218525e-01
bigcom47        -8.508480e-39 -3.383627e-01
bigcom49        -8.508480e-39 -2.855329e-01
bigcom50        -8.509832e-39 -3.689583e-01
bigcom51        -8.504425e-39 -2.646365e-01
bigcom52        -8.503074e-39 -3.908304e-01
bigcom54        -8.501724e-39 -1.833236e-01
bigcom56        -8.505776e-39 -2.891979e-01
bigcom62        -8.501724e-39 -4.066943e-01
bigcom66        -8.505776e-39 -4.029900e-01
bigcom68        -8.503074e-39 -2.046379e-01
bigcom69        -8.509832e-39 -4.282874e-01
bigcom71        -8.519312e-39 -1.490888e-01
bigcom72        -8.507128e-39 -2.443870e-01
bigcom73        -8.504425e-39 -3.153894e-01
bigcom74        -8.505776e-39 -2.437865e-01
bigcom75        -8.501724e-39 -3.042444e-01
bigcom76        -8.505776e-39 -3.533609e-01
bigcom77        -8.504425e-39 -4.102853e-01
bigcom79        -8.504425e-39 -5.969663e-01
bigcom80        -8.504425e-39 -3.741818e-01
bigcom82        -8.505776e-39 -6.202061e-01
bigcom83        -8.503074e-39 -1.726689e-01
bigcom84        -8.501724e-39 -5.729874e-01
bigcom85        -8.508480e-39 -3.970892e-01
bigcom87        -8.507128e-39 -3.299819e-01
bigcom89        -8.504425e-39 -4.366928e-01
bigcom91        -8.503074e-39 -4.237195e-01
bigcom92        -8.515246e-39 -3.394927e-01
bigcom93        -8.504425e-39 -2.576816e-01
bigcom96        -8.501724e-39 -4.349638e-01
bigcom97        -8.508480e-39 -3.971114e-01
bigcom98        -8.504425e-39 -5.865982e-01
bigcom99        -8.505776e-39 -3.452616e-01
bigcom101        1.359522e-37  1.847452e+00
bigcom104       -8.513892e-39 -4.965783e-01
bigcom106       -8.505776e-39 -3.455528e-01
bigcom109        2.441813e-37  1.968205e+00
bigcom113       -8.507128e-39 -4.880684e-01
bigcom116       -8.513892e-39 -2.570435e-01
bigcom120       -8.503074e-39 -4.522479e-01
bigcom123       -8.505776e-39 -3.838654e-01
bigcom126       -8.503074e-39 -3.396397e-01
bigcom127       -8.501724e-39 -1.776159e-01
bigcom137       -8.504425e-39 -3.115599e-01
bigcom139       -8.501724e-39 -3.328444e-01
bigcom140       -8.504425e-39 -3.575302e-01
bigcom143       -8.504425e-39 -3.911425e-01
bigcom145       -8.504425e-39 -1.677936e-01
bigcom146       -8.505776e-39 -1.360975e-01
bigcom147       -8.504425e-39 -2.586008e-01
bigcom149       -8.500374e-39 -3.808998e-02
bigcom153       -8.508480e-39 -3.602496e-01
bigcom154       -8.511185e-39 -2.120028e-01
bigcom156       -8.501724e-39 -3.081449e-01
bigcom157       -8.501724e-39 -1.584624e-01
bigcom158       -8.503074e-39 -3.777694e-01
bigcom160       -8.505776e-39 -3.170581e-01
bigcom161       -8.503074e-39 -3.307097e-01
bigcom162       -8.503074e-39 -2.899374e-01
bigcom164       -8.504425e-39 -2.481776e-01
bigcom166       -8.504425e-39 -1.276732e-01
bigcom167       -8.512538e-39 -3.094339e-01
bigcom171       -8.500374e-39 -3.685304e-01
bigcom173       -8.505776e-39 -1.656704e-01
bigcom175       -8.503074e-39 -1.541757e-01
bigcom176       -8.504425e-39 -2.531157e-01
bigcom177       -8.504425e-39 -1.793685e-01
bigcom178        3.958556e-37  2.070105e+00
bigcom180       -8.503074e-39 -2.743599e-01
bigcom181       -8.505776e-39 -2.535782e-01
bigcom184       -8.503074e-39 -1.567598e-01
bigcom186       -8.503074e-39 -6.701381e-01
bigcom187       -8.503074e-39 -5.599591e-01
bigcom189       -8.504425e-39 -3.048999e-01
bigcom194       -8.504425e-39 -1.273316e-01
bigcom195       -8.503074e-39 -2.764964e-01
bigcom196       -8.500374e-39 -6.263753e-01
bigcom204       -8.509832e-39 -2.823505e-01
bigcom205       -8.501724e-39 -2.808788e-01
bigcom212       -8.504425e-39 -1.112116e-01
bigcom214       -8.507128e-39 -2.465450e-01
bigcom222       -8.503074e-39 -1.941455e-01
bigcom223        0.000000e+00  0.000000e+00
bigcom226       -8.503074e-39 -2.512813e-01
bigcom227       -8.503074e-39 -2.038588e-01
bigcom229       -8.504425e-39 -1.697063e-01
bigcom233       -8.501724e-39 -3.018080e-01
bigcom236       -8.504425e-39 -2.470510e-01
bigcom237       -8.500374e-39 -2.287046e-01
bigcom246       -8.505776e-39 -2.563788e-01
bigcom248       -8.508480e-39 -4.183021e-01
bigcom249       -8.501724e-39 -3.290732e-01
bigcom250       -8.501724e-39 -4.202204e-01
bigcom254       -8.504425e-39 -2.184269e-01
bigcom266       -8.501724e-39 -5.190208e-01
bigcom269       -8.507128e-39 -2.901939e-01
bigcom272       -8.504425e-39 -3.338637e-01
bigcom274       -8.522024e-39 -2.485900e-01
bigcom281       -8.503074e-39 -2.570464e-01
bigcom291       -8.500374e-39 -2.918972e-01
bigcom292       -8.501724e-39 -2.760334e-01
bigcom295       -8.500374e-39 -3.554717e-01
bigcom299        3.283577e-37  1.964894e+00
bigcom301       -8.504425e-39 -2.283835e-01
bigcom306       -8.504425e-39 -3.348614e-01
bigcom309       -8.505776e-39 -4.945752e-01
bigcom314       -8.501724e-39 -2.131552e-01
bigcom321       -8.511185e-39 -2.430071e-01
bigcom341       -8.503074e-39 -2.741193e-01
bigcom350       -8.501724e-39 -1.392694e-01
bigcom353       -8.503074e-39 -1.527410e-01
bigcom359       -8.501724e-39 -6.701449e-01
bigcom363       -8.503074e-39 -5.266811e-02
bigcom365       -8.500374e-39 -4.715087e-01
bigcom385       -8.505776e-39 -4.356785e-01
bigcom386       -8.501724e-39 -1.187104e-01
bigcom408       -8.509832e-39 -3.933619e-01
bigcom412       -8.504425e-39 -2.421914e-01
bigcom480       -8.505776e-39 -1.345877e-01
spin_vertex     -3.425401e-39  1.002117e-01
membership_s1    2.822031e-41  5.214417e-02
membership_s3   -8.526095e-39 -3.206439e-01
membership_s4   -7.967912e-39 -1.578387e-01
membership_s5   -9.179587e-39 -2.427111e-01
membership_s6   -9.733701e-39 -1.622924e-01
membership_s7   -8.983949e-39 -2.754024e-01
membership_s8   -8.511185e-39 -3.642397e-01
membership_s9   -8.517956e-39 -3.412817e-01
membership_s11  -8.512538e-39 -3.121266e-01
membership_s12  -8.509832e-39 -3.445650e-01
membership_s14   1.600036e-37  1.319011e+00
membership_s15   1.913825e-38  5.019787e-01
membership_s16  -8.512538e-39 -3.227786e-01
membership_s17  -8.509832e-39 -3.057055e-01
membership_s18  -8.562916e-39 -2.400542e-01
membership_s20  -8.505776e-39 -2.383708e-01
membership_s21  -6.202132e-40  9.837887e-02
membership_s22  -8.526095e-39 -2.264009e-01
membership_s24  -8.524738e-39 -7.952830e-01
membership_s25  -8.512538e-39 -2.897496e-01
membership_s26  -8.520667e-39 -3.029161e-01
membership_s27  -9.654336e-40  2.240373e-02
membership_s28  -8.520667e-39 -3.862410e-01
membership_s30   1.417271e-38  2.797944e-01
membership_s31   2.824644e-39  1.460934e-01
membership_s32   4.171026e-38  7.903437e-01
membership_s33  -8.505776e-39 -2.020881e-01
membership_s36  -9.783508e-39 -3.007928e-01
membership_s37  -8.595914e-39 -2.404661e-01
V1               1.146355e-38  5.718191e-02
V2               7.787171e-39 -9.151067e-02
pdi             -2.050613e-35 -1.150975e+03
adhesion        -4.353727e-43 -1.941691e-06
cohesion         8.708482e-43  3.839340e-06
inner            2.043408e-43 -6.725166e-06
outer            3.023070e-43 -5.595101e-06
ioratio          9.469362e-39  1.780045e-01
comsize          3.145925e-42  7.817113e-05
[1] "Dataset: low_TnotC Model GBM, run: 7 of 10 2015-06-22 17:22:31"
Iter   TrainDeviance   ValidDeviance   StepSize   Improve
     1        0.1005            -nan     0.0100    0.0002
     2        0.0986            -nan     0.0100    0.0001
     3        0.0962            -nan     0.0100    0.0004
     4        0.0943            -nan     0.0100    0.0001
     5        0.0929            -nan     0.0100    0.0001
     6        0.0914            -nan     0.0100    0.0003
     7        0.0900            -nan     0.0100    0.0003
     8        0.0890            -nan     0.0100    0.0000
     9        0.0872            -nan     0.0100    0.0002
    10        0.0860            -nan     0.0100    0.0001
    20        0.0785            -nan     0.0100   -0.0000
    40        0.0660            -nan     0.0100   -0.0000
    44        0.0638            -nan     0.0100   -0.0000

[1] "GBM variable coefficients"
                            var    rel.inf
inner                     inner 9.95307794
pagerank               pagerank 9.47683396
membership_s32   membership_s32 5.88510552
V2                           V2 4.98546232
comsize                 comsize 4.74720192
ratio5                   ratio5 4.65104761
adhesion               adhesion 4.37594956
outer                     outer 4.09537667
cohesion               cohesion 3.79223207
bet                         bet 3.69993441
ioratio                 ioratio 2.81777087
ratio2                   ratio2 2.78502332
V1                           V1 2.60976192
fourth                   fourth 1.78021632
orbit50                 orbit50 1.76882015
orbit16                 orbit16 1.63631374
graph23                 graph23 1.56577624
walktrap_vertex walktrap_vertex 1.24527581
graph6                   graph6 1.23488552
graph16                 graph16 1.22903959
orbit18                 orbit18 1.14592921
upto_third           upto_third 1.13055983
coreness               coreness 1.07969778
orbit39                 orbit39 1.07376063
knn                         knn 1.00578153
spin_vertex         spin_vertex 0.96903555
graph20                 graph20 0.82037079
ratio1                   ratio1 0.81578279
orbit10                 orbit10 0.77103788
graph13                 graph13 0.73565298
orbit7                   orbit7 0.65925392
graph3                   graph3 0.63822566
graph19                 graph19 0.62771801
orbit49                 orbit49 0.62104517
orbit38                 orbit38 0.60048259
membership_s15   membership_s15 0.59754987
orbit21                 orbit21 0.59135212
membership_s27   membership_s27 0.58435701
ratio4                   ratio4 0.58376366
orbit36                 orbit36 0.57975332
graph21                 graph21 0.52112763
membership_s30   membership_s30 0.50873814
graph12                 graph12 0.46853399
orbit27                 orbit27 0.46712881
bigcom4                 bigcom4 0.34236756
orbit26                 orbit26 0.33682893
upto_fourth         upto_fourth 0.32905821
trans                     trans 0.32220685
membership_s1     membership_s1 0.31568241
graph9                   graph9 0.28703290
graph5                   graph5 0.27152363
graph4                   graph4 0.27095053
orbit28                 orbit28 0.26859214
orbit45                 orbit45 0.26092601
orbit20                 orbit20 0.22728041
bigcom22               bigcom22 0.22125725
orbit23                 orbit23 0.21804446
bigcom30               bigcom30 0.21162499
orbit2                   orbit2 0.20915372
selfinter             selfinter 0.20838248
bigcom26               bigcom26 0.20376371
graph17                 graph17 0.20176237
third                     third 0.19829225
upto_fifth           upto_fifth 0.18990580
graph11                 graph11 0.17542985
orbit56                 orbit56 0.16835530
graph2                   graph2 0.15994885
sixth                     sixth 0.14540254
orbit17                 orbit17 0.14536654
graph10                 graph10 0.14521303
graph15                 graph15 0.13475383
constraint           constraint 0.13313554
upto_sixth           upto_sixth 0.12543667
orbit63                 orbit63 0.12448005
fifth                     fifth 0.11948992
graph7                   graph7 0.11872274
orbit48                 orbit48 0.11771430
ecc                         ecc 0.11223588
membership_s31   membership_s31 0.10878339
orbit9                   orbit9 0.10681886
orbit67                 orbit67 0.09931438
graph1                   graph1 0.09432254
orbit31                 orbit31 0.08279526
orbit62                 orbit62 0.06047086
graph22                 graph22 0.05550396
orbit46                 orbit46 0.04382578
orbit60                 orbit60 0.04307647
orbit11                 orbit11 0.04280003
orbit42                 orbit42 0.04175984
orbit33                 orbit33 0.04038481
graph8                   graph8 0.03937658
orbit19                 orbit19 0.03881108
orbit37                 orbit37 0.03229184
orbit35                 orbit35 0.02654530
ratio3                   ratio3 0.02590051
ratio6                   ratio6 0.02508762
orbit29                 orbit29 0.02461877
orbit51                 orbit51 0.01544615
graph0                   graph0 0.00000000
graph14                 graph14 0.00000000
graph18                 graph18 0.00000000
graph24                 graph24 0.00000000
graph25                 graph25 0.00000000
graph26                 graph26 0.00000000
graph27                 graph27 0.00000000
graph28                 graph28 0.00000000
graph29                 graph29 0.00000000
orbit0                   orbit0 0.00000000
orbit1                   orbit1 0.00000000
orbit3                   orbit3 0.00000000
orbit4                   orbit4 0.00000000
orbit5                   orbit5 0.00000000
orbit6                   orbit6 0.00000000
orbit8                   orbit8 0.00000000
orbit12                 orbit12 0.00000000
orbit13                 orbit13 0.00000000
orbit14                 orbit14 0.00000000
orbit15                 orbit15 0.00000000
orbit22                 orbit22 0.00000000
orbit24                 orbit24 0.00000000
orbit25                 orbit25 0.00000000
orbit30                 orbit30 0.00000000
orbit32                 orbit32 0.00000000
orbit34                 orbit34 0.00000000
orbit40                 orbit40 0.00000000
orbit41                 orbit41 0.00000000
orbit43                 orbit43 0.00000000
orbit44                 orbit44 0.00000000
orbit47                 orbit47 0.00000000
orbit52                 orbit52 0.00000000
orbit53                 orbit53 0.00000000
orbit54                 orbit54 0.00000000
orbit55                 orbit55 0.00000000
orbit57                 orbit57 0.00000000
orbit58                 orbit58 0.00000000
orbit59                 orbit59 0.00000000
orbit61                 orbit61 0.00000000
orbit64                 orbit64 0.00000000
orbit65                 orbit65 0.00000000
orbit66                 orbit66 0.00000000
orbit68                 orbit68 0.00000000
orbit69                 orbit69 0.00000000
orbit70                 orbit70 0.00000000
orbit71                 orbit71 0.00000000
orbit72                 orbit72 0.00000000
AP                           AP 0.00000000
eccrad                   eccrad 0.00000000
close                     close 0.00000000
hubscore               hubscore 0.00000000
evcent                   evcent 0.00000000
first                     first 0.00000000
upto_second         upto_second 0.00000000
second                   second 0.00000000
bigcom1                 bigcom1 0.00000000
bigcom2                 bigcom2 0.00000000
bigcom3                 bigcom3 0.00000000
bigcom6                 bigcom6 0.00000000
bigcom8                 bigcom8 0.00000000
bigcom9                 bigcom9 0.00000000
bigcom11               bigcom11 0.00000000
bigcom13               bigcom13 0.00000000
bigcom15               bigcom15 0.00000000
bigcom16               bigcom16 0.00000000
bigcom21               bigcom21 0.00000000
bigcom24               bigcom24 0.00000000
bigcom28               bigcom28 0.00000000
bigcom31               bigcom31 0.00000000
bigcom32               bigcom32 0.00000000
bigcom33               bigcom33 0.00000000
bigcom34               bigcom34 0.00000000
bigcom36               bigcom36 0.00000000
bigcom37               bigcom37 0.00000000
bigcom38               bigcom38 0.00000000
bigcom39               bigcom39 0.00000000
bigcom40               bigcom40 0.00000000
bigcom43               bigcom43 0.00000000
bigcom44               bigcom44 0.00000000
bigcom46               bigcom46 0.00000000
bigcom47               bigcom47 0.00000000
bigcom49               bigcom49 0.00000000
bigcom50               bigcom50 0.00000000
bigcom51               bigcom51 0.00000000
bigcom52               bigcom52 0.00000000
bigcom54               bigcom54 0.00000000
bigcom56               bigcom56 0.00000000
bigcom62               bigcom62 0.00000000
bigcom66               bigcom66 0.00000000
bigcom68               bigcom68 0.00000000
bigcom69               bigcom69 0.00000000
bigcom71               bigcom71 0.00000000
bigcom72               bigcom72 0.00000000
bigcom73               bigcom73 0.00000000
bigcom74               bigcom74 0.00000000
bigcom75               bigcom75 0.00000000
bigcom76               bigcom76 0.00000000
bigcom77               bigcom77 0.00000000
bigcom79               bigcom79 0.00000000
bigcom80               bigcom80 0.00000000
bigcom82               bigcom82 0.00000000
bigcom83               bigcom83 0.00000000
bigcom84               bigcom84 0.00000000
bigcom85               bigcom85 0.00000000
bigcom87               bigcom87 0.00000000
bigcom89               bigcom89 0.00000000
bigcom91               bigcom91 0.00000000
bigcom92               bigcom92 0.00000000
bigcom93               bigcom93 0.00000000
bigcom96               bigcom96 0.00000000
bigcom97               bigcom97 0.00000000
bigcom98               bigcom98 0.00000000
bigcom99               bigcom99 0.00000000
bigcom101             bigcom101 0.00000000
bigcom104             bigcom104 0.00000000
bigcom106             bigcom106 0.00000000
bigcom109             bigcom109 0.00000000
bigcom113             bigcom113 0.00000000
bigcom116             bigcom116 0.00000000
bigcom120             bigcom120 0.00000000
bigcom123             bigcom123 0.00000000
bigcom126             bigcom126 0.00000000
bigcom127             bigcom127 0.00000000
bigcom137             bigcom137 0.00000000
bigcom139             bigcom139 0.00000000
bigcom140             bigcom140 0.00000000
bigcom143             bigcom143 0.00000000
bigcom145             bigcom145 0.00000000
bigcom146             bigcom146 0.00000000
bigcom147             bigcom147 0.00000000
bigcom149             bigcom149 0.00000000
bigcom153             bigcom153 0.00000000
bigcom154             bigcom154 0.00000000
bigcom156             bigcom156 0.00000000
bigcom157             bigcom157 0.00000000
bigcom158             bigcom158 0.00000000
bigcom160             bigcom160 0.00000000
bigcom161             bigcom161 0.00000000
bigcom162             bigcom162 0.00000000
bigcom164             bigcom164 0.00000000
bigcom166             bigcom166 0.00000000
bigcom167             bigcom167 0.00000000
bigcom171             bigcom171 0.00000000
bigcom173             bigcom173 0.00000000
bigcom175             bigcom175 0.00000000
bigcom176             bigcom176 0.00000000
bigcom177             bigcom177 0.00000000
bigcom178             bigcom178 0.00000000
bigcom180             bigcom180 0.00000000
bigcom181             bigcom181 0.00000000
bigcom184             bigcom184 0.00000000
bigcom186             bigcom186 0.00000000
bigcom187             bigcom187 0.00000000
bigcom189             bigcom189 0.00000000
bigcom194             bigcom194 0.00000000
bigcom195             bigcom195 0.00000000
bigcom196             bigcom196 0.00000000
bigcom204             bigcom204 0.00000000
bigcom205             bigcom205 0.00000000
bigcom212             bigcom212 0.00000000
bigcom214             bigcom214 0.00000000
bigcom222             bigcom222 0.00000000
bigcom223             bigcom223 0.00000000
bigcom226             bigcom226 0.00000000
bigcom227             bigcom227 0.00000000
bigcom229             bigcom229 0.00000000
bigcom233             bigcom233 0.00000000
bigcom236             bigcom236 0.00000000
bigcom237             bigcom237 0.00000000
bigcom246             bigcom246 0.00000000
bigcom248             bigcom248 0.00000000
bigcom249             bigcom249 0.00000000
bigcom250             bigcom250 0.00000000
bigcom254             bigcom254 0.00000000
bigcom266             bigcom266 0.00000000
bigcom269             bigcom269 0.00000000
bigcom272             bigcom272 0.00000000
bigcom274             bigcom274 0.00000000
bigcom281             bigcom281 0.00000000
bigcom291             bigcom291 0.00000000
bigcom292             bigcom292 0.00000000
bigcom295             bigcom295 0.00000000
bigcom299             bigcom299 0.00000000
bigcom301             bigcom301 0.00000000
bigcom306             bigcom306 0.00000000
bigcom309             bigcom309 0.00000000
bigcom314             bigcom314 0.00000000
bigcom321             bigcom321 0.00000000
bigcom341             bigcom341 0.00000000
bigcom350             bigcom350 0.00000000
bigcom353             bigcom353 0.00000000
bigcom359             bigcom359 0.00000000
bigcom363             bigcom363 0.00000000
bigcom365             bigcom365 0.00000000
bigcom385             bigcom385 0.00000000
bigcom386             bigcom386 0.00000000
bigcom408             bigcom408 0.00000000
bigcom412             bigcom412 0.00000000
bigcom480             bigcom480 0.00000000
membership_s3     membership_s3 0.00000000
membership_s4     membership_s4 0.00000000
membership_s5     membership_s5 0.00000000
membership_s6     membership_s6 0.00000000
membership_s7     membership_s7 0.00000000
membership_s8     membership_s8 0.00000000
membership_s9     membership_s9 0.00000000
membership_s11   membership_s11 0.00000000
membership_s12   membership_s12 0.00000000
membership_s14   membership_s14 0.00000000
membership_s16   membership_s16 0.00000000
membership_s17   membership_s17 0.00000000
membership_s18   membership_s18 0.00000000
membership_s20   membership_s20 0.00000000
membership_s21   membership_s21 0.00000000
membership_s22   membership_s22 0.00000000
membership_s24   membership_s24 0.00000000
membership_s25   membership_s25 0.00000000
membership_s26   membership_s26 0.00000000
membership_s28   membership_s28 0.00000000
membership_s33   membership_s33 0.00000000
membership_s36   membership_s36 0.00000000
membership_s37   membership_s37 0.00000000
pdi                         pdi 0.00000000
[1] "Dataset: low_TnotC Model RF, run: 7 of 10 2015-06-22 17:23:04"
     |      Out-of-bag   |
Tree |      MSE  %Var(y) |
   1 |  0.01861   209.86 |
   2 |  0.01978   223.07 |
   3 |  0.01825   205.77 |
   4 |  0.01736   195.76 |
   5 |  0.01678   189.26 |
   6 |  0.01531   172.70 |
   7 |  0.01429   161.15 |
   8 |  0.01341   151.25 |
   9 |   0.0125   141.01 |
  10 |  0.01187   133.83 |
  11 |   0.0116   130.82 |
  12 |  0.01135   128.03 |
  13 |  0.01147   129.33 |
  14 |  0.01131   127.50 |
  15 |  0.01112   125.45 |
  16 |  0.01086   122.47 |
  17 |  0.01072   120.88 |
  18 |  0.01052   118.63 |
  19 |   0.0105   118.38 |
  20 |  0.01039   117.19 |
  21 |  0.01029   116.04 |
  22 |  0.01022   115.21 |
  23 |  0.01013   114.22 |
  24 |   0.0101   113.90 |
  25 |  0.01011   114.01 |
  26 |  0.01008   113.73 |
  27 |  0.01015   114.47 |
  28 | 0.009952   112.24 |
  29 | 0.009816   110.70 |
  30 | 0.009844   111.01 |
  31 | 0.009765   110.13 |
  32 | 0.009705   109.45 |
  33 | 0.009639   108.71 |
  34 | 0.009626   108.56 |
  35 | 0.009634   108.65 |
  36 | 0.009606   108.33 |
  37 |  0.00961   108.37 |
  38 |  0.00957   107.93 |
  39 | 0.009585   108.09 |
  40 | 0.009574   107.97 |
  41 | 0.009544   107.64 |
  42 | 0.009521   107.37 |
  43 | 0.009472   106.82 |
  44 | 0.009475   106.86 |
  45 | 0.009456   106.64 |
  46 | 0.009445   106.52 |
  47 | 0.009451   106.59 |
  48 | 0.009442   106.48 |
  49 | 0.009397   105.98 |
  50 | 0.009378   105.77 |
  51 | 0.009398   105.98 |
  52 | 0.009401   106.02 |
  53 | 0.009369   105.66 |
  54 | 0.009359   105.54 |
  55 | 0.009334   105.27 |
  56 | 0.009323   105.15 |
  57 | 0.009313   105.03 |
  58 | 0.009312   105.02 |
  59 | 0.009331   105.23 |
  60 | 0.009317   105.07 |
  61 | 0.009312   105.02 |
  62 | 0.009292   104.79 |
  63 | 0.009279   104.65 |
  64 | 0.009264   104.48 |
  65 | 0.009275   104.60 |
  66 | 0.009271   104.55 |
  67 | 0.009261   104.45 |
  68 | 0.009256   104.39 |
  69 |  0.00925   104.32 |
  70 | 0.009245   104.26 |
  71 | 0.009258   104.41 |
  72 | 0.009239   104.20 |
  73 | 0.009235   104.14 |
  74 | 0.009247   104.29 |
  75 | 0.009252   104.34 |
  76 | 0.009238   104.18 |
  77 | 0.009255   104.37 |
  78 | 0.009233   104.12 |
  79 |  0.00924   104.21 |
  80 | 0.009231   104.11 |
  81 | 0.009227   104.06 |
  82 | 0.009217   103.95 |
  83 | 0.009207   103.84 |
  84 | 0.009201   103.77 |
  85 |  0.00919   103.65 |
  86 | 0.009187   103.61 |
  87 | 0.009185   103.58 |
  88 | 0.009191   103.66 |
  89 | 0.009206   103.83 |
  90 | 0.009211   103.87 |
  91 | 0.009222   104.00 |
  92 | 0.009218   103.95 |
  93 |  0.00922   103.98 |
  94 | 0.009211   103.88 |
  95 | 0.009218   103.96 |
  96 | 0.009215   103.93 |
  97 |  0.00921   103.86 |
  98 |  0.00922   103.97 |
  99 | 0.009231   104.11 |
 100 | 0.009209   103.86 |
[1] "Random Forest variable coefficients"
                      %IncMSE IncNodePurity
graph0           1.594522e-05  5.517094e-02
graph1           2.146642e-03  1.699458e-01
graph2           1.997927e-05  8.711430e-02
graph3           1.618843e-03  5.090139e-01
graph4           5.829241e-03  3.946129e-01
graph5           5.250482e-04  1.517788e-01
graph6           2.007966e-04  1.495954e-01
graph7           2.206531e-05  1.607843e-02
graph8           0.000000e+00  1.732143e-02
graph9           1.525452e-03  2.981956e-01
graph10          1.606921e-03  4.660227e-01
graph11          5.923167e-03  3.417081e-01
graph12          2.709432e-03  4.650365e-01
graph13          1.792930e-03  2.975926e-01
graph14          8.825804e-04  2.396535e-01
graph15          2.382387e-03  2.079331e-01
graph16          4.629380e-03  3.849148e-01
graph17          5.387518e-04  2.474949e-01
graph18          4.709870e-04  4.379934e-02
graph19          4.348071e-03  5.265676e-01
graph20          9.937463e-04  2.217146e-01
graph21          7.100652e-04  2.789641e-01
graph22          6.115381e-05  6.334732e-02
graph23          6.738415e-04  2.397718e-01
graph24          7.961080e-05  3.378779e-02
graph25          6.892840e-05  1.130864e-01
graph26          4.264694e-06  3.383333e-02
graph27          0.000000e+00  3.035766e-19
graph28          0.000000e+00  1.095044e-19
graph29          0.000000e+00  3.469447e-20
orbit0           4.490146e-05  1.074720e-01
orbit1           4.758125e-03  2.970854e-01
orbit2           1.357401e-04  1.558826e-01
orbit3          -5.416088e-06  5.434502e-02
orbit4           5.827100e-04  4.196375e-01
orbit5           1.678610e-04  1.577242e-01
orbit6           3.783732e-03  3.174061e-01
orbit7           6.110047e-05  1.245464e-01
orbit8           1.880640e-04  1.077708e-01
orbit9           1.172873e-03  1.794583e-01
orbit10          2.214090e-04  3.459577e-02
orbit11          3.859987e-04  1.444981e-01
orbit12          4.367601e-05  6.923595e-02
orbit13          0.000000e+00  1.790936e-02
orbit14          0.000000e+00  1.428571e-02
orbit15          2.568085e-03  4.137896e-01
orbit16          7.083794e-04  3.260971e-01
orbit17          5.272132e-04  1.155405e-01
orbit18          2.132570e-03  7.634596e-01
orbit19          6.480366e-03  3.731026e-01
orbit20          2.020653e-04  2.072743e-01
orbit21          4.388614e-04  1.566983e-01
orbit22          5.730270e-03  3.000184e-01
orbit23          3.971848e-05  1.268148e-01
orbit24          4.155096e-03  3.726306e-01
orbit25         -4.445410e-06  6.031746e-02
orbit26          6.394805e-04  1.065759e-01
orbit27          2.574243e-03  4.975987e-01
orbit28          9.465422e-04  2.744498e-01
orbit29          1.055576e-04  6.713664e-02
orbit30          3.966067e-04  6.772651e-02
orbit31          4.053751e-03  2.185720e-01
orbit32          2.144549e-04  5.142524e-02
orbit33          8.906375e-05  1.092219e-01
orbit34          2.643970e-03  2.192608e-01
orbit35          1.473917e-03  2.593133e-01
orbit36          5.339905e-04  2.558338e-01
orbit37          2.217317e-04  1.866971e-01
orbit38          6.217363e-04  4.133907e-01
orbit39          1.709251e-03  1.887836e-01
orbit40          1.509815e-04  3.539486e-02
orbit41          3.894255e-05  7.956006e-02
orbit42         -1.527920e-06  4.426098e-02
orbit43          1.654103e-04  1.312394e-01
orbit44          0.000000e+00  1.626303e-21
orbit45          9.455500e-04  4.167209e-01
orbit46          3.941876e-05  5.894259e-02
orbit47          9.955769e-05  4.221509e-02
orbit48          1.210531e-04  7.155506e-02
orbit49          7.951228e-04  2.861190e-01
orbit50          1.178775e-03  3.831891e-01
orbit51          8.576042e-04  6.960089e-02
orbit52          2.356206e-04  5.059762e-02
orbit53          0.000000e+00  5.333333e-03
orbit54          3.433178e-04  2.209016e-02
orbit55          0.000000e+00  7.101524e-20
orbit56          3.528796e-04  1.128219e-01
orbit57          0.000000e+00  8.750000e-03
orbit58          0.000000e+00  1.149254e-19
orbit59          6.498616e-05  1.568211e-02
orbit60          4.332756e-06  3.683888e-02
orbit61          0.000000e+00  1.398621e-19
orbit62          7.606373e-05  1.123684e-01
orbit63          3.051152e-05  1.842757e-02
orbit64          0.000000e+00  1.193164e-18
orbit65          4.286327e-06  8.571429e-03
orbit66          6.507147e-05  5.322863e-02
orbit67          1.300596e-05  7.953852e-02
orbit68          8.521517e-06  8.333333e-03
orbit69          0.000000e+00  1.387779e-19
orbit70          0.000000e+00  1.458252e-19
orbit71          0.000000e+00  1.235990e-19
orbit72          0.000000e+00  6.993104e-20
AP               5.719496e-06  5.663727e-02
bet              5.934771e-04  9.740318e-01
ecc              4.856964e-05  2.436509e-03
eccrad           4.254995e-06  4.220299e-02
close            3.543073e-03  2.477746e-01
constraint       7.658906e-04  3.406635e-01
coreness         1.540857e-03  2.654438e-01
knn              1.609385e-03  2.287838e-01
hubscore         1.234887e-03  3.132976e-01
pagerank         4.693500e-03  2.399959e+00
trans            2.428866e-05  1.424554e-01
evcent           6.066412e-04  3.747030e-01
first            1.335004e-04  1.024388e-01
upto_second      2.116780e-03  3.045488e-01
upto_third       3.659674e-03  3.479653e-01
upto_fourth      2.881701e-03  3.619732e-01
upto_fifth       1.376828e-03  2.040369e-01
upto_sixth       3.887084e-03  2.794295e-01
second           5.417479e-03  3.776909e-01
third            3.040861e-03  3.206095e-01
fourth           2.232776e-03  9.138108e-01
fifth            1.567312e-03  4.403863e-01
sixth            1.308434e-03  4.375694e-01
ratio1           3.599944e-03  4.940739e-01
ratio2           2.379265e-03  1.205495e+00
ratio3           1.138558e-03  7.796332e-01
ratio4           3.950297e-03  6.409821e-01
ratio5           2.360728e-03  2.162926e+00
ratio6           1.736017e-03  5.457631e-01
selfinter        9.770840e-04  2.349701e-01
walktrap_vertex -1.762332e-05  3.196712e-01
bigcom1          0.000000e+00  8.336431e-18
bigcom2          0.000000e+00  0.000000e+00
bigcom3          3.462537e-05  7.296468e-02
bigcom4          6.007837e-05  2.771048e-02
bigcom6          0.000000e+00  0.000000e+00
bigcom8          0.000000e+00  5.692061e-20
bigcom9          0.000000e+00  3.469447e-20
bigcom11         0.000000e+00  3.469447e-20
bigcom13         0.000000e+00  0.000000e+00
bigcom15         0.000000e+00  1.387779e-19
bigcom16         0.000000e+00  0.000000e+00
bigcom21         0.000000e+00  7.101524e-20
bigcom22        -2.565538e-05  6.432103e-02
bigcom24         0.000000e+00  0.000000e+00
bigcom26        -3.230598e-05  2.698070e-01
bigcom28        -3.887978e-05  6.805544e-02
bigcom30         5.036017e-04  1.977942e-01
bigcom31         0.000000e+00  0.000000e+00
bigcom32         0.000000e+00  7.318365e-20
bigcom33         0.000000e+00  0.000000e+00
bigcom34         0.000000e+00  0.000000e+00
bigcom36         0.000000e+00  0.000000e+00
bigcom37         0.000000e+00  0.000000e+00
bigcom38         0.000000e+00  3.469447e-20
bigcom39         0.000000e+00  3.577867e-20
bigcom40         0.000000e+00  7.047314e-21
bigcom43         0.000000e+00  1.040834e-19
bigcom44         0.000000e+00  3.523657e-20
bigcom46         0.000000e+00  7.047314e-20
bigcom47         0.000000e+00  0.000000e+00
bigcom49         0.000000e+00  0.000000e+00
bigcom50         0.000000e+00  0.000000e+00
bigcom51         0.000000e+00  0.000000e+00
bigcom52         0.000000e+00  0.000000e+00
bigcom54         0.000000e+00  0.000000e+00
bigcom56         0.000000e+00  0.000000e+00
bigcom62        -1.953707e-05  5.990539e-01
bigcom66         0.000000e+00  3.469447e-20
bigcom68         0.000000e+00  3.469447e-20
bigcom69         0.000000e+00  0.000000e+00
bigcom71         0.000000e+00  7.264155e-20
bigcom72         0.000000e+00  0.000000e+00
bigcom73         0.000000e+00  3.469447e-20
bigcom74         0.000000e+00  0.000000e+00
bigcom75         0.000000e+00  0.000000e+00
bigcom76         0.000000e+00  9.757820e-21
bigcom77         0.000000e+00  1.040834e-19
bigcom79         0.000000e+00  0.000000e+00
bigcom80         0.000000e+00  3.469447e-20
bigcom82         0.000000e+00  0.000000e+00
bigcom83         0.000000e+00  0.000000e+00
bigcom84         0.000000e+00  3.469447e-20
bigcom85         0.000000e+00  0.000000e+00
bigcom87         0.000000e+00  6.938894e-20
bigcom89         0.000000e+00  3.469447e-20
bigcom91         0.000000e+00  3.577867e-20
bigcom92         0.000000e+00  1.734723e-20
bigcom93         0.000000e+00  0.000000e+00
bigcom96         0.000000e+00  0.000000e+00
bigcom97         0.000000e+00  0.000000e+00
bigcom98         0.000000e+00  0.000000e+00
bigcom99         0.000000e+00  0.000000e+00
bigcom101        5.831287e-06  2.519397e-01
bigcom104        0.000000e+00  0.000000e+00
bigcom106        0.000000e+00  0.000000e+00
bigcom109       -4.175198e-06  5.530288e-01
bigcom113        0.000000e+00  3.469447e-20
bigcom116        0.000000e+00  0.000000e+00
bigcom120        0.000000e+00  0.000000e+00
bigcom123        0.000000e+00  0.000000e+00
bigcom126        0.000000e+00  0.000000e+00
bigcom127        0.000000e+00  0.000000e+00
bigcom137        0.000000e+00  3.469447e-20
bigcom139        0.000000e+00  0.000000e+00
bigcom140        0.000000e+00  0.000000e+00
bigcom143        2.972046e-05  3.021593e-01
bigcom145        0.000000e+00  7.047314e-20
bigcom146        0.000000e+00  1.084202e-21
bigcom147        0.000000e+00  0.000000e+00
bigcom149        0.000000e+00  0.000000e+00
bigcom153        0.000000e+00  3.252607e-21
bigcom154        0.000000e+00  3.469447e-20
bigcom156        0.000000e+00  0.000000e+00
bigcom157        0.000000e+00  0.000000e+00
bigcom158        0.000000e+00  1.084202e-21
bigcom160        0.000000e+00  3.469447e-20
bigcom161        0.000000e+00  6.938894e-20
bigcom162        0.000000e+00  0.000000e+00
bigcom164        0.000000e+00  3.577867e-20
bigcom166        0.000000e+00  0.000000e+00
bigcom167        0.000000e+00  3.469447e-20
bigcom171        0.000000e+00  0.000000e+00
bigcom173        0.000000e+00  0.000000e+00
bigcom175        0.000000e+00  3.469447e-20
bigcom176        0.000000e+00  0.000000e+00
bigcom177        0.000000e+00  0.000000e+00
bigcom178        1.198237e-04  9.725870e-01
bigcom180        0.000000e+00  3.469447e-20
bigcom181        0.000000e+00  0.000000e+00
bigcom184        0.000000e+00  0.000000e+00
bigcom186        0.000000e+00  0.000000e+00
bigcom187        0.000000e+00  5.421011e-22
bigcom189        0.000000e+00  0.000000e+00
bigcom194        0.000000e+00  3.469447e-20
bigcom195        0.000000e+00  8.333333e-04
bigcom196        0.000000e+00  0.000000e+00
bigcom204        0.000000e+00  6.938894e-20
bigcom205        1.502675e-05  3.733367e-01
bigcom212        0.000000e+00  3.469447e-20
bigcom214        0.000000e+00  0.000000e+00
bigcom222        0.000000e+00  0.000000e+00
bigcom223        0.000000e+00  0.000000e+00
bigcom226        0.000000e+00  0.000000e+00
bigcom227        0.000000e+00  0.000000e+00
bigcom229        0.000000e+00  0.000000e+00
bigcom233        0.000000e+00  0.000000e+00
bigcom236        0.000000e+00  0.000000e+00
bigcom237        0.000000e+00  0.000000e+00
bigcom246        0.000000e+00  0.000000e+00
bigcom248        0.000000e+00  0.000000e+00
bigcom249        0.000000e+00  0.000000e+00
bigcom250        0.000000e+00  4.336809e-21
bigcom254        0.000000e+00  0.000000e+00
bigcom266        0.000000e+00  0.000000e+00
bigcom269        0.000000e+00  0.000000e+00
bigcom272        0.000000e+00  0.000000e+00
bigcom274        0.000000e+00  0.000000e+00
bigcom281        0.000000e+00  0.000000e+00
bigcom291        0.000000e+00  0.000000e+00
bigcom292        0.000000e+00  0.000000e+00
bigcom295        0.000000e+00  0.000000e+00
bigcom299       -2.749182e-06  5.148830e-01
bigcom301        0.000000e+00  2.168404e-21
bigcom306        0.000000e+00  0.000000e+00
bigcom309        0.000000e+00  0.000000e+00
bigcom314        0.000000e+00  0.000000e+00
bigcom321        0.000000e+00  3.469447e-20
bigcom341        0.000000e+00  0.000000e+00
bigcom350        0.000000e+00  0.000000e+00
bigcom353        0.000000e+00  0.000000e+00
bigcom359        0.000000e+00  0.000000e+00
bigcom363        0.000000e+00  3.469447e-20
bigcom365        0.000000e+00  0.000000e+00
bigcom385        0.000000e+00  3.632077e-20
bigcom386        0.000000e+00  0.000000e+00
bigcom408        0.000000e+00  1.084202e-21
bigcom412        0.000000e+00  4.119968e-20
bigcom480        0.000000e+00  3.469447e-20
spin_vertex      1.611835e-04  1.908336e-01
membership_s1    5.458578e-05  8.058495e-02
membership_s3    0.000000e+00  3.577867e-20
membership_s4    3.290372e-05  4.320650e-02
membership_s5    0.000000e+00  8.131516e-21
membership_s6    0.000000e+00  1.421186e-02
membership_s7    0.000000e+00  8.333333e-03
membership_s8    0.000000e+00  1.040834e-19
membership_s9    0.000000e+00  3.469447e-20
membership_s11   0.000000e+00  3.577867e-20
membership_s12   0.000000e+00  3.469447e-20
membership_s14  -4.082131e-05  2.066632e-01
membership_s15   9.068503e-05  1.657154e-01
membership_s16   0.000000e+00  1.084202e-21
membership_s17   0.000000e+00  1.301043e-20
membership_s18   0.000000e+00  1.561251e-19
membership_s20   0.000000e+00  0.000000e+00
membership_s21   7.920300e-05  1.422468e-01
membership_s22   0.000000e+00  1.040834e-19
membership_s24   0.000000e+00  0.000000e+00
membership_s25   0.000000e+00  3.469447e-20
membership_s26   0.000000e+00  0.000000e+00
membership_s27   8.052780e-05  3.307435e-02
membership_s28   0.000000e+00  0.000000e+00
membership_s30   5.302733e-05  1.011818e-01
membership_s31   7.589034e-05  9.169786e-02
membership_s32   1.716476e-03  8.160098e-01
membership_s33   0.000000e+00  5.421011e-22
membership_s36   8.787346e-06  1.500000e-02
membership_s37   0.000000e+00  9.215718e-20
V1               1.917698e-03  6.614385e-01
V2               8.100409e-04  8.768421e-01
pdi              0.000000e+00  1.592278e-03
adhesion         9.885857e-03  1.304081e+00
cohesion         9.231347e-03  1.328185e+00
inner            7.529792e-03  1.948863e+00
outer            6.053419e-03  1.347043e+00
ioratio          5.256715e-03  1.349802e+00
comsize          7.718960e-03  1.151187e+00
[1] "Dataset: low_TnotC Model GLM, run: 7 of 10 2015-06-22 17:24:50"
[1] "glmnet variable coefficients"
                         [,1]          [,2]
(Intercept)     -4.707437e+00 -5.658157e+00
graph0           2.330293e-39  2.227107e-02
graph1          -4.429117e-42 -1.877249e-05
graph2           3.078254e-40  1.647424e-02
graph3          -2.009235e-43 -7.402199e-07
graph4          -4.508467e-45 -2.177248e-08
graph5           2.030463e-41  3.107986e-04
graph6          -1.828957e-42 -5.033949e-06
graph7          -7.696826e-41 -1.094750e-03
graph8          -2.257987e-39 -6.387647e-02
graph9          -3.679627e-45 -1.396632e-08
graph10         -1.657679e-46 -5.872263e-10
graph11         -6.770913e-48 -4.220640e-11
graph12         -1.001855e-44  2.393293e-08
graph13         -8.902215e-44 -6.447781e-07
graph14         -1.212696e-45 -4.224328e-09
graph15          9.816155e-43  8.090354e-05
graph16         -3.409456e-44  1.098024e-07
graph17         -6.031533e-44 -1.580943e-07
graph18         -2.359208e-42 -2.416584e-05
graph19         -4.871489e-43 -2.336523e-06
graph20          3.844626e-43  9.747577e-06
graph21         -2.067447e-42  1.279803e-05
graph22         -1.460681e-42 -1.265614e-05
graph23         -2.577862e-42 -2.201400e-05
graph24         -7.135499e-42 -5.920990e-05
graph25         -5.660351e-42 -3.277217e-04
graph26         -2.977369e-41 -3.433721e-04
graph27         -2.609942e-40 -3.292953e-03
graph28         -1.620057e-40 -6.999342e-04
graph29         -7.403020e-39 -1.621304e-01
orbit0           2.330293e-39  2.229053e-02
orbit1          -4.451209e-42 -1.882924e-05
orbit2           9.653134e-40  1.049838e-03
orbit3           3.078254e-40  1.647483e-02
orbit4          -2.300361e-43 -8.896301e-07
orbit5          -5.271386e-43  1.264966e-06
orbit6          -4.508479e-45 -2.175253e-08
orbit7           9.358652e-40 -6.226919e-03
orbit8           2.030463e-41  3.137800e-04
orbit9          -2.240955e-42 -5.336033e-08
orbit10         -3.958658e-42 -4.277703e-05
orbit11         -2.601915e-41 -1.350726e-03
orbit12         -7.823043e-41 -1.115673e-03
orbit13          6.736139e-40  1.954617e-02
orbit14         -2.257987e-39 -6.390072e-02
orbit15         -4.753170e-45 -1.418878e-08
orbit16          2.457029e-44  7.138406e-07
orbit17         -9.787949e-45 -1.843438e-07
orbit18         -4.973017e-46 -1.848859e-08
orbit19         -1.761230e-46 -4.434640e-10
orbit20         -1.369876e-45 -1.626871e-08
orbit21          3.997913e-43  6.126629e-06
orbit22         -6.770913e-48 -4.209700e-11
orbit23          2.071719e-39  6.882895e-03
orbit24         -1.210655e-44  4.786473e-08
orbit25         -1.541603e-44 -7.628146e-08
orbit26         -2.316545e-42 -3.393239e-05
orbit27         -1.076781e-43  8.774077e-08
orbit28         -1.489137e-43  1.218213e-05
orbit29         -2.752843e-43 -5.271622e-06
orbit30         -3.595168e-42 -1.011240e-04
orbit31         -1.357758e-45 -4.640788e-09
orbit32         -3.564417e-45 -1.380167e-08
orbit33         -2.317003e-40 -2.835023e-02
orbit34          9.816155e-43  8.100684e-05
orbit35         -6.018547e-44  2.054878e-07
orbit36          1.686867e-43 -4.506560e-06
orbit37         -2.710079e-44  6.974275e-08
orbit38          4.241946e-41  4.984246e-04
orbit39         -1.141755e-43 -1.506745e-07
orbit40         -5.736935e-44 -2.817091e-07
orbit41         -4.833543e-42 -3.573132e-05
orbit42          4.311084e-40  5.688059e-02
orbit43         -2.359334e-42 -2.415231e-05
orbit44          4.436286e-39 -3.276829e-02
orbit45         -5.152126e-43 -1.000549e-06
orbit46         -1.915246e-42 -3.279851e-05
orbit47         -5.280337e-41 -9.702904e-04
orbit48         -3.845579e-42 -3.688697e-05
orbit49          3.790920e-43  9.932111e-06
orbit50          8.228060e-41 -3.364420e-04
orbit51          1.278206e-42  1.187945e-04
orbit52         -7.053733e-42 -8.159023e-05
orbit53         -1.148674e-40 -2.543224e-03
orbit54         -1.460642e-42 -1.264086e-05
orbit55         -5.842218e-39 -4.125868e-01
orbit56         -2.599805e-42 -2.230322e-05
orbit57         -7.109491e-42 -4.953288e-05
orbit58         -5.106979e-39 -1.501215e-01
orbit59         -7.505364e-42 -6.228933e-05
orbit60         -6.440222e-41 -5.139209e-04
orbit61         -6.650859e-39 -1.103882e-01
orbit62          1.645131e-42 -2.715822e-04
orbit63         -1.963983e-40 -3.948520e-03
orbit64         -1.308137e-40 -2.145154e-03
orbit65         -3.609728e-41 -4.457726e-04
orbit66         -7.044743e-41 -3.546877e-04
orbit67          5.310010e-39  2.268438e-01
orbit68         -2.610561e-40 -3.269930e-03
orbit69         -9.054851e-39 -2.911521e-01
orbit70         -1.618084e-40 -6.608178e-04
orbit71         -4.364479e-39 -8.703173e-02
orbit72         -7.403020e-39 -1.620703e-01
AP              -3.981531e-39 -1.779629e-01
bet              4.371173e-44  6.796945e-06
ecc              2.563670e-39 -4.116238e-03
eccrad           1.538202e-38 -2.470783e-02
close           -8.451895e-38 -3.083610e-01
constraint      -9.868371e-39 -1.526262e-01
coreness         3.350351e-39  5.543649e-02
knn             -7.662892e-42 -4.452493e-05
hubscore        -5.086769e-37 -3.613009e-01
pagerank        -2.428510e-38 -6.273831e-01
trans            5.414836e-41  4.188380e-02
evcent          -5.072821e-37 -4.586025e-01
first            2.330293e-39  2.219607e-02
upto_second     -4.553045e-42 -1.857865e-05
upto_third      -9.310606e-43 -3.169338e-06
upto_fourth     -5.649174e-43 -2.969699e-06
upto_fifth       3.996224e-43  1.109815e-05
upto_sixth       1.300214e-42  3.343844e-05
second          -4.565074e-42 -1.868943e-05
third           -1.006766e-42 -3.175617e-06
fourth           1.203965e-42  2.561994e-06
fifth            1.031222e-42  7.630554e-06
sixth           -3.721209e-43 -1.088783e-05
ratio1          -7.631878e-42 -4.442508e-05
ratio2           5.544541e-42 -6.147634e-05
ratio3           1.072297e-41  3.396527e-04
ratio4          -1.894907e-41 -4.044210e-04
ratio5          -3.845028e-40 -8.579402e-03
ratio6          -1.007634e-42 -2.182701e-05
selfinter        1.887720e-38  2.120181e-01
walktrap_vertex -2.906071e-39 -1.399702e-01
bigcom1         -9.705844e-39 -2.401984e-01
bigcom2         -9.047610e-39 -2.587550e-01
bigcom3          3.208321e-40 -1.474987e-02
bigcom4         -5.748513e-40  5.239313e-02
bigcom6         -9.040380e-39 -2.720149e-01
bigcom8         -9.179756e-39 -1.320681e-01
bigcom9         -9.076646e-39 -3.470381e-01
bigcom11        -9.051953e-39 -4.168843e-01
bigcom13        -9.062105e-39 -3.669940e-01
bigcom15        -9.066462e-39 -1.955696e-01
bigcom16        -9.043270e-39 -3.227565e-01
bigcom21        -9.101473e-39 -4.430342e-01
bigcom22         1.493238e-38  1.657365e-01
bigcom24        -9.043270e-39 -2.127369e-01
bigcom26         2.715904e-38  3.939954e-01
bigcom28         1.289858e-39  4.437534e-02
bigcom30         3.932645e-38  1.842911e-01
bigcom31        -9.040380e-39 -2.633487e-01
bigcom32        -9.054851e-39 -3.419814e-01
bigcom33        -9.041825e-39 -1.648426e-01
bigcom34        -9.043270e-39 -2.468372e-01
bigcom36        -9.047610e-39 -6.747415e-01
bigcom37        -9.041825e-39 -1.919228e-01
bigcom38        -9.056301e-39 -3.010596e-01
bigcom39        -9.054851e-39 -3.157759e-01
bigcom40        -9.563086e-39 -2.131365e-01
bigcom43        -9.046163e-39 -2.266790e-01
bigcom44        -9.145619e-39 -2.274256e-01
bigcom46        -9.051953e-39 -3.773760e-01
bigcom47        -9.044716e-39 -3.834283e-01
bigcom49        -9.049057e-39 -2.962057e-01
bigcom50        -9.049057e-39 -3.668277e-01
bigcom51        -9.041825e-39 -2.736964e-01
bigcom52        -9.041825e-39 -3.958168e-01
bigcom54        -9.043270e-39 -2.079394e-01
bigcom56        -9.043270e-39 -3.143441e-01
bigcom62         3.278200e-37  1.840461e+00
bigcom66        -9.044716e-39 -4.324471e-01
bigcom68        -9.043270e-39 -2.213724e-01
bigcom69        -9.049057e-39 -4.381864e-01
bigcom71        -9.059202e-39 -1.756692e-01
bigcom72        -9.044716e-39 -2.186892e-01
bigcom73        -9.043270e-39 -3.670516e-01
bigcom74        -9.046163e-39 -2.503245e-01
bigcom75        -9.038935e-39 -3.409705e-01
bigcom76        -9.043270e-39 -3.874760e-01
bigcom77        -9.043270e-39 -4.041032e-01
bigcom79        -9.043270e-39 -5.749424e-01
bigcom80        -9.043270e-39 -4.028308e-01
bigcom82        -9.044716e-39 -5.724076e-01
bigcom83        -9.041825e-39 -1.729248e-01
bigcom84        -9.041825e-39 -5.891985e-01
bigcom85        -9.047610e-39 -3.977159e-01
bigcom87        -9.046163e-39 -3.780228e-01
bigcom89        -9.043270e-39 -4.470994e-01
bigcom91        -9.040380e-39 -4.861466e-01
bigcom92        -9.054851e-39 -3.297801e-01
bigcom93        -9.041825e-39 -2.414897e-01
bigcom96        -9.040380e-39 -4.283277e-01
bigcom97        -9.047610e-39 -4.160012e-01
bigcom98        -9.044716e-39 -5.555424e-01
bigcom99        -9.044716e-39 -3.617524e-01
bigcom101        1.173752e-37  1.720233e+00
bigcom104       -9.050505e-39 -5.021403e-01
bigcom106       -9.044716e-39 -3.737143e-01
bigcom109        2.436435e-37  1.937995e+00
bigcom113       -9.047610e-39 -4.769347e-01
bigcom116       -9.054851e-39 -3.455038e-01
bigcom120       -9.041825e-39 -5.477063e-01
bigcom123       -9.043270e-39 -3.863981e-01
bigcom126       -9.041825e-39 -3.531457e-01
bigcom127       -9.040380e-39 -2.097741e-01
bigcom137       -9.044716e-39 -3.632000e-01
bigcom139       -9.041825e-39 -3.620168e-01
bigcom140       -9.043270e-39 -3.553667e-01
bigcom143        1.931370e-37  1.419095e+00
bigcom145       -9.040380e-39 -2.151016e-01
bigcom146       -9.044716e-39 -1.832187e-01
bigcom147       -9.043270e-39 -2.689097e-01
bigcom149       -9.038935e-39 -4.796310e-02
bigcom153       -9.047610e-39 -3.956572e-01
bigcom154       -9.054851e-39 -2.150658e-01
bigcom156       -9.041825e-39 -2.977268e-01
bigcom157       -9.041825e-39 -1.789393e-01
bigcom158       -9.041825e-39 -3.806225e-01
bigcom160       -9.044716e-39 -3.491499e-01
bigcom161       -9.040380e-39 -1.725720e-01
bigcom162       -9.040380e-39 -3.241919e-01
bigcom164       -9.043270e-39 -2.597599e-01
bigcom166       -9.049057e-39 -1.453474e-01
bigcom167       -9.049057e-39 -3.085732e-01
bigcom171       -9.038935e-39 -3.667099e-01
bigcom173       -9.044716e-39 -1.969725e-01
bigcom175       -9.041825e-39 -1.632095e-01
bigcom176       -9.043270e-39 -2.519458e-01
bigcom177       -9.041825e-39 -1.822237e-01
bigcom178        3.953187e-37  2.110118e+00
bigcom180       -9.041825e-39 -1.779954e-01
bigcom181       -9.046163e-39 -2.678555e-01
bigcom184       -9.041825e-39 -1.713865e-01
bigcom186       -9.040380e-39 -6.550727e-01
bigcom187       -9.041825e-39 -5.365971e-01
bigcom189       -9.046163e-39 -3.490369e-01
bigcom194       -9.044716e-39 -1.489186e-01
bigcom195       -9.043270e-39 -2.838780e-01
bigcom196       -9.040380e-39 -7.473475e-01
bigcom204       -9.050505e-39 -2.917107e-01
bigcom205        2.436435e-37  1.792822e+00
bigcom212       -9.043270e-39 -1.219860e-01
bigcom214       -9.046163e-39 -2.627825e-01
bigcom222       -9.041825e-39 -2.096069e-01
bigcom223        0.000000e+00  0.000000e+00
bigcom226        0.000000e+00  0.000000e+00
bigcom227       -9.040380e-39 -2.511558e-01
bigcom229       -9.043270e-39 -2.216140e-01
bigcom233       -9.038935e-39 -3.143070e-01
bigcom236       -9.043270e-39 -2.835955e-01
bigcom237       -9.038935e-39 -2.489481e-01
bigcom246       -9.044716e-39 -2.681211e-01
bigcom248       -9.047610e-39 -4.026382e-01
bigcom249       -9.038935e-39 -3.279613e-01
bigcom250       -9.041825e-39 -2.679076e-01
bigcom254       -9.044716e-39 -1.874020e-01
bigcom266       -9.040380e-39 -5.047512e-01
bigcom269       -9.049057e-39 -2.720953e-01
bigcom272       -9.043270e-39 -3.417933e-01
bigcom274       -9.059202e-39 -2.063123e-01
bigcom281       -9.040380e-39 -3.320463e-01
bigcom291       -9.038935e-39 -3.029233e-01
bigcom292       -9.040380e-39 -3.302261e-01
bigcom295        0.000000e+00  0.000000e+00
bigcom299        3.278200e-37  1.930119e+00
bigcom301       -9.044716e-39 -2.561424e-01
bigcom306       -9.041825e-39 -3.865199e-01
bigcom309       -9.046163e-39 -4.201102e-01
bigcom314       -9.040380e-39 -2.397155e-01
bigcom321       -9.050505e-39 -2.534671e-01
bigcom341       -9.041825e-39 -3.318278e-01
bigcom350       -9.040380e-39 -1.539533e-01
bigcom353       -9.041825e-39 -1.769677e-01
bigcom359       -9.041825e-39 -4.213045e-01
bigcom363       -9.041825e-39 -6.195191e-02
bigcom365       -9.040380e-39 -5.528115e-01
bigcom385       -9.041825e-39 -4.505944e-01
bigcom386       -9.038935e-39 -1.325027e-02
bigcom408       -9.047610e-39 -4.105656e-01
bigcom412       -9.044716e-39 -2.146693e-01
bigcom480       -9.044716e-39 -1.475453e-01
spin_vertex     -2.544629e-40  2.244080e-01
membership_s1    4.131989e-39  1.151082e-01
membership_s3   -9.062105e-39 -3.308636e-01
membership_s4   -8.554659e-39 -1.637079e-01
membership_s5   -9.749338e-39 -2.437541e-01
membership_s6   -8.848233e-39 -6.212488e-02
membership_s7   -9.559854e-39 -2.762349e-01
membership_s8   -9.053402e-39 -3.516961e-01
membership_s9   -9.057751e-39 -3.387019e-01
membership_s11  -9.049057e-39 -3.402715e-01
membership_s12  -9.049057e-39 -2.661756e-01
membership_s14   1.594655e-37  1.294318e+00
membership_s15   1.763702e-38  4.929955e-01
membership_s16  -9.050505e-39 -3.224355e-01
membership_s17  -9.050505e-39 -2.972440e-01
membership_s18  -9.101473e-39 -2.208876e-01
membership_s20  -9.044716e-39 -2.481256e-01
membership_s21  -1.589546e-39  9.329865e-02
membership_s22  -9.065009e-39 -2.275356e-01
membership_s24  -9.067915e-39 -8.279459e-01
membership_s25  -9.049057e-39 -2.799951e-01
membership_s26  -9.062105e-39 -2.720564e-01
membership_s27   1.495284e-39  2.776903e-02
membership_s28  -9.057751e-39 -3.766438e-01
membership_s30   1.191901e-38  2.349017e-01
membership_s31   2.451389e-39  1.538267e-01
membership_s32   3.997514e-38  7.491260e-01
membership_s33  -9.046163e-39 -1.943789e-01
membership_s36  -1.039237e-38 -2.797446e-01
membership_s37  -9.136756e-39 -2.457183e-01
V1               1.229127e-38  6.513111e-02
V2               8.470510e-39 -9.215434e-02
pdi             -2.085250e-35 -1.080373e+03
adhesion        -4.643783e-43 -1.758509e-06
cohesion         9.277420e-43  3.413607e-06
inner            2.321747e-43 -5.802456e-06
outer            3.184163e-43 -5.537162e-06
ioratio          9.706629e-39  1.826227e-01
comsize          3.256460e-42  6.859850e-05
[1] "Dataset: low_TnotC Model GBM, run: 8 of 10 2015-06-22 17:26:05"
Iter   TrainDeviance   ValidDeviance   StepSize   Improve
     1        0.0976            -nan     0.0100    0.0003
     2        0.0955            -nan     0.0100   -0.0000
     3        0.0935            -nan     0.0100    0.0002
     4        0.0921            -nan     0.0100    0.0002
     5        0.0906            -nan     0.0100    0.0001
     6        0.0891            -nan     0.0100    0.0001
     7        0.0882            -nan     0.0100    0.0002
     8        0.0869            -nan     0.0100    0.0001
     9        0.0859            -nan     0.0100    0.0001
    10        0.0847            -nan     0.0100    0.0002
    20        0.0743            -nan     0.0100    0.0000
    40        0.0629            -nan     0.0100   -0.0000
    44        0.0609            -nan     0.0100    0.0000

[1] "GBM variable coefficients"
                            var    rel.inf
ratio5                   ratio5 8.75184860
inner                     inner 7.89232180
pagerank               pagerank 7.85607086
adhesion               adhesion 5.77395251
membership_s32   membership_s32 5.14301425
comsize                 comsize 4.27281691
cohesion               cohesion 3.69602962
ioratio                 ioratio 3.51897253
outer                     outer 3.39261511
bet                         bet 3.16646191
V1                           V1 2.80006391
V2                           V2 2.12280009
membership_s30   membership_s30 2.03160895
orbit16                 orbit16 1.79152774
ratio2                   ratio2 1.74464827
coreness               coreness 1.70557072
constraint           constraint 1.63147645
orbit18                 orbit18 1.60681535
orbit36                 orbit36 1.54142983
knn                         knn 1.47489947
graph6                   graph6 1.46970904
orbit50                 orbit50 1.42203612
selfinter             selfinter 1.20521923
graph2                   graph2 1.12410815
fourth                   fourth 1.08881897
orbit28                 orbit28 1.04834595
graph15                 graph15 1.03690429
orbit23                 orbit23 0.95265282
graph13                 graph13 0.83932240
graph12                 graph12 0.83655277
membership_s15   membership_s15 0.78307792
orbit21                 orbit21 0.77091902
ratio3                   ratio3 0.73589219
walktrap_vertex walktrap_vertex 0.72943320
orbit49                 orbit49 0.70765359
orbit7                   orbit7 0.68887509
graph19                 graph19 0.67804309
trans                     trans 0.67468148
graph1                   graph1 0.51380896
orbit20                 orbit20 0.49037376
graph16                 graph16 0.47738475
ratio1                   ratio1 0.43756036
orbit40                 orbit40 0.42685526
graph20                 graph20 0.42178386
orbit11                 orbit11 0.39164303
fifth                     fifth 0.38437623
orbit4                   orbit4 0.36615309
graph10                 graph10 0.35995096
upto_fifth           upto_fifth 0.35424488
upto_sixth           upto_sixth 0.33533488
graph3                   graph3 0.33254682
graph9                   graph9 0.32465613
orbit39                 orbit39 0.32430227
orbit15                 orbit15 0.31389722
graph14                 graph14 0.30617320
graph23                 graph23 0.29658718
bigcom26               bigcom26 0.28858507
ratio6                   ratio6 0.28163857
orbit51                 orbit51 0.26526061
membership_s27   membership_s27 0.26419644
graph5                   graph5 0.25474003
orbit33                 orbit33 0.22312324
orbit5                   orbit5 0.22226497
orbit25                 orbit25 0.21993657
orbit53                 orbit53 0.19913310
orbit38                 orbit38 0.18472763
graph21                 graph21 0.17305146
orbit24                 orbit24 0.16486337
close                     close 0.16363603
orbit29                 orbit29 0.14630761
membership_s1     membership_s1 0.14546734
ratio4                   ratio4 0.14116212
orbit31                 orbit31 0.10697034
orbit54                 orbit54 0.10548312
hubscore               hubscore 0.09996155
orbit9                   orbit9 0.09859593
sixth                     sixth 0.09134980
upto_fourth         upto_fourth 0.09111795
bigcom22               bigcom22 0.08920220
orbit56                 orbit56 0.05678732
orbit19                 orbit19 0.05612057
membership_s4     membership_s4 0.04907233
membership_s6     membership_s6 0.04382496
orbit27                 orbit27 0.04366187
membership_s31   membership_s31 0.04186202
spin_vertex         spin_vertex 0.04152000
orbit63                 orbit63 0.03546653
orbit64                 orbit64 0.03509514
second                   second 0.01099117
graph0                   graph0 0.00000000
graph4                   graph4 0.00000000
graph7                   graph7 0.00000000
graph8                   graph8 0.00000000
graph11                 graph11 0.00000000
graph17                 graph17 0.00000000
graph18                 graph18 0.00000000
graph22                 graph22 0.00000000
graph24                 graph24 0.00000000
graph25                 graph25 0.00000000
graph26                 graph26 0.00000000
graph27                 graph27 0.00000000
graph28                 graph28 0.00000000
graph29                 graph29 0.00000000
orbit0                   orbit0 0.00000000
orbit1                   orbit1 0.00000000
orbit2                   orbit2 0.00000000
orbit3                   orbit3 0.00000000
orbit6                   orbit6 0.00000000
orbit8                   orbit8 0.00000000
orbit10                 orbit10 0.00000000
orbit12                 orbit12 0.00000000
orbit13                 orbit13 0.00000000
orbit14                 orbit14 0.00000000
orbit17                 orbit17 0.00000000
orbit22                 orbit22 0.00000000
orbit26                 orbit26 0.00000000
orbit30                 orbit30 0.00000000
orbit32                 orbit32 0.00000000
orbit34                 orbit34 0.00000000
orbit35                 orbit35 0.00000000
orbit37                 orbit37 0.00000000
orbit41                 orbit41 0.00000000
orbit42                 orbit42 0.00000000
orbit43                 orbit43 0.00000000
orbit44                 orbit44 0.00000000
orbit45                 orbit45 0.00000000
orbit46                 orbit46 0.00000000
orbit47                 orbit47 0.00000000
orbit48                 orbit48 0.00000000
orbit52                 orbit52 0.00000000
orbit55                 orbit55 0.00000000
orbit57                 orbit57 0.00000000
orbit58                 orbit58 0.00000000
orbit59                 orbit59 0.00000000
orbit60                 orbit60 0.00000000
orbit61                 orbit61 0.00000000
orbit62                 orbit62 0.00000000
orbit65                 orbit65 0.00000000
orbit66                 orbit66 0.00000000
orbit67                 orbit67 0.00000000
orbit68                 orbit68 0.00000000
orbit69                 orbit69 0.00000000
orbit70                 orbit70 0.00000000
orbit71                 orbit71 0.00000000
orbit72                 orbit72 0.00000000
AP                           AP 0.00000000
ecc                         ecc 0.00000000
eccrad                   eccrad 0.00000000
evcent                   evcent 0.00000000
first                     first 0.00000000
upto_second         upto_second 0.00000000
upto_third           upto_third 0.00000000
third                     third 0.00000000
bigcom1                 bigcom1 0.00000000
bigcom2                 bigcom2 0.00000000
bigcom3                 bigcom3 0.00000000
bigcom4                 bigcom4 0.00000000
bigcom6                 bigcom6 0.00000000
bigcom8                 bigcom8 0.00000000
bigcom9                 bigcom9 0.00000000
bigcom11               bigcom11 0.00000000
bigcom13               bigcom13 0.00000000
bigcom15               bigcom15 0.00000000
bigcom16               bigcom16 0.00000000
bigcom21               bigcom21 0.00000000
bigcom24               bigcom24 0.00000000
bigcom28               bigcom28 0.00000000
bigcom30               bigcom30 0.00000000
bigcom31               bigcom31 0.00000000
bigcom32               bigcom32 0.00000000
bigcom33               bigcom33 0.00000000
bigcom34               bigcom34 0.00000000
bigcom36               bigcom36 0.00000000
bigcom37               bigcom37 0.00000000
bigcom38               bigcom38 0.00000000
bigcom39               bigcom39 0.00000000
bigcom40               bigcom40 0.00000000
bigcom43               bigcom43 0.00000000
bigcom44               bigcom44 0.00000000
bigcom46               bigcom46 0.00000000
bigcom47               bigcom47 0.00000000
bigcom49               bigcom49 0.00000000
bigcom50               bigcom50 0.00000000
bigcom51               bigcom51 0.00000000
bigcom52               bigcom52 0.00000000
bigcom54               bigcom54 0.00000000
bigcom56               bigcom56 0.00000000
bigcom62               bigcom62 0.00000000
bigcom66               bigcom66 0.00000000
bigcom68               bigcom68 0.00000000
bigcom69               bigcom69 0.00000000
bigcom71               bigcom71 0.00000000
bigcom72               bigcom72 0.00000000
bigcom73               bigcom73 0.00000000
bigcom74               bigcom74 0.00000000
bigcom75               bigcom75 0.00000000
bigcom76               bigcom76 0.00000000
bigcom77               bigcom77 0.00000000
bigcom79               bigcom79 0.00000000
bigcom80               bigcom80 0.00000000
bigcom82               bigcom82 0.00000000
bigcom83               bigcom83 0.00000000
bigcom84               bigcom84 0.00000000
bigcom85               bigcom85 0.00000000
bigcom87               bigcom87 0.00000000
bigcom89               bigcom89 0.00000000
bigcom91               bigcom91 0.00000000
bigcom92               bigcom92 0.00000000
bigcom93               bigcom93 0.00000000
bigcom96               bigcom96 0.00000000
bigcom97               bigcom97 0.00000000
bigcom98               bigcom98 0.00000000
bigcom99               bigcom99 0.00000000
bigcom101             bigcom101 0.00000000
bigcom104             bigcom104 0.00000000
bigcom106             bigcom106 0.00000000
bigcom109             bigcom109 0.00000000
bigcom113             bigcom113 0.00000000
bigcom116             bigcom116 0.00000000
bigcom120             bigcom120 0.00000000
bigcom123             bigcom123 0.00000000
bigcom126             bigcom126 0.00000000
bigcom127             bigcom127 0.00000000
bigcom137             bigcom137 0.00000000
bigcom139             bigcom139 0.00000000
bigcom140             bigcom140 0.00000000
bigcom143             bigcom143 0.00000000
bigcom145             bigcom145 0.00000000
bigcom146             bigcom146 0.00000000
bigcom147             bigcom147 0.00000000
bigcom149             bigcom149 0.00000000
bigcom153             bigcom153 0.00000000
bigcom154             bigcom154 0.00000000
bigcom156             bigcom156 0.00000000
bigcom157             bigcom157 0.00000000
bigcom158             bigcom158 0.00000000
bigcom160             bigcom160 0.00000000
bigcom161             bigcom161 0.00000000
bigcom162             bigcom162 0.00000000
bigcom164             bigcom164 0.00000000
bigcom166             bigcom166 0.00000000
bigcom167             bigcom167 0.00000000
bigcom171             bigcom171 0.00000000
bigcom173             bigcom173 0.00000000
bigcom175             bigcom175 0.00000000
bigcom176             bigcom176 0.00000000
bigcom177             bigcom177 0.00000000
bigcom178             bigcom178 0.00000000
bigcom180             bigcom180 0.00000000
bigcom181             bigcom181 0.00000000
bigcom184             bigcom184 0.00000000
bigcom186             bigcom186 0.00000000
bigcom187             bigcom187 0.00000000
bigcom189             bigcom189 0.00000000
bigcom194             bigcom194 0.00000000
bigcom195             bigcom195 0.00000000
bigcom196             bigcom196 0.00000000
bigcom204             bigcom204 0.00000000
bigcom205             bigcom205 0.00000000
bigcom212             bigcom212 0.00000000
bigcom214             bigcom214 0.00000000
bigcom222             bigcom222 0.00000000
bigcom223             bigcom223 0.00000000
bigcom226             bigcom226 0.00000000
bigcom227             bigcom227 0.00000000
bigcom229             bigcom229 0.00000000
bigcom233             bigcom233 0.00000000
bigcom236             bigcom236 0.00000000
bigcom237             bigcom237 0.00000000
bigcom246             bigcom246 0.00000000
bigcom248             bigcom248 0.00000000
bigcom249             bigcom249 0.00000000
bigcom250             bigcom250 0.00000000
bigcom254             bigcom254 0.00000000
bigcom266             bigcom266 0.00000000
bigcom269             bigcom269 0.00000000
bigcom272             bigcom272 0.00000000
bigcom274             bigcom274 0.00000000
bigcom281             bigcom281 0.00000000
bigcom291             bigcom291 0.00000000
bigcom292             bigcom292 0.00000000
bigcom295             bigcom295 0.00000000
bigcom299             bigcom299 0.00000000
bigcom301             bigcom301 0.00000000
bigcom306             bigcom306 0.00000000
bigcom309             bigcom309 0.00000000
bigcom314             bigcom314 0.00000000
bigcom321             bigcom321 0.00000000
bigcom341             bigcom341 0.00000000
bigcom350             bigcom350 0.00000000
bigcom353             bigcom353 0.00000000
bigcom359             bigcom359 0.00000000
bigcom363             bigcom363 0.00000000
bigcom365             bigcom365 0.00000000
bigcom385             bigcom385 0.00000000
bigcom386             bigcom386 0.00000000
bigcom408             bigcom408 0.00000000
bigcom412             bigcom412 0.00000000
bigcom480             bigcom480 0.00000000
membership_s3     membership_s3 0.00000000
membership_s5     membership_s5 0.00000000
membership_s7     membership_s7 0.00000000
membership_s8     membership_s8 0.00000000
membership_s9     membership_s9 0.00000000
membership_s11   membership_s11 0.00000000
membership_s12   membership_s12 0.00000000
membership_s14   membership_s14 0.00000000
membership_s16   membership_s16 0.00000000
membership_s17   membership_s17 0.00000000
membership_s18   membership_s18 0.00000000
membership_s20   membership_s20 0.00000000
membership_s21   membership_s21 0.00000000
membership_s22   membership_s22 0.00000000
membership_s24   membership_s24 0.00000000
membership_s25   membership_s25 0.00000000
membership_s26   membership_s26 0.00000000
membership_s28   membership_s28 0.00000000
membership_s33   membership_s33 0.00000000
membership_s36   membership_s36 0.00000000
membership_s37   membership_s37 0.00000000
pdi                         pdi 0.00000000
[1] "Dataset: low_TnotC Model RF, run: 8 of 10 2015-06-22 17:26:26"
     |      Out-of-bag   |
Tree |      MSE  %Var(y) |
   1 |  0.01692   196.70 |
   2 |  0.01384   160.89 |
   3 |  0.01347   156.53 |
   4 |  0.01276   148.25 |
   5 |  0.01199   139.41 |
   6 |  0.01166   135.55 |
   7 |  0.01095   127.32 |
   8 |  0.01087   126.29 |
   9 |  0.01036   120.38 |
  10 |  0.01022   118.84 |
  11 |  0.01006   116.87 |
  12 | 0.009966   115.83 |
  13 | 0.009856   114.56 |
  14 | 0.009679   112.50 |
  15 | 0.009418   109.46 |
  16 |  0.00934   108.56 |
  17 | 0.009284   107.91 |
  18 | 0.009245   107.46 |
  19 | 0.009128   106.10 |
  20 | 0.009077   105.50 |
  21 | 0.009064   105.35 |
  22 | 0.009045   105.13 |
  23 | 0.009025   104.90 |
  24 | 0.009059   105.29 |
  25 | 0.008974   104.31 |
  26 | 0.008967   104.22 |
  27 | 0.008945   103.96 |
  28 | 0.008983   104.41 |
  29 | 0.008965   104.20 |
  30 | 0.008922   103.70 |
  31 | 0.008896   103.40 |
  32 | 0.008901   103.46 |
  33 | 0.008846   102.82 |
  34 | 0.008816   102.47 |
  35 | 0.008846   102.82 |
  36 | 0.008843   102.79 |
  37 | 0.008846   102.81 |
  38 | 0.008857   102.94 |
  39 | 0.008919   103.67 |
  40 | 0.008949   104.01 |
  41 | 0.008953   104.07 |
  42 | 0.008942   103.93 |
  43 | 0.008945   103.97 |
  44 | 0.008938   103.88 |
  45 | 0.008929   103.79 |
  46 | 0.008934   103.84 |
  47 | 0.008948   104.00 |
  48 | 0.008953   104.06 |
  49 | 0.008963   104.18 |
  50 | 0.008961   104.15 |
  51 | 0.008944   103.96 |
  52 |  0.00894   103.91 |
  53 |  0.00892   103.68 |
  54 | 0.008913   103.60 |
  55 | 0.008908   103.54 |
  56 | 0.008915   103.61 |
  57 | 0.008918   103.66 |
  58 |   0.0089   103.44 |
  59 | 0.008905   103.50 |
  60 | 0.008875   103.15 |
  61 | 0.008862   103.01 |
  62 | 0.008879   103.20 |
  63 | 0.008895   103.38 |
  64 | 0.008887   103.30 |
  65 | 0.008863   103.01 |
  66 | 0.008863   103.02 |
  67 | 0.008872   103.12 |
  68 | 0.008876   103.16 |
  69 | 0.008858   102.96 |
  70 | 0.008857   102.94 |
  71 | 0.008831   102.64 |
  72 | 0.008824   102.56 |
  73 | 0.008822   102.54 |
  74 | 0.008812   102.42 |
  75 | 0.008784   102.10 |
  76 | 0.008794   102.22 |
  77 | 0.008803   102.32 |
  78 | 0.008801   102.30 |
  79 | 0.008795   102.22 |
  80 | 0.008791   102.18 |
  81 | 0.008776   102.00 |
  82 | 0.008747   101.66 |
  83 |  0.00874   101.59 |
  84 | 0.008714   101.28 |
  85 | 0.008714   101.29 |
  86 | 0.008689   101.00 |
  87 | 0.008687   100.97 |
  88 | 0.008664   100.70 |
  89 | 0.008672   100.80 |
  90 |  0.00868   100.88 |
  91 | 0.008683   100.93 |
  92 | 0.008687   100.97 |
  93 | 0.008675   100.83 |
  94 | 0.008663   100.69 |
  95 | 0.008654   100.59 |
  96 | 0.008656   100.61 |
  97 | 0.008655   100.60 |
  98 | 0.008652   100.56 |
  99 | 0.008661   100.67 |
 100 |  0.00866   100.66 |
[1] "Random Forest variable coefficients"
                      %IncMSE IncNodePurity
graph0           1.395598e-05  1.158714e-01
graph1           1.427751e-03  2.672624e-01
graph2           4.090676e-06  1.047735e-01
graph3           1.050195e-03  5.012554e-01
graph4           2.075800e-03  3.005220e-01
graph5           3.082364e-04  3.480201e-01
graph6           5.132171e-04  2.968596e-01
graph7           1.856597e-05  6.283007e-03
graph8           0.000000e+00  1.734723e-20
graph9           9.277315e-04  4.432615e-01
graph10          3.850330e-03  3.568580e-01
graph11          7.172629e-03  4.670058e-01
graph12          5.281520e-03  1.167489e-01
graph13          2.227472e-03  3.332204e-01
graph14          3.394036e-03  2.090546e-01
graph15          1.884481e-03  1.884015e-01
graph16          5.901778e-03  3.908074e-01
graph17          6.924209e-04  2.844151e-01
graph18          5.162944e-05  8.233223e-03
graph19          1.422740e-03  3.579333e-01
graph20          5.244930e-04  1.938335e-01
graph21          2.039986e-04  1.707697e-01
graph22          3.214213e-06  1.611111e-02
graph23          2.376451e-04  1.202351e-01
graph24          4.083155e-04  4.902811e-02
graph25          4.366830e-05  5.755844e-02
graph26          2.351860e-04  1.007461e-02
graph27          4.399472e-06  1.875000e-02
graph28          0.000000e+00  1.734723e-20
graph29          0.000000e+00  0.000000e+00
orbit0          -8.912933e-06  5.779039e-02
orbit1           3.724964e-03  2.813926e-01
orbit2           4.177865e-05  1.621001e-01
orbit3           5.436386e-05  6.131249e-02
orbit4           1.789245e-03  4.401412e-01
orbit5           1.340985e-03  2.108467e-01
orbit6           1.759365e-03  2.091389e-01
orbit7           3.946229e-05  9.683132e-02
orbit8           5.102514e-04  2.441786e-01
orbit9           3.023581e-04  1.979849e-01
orbit10          4.798090e-04  1.647681e-01
orbit11          4.419181e-04  8.115069e-02
orbit12          4.612780e-05  6.623947e-02
orbit13          2.177700e-05  6.177673e-02
orbit14          0.000000e+00  6.938894e-20
orbit15          8.878338e-04  3.547296e-01
orbit16          1.927990e-03  2.642953e-01
orbit17          1.900138e-03  8.856846e-02
orbit18          3.065974e-03  7.251167e-01
orbit19          1.658037e-03  4.051461e-01
orbit20          1.204653e-03  2.052259e-01
orbit21          1.482763e-03  2.022009e-01
orbit22          6.902559e-03  2.289876e-01
orbit23          6.801009e-05  1.385524e-01
orbit24          4.820133e-03  3.276639e-01
orbit25          2.452321e-04  5.328920e-02
orbit26          3.447867e-04  5.578079e-02
orbit27          4.245366e-03  3.306596e-01
orbit28          6.471358e-04  2.353361e-01
orbit29          2.122677e-04  8.114795e-02
orbit30          6.393398e-04  9.482273e-02
orbit31          2.609478e-03  1.567418e-01
orbit32          2.728321e-04  1.230982e-01
orbit33         -6.269964e-06  6.438580e-02
orbit34          1.926330e-03  2.019883e-01
orbit35          5.879832e-03  3.976335e-01
orbit36          4.139741e-04  2.679409e-01
orbit37          2.907309e-04  1.804910e-01
orbit38          1.258300e-03  2.248191e-01
orbit39          1.233489e-03  1.474489e-01
orbit40          1.227386e-05  5.272007e-02
orbit41          3.434331e-05  2.902359e-02
orbit42          1.506282e-04  6.127879e-02
orbit43          2.226928e-05  9.830444e-03
orbit44          0.000000e+00  2.949030e-19
orbit45          2.310825e-03  2.992214e-01
orbit46          1.572702e-04  7.058209e-02
orbit47          4.302926e-06  5.900590e-02
orbit48          2.042243e-06  2.339884e-02
orbit49          4.642617e-04  2.366262e-01
orbit50          1.541526e-03  5.468605e-01
orbit51          1.363676e-04  6.698445e-02
orbit52          3.339233e-04  9.646955e-03
orbit53          9.475790e-06  2.252777e-01
orbit54          1.262463e-04  4.031685e-02
orbit55          0.000000e+00  8.673617e-20
orbit56          4.964112e-04  1.418530e-01
orbit57          0.000000e+00  1.734723e-20
orbit58          0.000000e+00  0.000000e+00
orbit59          2.005334e-04  2.275809e-02
orbit60         -5.803646e-06  4.391861e-02
orbit61         -9.834343e-07  9.592707e-02
orbit62          3.332413e-05  9.720670e-02
orbit63          2.300621e-05  4.154444e-02
orbit64          2.056001e-05  1.040231e-01
orbit65          0.000000e+00  1.360023e-17
orbit66          0.000000e+00  1.561251e-19
orbit67          0.000000e+00  8.673617e-20
orbit68          8.710801e-06  1.333333e-02
orbit69          0.000000e+00  0.000000e+00
orbit70          0.000000e+00  6.938894e-20
orbit71          0.000000e+00  1.665335e-18
orbit72          0.000000e+00  1.734723e-20
AP               0.000000e+00  1.951564e-20
bet              7.127304e-04  7.496115e-01
ecc              1.701884e-04  1.249253e-01
eccrad           5.095282e-05  6.722876e-02
close            1.739097e-03  2.247730e-01
constraint       5.005986e-04  4.015065e-01
coreness         6.219315e-04  3.659771e-01
knn              2.545340e-03  4.802362e-01
hubscore         1.655635e-03  2.277213e-01
pagerank         2.921769e-03  2.006120e+00
trans            1.123502e-04  3.258497e-01
evcent           1.823329e-03  3.342160e-01
first            1.377065e-05  9.811942e-03
upto_second      6.958908e-04  2.381405e-01
upto_third       2.080320e-03  4.038825e-01
upto_fourth      1.312121e-03  2.443971e-01
upto_fifth       7.301998e-04  2.576873e-01
upto_sixth       5.655170e-03  4.794780e-01
second           5.465251e-04  2.269693e-01
third            4.402491e-03  3.256595e-01
fourth           3.433339e-03  7.585258e-01
fifth            3.311351e-03  6.189454e-01
sixth            1.331932e-03  6.229005e-01
ratio1           2.868854e-03  4.377389e-01
ratio2           2.127259e-03  9.089913e-01
ratio3           1.183506e-03  7.912179e-01
ratio4           2.771202e-03  5.877446e-01
ratio5           3.299723e-03  1.942144e+00
ratio6           1.068123e-03  3.227197e-01
selfinter        2.721935e-04  3.270098e-01
walktrap_vertex  3.167452e-04  2.322470e-01
bigcom1          0.000000e+00  1.734723e-20
bigcom2          0.000000e+00  0.000000e+00
bigcom3          2.041646e-05  1.021782e-01
bigcom4          4.364906e-06  1.742424e-02
bigcom6          0.000000e+00  0.000000e+00
bigcom8          0.000000e+00  6.938894e-20
bigcom9          0.000000e+00  6.938894e-20
bigcom11         0.000000e+00  0.000000e+00
bigcom13         0.000000e+00  0.000000e+00
bigcom15         0.000000e+00  0.000000e+00
bigcom16         0.000000e+00  6.938894e-20
bigcom21         0.000000e+00  0.000000e+00
bigcom22         1.558394e-04  1.418195e-01
bigcom24         0.000000e+00  0.000000e+00
bigcom26        -2.041189e-05  1.189133e-01
bigcom28         4.373130e-06  6.038179e-02
bigcom30        -1.876582e-06  2.820056e-02
bigcom31         0.000000e+00  0.000000e+00
bigcom32         0.000000e+00  0.000000e+00
bigcom33         0.000000e+00  0.000000e+00
bigcom34         0.000000e+00  0.000000e+00
bigcom36         0.000000e+00  1.734723e-20
bigcom37         0.000000e+00  0.000000e+00
bigcom38         0.000000e+00  0.000000e+00
bigcom39         0.000000e+00  0.000000e+00
bigcom40         0.000000e+00  0.000000e+00
bigcom43         0.000000e+00  0.000000e+00
bigcom44         0.000000e+00  1.734723e-20
bigcom46         0.000000e+00  2.775558e-19
bigcom47         0.000000e+00  0.000000e+00
bigcom49         0.000000e+00  0.000000e+00
bigcom50         0.000000e+00  0.000000e+00
bigcom51         0.000000e+00  0.000000e+00
bigcom52         0.000000e+00  0.000000e+00
bigcom54         0.000000e+00  1.387779e-19
bigcom56         0.000000e+00  0.000000e+00
bigcom62        -9.848042e-06  5.128892e-01
bigcom66         0.000000e+00  0.000000e+00
bigcom68         0.000000e+00  0.000000e+00
bigcom69         0.000000e+00  2.775558e-19
bigcom71         0.000000e+00  1.734723e-20
bigcom72         0.000000e+00  0.000000e+00
bigcom73         0.000000e+00  8.673617e-20
bigcom74         0.000000e+00  2.775558e-19
bigcom75         0.000000e+00  1.387779e-19
bigcom76         0.000000e+00  1.561251e-19
bigcom77         0.000000e+00  0.000000e+00
bigcom79         0.000000e+00  0.000000e+00
bigcom80         0.000000e+00  6.938894e-20
bigcom82         0.000000e+00  0.000000e+00
bigcom83         0.000000e+00  0.000000e+00
bigcom84         0.000000e+00  0.000000e+00
bigcom85         0.000000e+00  0.000000e+00
bigcom87         0.000000e+00  0.000000e+00
bigcom89         0.000000e+00  0.000000e+00
bigcom91         0.000000e+00  0.000000e+00
bigcom92         0.000000e+00  0.000000e+00
bigcom93         0.000000e+00  0.000000e+00
bigcom96         0.000000e+00  0.000000e+00
bigcom97         0.000000e+00  6.938894e-20
bigcom98         0.000000e+00  0.000000e+00
bigcom99         0.000000e+00  1.387779e-19
bigcom101        7.105362e-05  2.966549e-01
bigcom104        0.000000e+00  6.938894e-20
bigcom106        0.000000e+00  0.000000e+00
bigcom109        1.652511e-07  4.745911e-01
bigcom113        0.000000e+00  6.938894e-20
bigcom116        0.000000e+00  0.000000e+00
bigcom120        0.000000e+00  0.000000e+00
bigcom123        0.000000e+00  1.387779e-19
bigcom126        0.000000e+00  0.000000e+00
bigcom127        0.000000e+00  0.000000e+00
bigcom137        0.000000e+00  0.000000e+00
bigcom139        0.000000e+00  0.000000e+00
bigcom140        0.000000e+00  0.000000e+00
bigcom143        5.257147e-06  4.085686e-01
bigcom145        0.000000e+00  0.000000e+00
bigcom146        0.000000e+00  0.000000e+00
bigcom147        0.000000e+00  0.000000e+00
bigcom149        0.000000e+00  0.000000e+00
bigcom153        0.000000e+00  0.000000e+00
bigcom154        0.000000e+00  0.000000e+00
bigcom156        0.000000e+00  0.000000e+00
bigcom157        0.000000e+00  0.000000e+00
bigcom158        0.000000e+00  0.000000e+00
bigcom160        0.000000e+00  0.000000e+00
bigcom161        0.000000e+00  0.000000e+00
bigcom162        0.000000e+00  0.000000e+00
bigcom164        0.000000e+00  0.000000e+00
bigcom166        0.000000e+00  0.000000e+00
bigcom167        0.000000e+00  0.000000e+00
bigcom171        0.000000e+00  0.000000e+00
bigcom173        0.000000e+00  1.387779e-19
bigcom175        0.000000e+00  6.938894e-20
bigcom176        0.000000e+00  0.000000e+00
bigcom177        0.000000e+00  0.000000e+00
bigcom178        1.642622e-04  1.219040e+00
bigcom180        0.000000e+00  0.000000e+00
bigcom181        0.000000e+00  2.775558e-19
bigcom184        0.000000e+00  0.000000e+00
bigcom186        0.000000e+00  2.775558e-19
bigcom187        0.000000e+00  0.000000e+00
bigcom189        0.000000e+00  0.000000e+00
bigcom194        0.000000e+00  0.000000e+00
bigcom195        0.000000e+00  0.000000e+00
bigcom196        0.000000e+00  0.000000e+00
bigcom204        0.000000e+00  0.000000e+00
bigcom205        3.849499e-06  3.758324e-01
bigcom212        0.000000e+00  0.000000e+00
bigcom214        0.000000e+00  2.081668e-19
bigcom222        0.000000e+00  0.000000e+00
bigcom223        0.000000e+00  0.000000e+00
bigcom226        0.000000e+00  0.000000e+00
bigcom227        0.000000e+00  0.000000e+00
bigcom229        0.000000e+00  8.673617e-20
bigcom233        0.000000e+00  0.000000e+00
bigcom236        0.000000e+00  0.000000e+00
bigcom237        0.000000e+00  1.734723e-20
bigcom246        0.000000e+00  0.000000e+00
bigcom248        0.000000e+00  6.938894e-20
bigcom249        0.000000e+00  1.387779e-19
bigcom250        0.000000e+00  0.000000e+00
bigcom254        0.000000e+00  0.000000e+00
bigcom266        0.000000e+00  6.938894e-20
bigcom269        0.000000e+00  0.000000e+00
bigcom272        0.000000e+00  0.000000e+00
bigcom274        0.000000e+00  6.938894e-20
bigcom281        0.000000e+00  0.000000e+00
bigcom291        0.000000e+00  6.938894e-20
bigcom292        0.000000e+00  0.000000e+00
bigcom295        0.000000e+00  0.000000e+00
bigcom299        0.000000e+00  0.000000e+00
bigcom301        0.000000e+00  0.000000e+00
bigcom306        0.000000e+00  1.734723e-20
bigcom309        0.000000e+00  0.000000e+00
bigcom314        0.000000e+00  0.000000e+00
bigcom321        0.000000e+00  8.326673e-19
bigcom341        0.000000e+00  0.000000e+00
bigcom350        0.000000e+00  0.000000e+00
bigcom353        0.000000e+00  0.000000e+00
bigcom359        0.000000e+00  0.000000e+00
bigcom363        0.000000e+00  0.000000e+00
bigcom365        0.000000e+00  0.000000e+00
bigcom385        0.000000e+00  2.775558e-19
bigcom386        0.000000e+00  1.387779e-19
bigcom408        0.000000e+00  0.000000e+00
bigcom412        0.000000e+00  6.938894e-20
bigcom480        0.000000e+00  1.387779e-19
spin_vertex      2.612771e-04  2.618908e-01
membership_s1    6.142956e-05  7.877569e-02
membership_s3    0.000000e+00  0.000000e+00
membership_s4    1.591889e-07  5.533398e-02
membership_s5    0.000000e+00  2.992398e-19
membership_s6    9.618165e-06  2.565578e-02
membership_s7    0.000000e+00  0.000000e+00
membership_s8    0.000000e+00  2.081668e-19
membership_s9    0.000000e+00  0.000000e+00
membership_s11   0.000000e+00  6.938894e-20
membership_s12   0.000000e+00  6.938894e-20
membership_s14   0.000000e+00  0.000000e+00
membership_s15   1.753733e-04  2.721862e-01
membership_s16   0.000000e+00  0.000000e+00
membership_s17   0.000000e+00  0.000000e+00
membership_s18   0.000000e+00  0.000000e+00
membership_s20   0.000000e+00  0.000000e+00
membership_s21   0.000000e+00  3.469447e-20
membership_s22   0.000000e+00  0.000000e+00
membership_s24   0.000000e+00  6.938894e-20
membership_s25   0.000000e+00  1.734723e-20
membership_s26   0.000000e+00  0.000000e+00
membership_s27   3.568468e-05  8.346816e-02
membership_s28   0.000000e+00  0.000000e+00
membership_s30   1.881723e-04  1.251041e-01
membership_s31   2.104065e-05  2.448759e-02
membership_s32   1.499759e-03  7.432662e-01
membership_s33   0.000000e+00  0.000000e+00
membership_s36   0.000000e+00  9.000000e-03
membership_s37   0.000000e+00  0.000000e+00
V1               1.757490e-03  8.465748e-01
V2               9.172316e-04  7.878416e-01
pdi              3.446790e-05  1.386364e-02
adhesion         6.277811e-03  1.350821e+00
cohesion         7.376200e-03  1.112208e+00
inner            7.057658e-03  1.691107e+00
outer            5.550934e-03  1.720252e+00
ioratio          5.368607e-03  1.370938e+00
comsize          9.717882e-03  1.187188e+00
[1] "Dataset: low_TnotC Model GLM, run: 8 of 10 2015-06-22 17:27:40"
[1] "glmnet variable coefficients"
                         [,1]          [,2]
(Intercept)     -4.738146e+00 -5.403621e+00
graph0           2.333763e-39  1.842990e-02
graph1          -3.928666e-42 -1.749681e-05
graph2          -4.705077e-41 -6.043222e-03
graph3          -1.424764e-43 -6.743211e-07
graph4          -4.293702e-45 -2.224578e-08
graph5           6.059902e-41  4.702856e-04
graph6          -1.580232e-42 -4.547339e-06
graph7          -7.110060e-41 -1.099959e-03
graph8          -4.467772e-39 -9.230834e-02
graph9          -2.406952e-45 -1.181870e-08
graph10         -1.513337e-46 -6.075044e-10
graph11         -6.502532e-48 -4.168264e-11
graph12         -8.295585e-45  1.649489e-08
graph13         -5.324826e-44 -3.942126e-07
graph14         -1.152054e-45 -4.718963e-09
graph15          2.621827e-42  6.552269e-05
graph16         -2.673072e-44  8.491566e-08
graph17         -5.512860e-44 -1.875635e-07
graph18         -1.955456e-42 -1.925028e-05
graph19         -3.815089e-43 -1.973346e-06
graph20          1.725169e-42  1.561337e-05
graph21         -1.897423e-43  2.288438e-05
graph22         -1.429065e-42 -1.431101e-05
graph23         -2.163511e-42 -2.066440e-05
graph24         -6.039822e-42 -6.571337e-05
graph25          2.436377e-41 -8.343461e-05
graph26         -2.864130e-41 -3.654834e-04
graph27         -2.088729e-40 -3.417629e-03
graph28         -1.615596e-40 -4.998098e-04
graph29         -7.020459e-39 -4.551265e-02
orbit0           2.333763e-39  1.845574e-02
orbit1          -3.951294e-42 -1.753248e-05
orbit2           1.039720e-39  8.618839e-04
orbit3          -4.705077e-41 -6.035638e-03
orbit4          -1.650739e-43 -8.220716e-07
orbit5          -2.106495e-43  2.397407e-06
orbit6          -4.293716e-45 -2.223165e-08
orbit7           1.076919e-39 -4.957654e-03
orbit8           6.059902e-41  4.745756e-04
orbit9          -1.945731e-42 -1.137979e-06
orbit10         -3.344237e-42 -3.317492e-05
orbit11          2.793619e-40 -1.404440e-03
orbit12         -7.216337e-41 -1.108902e-03
orbit13          3.073525e-40 -1.792360e-02
orbit14         -4.467772e-39 -9.231762e-02
orbit15         -3.205364e-45 -1.100269e-08
orbit16          5.388524e-44  8.762291e-07
orbit17         -6.170223e-45 -2.109159e-07
orbit18          9.285168e-47 -1.153688e-08
orbit19         -1.646706e-46 -5.094609e-10
orbit20         -1.292918e-45 -1.781332e-08
orbit21          8.171199e-43  9.915613e-06
orbit22         -6.502532e-48 -4.159539e-11
orbit23          2.563799e-39  1.546037e-02
orbit24         -9.762765e-45  3.947848e-08
orbit25         -1.414427e-44 -9.588029e-08
orbit26         -1.863082e-42 -2.817020e-05
orbit27         -5.106141e-44  3.707775e-07
orbit28          2.367733e-44  1.116513e-05
orbit29         -2.099490e-43 -4.369757e-06
orbit30         -3.004077e-42 -9.000280e-05
orbit31         -1.289807e-45 -5.145086e-09
orbit32         -3.370615e-45 -1.627849e-08
orbit33         -3.803335e-40 -5.691598e-02
orbit34          2.621827e-42  6.565753e-05
orbit35         -5.254363e-44  1.037243e-07
orbit36          8.810073e-43  2.669035e-07
orbit37         -5.846111e-45  2.080440e-07
orbit38          6.618431e-41  4.356685e-04
orbit39         -1.027621e-43 -2.651374e-07
orbit40         -5.279084e-44 -2.580153e-07
orbit41         -3.464278e-42  9.079701e-06
orbit42          3.488434e-39  1.306305e-01
orbit43         -1.955585e-42 -1.923181e-05
orbit44          4.304245e-39 -3.215888e-02
orbit45         -3.958248e-43 -6.496406e-07
orbit46         -1.694402e-42 -3.316421e-05
orbit47         -4.739925e-41 -1.095611e-03
orbit48         -2.547307e-42 -6.447392e-06
orbit49          1.726989e-42  1.584577e-05
orbit50          1.324513e-40  1.092820e-04
orbit51          4.481423e-42  1.145662e-04
orbit52         -5.289283e-42 -5.675765e-05
orbit53          5.938096e-42  9.500457e-04
orbit54         -1.429031e-42 -1.429469e-05
orbit55         -6.484305e-39 -4.113779e-01
orbit56         -2.170394e-42 -2.116078e-05
orbit57         -6.770881e-42 -2.969985e-05
orbit58         -5.133163e-39 -8.427198e-02
orbit59         -6.397075e-42 -7.169913e-05
orbit60         -4.511647e-41  6.573040e-05
orbit61          4.581156e-39  2.239903e-01
orbit62          2.620682e-41 -4.195476e-04
orbit63         -5.939861e-41 -1.224238e-03
orbit64          1.845126e-40  7.839995e-03
orbit65         -3.379675e-41 -4.675594e-04
orbit66         -7.177842e-41 -2.635023e-04
orbit67         -6.092305e-39 -7.861552e-02
orbit68         -2.088916e-40 -3.399358e-03
orbit69         -8.780659e-39 -2.578859e-01
orbit70         -1.609092e-40 -4.878368e-04
orbit71         -4.163987e-39 -2.729436e-02
orbit72         -7.020459e-39 -4.544710e-02
AP              -9.051685e-39 -3.158310e-01
bet             -6.412937e-44  5.846519e-06
ecc              2.254168e-39 -1.636068e-03
eccrad           1.352501e-38 -9.819594e-03
close           -6.975898e-38 -3.188721e-01
constraint      -9.853125e-39 -1.499305e-01
coreness         3.449759e-39  4.828490e-02
knn             -7.300811e-42 -4.110213e-05
hubscore        -4.165278e-37 -3.672988e-01
pagerank        -2.785546e-38 -5.637172e-01
trans            7.683397e-40  1.045088e-01
evcent          -4.162815e-37 -4.548279e-01
first            2.333763e-39  1.838321e-02
upto_second     -4.106210e-42 -1.748175e-05
upto_third      -7.034572e-43 -1.776836e-06
upto_fourth     -5.568761e-43 -6.989646e-06
upto_fifth       2.431337e-43  8.383839e-06
upto_sixth       1.153635e-42  2.618262e-05
second          -4.117991e-42 -1.757809e-05
third           -7.064623e-43 -1.204379e-06
fourth           7.047792e-43 -6.595760e-06
fifth            9.824628e-43  1.366038e-05
sixth           -1.122049e-43 -7.387599e-06
ratio1          -7.309371e-42 -4.081573e-05
ratio2           1.076487e-41  1.242872e-04
ratio3           1.041063e-41  3.025929e-04
ratio4          -1.368602e-41 -2.383437e-04
ratio5          -1.024899e-41 -1.038627e-04
ratio6          -7.853270e-43 -3.427755e-05
selfinter        1.937438e-38  2.508323e-01
walktrap_vertex -1.906898e-39 -1.320918e-01
bigcom1         -9.425515e-39 -2.375898e-01
bigcom2         -8.776421e-39 -2.073245e-01
bigcom3          6.854370e-40 -8.240167e-03
bigcom4          2.067933e-39  9.036307e-02
bigcom6         -8.769366e-39 -2.365565e-01
bigcom8         -8.895214e-39 -1.192777e-01
bigcom9         -8.797654e-39 -3.239099e-01
bigcom11        -8.780659e-39 -3.842858e-01
bigcom13        -8.794817e-39 -3.324133e-01
bigcom15        -8.791982e-39 -1.863247e-01
bigcom16        -8.776421e-39 -2.176239e-01
bigcom21        -8.826125e-39 -4.454083e-01
bigcom22         1.670071e-38  1.488598e-01
bigcom24        -8.772186e-39 -1.865137e-01
bigcom26         2.876944e-38  3.975166e-01
bigcom28         1.155344e-39  3.364530e-02
bigcom30         2.020715e-38 -1.842863e-02
bigcom31        -8.767956e-39 -3.505233e-01
bigcom32        -8.780659e-39 -3.005370e-01
bigcom33        -8.770776e-39 -1.785856e-01
bigcom34        -8.773597e-39 -2.153540e-01
bigcom36        -8.780659e-39 -4.393726e-01
bigcom37        -8.770776e-39 -1.559153e-01
bigcom38        -8.783487e-39 -2.570630e-01
bigcom39        -8.782073e-39 -2.772835e-01
bigcom40        -9.268556e-39 -2.162483e-01
bigcom43        -8.775009e-39 -1.982956e-01
bigcom44        -8.866296e-39 -2.280330e-01
bigcom46        -8.777833e-39 -3.048285e-01
bigcom47        -8.777833e-39 -3.454746e-01
bigcom49        -8.773597e-39 -2.209015e-01
bigcom50        -8.780659e-39 -3.427801e-01
bigcom51        -8.770776e-39 -2.401768e-01
bigcom52        -8.770776e-39 -3.556369e-01
bigcom54        -8.772186e-39 -1.894928e-01
bigcom56        -8.773597e-39 -2.627636e-01
bigcom62         3.280920e-37  1.831043e+00
bigcom66        -8.773597e-39 -4.013213e-01
bigcom68        -8.772186e-39 -2.029876e-01
bigcom69        -8.777833e-39 -4.016539e-01
bigcom71        -8.787732e-39 -1.518884e-01
bigcom72        -8.775009e-39 -2.109653e-01
bigcom73        -8.772186e-39 -3.405935e-01
bigcom74        -8.773597e-39 -2.397727e-01
bigcom75        -8.769366e-39 -3.292154e-01
bigcom76        -8.770776e-39 -2.799068e-01
bigcom77        -8.772186e-39 -3.300290e-01
bigcom79        -8.772186e-39 -5.444730e-01
bigcom80        -8.772186e-39 -3.746839e-01
bigcom82        -8.773597e-39 -4.884848e-01
bigcom83        -8.770776e-39 -1.690339e-01
bigcom84        -8.770776e-39 -5.340687e-01
bigcom85        -8.776421e-39 -3.749096e-01
bigcom87        -8.773597e-39 -3.311142e-01
bigcom89        -8.770776e-39 -4.399298e-01
bigcom91        -8.770776e-39 -3.430678e-01
bigcom92        -8.782073e-39 -2.924551e-01
bigcom93        -8.770776e-39 -1.909499e-01
bigcom96        -8.769366e-39 -3.637074e-01
bigcom97        -8.777833e-39 -3.531731e-01
bigcom98        -8.773597e-39 -4.796824e-01
bigcom99        -8.773597e-39 -1.791071e-01
bigcom101        1.356862e-37  1.759829e+00
bigcom104       -8.780659e-39 -5.147369e-01
bigcom106       -8.775009e-39 -3.556864e-01
bigcom109        1.934091e-37  1.663158e+00
bigcom113       -8.775009e-39 -4.442324e-01
bigcom116       -8.787732e-39 -2.843722e-01
bigcom120       -8.769366e-39 -4.645752e-01
bigcom123       -8.772186e-39 -3.816996e-01
bigcom126       -8.769366e-39 -3.410527e-01
bigcom127       -8.769366e-39 -1.693097e-01
bigcom137       -8.773597e-39 -3.191353e-01
bigcom139       -8.770776e-39 -3.326921e-01
bigcom140       -8.770776e-39 -3.288476e-01
bigcom143        2.439155e-37  1.581408e+00
bigcom145       -8.772186e-39 -1.869153e-01
bigcom146       -8.773597e-39 -1.671311e-01
bigcom147       -8.773597e-39 -2.387769e-01
bigcom149       -8.767956e-39 -5.082315e-02
bigcom153       -8.773597e-39 -3.951572e-01
bigcom154       -8.783487e-39 -1.991962e-01
bigcom156       -8.769366e-39 -2.729602e-01
bigcom157       -8.769366e-39 -1.770888e-01
bigcom158       -8.767956e-39 -1.826407e-01
bigcom160       -8.773597e-39 -3.358838e-01
bigcom161       -8.770776e-39 -3.052564e-01
bigcom162       -8.770776e-39 -2.681016e-01
bigcom164       -8.770776e-39 -2.601080e-01
bigcom166       -8.777833e-39 -1.296869e-01
bigcom167       -8.782073e-39 -3.211777e-01
bigcom171       -8.767956e-39 -3.363225e-01
bigcom173       -8.770776e-39 -1.519683e-01
bigcom175       -8.770776e-39 -1.496465e-01
bigcom176       -8.772186e-39 -2.548218e-01
bigcom177       -8.772186e-39 -1.811120e-01
bigcom178        4.966032e-37  2.299771e+00
bigcom180       -8.770776e-39 -2.266426e-01
bigcom181       -8.775009e-39 -2.395314e-01
bigcom184       -8.770776e-39 -1.680650e-01
bigcom186       -8.770776e-39 -5.780126e-01
bigcom187       -8.770776e-39 -4.568121e-01
bigcom189       -8.775009e-39 -1.776642e-01
bigcom194       -8.773597e-39 -1.239386e-01
bigcom195       -8.772186e-39 -2.595783e-01
bigcom196       -8.769366e-39 -6.809906e-01
bigcom204       -8.777833e-39 -2.827920e-01
bigcom205        2.439155e-37  1.898588e+00
bigcom212       -8.770776e-39 -1.159285e-01
bigcom214       -8.775009e-39 -2.345825e-01
bigcom222       -8.769366e-39 -2.294751e-01
bigcom223        0.000000e+00  0.000000e+00
bigcom226       -8.770776e-39 -2.314458e-01
bigcom227       -8.770776e-39 -1.974468e-01
bigcom229       -8.772186e-39 -1.969101e-01
bigcom233       -8.769366e-39 -3.003166e-01
bigcom236       -8.772186e-39 -2.654446e-01
bigcom237       -8.767956e-39 -2.047223e-01
bigcom246       -8.773597e-39 -2.407754e-01
bigcom248       -8.775009e-39 -3.763698e-01
bigcom249       -8.769366e-39 -3.084370e-01
bigcom250       -8.770776e-39 -2.343920e-01
bigcom254       -8.773597e-39 -2.019466e-01
bigcom266       -8.769366e-39 -4.647875e-01
bigcom269       -8.777833e-39 -2.434193e-01
bigcom272       -8.772186e-39 -3.119301e-01
bigcom274       -8.784902e-39 -2.714658e-01
bigcom281       -8.770776e-39 -2.599153e-01
bigcom291       -8.767956e-39 -2.723002e-01
bigcom292       -8.770776e-39 -3.025672e-01
bigcom295       -8.767956e-39 -3.638692e-01
bigcom299       -8.767956e-39 -3.503787e-01
bigcom301       -8.772186e-39 -2.522276e-01
bigcom306       -8.772186e-39 -3.123900e-01
bigcom309       -8.776421e-39 -4.410628e-01
bigcom314       -8.767956e-39 -2.531077e-01
bigcom321       -8.779246e-39 -2.209013e-01
bigcom341       -8.770776e-39 -2.737058e-01
bigcom350       -8.769366e-39 -7.092575e-02
bigcom353       -8.770776e-39 -1.444260e-01
bigcom359       -8.770776e-39 -5.264975e-01
bigcom363       -8.772186e-39 -5.500808e-02
bigcom365       -8.769366e-39 -4.777501e-01
bigcom385       -8.770776e-39 -3.849901e-01
bigcom386       -8.769366e-39 -1.339955e-01
bigcom408       -8.777833e-39 -4.259475e-01
bigcom412       -8.773597e-39 -1.756312e-01
bigcom480       -8.772186e-39 -1.323698e-01
spin_vertex     -2.182610e-39  1.411135e-01
membership_s1    4.675719e-39  1.208958e-01
membership_s3   -8.791982e-39 -3.106110e-01
membership_s4   -8.236609e-39 -1.589360e-01
membership_s5   -9.477924e-39 -2.361164e-01
membership_s6   -8.493529e-39 -6.429297e-02
membership_s7   -9.262261e-39 -2.654688e-01
membership_s8   -8.782073e-39 -3.439276e-01
membership_s9   -8.789148e-39 -3.321870e-01
membership_s11  -8.780659e-39 -2.540601e-01
membership_s12  -8.775009e-39 -3.017656e-01
membership_s14  -8.770776e-39 -1.121878e-01
membership_s15   1.862499e-38  4.632052e-01
membership_s16  -8.782073e-39 -3.119985e-01
membership_s17  -8.777833e-39 -2.815991e-01
membership_s18  -8.827554e-39 -2.338713e-01
membership_s20  -8.773597e-39 -2.226755e-01
membership_s21  -8.953620e-39 -2.258622e-01
membership_s22  -8.791982e-39 -2.085819e-01
membership_s24  -8.791982e-39 -8.003527e-01
membership_s25  -8.780659e-39 -2.872263e-01
membership_s26  -8.789148e-39 -2.459088e-01
membership_s27   1.013741e-39 -4.162260e-05
membership_s28  -8.790565e-39 -3.737281e-01
membership_s30   1.242485e-38  2.244232e-01
membership_s31   3.047211e-39  1.401566e-01
membership_s32   3.885435e-38  7.130103e-01
membership_s33  -8.770776e-39 -2.042006e-01
membership_s36  -1.008793e-38 -2.838547e-01
membership_s37  -8.870622e-39 -2.343997e-01
V1               1.187443e-38  6.245347e-02
V2               8.042580e-39 -8.018424e-02
pdi             -3.807512e-35 -1.241815e+03
adhesion        -4.380563e-43 -1.712191e-06
cohesion         8.750492e-43  3.338855e-06
inner            2.281516e-43 -4.870687e-06
outer            3.302645e-43 -4.051323e-06
ioratio          9.810950e-39  1.621910e-01
comsize          3.003875e-42  6.248204e-05
[1] "Dataset: low_TnotC Model GBM, run: 9 of 10 2015-06-22 17:28:53"
Iter   TrainDeviance   ValidDeviance   StepSize   Improve
     1        0.1020            -nan     0.0100    0.0003
     2        0.0992            -nan     0.0100    0.0007
     3        0.0971            -nan     0.0100    0.0002
     4        0.0954            -nan     0.0100    0.0002
     5        0.0937            -nan     0.0100    0.0001
     6        0.0921            -nan     0.0100    0.0001
     7        0.0913            -nan     0.0100    0.0000
     8        0.0904            -nan     0.0100    0.0001
     9        0.0891            -nan     0.0100    0.0000
    10        0.0877            -nan     0.0100    0.0002
    20        0.0785            -nan     0.0100    0.0001
    40        0.0661            -nan     0.0100    0.0000
    44        0.0646            -nan     0.0100    0.0000

[1] "GBM variable coefficients"
                            var     rel.inf
inner                     inner 11.08655028
ratio5                   ratio5 10.48449568
pagerank               pagerank  5.83167438
bet                         bet  4.90067805
membership_s32   membership_s32  4.22967015
comsize                 comsize  4.07051143
ioratio                 ioratio  3.83690019
cohesion               cohesion  3.38773982
outer                     outer  3.30727260
ratio2                   ratio2  3.13163771
V1                           V1  2.99405604
adhesion               adhesion  2.60630826
orbit50                 orbit50  2.36617025
coreness               coreness  2.24484467
orbit18                 orbit18  1.67667684
orbit36                 orbit36  1.65741598
orbit38                 orbit38  1.56699824
walktrap_vertex walktrap_vertex  1.48648978
ratio1                   ratio1  1.29273850
V2                           V2  1.28061165
orbit16                 orbit16  1.19276883
selfinter             selfinter  1.13327384
membership_s30   membership_s30  1.05293309
fourth                   fourth  1.05028765
graph2                   graph2  1.00870428
graph19                 graph19  0.93092097
orbit45                 orbit45  0.90580521
graph15                 graph15  0.83975538
trans                     trans  0.80345235
graph0                   graph0  0.72782076
orbit30                 orbit30  0.71372706
orbit21                 orbit21  0.71059273
graph17                 graph17  0.68894675
membership_s15   membership_s15  0.62246076
upto_third           upto_third  0.60494313
knn                         knn  0.59653914
orbit35                 orbit35  0.57894520
constraint           constraint  0.55444213
orbit7                   orbit7  0.54846725
orbit51                 orbit51  0.54450900
orbit37                 orbit37  0.54251372
ratio4                   ratio4  0.54020714
spin_vertex         spin_vertex  0.48954984
graph16                 graph16  0.47477944
ratio6                   ratio6  0.47466589
third                     third  0.47044365
graph6                   graph6  0.44992440
bigcom4                 bigcom4  0.44896614
close                     close  0.40162119
orbit28                 orbit28  0.38320174
graph13                 graph13  0.36248791
orbit56                 orbit56  0.33813074
orbit53                 orbit53  0.30147646
orbit39                 orbit39  0.30083428
upto_second         upto_second  0.29882008
orbit20                 orbit20  0.29728290
fifth                     fifth  0.29245912
orbit32                 orbit32  0.27670047
sixth                     sixth  0.26794457
membership_s27   membership_s27  0.26780254
bigcom22               bigcom22  0.26610648
orbit49                 orbit49  0.24849394
ratio3                   ratio3  0.24172467
membership_s31   membership_s31  0.23248581
graph9                   graph9  0.22992666
bigcom26               bigcom26  0.21423390
graph20                 graph20  0.20384213
graph10                 graph10  0.18579346
graph5                   graph5  0.18078555
bigcom30               bigcom30  0.17358197
orbit48                 orbit48  0.13439933
graph1                   graph1  0.10652772
graph25                 graph25  0.09060377
graph21                 graph21  0.08449700
orbit67                 orbit67  0.07875697
orbit9                   orbit9  0.06065621
orbit12                 orbit12  0.04740079
orbit2                   orbit2  0.04687938
orbit33                 orbit33  0.04465596
graph12                 graph12  0.04391777
membership_s4     membership_s4  0.04192900
orbit11                 orbit11  0.03831869
orbit62                 orbit62  0.02875286
orbit27                 orbit27  0.02863329
orbit44                 orbit44  0.01854847
graph3                   graph3  0.00000000
graph4                   graph4  0.00000000
graph7                   graph7  0.00000000
graph8                   graph8  0.00000000
graph11                 graph11  0.00000000
graph14                 graph14  0.00000000
graph18                 graph18  0.00000000
graph22                 graph22  0.00000000
graph23                 graph23  0.00000000
graph24                 graph24  0.00000000
graph26                 graph26  0.00000000
graph27                 graph27  0.00000000
graph28                 graph28  0.00000000
graph29                 graph29  0.00000000
orbit0                   orbit0  0.00000000
orbit1                   orbit1  0.00000000
orbit3                   orbit3  0.00000000
orbit4                   orbit4  0.00000000
orbit5                   orbit5  0.00000000
orbit6                   orbit6  0.00000000
orbit8                   orbit8  0.00000000
orbit10                 orbit10  0.00000000
orbit13                 orbit13  0.00000000
orbit14                 orbit14  0.00000000
orbit15                 orbit15  0.00000000
orbit17                 orbit17  0.00000000
orbit19                 orbit19  0.00000000
orbit22                 orbit22  0.00000000
orbit23                 orbit23  0.00000000
orbit24                 orbit24  0.00000000
orbit25                 orbit25  0.00000000
orbit26                 orbit26  0.00000000
orbit29                 orbit29  0.00000000
orbit31                 orbit31  0.00000000
orbit34                 orbit34  0.00000000
orbit40                 orbit40  0.00000000
orbit41                 orbit41  0.00000000
orbit42                 orbit42  0.00000000
orbit43                 orbit43  0.00000000
orbit46                 orbit46  0.00000000
orbit47                 orbit47  0.00000000
orbit52                 orbit52  0.00000000
orbit54                 orbit54  0.00000000
orbit55                 orbit55  0.00000000
orbit57                 orbit57  0.00000000
orbit58                 orbit58  0.00000000
orbit59                 orbit59  0.00000000
orbit60                 orbit60  0.00000000
orbit61                 orbit61  0.00000000
orbit63                 orbit63  0.00000000
orbit64                 orbit64  0.00000000
orbit65                 orbit65  0.00000000
orbit66                 orbit66  0.00000000
orbit68                 orbit68  0.00000000
orbit69                 orbit69  0.00000000
orbit70                 orbit70  0.00000000
orbit71                 orbit71  0.00000000
orbit72                 orbit72  0.00000000
AP                           AP  0.00000000
ecc                         ecc  0.00000000
eccrad                   eccrad  0.00000000
hubscore               hubscore  0.00000000
evcent                   evcent  0.00000000
first                     first  0.00000000
upto_fourth         upto_fourth  0.00000000
upto_fifth           upto_fifth  0.00000000
upto_sixth           upto_sixth  0.00000000
second                   second  0.00000000
bigcom1                 bigcom1  0.00000000
bigcom2                 bigcom2  0.00000000
bigcom3                 bigcom3  0.00000000
bigcom6                 bigcom6  0.00000000
bigcom8                 bigcom8  0.00000000
bigcom9                 bigcom9  0.00000000
bigcom11               bigcom11  0.00000000
bigcom13               bigcom13  0.00000000
bigcom15               bigcom15  0.00000000
bigcom16               bigcom16  0.00000000
bigcom21               bigcom21  0.00000000
bigcom24               bigcom24  0.00000000
bigcom28               bigcom28  0.00000000
bigcom31               bigcom31  0.00000000
bigcom32               bigcom32  0.00000000
bigcom33               bigcom33  0.00000000
bigcom34               bigcom34  0.00000000
bigcom36               bigcom36  0.00000000
bigcom37               bigcom37  0.00000000
bigcom38               bigcom38  0.00000000
bigcom39               bigcom39  0.00000000
bigcom40               bigcom40  0.00000000
bigcom43               bigcom43  0.00000000
bigcom44               bigcom44  0.00000000
bigcom46               bigcom46  0.00000000
bigcom47               bigcom47  0.00000000
bigcom49               bigcom49  0.00000000
bigcom50               bigcom50  0.00000000
bigcom51               bigcom51  0.00000000
bigcom52               bigcom52  0.00000000
bigcom54               bigcom54  0.00000000
bigcom56               bigcom56  0.00000000
bigcom62               bigcom62  0.00000000
bigcom66               bigcom66  0.00000000
bigcom68               bigcom68  0.00000000
bigcom69               bigcom69  0.00000000
bigcom71               bigcom71  0.00000000
bigcom72               bigcom72  0.00000000
bigcom73               bigcom73  0.00000000
bigcom74               bigcom74  0.00000000
bigcom75               bigcom75  0.00000000
bigcom76               bigcom76  0.00000000
bigcom77               bigcom77  0.00000000
bigcom79               bigcom79  0.00000000
bigcom80               bigcom80  0.00000000
bigcom82               bigcom82  0.00000000
bigcom83               bigcom83  0.00000000
bigcom84               bigcom84  0.00000000
bigcom85               bigcom85  0.00000000
bigcom87               bigcom87  0.00000000
bigcom89               bigcom89  0.00000000
bigcom91               bigcom91  0.00000000
bigcom92               bigcom92  0.00000000
bigcom93               bigcom93  0.00000000
bigcom96               bigcom96  0.00000000
bigcom97               bigcom97  0.00000000
bigcom98               bigcom98  0.00000000
bigcom99               bigcom99  0.00000000
bigcom101             bigcom101  0.00000000
bigcom104             bigcom104  0.00000000
bigcom106             bigcom106  0.00000000
bigcom109             bigcom109  0.00000000
bigcom113             bigcom113  0.00000000
bigcom116             bigcom116  0.00000000
bigcom120             bigcom120  0.00000000
bigcom123             bigcom123  0.00000000
bigcom126             bigcom126  0.00000000
bigcom127             bigcom127  0.00000000
bigcom137             bigcom137  0.00000000
bigcom139             bigcom139  0.00000000
bigcom140             bigcom140  0.00000000
bigcom143             bigcom143  0.00000000
bigcom145             bigcom145  0.00000000
bigcom146             bigcom146  0.00000000
bigcom147             bigcom147  0.00000000
bigcom149             bigcom149  0.00000000
bigcom153             bigcom153  0.00000000
bigcom154             bigcom154  0.00000000
bigcom156             bigcom156  0.00000000
bigcom157             bigcom157  0.00000000
bigcom158             bigcom158  0.00000000
bigcom160             bigcom160  0.00000000
bigcom161             bigcom161  0.00000000
bigcom162             bigcom162  0.00000000
bigcom164             bigcom164  0.00000000
bigcom166             bigcom166  0.00000000
bigcom167             bigcom167  0.00000000
bigcom171             bigcom171  0.00000000
bigcom173             bigcom173  0.00000000
bigcom175             bigcom175  0.00000000
bigcom176             bigcom176  0.00000000
bigcom177             bigcom177  0.00000000
bigcom178             bigcom178  0.00000000
bigcom180             bigcom180  0.00000000
bigcom181             bigcom181  0.00000000
bigcom184             bigcom184  0.00000000
bigcom186             bigcom186  0.00000000
bigcom187             bigcom187  0.00000000
bigcom189             bigcom189  0.00000000
bigcom194             bigcom194  0.00000000
bigcom195             bigcom195  0.00000000
bigcom196             bigcom196  0.00000000
bigcom204             bigcom204  0.00000000
bigcom205             bigcom205  0.00000000
bigcom212             bigcom212  0.00000000
bigcom214             bigcom214  0.00000000
bigcom222             bigcom222  0.00000000
bigcom223             bigcom223  0.00000000
bigcom226             bigcom226  0.00000000
bigcom227             bigcom227  0.00000000
bigcom229             bigcom229  0.00000000
bigcom233             bigcom233  0.00000000
bigcom236             bigcom236  0.00000000
bigcom237             bigcom237  0.00000000
bigcom246             bigcom246  0.00000000
bigcom248             bigcom248  0.00000000
bigcom249             bigcom249  0.00000000
bigcom250             bigcom250  0.00000000
bigcom254             bigcom254  0.00000000
bigcom266             bigcom266  0.00000000
bigcom269             bigcom269  0.00000000
bigcom272             bigcom272  0.00000000
bigcom274             bigcom274  0.00000000
bigcom281             bigcom281  0.00000000
bigcom291             bigcom291  0.00000000
bigcom292             bigcom292  0.00000000
bigcom295             bigcom295  0.00000000
bigcom299             bigcom299  0.00000000
bigcom301             bigcom301  0.00000000
bigcom306             bigcom306  0.00000000
bigcom309             bigcom309  0.00000000
bigcom314             bigcom314  0.00000000
bigcom321             bigcom321  0.00000000
bigcom341             bigcom341  0.00000000
bigcom350             bigcom350  0.00000000
bigcom353             bigcom353  0.00000000
bigcom359             bigcom359  0.00000000
bigcom363             bigcom363  0.00000000
bigcom365             bigcom365  0.00000000
bigcom385             bigcom385  0.00000000
bigcom386             bigcom386  0.00000000
bigcom408             bigcom408  0.00000000
bigcom412             bigcom412  0.00000000
bigcom480             bigcom480  0.00000000
membership_s1     membership_s1  0.00000000
membership_s3     membership_s3  0.00000000
membership_s5     membership_s5  0.00000000
membership_s6     membership_s6  0.00000000
membership_s7     membership_s7  0.00000000
membership_s8     membership_s8  0.00000000
membership_s9     membership_s9  0.00000000
membership_s11   membership_s11  0.00000000
membership_s12   membership_s12  0.00000000
membership_s14   membership_s14  0.00000000
membership_s16   membership_s16  0.00000000
membership_s17   membership_s17  0.00000000
membership_s18   membership_s18  0.00000000
membership_s20   membership_s20  0.00000000
membership_s21   membership_s21  0.00000000
membership_s22   membership_s22  0.00000000
membership_s24   membership_s24  0.00000000
membership_s25   membership_s25  0.00000000
membership_s26   membership_s26  0.00000000
membership_s28   membership_s28  0.00000000
membership_s33   membership_s33  0.00000000
membership_s36   membership_s36  0.00000000
membership_s37   membership_s37  0.00000000
pdi                         pdi  0.00000000
[1] "Dataset: low_TnotC Model RF, run: 9 of 10 2015-06-22 17:29:14"
     |      Out-of-bag   |
Tree |      MSE  %Var(y) |
   1 |  0.01576   174.07 |
   2 |  0.01513   167.20 |
   3 |  0.01554   171.73 |
   4 |    0.014   154.64 |
   5 |  0.01372   151.55 |
   6 |  0.01328   146.67 |
   7 |  0.01302   143.89 |
   8 |  0.01289   142.40 |
   9 |  0.01265   139.74 |
  10 |  0.01219   134.69 |
  11 |  0.01164   128.61 |
  12 |  0.01153   127.34 |
  13 |  0.01136   125.52 |
  14 |  0.01121   123.84 |
  15 |  0.01118   123.52 |
  16 |    0.011   121.59 |
  17 |  0.01087   120.09 |
  18 |   0.0107   118.26 |
  19 |  0.01062   117.29 |
  20 |   0.0106   117.13 |
  21 |   0.0105   116.03 |
  22 |   0.0104   114.86 |
  23 |  0.01028   113.62 |
  24 |  0.01011   111.64 |
  25 |  0.01008   111.33 |
  26 |  0.01001   110.63 |
  27 | 0.009952   109.95 |
  28 | 0.009956   110.00 |
  29 |  0.00994   109.82 |
  30 | 0.009891   109.28 |
  31 | 0.009913   109.52 |
  32 |  0.00992   109.60 |
  33 | 0.009902   109.40 |
  34 | 0.009929   109.70 |
  35 | 0.009925   109.65 |
  36 | 0.009896   109.33 |
  37 | 0.009857   108.90 |
  38 |  0.00984   108.72 |
  39 | 0.009808   108.37 |
  40 | 0.009796   108.23 |
  41 | 0.009784   108.09 |
  42 | 0.009744   107.66 |
  43 | 0.009737   107.58 |
  44 | 0.009748   107.70 |
  45 |  0.00972   107.39 |
  46 | 0.009717   107.36 |
  47 | 0.009687   107.03 |
  48 | 0.009695   107.11 |
  49 | 0.009683   106.98 |
  50 | 0.009667   106.80 |
  51 | 0.009644   106.55 |
  52 | 0.009636   106.46 |
  53 | 0.009621   106.29 |
  54 | 0.009639   106.50 |
  55 | 0.009658   106.70 |
  56 | 0.009657   106.69 |
  57 | 0.009655   106.67 |
  58 | 0.009626   106.35 |
  59 | 0.009619   106.27 |
  60 | 0.009585   105.90 |
  61 | 0.009592   105.98 |
  62 | 0.009596   106.02 |
  63 | 0.009582   105.86 |
  64 | 0.009563   105.65 |
  65 | 0.009546   105.46 |
  66 | 0.009551   105.52 |
  67 | 0.009538   105.38 |
  68 | 0.009533   105.32 |
  69 | 0.009503   104.99 |
  70 | 0.009515   105.12 |
  71 | 0.009497   104.93 |
  72 | 0.009493   104.88 |
  73 | 0.009471   104.63 |
  74 | 0.009472   104.65 |
  75 | 0.009476   104.70 |
  76 | 0.009476   104.70 |
  77 |  0.00947   104.63 |
  78 | 0.009452   104.42 |
  79 | 0.009448   104.39 |
  80 | 0.009446   104.36 |
  81 | 0.009429   104.17 |
  82 |  0.00943   104.19 |
  83 | 0.009403   103.89 |
  84 | 0.009409   103.95 |
  85 | 0.009416   104.03 |
  86 | 0.009414   104.01 |
  87 | 0.009408   103.94 |
  88 | 0.009391   103.76 |
  89 | 0.009386   103.70 |
  90 | 0.009367   103.49 |
  91 | 0.009371   103.53 |
  92 | 0.009331   103.09 |
  93 | 0.009323   103.00 |
  94 | 0.009339   103.19 |
  95 | 0.009335   103.13 |
  96 | 0.009323   103.00 |
  97 | 0.009323   103.00 |
  98 | 0.009318   102.95 |
  99 | 0.009309   102.84 |
 100 | 0.009301   102.76 |
[1] "Random Forest variable coefficients"
                      %IncMSE IncNodePurity
graph0           1.935023e-05  4.898066e-02
graph1           6.219077e-04  2.410589e-01
graph2           6.604054e-05  5.609754e-02
graph3           1.586214e-03  3.416856e-01
graph4           3.605160e-03  3.181938e-01
graph5           5.004231e-04  1.938821e-01
graph6           2.420521e-04  2.030765e-01
graph7           5.406249e-05  9.971234e-02
graph8           0.000000e+00  1.428571e-02
graph9           2.188003e-03  4.182473e-01
graph10          2.273120e-03  3.288334e-01
graph11          2.824224e-03  3.689674e-01
graph12          6.471888e-04  2.648202e-01
graph13          9.607905e-04  2.881476e-01
graph14          9.148191e-04  2.945335e-01
graph15          3.839881e-03  1.767455e-01
graph16          1.063376e-03  2.733786e-01
graph17          1.363219e-03  3.521824e-01
graph18         -4.450378e-06  8.571429e-03
graph19          1.087424e-04  3.021392e-01
graph20          4.854095e-04  2.858573e-01
graph21          7.720271e-05  1.326072e-01
graph22          5.241502e-05  5.908345e-02
graph23          1.352645e-04  1.623161e-01
graph24          4.564675e-04  2.928594e-02
graph25          1.882301e-04  1.362816e-01
graph26          0.000000e+00  3.750000e-03
graph27          0.000000e+00  6.938894e-20
graph28          0.000000e+00  2.949030e-19
graph29          0.000000e+00  0.000000e+00
orbit0           1.464529e-05  5.869063e-02
orbit1           1.033451e-03  2.500279e-01
orbit2           5.038011e-05  1.753415e-01
orbit3           0.000000e+00  2.357143e-02
orbit4           1.050055e-03  3.464067e-01
orbit5           1.625763e-03  2.900330e-01
orbit6           3.417261e-03  3.602727e-01
orbit7           6.011664e-05  1.371225e-01
orbit8           5.096834e-04  1.651927e-01
orbit9           3.458266e-04  1.660312e-01
orbit10          4.186592e-04  7.740493e-02
orbit11          1.920502e-04  3.503784e-02
orbit12          9.633449e-05  5.140804e-02
orbit13          2.508191e-05  3.340991e-02
orbit14          0.000000e+00  4.336809e-21
orbit15          3.153019e-04  1.708702e-01
orbit16          1.519496e-03  3.670920e-01
orbit17          1.243201e-03  1.709786e-01
orbit18          1.177176e-03  6.121949e-01
orbit19          2.477730e-03  1.808269e-01
orbit20          9.094572e-04  2.379715e-01
orbit21          4.069704e-04  2.409526e-01
orbit22          5.975550e-03  2.626972e-01
orbit23          6.189910e-05  9.370445e-02
orbit24          1.580838e-03  2.019594e-01
orbit25          2.355015e-04  3.988910e-02
orbit26          5.341063e-04  2.027759e-02
orbit27          1.554308e-03  3.267270e-01
orbit28          7.982954e-04  3.699139e-01
orbit29          2.297061e-04  1.194787e-01
orbit30          1.132218e-04  4.003098e-02
orbit31          3.485966e-03  2.251407e-01
orbit32          2.417470e-04  1.793017e-01
orbit33          8.287676e-05  1.228479e-01
orbit34          2.333346e-03  2.734570e-01
orbit35          1.458272e-03  3.571606e-01
orbit36          5.462450e-04  1.490338e-01
orbit37          2.229908e-04  1.116629e-01
orbit38          1.239502e-03  3.162930e-01
orbit39          2.824779e-03  2.357886e-01
orbit40          5.129013e-04  5.202429e-02
orbit41          6.539231e-05  9.549601e-02
orbit42          0.000000e+00  2.666667e-02
orbit43          2.155643e-04  9.135753e-02
orbit44          0.000000e+00  1.560229e-03
orbit45          2.647004e-04  1.971244e-01
orbit46          5.707128e-05  5.441484e-02
orbit47          5.891515e-05  1.022297e-02
orbit48          3.735037e-05  8.218298e-02
orbit49          3.644187e-04  2.813534e-01
orbit50          2.012790e-03  4.220102e-01
orbit51          3.096840e-04  1.039102e-01
orbit52          4.230546e-04  1.107126e-01
orbit53         -9.790116e-06  3.501476e-01
orbit54          2.043890e-05  4.627493e-03
orbit55          0.000000e+00  0.000000e+00
orbit56          5.482401e-04  3.058623e-01
orbit57         -4.889179e-06  6.009481e-02
orbit58          0.000000e+00  8.571429e-03
orbit59          6.240108e-04  2.539640e-02
orbit60          5.027892e-05  2.058609e-02
orbit61          4.452360e-06  3.606738e-02
orbit62          1.284421e-05  5.769955e-02
orbit63          7.010055e-05  7.935026e-02
orbit64          8.605631e-07  1.461463e-01
orbit65          2.615763e-05  1.733333e-02
orbit66          3.876532e-06  1.755033e-02
orbit67          2.178649e-06  1.905048e-02
orbit68          0.000000e+00  1.420305e-19
orbit69          0.000000e+00  0.000000e+00
orbit70          0.000000e+00  2.428613e-19
orbit71          0.000000e+00  0.000000e+00
orbit72          0.000000e+00  1.084202e-21
AP               2.168675e-05  4.326214e-02
bet              1.147346e-03  1.024188e+00
ecc             -1.035351e-06  1.690979e-02
eccrad           5.878225e-05  6.392404e-02
close            5.884418e-04  2.874717e-01
constraint       1.111811e-03  3.960807e-01
coreness         1.348422e-03  2.828645e-01
knn              3.290995e-03  3.625785e-01
hubscore         1.689733e-03  1.932579e-01
pagerank         3.555192e-03  1.810637e+00
trans            2.853485e-05  9.212603e-02
evcent           8.299981e-04  3.859549e-01
first            5.258015e-05  8.007232e-02
upto_second      7.178565e-04  2.263183e-01
upto_third       1.415076e-03  2.286779e-01
upto_fourth      2.617656e-03  2.911006e-01
upto_fifth       6.107682e-04  2.489698e-01
upto_sixth       5.129311e-03  3.766754e-01
second           4.482670e-04  2.079197e-01
third            1.786489e-03  2.668609e-01
fourth           2.586024e-03  8.785174e-01
fifth            2.189005e-03  6.836928e-01
sixth            9.945444e-04  5.809740e-01
ratio1           1.850324e-03  5.007624e-01
ratio2           3.534581e-03  1.586601e+00
ratio3           1.804957e-03  6.047310e-01
ratio4           3.653092e-03  7.504553e-01
ratio5           2.445970e-03  2.366988e+00
ratio6           8.198103e-04  6.230257e-01
selfinter        1.688208e-03  2.098430e-01
walktrap_vertex  5.455600e-05  1.918877e-01
bigcom1          0.000000e+00  0.000000e+00
bigcom2          0.000000e+00  3.469447e-20
bigcom3          6.511348e-05  1.343447e-01
bigcom4          1.285820e-05  5.100076e-02
bigcom6          0.000000e+00  0.000000e+00
bigcom8          0.000000e+00  1.084202e-21
bigcom9          0.000000e+00  0.000000e+00
bigcom11         0.000000e+00  0.000000e+00
bigcom13         0.000000e+00  3.469447e-20
bigcom15         0.000000e+00  1.734723e-20
bigcom16         0.000000e+00  0.000000e+00
bigcom21         0.000000e+00  2.506675e-18
bigcom22         3.197864e-04  3.367940e-02
bigcom24         0.000000e+00  0.000000e+00
bigcom26        -9.333254e-06  1.585213e-01
bigcom28         5.061562e-06  5.156566e-02
bigcom30         3.211922e-04  2.518367e-01
bigcom31         0.000000e+00  3.469447e-20
bigcom32         0.000000e+00  0.000000e+00
bigcom33         0.000000e+00  0.000000e+00
bigcom34         0.000000e+00  0.000000e+00
bigcom36         0.000000e+00  0.000000e+00
bigcom37         0.000000e+00  0.000000e+00
bigcom38         0.000000e+00  0.000000e+00
bigcom39         0.000000e+00  0.000000e+00
bigcom40         0.000000e+00  0.000000e+00
bigcom43         0.000000e+00  0.000000e+00
bigcom44         0.000000e+00  3.686287e-20
bigcom46         0.000000e+00  1.734723e-20
bigcom47         0.000000e+00  0.000000e+00
bigcom49         0.000000e+00  0.000000e+00
bigcom50         0.000000e+00  0.000000e+00
bigcom51         0.000000e+00  0.000000e+00
bigcom52         0.000000e+00  0.000000e+00
bigcom54         0.000000e+00  0.000000e+00
bigcom56         0.000000e+00  1.734723e-20
bigcom62        -1.397179e-05  5.293580e-01
bigcom66         0.000000e+00  0.000000e+00
bigcom68         0.000000e+00  0.000000e+00
bigcom69         0.000000e+00  0.000000e+00
bigcom71         0.000000e+00  1.734723e-20
bigcom72         0.000000e+00  0.000000e+00
bigcom73         0.000000e+00  1.734723e-19
bigcom74         0.000000e+00  0.000000e+00
bigcom75         0.000000e+00  0.000000e+00
bigcom76         0.000000e+00  0.000000e+00
bigcom77         0.000000e+00  0.000000e+00
bigcom79         0.000000e+00  6.938894e-20
bigcom80         0.000000e+00  0.000000e+00
bigcom82         0.000000e+00  0.000000e+00
bigcom83         0.000000e+00  0.000000e+00
bigcom84         0.000000e+00  0.000000e+00
bigcom85         0.000000e+00  0.000000e+00
bigcom87         0.000000e+00  1.387779e-19
bigcom89         0.000000e+00  0.000000e+00
bigcom91         0.000000e+00  0.000000e+00
bigcom92         0.000000e+00  6.505213e-21
bigcom93         0.000000e+00  0.000000e+00
bigcom96         0.000000e+00  1.734723e-20
bigcom97         0.000000e+00  0.000000e+00
bigcom98         0.000000e+00  0.000000e+00
bigcom99         0.000000e+00  0.000000e+00
bigcom101        2.075826e-05  3.333807e-01
bigcom104        0.000000e+00  0.000000e+00
bigcom106        0.000000e+00  0.000000e+00
bigcom109       -1.277484e-05  4.437969e-01
bigcom113        0.000000e+00  0.000000e+00
bigcom116        0.000000e+00  0.000000e+00
bigcom120        0.000000e+00  0.000000e+00
bigcom123        0.000000e+00  0.000000e+00
bigcom126        0.000000e+00  0.000000e+00
bigcom127        0.000000e+00  0.000000e+00
bigcom137        0.000000e+00  0.000000e+00
bigcom139        0.000000e+00  0.000000e+00
bigcom140        0.000000e+00  1.387779e-19
bigcom143        3.566394e-05  3.953363e-01
bigcom145        0.000000e+00  0.000000e+00
bigcom146        0.000000e+00  0.000000e+00
bigcom147        0.000000e+00  0.000000e+00
bigcom149        0.000000e+00  0.000000e+00
bigcom153        0.000000e+00  6.938894e-20
bigcom154        0.000000e+00  0.000000e+00
bigcom156        0.000000e+00  0.000000e+00
bigcom157        0.000000e+00  0.000000e+00
bigcom158        0.000000e+00  0.000000e+00
bigcom160        0.000000e+00  0.000000e+00
bigcom161        0.000000e+00  4.336809e-21
bigcom162        0.000000e+00  0.000000e+00
bigcom164        0.000000e+00  0.000000e+00
bigcom166        0.000000e+00  0.000000e+00
bigcom167        0.000000e+00  0.000000e+00
bigcom171        0.000000e+00  0.000000e+00
bigcom173        0.000000e+00  6.938894e-20
bigcom175        0.000000e+00  0.000000e+00
bigcom176        0.000000e+00  0.000000e+00
bigcom177        0.000000e+00  0.000000e+00
bigcom178        1.497242e-04  1.015860e+00
bigcom180        0.000000e+00  0.000000e+00
bigcom181        0.000000e+00  0.000000e+00
bigcom184        0.000000e+00  0.000000e+00
bigcom186        0.000000e+00  0.000000e+00
bigcom187        0.000000e+00  0.000000e+00
bigcom189        0.000000e+00  0.000000e+00
bigcom194        0.000000e+00  0.000000e+00
bigcom195        0.000000e+00  1.734723e-20
bigcom196        0.000000e+00  0.000000e+00
bigcom204        0.000000e+00  0.000000e+00
bigcom205       -1.817762e-05  2.171548e-01
bigcom212        0.000000e+00  0.000000e+00
bigcom214        0.000000e+00  0.000000e+00
bigcom222        0.000000e+00  0.000000e+00
bigcom223        0.000000e+00  0.000000e+00
bigcom226        0.000000e+00  0.000000e+00
bigcom227        0.000000e+00  0.000000e+00
bigcom229        0.000000e+00  0.000000e+00
bigcom233        0.000000e+00  0.000000e+00
bigcom236        0.000000e+00  0.000000e+00
bigcom237        0.000000e+00  0.000000e+00
bigcom246        0.000000e+00  0.000000e+00
bigcom248        0.000000e+00  0.000000e+00
bigcom249        0.000000e+00  0.000000e+00
bigcom250        0.000000e+00  0.000000e+00
bigcom254        0.000000e+00  0.000000e+00
bigcom266        0.000000e+00  0.000000e+00
bigcom269        0.000000e+00  0.000000e+00
bigcom272        0.000000e+00  0.000000e+00
bigcom274        0.000000e+00  0.000000e+00
bigcom281        0.000000e+00  6.938894e-20
bigcom291        0.000000e+00  0.000000e+00
bigcom292        0.000000e+00  3.469447e-20
bigcom295        0.000000e+00  0.000000e+00
bigcom299       -1.024403e-05  5.225270e-01
bigcom301        0.000000e+00  1.387779e-19
bigcom306        0.000000e+00  0.000000e+00
bigcom309        0.000000e+00  0.000000e+00
bigcom314        0.000000e+00  0.000000e+00
bigcom321        0.000000e+00  0.000000e+00
bigcom341        0.000000e+00  1.734723e-20
bigcom350        0.000000e+00  0.000000e+00
bigcom353        0.000000e+00  0.000000e+00
bigcom359        0.000000e+00  0.000000e+00
bigcom363        0.000000e+00  0.000000e+00
[truncated: 129,644 more chars]
