# Supplementary material for: Distinctive Behaviors of Druggable Proteins in Cellular Networks
Source: PLoS Comput Biol. 2015 Dec 23;11(12):e1004597. doi: 10.1371/journal.pcbi.1004597 (PMC4689399; doi:10.1371/journal.pcbi.1004597)
Supplement: S1 File — (ZIP) [file pcbi.1004597.s004.zip › S1_File/direct.murcko.20150613_all_predict.ppi.optimised_Target_results_med_C.txt]

[[1]]
[1] "med_C"

[1] "Dataset: med_C Model GBM, run: 1 of 10 2015-06-22 17:03:52"
Iter   TrainDeviance   ValidDeviance   StepSize   Improve
     1        0.4577            -nan     0.0100    0.0004
     2        0.4555            -nan     0.0100    0.0005
     3        0.4532            -nan     0.0100    0.0004
     4        0.4512            -nan     0.0100    0.0000
     5        0.4494            -nan     0.0100    0.0002
     6        0.4476            -nan     0.0100    0.0001
     7        0.4458            -nan     0.0100    0.0002
     8        0.4440            -nan     0.0100    0.0002
     9        0.4423            -nan     0.0100    0.0002
    10        0.4408            -nan     0.0100    0.0002
    20        0.4253            -nan     0.0100    0.0002
    40        0.4014            -nan     0.0100    0.0000
    60        0.3820            -nan     0.0100    0.0001
    80        0.3675            -nan     0.0100   -0.0001
   100        0.3534            -nan     0.0100    0.0000
   120        0.3415            -nan     0.0100    0.0000
   140        0.3306            -nan     0.0100    0.0000
   160        0.3198            -nan     0.0100   -0.0000
   180        0.3090            -nan     0.0100   -0.0000
   200        0.2997            -nan     0.0100   -0.0000
   220        0.2909            -nan     0.0100   -0.0000
   240        0.2826            -nan     0.0100   -0.0000
   260        0.2748            -nan     0.0100   -0.0000
   265        0.2731            -nan     0.0100    0.0000

[1] "GBM variable coefficients"
                            var     rel.inf
ratio4                   ratio4 2.709536593
orbit56                 orbit56 2.515035552
pagerank               pagerank 2.435231715
comsize                 comsize 2.202118837
third                     third 2.160988365
V2                           V2 2.115598769
spin_vertex         spin_vertex 1.964946535
walktrap_vertex walktrap_vertex 1.942031808
outer                     outer 1.937719571
ratio5                   ratio5 1.628040305
membership_s4     membership_s4 1.615985105
V1                           V1 1.612045547
orbit27                 orbit27 1.553022187
orbit62                 orbit62 1.534356450
trans                     trans 1.427389830
bet                         bet 1.392886664
orbit45                 orbit45 1.339467407
inner                     inner 1.231467930
orbit36                 orbit36 1.221833292
orbit18                 orbit18 1.204848071
graph10                 graph10 1.192133390
orbit30                 orbit30 1.171330915
orbit41                 orbit41 1.165361198
ioratio                 ioratio 1.144921309
orbit51                 orbit51 1.136602277
graph25                 graph25 1.089482168
graph20                 graph20 1.087471108
orbit55                 orbit55 1.070656930
orbit24                 orbit24 1.035124552
orbit33                 orbit33 0.971520387
orbit32                 orbit32 0.968384892
orbit65                 orbit65 0.968148275
orbit47                 orbit47 0.964252821
adhesion               adhesion 0.934895492
orbit46                 orbit46 0.880511845
graph11                 graph11 0.861921881
orbit16                 orbit16 0.857329457
orbit64                 orbit64 0.849789229
orbit38                 orbit38 0.847617077
orbit50                 orbit50 0.843039127
graph27                 graph27 0.820789181
constraint           constraint 0.817849671
graph26                 graph26 0.809944922
bigcom171             bigcom171 0.805177479
graph21                 graph21 0.798325183
bigcom40               bigcom40 0.770966378
orbit39                 orbit39 0.763876925
orbit28                 orbit28 0.750952382
graph22                 graph22 0.743765513
orbit35                 orbit35 0.740506412
graph19                 graph19 0.738521248
orbit40                 orbit40 0.735086811
orbit17                 orbit17 0.726044589
graph16                 graph16 0.724383692
graph1                   graph1 0.679857117
orbit63                 orbit63 0.640018268
orbit44                 orbit44 0.631612063
cohesion               cohesion 0.621479732
graph14                 graph14 0.602739369
orbit57                 orbit57 0.601536431
knn                         knn 0.592753158
orbit21                 orbit21 0.591182692
bigcom246             bigcom246 0.587618530
graph23                 graph23 0.587450260
orbit37                 orbit37 0.582542381
orbit53                 orbit53 0.575584398
graph7                   graph7 0.553003294
ratio2                   ratio2 0.549297320
ratio1                   ratio1 0.546137939
orbit29                 orbit29 0.544885692
orbit26                 orbit26 0.539621584
orbit60                 orbit60 0.536925973
orbit52                 orbit52 0.518164339
graph3                   graph3 0.517439904
graph0                   graph0 0.512410015
orbit49                 orbit49 0.504551494
orbit31                 orbit31 0.498569500
orbit48                 orbit48 0.485615693
orbit15                 orbit15 0.484568073
upto_fifth           upto_fifth 0.482230769
graph4                   graph4 0.481311122
orbit9                   orbit9 0.478597070
orbit11                 orbit11 0.467733369
ratio3                   ratio3 0.462975217
orbit4                   orbit4 0.462953600
orbit1                   orbit1 0.459304232
graph5                   graph5 0.457592848
graph13                 graph13 0.449886050
orbit23                 orbit23 0.447016613
graph12                 graph12 0.444036690
orbit20                 orbit20 0.442516822
orbit2                   orbit2 0.440602905
ratio6                   ratio6 0.419125577
orbit61                 orbit61 0.419088229
orbit42                 orbit42 0.417114584
orbit10                 orbit10 0.396689857
graph6                   graph6 0.394251539
orbit12                 orbit12 0.387872118
orbit59                 orbit59 0.380405285
coreness               coreness 0.376029846
graph18                 graph18 0.374168594
orbit5                   orbit5 0.363254722
graph15                 graph15 0.357821032
orbit70                 orbit70 0.357552318
graph24                 graph24 0.357253851
sixth                     sixth 0.356945697
fourth                   fourth 0.356015345
orbit66                 orbit66 0.355126900
graph9                   graph9 0.351519063
graph28                 graph28 0.345919178
orbit13                 orbit13 0.338782610
orbit19                 orbit19 0.315376947
upto_fourth         upto_fourth 0.313060460
orbit7                   orbit7 0.311621462
orbit58                 orbit58 0.302648222
graph17                 graph17 0.291581841
orbit69                 orbit69 0.289758854
upto_second         upto_second 0.285997951
close                     close 0.274424229
orbit68                 orbit68 0.263493855
selfinter             selfinter 0.261421989
orbit54                 orbit54 0.259782915
fifth                     fifth 0.255855626
upto_sixth           upto_sixth 0.244523130
orbit67                 orbit67 0.225944240
graph2                   graph2 0.223363941
bigcom28               bigcom28 0.207981158
orbit25                 orbit25 0.198281521
graph8                   graph8 0.194262968
hubscore               hubscore 0.161764649
membership_s32   membership_s32 0.152679105
bigcom248             bigcom248 0.152083812
graph29                 graph29 0.126650745
second                   second 0.119432113
membership_s30   membership_s30 0.119076829
orbit6                   orbit6 0.109084393
orbit71                 orbit71 0.104282197
evcent                   evcent 0.097926343
bigcom4                 bigcom4 0.094077912
orbit43                 orbit43 0.084504736
upto_third           upto_third 0.067028317
membership_s37   membership_s37 0.057100252
membership_s15   membership_s15 0.025241673
bigcom3                 bigcom3 0.024951703
bigcom1                 bigcom1 0.022514515
membership_s7     membership_s7 0.020222133
pdi                         pdi 0.013388139
membership_s27   membership_s27 0.010601085
orbit22                 orbit22 0.010351910
membership_s1     membership_s1 0.009162011
orbit0                   orbit0 0.000000000
orbit3                   orbit3 0.000000000
orbit8                   orbit8 0.000000000
orbit14                 orbit14 0.000000000
orbit34                 orbit34 0.000000000
orbit72                 orbit72 0.000000000
AP                           AP 0.000000000
ecc                         ecc 0.000000000
eccrad                   eccrad 0.000000000
first                     first 0.000000000
bigcom2                 bigcom2 0.000000000
bigcom6                 bigcom6 0.000000000
bigcom8                 bigcom8 0.000000000
bigcom9                 bigcom9 0.000000000
bigcom11               bigcom11 0.000000000
bigcom13               bigcom13 0.000000000
bigcom15               bigcom15 0.000000000
bigcom16               bigcom16 0.000000000
bigcom21               bigcom21 0.000000000
bigcom22               bigcom22 0.000000000
bigcom24               bigcom24 0.000000000
bigcom26               bigcom26 0.000000000
bigcom30               bigcom30 0.000000000
bigcom31               bigcom31 0.000000000
bigcom32               bigcom32 0.000000000
bigcom33               bigcom33 0.000000000
bigcom34               bigcom34 0.000000000
bigcom36               bigcom36 0.000000000
bigcom37               bigcom37 0.000000000
bigcom38               bigcom38 0.000000000
bigcom39               bigcom39 0.000000000
bigcom43               bigcom43 0.000000000
bigcom44               bigcom44 0.000000000
bigcom46               bigcom46 0.000000000
bigcom47               bigcom47 0.000000000
bigcom49               bigcom49 0.000000000
bigcom50               bigcom50 0.000000000
bigcom51               bigcom51 0.000000000
bigcom52               bigcom52 0.000000000
bigcom54               bigcom54 0.000000000
bigcom56               bigcom56 0.000000000
bigcom62               bigcom62 0.000000000
bigcom66               bigcom66 0.000000000
bigcom68               bigcom68 0.000000000
bigcom69               bigcom69 0.000000000
bigcom71               bigcom71 0.000000000
bigcom72               bigcom72 0.000000000
bigcom73               bigcom73 0.000000000
bigcom74               bigcom74 0.000000000
bigcom75               bigcom75 0.000000000
bigcom76               bigcom76 0.000000000
bigcom77               bigcom77 0.000000000
bigcom79               bigcom79 0.000000000
bigcom80               bigcom80 0.000000000
bigcom82               bigcom82 0.000000000
bigcom83               bigcom83 0.000000000
bigcom84               bigcom84 0.000000000
bigcom85               bigcom85 0.000000000
bigcom87               bigcom87 0.000000000
bigcom89               bigcom89 0.000000000
bigcom91               bigcom91 0.000000000
bigcom92               bigcom92 0.000000000
bigcom93               bigcom93 0.000000000
bigcom96               bigcom96 0.000000000
bigcom97               bigcom97 0.000000000
bigcom98               bigcom98 0.000000000
bigcom99               bigcom99 0.000000000
bigcom101             bigcom101 0.000000000
bigcom104             bigcom104 0.000000000
bigcom106             bigcom106 0.000000000
bigcom109             bigcom109 0.000000000
bigcom113             bigcom113 0.000000000
bigcom116             bigcom116 0.000000000
bigcom120             bigcom120 0.000000000
bigcom123             bigcom123 0.000000000
bigcom126             bigcom126 0.000000000
bigcom127             bigcom127 0.000000000
bigcom137             bigcom137 0.000000000
bigcom139             bigcom139 0.000000000
bigcom140             bigcom140 0.000000000
bigcom143             bigcom143 0.000000000
bigcom145             bigcom145 0.000000000
bigcom146             bigcom146 0.000000000
bigcom147             bigcom147 0.000000000
bigcom149             bigcom149 0.000000000
bigcom153             bigcom153 0.000000000
bigcom154             bigcom154 0.000000000
bigcom156             bigcom156 0.000000000
bigcom157             bigcom157 0.000000000
bigcom158             bigcom158 0.000000000
bigcom160             bigcom160 0.000000000
bigcom161             bigcom161 0.000000000
bigcom162             bigcom162 0.000000000
bigcom164             bigcom164 0.000000000
bigcom166             bigcom166 0.000000000
bigcom167             bigcom167 0.000000000
bigcom173             bigcom173 0.000000000
bigcom175             bigcom175 0.000000000
bigcom176             bigcom176 0.000000000
bigcom177             bigcom177 0.000000000
bigcom178             bigcom178 0.000000000
bigcom180             bigcom180 0.000000000
bigcom181             bigcom181 0.000000000
bigcom184             bigcom184 0.000000000
bigcom186             bigcom186 0.000000000
bigcom187             bigcom187 0.000000000
bigcom189             bigcom189 0.000000000
bigcom194             bigcom194 0.000000000
bigcom195             bigcom195 0.000000000
bigcom196             bigcom196 0.000000000
bigcom204             bigcom204 0.000000000
bigcom205             bigcom205 0.000000000
bigcom212             bigcom212 0.000000000
bigcom214             bigcom214 0.000000000
bigcom222             bigcom222 0.000000000
bigcom223             bigcom223 0.000000000
bigcom226             bigcom226 0.000000000
bigcom227             bigcom227 0.000000000
bigcom229             bigcom229 0.000000000
bigcom233             bigcom233 0.000000000
bigcom236             bigcom236 0.000000000
bigcom237             bigcom237 0.000000000
bigcom249             bigcom249 0.000000000
bigcom250             bigcom250 0.000000000
bigcom254             bigcom254 0.000000000
bigcom266             bigcom266 0.000000000
bigcom269             bigcom269 0.000000000
bigcom272             bigcom272 0.000000000
bigcom274             bigcom274 0.000000000
bigcom281             bigcom281 0.000000000
bigcom291             bigcom291 0.000000000
bigcom292             bigcom292 0.000000000
bigcom295             bigcom295 0.000000000
bigcom299             bigcom299 0.000000000
bigcom301             bigcom301 0.000000000
bigcom306             bigcom306 0.000000000
bigcom309             bigcom309 0.000000000
bigcom314             bigcom314 0.000000000
bigcom321             bigcom321 0.000000000
bigcom341             bigcom341 0.000000000
bigcom350             bigcom350 0.000000000
bigcom353             bigcom353 0.000000000
bigcom359             bigcom359 0.000000000
bigcom363             bigcom363 0.000000000
bigcom365             bigcom365 0.000000000
bigcom385             bigcom385 0.000000000
bigcom386             bigcom386 0.000000000
bigcom408             bigcom408 0.000000000
bigcom412             bigcom412 0.000000000
bigcom480             bigcom480 0.000000000
membership_s3     membership_s3 0.000000000
membership_s5     membership_s5 0.000000000
membership_s6     membership_s6 0.000000000
membership_s8     membership_s8 0.000000000
membership_s9     membership_s9 0.000000000
membership_s11   membership_s11 0.000000000
membership_s12   membership_s12 0.000000000
membership_s14   membership_s14 0.000000000
membership_s16   membership_s16 0.000000000
membership_s17   membership_s17 0.000000000
membership_s18   membership_s18 0.000000000
membership_s20   membership_s20 0.000000000
membership_s21   membership_s21 0.000000000
membership_s22   membership_s22 0.000000000
membership_s24   membership_s24 0.000000000
membership_s25   membership_s25 0.000000000
membership_s26   membership_s26 0.000000000
membership_s28   membership_s28 0.000000000
membership_s31   membership_s31 0.000000000
membership_s33   membership_s33 0.000000000
membership_s36   membership_s36 0.000000000
[1] "Dataset: med_C Model RF, run: 1 of 10 2015-06-22 17:05:51"
     |      Out-of-bag   |
Tree |      MSE  %Var(y) |
   1 |   0.1244   216.54 |
   2 |   0.1148   199.74 |
   3 |    0.103   179.24 |
   4 |  0.09535   165.96 |
   5 |  0.09034   157.23 |
   6 |  0.08388   145.99 |
   7 |  0.08111   141.16 |
   8 |  0.07966   138.64 |
   9 |  0.07798   135.73 |
  10 |  0.07502   130.57 |
  11 |  0.07319   127.38 |
  12 |  0.07211   125.50 |
  13 |  0.07151   124.47 |
  14 |  0.07032   122.39 |
  15 |  0.07001   121.85 |
  16 |  0.06909   120.25 |
  17 |  0.06832   118.91 |
  18 |  0.06753   117.53 |
  19 |  0.06723   117.02 |
  20 |  0.06676   116.20 |
  21 |  0.06625   115.31 |
  22 |  0.06574   114.42 |
  23 |  0.06526   113.58 |
  24 |  0.06476   112.70 |
  25 |  0.06422   111.76 |
  26 |  0.06419   111.72 |
  27 |  0.06394   111.28 |
  28 |  0.06364   110.76 |
  29 |  0.06345   110.43 |
  30 |  0.06337   110.29 |
  31 |  0.06319   109.98 |
  32 |  0.06294   109.55 |
  33 |  0.06274   109.19 |
  34 |  0.06258   108.92 |
  35 |  0.06231   108.45 |
  36 |  0.06227   108.38 |
  37 |  0.06204   107.98 |
  38 |  0.06189   107.72 |
  39 |  0.06178   107.53 |
  40 |  0.06187   107.68 |
  41 |  0.06177   107.51 |
  42 |  0.06179   107.54 |
  43 |  0.06172   107.42 |
  44 |  0.06159   107.19 |
  45 |   0.0616   107.20 |
  46 |  0.06131   106.71 |
  47 |  0.06107   106.30 |
  48 |  0.06114   106.40 |
  49 |  0.06104   106.24 |
  50 |  0.06089   105.98 |
  51 |  0.06087   105.95 |
  52 |  0.06088   105.95 |
  53 |  0.06076   105.76 |
  54 |  0.06064   105.54 |
  55 |  0.06045   105.20 |
  56 |  0.06047   105.24 |
  57 |  0.06041   105.15 |
  58 |  0.06046   105.22 |
  59 |  0.06037   105.08 |
  60 |  0.06024   104.84 |
  61 |  0.06019   104.76 |
  62 |  0.06021   104.79 |
  63 |  0.06023   104.83 |
  64 |  0.06011   104.61 |
  65 |  0.06015   104.68 |
  66 |  0.06013   104.65 |
  67 |  0.06013   104.65 |
  68 |  0.05997   104.37 |
  69 |  0.05989   104.23 |
  70 |  0.05991   104.27 |
  71 |  0.05987   104.20 |
  72 |  0.05994   104.32 |
  73 |  0.05993   104.30 |
  74 |  0.05999   104.40 |
  75 |  0.05995   104.35 |
  76 |  0.05998   104.38 |
  77 |  0.05994   104.32 |
  78 |  0.05989   104.24 |
  79 |  0.05984   104.15 |
  80 |  0.05981   104.09 |
  81 |  0.05971   103.91 |
  82 |  0.05968   103.86 |
  83 |  0.05971   103.93 |
  84 |  0.05969   103.89 |
  85 |  0.05965   103.82 |
  86 |  0.05963   103.78 |
  87 |  0.05962   103.76 |
  88 |   0.0596   103.73 |
  89 |  0.05958   103.69 |
  90 |  0.05961   103.74 |
  91 |  0.05964   103.79 |
  92 |  0.05968   103.87 |
  93 |  0.05969   103.89 |
  94 |  0.05967   103.86 |
  95 |   0.0596   103.72 |
  96 |  0.05959   103.71 |
  97 |  0.05961   103.75 |
  98 |   0.0596   103.73 |
  99 |  0.05961   103.75 |
 100 |  0.05959   103.71 |
[1] "Random Forest variable coefficients"
                      %IncMSE IncNodePurity
graph0           2.479930e-04  4.047507e-01
graph1           6.026735e-03  1.580284e+00
graph2           1.404898e-03  6.640604e-01
graph3           3.703740e-03  1.135761e+00
graph4           6.415497e-03  1.033952e+00
graph5           2.047944e-03  1.322148e+00
graph6           2.880607e-03  1.018937e+00
graph7           5.914022e-03  1.024368e+00
graph8           8.063755e-04  4.192953e-01
graph9           3.314235e-03  7.160587e-01
graph10          9.720126e-03  2.278622e+00
graph11          5.168614e-03  1.447330e+00
graph12          5.973481e-03  1.111346e+00
graph13          3.793020e-03  9.980755e-01
graph14          3.440917e-03  1.429033e+00
graph15          6.055106e-03  1.529184e+00
graph16          9.665507e-03  1.758573e+00
graph17          5.415719e-03  1.761914e+00
graph18          3.986478e-03  1.362657e+00
graph19          1.267244e-02  2.070609e+00
graph20          5.478141e-03  2.241776e+00
graph21          4.966609e-03  1.562709e+00
graph22          4.564214e-03  1.418202e+00
graph23          1.107759e-02  2.371863e+00
graph24          6.691275e-03  1.562219e+00
graph25          3.755131e-03  1.756534e+00
graph26          6.512057e-03  1.237111e+00
graph27          1.693567e-03  1.092417e+00
graph28          1.456169e-03  7.200672e-01
graph29          4.623845e-04  3.476834e-01
orbit0           7.614773e-04  7.833711e-01
orbit1           5.014340e-03  1.099306e+00
orbit2           2.996746e-03  1.548273e+00
orbit3           1.280507e-03  5.647047e-01
orbit4           3.182773e-03  1.171225e+00
orbit5           4.402807e-03  1.108347e+00
orbit6           7.586771e-03  1.212940e+00
orbit7           3.365921e-03  1.930561e+00
orbit8           3.642282e-03  1.240095e+00
orbit9           6.215904e-03  1.407796e+00
orbit10          4.230611e-03  1.086040e+00
orbit11          3.423500e-03  1.189701e+00
orbit12          4.481524e-03  1.354350e+00
orbit13          1.436929e-03  9.447395e-01
orbit14          2.596489e-04  4.148035e-01
orbit15          6.235096e-03  1.430767e+00
orbit16          5.491207e-03  1.598708e+00
orbit17          5.537089e-03  1.360293e+00
orbit18          5.998342e-03  2.892086e+00
orbit19          4.485417e-03  1.240577e+00
orbit20          5.166675e-03  1.464118e+00
orbit21          3.124766e-03  1.763607e+00
orbit22          6.836405e-03  1.484991e+00
orbit23          2.001211e-03  1.687424e+00
orbit24          7.593638e-03  1.688358e+00
orbit25          6.065461e-03  1.311233e+00
orbit26          4.025443e-03  1.166906e+00
orbit27          2.013410e-02  2.357053e+00
orbit28          3.351866e-03  1.572906e+00
orbit29          3.511317e-03  1.319939e+00
orbit30          2.771044e-03  1.683141e+00
orbit31          3.496029e-03  1.311901e+00
orbit32          3.222920e-03  9.540144e-01
orbit33          6.523636e-03  1.403764e+00
orbit34          5.773594e-03  1.456942e+00
orbit35          6.099144e-03  1.603304e+00
orbit36          2.716534e-03  1.815638e+00
orbit37          4.915286e-03  1.658220e+00
orbit38          3.067440e-03  1.377912e+00
orbit39          1.079529e-02  1.872246e+00
orbit40          3.592024e-03  1.750546e+00
orbit41          1.888833e-03  1.108707e+00
orbit42          1.185312e-03  7.059377e-01
orbit43          2.876541e-03  1.200794e+00
orbit44          1.367496e-03  1.404383e+00
orbit45          2.506148e-02  3.297193e+00
orbit46          4.288190e-03  1.397165e+00
orbit47          6.679498e-03  1.990249e+00
orbit48          1.649494e-03  1.058667e+00
orbit49          3.893689e-03  2.344726e+00
orbit50          2.724291e-03  1.550873e+00
orbit51          8.629083e-03  2.446676e+00
orbit52          4.077950e-03  1.429122e+00
orbit53          3.173610e-03  1.079608e+00
orbit54          4.608980e-03  1.481600e+00
orbit55          1.879555e-03  1.241009e+00
orbit56          2.732310e-02  4.274344e+00
orbit57          3.197059e-03  8.119314e-01
orbit58          2.822903e-03  1.189977e+00
orbit59          5.441724e-03  1.391124e+00
orbit60          1.847040e-03  9.896476e-01
orbit61          5.198446e-04  6.029381e-01
orbit62          8.853279e-03  3.207217e+00
orbit63          1.417584e-03  1.461820e+00
orbit64          2.073853e-03  1.140617e+00
orbit65          8.093785e-03  2.082087e+00
orbit66          8.751109e-04  9.348408e-01
orbit67          1.207104e-03  6.198756e-01
orbit68          1.332337e-03  1.155436e+00
orbit69          2.040274e-03  4.973555e-01
orbit70          1.190333e-03  8.307381e-01
orbit71          7.980822e-04  5.073545e-01
orbit72          1.267630e-04  1.780146e-01
AP              -1.339279e-05  1.489563e-01
bet              3.204682e-03  3.054546e+00
ecc              3.910099e-05  9.452761e-02
eccrad           1.145899e-04  1.132498e-01
close            3.814676e-03  1.062038e+00
constraint       2.664078e-03  1.857397e+00
coreness         1.788658e-03  1.067161e+00
knn              4.149748e-03  1.733466e+00
hubscore         1.899590e-03  7.797650e-01
pagerank         2.238679e-03  3.594471e+00
trans            3.268725e-03  2.277418e+00
evcent           5.001185e-03  9.909267e-01
first            2.408481e-04  4.777184e-01
upto_second      3.783170e-03  1.296017e+00
upto_third       3.164387e-03  9.360627e-01
upto_fourth      3.977554e-03  1.039175e+00
upto_fifth       5.116106e-03  1.497309e+00
upto_sixth       1.344561e-03  1.124593e+00
second           2.203231e-03  7.209595e-01
third            1.296707e-02  3.822410e+00
fourth           5.199796e-03  1.385161e+00
fifth            2.544806e-03  1.631178e+00
sixth            6.567121e-03  2.122588e+00
ratio1           2.440800e-03  1.458243e+00
ratio2           4.105119e-03  1.543464e+00
ratio3           6.238060e-03  2.126412e+00
ratio4           7.481050e-03  4.328272e+00
ratio5           2.534951e-03  4.184349e+00
ratio6           5.407022e-03  1.465177e+00
selfinter        2.197554e-04  6.713883e-01
walktrap_vertex  1.599612e-03  3.189549e+00
bigcom1          7.602894e-05  1.532675e-01
bigcom2          0.000000e+00  0.000000e+00
bigcom3          1.160413e-04  3.363691e-01
bigcom4          3.724957e-05  4.723818e-02
bigcom6          0.000000e+00  6.938894e-20
bigcom8          1.685180e-04  3.155721e-01
bigcom9          0.000000e+00  1.110223e-18
bigcom11         0.000000e+00  2.220446e-18
bigcom13         2.174014e-05  1.309811e-01
bigcom15         0.000000e+00  1.318390e-18
bigcom16         0.000000e+00  5.551115e-19
bigcom21        -8.240790e-05  4.176582e-01
bigcom22        -5.889282e-06  2.602631e-02
bigcom24         2.429511e-06  3.399973e-01
bigcom26        -7.355439e-06  7.683320e-02
bigcom28         1.217428e-04  4.970194e-01
bigcom30         4.734839e-05  1.120022e-01
bigcom31         0.000000e+00  0.000000e+00
bigcom32        -1.008296e-04  1.838524e-01
bigcom33         0.000000e+00  0.000000e+00
bigcom34         0.000000e+00  0.000000e+00
bigcom36         0.000000e+00  0.000000e+00
bigcom37         0.000000e+00  0.000000e+00
bigcom38         0.000000e+00  5.551115e-19
bigcom39         6.255941e-06  7.046707e-02
bigcom40         4.373400e-03  1.164708e+00
bigcom43         0.000000e+00  0.000000e+00
bigcom44         0.000000e+00  5.551115e-19
bigcom46         0.000000e+00  5.551115e-19
bigcom47         0.000000e+00  0.000000e+00
bigcom49         0.000000e+00  0.000000e+00
bigcom50        -5.058473e-05  7.917437e-01
bigcom51         0.000000e+00  0.000000e+00
bigcom52         0.000000e+00  0.000000e+00
bigcom54         0.000000e+00  0.000000e+00
bigcom56        -4.565105e-05  2.085021e-01
bigcom62         0.000000e+00  0.000000e+00
bigcom66         0.000000e+00  5.551115e-19
bigcom68         0.000000e+00  5.551115e-19
bigcom69         0.000000e+00  1.110223e-18
bigcom71         0.000000e+00  0.000000e+00
bigcom72         0.000000e+00  0.000000e+00
bigcom73         0.000000e+00  0.000000e+00
bigcom74         0.000000e+00  0.000000e+00
bigcom75         0.000000e+00  0.000000e+00
bigcom76         0.000000e+00  0.000000e+00
bigcom77         0.000000e+00  5.551115e-19
bigcom79         0.000000e+00  0.000000e+00
bigcom80         0.000000e+00  0.000000e+00
bigcom82        -5.263178e-05  4.882502e-01
bigcom83         0.000000e+00  0.000000e+00
bigcom84         0.000000e+00  0.000000e+00
bigcom85         0.000000e+00  0.000000e+00
bigcom87         0.000000e+00  0.000000e+00
bigcom89         0.000000e+00  0.000000e+00
bigcom91         0.000000e+00  5.551115e-19
bigcom92         0.000000e+00  1.500000e-02
bigcom93         0.000000e+00  0.000000e+00
bigcom96         0.000000e+00  5.551115e-19
bigcom97         0.000000e+00  6.938894e-20
bigcom98         0.000000e+00  0.000000e+00
bigcom99         0.000000e+00  0.000000e+00
bigcom101        0.000000e+00  5.551115e-19
bigcom104        0.000000e+00  0.000000e+00
bigcom106        0.000000e+00  5.551115e-19
bigcom109        0.000000e+00  0.000000e+00
bigcom113        0.000000e+00  0.000000e+00
bigcom116       -9.786794e-06  1.053752e-01
bigcom120        0.000000e+00  0.000000e+00
bigcom123        0.000000e+00  0.000000e+00
bigcom126        0.000000e+00  0.000000e+00
bigcom127       -1.455751e-06  2.414179e-01
bigcom137        0.000000e+00  5.551115e-19
bigcom139        0.000000e+00  0.000000e+00
bigcom140        0.000000e+00  5.551115e-19
bigcom143        0.000000e+00  0.000000e+00
bigcom145        0.000000e+00  0.000000e+00
bigcom146        0.000000e+00  0.000000e+00
bigcom147        0.000000e+00  1.500000e-02
bigcom149        0.000000e+00  0.000000e+00
bigcom153        0.000000e+00  0.000000e+00
bigcom154        0.000000e+00  0.000000e+00
bigcom156        0.000000e+00  0.000000e+00
bigcom157        0.000000e+00  5.551115e-19
bigcom158        0.000000e+00  0.000000e+00
bigcom160        0.000000e+00  0.000000e+00
bigcom161        0.000000e+00  0.000000e+00
bigcom162        0.000000e+00  0.000000e+00
bigcom164        0.000000e+00  0.000000e+00
bigcom166        0.000000e+00  0.000000e+00
bigcom167       -8.832152e-05  1.293901e-01
bigcom171        2.685631e-04  1.715135e+00
bigcom173        0.000000e+00  0.000000e+00
bigcom175        0.000000e+00  0.000000e+00
bigcom176        0.000000e+00  0.000000e+00
bigcom177        0.000000e+00  0.000000e+00
bigcom178        0.000000e+00  0.000000e+00
bigcom180       -1.811156e-05  7.843630e-01
bigcom181        0.000000e+00  0.000000e+00
bigcom184        0.000000e+00  0.000000e+00
bigcom186        0.000000e+00  0.000000e+00
bigcom187        0.000000e+00  0.000000e+00
bigcom189        0.000000e+00  2.220446e-18
bigcom194        0.000000e+00  1.665335e-18
bigcom195        0.000000e+00  0.000000e+00
bigcom196        0.000000e+00  0.000000e+00
bigcom204        0.000000e+00  0.000000e+00
bigcom205        0.000000e+00  0.000000e+00
bigcom212        0.000000e+00  0.000000e+00
bigcom214        0.000000e+00  0.000000e+00
bigcom222        0.000000e+00  0.000000e+00
bigcom223        0.000000e+00  5.551115e-19
bigcom226        0.000000e+00  0.000000e+00
bigcom227        0.000000e+00  0.000000e+00
bigcom229        0.000000e+00  0.000000e+00
bigcom233        0.000000e+00  0.000000e+00
bigcom236        0.000000e+00  0.000000e+00
bigcom237        0.000000e+00  5.551115e-19
bigcom246        1.738268e-04  1.234527e+00
bigcom248       -2.573801e-05  4.525437e-01
bigcom249       -2.496233e-05  2.900953e-01
bigcom250        0.000000e+00  1.110223e-18
bigcom254        0.000000e+00  0.000000e+00
bigcom266        0.000000e+00  0.000000e+00
bigcom269        0.000000e+00  0.000000e+00
bigcom272        0.000000e+00  0.000000e+00
bigcom274        0.000000e+00  5.551115e-19
bigcom281        0.000000e+00  0.000000e+00
bigcom291        0.000000e+00  0.000000e+00
bigcom292        0.000000e+00  0.000000e+00
bigcom295        0.000000e+00  0.000000e+00
bigcom299        0.000000e+00  0.000000e+00
bigcom301        0.000000e+00  6.245005e-19
bigcom306        0.000000e+00  0.000000e+00
bigcom309        0.000000e+00  5.551115e-19
bigcom314        0.000000e+00  2.220446e-18
bigcom321        0.000000e+00  0.000000e+00
bigcom341        0.000000e+00  0.000000e+00
bigcom350        0.000000e+00  5.551115e-19
bigcom353        0.000000e+00  0.000000e+00
bigcom359        0.000000e+00  0.000000e+00
bigcom363        0.000000e+00  0.000000e+00
bigcom365        0.000000e+00  0.000000e+00
bigcom385        0.000000e+00  1.110223e-18
bigcom386        0.000000e+00  5.551115e-19
bigcom408        7.812751e-05  9.049675e-01
bigcom412        4.700757e-05  9.551071e-01
bigcom480        0.000000e+00  0.000000e+00
spin_vertex      1.229712e-03  3.799952e+00
membership_s1    5.507868e-05  2.004092e-01
membership_s3    0.000000e+00  6.938894e-20
membership_s4    3.562388e-03  2.064679e+00
membership_s5    1.488788e-05  9.132981e-02
membership_s6    1.030073e-04  2.543849e-01
membership_s7    2.488076e-05  2.052638e-01
membership_s8    0.000000e+00  0.000000e+00
membership_s9    0.000000e+00  0.000000e+00
membership_s11   0.000000e+00  0.000000e+00
membership_s12  -6.353516e-05  5.513529e-01
membership_s14   0.000000e+00  5.551115e-19
membership_s15  -1.261710e-05  2.240587e-01
membership_s16  -3.105074e-05  3.587004e-01
membership_s17   0.000000e+00  0.000000e+00
membership_s18   7.545436e-06  1.397624e-01
membership_s20   0.000000e+00  5.551115e-19
membership_s21   0.000000e+00  5.551115e-19
membership_s22   0.000000e+00  5.551115e-19
membership_s24   0.000000e+00  0.000000e+00
membership_s25   0.000000e+00  1.110223e-18
membership_s26   0.000000e+00  0.000000e+00
membership_s27   8.304998e-05  2.514485e-01
membership_s28   0.000000e+00  5.551115e-19
membership_s30   1.329326e-04  3.544067e-01
membership_s31  -1.095624e-06  4.157547e-02
membership_s32   7.395593e-05  3.266818e-01
membership_s33   0.000000e+00  0.000000e+00
membership_s36   1.324302e-04  1.517869e-01
membership_s37   7.535217e-05  3.979110e-01
V1               6.169808e-03  3.509133e+00
V2               2.995792e-03  3.089762e+00
pdi             -3.858411e-06  5.516707e-01
adhesion         1.044253e-02  2.691044e+00
cohesion         9.493002e-03  2.364765e+00
inner            3.286820e-03  2.919864e+00
outer            1.608184e-03  3.524066e+00
ioratio          5.865584e-03  3.241868e+00
comsize          1.484363e-03  4.804505e+00
[1] "Dataset: med_C Model GLM, run: 1 of 10 2015-06-22 17:08:20"
[1] "glmnet variable coefficients"
                         [,1]          [,2]
(Intercept)     -2.730413e+00 -1.085613e+02
graph0           3.904006e-39  1.987572e-04
graph1           1.590340e-41  3.008569e-06
graph2           1.503306e-39  5.483376e-04
graph3           6.957055e-43  8.198045e-08
graph4          -5.065988e-45 -4.459296e-09
graph5           4.453889e-41 -4.555070e-05
graph6           3.690008e-42  7.715008e-07
graph7           9.382161e-41  2.772063e-05
graph8           2.652656e-40 -6.197866e-04
graph9           1.218350e-44  3.517729e-09
graph10          3.214701e-46 -1.671616e-10
graph11         -1.293699e-47 -9.329344e-12
graph12          3.633273e-44  1.829592e-09
graph13          1.571061e-43  2.347836e-09
graph14          8.491624e-48 -3.348741e-09
graph15          5.122154e-42  2.135962e-06
graph16          7.322899e-44 -1.982688e-08
graph17          1.211435e-43 -6.829558e-08
graph18          2.592286e-42 -8.943123e-07
graph19          9.668641e-43  3.375340e-07
graph20          6.604784e-43 -1.970338e-06
graph21          4.224973e-42  1.897671e-06
graph22          3.836242e-42  9.472654e-07
graph23          3.928267e-42  2.874845e-06
graph24          6.456042e-42 -2.784851e-06
graph25          2.667098e-41  2.349284e-05
graph26          1.973082e-41  2.797761e-06
graph27          8.080817e-41 -1.598856e-04
graph28          5.226885e-41  5.949128e-05
graph29         -8.872130e-41 -1.139332e-03
orbit0           3.904006e-39  2.278322e-04
orbit1           1.501662e-41  3.107540e-06
orbit2           2.561408e-40  2.653362e-05
orbit3           1.503306e-39  5.623739e-04
orbit4           1.129920e-42  1.318308e-07
orbit5           1.351294e-42  2.158081e-07
orbit6          -5.092925e-45 -4.624713e-09
orbit7           3.051400e-41  1.199749e-05
orbit8           4.453889e-41 -4.486815e-05
orbit9           1.220273e-41  3.258685e-06
orbit10          4.209400e-42  6.980750e-07
orbit11          1.388579e-40  5.297563e-05
orbit12          1.099146e-40  3.180084e-05
orbit13          3.406430e-40  1.278169e-04
orbit14          2.652656e-40 -6.205926e-04
orbit15          2.483490e-44  1.280257e-08
orbit16          5.188027e-44 -8.470073e-09
orbit17          2.393347e-44  3.205384e-09
orbit18          5.588588e-45 -4.368663e-10
orbit19          1.636033e-46 -3.352180e-10
orbit20          3.615309e-46  1.679775e-10
orbit21          1.435502e-43  2.674557e-08
orbit22         -1.293726e-47 -9.665897e-12
orbit23          4.950794e-42  3.033974e-06
orbit24          7.511112e-44  1.393063e-08
orbit25          3.849331e-44 -9.703091e-09
orbit26          3.753842e-43 -1.694730e-07
orbit27          7.266039e-43  5.510624e-07
orbit28          9.014487e-43 -2.524245e-07
orbit29          2.252716e-43 -3.724202e-08
orbit30          1.320305e-42 -2.089499e-06
orbit31         -1.999652e-46 -3.038366e-09
orbit32          1.973637e-46 -7.876988e-09
orbit33          1.896182e-41  2.204549e-05
orbit34          5.122154e-42  2.292808e-06
orbit35          2.822325e-43 -7.816902e-08
orbit36          9.768447e-43 -1.067336e-07
orbit37          7.532274e-44 -1.966140e-08
orbit38          3.566739e-42  6.526892e-07
orbit39          5.798382e-43 -1.799371e-07
orbit40          1.305051e-43 -9.366737e-08
orbit41          1.154076e-42  2.852443e-07
orbit42          4.387381e-41  2.306990e-05
orbit43          2.598445e-42 -8.069548e-07
orbit44          2.909699e-40 -6.209034e-05
orbit45          3.115544e-42  2.908804e-06
orbit46          2.099904e-42 -1.012875e-06
orbit47          1.206621e-41  9.012199e-06
orbit48          1.862825e-42  1.266986e-06
orbit49          6.582875e-43 -2.037982e-06
orbit50          1.779391e-41 -2.658013e-05
orbit51          8.826720e-42  6.980544e-06
orbit52          9.712629e-42  3.400154e-07
orbit53          1.834473e-41 -6.814335e-07
orbit54          3.823338e-42  8.965759e-07
orbit55          1.638690e-40  2.481645e-04
orbit56          1.625061e-41  1.702764e-05
orbit57          2.576713e-42  7.868889e-07
orbit58          6.864667e-41 -1.170609e-04
orbit59          8.990488e-42 -3.806026e-06
orbit60          1.934807e-41 -8.881667e-06
orbit61          2.035939e-40  1.024935e-04
orbit62          7.941342e-41  1.243005e-04
orbit63          7.205637e-41  3.516254e-05
orbit64          4.134332e-41 -7.930451e-06
orbit65          6.112323e-41  2.504919e-05
orbit66          2.281611e-41 -5.012469e-06
orbit67          8.164816e-41 -8.946653e-05
orbit68          8.668803e-41 -1.722034e-04
orbit69          4.499638e-40 -8.183791e-04
orbit70          8.248311e-41  1.062676e-04
orbit71          6.355965e-41  1.371837e-05
orbit72         -8.872130e-41 -1.138462e-03
AP              -1.572991e-38 -1.004471e-01
bet              5.663956e-43  1.162566e-06
ecc              1.736500e-40  3.146230e-02
eccrad           1.041900e-39  1.879490e-01
close            1.020345e-36  5.045696e-01
constraint      -5.127362e-37 -4.836325e-01
coreness         7.064233e-39 -1.035728e-03
knn             -2.350574e-41 -2.519199e-04
hubscore         2.623476e-36  1.016196e+00
pagerank        -9.294096e-37 -1.063825e+01
trans            2.678563e-38 -5.808678e-02
evcent           2.606961e-36  1.070343e+00
first            3.904006e-39  2.330800e-04
upto_second      1.199668e-41  2.451865e-06
upto_third       1.225226e-41  7.108336e-06
upto_fourth      4.251173e-41  4.175742e-05
upto_fifth       4.962930e-40  6.329037e-04
upto_sixth       5.552263e-39  7.116772e-03
second           1.182425e-41  2.157826e-06
third            1.976344e-41  1.304287e-05
fourth          -1.507074e-41 -7.405731e-06
fifth           -4.606241e-41 -4.402681e-05
sixth           -5.311596e-40 -6.725852e-04
ratio1          -6.711286e-41 -3.059701e-04
ratio2          -1.398483e-39 -8.209027e-04
ratio3          -1.441474e-38 -1.972802e-02
ratio4          -2.880389e-37 -1.921687e-01
ratio5           1.137780e-36 -1.146600e-01
ratio6          -3.682103e-39 -3.001653e-03
selfinter        2.561398e-38  7.441190e-02
walktrap_vertex -4.676541e-39 -8.104236e-02
bigcom1         -2.611187e-38 -2.040739e-02
bigcom2         -6.187415e-38 -3.417989e-01
bigcom3         -4.509251e-40  1.271972e-01
bigcom4         -8.667370e-39  3.577228e-04
bigcom6         -6.188755e-38 -3.499671e-01
bigcom8         -1.347983e-38  2.261777e-02
bigcom9         -6.210267e-38 -2.869009e-01
bigcom11        -6.199492e-38 -3.081109e-01
bigcom13         3.007829e-38  3.931102e-01
bigcom15        -6.200837e-38 -4.102718e-01
bigcom16        -6.188755e-38 -3.000893e-01
bigcom21         3.369770e-39  3.578686e-02
bigcom22        -4.140603e-38 -2.809425e-01
bigcom24         1.908697e-37  7.116057e-01
bigcom26        -4.668394e-38 -2.271546e-01
bigcom28         6.385726e-38  2.047842e-01
bigcom30        -1.467526e-38 -6.244746e-02
bigcom31        -6.186076e-38 -2.251592e-01
bigcom32         1.066679e-37  8.405345e-01
bigcom33        -6.184738e-38 -3.610931e-01
bigcom34        -6.183400e-38 -2.583590e-01
bigcom36        -6.188755e-38 -3.360395e-01
bigcom37        -6.184738e-38 -2.412317e-01
bigcom38        -6.186076e-38 -3.605195e-01
bigcom39        -2.411789e-39  1.431249e-01
bigcom40         8.026685e-38  1.745914e-01
bigcom43        -6.187415e-38 -2.954976e-01
bigcom44        -5.055825e-38 -1.463693e-01
bigcom46        -6.195461e-38 -2.555986e-01
bigcom47        -6.192777e-38 -3.002604e-01
bigcom49        -6.190095e-38 -4.117115e-01
bigcom50         4.434217e-37  1.189742e+00
bigcom51        -6.184738e-38 -2.407174e-01
bigcom52        -6.187415e-38 -3.995552e-01
bigcom54         0.000000e+00  0.000000e+00
bigcom56         1.592422e-38  8.998317e-02
bigcom62        -6.186076e-38 -2.965339e-01
bigcom66        -6.183400e-38 -2.653217e-01
bigcom68        -6.184738e-38 -3.321302e-01
bigcom69        -6.192777e-38 -3.007408e-01
bigcom71         0.000000e+00  0.000000e+00
bigcom72        -6.183400e-38 -2.480910e-01
bigcom73        -6.203528e-38 -2.902170e-01
bigcom74        -6.195461e-38 -3.713714e-01
bigcom75        -6.186076e-38 -2.343499e-01
bigcom76        -6.188755e-38 -3.388142e-01
bigcom77        -6.190095e-38 -4.037460e-01
bigcom79        -6.184738e-38 -3.165850e-01
bigcom80        -6.190095e-38 -2.099332e-01
bigcom82         2.750582e-37  9.927363e-01
bigcom83        -6.184738e-38 -1.945127e-01
bigcom84        -6.190095e-38 -3.863176e-01
bigcom85        -6.184738e-38 -3.200365e-01
bigcom87        -6.190095e-38 -3.131538e-01
bigcom89        -6.183400e-38 -1.992556e-01
bigcom91        -6.194119e-38 -4.216047e-01
bigcom92        -6.206222e-38 -2.594041e-01
bigcom93        -6.183400e-38 -2.210550e-01
bigcom96        -6.186076e-38 -3.538862e-01
bigcom97        -6.187415e-38 -4.180541e-01
bigcom98         0.000000e+00  0.000000e+00
bigcom99         0.000000e+00  0.000000e+00
bigcom101       -6.195461e-38 -2.423534e-01
bigcom104       -6.184738e-38 -4.216729e-01
bigcom106       -6.184738e-38 -2.465633e-01
bigcom109       -6.184738e-38 -4.039382e-01
bigcom113       -6.184738e-38 -3.462816e-01
bigcom116       -3.046581e-38  6.015480e-02
bigcom120       -6.186076e-38 -4.213463e-02
bigcom123       -6.184738e-38 -3.108664e-01
bigcom126       -6.184738e-38 -1.748222e-01
bigcom127        1.403513e-37  3.121588e-01
bigcom137       -6.190095e-38 -4.144750e-01
bigcom139       -6.183400e-38 -2.496755e-01
bigcom140       -6.186076e-38 -2.394154e-01
bigcom143       -6.183400e-38 -6.555763e-02
bigcom145       -6.183400e-38 -3.388480e-01
bigcom146       -6.186076e-38 -2.799893e-01
bigcom147       -6.203528e-38 -3.282118e-01
bigcom149       -6.187415e-38 -2.987587e-01
bigcom153       -6.191436e-38 -2.397601e-01
bigcom154        0.000000e+00  0.000000e+00
bigcom156       -6.188755e-38 -2.396937e-01
bigcom157       -6.199492e-38 -1.703188e-01
bigcom158       -6.184738e-38 -1.863188e-01
bigcom160        0.000000e+00  0.000000e+00
bigcom161       -6.184738e-38 -3.542191e-01
bigcom162       -6.184738e-38 -2.907491e-01
bigcom164       -6.183400e-38 -5.979341e-01
bigcom166       -6.190095e-38 -4.409828e-01
bigcom167        2.241262e-38  2.991929e-01
bigcom171        3.429615e-37  1.059579e+00
bigcom173       -6.184738e-38 -3.035438e-01
bigcom175       -6.183400e-38 -3.056063e-01
bigcom176       -6.183400e-38 -3.692239e-01
bigcom177       -6.184738e-38 -3.437904e-01
bigcom178       -6.184738e-38 -4.308624e-01
bigcom180        4.434217e-37  1.494254e+00
bigcom181       -6.195461e-38 -3.738900e-01
bigcom184       -6.186076e-38 -3.982804e-01
bigcom186       -6.184738e-38 -3.669465e-01
bigcom187       -6.184738e-38 -3.809286e-01
bigcom189       -6.188755e-38 -2.572478e-01
bigcom194       -6.186076e-38 -3.928591e-01
bigcom195       -6.183400e-38 -2.896531e-01
bigcom196       -6.186076e-38 -3.420619e-01
bigcom204        0.000000e+00  0.000000e+00
bigcom205       -6.184738e-38 -3.347216e-01
bigcom212       -6.184738e-38 -3.233686e-01
bigcom214       -6.183400e-38 -2.907393e-01
bigcom222       -6.184738e-38 -2.312621e-01
bigcom223       -6.190095e-38 -3.542624e-01
bigcom226       -6.184738e-38 -3.879971e-01
bigcom227       -6.184738e-38 -3.436858e-01
bigcom229       -6.183400e-38 -2.175881e-01
bigcom233       -6.186076e-38 -1.706793e-01
bigcom236       -6.183400e-38 -2.678669e-01
bigcom237       -6.187415e-38 -3.454122e-01
bigcom246        2.754158e-37  1.083450e+00
bigcom248        1.221246e-37  4.467697e-01
bigcom249        2.750582e-37  1.063413e+00
bigcom250       -6.199492e-38 -2.843108e-01
bigcom254       -6.184738e-38 -4.576951e-01
bigcom266       -6.186076e-38 -3.112519e-01
bigcom269        0.000000e+00  0.000000e+00
bigcom272       -6.183400e-38 -1.904562e-01
bigcom274       -6.215668e-38 -3.680863e-01
bigcom281       -6.188755e-38 -2.485636e-01
bigcom291       -6.187415e-38 -2.277289e-01
bigcom292       -6.184738e-38 -2.890914e-01
bigcom295       -6.190095e-38 -2.501222e-01
bigcom299       -6.184738e-38 -3.555613e-01
bigcom301       -6.192777e-38 -2.950564e-01
bigcom306       -6.183400e-38 -1.689501e-01
bigcom309       -6.183400e-38 -2.522825e-01
bigcom314       -6.187415e-38 -2.418742e-01
bigcom321       -6.183400e-38 -3.901496e-01
bigcom341       -6.184738e-38 -2.585182e-01
bigcom350       -6.186076e-38 -3.311022e-01
bigcom353       -6.183400e-38 -2.946956e-01
bigcom359       -6.184738e-38 -4.091751e-01
bigcom363       -6.183400e-38 -2.338699e-01
bigcom365       -6.187415e-38 -2.943222e-01
bigcom385       -6.184738e-38 -3.505298e-01
bigcom386       -6.186076e-38 -2.010062e-01
bigcom408        6.119771e-37  1.718036e+00
bigcom412        9.486907e-37  2.142985e+00
bigcom480       -6.183400e-38 -3.738741e-01
spin_vertex      9.065324e-39  8.283042e-02
membership_s1   -3.097843e-38 -1.210156e-01
membership_s3   -6.183400e-38 -6.088956e-03
membership_s4    8.816885e-38  1.947718e-01
membership_s5   -2.245864e-38 -1.154302e-01
membership_s6   -3.162984e-38 -4.741372e-02
membership_s7   -9.226065e-39  2.457108e-02
membership_s8   -6.184738e-38 -2.408746e-01
membership_s9   -6.186076e-38 -2.572618e-01
membership_s11  -6.184738e-38 -1.737267e-01
membership_s12   1.403513e-37  7.556584e-01
membership_s14  -6.186076e-38 -3.110796e-01
membership_s15  -5.771304e-39  9.802941e-02
membership_s16   1.908697e-37  8.037892e-01
membership_s17  -6.183400e-38 -1.874874e-01
membership_s18  -3.688720e-38 -2.567672e-02
membership_s20  -6.183400e-38 -4.375422e-01
membership_s21  -6.229213e-38 -3.320665e-01
membership_s22  -6.198148e-38 -2.221700e-01
membership_s24  -6.199492e-38 -2.636981e-01
membership_s25  -6.203528e-38 -2.115965e-01
membership_s26   0.000000e+00  0.000000e+00
membership_s27  -2.303566e-38 -5.078679e-02
membership_s28  -6.184738e-38 -2.239098e-01
membership_s30   2.143910e-38  4.501982e-02
membership_s31  -3.541668e-38 -1.083964e-01
membership_s32  -3.756809e-39  9.358780e-02
membership_s33  -6.183400e-38 -1.966564e-01
membership_s36  -4.204523e-38 -7.923664e-02
membership_s37   2.247109e-38  3.660207e-01
V1               1.174767e-37  2.175117e-01
V2               1.044458e-38  8.877730e-02
pdi             -6.337577e-35 -1.546416e+02
adhesion        -2.210428e-41 -4.070712e-05
cohesion         4.440035e-41  8.502459e-05
inner            7.116853e-42  4.687836e-06
outer            2.319524e-41 -9.888321e-06
ioratio         -3.100665e-37 -3.769707e-01
comsize         -2.489358e-41 -1.322950e-04
[1] "Dataset: med_C Model GBM, run: 2 of 10 2015-06-22 17:09:00"
Iter   TrainDeviance   ValidDeviance   StepSize   Improve
     1        0.4579            -nan     0.0100    0.0005
     2        0.4556            -nan     0.0100    0.0003
     3        0.4534            -nan     0.0100    0.0003
     4        0.4516            -nan     0.0100    0.0003
     5        0.4497            -nan     0.0100    0.0001
     6        0.4477            -nan     0.0100    0.0002
     7        0.4456            -nan     0.0100    0.0005
     8        0.4434            -nan     0.0100    0.0002
     9        0.4418            -nan     0.0100    0.0001
    10        0.4402            -nan     0.0100    0.0003
    20        0.4247            -nan     0.0100    0.0001
    40        0.4001            -nan     0.0100    0.0001
    60        0.3807            -nan     0.0100    0.0000
    80        0.3645            -nan     0.0100    0.0001
   100        0.3505            -nan     0.0100    0.0001
   120        0.3379            -nan     0.0100   -0.0000
   140        0.3265            -nan     0.0100   -0.0000
   160        0.3158            -nan     0.0100   -0.0001
   180        0.3056            -nan     0.0100   -0.0001
   200        0.2963            -nan     0.0100   -0.0000
   220        0.2874            -nan     0.0100   -0.0000
   240        0.2789            -nan     0.0100    0.0000
   260        0.2716            -nan     0.0100    0.0000
   265        0.2695            -nan     0.0100   -0.0000

[1] "GBM variable coefficients"
                            var     rel.inf
orbit56                 orbit56 3.772109933
ratio4                   ratio4 2.727800369
third                     third 2.600159749
spin_vertex         spin_vertex 2.279828063
orbit27                 orbit27 2.062531084
walktrap_vertex walktrap_vertex 2.059586378
comsize                 comsize 1.940060968
ratio5                   ratio5 1.935173604
ioratio                 ioratio 1.797452015
outer                     outer 1.763744751
orbit18                 orbit18 1.738679569
V2                           V2 1.670784442
V1                           V1 1.662820668
pagerank               pagerank 1.531792720
adhesion               adhesion 1.530505463
trans                     trans 1.382306100
bet                         bet 1.380448584
membership_s4     membership_s4 1.278979287
orbit62                 orbit62 1.242084884
inner                     inner 1.166621059
orbit65                 orbit65 1.155560221
orbit24                 orbit24 1.139605305
orbit45                 orbit45 1.108691872
graph20                 graph20 1.092781831
cohesion               cohesion 1.085260281
graph25                 graph25 1.074335770
graph22                 graph22 1.041801232
ratio3                   ratio3 0.981086728
orbit64                 orbit64 0.968631608
graph10                 graph10 0.947487070
orbit51                 orbit51 0.931866477
orbit46                 orbit46 0.929068612
orbit47                 orbit47 0.925716413
ratio1                   ratio1 0.910363785
ratio6                   ratio6 0.908233545
orbit36                 orbit36 0.899152127
knn                         knn 0.878164427
graph11                 graph11 0.843199548
graph26                 graph26 0.831756827
graph3                   graph3 0.818284226
orbit37                 orbit37 0.818207759
orbit39                 orbit39 0.813301670
bigcom40               bigcom40 0.807905611
orbit55                 orbit55 0.787636984
orbit38                 orbit38 0.785153709
orbit30                 orbit30 0.784196371
graph5                   graph5 0.775329859
orbit32                 orbit32 0.771824842
constraint           constraint 0.770485294
graph23                 graph23 0.755597020
bigcom171             bigcom171 0.747212306
orbit52                 orbit52 0.744272329
orbit25                 orbit25 0.733069058
orbit40                 orbit40 0.731051333
graph17                 graph17 0.717775211
graph27                 graph27 0.715127889
orbit63                 orbit63 0.703844427
orbit50                 orbit50 0.652606097
graph19                 graph19 0.643024101
orbit20                 orbit20 0.633693839
bigcom246             bigcom246 0.622587916
graph24                 graph24 0.620497909
orbit28                 orbit28 0.619958980
orbit57                 orbit57 0.612136317
orbit59                 orbit59 0.611196171
orbit17                 orbit17 0.604962420
orbit35                 orbit35 0.575846851
orbit21                 orbit21 0.550691240
orbit5                   orbit5 0.546408588
orbit15                 orbit15 0.544976120
orbit58                 orbit58 0.527018314
orbit26                 orbit26 0.526688365
graph18                 graph18 0.518987988
graph21                 graph21 0.510978868
orbit53                 orbit53 0.510638576
orbit16                 orbit16 0.507438519
orbit49                 orbit49 0.506837374
orbit44                 orbit44 0.497485241
orbit33                 orbit33 0.491601560
orbit41                 orbit41 0.479391454
graph6                   graph6 0.473664805
orbit9                   orbit9 0.467407018
graph1                   graph1 0.457748408
orbit11                 orbit11 0.456210770
orbit4                   orbit4 0.436986523
graph14                 graph14 0.416301100
orbit19                 orbit19 0.413844308
orbit1                   orbit1 0.410996157
graph13                 graph13 0.410510254
graph12                 graph12 0.406926975
orbit48                 orbit48 0.406292958
orbit10                 orbit10 0.403740276
graph4                   graph4 0.385164784
hubscore               hubscore 0.375365923
graph15                 graph15 0.370004780
upto_fifth           upto_fifth 0.364775714
coreness               coreness 0.362271643
selfinter             selfinter 0.359624730
orbit2                   orbit2 0.359390325
sixth                     sixth 0.355018555
graph28                 graph28 0.352774926
graph7                   graph7 0.351874060
orbit60                 orbit60 0.348851949
orbit54                 orbit54 0.345722825
orbit29                 orbit29 0.340998632
graph16                 graph16 0.337465611
upto_second         upto_second 0.336609175
orbit66                 orbit66 0.327358358
graph9                   graph9 0.325963974
orbit7                   orbit7 0.318098282
upto_third           upto_third 0.289905982
orbit12                 orbit12 0.280219675
graph2                   graph2 0.272179518
orbit31                 orbit31 0.255877283
orbit61                 orbit61 0.253114102
fifth                     fifth 0.251439556
ratio2                   ratio2 0.231326932
upto_sixth           upto_sixth 0.227277485
orbit69                 orbit69 0.215662921
bigcom28               bigcom28 0.206921520
fourth                   fourth 0.205235261
orbit43                 orbit43 0.204180282
orbit70                 orbit70 0.203714647
close                     close 0.197691802
orbit67                 orbit67 0.183948228
orbit42                 orbit42 0.171884478
orbit13                 orbit13 0.166697380
evcent                   evcent 0.166546938
upto_fourth         upto_fourth 0.163603079
graph0                   graph0 0.152487112
orbit23                 orbit23 0.137713891
bigcom248             bigcom248 0.137313369
orbit71                 orbit71 0.135736836
bigcom4                 bigcom4 0.134873486
membership_s32   membership_s32 0.128165987
orbit68                 orbit68 0.119187619
graph8                   graph8 0.112192376
orbit6                   orbit6 0.096260153
membership_s30   membership_s30 0.067593846
second                   second 0.061000581
graph29                 graph29 0.039703553
membership_s27   membership_s27 0.039614504
membership_s15   membership_s15 0.026740482
membership_s1     membership_s1 0.022546871
bigcom39               bigcom39 0.020921481
ecc                         ecc 0.017874695
membership_s7     membership_s7 0.017285069
bigcom1                 bigcom1 0.015980339
membership_s37   membership_s37 0.010395891
bigcom3                 bigcom3 0.008858921
orbit0                   orbit0 0.000000000
orbit3                   orbit3 0.000000000
orbit8                   orbit8 0.000000000
orbit14                 orbit14 0.000000000
orbit22                 orbit22 0.000000000
orbit34                 orbit34 0.000000000
orbit72                 orbit72 0.000000000
AP                           AP 0.000000000
eccrad                   eccrad 0.000000000
first                     first 0.000000000
bigcom2                 bigcom2 0.000000000
bigcom6                 bigcom6 0.000000000
bigcom8                 bigcom8 0.000000000
bigcom9                 bigcom9 0.000000000
bigcom11               bigcom11 0.000000000
bigcom13               bigcom13 0.000000000
bigcom15               bigcom15 0.000000000
bigcom16               bigcom16 0.000000000
bigcom21               bigcom21 0.000000000
bigcom22               bigcom22 0.000000000
bigcom24               bigcom24 0.000000000
bigcom26               bigcom26 0.000000000
bigcom30               bigcom30 0.000000000
bigcom31               bigcom31 0.000000000
bigcom32               bigcom32 0.000000000
bigcom33               bigcom33 0.000000000
bigcom34               bigcom34 0.000000000
bigcom36               bigcom36 0.000000000
bigcom37               bigcom37 0.000000000
bigcom38               bigcom38 0.000000000
bigcom43               bigcom43 0.000000000
bigcom44               bigcom44 0.000000000
bigcom46               bigcom46 0.000000000
bigcom47               bigcom47 0.000000000
bigcom49               bigcom49 0.000000000
bigcom50               bigcom50 0.000000000
bigcom51               bigcom51 0.000000000
bigcom52               bigcom52 0.000000000
bigcom54               bigcom54 0.000000000
bigcom56               bigcom56 0.000000000
bigcom62               bigcom62 0.000000000
bigcom66               bigcom66 0.000000000
bigcom68               bigcom68 0.000000000
bigcom69               bigcom69 0.000000000
bigcom71               bigcom71 0.000000000
bigcom72               bigcom72 0.000000000
bigcom73               bigcom73 0.000000000
bigcom74               bigcom74 0.000000000
bigcom75               bigcom75 0.000000000
bigcom76               bigcom76 0.000000000
bigcom77               bigcom77 0.000000000
bigcom79               bigcom79 0.000000000
bigcom80               bigcom80 0.000000000
bigcom82               bigcom82 0.000000000
bigcom83               bigcom83 0.000000000
bigcom84               bigcom84 0.000000000
bigcom85               bigcom85 0.000000000
bigcom87               bigcom87 0.000000000
bigcom89               bigcom89 0.000000000
bigcom91               bigcom91 0.000000000
bigcom92               bigcom92 0.000000000
bigcom93               bigcom93 0.000000000
bigcom96               bigcom96 0.000000000
bigcom97               bigcom97 0.000000000
bigcom98               bigcom98 0.000000000
bigcom99               bigcom99 0.000000000
bigcom101             bigcom101 0.000000000
bigcom104             bigcom104 0.000000000
bigcom106             bigcom106 0.000000000
bigcom109             bigcom109 0.000000000
bigcom113             bigcom113 0.000000000
bigcom116             bigcom116 0.000000000
bigcom120             bigcom120 0.000000000
bigcom123             bigcom123 0.000000000
bigcom126             bigcom126 0.000000000
bigcom127             bigcom127 0.000000000
bigcom137             bigcom137 0.000000000
bigcom139             bigcom139 0.000000000
bigcom140             bigcom140 0.000000000
bigcom143             bigcom143 0.000000000
bigcom145             bigcom145 0.000000000
bigcom146             bigcom146 0.000000000
bigcom147             bigcom147 0.000000000
bigcom149             bigcom149 0.000000000
bigcom153             bigcom153 0.000000000
bigcom154             bigcom154 0.000000000
bigcom156             bigcom156 0.000000000
bigcom157             bigcom157 0.000000000
bigcom158             bigcom158 0.000000000
bigcom160             bigcom160 0.000000000
bigcom161             bigcom161 0.000000000
bigcom162             bigcom162 0.000000000
bigcom164             bigcom164 0.000000000
bigcom166             bigcom166 0.000000000
bigcom167             bigcom167 0.000000000
bigcom173             bigcom173 0.000000000
bigcom175             bigcom175 0.000000000
bigcom176             bigcom176 0.000000000
bigcom177             bigcom177 0.000000000
bigcom178             bigcom178 0.000000000
bigcom180             bigcom180 0.000000000
bigcom181             bigcom181 0.000000000
bigcom184             bigcom184 0.000000000
bigcom186             bigcom186 0.000000000
bigcom187             bigcom187 0.000000000
bigcom189             bigcom189 0.000000000
bigcom194             bigcom194 0.000000000
bigcom195             bigcom195 0.000000000
bigcom196             bigcom196 0.000000000
bigcom204             bigcom204 0.000000000
bigcom205             bigcom205 0.000000000
bigcom212             bigcom212 0.000000000
bigcom214             bigcom214 0.000000000
bigcom222             bigcom222 0.000000000
bigcom223             bigcom223 0.000000000
bigcom226             bigcom226 0.000000000
bigcom227             bigcom227 0.000000000
bigcom229             bigcom229 0.000000000
bigcom233             bigcom233 0.000000000
bigcom236             bigcom236 0.000000000
bigcom237             bigcom237 0.000000000
bigcom249             bigcom249 0.000000000
bigcom250             bigcom250 0.000000000
bigcom254             bigcom254 0.000000000
bigcom266             bigcom266 0.000000000
bigcom269             bigcom269 0.000000000
bigcom272             bigcom272 0.000000000
bigcom274             bigcom274 0.000000000
bigcom281             bigcom281 0.000000000
bigcom291             bigcom291 0.000000000
bigcom292             bigcom292 0.000000000
bigcom295             bigcom295 0.000000000
bigcom299             bigcom299 0.000000000
bigcom301             bigcom301 0.000000000
bigcom306             bigcom306 0.000000000
bigcom309             bigcom309 0.000000000
bigcom314             bigcom314 0.000000000
bigcom321             bigcom321 0.000000000
bigcom341             bigcom341 0.000000000
bigcom350             bigcom350 0.000000000
bigcom353             bigcom353 0.000000000
bigcom359             bigcom359 0.000000000
bigcom363             bigcom363 0.000000000
bigcom365             bigcom365 0.000000000
bigcom385             bigcom385 0.000000000
bigcom386             bigcom386 0.000000000
bigcom408             bigcom408 0.000000000
bigcom412             bigcom412 0.000000000
bigcom480             bigcom480 0.000000000
membership_s3     membership_s3 0.000000000
membership_s5     membership_s5 0.000000000
membership_s6     membership_s6 0.000000000
membership_s8     membership_s8 0.000000000
membership_s9     membership_s9 0.000000000
membership_s11   membership_s11 0.000000000
membership_s12   membership_s12 0.000000000
membership_s14   membership_s14 0.000000000
membership_s16   membership_s16 0.000000000
membership_s17   membership_s17 0.000000000
membership_s18   membership_s18 0.000000000
membership_s20   membership_s20 0.000000000
membership_s21   membership_s21 0.000000000
membership_s22   membership_s22 0.000000000
membership_s24   membership_s24 0.000000000
membership_s25   membership_s25 0.000000000
membership_s26   membership_s26 0.000000000
membership_s28   membership_s28 0.000000000
membership_s31   membership_s31 0.000000000
membership_s33   membership_s33 0.000000000
membership_s36   membership_s36 0.000000000
pdi                         pdi 0.000000000
[1] "Dataset: med_C Model RF, run: 2 of 10 2015-06-22 17:10:51"
     |      Out-of-bag   |
Tree |      MSE  %Var(y) |
   1 |   0.1125   195.86 |
   2 |   0.1043   181.55 |
   3 |   0.1026   178.60 |
   4 |  0.09525   165.76 |
   5 |  0.09159   159.39 |
   6 |  0.08793   153.02 |
   7 |  0.08533   148.48 |
   8 |  0.08354   145.38 |
   9 |  0.07998   139.19 |
  10 |  0.07739   134.67 |
  11 |  0.07394   128.68 |
  12 |  0.07292   126.90 |
  13 |  0.07149   124.40 |
  14 |  0.06936   120.71 |
  15 |  0.06812   118.53 |
  16 |  0.06743   117.34 |
  17 |  0.06663   115.96 |
  18 |  0.06596   114.78 |
  19 |  0.06526   113.56 |
  20 |  0.06482   112.80 |
  21 |  0.06429   111.87 |
  22 |  0.06417   111.68 |
  23 |  0.06392   111.23 |
  24 |  0.06374   110.92 |
  25 |  0.06357   110.63 |
  26 |  0.06321   110.00 |
  27 |  0.06296   109.57 |
  28 |  0.06275   109.19 |
  29 |  0.06249   108.75 |
  30 |  0.06222   108.28 |
  31 |  0.06186   107.65 |
  32 |  0.06182   107.59 |
  33 |  0.06168   107.33 |
  34 |  0.06148   106.98 |
  35 |   0.0613   106.68 |
  36 |  0.06117   106.45 |
  37 |  0.06107   106.27 |
  38 |  0.06098   106.12 |
  39 |  0.06069   105.61 |
  40 |  0.06054   105.35 |
  41 |  0.06043   105.17 |
  42 |  0.06035   105.02 |
  43 |  0.06034   105.01 |
  44 |  0.06039   105.09 |
  45 |  0.06014   104.65 |
  46 |  0.06023   104.80 |
  47 |  0.06014   104.66 |
  48 |  0.05999   104.39 |
  49 |  0.06001   104.43 |
  50 |   0.0599   104.24 |
  51 |  0.05979   104.04 |
  52 |  0.05973   103.93 |
  53 |   0.0598   104.06 |
  54 |  0.05977   104.01 |
  55 |  0.05969   103.88 |
  56 |  0.05962   103.76 |
  57 |  0.05964   103.78 |
  58 |  0.05964   103.79 |
  59 |  0.05964   103.78 |
  60 |  0.05961   103.74 |
  61 |  0.05957   103.67 |
  62 |  0.05964   103.78 |
  63 |  0.05964   103.79 |
  64 |  0.05966   103.82 |
  65 |  0.05973   103.95 |
  66 |   0.0597   103.89 |
  67 |  0.05969   103.88 |
  68 |  0.05972   103.93 |
  69 |  0.05965   103.80 |
  70 |  0.05959   103.70 |
  71 |  0.05961   103.74 |
  72 |  0.05951   103.56 |
  73 |  0.05945   103.46 |
  74 |  0.05952   103.58 |
  75 |   0.0594   103.37 |
  76 |  0.05927   103.14 |
  77 |  0.05935   103.27 |
  78 |  0.05926   103.12 |
  79 |  0.05927   103.14 |
  80 |  0.05923   103.08 |
  81 |  0.05913   102.90 |
  82 |  0.05915   102.93 |
  83 |  0.05913   102.89 |
  84 |  0.05917   102.97 |
  85 |  0.05913   102.90 |
  86 |  0.05914   102.91 |
  87 |  0.05907   102.79 |
  88 |  0.05903   102.73 |
  89 |  0.05907   102.80 |
  90 |  0.05907   102.79 |
  91 |  0.05904   102.74 |
  92 |  0.05899   102.66 |
  93 |  0.05902   102.70 |
  94 |  0.05907   102.79 |
  95 |  0.05906   102.78 |
  96 |  0.05909   102.82 |
  97 |  0.05906   102.77 |
  98 |  0.05906   102.78 |
  99 |  0.05905   102.77 |
 100 |  0.05903   102.73 |
[1] "Random Forest variable coefficients"
                      %IncMSE IncNodePurity
graph0           7.099849e-04  6.008839e-01
graph1           4.325185e-03  1.272730e+00
graph2           8.705935e-04  6.572123e-01
graph3           4.301491e-03  9.629100e-01
graph4           2.799787e-03  1.155427e+00
graph5           3.770909e-03  1.223475e+00
graph6           2.741419e-03  1.206794e+00
graph7           5.046129e-03  1.426802e+00
graph8           2.538505e-04  1.940289e-01
graph9           4.023437e-03  1.091726e+00
graph10          6.752787e-03  1.839859e+00
graph11          1.009984e-02  1.499103e+00
graph12          3.656704e-03  1.143767e+00
graph13          3.530723e-03  1.214307e+00
graph14          5.041581e-03  1.614128e+00
graph15          3.568518e-03  1.491376e+00
graph16          5.385106e-03  1.268845e+00
graph17          6.107964e-03  1.721455e+00
graph18          3.358198e-03  1.152829e+00
graph19          9.953450e-03  2.035843e+00
graph20          6.511840e-03  2.735828e+00
graph21          5.315909e-03  1.811540e+00
graph22          6.378202e-03  1.598727e+00
graph23          1.458237e-02  2.477515e+00
graph24          4.128236e-03  1.301321e+00
graph25          5.938708e-03  2.441169e+00
graph26          1.189483e-02  1.785608e+00
graph27          1.717645e-03  1.086238e+00
graph28          1.055449e-03  5.758623e-01
graph29          1.597025e-04  2.654989e-01
orbit0           9.724601e-04  6.720892e-01
orbit1           4.822001e-03  1.419948e+00
orbit2           1.728792e-03  9.920196e-01
orbit3           9.509197e-04  4.581860e-01
orbit4           4.055832e-03  1.066279e+00
orbit5           3.102195e-03  1.213353e+00
orbit6           4.449224e-03  1.194898e+00
orbit7           1.538096e-03  1.148702e+00
orbit8           2.793285e-03  1.543186e+00
orbit9           6.095076e-03  1.594854e+00
orbit10          3.537749e-03  1.030677e+00
orbit11          4.058311e-03  9.737253e-01
orbit12          4.328581e-03  1.221326e+00
orbit13          1.679467e-03  8.007333e-01
orbit14          4.975542e-04  4.986654e-01
orbit15          3.966473e-03  1.455506e+00
orbit16          3.313991e-03  1.485188e+00
orbit17          3.129785e-03  1.353859e+00
orbit18          5.311040e-03  3.611948e+00
orbit19          3.149593e-03  1.047959e+00
orbit20          3.278384e-03  1.259690e+00
orbit21          2.047930e-03  1.089771e+00
orbit22          6.646147e-03  1.308252e+00
orbit23          1.692964e-03  1.071683e+00
orbit24          6.586860e-03  1.861523e+00
orbit25          6.150797e-03  1.279117e+00
orbit26          3.632502e-03  1.339152e+00
orbit27          2.197904e-02  3.151103e+00
orbit28          2.384528e-03  1.137530e+00
orbit29          2.489315e-03  1.057519e+00
orbit30          2.340096e-03  1.442417e+00
orbit31          7.574989e-03  1.382389e+00
orbit32          5.592870e-03  1.961390e+00
orbit33          6.129205e-03  1.513526e+00
orbit34          5.705849e-03  1.333636e+00
orbit35          7.147093e-03  1.232850e+00
orbit36          5.565727e-03  1.789034e+00
orbit37          3.535726e-03  1.942218e+00
orbit38          3.754898e-03  1.547837e+00
orbit39          5.503299e-03  1.943799e+00
orbit40          2.630972e-03  1.325323e+00
orbit41          1.763986e-03  1.046072e+00
orbit42          2.353191e-03  6.109580e-01
orbit43          2.874164e-03  1.199727e+00
orbit44          1.187401e-03  1.101008e+00
orbit45          2.773343e-02  4.548578e+00
orbit46          7.242189e-03  1.716186e+00
orbit47          8.179129e-03  2.291918e+00
orbit48          1.219521e-03  7.950826e-01
orbit49          4.278488e-03  2.717012e+00
orbit50          2.939372e-03  1.864878e+00
orbit51          3.434447e-03  1.841297e+00
orbit52          5.040128e-03  1.626529e+00
orbit53          3.340126e-03  1.581828e+00
orbit54          7.990147e-03  1.649688e+00
orbit55          1.725302e-03  1.231113e+00
orbit56          3.255734e-02  5.890423e+00
orbit57          1.736836e-03  8.370147e-01
orbit58          2.704943e-03  5.059812e-01
orbit59          5.348101e-03  1.638279e+00
orbit60          1.750640e-03  1.063729e+00
orbit61          1.251810e-04  4.735598e-01
orbit62          5.847054e-03  2.817074e+00
orbit63          2.462151e-03  1.545134e+00
orbit64          7.775395e-04  1.163697e+00
orbit65          1.074814e-02  2.404241e+00
orbit66          1.874009e-03  6.706835e-01
orbit67          1.607168e-03  6.219269e-01
orbit68          1.723777e-03  8.796351e-01
orbit69          1.062612e-03  4.961519e-01
orbit70          8.651941e-04  7.282435e-01
orbit71          7.205573e-04  3.734614e-01
orbit72          2.413679e-05  1.036689e-01
AP              -3.140298e-05  1.345390e-01
bet              3.100252e-03  2.920039e+00
ecc              2.434394e-05  1.497725e-01
eccrad           4.594291e-05  5.577272e-02
close            2.229442e-03  8.248863e-01
constraint       2.799966e-03  1.610275e+00
coreness         1.605779e-03  9.255660e-01
knn              6.555682e-03  2.280032e+00
hubscore         5.027786e-03  1.125958e+00
pagerank         2.271085e-03  3.407770e+00
trans            4.661101e-03  2.085913e+00
evcent           4.045583e-03  1.224258e+00
first            4.747845e-04  4.294867e-01
upto_second      4.067571e-03  1.186401e+00
upto_third       2.686546e-03  9.901105e-01
upto_fourth      2.724840e-03  8.255472e-01
upto_fifth       2.070889e-03  1.646158e+00
upto_sixth       8.873415e-04  5.428104e-01
second           4.441301e-03  8.791027e-01
third            8.360063e-03  3.153898e+00
fourth           3.092056e-03  1.471772e+00
fifth            6.196883e-03  1.280502e+00
sixth            5.530245e-03  2.170919e+00
ratio1           3.876239e-03  1.392519e+00
ratio2           5.686642e-03  1.476089e+00
ratio3           2.900291e-03  1.513395e+00
ratio4           9.572770e-03  4.555988e+00
ratio5           1.161871e-03  4.268954e+00
ratio6           2.699367e-03  1.908785e+00
selfinter        1.788550e-04  3.198433e-01
walktrap_vertex  8.500937e-04  3.155066e+00
bigcom1          3.159249e-05  2.431099e-01
bigcom2          0.000000e+00  0.000000e+00
bigcom3          3.153287e-04  4.450761e-01
bigcom4          2.323956e-05  1.915717e-01
bigcom6          0.000000e+00  0.000000e+00
bigcom8          6.037556e-05  1.379644e-01
bigcom9          0.000000e+00  0.000000e+00
bigcom11         0.000000e+00  0.000000e+00
bigcom13         0.000000e+00  0.000000e+00
bigcom15         0.000000e+00  0.000000e+00
bigcom16         0.000000e+00  0.000000e+00
bigcom21        -1.088973e-05  5.372222e-02
bigcom22        -1.249147e-05  1.721778e-02
bigcom24         0.000000e+00  2.220446e-18
bigcom26         4.579513e-05  7.897030e-02
bigcom28         6.345662e-05  3.958337e-01
bigcom30         7.026355e-05  2.515732e-01
bigcom31         0.000000e+00  0.000000e+00
bigcom32        -7.142272e-05  2.542001e-01
bigcom33         0.000000e+00  0.000000e+00
bigcom34         0.000000e+00  0.000000e+00
bigcom36         0.000000e+00  0.000000e+00
bigcom37         0.000000e+00  0.000000e+00
bigcom38         0.000000e+00  0.000000e+00
bigcom39        -2.816989e-05  3.789109e-01
bigcom40         3.875038e-03  1.111973e+00
bigcom43         0.000000e+00  0.000000e+00
bigcom44         0.000000e+00  0.000000e+00
bigcom46         0.000000e+00  0.000000e+00
bigcom47         0.000000e+00  0.000000e+00
bigcom49         0.000000e+00  0.000000e+00
bigcom50        -2.978326e-05  6.886842e-01
bigcom51         0.000000e+00  0.000000e+00
bigcom52         0.000000e+00  0.000000e+00
bigcom54         0.000000e+00  0.000000e+00
bigcom56         2.281453e-05  2.629751e-01
bigcom62         0.000000e+00  0.000000e+00
bigcom66         0.000000e+00  0.000000e+00
bigcom68         0.000000e+00  0.000000e+00
bigcom69         0.000000e+00  0.000000e+00
bigcom71         0.000000e+00  0.000000e+00
bigcom72         0.000000e+00  0.000000e+00
bigcom73         0.000000e+00  6.938894e-20
bigcom74         0.000000e+00  0.000000e+00
bigcom75         0.000000e+00  0.000000e+00
bigcom76         0.000000e+00  0.000000e+00
bigcom77         0.000000e+00  5.551115e-19
bigcom79         0.000000e+00  0.000000e+00
bigcom80         0.000000e+00  0.000000e+00
bigcom82        -5.155520e-07  5.329817e-01
bigcom83         0.000000e+00  0.000000e+00
bigcom84         0.000000e+00  0.000000e+00
bigcom85         0.000000e+00  2.220446e-18
bigcom87         0.000000e+00  0.000000e+00
bigcom89         0.000000e+00  0.000000e+00
bigcom91         0.000000e+00  0.000000e+00
bigcom92         0.000000e+00  0.000000e+00
bigcom93         0.000000e+00  0.000000e+00
bigcom96         0.000000e+00  0.000000e+00
bigcom97         0.000000e+00  0.000000e+00
bigcom98         0.000000e+00  0.000000e+00
bigcom99         0.000000e+00  0.000000e+00
bigcom101        0.000000e+00  0.000000e+00
bigcom104        0.000000e+00  0.000000e+00
bigcom106        0.000000e+00  0.000000e+00
bigcom109        0.000000e+00  0.000000e+00
bigcom113        0.000000e+00  0.000000e+00
bigcom116       -2.203148e-06  5.947094e-02
bigcom120        0.000000e+00  0.000000e+00
bigcom123        0.000000e+00  0.000000e+00
bigcom126        0.000000e+00  0.000000e+00
bigcom127       -3.533023e-05  1.950027e-01
bigcom137        0.000000e+00  0.000000e+00
bigcom139        0.000000e+00  0.000000e+00
bigcom140        0.000000e+00  0.000000e+00
bigcom143        0.000000e+00  0.000000e+00
bigcom145        0.000000e+00  0.000000e+00
bigcom146        0.000000e+00  0.000000e+00
bigcom147        0.000000e+00  0.000000e+00
bigcom149        0.000000e+00  0.000000e+00
bigcom153        0.000000e+00  0.000000e+00
bigcom154        0.000000e+00  0.000000e+00
bigcom156        0.000000e+00  4.440892e-18
bigcom157        0.000000e+00  0.000000e+00
bigcom158        0.000000e+00  0.000000e+00
bigcom160        0.000000e+00  0.000000e+00
bigcom161        0.000000e+00  0.000000e+00
bigcom162        0.000000e+00  0.000000e+00
bigcom164        0.000000e+00  0.000000e+00
bigcom166        0.000000e+00  0.000000e+00
bigcom167       -6.618270e-05  1.707389e-01
bigcom171        1.866991e-04  1.487813e+00
bigcom173        0.000000e+00  0.000000e+00
bigcom175        0.000000e+00  0.000000e+00
bigcom176        0.000000e+00  0.000000e+00
bigcom177        0.000000e+00  0.000000e+00
bigcom178        0.000000e+00  0.000000e+00
bigcom180       -2.977660e-05  5.488826e-01
bigcom181        0.000000e+00  0.000000e+00
bigcom184        0.000000e+00  0.000000e+00
bigcom186        0.000000e+00  0.000000e+00
bigcom187        0.000000e+00  0.000000e+00
bigcom189        0.000000e+00  3.330669e-18
bigcom194        0.000000e+00  0.000000e+00
bigcom195        0.000000e+00  0.000000e+00
bigcom196        0.000000e+00  0.000000e+00
bigcom204        0.000000e+00  0.000000e+00
bigcom205        0.000000e+00  0.000000e+00
bigcom212        0.000000e+00  0.000000e+00
bigcom214        0.000000e+00  0.000000e+00
bigcom222        0.000000e+00  0.000000e+00
bigcom223        0.000000e+00  0.000000e+00
bigcom226        0.000000e+00  9.230769e-03
bigcom227        0.000000e+00  0.000000e+00
bigcom229        0.000000e+00  0.000000e+00
bigcom233        0.000000e+00  0.000000e+00
bigcom236        0.000000e+00  0.000000e+00
bigcom237        0.000000e+00  0.000000e+00
bigcom246       -1.331495e-05  1.299565e+00
bigcom248        9.379946e-05  8.775634e-01
bigcom249        2.951067e-06  1.916492e-01
bigcom250        0.000000e+00  0.000000e+00
bigcom254        0.000000e+00  0.000000e+00
bigcom266        0.000000e+00  0.000000e+00
bigcom269        0.000000e+00  0.000000e+00
bigcom272        0.000000e+00  0.000000e+00
bigcom274        0.000000e+00  0.000000e+00
bigcom281        0.000000e+00  0.000000e+00
bigcom291        0.000000e+00  0.000000e+00
bigcom292        0.000000e+00  0.000000e+00
bigcom295        0.000000e+00  0.000000e+00
bigcom299        0.000000e+00  0.000000e+00
bigcom301        0.000000e+00  0.000000e+00
bigcom306        0.000000e+00  0.000000e+00
bigcom309        0.000000e+00  0.000000e+00
bigcom314        0.000000e+00  0.000000e+00
bigcom321        0.000000e+00  0.000000e+00
bigcom341        0.000000e+00  0.000000e+00
bigcom350        0.000000e+00  2.220446e-18
bigcom353        0.000000e+00  0.000000e+00
bigcom359        0.000000e+00  0.000000e+00
bigcom363        0.000000e+00  0.000000e+00
bigcom365        0.000000e+00  2.220446e-18
bigcom385        0.000000e+00  0.000000e+00
bigcom386        0.000000e+00  0.000000e+00
bigcom408        4.308376e-05  1.009820e+00
bigcom412        2.032942e-05  7.947960e-01
bigcom480        0.000000e+00  0.000000e+00
spin_vertex      1.234365e-03  3.711151e+00
membership_s1    2.780512e-04  1.647580e-01
membership_s3    0.000000e+00  0.000000e+00
membership_s4    2.923838e-03  1.460409e+00
membership_s5    1.158599e-05  1.182485e-01
membership_s6    8.384326e-05  9.843484e-02
membership_s7    3.898817e-05  3.099081e-01
membership_s8    0.000000e+00  0.000000e+00
membership_s9    0.000000e+00  0.000000e+00
membership_s11   0.000000e+00  0.000000e+00
membership_s12  -6.951013e-05  5.615770e-01
membership_s14   0.000000e+00  0.000000e+00
membership_s15  -2.319612e-05  1.570163e-01
membership_s16  -5.085117e-05  3.425366e-01
membership_s17   0.000000e+00  0.000000e+00
membership_s18   5.976633e-06  7.575710e-02
membership_s20   0.000000e+00  0.000000e+00
membership_s21  -2.128828e-05  1.296420e-01
membership_s22   0.000000e+00  0.000000e+00
membership_s24   0.000000e+00  0.000000e+00
membership_s25   0.000000e+00  0.000000e+00
membership_s26   0.000000e+00  0.000000e+00
membership_s27   4.779426e-05  1.877599e-01
membership_s28   0.000000e+00  0.000000e+00
membership_s30   1.414702e-04  1.799975e-01
membership_s31   2.533921e-05  7.548006e-02
membership_s32   1.188326e-05  2.415590e-01
membership_s33   0.000000e+00  0.000000e+00
membership_s36   7.960019e-05  9.215295e-02
membership_s37   4.441226e-05  3.320085e-01
V1               5.584313e-03  3.727666e+00
V2               3.881879e-03  3.267066e+00
pdi              9.045407e-06  1.821058e-01
adhesion         9.323044e-03  3.443168e+00
cohesion         9.287997e-03  3.486969e+00
inner            2.620385e-03  2.817334e+00
outer            1.608758e-03  2.954370e+00
ioratio          5.521646e-03  3.967577e+00
comsize          1.693870e-03  4.221728e+00
[1] "Dataset: med_C Model GLM, run: 2 of 10 2015-06-22 17:12:39"
[1] "glmnet variable coefficients"
                         [,1]          [,2]
(Intercept)     -2.730260e+00 -8.322569e+01
graph0           3.749655e-39 -1.724363e-04
graph1           1.681713e-41  6.086687e-06
graph2           1.443559e-39  7.174559e-04
graph3           7.200389e-43  1.898048e-07
graph4          -4.706715e-45 -1.138856e-08
graph5           4.487498e-41 -3.510270e-05
graph6           3.990489e-42  9.191076e-07
graph7           9.883633e-41  4.254489e-05
graph8           2.018334e-40 -5.924312e-04
graph9           1.240689e-44  3.683559e-09
graph10          3.607902e-46 -6.139768e-11
graph11         -1.303407e-47 -2.163497e-11
graph12          3.980059e-44  1.068211e-08
graph13          1.641179e-43  1.988948e-08
graph14          1.142369e-46 -3.747520e-09
graph15          5.155081e-42  9.329335e-07
graph16          7.472765e-44 -2.525017e-08
graph17          1.329234e-43 -9.213964e-08
graph18          2.862678e-42  2.462406e-07
graph19          1.038975e-42  3.693534e-07
graph20          6.615452e-43 -1.641835e-06
graph21          4.478646e-42  1.397035e-06
graph22          3.981571e-42  1.350427e-07
graph23          4.244563e-42  2.741318e-06
graph24          7.260546e-42 -2.372029e-06
graph25          2.791440e-41  2.145507e-05
graph26          2.194084e-41  4.424965e-06
graph27          8.384121e-41 -1.501321e-04
graph28          5.082211e-41  6.228992e-05
graph29         -1.164857e-40 -1.056466e-03
orbit0           3.749655e-39 -1.709565e-04
orbit1           1.618543e-41  6.816181e-06
orbit2           2.384005e-40 -2.361559e-05
orbit3           1.443559e-39  7.162864e-04
orbit4           1.187604e-42  2.901165e-07
orbit5           1.339554e-42  4.469995e-07
orbit6          -4.730478e-45 -1.143646e-08
orbit7           2.735975e-41 -1.214514e-06
orbit8           4.487498e-41 -3.493165e-05
orbit9           1.344303e-41  3.971339e-06
orbit10          4.435497e-42  7.213864e-07
orbit11          1.327148e-40  5.219983e-05
orbit12          1.176522e-40  4.475017e-05
orbit13          3.110177e-40  2.287175e-04
orbit14          2.018334e-40 -6.011034e-04
orbit15          2.584058e-44  1.374549e-08
orbit16          5.065333e-44 -1.188967e-08
orbit17          2.372847e-44  3.094254e-09
orbit18          5.881658e-45  1.523646e-09
orbit19          2.128107e-46 -4.452975e-10
orbit20          4.209633e-46  1.098709e-09
orbit21          1.352401e-43  2.653856e-08
orbit22         -1.303430e-47 -2.178964e-11
orbit23          4.257837e-42 -9.760218e-07
orbit24          8.262986e-44  3.448101e-08
orbit25          4.030935e-44 -8.961839e-09
orbit26          3.829307e-43 -1.128450e-08
orbit27          7.564671e-43  6.401419e-07
orbit28          9.220535e-43 -2.703354e-07
orbit29          2.363423e-43 -1.445237e-08
orbit30          1.309206e-42 -2.076362e-06
orbit31          1.878398e-46 -4.203638e-09
orbit32          1.996848e-46 -8.329593e-09
orbit33          1.734353e-41  1.583934e-05
orbit34          5.155081e-42  1.004701e-06
orbit35          3.073127e-43 -1.078399e-07
orbit36          9.833718e-43 -2.670913e-07
orbit37          7.449442e-44 -2.265172e-08
orbit38          3.364399e-42  8.778785e-08
orbit39          6.594163e-43 -3.808292e-08
orbit40          1.381807e-43 -1.647437e-07
orbit41          1.180575e-42  4.570467e-07
orbit42          4.125753e-41  3.191547e-05
orbit43          2.872188e-42  2.983992e-07
orbit44          2.901613e-40 -2.103574e-04
orbit45          3.344398e-42  2.634767e-06
orbit46          2.294622e-42 -3.741407e-07
orbit47          1.219130e-41  8.402124e-06
orbit48          1.789192e-42  5.380707e-07
orbit49          6.602694e-43 -1.681076e-06
orbit50          1.769484e-41 -2.862779e-05
orbit51          9.273451e-42  5.849239e-06
orbit52          1.066242e-41 -8.835964e-07
orbit53          1.807941e-41 -3.807429e-06
orbit54          3.973275e-42  5.332400e-08
orbit55          1.417891e-40  2.502863e-04
orbit56          1.785453e-41  1.627446e-05
orbit57          2.557873e-42  6.252145e-07
orbit58          5.883774e-41 -1.675263e-04
orbit59          1.031047e-41 -1.945083e-06
orbit60          1.977001e-41 -1.886313e-05
orbit61          1.711504e-40 -2.143525e-05
orbit62          8.477162e-41  1.311213e-04
orbit63          7.657374e-41  5.872394e-05
orbit64          3.903572e-41 -4.378389e-05
orbit65          6.973965e-41  4.157869e-05
orbit66          2.377613e-41 -1.112479e-05
orbit67          6.431289e-41 -7.795866e-05
orbit68          9.154210e-41 -1.541774e-04
orbit69          2.053106e-40 -1.809528e-03
orbit70          8.735442e-41  1.133136e-04
orbit71          3.419894e-41  1.961972e-05
orbit72         -1.164857e-40 -1.054523e-03
AP              -1.745157e-38 -6.943997e-02
bet              4.976863e-43  1.070523e-06
ecc             -2.345762e-39  8.602944e-03
eccrad          -1.407457e-38  5.173164e-02
close            1.091031e-36  4.938044e-01
constraint      -5.298193e-37 -5.733943e-01
coreness         7.182979e-39  4.915054e-04
knn             -7.540568e-42 -1.951265e-04
hubscore         2.791675e-36  1.087779e+00
pagerank        -9.361436e-37 -1.021323e+01
trans            1.989743e-38 -1.751400e-01
evcent           2.771759e-36  1.101523e+00
first            3.749655e-39 -1.719070e-04
upto_second      1.342550e-41  6.508142e-06
upto_third       1.296018e-41  5.449461e-06
upto_fourth      4.464519e-41  4.240752e-05
upto_fifth       5.258874e-40  6.202770e-04
upto_sixth       5.781046e-39  5.232300e-03
second           1.327161e-41  6.358675e-06
third            2.063258e-41  8.348595e-06
fourth          -1.594713e-41 -5.015935e-06
fifth           -4.834252e-41 -4.521461e-05
sixth           -5.639224e-40 -6.832346e-04
ratio1          -5.190628e-41 -2.502858e-04
ratio2          -1.496048e-39 -1.459200e-03
ratio3          -1.497668e-38 -1.624597e-02
ratio4          -3.085784e-37 -2.884569e-01
ratio5           1.209118e-36  3.266555e-02
ratio6          -3.812896e-39 -2.947128e-03
selfinter        2.728469e-38  8.130474e-02
walktrap_vertex -5.701760e-39 -8.831395e-02
bigcom1         -2.586350e-38 -8.104611e-03
bigcom2         -6.189667e-38 -3.125148e-01
bigcom3          2.050942e-39  1.161519e-01
bigcom4         -1.016484e-38 -6.250459e-03
bigcom6         -6.189667e-38 -3.208989e-01
bigcom8         -1.485554e-38  2.507811e-02
bigcom9         -6.212617e-38 -2.716345e-01
bigcom11        -6.200446e-38 -3.031880e-01
bigcom13        -6.197748e-38 -2.619009e-01
bigcom15        -6.201796e-38 -3.791863e-01
bigcom16        -6.192358e-38 -2.890585e-01
bigcom21        -2.834403e-38 -1.333419e-01
bigcom22        -4.141829e-38 -2.642054e-01
bigcom24        -6.186978e-38 -3.028203e-01
bigcom26        -4.558820e-38 -2.254308e-01
bigcom28         8.106686e-38  2.194134e-01
bigcom30         1.320157e-39  1.415933e-02
bigcom31        -6.185635e-38 -2.277535e-01
bigcom32         8.259615e-38  7.064444e-01
bigcom33        -6.185635e-38 -3.505576e-01
bigcom34        -6.184292e-38 -2.347495e-01
bigcom36        -6.188323e-38 -3.108864e-01
bigcom37        -6.185635e-38 -2.301038e-01
bigcom38        -6.186978e-38 -4.089892e-01
bigcom39         3.935144e-38  3.743900e-01
bigcom40         8.094328e-38  1.930466e-01
bigcom43        -6.191012e-38 -2.887619e-01
bigcom44        -5.227480e-38 -1.444054e-01
bigcom46        -6.197748e-38 -2.484058e-01
bigcom47        -6.193705e-38 -2.717211e-01
bigcom49        -6.188323e-38 -3.998807e-01
bigcom50         4.434135e-37  1.234090e+00
bigcom51        -6.185635e-38 -2.408634e-01
bigcom52        -6.188323e-38 -3.986108e-01
bigcom54        -6.184292e-38 -1.889192e-01
bigcom56         1.035204e-38  6.447975e-02
bigcom62        -6.186978e-38 -2.870936e-01
bigcom66        -6.184292e-38 -2.153274e-01
bigcom68        -6.186978e-38 -2.760737e-01
bigcom69        -6.193705e-38 -2.729512e-01
bigcom71        -6.184292e-38 -1.812818e-01
bigcom72        -6.184292e-38 -2.219315e-01
bigcom73        -6.204498e-38 -2.897364e-01
bigcom74        -6.196399e-38 -3.589168e-01
bigcom75        -6.185635e-38 -2.731441e-01
bigcom76        -6.191012e-38 -3.063232e-01
bigcom77        -6.191012e-38 -4.176896e-01
bigcom79        -6.185635e-38 -3.002419e-01
bigcom80        -6.191012e-38 -1.446307e-01
bigcom82         2.750499e-37  1.003711e+00
bigcom83         0.000000e+00  0.000000e+00
bigcom84        -6.186978e-38 -3.973958e-01
bigcom85        -6.185635e-38 -2.908405e-01
bigcom87        -6.192358e-38 -3.113180e-01
bigcom89        -6.184292e-38 -1.368669e-01
bigcom91        -6.195052e-38 -3.861804e-01
bigcom92        -6.205849e-38 -2.565428e-01
bigcom93        -6.184292e-38 -2.114511e-01
bigcom96        -6.186978e-38 -3.329635e-01
bigcom97        -6.191012e-38 -4.039135e-01
bigcom98        -6.184292e-38 -3.590154e-01
bigcom99         0.000000e+00  0.000000e+00
bigcom101       -6.200446e-38 -2.167386e-01
bigcom104       -6.185635e-38 -4.162833e-01
bigcom106       -6.185635e-38 -2.394112e-01
bigcom109       -6.184292e-38 -4.033533e-01
bigcom113       -6.185635e-38 -2.933321e-01
bigcom116       -3.047552e-38  3.388863e-02
bigcom120       -6.186978e-38 -3.908573e-02
bigcom123       -6.185635e-38 -2.969813e-01
bigcom126       -6.185635e-38 -1.684148e-01
bigcom127        1.066596e-37  2.527498e-01
bigcom137       -6.192358e-38 -4.053074e-01
bigcom139       -6.186978e-38 -3.077959e-01
bigcom140       -6.186978e-38 -2.288961e-01
bigcom143       -6.184292e-38 -6.092257e-02
bigcom145       -6.185635e-38 -2.742845e-01
bigcom146       -6.186978e-38 -2.270354e-01
bigcom147       -6.201796e-38 -2.859271e-01
bigcom149       -6.186978e-38 -2.671965e-01
bigcom153       -6.193705e-38 -2.323298e-01
bigcom154       -6.184292e-38 -2.194512e-01
bigcom156       -6.189667e-38 -2.466528e-01
bigcom157       -6.200446e-38 -1.416642e-01
bigcom158       -6.185635e-38 -2.910236e-01
bigcom160       -6.184292e-38 -3.169426e-01
bigcom161       -6.185635e-38 -3.024937e-01
bigcom162       -6.185635e-38 -2.850732e-01
bigcom164       -6.184292e-38 -5.831848e-01
bigcom166       -6.191012e-38 -3.933349e-01
bigcom167        3.926584e-38  3.055394e-01
bigcom171        3.429553e-37  1.011767e+00
bigcom173       -6.185635e-38 -2.847427e-01
bigcom175       -6.185635e-38 -2.461801e-01
bigcom176        0.000000e+00  0.000000e+00
bigcom177       -6.184292e-38 -3.365265e-01
bigcom178       -6.185635e-38 -4.276441e-01
bigcom180        4.434135e-37  1.517140e+00
bigcom181       -6.193705e-38 -4.044674e-01
bigcom184       -6.186978e-38 -3.695178e-01
bigcom186       -6.184292e-38 -3.914325e-01
bigcom187       -6.185635e-38 -3.811677e-01
bigcom189       -6.191012e-38 -3.110542e-01
bigcom194       -6.186978e-38 -3.841571e-01
bigcom195       -6.184292e-38 -2.582375e-01
bigcom196       -6.186978e-38 -3.389301e-01
bigcom204        0.000000e+00  0.000000e+00
bigcom205       -6.185635e-38 -3.224310e-01
bigcom212       -6.184292e-38 -4.006652e-01
bigcom214       -6.184292e-38 -2.513372e-01
bigcom222        0.000000e+00  0.000000e+00
bigcom223       -6.189667e-38 -3.389598e-01
bigcom226       -6.186978e-38 -3.727881e-01
bigcom227       -6.185635e-38 -2.589560e-01
bigcom229       -6.184292e-38 -1.486985e-01
bigcom233       -6.186978e-38 -1.456681e-01
bigcom236       -6.184292e-38 -1.983921e-01
bigcom237       -6.188323e-38 -3.186691e-01
bigcom246        2.754089e-37  1.034513e+00
bigcom248        1.404957e-37  5.304709e-01
bigcom249        1.908615e-37  9.052846e-01
bigcom250       -6.200446e-38 -2.574558e-01
bigcom254       -6.184292e-38 -4.558491e-01
bigcom266       -6.186978e-38 -2.885704e-01
bigcom269        0.000000e+00  0.000000e+00
bigcom272       -6.184292e-38 -1.958076e-01
bigcom274       -6.218042e-38 -3.445814e-01
bigcom281       -6.189667e-38 -2.357041e-01
bigcom291       -6.189667e-38 -2.712974e-01
bigcom292       -6.184292e-38 -3.010292e-01
bigcom295       -6.191012e-38 -2.373056e-01
bigcom299       -6.185635e-38 -3.629671e-01
bigcom301       -6.193705e-38 -2.642662e-01
bigcom306       -6.184292e-38 -1.563350e-01
bigcom309       -6.184292e-38 -2.182863e-01
bigcom314       -6.188323e-38 -2.255512e-01
bigcom321       -6.184292e-38 -3.792902e-01
bigcom341       -6.185635e-38 -2.300548e-01
bigcom350       -6.185635e-38 -3.279032e-01
bigcom353       -6.185635e-38 -2.931962e-01
bigcom359       -6.184292e-38 -4.676310e-01
bigcom363       -6.184292e-38 -2.470179e-01
bigcom365       -6.186978e-38 -2.559877e-01
bigcom385       -6.185635e-38 -3.379379e-01
bigcom386       -6.186978e-38 -1.336222e-01
bigcom408        6.119697e-37  1.654513e+00
bigcom412        9.486834e-37  2.079837e+00
bigcom480       -6.184292e-38 -3.235500e-01
spin_vertex      9.428846e-39  5.948186e-02
membership_s1   -2.654656e-38 -1.011659e-01
membership_s3   -6.184292e-38 -5.510756e-03
membership_s4    8.567913e-38  1.914413e-01
membership_s5   -2.558449e-38 -1.464330e-01
membership_s6   -4.722421e-38 -1.922056e-01
membership_s7   -1.004244e-38  2.947062e-02
membership_s8   -6.185635e-38 -2.297853e-01
membership_s9   -6.186978e-38 -2.153504e-01
membership_s11  -6.185635e-38 -1.464257e-01
membership_s12   1.066596e-37  6.569526e-01
membership_s14  -6.188323e-38 -2.632105e-01
membership_s15  -1.236858e-39  1.011436e-01
membership_s16   1.403430e-37  6.331095e-01
membership_s17  -6.184292e-38 -1.770426e-01
membership_s18  -3.812706e-38 -3.831744e-02
membership_s20  -6.184292e-38 -3.883970e-01
membership_s21  -3.554104e-38 -5.336802e-02
membership_s22  -6.197748e-38 -2.024359e-01
membership_s24  -6.203146e-38 -2.402309e-01
membership_s25  -6.205849e-38 -2.093627e-01
membership_s26   0.000000e+00  0.000000e+00
membership_s27  -3.033216e-38 -7.841029e-02
membership_s28  -6.186978e-38 -2.156364e-01
membership_s30   2.932253e-38  5.221731e-02
membership_s31  -3.571874e-38 -8.534728e-02
membership_s32  -2.563117e-39  8.849543e-02
membership_s33  -6.184292e-38 -1.455885e-01
membership_s36  -4.065408e-38 -5.011142e-02
membership_s37   2.613586e-38  3.969023e-01
V1               1.209243e-37  2.896225e-01
V2              -3.475735e-38 -7.035851e-02
pdi             -9.048049e-35 -3.346982e+02
adhesion        -2.569171e-41 -4.856490e-05
cohesion         5.153810e-41  9.969652e-05
inner            7.072193e-42  6.751295e-06
outer            1.706221e-41 -2.918313e-05
ioratio         -3.335211e-37 -4.891170e-01
comsize         -6.863319e-42 -5.239466e-05
[1] "Dataset: med_C Model GBM, run: 3 of 10 2015-06-22 17:13:24"
Iter   TrainDeviance   ValidDeviance   StepSize   Improve
     1        0.4589            -nan     0.0100    0.0003
     2        0.4567            -nan     0.0100   -0.0000
     3        0.4543            -nan     0.0100    0.0004
     4        0.4523            -nan     0.0100    0.0001
     5        0.4504            -nan     0.0100    0.0003
     6        0.4486            -nan     0.0100    0.0003
     7        0.4468            -nan     0.0100    0.0003
     8        0.4449            -nan     0.0100    0.0002
     9        0.4433            -nan     0.0100    0.0001
    10        0.4417            -nan     0.0100    0.0002
    20        0.4260            -nan     0.0100    0.0003
    40        0.4027            -nan     0.0100    0.0001
    60        0.3848            -nan     0.0100    0.0000
    80        0.3697            -nan     0.0100    0.0001
   100        0.3551            -nan     0.0100   -0.0000
   120        0.3425            -nan     0.0100    0.0001
   140        0.3320            -nan     0.0100    0.0000
   160        0.3210            -nan     0.0100   -0.0000
   180        0.3113            -nan     0.0100   -0.0001
   200        0.3003            -nan     0.0100    0.0000
   220        0.2918            -nan     0.0100    0.0000
   240        0.2832            -nan     0.0100    0.0000
   260        0.2752            -nan     0.0100   -0.0000
   265        0.2735            -nan     0.0100   -0.0000

[1] "GBM variable coefficients"
                            var     rel.inf
ratio4                   ratio4 2.608791173
spin_vertex         spin_vertex 2.558432846
orbit56                 orbit56 2.397915845
V2                           V2 2.257733476
third                     third 2.218424616
ratio5                   ratio5 2.144344174
pagerank               pagerank 2.131060370
comsize                 comsize 2.113169776
orbit27                 orbit27 2.035023734
orbit45                 orbit45 1.920340812
membership_s4     membership_s4 1.887429808
ioratio                 ioratio 1.851605023
V1                           V1 1.821163857
outer                     outer 1.805242681
bigcom171             bigcom171 1.570051615
walktrap_vertex walktrap_vertex 1.550779472
orbit18                 orbit18 1.548099047
bet                         bet 1.487430221
orbit55                 orbit55 1.456034565
orbit62                 orbit62 1.348802375
trans                     trans 1.325940107
orbit36                 orbit36 1.325022489
graph22                 graph22 1.211806378
inner                     inner 1.134869795
constraint           constraint 1.083411542
graph10                 graph10 1.083336122
graph25                 graph25 1.023703291
graph23                 graph23 0.985428123
graph20                 graph20 0.950609322
adhesion               adhesion 0.926473801
orbit30                 orbit30 0.873420820
orbit65                 orbit65 0.866279459
orbit33                 orbit33 0.864101537
orbit51                 orbit51 0.821935370
graph3                   graph3 0.814275100
graph5                   graph5 0.801114994
orbit39                 orbit39 0.798174469
knn                         knn 0.797268314
bigcom40               bigcom40 0.797068332
orbit40                 orbit40 0.796518111
orbit50                 orbit50 0.795778960
cohesion               cohesion 0.778762981
graph9                   graph9 0.760517873
orbit15                 orbit15 0.748716222
graph15                 graph15 0.746560249
orbit53                 orbit53 0.741855512
orbit17                 orbit17 0.725791043
orbit44                 orbit44 0.707330926
graph21                 graph21 0.704311551
orbit24                 orbit24 0.697688231
graph11                 graph11 0.696764771
orbit28                 orbit28 0.665743646
upto_fifth           upto_fifth 0.644999660
graph26                 graph26 0.640366880
ratio2                   ratio2 0.634426577
orbit38                 orbit38 0.615423994
orbit46                 orbit46 0.610919992
graph16                 graph16 0.610215004
ratio6                   ratio6 0.605189955
bigcom246             bigcom246 0.604510402
ratio3                   ratio3 0.603408253
graph17                 graph17 0.587731830
ratio1                   ratio1 0.584427546
orbit63                 orbit63 0.583698959
graph19                 graph19 0.579854034
orbit47                 orbit47 0.578181826
orbit41                 orbit41 0.565803886
graph18                 graph18 0.548253704
orbit42                 orbit42 0.533770447
close                     close 0.531415302
graph14                 graph14 0.503772707
graph1                   graph1 0.501379815
graph27                 graph27 0.501115416
orbit66                 orbit66 0.499216279
graph12                 graph12 0.478433331
upto_sixth           upto_sixth 0.475832437
orbit35                 orbit35 0.474340765
orbit64                 orbit64 0.472823531
orbit11                 orbit11 0.464827763
orbit59                 orbit59 0.463164954
orbit20                 orbit20 0.463091864
graph24                 graph24 0.456652124
sixth                     sixth 0.454173807
orbit21                 orbit21 0.452225252
orbit32                 orbit32 0.445575520
orbit19                 orbit19 0.436146043
orbit58                 orbit58 0.436083943
orbit48                 orbit48 0.434922086
orbit5                   orbit5 0.419947188
orbit7                   orbit7 0.414590349
orbit26                 orbit26 0.409423581
orbit2                   orbit2 0.407387720
selfinter             selfinter 0.407360322
orbit4                   orbit4 0.407266864
orbit49                 orbit49 0.403906679
upto_second         upto_second 0.392185579
orbit52                 orbit52 0.390630067
orbit16                 orbit16 0.388855961
orbit29                 orbit29 0.388697725
orbit37                 orbit37 0.386616378
graph7                   graph7 0.382300489
graph28                 graph28 0.375742064
orbit9                   orbit9 0.371903366
coreness               coreness 0.369057821
orbit10                 orbit10 0.349117298
graph6                   graph6 0.341604195
orbit60                 orbit60 0.339748937
orbit23                 orbit23 0.326471442
orbit31                 orbit31 0.313313462
fourth                   fourth 0.307553396
orbit61                 orbit61 0.293460545
graph2                   graph2 0.286710996
graph0                   graph0 0.283878383
graph13                 graph13 0.278528077
orbit71                 orbit71 0.276071124
graph4                   graph4 0.264378742
orbit13                 orbit13 0.260015604
orbit54                 orbit54 0.258198136
graph8                   graph8 0.257163451
orbit69                 orbit69 0.239138423
orbit67                 orbit67 0.234707784
orbit25                 orbit25 0.213180357
orbit12                 orbit12 0.211102090
upto_third           upto_third 0.202637856
orbit43                 orbit43 0.192946837
orbit57                 orbit57 0.191144026
bigcom28               bigcom28 0.189982837
fifth                     fifth 0.188497593
evcent                   evcent 0.185864775
membership_s32   membership_s32 0.152634474
bigcom248             bigcom248 0.146711820
orbit1                   orbit1 0.144082010
graph29                 graph29 0.140192321
second                   second 0.134529403
orbit70                 orbit70 0.104859116
membership_s30   membership_s30 0.087759342
hubscore               hubscore 0.082519488
orbit6                   orbit6 0.080109909
upto_fourth         upto_fourth 0.078756348
orbit68                 orbit68 0.056173321
membership_s37   membership_s37 0.039076310
bigcom4                 bigcom4 0.031327881
bigcom3                 bigcom3 0.013319426
membership_s27   membership_s27 0.012851537
bigcom39               bigcom39 0.011475455
AP                           AP 0.011424834
membership_s1     membership_s1 0.011337695
membership_s15   membership_s15 0.010805953
membership_s7     membership_s7 0.009934025
orbit0                   orbit0 0.000000000
orbit3                   orbit3 0.000000000
orbit8                   orbit8 0.000000000
orbit14                 orbit14 0.000000000
orbit22                 orbit22 0.000000000
orbit34                 orbit34 0.000000000
orbit72                 orbit72 0.000000000
ecc                         ecc 0.000000000
eccrad                   eccrad 0.000000000
first                     first 0.000000000
bigcom1                 bigcom1 0.000000000
bigcom2                 bigcom2 0.000000000
bigcom6                 bigcom6 0.000000000
bigcom8                 bigcom8 0.000000000
bigcom9                 bigcom9 0.000000000
bigcom11               bigcom11 0.000000000
bigcom13               bigcom13 0.000000000
bigcom15               bigcom15 0.000000000
bigcom16               bigcom16 0.000000000
bigcom21               bigcom21 0.000000000
bigcom22               bigcom22 0.000000000
bigcom24               bigcom24 0.000000000
bigcom26               bigcom26 0.000000000
bigcom30               bigcom30 0.000000000
bigcom31               bigcom31 0.000000000
bigcom32               bigcom32 0.000000000
bigcom33               bigcom33 0.000000000
bigcom34               bigcom34 0.000000000
bigcom36               bigcom36 0.000000000
bigcom37               bigcom37 0.000000000
bigcom38               bigcom38 0.000000000
bigcom43               bigcom43 0.000000000
bigcom44               bigcom44 0.000000000
bigcom46               bigcom46 0.000000000
bigcom47               bigcom47 0.000000000
bigcom49               bigcom49 0.000000000
bigcom50               bigcom50 0.000000000
bigcom51               bigcom51 0.000000000
bigcom52               bigcom52 0.000000000
bigcom54               bigcom54 0.000000000
bigcom56               bigcom56 0.000000000
bigcom62               bigcom62 0.000000000
bigcom66               bigcom66 0.000000000
bigcom68               bigcom68 0.000000000
bigcom69               bigcom69 0.000000000
bigcom71               bigcom71 0.000000000
bigcom72               bigcom72 0.000000000
bigcom73               bigcom73 0.000000000
bigcom74               bigcom74 0.000000000
bigcom75               bigcom75 0.000000000
bigcom76               bigcom76 0.000000000
bigcom77               bigcom77 0.000000000
bigcom79               bigcom79 0.000000000
bigcom80               bigcom80 0.000000000
bigcom82               bigcom82 0.000000000
bigcom83               bigcom83 0.000000000
bigcom84               bigcom84 0.000000000
bigcom85               bigcom85 0.000000000
bigcom87               bigcom87 0.000000000
bigcom89               bigcom89 0.000000000
bigcom91               bigcom91 0.000000000
bigcom92               bigcom92 0.000000000
bigcom93               bigcom93 0.000000000
bigcom96               bigcom96 0.000000000
bigcom97               bigcom97 0.000000000
bigcom98               bigcom98 0.000000000
bigcom99               bigcom99 0.000000000
bigcom101             bigcom101 0.000000000
bigcom104             bigcom104 0.000000000
bigcom106             bigcom106 0.000000000
bigcom109             bigcom109 0.000000000
bigcom113             bigcom113 0.000000000
bigcom116             bigcom116 0.000000000
bigcom120             bigcom120 0.000000000
bigcom123             bigcom123 0.000000000
bigcom126             bigcom126 0.000000000
bigcom127             bigcom127 0.000000000
bigcom137             bigcom137 0.000000000
bigcom139             bigcom139 0.000000000
bigcom140             bigcom140 0.000000000
bigcom143             bigcom143 0.000000000
bigcom145             bigcom145 0.000000000
bigcom146             bigcom146 0.000000000
bigcom147             bigcom147 0.000000000
bigcom149             bigcom149 0.000000000
bigcom153             bigcom153 0.000000000
bigcom154             bigcom154 0.000000000
bigcom156             bigcom156 0.000000000
bigcom157             bigcom157 0.000000000
bigcom158             bigcom158 0.000000000
bigcom160             bigcom160 0.000000000
bigcom161             bigcom161 0.000000000
bigcom162             bigcom162 0.000000000
bigcom164             bigcom164 0.000000000
bigcom166             bigcom166 0.000000000
bigcom167             bigcom167 0.000000000
bigcom173             bigcom173 0.000000000
bigcom175             bigcom175 0.000000000
bigcom176             bigcom176 0.000000000
bigcom177             bigcom177 0.000000000
bigcom178             bigcom178 0.000000000
bigcom180             bigcom180 0.000000000
bigcom181             bigcom181 0.000000000
bigcom184             bigcom184 0.000000000
bigcom186             bigcom186 0.000000000
bigcom187             bigcom187 0.000000000
bigcom189             bigcom189 0.000000000
bigcom194             bigcom194 0.000000000
bigcom195             bigcom195 0.000000000
bigcom196             bigcom196 0.000000000
bigcom204             bigcom204 0.000000000
bigcom205             bigcom205 0.000000000
bigcom212             bigcom212 0.000000000
bigcom214             bigcom214 0.000000000
bigcom222             bigcom222 0.000000000
bigcom223             bigcom223 0.000000000
bigcom226             bigcom226 0.000000000
bigcom227             bigcom227 0.000000000
bigcom229             bigcom229 0.000000000
bigcom233             bigcom233 0.000000000
bigcom236             bigcom236 0.000000000
bigcom237             bigcom237 0.000000000
bigcom249             bigcom249 0.000000000
bigcom250             bigcom250 0.000000000
bigcom254             bigcom254 0.000000000
bigcom266             bigcom266 0.000000000
bigcom269             bigcom269 0.000000000
bigcom272             bigcom272 0.000000000
bigcom274             bigcom274 0.000000000
bigcom281             bigcom281 0.000000000
bigcom291             bigcom291 0.000000000
bigcom292             bigcom292 0.000000000
bigcom295             bigcom295 0.000000000
bigcom299             bigcom299 0.000000000
bigcom301             bigcom301 0.000000000
bigcom306             bigcom306 0.000000000
bigcom309             bigcom309 0.000000000
bigcom314             bigcom314 0.000000000
bigcom321             bigcom321 0.000000000
bigcom341             bigcom341 0.000000000
bigcom350             bigcom350 0.000000000
bigcom353             bigcom353 0.000000000
bigcom359             bigcom359 0.000000000
bigcom363             bigcom363 0.000000000
bigcom365             bigcom365 0.000000000
bigcom385             bigcom385 0.000000000
bigcom386             bigcom386 0.000000000
bigcom408             bigcom408 0.000000000
bigcom412             bigcom412 0.000000000
bigcom480             bigcom480 0.000000000
membership_s3     membership_s3 0.000000000
membership_s5     membership_s5 0.000000000
membership_s6     membership_s6 0.000000000
membership_s8     membership_s8 0.000000000
membership_s9     membership_s9 0.000000000
membership_s11   membership_s11 0.000000000
membership_s12   membership_s12 0.000000000
membership_s14   membership_s14 0.000000000
membership_s16   membership_s16 0.000000000
membership_s17   membership_s17 0.000000000
membership_s18   membership_s18 0.000000000
membership_s20   membership_s20 0.000000000
membership_s21   membership_s21 0.000000000
membership_s22   membership_s22 0.000000000
membership_s24   membership_s24 0.000000000
membership_s25   membership_s25 0.000000000
membership_s26   membership_s26 0.000000000
membership_s28   membership_s28 0.000000000
membership_s31   membership_s31 0.000000000
membership_s33   membership_s33 0.000000000
membership_s36   membership_s36 0.000000000
pdi                         pdi 0.000000000
[1] "Dataset: med_C Model RF, run: 3 of 10 2015-06-22 17:14:54"
     |      Out-of-bag   |
Tree |      MSE  %Var(y) |
   1 |   0.1156   200.93 |
   2 |   0.1062   184.54 |
   3 |   0.1018   176.82 |
   4 |  0.09382   163.00 |
   5 |  0.08983   156.07 |
   6 |  0.08381   145.61 |
   7 |  0.08137   141.37 |
   8 |  0.07875   136.82 |
   9 |  0.07536   130.93 |
  10 |  0.07412   128.78 |
  11 |  0.07181   124.77 |
  12 |  0.07022   122.00 |
  13 |  0.06915   120.14 |
  14 |  0.06855   119.10 |
  15 |  0.06755   117.36 |
  16 |  0.06696   116.33 |
  17 |  0.06624   115.09 |
  18 |  0.06585   114.40 |
  19 |  0.06549   113.78 |
  20 |  0.06515   113.20 |
  21 |  0.06506   113.04 |
  22 |  0.06485   112.68 |
  23 |  0.06474   112.48 |
  24 |  0.06454   112.13 |
  25 |  0.06457   112.18 |
  26 |  0.06429   111.70 |
  27 |  0.06406   111.30 |
  28 |  0.06383   110.90 |
  29 |  0.06347   110.28 |
  30 |  0.06333   110.04 |
  31 |  0.06325   109.89 |
  32 |  0.06302   109.49 |
  33 |  0.06279   109.09 |
  34 |  0.06278   109.08 |
  35 |  0.06253   108.64 |
  36 |  0.06249   108.56 |
  37 |  0.06243   108.46 |
  38 |  0.06227   108.20 |
  39 |  0.06209   107.87 |
  40 |  0.06209   107.88 |
  41 |  0.06199   107.71 |
  42 |  0.06214   107.96 |
  43 |  0.06191   107.56 |
  44 |  0.06189   107.53 |
  45 |  0.06192   107.58 |
  46 |  0.06188   107.51 |
  47 |  0.06195   107.64 |
  48 |  0.06181   107.39 |
  49 |  0.06171   107.22 |
  50 |  0.06172   107.23 |
  51 |  0.06174   107.26 |
  52 |  0.06166   107.12 |
  53 |  0.06158   106.99 |
  54 |  0.06153   106.91 |
  55 |  0.06145   106.76 |
  56 |  0.06151   106.86 |
  57 |   0.0615   106.86 |
  58 |  0.06136   106.61 |
  59 |  0.06136   106.60 |
  60 |  0.06123   106.37 |
  61 |  0.06118   106.30 |
  62 |  0.06114   106.22 |
  63 |  0.06117   106.27 |
  64 |  0.06104   106.05 |
  65 |  0.06088   105.77 |
  66 |  0.06095   105.89 |
  67 |  0.06097   105.94 |
  68 |  0.06093   105.86 |
  69 |  0.06091   105.83 |
  70 |  0.06086   105.74 |
  71 |  0.06079   105.62 |
  72 |  0.06075   105.54 |
  73 |  0.06068   105.43 |
  74 |  0.06071   105.47 |
  75 |  0.06066   105.38 |
  76 |  0.06072   105.49 |
  77 |  0.06066   105.40 |
  78 |  0.06052   105.15 |
  79 |  0.06042   104.97 |
  80 |  0.06039   104.92 |
  81 |   0.0603   104.76 |
  82 |  0.06021   104.60 |
  83 |  0.06014   104.49 |
  84 |  0.06013   104.48 |
  85 |   0.0601   104.41 |
  86 |  0.06001   104.26 |
  87 |  0.05993   104.12 |
  88 |  0.05992   104.11 |
  89 |  0.05989   104.06 |
  90 |  0.05984   103.97 |
  91 |  0.05989   104.05 |
  92 |  0.05995   104.16 |
  93 |  0.05997   104.19 |
  94 |  0.05998   104.21 |
  95 |  0.05995   104.17 |
  96 |  0.05992   104.10 |
  97 |  0.05986   104.01 |
  98 |  0.05985   103.98 |
  99 |  0.05985   103.98 |
 100 |  0.05979   103.88 |
[1] "Random Forest variable coefficients"
                      %IncMSE IncNodePurity
graph0           7.144426e-04  6.656476e-01
graph1           6.638917e-03  1.184992e+00
graph2           1.230837e-03  5.196158e-01
graph3           2.607053e-03  1.241245e+00
graph4           4.679281e-03  1.076374e+00
graph5           4.624567e-03  1.663656e+00
graph6           3.112054e-03  8.936969e-01
graph7           2.798099e-03  1.007349e+00
graph8           4.679029e-04  5.060426e-01
graph9           3.361051e-03  1.365084e+00
graph10          6.084418e-03  1.493541e+00
graph11          5.133826e-03  1.447425e+00
graph12          5.843684e-03  1.339489e+00
graph13          4.291998e-03  1.562331e+00
graph14          4.888270e-03  1.475177e+00
graph15          7.895705e-03  1.305470e+00
graph16          7.541772e-03  1.569929e+00
graph17          1.095132e-02  1.686549e+00
graph18          3.576078e-03  1.319136e+00
graph19          1.382853e-02  1.912428e+00
graph20          4.465071e-03  2.298098e+00
graph21          1.524245e-02  2.666868e+00
graph22          5.545052e-03  1.831383e+00
graph23          1.066110e-02  2.342602e+00
graph24          2.284663e-03  1.326747e+00
graph25          4.940169e-03  1.867356e+00
graph26          8.331309e-03  1.741732e+00
graph27          4.135577e-03  1.134260e+00
graph28          9.287036e-04  9.614560e-01
graph29          3.064409e-04  2.627935e-01
orbit0           1.848216e-04  5.039294e-01
orbit1           5.906229e-03  1.019446e+00
orbit2           3.517181e-03  1.338407e+00
orbit3           3.451680e-04  6.499880e-01
orbit4           5.484902e-03  1.260106e+00
orbit5           2.651730e-03  1.037113e+00
orbit6           3.709586e-03  8.804117e-01
orbit7           2.890434e-03  1.137515e+00
orbit8           3.168279e-03  1.199354e+00
orbit9           4.986568e-03  1.213146e+00
orbit10          4.531191e-03  1.081978e+00
orbit11          2.609191e-03  1.564789e+00
orbit12          5.617879e-03  1.231895e+00
orbit13          1.472339e-03  9.541341e-01
orbit14          6.010590e-04  4.755124e-01
orbit15          5.171719e-03  1.457348e+00
orbit16          4.073535e-03  1.925905e+00
orbit17          4.208362e-03  1.404387e+00
orbit18          4.374827e-03  2.451970e+00
orbit19          3.616518e-03  1.156985e+00
orbit20          3.168897e-03  1.234218e+00
orbit21          3.898045e-03  1.588413e+00
orbit22          7.826912e-03  1.683430e+00
orbit23          3.714034e-03  1.527050e+00
orbit24          5.227533e-03  2.052298e+00
orbit25          9.686771e-03  1.427359e+00
orbit26          2.890551e-03  7.833459e-01
orbit27          2.302487e-02  3.544272e+00
orbit28          4.378375e-03  1.845652e+00
orbit29          5.652402e-03  1.387241e+00
orbit30          3.638200e-03  1.895473e+00
orbit31          4.960595e-03  1.388944e+00
orbit32          2.464689e-03  1.286306e+00
orbit33          4.121444e-03  1.418269e+00
orbit34          4.531735e-03  1.182615e+00
orbit35          4.746273e-03  1.177430e+00
orbit36          5.459926e-03  2.274604e+00
orbit37          2.453420e-03  1.628828e+00
orbit38          4.627358e-03  1.420871e+00
orbit39          8.214449e-03  2.340579e+00
orbit40          4.532653e-03  1.551642e+00
orbit41          2.615504e-03  1.349187e+00
orbit42          1.798552e-03  8.681809e-01
orbit43          2.839543e-03  1.220006e+00
orbit44          2.197378e-03  1.265566e+00
orbit45          2.197108e-02  3.127442e+00
orbit46          6.969180e-03  1.275038e+00
orbit47          4.766881e-03  1.774948e+00
orbit48          2.889800e-03  1.132853e+00
orbit49          5.265329e-03  1.619343e+00
orbit50          5.484242e-03  2.005328e+00
orbit51          5.846927e-03  1.838218e+00
orbit52          7.446991e-03  1.551215e+00
orbit53          2.138351e-03  1.238093e+00
orbit54          4.887409e-03  1.506490e+00
orbit55          1.352280e-03  1.667656e+00
orbit56          1.655601e-02  3.639945e+00
orbit57          2.770582e-03  1.071630e+00
orbit58          1.671773e-03  9.152207e-01
orbit59          3.773740e-03  1.363826e+00
orbit60          1.926048e-03  7.851515e-01
orbit61          5.260341e-04  7.468353e-01
orbit62          7.143667e-03  3.121669e+00
orbit63          2.691783e-03  1.172278e+00
orbit64          2.017512e-03  1.310108e+00
orbit65          7.131061e-03  1.944568e+00
orbit66          1.990745e-03  1.138146e+00
orbit67          7.238429e-04  4.092635e-01
orbit68          3.288296e-03  1.020954e+00
orbit69          7.544250e-04  3.651159e-01
orbit70          5.240310e-04  7.159733e-01
orbit71          1.923974e-03  8.321362e-01
orbit72          4.568894e-04  2.298844e-01
AP              -1.641168e-05  9.757462e-02
bet              2.339947e-03  3.485510e+00
ecc              2.075945e-04  1.860394e-01
eccrad           4.505422e-05  6.363273e-02
close            1.404363e-03  1.077189e+00
constraint       3.860346e-03  1.633482e+00
coreness         4.000431e-03  1.116197e+00
knn              6.088333e-03  1.797704e+00
hubscore         2.995036e-03  1.049764e+00
pagerank         2.241221e-03  3.215984e+00
trans            5.326154e-03  2.213570e+00
evcent           4.258339e-03  1.035103e+00
first            2.921046e-04  4.636989e-01
upto_second      3.473818e-03  9.144126e-01
upto_third       2.922093e-03  9.217785e-01
upto_fourth      3.073191e-03  1.183035e+00
upto_fifth       6.279028e-03  1.508426e+00
upto_sixth       1.127456e-03  7.595379e-01
second           2.880587e-03  9.144814e-01
third            1.038746e-02  4.011296e+00
fourth           3.149419e-03  1.076196e+00
fifth            4.560772e-03  1.265913e+00
sixth            5.753881e-03  1.786162e+00
ratio1           5.919179e-03  1.747947e+00
ratio2           6.154750e-03  1.704903e+00
ratio3           3.862188e-03  1.632102e+00
ratio4           9.342073e-03  3.984321e+00
ratio5           1.814393e-03  4.781483e+00
ratio6           5.753403e-03  1.548708e+00
selfinter        4.208884e-04  6.505261e-01
walktrap_vertex  1.452286e-03  2.618296e+00
bigcom1          9.783090e-05  1.543891e-01
bigcom2          0.000000e+00  3.403527e-17
bigcom3          1.730355e-04  4.880129e-01
bigcom4          3.992072e-05  1.005015e-01
bigcom6          0.000000e+00  2.081668e-17
bigcom8          8.449399e-05  2.068571e-01
bigcom9          0.000000e+00  8.187895e-18
bigcom11         0.000000e+00  1.450229e-17
bigcom13         8.336566e-05  1.595703e-01
bigcom15         0.000000e+00  1.387779e-19
bigcom16         0.000000e+00  1.457168e-17
bigcom21        -2.474211e-05  2.956342e-01
bigcom22        -5.431794e-06  2.098354e-02
bigcom24        -2.380542e-05  6.131808e-01
bigcom26         2.971088e-05  1.844143e-01
bigcom28         2.471280e-05  3.003186e-01
bigcom30        -2.432509e-05  1.370431e-01
bigcom31         0.000000e+00  5.551115e-19
bigcom32        -4.029202e-05  1.552452e-01
bigcom33         0.000000e+00  0.000000e+00
bigcom34         0.000000e+00  0.000000e+00
bigcom36         0.000000e+00  3.164136e-17
bigcom37         0.000000e+00  0.000000e+00
bigcom38         0.000000e+00  2.844947e-18
bigcom39         3.765088e-05  1.930286e-01
bigcom40         3.933921e-03  1.207762e+00
bigcom43         0.000000e+00  1.859624e-17
bigcom44        -5.820722e-06  2.181818e-02
bigcom46         0.000000e+00  8.743006e-18
bigcom47         0.000000e+00  1.013079e-17
bigcom49         0.000000e+00  5.689893e-18
bigcom50         0.000000e+00  8.444579e-01
bigcom51         0.000000e+00  0.000000e+00
bigcom52         0.000000e+00  1.554312e-17
bigcom54         0.000000e+00  1.415534e-17
bigcom56        -9.852729e-06  2.030500e-01
bigcom62         0.000000e+00  1.790235e-17
bigcom66         0.000000e+00  4.440892e-18
bigcom68         0.000000e+00  2.775558e-19
bigcom69         0.000000e+00  1.401657e-17
bigcom71         0.000000e+00  8.881784e-18
bigcom72         0.000000e+00  0.000000e+00
bigcom73         0.000000e+00  9.575674e-18
bigcom74         0.000000e+00  1.072059e-17
bigcom75         0.000000e+00  2.220446e-18
bigcom76         0.000000e+00  1.387779e-17
bigcom77         0.000000e+00  1.859624e-17
bigcom79         0.000000e+00  0.000000e+00
bigcom80         0.000000e+00  4.440892e-18
bigcom82        -4.479072e-05  5.479187e-01
bigcom83         0.000000e+00  1.335737e-17
bigcom84         0.000000e+00  9.436896e-18
bigcom85         0.000000e+00  4.440892e-18
bigcom87         0.000000e+00  5.551115e-18
bigcom89         0.000000e+00  2.775558e-19
bigcom91         0.000000e+00  1.929013e-17
bigcom92         0.000000e+00  9.714451e-18
bigcom93         0.000000e+00  1.387779e-19
bigcom96         0.000000e+00  2.220446e-17
bigcom97         0.000000e+00  9.714451e-18
bigcom98         0.000000e+00  0.000000e+00
bigcom99         0.000000e+00  0.000000e+00
bigcom101        0.000000e+00  2.567391e-17
bigcom104        0.000000e+00  0.000000e+00
bigcom106        0.000000e+00  0.000000e+00
bigcom109        0.000000e+00  4.996004e-18
bigcom113        0.000000e+00  1.901257e-17
bigcom116        1.485409e-05  5.866827e-02
bigcom120        0.000000e+00  8.881784e-18
bigcom123        0.000000e+00  8.881784e-18
bigcom126        0.000000e+00  0.000000e+00
bigcom127       -3.947173e-05  1.688808e-01
bigcom137        0.000000e+00  2.664535e-17
bigcom139        0.000000e+00  1.096345e-17
bigcom140        0.000000e+00  1.110223e-17
bigcom143        0.000000e+00  1.332268e-17
bigcom145        0.000000e+00  4.440892e-18
bigcom146        0.000000e+00  0.000000e+00
bigcom147        0.000000e+00  1.363493e-17
bigcom149        0.000000e+00  4.579670e-18
bigcom153        0.000000e+00  2.081668e-17
bigcom154        0.000000e+00  9.055257e-18
bigcom156        0.000000e+00  4.440892e-18
bigcom157        0.000000e+00  2.067790e-17
bigcom158        0.000000e+00  8.881784e-18
bigcom160        0.000000e+00  0.000000e+00
bigcom161        0.000000e+00  1.235123e-17
bigcom162        0.000000e+00  2.359224e-18
bigcom164        0.000000e+00  4.440892e-18
bigcom166        0.000000e+00  3.608225e-17
bigcom167       -3.865028e-05  1.440064e-01
bigcom171        2.967707e-04  2.566735e+00
bigcom173        0.000000e+00  9.020562e-18
bigcom175        0.000000e+00  1.387779e-17
bigcom176        0.000000e+00  0.000000e+00
bigcom177        0.000000e+00  2.775558e-19
bigcom178        0.000000e+00  4.579670e-18
bigcom180       -4.727295e-05  5.723510e-01
bigcom181        0.000000e+00  5.828671e-18
bigcom184        0.000000e+00  1.332268e-17
bigcom186        0.000000e+00  1.332268e-17
bigcom187        0.000000e+00  2.327999e-17
bigcom189        0.000000e+00  1.068590e-17
bigcom194        0.000000e+00  2.609024e-17
bigcom195        0.000000e+00  8.881784e-18
bigcom196        0.000000e+00  1.998401e-17
bigcom204        0.000000e+00  0.000000e+00
bigcom205        0.000000e+00  2.109424e-17
bigcom212        0.000000e+00  1.609823e-17
bigcom214        0.000000e+00  6.661338e-18
bigcom222        0.000000e+00  6.106227e-18
bigcom223        0.000000e+00  6.938894e-19
bigcom226        0.000000e+00  2.498002e-18
bigcom227        0.000000e+00  8.881784e-18
bigcom229        0.000000e+00  4.440892e-18
bigcom233        0.000000e+00  2.220446e-18
bigcom236        0.000000e+00  8.881784e-18
bigcom237        0.000000e+00  1.332268e-17
bigcom246        1.769537e-04  1.242169e+00
bigcom248       -1.548046e-05  4.999639e-01
bigcom249        0.000000e+00  9.575674e-18
bigcom250        0.000000e+00  1.443290e-17
bigcom254        0.000000e+00  2.775558e-19
bigcom266        0.000000e+00  0.000000e+00
bigcom269        0.000000e+00  0.000000e+00
bigcom272        0.000000e+00  4.440892e-18
bigcom274        0.000000e+00  1.762479e-17
bigcom281        0.000000e+00  2.317591e-17
bigcom291        0.000000e+00  4.579670e-18
bigcom292        0.000000e+00  4.440892e-18
bigcom295        0.000000e+00  9.055257e-18
bigcom299        0.000000e+00  1.353084e-17
bigcom301        0.000000e+00  1.110223e-17
bigcom306        0.000000e+00  0.000000e+00
bigcom309        0.000000e+00  2.220446e-18
bigcom314        0.000000e+00  4.440892e-18
bigcom321        0.000000e+00  5.551115e-18
bigcom341        0.000000e+00  4.440892e-18
bigcom350        0.000000e+00  1.554312e-17
bigcom353        0.000000e+00  2.220446e-18
bigcom359        0.000000e+00  9.298118e-18
bigcom363        0.000000e+00  0.000000e+00
bigcom365        0.000000e+00  5.551115e-19
bigcom385        0.000000e+00  2.498002e-18
bigcom386        0.000000e+00  2.664535e-17
bigcom408        6.767129e-05  8.864779e-01
bigcom412        7.608316e-05  1.211104e+00
bigcom480        0.000000e+00  0.000000e+00
spin_vertex      9.148117e-04  4.078610e+00
membership_s1    2.083474e-04  1.961900e-01
membership_s3    0.000000e+00  1.165734e-17
membership_s4    4.740349e-03  1.691898e+00
membership_s5    5.317522e-06  4.393165e-02
membership_s6    1.144090e-04  1.536831e-01
membership_s7    6.964303e-05  3.468645e-01
membership_s8    0.000000e+00  0.000000e+00
membership_s9    0.000000e+00  1.443290e-17
membership_s11   0.000000e+00  1.554312e-17
membership_s12   0.000000e+00  1.387779e-17
membership_s14   0.000000e+00  0.000000e+00
membership_s15   1.203390e-04  2.359254e-01
membership_s16  -1.736242e-06  3.737579e-01
membership_s17   0.000000e+00  4.440892e-18
membership_s18  -1.217383e-05  7.805587e-02
membership_s20   0.000000e+00  0.000000e+00
membership_s21  -2.322025e-07  1.215206e-01
membership_s22   0.000000e+00  4.579670e-18
membership_s24   0.000000e+00  1.554312e-17
membership_s25   0.000000e+00  9.818535e-18
membership_s26   0.000000e+00  0.000000e+00
membership_s27   5.143417e-05  1.462104e-01
membership_s28   0.000000e+00  2.220446e-17
membership_s30   2.019544e-04  3.278022e-01
membership_s31   5.025660e-06  6.268606e-02
membership_s32   6.982735e-05  2.547611e-01
membership_s33   0.000000e+00  8.881784e-18
membership_s36   5.423793e-05  8.150784e-02
membership_s37  -1.656249e-05  4.282803e-01
V1               5.012485e-03  3.953629e+00
V2               2.595204e-03  4.065998e+00
pdi             -1.928871e-05  3.598962e-01
adhesion         9.836217e-03  2.707382e+00
cohesion         9.899264e-03  2.691375e+00
inner            3.787502e-03  3.119956e+00
outer            1.739707e-03  3.185391e+00
ioratio          5.423980e-03  3.269578e+00
comsize          2.904894e-03  4.730976e+00
[1] "Dataset: med_C Model GLM, run: 3 of 10 2015-06-22 17:17:55"
[1] "glmnet variable coefficients"
                         [,1]          [,2]
(Intercept)     -2.728426e+00 -8.578620e+01
graph0           3.606546e-39  4.455735e-04
graph1           1.527673e-41  7.227835e-06
graph2           1.437281e-39  4.060044e-04
graph3           6.454308e-43  8.102415e-08
graph4          -3.400266e-45 -5.080878e-09
graph5           4.086524e-41 -3.139522e-05
graph6           3.706215e-42  1.135350e-06
graph7           9.128084e-41  1.269149e-05
graph8           2.921444e-40 -4.047141e-04
graph9           1.112903e-44  2.903993e-09
graph10          3.329053e-46 -1.134088e-10
graph11         -1.004704e-47 -1.079571e-11
graph12          3.594020e-44  1.730852e-08
graph13          1.504678e-43 -1.947446e-09
graph14          2.747807e-46 -3.363415e-09
graph15          4.589908e-42  5.461499e-07
graph16          6.651303e-44 -3.882495e-08
graph17          1.223451e-43 -7.621483e-08
graph18          2.680207e-42 -5.142319e-07
graph19          9.512203e-43  4.020218e-07
graph20          5.435421e-43 -1.854903e-06
graph21          4.037090e-42  1.331308e-06
graph22          3.313270e-42 -1.893354e-06
graph23          4.096271e-42  2.669099e-06
graph24          6.632971e-42 -2.224104e-06
graph25          2.764761e-41  2.797157e-05
graph26          2.069713e-41  4.442961e-06
graph27          9.461591e-41 -8.644559e-05
graph28          5.536050e-41  1.734588e-05
graph29         -7.708939e-41 -1.294576e-03
orbit0           3.606546e-39  4.651226e-04
orbit1           1.453130e-41  7.428938e-06
orbit2           2.330686e-40  5.317771e-05
orbit3           1.437281e-39  4.151953e-04
orbit4           1.051863e-42  1.117534e-07
orbit5           1.239049e-42  2.599459e-07
orbit6          -3.424389e-45 -5.222214e-09
orbit7           2.749657e-41  1.762458e-05
orbit8           4.086524e-41 -3.113791e-05
orbit9           1.174194e-41  3.007620e-06
orbit10          4.394322e-42  1.648780e-06
orbit11          1.245818e-40 -2.766017e-06
orbit12          1.042647e-40  4.096029e-06
orbit13          3.722366e-40  2.665230e-04
orbit14          2.921444e-40 -4.063775e-04
orbit15          2.287313e-44  9.746416e-09
orbit16          4.685557e-44 -1.232194e-08
orbit17          2.140600e-44  8.600740e-09
orbit18          5.136944e-45  6.777708e-10
orbit19          2.044244e-46 -3.505647e-10
orbit20          4.289124e-46  3.763098e-10
orbit21          1.270858e-43 -9.495941e-09
orbit22         -1.004728e-47 -1.108886e-11
orbit23          4.453628e-42  4.588829e-06
orbit24          7.239590e-44  3.897291e-08
orbit25          4.166508e-44  1.903608e-08
orbit26          3.683388e-43 -8.601477e-08
orbit27          6.786589e-43  5.181476e-07
orbit28          8.316626e-43 -5.091722e-07
orbit29          2.227853e-43 -2.415924e-08
orbit30          1.172774e-42 -2.493794e-06
orbit31          2.268243e-46 -3.626479e-09
orbit32          6.925423e-46 -7.529831e-09
orbit33          1.635015e-41  1.154102e-05
orbit34          4.589908e-42  6.831827e-07
orbit35          2.677558e-43 -1.448420e-07
orbit36          8.957410e-43 -4.572586e-07
orbit37          6.700839e-44 -3.730922e-08
orbit38          3.119367e-42  4.791310e-07
orbit39          5.667345e-43 -1.009535e-07
orbit40          1.328452e-43 -1.135110e-07
orbit41          1.317199e-42 -1.987069e-07
orbit42          4.258304e-41  1.200205e-05
orbit43          2.687970e-42 -3.930926e-07
orbit44          2.632124e-40 -1.288095e-04
orbit45          2.954552e-42  2.461226e-06
orbit46          2.060493e-42 -4.224176e-07
orbit47          1.120177e-41  9.966263e-06
orbit48          2.012904e-42  1.582459e-06
orbit49          5.300376e-43 -1.883210e-06
orbit50          1.801681e-41 -3.496926e-05
orbit51          8.294839e-42  4.598611e-06
orbit52          9.565018e-42  8.935068e-07
orbit53          1.748506e-41  8.038703e-07
orbit54          3.283632e-42 -1.999333e-06
orbit55          2.067226e-40  3.747387e-04
orbit56          1.548977e-41  1.486403e-05
orbit57          2.937726e-42  8.255418e-07
orbit58          5.991406e-41 -1.012259e-04
orbit59          9.064100e-42 -2.638099e-06
orbit60          2.117982e-41 -1.081109e-05
orbit61          2.228359e-40  9.239661e-05
orbit62          7.885195e-41  1.222977e-04
orbit63          7.453763e-41  8.468936e-05
orbit64          4.524147e-41 -5.422026e-06
orbit65          6.057388e-41  3.884352e-05
orbit66          2.448179e-41 -1.030826e-05
orbit67          1.016078e-40 -1.043705e-04
orbit68          1.007037e-40 -8.900969e-05
orbit69          5.665269e-40 -1.244013e-03
orbit70          7.881063e-41 -2.216234e-06
orbit71          9.638791e-41  1.713978e-04
orbit72         -7.708939e-41 -1.294075e-03
AP              -2.354354e-38 -1.337318e-01
bet              4.558681e-43  1.019625e-06
ecc             -3.145606e-39  1.389511e-02
eccrad          -1.887363e-38  8.314725e-02
close            9.885128e-37  5.662092e-01
constraint      -4.803623e-37 -3.735005e-01
coreness         6.683128e-39  1.713686e-03
knn             -1.379141e-41 -2.407196e-04
hubscore         2.499693e-36  7.675532e-01
pagerank        -9.093017e-37 -1.080461e+01
trans            2.286088e-38 -1.438472e-01
evcent           2.481494e-36  8.181747e-01
first            3.606546e-39  4.702333e-04
upto_second      1.232015e-41  1.092023e-05
upto_third       1.167554e-41  5.979393e-06
upto_fourth      4.050702e-41  3.612381e-05
upto_fifth       4.775485e-40  4.534521e-04
upto_sixth       5.376821e-39  5.628527e-03
second           1.216647e-41  1.062198e-05
third            1.843599e-41  7.755967e-06
fourth          -1.433620e-41 -6.164589e-06
fifth           -4.385963e-41 -3.882415e-05
sixth           -5.109024e-40 -4.769201e-04
ratio1          -5.143498e-41 -2.615012e-04
ratio2          -1.351250e-39 -1.136184e-03
ratio3          -1.378418e-38 -2.089755e-02
ratio4          -2.780444e-37 -1.234887e-01
ratio5           1.050667e-36  1.142402e-01
ratio6          -3.509930e-39 -1.906075e-03
selfinter        2.715258e-38  8.737602e-02
walktrap_vertex  7.946864e-39 -4.171313e-02
bigcom1         -3.025819e-38 -4.003141e-02
bigcom2         -6.200275e-38 -3.521444e-01
bigcom3         -1.953760e-39  1.188528e-01
bigcom4         -5.688483e-39  2.264439e-02
bigcom6         -6.200275e-38 -3.473572e-01
bigcom8         -2.666416e-38 -6.240874e-02
bigcom9         -6.223061e-38 -3.020633e-01
bigcom11        -6.209637e-38 -3.248146e-01
bigcom13         2.229659e-38  3.562659e-01
bigcom15        -6.212317e-38 -4.149525e-01
bigcom16        -6.201611e-38 -2.891971e-01
bigcom21        -4.247986e-39  1.136217e-02
bigcom22        -5.274091e-38 -3.830273e-01
bigcom24         2.749417e-37  9.111824e-01
bigcom26        -4.508309e-38 -2.202055e-01
bigcom28         6.672267e-38  2.098662e-01
bigcom30         1.598760e-38  6.608131e-02
bigcom31        -6.196272e-38 -2.602972e-01
bigcom32         8.248832e-38  6.938616e-01
bigcom33        -6.194938e-38 -2.168393e-01
bigcom34         0.000000e+00  0.000000e+00
bigcom36        -6.200275e-38 -3.506106e-01
bigcom37        -6.194938e-38 -2.508519e-01
bigcom38        -6.197606e-38 -4.574118e-01
bigcom39         4.457257e-38  4.042648e-01
bigcom40         8.058198e-38  1.968056e-01
bigcom43        -6.201611e-38 -3.225404e-01
bigcom44        -5.185120e-38 -1.254152e-01
bigcom46        -6.209637e-38 -2.734699e-01
bigcom47        -6.205622e-38 -3.196328e-01
bigcom49        -6.201611e-38 -4.389480e-01
bigcom50         9.483690e-37  2.356375e+00
bigcom51        -6.194938e-38 -3.196702e-01
bigcom52        -6.198940e-38 -4.013174e-01
bigcom54        -6.194938e-38 -2.010966e-01
bigcom56         1.024487e-38  9.664188e-02
bigcom62        -6.197606e-38 -2.910549e-01
bigcom66        -6.194938e-38 -2.635615e-01
bigcom68        -6.197606e-38 -3.269539e-01
bigcom69        -6.202947e-38 -3.196697e-01
bigcom71        -6.194938e-38 -2.176043e-01
bigcom72        -6.194938e-38 -2.438158e-01
bigcom73        -6.215000e-38 -3.166577e-01
bigcom74        -6.206960e-38 -3.791335e-01
bigcom75        -6.197606e-38 -2.719178e-01
bigcom76        -6.200275e-38 -3.472120e-01
bigcom77        -6.202947e-38 -4.272023e-01
bigcom79        -6.196272e-38 -3.439861e-01
bigcom80        -6.201611e-38 -2.478664e-01
bigcom82         2.749417e-37  9.960376e-01
bigcom83        -6.196272e-38 -2.157911e-01
bigcom84        -6.201611e-38 -4.096699e-01
bigcom85        -6.194938e-38 -3.616178e-01
bigcom87        -6.201611e-38 -3.622861e-01
bigcom89        -6.194938e-38 -1.982701e-01
bigcom91        -6.205622e-38 -4.422452e-01
bigcom92        -6.220371e-38 -2.892584e-01
bigcom93        -6.194938e-38 -2.148342e-01
bigcom96        -6.196272e-38 -3.863085e-01
bigcom97        -6.201611e-38 -4.166007e-01
bigcom98        -6.194938e-38 -4.185843e-01
bigcom99         0.000000e+00  0.000000e+00
bigcom101       -6.209637e-38 -2.465673e-01
bigcom104       -6.196272e-38 -4.379982e-01
bigcom106       -6.196272e-38 -2.695314e-01
bigcom109       -6.196272e-38 -3.990575e-01
bigcom113       -6.196272e-38 -3.260482e-01
bigcom116       -2.844965e-38  3.338685e-02
bigcom120       -6.197606e-38 -6.827449e-02
bigcom123       -6.196272e-38 -3.240469e-01
bigcom126       -6.194938e-38 -2.444403e-01
bigcom127        1.065517e-37  2.552594e-01
bigcom137       -6.201611e-38 -3.441460e-01
bigcom139       -6.197606e-38 -3.242603e-01
bigcom140       -6.197606e-38 -2.842764e-01
bigcom143       -6.194938e-38 -9.883632e-02
bigcom145       -6.197606e-38 -3.505900e-01
bigcom146       -6.197606e-38 -3.016649e-01
bigcom147       -6.213658e-38 -3.306557e-01
bigcom149       -6.198940e-38 -3.046461e-01
bigcom153       -6.204284e-38 -2.667774e-01
bigcom154       -6.194938e-38 -2.462022e-01
bigcom156       -6.200275e-38 -2.631727e-01
bigcom157       -6.209637e-38 -1.703850e-01
bigcom158       -6.194938e-38 -3.641720e-01
bigcom160       -6.194938e-38 -3.352001e-01
bigcom161       -6.197606e-38 -3.240984e-01
bigcom162       -6.196272e-38 -3.213484e-01
bigcom164       -6.194938e-38 -6.093945e-01
bigcom166       -6.201611e-38 -4.724259e-01
bigcom167        3.915829e-38  3.749064e-01
bigcom171        4.440698e-37  1.271182e+00
bigcom173       -6.196272e-38 -3.261125e-01
bigcom175       -6.196272e-38 -2.547678e-01
bigcom176       -6.194938e-38 -3.585238e-01
bigcom177       -6.196272e-38 -3.558214e-01
bigcom178       -6.196272e-38 -4.460298e-01
bigcom180        4.433052e-37  1.513499e+00
bigcom181       -6.205622e-38 -4.219063e-01
bigcom184       -6.197606e-38 -3.962796e-01
bigcom186       -6.196272e-38 -3.996427e-01
bigcom187       -6.196272e-38 -4.251312e-01
bigcom189       -6.200275e-38 -3.340936e-01
bigcom194       -6.197606e-38 -4.042289e-01
bigcom195       -6.194938e-38 -2.914522e-01
bigcom196       -6.196272e-38 -4.356861e-01
bigcom204        0.000000e+00  0.000000e+00
bigcom205       -6.196272e-38 -3.422640e-01
bigcom212       -6.194938e-38 -2.906040e-01
bigcom214       -6.194938e-38 -3.106077e-01
bigcom222       -6.196272e-38 -2.473622e-01
bigcom223       -6.198940e-38 -3.163366e-01
bigcom226       -6.197606e-38 -4.235543e-01
bigcom227       -6.197606e-38 -3.202191e-01
bigcom229       -6.194938e-38 -2.452339e-01
bigcom233       -6.197606e-38 -1.898970e-01
bigcom236       -6.194938e-38 -2.770199e-01
bigcom237       -6.197606e-38 -3.537696e-01
bigcom246        3.173981e-37  1.141030e+00
bigcom248        1.403862e-37  5.300965e-01
bigcom249       -6.197606e-38 -2.807631e-01
bigcom250       -6.210977e-38 -2.923943e-01
bigcom254       -6.196272e-38 -4.776062e-01
bigcom266       -6.197606e-38 -3.339504e-01
bigcom269        0.000000e+00  0.000000e+00
bigcom272       -6.194938e-38 -2.262400e-01
bigcom274       -6.228446e-38 -3.770323e-01
bigcom281       -6.200275e-38 -2.585925e-01
bigcom291       -6.198940e-38 -3.120404e-01
bigcom292       -6.194938e-38 -2.903938e-01
bigcom295       -6.200275e-38 -2.627951e-01
bigcom299       -6.196272e-38 -3.753946e-01
bigcom301       -6.204284e-38 -3.088106e-01
bigcom306        0.000000e+00  0.000000e+00
bigcom309       -6.194938e-38 -2.674673e-01
bigcom314       -6.197606e-38 -2.512711e-01
bigcom321       -6.194938e-38 -4.174750e-01
bigcom341       -6.196272e-38 -2.791129e-01
bigcom350       -6.197606e-38 -3.272226e-01
bigcom353       -6.196272e-38 -2.963837e-01
bigcom359       -6.196272e-38 -4.245953e-01
bigcom363       -6.194938e-38 -2.546513e-01
bigcom365       -6.198940e-38 -3.298090e-01
bigcom385       -6.196272e-38 -3.576335e-01
bigcom386       -6.197606e-38 -2.131881e-01
bigcom408        9.485731e-37  2.428315e+00
bigcom412        9.485731e-37  2.212200e+00
bigcom480       -6.194938e-38 -3.814017e-01
spin_vertex      1.456866e-38  1.000282e-01
membership_s1   -2.908424e-38 -1.224140e-01
membership_s3   -6.194938e-38 -7.987128e-03
membership_s4    8.568253e-38  2.138350e-01
membership_s5   -2.524656e-38 -1.234618e-01
membership_s6   -3.096801e-38 -5.993905e-02
membership_s7   -4.817585e-39  6.440915e-02
membership_s8   -6.194938e-38 -2.504518e-01
membership_s9   -6.197606e-38 -2.711725e-01
membership_s11  -6.196272e-38 -1.952550e-01
membership_s12  -6.198940e-38 -3.188290e-01
membership_s14  -6.198940e-38 -2.971876e-01
membership_s15  -2.546288e-39  9.601198e-02
membership_s16   1.402350e-37  6.285915e-01
membership_s17  -6.194938e-38 -2.111244e-01
membership_s18  -3.823150e-38 -4.035335e-02
membership_s20  -6.194938e-38 -4.166489e-01
membership_s21  -3.058094e-38 -2.779102e-02
membership_s22  -6.209637e-38 -2.225198e-01
membership_s24  -6.212317e-38 -2.657160e-01
membership_s25  -6.215000e-38 -2.414582e-01
membership_s26   0.000000e+00  0.000000e+00
membership_s27  -2.566296e-38 -6.619573e-02
membership_s28  -6.197606e-38 -2.395302e-01
membership_s30   2.222035e-38  2.508567e-02
membership_s31  -3.078962e-38 -8.445835e-02
membership_s32   2.778269e-39  1.395891e-01
membership_s33  -6.194938e-38 -2.032274e-01
membership_s36  -4.558550e-38 -1.121099e-01
membership_s37   2.235446e-38  3.806322e-01
V1               1.012386e-37  2.377432e-01
V2               7.999750e-39  9.305848e-02
pdi             -8.814467e-35 -1.364693e+02
adhesion        -2.252405e-41 -3.482951e-05
cohesion         4.523430e-41  7.292805e-05
inner            6.664344e-42  4.505651e-06
outer            1.875558e-41 -2.644479e-05
ioratio         -3.032822e-37 -3.624242e-01
comsize         -1.136752e-41 -6.821311e-05
[1] "Dataset: med_C Model GBM, run: 4 of 10 2015-06-22 17:18:33"
Iter   TrainDeviance   ValidDeviance   StepSize   Improve
     1        0.4677            -nan     0.0100    0.0002
     2        0.4652            -nan     0.0100    0.0003
     3        0.4630            -nan     0.0100    0.0004
     4        0.4607            -nan     0.0100    0.0003
     5        0.4585            -nan     0.0100    0.0002
     6        0.4563            -nan     0.0100    0.0003
     7        0.4541            -nan     0.0100    0.0003
     8        0.4520            -nan     0.0100    0.0002
     9        0.4498            -nan     0.0100    0.0004
    10        0.4481            -nan     0.0100    0.0001
    20        0.4323            -nan     0.0100    0.0002
    40        0.4080            -nan     0.0100   -0.0000
    60        0.3897            -nan     0.0100    0.0000
    80        0.3736            -nan     0.0100    0.0000
   100        0.3592            -nan     0.0100    0.0001
   120        0.3462            -nan     0.0100    0.0000
   140        0.3353            -nan     0.0100   -0.0000
   160        0.3251            -nan     0.0100   -0.0000
   180        0.3156            -nan     0.0100   -0.0000
   200        0.3072            -nan     0.0100    0.0000
   220        0.2980            -nan     0.0100   -0.0000
   240        0.2896            -nan     0.0100   -0.0000
   260        0.2814            -nan     0.0100   -0.0000
   265        0.2796            -nan     0.0100   -0.0001

[1] "GBM variable coefficients"
                            var    rel.inf
orbit56                 orbit56 2.94900915
third                     third 2.46682588
ratio4                   ratio4 2.37762231
comsize                 comsize 2.29768947
walktrap_vertex walktrap_vertex 2.26976598
V1                           V1 2.20272520
spin_vertex         spin_vertex 2.05521308
outer                     outer 1.92956864
orbit27                 orbit27 1.74959473
V2                           V2 1.74796601
pagerank               pagerank 1.67594725
orbit62                 orbit62 1.61823129
bigcom171             bigcom171 1.55333711
ratio5                   ratio5 1.53321599
membership_s4     membership_s4 1.49293609
orbit18                 orbit18 1.40145148
orbit55                 orbit55 1.36586659
trans                     trans 1.32518098
ioratio                 ioratio 1.27987911
bet                         bet 1.26332066
knn                         knn 1.25103567
orbit45                 orbit45 1.24524051
orbit36                 orbit36 1.20608791
graph10                 graph10 1.14586116
bigcom40               bigcom40 1.12896554
graph20                 graph20 1.09944186
orbit41                 orbit41 1.09634285
inner                     inner 1.09028549
graph22                 graph22 1.08601313
orbit39                 orbit39 0.99478750
cohesion               cohesion 0.98703786
graph27                 graph27 0.98339390
orbit16                 orbit16 0.96621395
orbit47                 orbit47 0.93320782
orbit50                 orbit50 0.93113778
adhesion               adhesion 0.91207749
orbit51                 orbit51 0.89004555
ratio1                   ratio1 0.88501132
graph23                 graph23 0.85157056
orbit37                 orbit37 0.84230523
orbit65                 orbit65 0.81457898
orbit20                 orbit20 0.79317845
graph26                 graph26 0.79121536
orbit15                 orbit15 0.78905711
orbit30                 orbit30 0.77053303
orbit9                   orbit9 0.76234280
upto_fifth           upto_fifth 0.74954354
graph21                 graph21 0.74319755
orbit64                 orbit64 0.73697117
orbit38                 orbit38 0.73333188
orbit17                 orbit17 0.73021097
orbit44                 orbit44 0.72713815
orbit63                 orbit63 0.70741852
orbit32                 orbit32 0.70644664
graph25                 graph25 0.69689142
graph17                 graph17 0.68222782
graph15                 graph15 0.65689279
ratio3                   ratio3 0.63150896
orbit24                 orbit24 0.62750456
graph5                   graph5 0.62168013
orbit53                 orbit53 0.61826373
graph19                 graph19 0.61553574
orbit2                   orbit2 0.61060093
bigcom246             bigcom246 0.60998723
graph18                 graph18 0.60210264
orbit46                 orbit46 0.59689797
orbit5                   orbit5 0.58469649
orbit26                 orbit26 0.58332949
ratio6                   ratio6 0.56137321
orbit1                   orbit1 0.55291522
orbit21                 orbit21 0.54902092
graph11                 graph11 0.54732212
constraint           constraint 0.52643941
orbit31                 orbit31 0.51848660
graph14                 graph14 0.50786841
orbit49                 orbit49 0.50358762
graph4                   graph4 0.48939658
orbit58                 orbit58 0.47817859
orbit28                 orbit28 0.47301129
selfinter             selfinter 0.46150368
orbit4                   orbit4 0.45804659
orbit11                 orbit11 0.45714593
ratio2                   ratio2 0.45569409
orbit25                 orbit25 0.45479227
orbit52                 orbit52 0.45320709
orbit66                 orbit66 0.44123721
graph7                   graph7 0.43655588
orbit12                 orbit12 0.43321919
orbit48                 orbit48 0.43174945
graph1                   graph1 0.42198044
upto_sixth           upto_sixth 0.41416479
orbit57                 orbit57 0.41378903
graph12                 graph12 0.40888026
orbit13                 orbit13 0.40791932
orbit69                 orbit69 0.40525094
orbit19                 orbit19 0.40516992
orbit33                 orbit33 0.40406003
orbit40                 orbit40 0.40076416
orbit54                 orbit54 0.40007847
graph16                 graph16 0.36660159
orbit29                 orbit29 0.35887799
fourth                   fourth 0.35121061
graph6                   graph6 0.34917304
orbit35                 orbit35 0.34697802
orbit10                 orbit10 0.34443345
graph24                 graph24 0.34409479
graph9                   graph9 0.33845781
orbit59                 orbit59 0.32900977
orbit61                 orbit61 0.31045796
orbit71                 orbit71 0.29743784
graph2                   graph2 0.28758201
orbit42                 orbit42 0.27671740
graph0                   graph0 0.27590539
close                     close 0.27164877
sixth                     sixth 0.27006677
graph13                 graph13 0.26268419
graph3                   graph3 0.26217834
orbit60                 orbit60 0.24309439
orbit23                 orbit23 0.23247744
evcent                   evcent 0.21718658
bigcom28               bigcom28 0.21074287
orbit70                 orbit70 0.20897321
orbit68                 orbit68 0.20638204
membership_s32   membership_s32 0.20247695
graph28                 graph28 0.19572186
hubscore               hubscore 0.18783386
coreness               coreness 0.18143189
orbit7                   orbit7 0.15889291
orbit67                 orbit67 0.15131883
graph29                 graph29 0.14573366
upto_fourth         upto_fourth 0.13378917
bigcom248             bigcom248 0.13293833
fifth                     fifth 0.13112313
orbit6                   orbit6 0.12805938
upto_second         upto_second 0.12660871
graph8                   graph8 0.10198482
bigcom4                 bigcom4 0.08282943
upto_third           upto_third 0.07840803
ecc                         ecc 0.04600281
membership_s37   membership_s37 0.03428473
membership_s7     membership_s7 0.03137613
orbit43                 orbit43 0.02813852
second                   second 0.02316858
membership_s1     membership_s1 0.01956423
membership_s30   membership_s30 0.01924906
membership_s15   membership_s15 0.01487985
membership_s31   membership_s31 0.01205173
AP                           AP 0.01152168
bigcom3                 bigcom3 0.01073656
orbit0                   orbit0 0.00000000
orbit3                   orbit3 0.00000000
orbit8                   orbit8 0.00000000
orbit14                 orbit14 0.00000000
orbit22                 orbit22 0.00000000
orbit34                 orbit34 0.00000000
orbit72                 orbit72 0.00000000
eccrad                   eccrad 0.00000000
first                     first 0.00000000
bigcom1                 bigcom1 0.00000000
bigcom2                 bigcom2 0.00000000
bigcom6                 bigcom6 0.00000000
bigcom8                 bigcom8 0.00000000
bigcom9                 bigcom9 0.00000000
bigcom11               bigcom11 0.00000000
bigcom13               bigcom13 0.00000000
bigcom15               bigcom15 0.00000000
bigcom16               bigcom16 0.00000000
bigcom21               bigcom21 0.00000000
bigcom22               bigcom22 0.00000000
bigcom24               bigcom24 0.00000000
bigcom26               bigcom26 0.00000000
bigcom30               bigcom30 0.00000000
bigcom31               bigcom31 0.00000000
bigcom32               bigcom32 0.00000000
bigcom33               bigcom33 0.00000000
bigcom34               bigcom34 0.00000000
bigcom36               bigcom36 0.00000000
bigcom37               bigcom37 0.00000000
bigcom38               bigcom38 0.00000000
bigcom39               bigcom39 0.00000000
bigcom43               bigcom43 0.00000000
bigcom44               bigcom44 0.00000000
bigcom46               bigcom46 0.00000000
bigcom47               bigcom47 0.00000000
bigcom49               bigcom49 0.00000000
bigcom50               bigcom50 0.00000000
bigcom51               bigcom51 0.00000000
bigcom52               bigcom52 0.00000000
bigcom54               bigcom54 0.00000000
bigcom56               bigcom56 0.00000000
bigcom62               bigcom62 0.00000000
bigcom66               bigcom66 0.00000000
bigcom68               bigcom68 0.00000000
bigcom69               bigcom69 0.00000000
bigcom71               bigcom71 0.00000000
bigcom72               bigcom72 0.00000000
bigcom73               bigcom73 0.00000000
bigcom74               bigcom74 0.00000000
bigcom75               bigcom75 0.00000000
bigcom76               bigcom76 0.00000000
bigcom77               bigcom77 0.00000000
bigcom79               bigcom79 0.00000000
bigcom80               bigcom80 0.00000000
bigcom82               bigcom82 0.00000000
bigcom83               bigcom83 0.00000000
bigcom84               bigcom84 0.00000000
bigcom85               bigcom85 0.00000000
bigcom87               bigcom87 0.00000000
bigcom89               bigcom89 0.00000000
bigcom91               bigcom91 0.00000000
bigcom92               bigcom92 0.00000000
bigcom93               bigcom93 0.00000000
bigcom96               bigcom96 0.00000000
bigcom97               bigcom97 0.00000000
bigcom98               bigcom98 0.00000000
bigcom99               bigcom99 0.00000000
bigcom101             bigcom101 0.00000000
bigcom104             bigcom104 0.00000000
bigcom106             bigcom106 0.00000000
bigcom109             bigcom109 0.00000000
bigcom113             bigcom113 0.00000000
bigcom116             bigcom116 0.00000000
bigcom120             bigcom120 0.00000000
bigcom123             bigcom123 0.00000000
bigcom126             bigcom126 0.00000000
bigcom127             bigcom127 0.00000000
bigcom137             bigcom137 0.00000000
bigcom139             bigcom139 0.00000000
bigcom140             bigcom140 0.00000000
bigcom143             bigcom143 0.00000000
bigcom145             bigcom145 0.00000000
bigcom146             bigcom146 0.00000000
bigcom147             bigcom147 0.00000000
bigcom149             bigcom149 0.00000000
bigcom153             bigcom153 0.00000000
bigcom154             bigcom154 0.00000000
bigcom156             bigcom156 0.00000000
bigcom157             bigcom157 0.00000000
bigcom158             bigcom158 0.00000000
bigcom160             bigcom160 0.00000000
bigcom161             bigcom161 0.00000000
bigcom162             bigcom162 0.00000000
bigcom164             bigcom164 0.00000000
bigcom166             bigcom166 0.00000000
bigcom167             bigcom167 0.00000000
bigcom173             bigcom173 0.00000000
bigcom175             bigcom175 0.00000000
bigcom176             bigcom176 0.00000000
bigcom177             bigcom177 0.00000000
bigcom178             bigcom178 0.00000000
bigcom180             bigcom180 0.00000000
bigcom181             bigcom181 0.00000000
bigcom184             bigcom184 0.00000000
bigcom186             bigcom186 0.00000000
bigcom187             bigcom187 0.00000000
bigcom189             bigcom189 0.00000000
bigcom194             bigcom194 0.00000000
bigcom195             bigcom195 0.00000000
bigcom196             bigcom196 0.00000000
bigcom204             bigcom204 0.00000000
bigcom205             bigcom205 0.00000000
bigcom212             bigcom212 0.00000000
bigcom214             bigcom214 0.00000000
bigcom222             bigcom222 0.00000000
bigcom223             bigcom223 0.00000000
bigcom226             bigcom226 0.00000000
bigcom227             bigcom227 0.00000000
bigcom229             bigcom229 0.00000000
bigcom233             bigcom233 0.00000000
bigcom236             bigcom236 0.00000000
bigcom237             bigcom237 0.00000000
bigcom249             bigcom249 0.00000000
bigcom250             bigcom250 0.00000000
bigcom254             bigcom254 0.00000000
bigcom266             bigcom266 0.00000000
bigcom269             bigcom269 0.00000000
bigcom272             bigcom272 0.00000000
bigcom274             bigcom274 0.00000000
bigcom281             bigcom281 0.00000000
bigcom291             bigcom291 0.00000000
bigcom292             bigcom292 0.00000000
bigcom295             bigcom295 0.00000000
bigcom299             bigcom299 0.00000000
bigcom301             bigcom301 0.00000000
bigcom306             bigcom306 0.00000000
bigcom309             bigcom309 0.00000000
bigcom314             bigcom314 0.00000000
bigcom321             bigcom321 0.00000000
bigcom341             bigcom341 0.00000000
bigcom350             bigcom350 0.00000000
bigcom353             bigcom353 0.00000000
bigcom359             bigcom359 0.00000000
bigcom363             bigcom363 0.00000000
bigcom365             bigcom365 0.00000000
bigcom385             bigcom385 0.00000000
bigcom386             bigcom386 0.00000000
bigcom408             bigcom408 0.00000000
bigcom412             bigcom412 0.00000000
bigcom480             bigcom480 0.00000000
membership_s3     membership_s3 0.00000000
membership_s5     membership_s5 0.00000000
membership_s6     membership_s6 0.00000000
membership_s8     membership_s8 0.00000000
membership_s9     membership_s9 0.00000000
membership_s11   membership_s11 0.00000000
membership_s12   membership_s12 0.00000000
membership_s14   membership_s14 0.00000000
membership_s16   membership_s16 0.00000000
membership_s17   membership_s17 0.00000000
membership_s18   membership_s18 0.00000000
membership_s20   membership_s20 0.00000000
membership_s21   membership_s21 0.00000000
membership_s22   membership_s22 0.00000000
membership_s24   membership_s24 0.00000000
membership_s25   membership_s25 0.00000000
membership_s26   membership_s26 0.00000000
membership_s27   membership_s27 0.00000000
membership_s28   membership_s28 0.00000000
membership_s33   membership_s33 0.00000000
membership_s36   membership_s36 0.00000000
pdi                         pdi 0.00000000
[1] "Dataset: med_C Model RF, run: 4 of 10 2015-06-22 17:20:08"
     |      Out-of-bag   |
Tree |      MSE  %Var(y) |
   1 |   0.1065   180.70 |
   2 |   0.1037   175.86 |
   3 |   0.1047   177.67 |
   4 |  0.09774   165.81 |
   5 |  0.09284   157.50 |
   6 |  0.08956   151.94 |
   7 |  0.08832   149.83 |
   8 |  0.08337   141.43 |
   9 |  0.07964   135.10 |
  10 |  0.07794   132.22 |
  11 |  0.07618   129.24 |
  12 |  0.07459   126.53 |
  13 |  0.07285   123.59 |
  14 |  0.07074   120.00 |
  15 |  0.06979   118.40 |
  16 |  0.06868   116.51 |
  17 |  0.06829   115.86 |
  18 |  0.06778   114.98 |
  19 |  0.06729   114.16 |
  20 |  0.06707   113.78 |
  21 |  0.06648   112.78 |
  22 |  0.06608   112.09 |
  23 |  0.06559   111.27 |
  24 |  0.06552   111.15 |
  25 |  0.06528   110.75 |
  26 |  0.06486   110.04 |
  27 |  0.06481   109.95 |
  28 |  0.06478   109.89 |
  29 |  0.06467   109.71 |
  30 |  0.06447   109.36 |
  31 |  0.06423   108.96 |
  32 |  0.06404   108.64 |
  33 |  0.06391   108.41 |
  34 |  0.06377   108.18 |
  35 |  0.06377   108.19 |
  36 |  0.06365   107.98 |
  37 |  0.06359   107.88 |
  38 |  0.06334   107.46 |
  39 |  0.06316   107.15 |
  40 |  0.06298   106.85 |
  41 |  0.06276   106.47 |
  42 |  0.06249   106.00 |
  43 |  0.06227   105.64 |
  44 |  0.06224   105.59 |
  45 |  0.06229   105.67 |
  46 |  0.06224   105.59 |
  47 |  0.06197   105.13 |
  48 |    0.062   105.18 |
  49 |  0.06191   105.02 |
  50 |  0.06173   104.72 |
  51 |  0.06155   104.42 |
  52 |  0.06151   104.35 |
  53 |  0.06146   104.27 |
  54 |  0.06143   104.20 |
  55 |  0.06129   103.98 |
  56 |  0.06129   103.98 |
  57 |  0.06138   104.13 |
  58 |  0.06129   103.97 |
  59 |  0.06122   103.86 |
  60 |   0.0611   103.65 |
  61 |  0.06106   103.58 |
  62 |  0.06108   103.62 |
  63 |  0.06105   103.57 |
  64 |  0.06099   103.47 |
  65 |  0.06092   103.35 |
  66 |  0.06082   103.19 |
  67 |  0.06074   103.05 |
  68 |  0.06064   102.87 |
  69 |  0.06064   102.87 |
  70 |  0.06057   102.75 |
  71 |  0.06057   102.76 |
  72 |  0.06052   102.67 |
  73 |  0.06053   102.69 |
  74 |  0.06049   102.62 |
  75 |  0.06052   102.68 |
  76 |  0.06048   102.60 |
  77 |  0.06042   102.50 |
  78 |  0.06044   102.53 |
  79 |  0.06046   102.58 |
  80 |  0.06048   102.61 |
  81 |  0.06047   102.58 |
  82 |  0.06051   102.65 |
  83 |  0.06056   102.73 |
  84 |  0.06054   102.70 |
  85 |  0.06051   102.65 |
  86 |  0.06049   102.62 |
  87 |  0.06049   102.62 |
  88 |  0.06048   102.60 |
  89 |  0.06048   102.59 |
  90 |  0.06046   102.56 |
  91 |   0.0605   102.63 |
  92 |  0.06044   102.54 |
  93 |  0.06043   102.52 |
  94 |  0.06037   102.42 |
  95 |  0.06035   102.38 |
  96 |  0.06031   102.32 |
  97 |  0.06033   102.34 |
  98 |  0.06027   102.25 |
  99 |  0.06028   102.26 |
 100 |  0.06028   102.26 |
[1] "Random Forest variable coefficients"
                      %IncMSE IncNodePurity
graph0           2.551497e-04  4.181885e-01
graph1           7.867830e-03  1.138263e+00
graph2           8.263620e-04  5.089806e-01
graph3           2.629271e-03  1.126196e+00
graph4           4.300044e-03  9.935782e-01
graph5           2.975364e-03  1.102082e+00
graph6           3.116407e-03  1.050420e+00
graph7           5.041496e-03  1.174690e+00
graph8           5.755813e-04  4.618787e-01
graph9           2.689665e-03  1.121151e+00
graph10          5.121173e-03  1.944709e+00
graph11          6.274491e-03  1.775219e+00
graph12          2.226912e-03  1.153910e+00
graph13          2.643334e-03  9.751290e-01
graph14          4.560246e-03  1.504235e+00
graph15          5.628340e-03  1.375750e+00
graph16          4.027321e-03  1.231393e+00
graph17          6.613360e-03  1.432682e+00
graph18          2.942198e-03  1.231865e+00
graph19          1.793709e-02  2.153201e+00
graph20          3.818855e-03  2.648736e+00
graph21          8.434170e-03  1.947081e+00
graph22          1.090150e-02  1.873568e+00
graph23          1.120780e-02  2.062188e+00
graph24          3.798829e-03  1.218649e+00
graph25          3.610292e-03  1.882296e+00
graph26          9.246517e-03  1.632289e+00
graph27          2.334218e-03  1.024275e+00
graph28          1.390759e-03  8.472178e-01
graph29          5.428554e-04  1.728586e-01
orbit0           2.649258e-04  3.790811e-01
orbit1           4.716978e-03  1.177673e+00
orbit2           1.523765e-03  1.421887e+00
orbit3           7.473217e-04  4.203617e-01
orbit4           4.471996e-03  1.141454e+00
orbit5           4.132519e-03  1.050048e+00
orbit6           1.799458e-03  9.147912e-01
orbit7           1.424394e-03  1.318121e+00
orbit8           4.181200e-03  1.457320e+00
orbit9           6.770596e-03  1.191119e+00
orbit10          4.782693e-03  1.161529e+00
orbit11          2.942877e-03  1.085206e+00
orbit12          6.123830e-03  1.496632e+00
orbit13          2.023637e-03  9.770504e-01
orbit14          2.158700e-04  2.209818e-01
orbit15          5.479802e-03  1.575669e+00
orbit16          3.600911e-03  1.835523e+00
orbit17          4.885526e-03  1.428525e+00
orbit18          4.450706e-03  3.348552e+00
orbit19          2.571439e-03  1.120845e+00
orbit20          4.547264e-03  1.741654e+00
orbit21          5.232484e-03  1.801545e+00
orbit22          5.089196e-03  1.420019e+00
orbit23          1.874779e-03  1.278804e+00
orbit24          7.306347e-03  2.316618e+00
orbit25          5.712584e-03  1.488022e+00
orbit26          4.575094e-03  9.735721e-01
orbit27          1.585910e-02  3.045832e+00
orbit28          4.397900e-03  1.187864e+00
orbit29          3.372592e-03  1.413846e+00
orbit30          4.219010e-03  1.749596e+00
orbit31          5.423966e-03  1.568757e+00
orbit32          3.906316e-03  1.408967e+00
orbit33          2.658938e-03  1.270295e+00
orbit34          6.996012e-03  1.444710e+00
orbit35          5.736606e-03  1.319849e+00
orbit36          5.250282e-03  1.829795e+00
orbit37          4.106048e-03  1.682135e+00
orbit38          3.461035e-03  1.763524e+00
orbit39          9.941108e-03  1.932710e+00
orbit40          4.498845e-03  1.529731e+00
orbit41          2.968011e-03  1.360604e+00
orbit42          1.059511e-03  7.909663e-01
orbit43          5.222238e-03  1.318415e+00
orbit44          1.561376e-03  1.455823e+00
orbit45          2.180812e-02  3.109653e+00
orbit46          6.199972e-03  1.509321e+00
orbit47          1.114181e-02  1.930983e+00
orbit48          3.148628e-03  1.261011e+00
orbit49          4.344957e-03  1.820500e+00
orbit50          2.675627e-03  1.846656e+00
orbit51          6.358117e-03  2.196961e+00
orbit52          3.575234e-03  1.507921e+00
orbit53          1.905819e-03  1.467834e+00
orbit54          8.780176e-03  2.076177e+00
orbit55          1.459367e-03  1.530297e+00
orbit56          2.340918e-02  4.763450e+00
orbit57          1.932147e-03  8.210826e-01
orbit58          2.158995e-03  7.955344e-01
orbit59          4.462681e-03  1.526246e+00
orbit60          2.057741e-03  1.073217e+00
orbit61          1.275129e-03  7.791486e-01
orbit62          6.080338e-03  2.668296e+00
orbit63          1.261804e-03  1.226352e+00
orbit64          1.701307e-03  1.645278e+00
orbit65          1.109347e-02  2.273461e+00
orbit66          1.328799e-03  7.243251e-01
orbit67          1.955898e-03  7.538208e-01
orbit68          2.040476e-03  1.257268e+00
orbit69          1.923366e-03  6.661811e-01
orbit70          1.237962e-03  7.955156e-01
orbit71          1.645271e-03  8.981873e-01
orbit72          4.749413e-04  4.246918e-01
AP               4.577526e-05  1.711802e-01
bet              3.513099e-03  3.292926e+00
ecc              1.067433e-04  1.321236e-01
eccrad           9.326145e-05  2.176816e-01
close            3.056989e-03  8.327754e-01
constraint       2.445852e-03  2.130764e+00
coreness         1.843134e-03  9.296800e-01
knn              2.104286e-03  1.488018e+00
hubscore         3.784916e-03  1.101027e+00
pagerank         1.808712e-03  3.844943e+00
trans            3.910600e-03  2.299202e+00
evcent           1.348024e-03  7.908613e-01
first            5.352071e-04  4.399119e-01
upto_second      3.077421e-03  1.125290e+00
upto_third       2.234016e-03  1.131391e+00
upto_fourth      4.838901e-03  1.040562e+00
upto_fifth       6.491252e-03  1.562181e+00
upto_sixth       1.233708e-03  1.116718e+00
second           3.276608e-03  7.403207e-01
third            8.185041e-03  3.665637e+00
fourth           4.083131e-03  1.473035e+00
fifth            3.897374e-03  1.426438e+00
sixth            6.631079e-03  1.768985e+00
ratio1           3.909198e-03  2.168720e+00
ratio2           3.736531e-03  1.582700e+00
ratio3           6.059183e-03  1.853316e+00
ratio4           8.962530e-03  4.196185e+00
ratio5           2.425045e-03  4.829563e+00
ratio6           4.110941e-03  2.350447e+00
selfinter        1.100870e-04  3.242392e-01
walktrap_vertex  1.211071e-03  3.751790e+00
bigcom1          1.326772e-04  2.601357e-01
bigcom2          0.000000e+00  0.000000e+00
bigcom3          1.136713e-04  5.227022e-01
bigcom4          1.980314e-04  1.984792e-01
bigcom6          0.000000e+00  0.000000e+00
bigcom8          1.046529e-04  1.606598e-01
bigcom9          0.000000e+00  0.000000e+00
bigcom11         0.000000e+00  0.000000e+00
bigcom13         3.564767e-05  1.823820e-01
bigcom15         0.000000e+00  0.000000e+00
bigcom16         0.000000e+00  0.000000e+00
bigcom21         2.553080e-05  1.648156e-01
bigcom22         5.733945e-06  3.522387e-03
bigcom24        -1.804096e-05  5.263885e-01
bigcom26         8.435104e-06  1.315102e-01
bigcom28         2.061071e-05  2.911418e-01
bigcom30         4.650572e-05  1.472776e-01
bigcom31         0.000000e+00  0.000000e+00
bigcom32        -5.497709e-05  2.233701e-01
bigcom33         0.000000e+00  0.000000e+00
bigcom34         0.000000e+00  0.000000e+00
bigcom36         0.000000e+00  0.000000e+00
bigcom37         0.000000e+00  0.000000e+00
bigcom38         0.000000e+00  2.775558e-19
bigcom39         3.919287e-05  2.499276e-01
bigcom40         6.455755e-03  1.805816e+00
bigcom43         0.000000e+00  0.000000e+00
bigcom44         0.000000e+00  8.888889e-03
bigcom46         0.000000e+00  0.000000e+00
bigcom47         0.000000e+00  0.000000e+00
bigcom49         0.000000e+00  0.000000e+00
bigcom50        -4.105961e-05  7.063031e-01
bigcom51         0.000000e+00  0.000000e+00
bigcom52         0.000000e+00  0.000000e+00
bigcom54         0.000000e+00  0.000000e+00
bigcom56        -1.315336e-05  2.209460e-01
bigcom62         0.000000e+00  0.000000e+00
bigcom66         0.000000e+00  0.000000e+00
bigcom68         0.000000e+00  0.000000e+00
bigcom69         0.000000e+00  0.000000e+00
bigcom71         0.000000e+00  0.000000e+00
bigcom72         0.000000e+00  0.000000e+00
bigcom73         0.000000e+00  0.000000e+00
bigcom74         0.000000e+00  0.000000e+00
bigcom75         0.000000e+00  0.000000e+00
bigcom76         0.000000e+00  0.000000e+00
bigcom77         0.000000e+00  0.000000e+00
bigcom79         0.000000e+00  0.000000e+00
bigcom80         0.000000e+00  0.000000e+00
bigcom82        -1.015046e-04  5.153633e-01
bigcom83         0.000000e+00  0.000000e+00
bigcom84         0.000000e+00  0.000000e+00
bigcom85         0.000000e+00  0.000000e+00
bigcom87         0.000000e+00  0.000000e+00
bigcom89         0.000000e+00  0.000000e+00
bigcom91         0.000000e+00  0.000000e+00
bigcom92         0.000000e+00  0.000000e+00
bigcom93         0.000000e+00  0.000000e+00
bigcom96         0.000000e+00  0.000000e+00
bigcom97         0.000000e+00  0.000000e+00
bigcom98         0.000000e+00  0.000000e+00
bigcom99         0.000000e+00  0.000000e+00
bigcom101        0.000000e+00  0.000000e+00
bigcom104        0.000000e+00  0.000000e+00
bigcom106        0.000000e+00  0.000000e+00
bigcom109        0.000000e+00  0.000000e+00
bigcom113        0.000000e+00  0.000000e+00
bigcom116        4.352852e-05  9.916942e-02
bigcom120        0.000000e+00  0.000000e+00
bigcom123        0.000000e+00  0.000000e+00
bigcom126        0.000000e+00  0.000000e+00
bigcom127       -1.957056e-05  2.625134e-01
bigcom137        0.000000e+00  0.000000e+00
bigcom139        0.000000e+00  0.000000e+00
bigcom140        0.000000e+00  0.000000e+00
bigcom143        0.000000e+00  0.000000e+00
bigcom145        0.000000e+00  0.000000e+00
bigcom146        0.000000e+00  0.000000e+00
bigcom147        0.000000e+00  0.000000e+00
bigcom149        0.000000e+00  0.000000e+00
bigcom153        0.000000e+00  0.000000e+00
bigcom154        0.000000e+00  0.000000e+00
bigcom156        0.000000e+00  0.000000e+00
bigcom157        0.000000e+00  0.000000e+00
bigcom158        0.000000e+00  0.000000e+00
bigcom160        0.000000e+00  0.000000e+00
bigcom161        0.000000e+00  0.000000e+00
bigcom162        0.000000e+00  0.000000e+00
bigcom164        0.000000e+00  0.000000e+00
bigcom166        0.000000e+00  0.000000e+00
bigcom167       -4.510504e-05  1.410582e-01
bigcom171        2.790037e-04  2.373411e+00
bigcom173        0.000000e+00  0.000000e+00
bigcom175        0.000000e+00  0.000000e+00
bigcom176        0.000000e+00  0.000000e+00
bigcom177        0.000000e+00  0.000000e+00
bigcom178        0.000000e+00  0.000000e+00
bigcom180        0.000000e+00  7.780335e-01
bigcom181        0.000000e+00  0.000000e+00
bigcom184        0.000000e+00  0.000000e+00
bigcom186        0.000000e+00  0.000000e+00
bigcom187        0.000000e+00  0.000000e+00
bigcom189        0.000000e+00  0.000000e+00
bigcom194        0.000000e+00  2.775558e-19
bigcom195        0.000000e+00  0.000000e+00
bigcom196        0.000000e+00  0.000000e+00
bigcom204        0.000000e+00  0.000000e+00
bigcom205        0.000000e+00  0.000000e+00
bigcom212        0.000000e+00  0.000000e+00
bigcom214        0.000000e+00  0.000000e+00
bigcom222        0.000000e+00  0.000000e+00
bigcom223        0.000000e+00  0.000000e+00
bigcom226        0.000000e+00  0.000000e+00
bigcom227        0.000000e+00  0.000000e+00
bigcom229        0.000000e+00  0.000000e+00
bigcom233        0.000000e+00  0.000000e+00
bigcom236        0.000000e+00  0.000000e+00
bigcom237        0.000000e+00  0.000000e+00
bigcom246        3.194087e-05  1.046317e+00
bigcom248       -4.332887e-05  5.205115e-01
bigcom249       -1.358403e-05  2.805772e-01
bigcom250        0.000000e+00  0.000000e+00
bigcom254        0.000000e+00  0.000000e+00
bigcom266        0.000000e+00  0.000000e+00
bigcom269        0.000000e+00  0.000000e+00
bigcom272        0.000000e+00  0.000000e+00
bigcom274        0.000000e+00  0.000000e+00
bigcom281        0.000000e+00  0.000000e+00
bigcom291        0.000000e+00  0.000000e+00
bigcom292        0.000000e+00  0.000000e+00
bigcom295        0.000000e+00  0.000000e+00
bigcom299        0.000000e+00  0.000000e+00
bigcom301        0.000000e+00  0.000000e+00
bigcom306        0.000000e+00  0.000000e+00
bigcom309        0.000000e+00  0.000000e+00
bigcom314        0.000000e+00  0.000000e+00
bigcom321        0.000000e+00  0.000000e+00
bigcom341        0.000000e+00  0.000000e+00
bigcom350        0.000000e+00  0.000000e+00
bigcom353        0.000000e+00  0.000000e+00
bigcom359        0.000000e+00  0.000000e+00
bigcom363        0.000000e+00  0.000000e+00
bigcom365        0.000000e+00  2.775558e-19
bigcom385        0.000000e+00  0.000000e+00
bigcom386        0.000000e+00  0.000000e+00
bigcom408        4.688916e-05  9.056878e-01
bigcom412        5.543753e-05  9.571759e-01
bigcom480        0.000000e+00  0.000000e+00
spin_vertex      9.231255e-04  3.284469e+00
membership_s1    2.393031e-04  1.869375e-01
membership_s3    0.000000e+00  0.000000e+00
membership_s4    3.793974e-03  1.637570e+00
membership_s5    7.423016e-05  1.191377e-01
membership_s6    8.131723e-05  2.380126e-01
membership_s7    9.014456e-07  3.034035e-01
membership_s8    0.000000e+00  0.000000e+00
membership_s9    0.000000e+00  0.000000e+00
membership_s11   0.000000e+00  0.000000e+00
membership_s12  -5.769750e-05  4.666522e-01
membership_s14   0.000000e+00  0.000000e+00
membership_s15   2.098402e-05  1.825888e-01
membership_s16  -1.191466e-05  2.682881e-01
membership_s17   0.000000e+00  0.000000e+00
membership_s18  -2.398118e-05  9.269860e-02
membership_s20   0.000000e+00  0.000000e+00
membership_s21   1.176814e-05  7.696752e-02
membership_s22   0.000000e+00  0.000000e+00
membership_s24   0.000000e+00  2.775558e-19
membership_s25   0.000000e+00  0.000000e+00
membership_s26   0.000000e+00  0.000000e+00
membership_s27  -4.045651e-05  1.148070e-01
membership_s28   0.000000e+00  0.000000e+00
membership_s30   1.164210e-04  1.194223e-01
membership_s31   3.555229e-05  2.402221e-02
membership_s32   2.534312e-04  7.241984e-01
membership_s33   0.000000e+00  0.000000e+00
membership_s36   2.041592e-04  9.169845e-02
membership_s37   5.071116e-06  3.411032e-01
V1               6.004463e-03  4.043164e+00
V2               2.635018e-03  3.795244e+00
pdi             -1.375843e-06  2.433093e-01
adhesion         5.619488e-03  2.861565e+00
cohesion         5.401344e-03  2.915258e+00
inner            2.873483e-03  2.957637e+00
outer            1.212110e-03  3.564531e+00
ioratio          4.829367e-03  3.276602e+00
comsize          1.165923e-03  3.682858e+00
[1] "Dataset: med_C Model GLM, run: 4 of 10 2015-06-22 17:21:46"
[1] "glmnet variable coefficients"
                         [,1]          [,2]
(Intercept)     -2.701177e+00 -9.843103e+01
graph0           3.897625e-39  8.416563e-04
graph1           1.606688e-41  6.972965e-06
graph2           1.528645e-39  8.218254e-04
graph3           7.008942e-43  7.727851e-08
graph4          -6.217322e-45 -8.449723e-09
graph5           4.744747e-41 -3.778990e-05
graph6           3.913585e-42  1.059344e-06
graph7           9.940826e-41  3.799961e-05
graph8           2.811032e-40 -4.890764e-04
graph9           1.220670e-44  2.729129e-09
graph10          3.198105e-46 -1.135441e-10
graph11         -1.530875e-47 -1.790319e-11
graph12          3.848234e-44  1.490914e-08
graph13          1.613051e-43  5.219753e-09
graph14         -3.554181e-47 -3.761816e-09
graph15          5.141509e-42  1.964506e-06
graph16          7.190449e-44 -4.444672e-08
graph17          1.287473e-43 -8.524945e-08
graph18          2.805598e-42 -1.839030e-07
graph19          9.955446e-43  2.713927e-07
graph20          6.955820e-43 -2.008866e-06
graph21          4.354269e-42  1.635857e-06
graph22          3.977565e-42 -8.352584e-07
graph23          4.064140e-42  1.896814e-06
graph24          6.854990e-42 -2.622961e-06
graph25          2.874153e-41  2.785699e-05
graph26          2.102322e-41  3.741525e-07
graph27          9.288405e-41 -1.253718e-04
graph28          6.064461e-41  7.600228e-05
graph29         -9.342039e-41 -1.253336e-03
orbit0           3.897625e-39  8.501449e-04
orbit1           1.524614e-41  7.072415e-06
orbit2           2.504581e-40  6.159453e-05
orbit3           1.528645e-39  8.245830e-04
orbit4           1.144177e-42  1.886717e-08
orbit5           1.335922e-42  5.401736e-07
orbit6          -6.243745e-45 -8.567871e-09
orbit7           2.920825e-41  1.176436e-05
orbit8           4.744747e-41 -3.756164e-05
orbit9           1.263724e-41  3.265939e-06
orbit10          4.557017e-42  1.340076e-06
orbit11          1.332029e-40  2.482055e-05
orbit12          1.164827e-40  4.052412e-05
orbit13          3.529637e-40  2.115636e-04
orbit14          2.811032e-40 -4.926252e-04
orbit15          2.516362e-44  1.085799e-08
orbit16          5.145286e-44 -7.872713e-09
orbit17          2.315950e-44 -5.123190e-10
orbit18          5.789357e-45  6.723175e-10
orbit19          1.523751e-46 -4.357826e-10
orbit20          2.982846e-46  8.039745e-10
orbit21          1.377131e-43  2.979032e-08
orbit22         -1.530902e-47 -1.816604e-11
orbit23          4.644732e-42  1.823825e-06
orbit24          7.828335e-44  2.789603e-08
orbit25          4.260414e-44  2.931229e-08
orbit26          3.784257e-43 -1.585035e-07
orbit27          7.384513e-43  4.582842e-07
orbit28          8.996905e-43 -2.678457e-07
orbit29          2.363589e-43 -2.857527e-09
orbit30          1.221656e-42 -2.759242e-06
orbit31         -3.338257e-46 -4.014410e-09
orbit32          1.858942e-46 -8.489676e-09
orbit33          1.761288e-41  1.196557e-05
orbit34          5.141509e-42  2.131817e-06
orbit35          2.851604e-43 -1.708751e-07
orbit36          9.922364e-43 -3.305826e-07
orbit37          7.149734e-44 -5.018128e-08
orbit38          3.721858e-42  1.557892e-06
orbit39          6.134266e-43  2.026825e-08
orbit40          1.381136e-43 -1.531252e-07
orbit41          1.241839e-42  1.276956e-07
orbit42          4.188305e-41  8.797889e-06
orbit43          2.815306e-42 -6.877097e-08
orbit44          2.643875e-40 -2.122472e-04
orbit45          3.181495e-42  2.204994e-06
orbit46          2.222046e-42 -4.061121e-07
orbit47          1.204856e-41  7.913727e-06
orbit48          1.829911e-42  4.995864e-07
orbit49          6.866191e-43 -2.055074e-06
orbit50          2.131727e-41 -3.019045e-05
orbit51          9.022504e-42  5.307449e-06
orbit52          1.025895e-41  1.585038e-06
orbit53          1.873052e-41  2.672268e-06
orbit54          3.959939e-42 -9.063979e-07
orbit55          1.818138e-40  3.454450e-04
orbit56          1.680264e-41  1.620201e-05
orbit57          2.673221e-42 -6.626619e-07
orbit58          5.913822e-41 -1.172131e-04
orbit59          9.575539e-42 -2.828972e-06
orbit60          2.053177e-41 -1.526904e-05
orbit61          1.959272e-40  9.572816e-05
orbit62          8.460909e-41  1.370013e-04
orbit63          8.407321e-41  6.841365e-05
orbit64          4.448872e-41 -9.625843e-06
orbit65          6.471000e-41  3.937264e-05
orbit66          2.459652e-41 -2.338420e-05
orbit67          8.092265e-41 -1.218257e-04
orbit68          9.962209e-41 -1.332920e-04
orbit69          4.666777e-40 -8.109522e-04
orbit70          9.125968e-41  1.150236e-04
orbit71          8.084195e-41  1.017607e-04
orbit72         -9.342039e-41 -1.252288e-03
AP              -1.956801e-38 -7.679807e-02
bet              3.779133e-43  2.827229e-07
ecc             -4.733487e-40  1.274081e-02
eccrad          -2.840093e-39  7.639488e-02
close            1.032822e-36  5.368292e-01
constraint      -5.066846e-37 -2.472351e-01
coreness         7.337315e-39  2.124351e-03
knn             -2.864365e-41 -2.805104e-04
hubscore         2.687258e-36  8.029090e-01
pagerank        -9.592541e-37 -1.079358e+01
trans            3.766164e-38 -1.809107e-02
evcent           2.669762e-36  8.425422e-01
first            3.897625e-39  8.771795e-04
upto_second      1.211664e-41  8.474584e-06
upto_third       1.234579e-41  5.904308e-06
upto_fourth      4.268546e-41  4.098626e-05
upto_fifth       5.021167e-40  5.746402e-04
upto_sixth       5.645857e-39  6.417911e-03
second           1.194338e-41  8.160562e-06
third            1.985228e-41  8.491399e-06
fourth          -1.518423e-41 -5.704934e-06
fifth           -4.622455e-41 -4.367772e-05
sixth           -5.372247e-40 -6.129282e-04
ratio1          -7.377174e-41 -3.143031e-04
ratio2          -1.371072e-39 -1.628804e-03
ratio3          -1.475740e-38 -1.818242e-02
ratio4          -2.934009e-37 -2.595050e-01
ratio5           1.203097e-36 -6.414759e-02
ratio6          -3.643208e-39 -1.156614e-03
selfinter        2.779709e-38  7.835752e-02
walktrap_vertex -2.736445e-39 -8.248938e-02
bigcom1         -3.248495e-38 -4.462287e-02
bigcom2         -6.360783e-38 -3.253765e-01
bigcom3         -8.046371e-39  1.010100e-01
bigcom4         -8.932221e-39  4.068051e-03
bigcom6         -6.358040e-38 -3.435797e-01
bigcom8         -2.151721e-38 -2.511386e-02
bigcom9         -6.380045e-38 -2.805776e-01
bigcom11        -6.370399e-38 -3.032188e-01
bigcom13         8.636806e-39  3.051483e-01
bigcom15        -6.370399e-38 -3.631532e-01
bigcom16        -6.363527e-38 -3.037721e-01
bigcom21        -2.337689e-39 -6.795768e-03
bigcom22        -4.385077e-38 -3.223693e-01
bigcom24         1.891489e-37  7.222769e-01
bigcom26        -4.842412e-38 -2.212401e-01
bigcom28         7.257400e-38  2.171871e-01
bigcom30         1.317075e-38  4.396666e-02
bigcom31        -6.356670e-38 -2.080339e-01
bigcom32         8.088280e-38  7.031469e-01
bigcom33        -6.356670e-38 -3.626129e-01
bigcom34        -6.355300e-38 -2.558148e-01
bigcom36        -6.360783e-38 -3.517997e-01
bigcom37        -6.356670e-38 -2.439962e-01
bigcom38        -6.356670e-38 -4.415531e-01
bigcom39         3.280921e-38  3.372586e-01
bigcom40         8.607744e-38  2.064502e-01
bigcom43        -6.362155e-38 -2.907871e-01
bigcom44        -5.261929e-38 -1.259752e-01
bigcom46        -6.370399e-38 -2.379859e-01
bigcom47        -6.364901e-38 -2.783254e-01
bigcom49        -6.363527e-38 -4.043630e-01
bigcom50         4.417015e-37  1.220560e+00
bigcom51        -6.356670e-38 -2.460470e-01
bigcom52        -6.358040e-38 -3.721039e-01
bigcom54        -6.355300e-38 -1.974648e-01
bigcom56         1.420053e-38  1.713454e-01
bigcom62        -6.356670e-38 -2.925346e-01
bigcom66        -6.355300e-38 -2.365420e-01
bigcom68        -6.358040e-38 -3.062424e-01
bigcom69        -6.366274e-38 -2.806354e-01
bigcom71        -6.355300e-38 -1.916040e-01
bigcom72         0.000000e+00  0.000000e+00
bigcom73        -6.374530e-38 -2.738720e-01
bigcom74        -6.367649e-38 -3.588837e-01
bigcom75        -6.358040e-38 -2.391211e-01
bigcom76        -6.362155e-38 -3.134559e-01
bigcom77        -6.362155e-38 -4.007577e-01
bigcom79        -6.356670e-38 -3.419394e-01
bigcom80        -6.362155e-38 -2.054009e-01
bigcom82         2.733377e-37  9.608993e-01
bigcom83        -6.356670e-38 -1.884034e-01
bigcom84        -6.362155e-38 -4.138773e-01
bigcom85        -6.356670e-38 -3.286682e-01
bigcom87        -6.362155e-38 -3.222423e-01
bigcom89        -6.355300e-38 -1.717908e-01
bigcom91        -6.364901e-38 -4.501567e-01
bigcom92        -6.381426e-38 -2.704620e-01
bigcom93        -6.355300e-38 -2.094632e-01
bigcom96        -6.356670e-38 -3.127528e-01
bigcom97        -6.360783e-38 -3.546491e-01
bigcom98        -6.355300e-38 -4.213400e-01
bigcom99         0.000000e+00  0.000000e+00
bigcom101       -6.373152e-38 -2.420705e-01
bigcom104       -6.356670e-38 -4.391319e-01
bigcom106       -6.356670e-38 -2.122222e-01
bigcom109       -6.356670e-38 -3.918047e-01
bigcom113       -6.356670e-38 -3.256899e-01
bigcom116       -3.219560e-38  6.413348e-02
bigcom120       -6.358040e-38 -4.674831e-02
bigcom123       -6.356670e-38 -3.014493e-01
bigcom126       -6.356670e-38 -1.803856e-01
bigcom127        1.049465e-37  2.441182e-01
bigcom137       -6.360783e-38 -4.273968e-01
bigcom139       -6.358040e-38 -3.078155e-01
bigcom140       -6.358040e-38 -2.472987e-01
bigcom143       -6.355300e-38 -6.578676e-02
bigcom145       -6.358040e-38 -3.219408e-01
bigcom146       -6.356670e-38 -2.669816e-01
bigcom147       -6.375908e-38 -3.291039e-01
bigcom149       -6.359411e-38 -2.904658e-01
bigcom153       -6.364901e-38 -2.458522e-01
bigcom154       -6.355300e-38 -2.349591e-01
bigcom156       -6.359411e-38 -2.517036e-01
bigcom157       -6.373152e-38 -1.686492e-01
bigcom158       -6.356670e-38 -2.910641e-01
bigcom160       -6.355300e-38 -2.897569e-01
bigcom161       -6.358040e-38 -3.264199e-01
bigcom162       -6.356670e-38 -2.900238e-01
bigcom164       -6.355300e-38 -5.805225e-01
bigcom166       -6.362155e-38 -4.303512e-01
bigcom167        2.835524e-38  3.123124e-01
bigcom171        4.424644e-37  1.264078e+00
bigcom173       -6.356670e-38 -2.835120e-01
bigcom175       -6.356670e-38 -2.364825e-01
bigcom176       -6.355300e-38 -3.469831e-01
bigcom177       -6.356670e-38 -3.295294e-01
bigcom178       -6.355300e-38 -3.809089e-01
bigcom180        9.467657e-37  2.562045e+00
bigcom181       -6.366274e-38 -4.083408e-01
bigcom184       -6.358040e-38 -3.783087e-01
bigcom186       -6.356670e-38 -3.748890e-01
bigcom187       -6.356670e-38 -4.085252e-01
bigcom189       -6.360783e-38 -3.226772e-01
bigcom194       -6.358040e-38 -3.984455e-01
bigcom195        0.000000e+00  0.000000e+00
bigcom196       -6.358040e-38 -3.596546e-01
bigcom204        0.000000e+00  0.000000e+00
bigcom205       -6.356670e-38 -3.209630e-01
bigcom212       -6.356670e-38 -3.321689e-01
bigcom214       -6.355300e-38 -2.736491e-01
bigcom222       -6.356670e-38 -2.317605e-01
bigcom223       -6.360783e-38 -3.823836e-01
bigcom226       -6.358040e-38 -4.084138e-01
bigcom227       -6.358040e-38 -2.888264e-01
bigcom229       -6.355300e-38 -1.895193e-01
bigcom233       -6.356670e-38 -1.647925e-01
bigcom236       -6.355300e-38 -2.322934e-01
bigcom237       -6.359411e-38 -3.434075e-01
bigcom246        2.736917e-37  1.043161e+00
bigcom248        1.387799e-37  4.830896e-01
bigcom249        1.891489e-37  9.285785e-01
bigcom250       -6.370399e-38 -2.716669e-01
bigcom254       -6.356670e-38 -4.486383e-01
bigcom266       -6.358040e-38 -3.288464e-01
bigcom269        0.000000e+00  0.000000e+00
bigcom272       -6.355300e-38 -1.950309e-01
bigcom274       -6.389720e-38 -3.562810e-01
bigcom281       -6.360783e-38 -2.479674e-01
bigcom291       -6.360783e-38 -2.758953e-01
bigcom292       -6.356670e-38 -2.858557e-01
bigcom295       -6.360783e-38 -2.162199e-01
bigcom299       -6.355300e-38 -4.074917e-01
bigcom301       -6.364901e-38 -2.890376e-01
bigcom306       -6.355300e-38 -1.848463e-01
bigcom309       -6.355300e-38 -2.036097e-01
bigcom314       -6.359411e-38 -2.494429e-01
bigcom321       -6.355300e-38 -4.302851e-01
bigcom341       -6.356670e-38 -2.443490e-01
bigcom350       -6.358040e-38 -3.331620e-01
bigcom353       -6.356670e-38 -3.271057e-01
bigcom359       -6.356670e-38 -4.075322e-01
bigcom363       -6.355300e-38 -2.356533e-01
bigcom365       -6.359411e-38 -2.995957e-01
bigcom385       -6.355300e-38 -3.360173e-01
bigcom386       -6.358040e-38 -1.770497e-01
bigcom408        6.102558e-37  1.711114e+00
bigcom412        9.469697e-37  2.144681e+00
bigcom480        0.000000e+00  0.000000e+00
spin_vertex     -7.121524e-40 -1.882980e-02
membership_s1   -3.216822e-38 -1.233079e-01
membership_s3   -6.355300e-38 -6.488863e-03
membership_s4    8.932935e-38  1.890510e-01
membership_s5   -2.479474e-38 -1.303858e-01
membership_s6   -3.996157e-38 -1.251252e-01
membership_s7   -8.758814e-39  2.162049e-02
membership_s8   -6.356670e-38 -2.436262e-01
membership_s9   -6.358040e-38 -2.206339e-01
membership_s11  -6.355300e-38 -2.217771e-01
membership_s12   1.049465e-37  6.330238e-01
membership_s14  -6.359411e-38 -2.921650e-01
membership_s15   2.360228e-39  1.215872e-01
membership_s16   1.386302e-37  6.073250e-01
membership_s17  -6.355300e-38 -1.704789e-01
membership_s18  -4.042304e-38 -6.135844e-02
membership_s20  -6.355300e-38 -3.837985e-01
membership_s21  -3.494275e-38 -5.599288e-02
membership_s22  -6.371776e-38 -2.099165e-01
membership_s24  -6.375908e-38 -2.599720e-01
membership_s25  -6.377286e-38 -2.167124e-01
membership_s26   0.000000e+00  0.000000e+00
membership_s27  -2.960733e-38 -9.332321e-02
membership_s28  -6.356670e-38 -2.362544e-01
membership_s30   2.158461e-38  3.914464e-02
membership_s31  -3.312207e-38 -7.728001e-02
membership_s32   7.456106e-39  1.487988e-01
membership_s33  -6.355300e-38 -1.601799e-01
membership_s36  -4.396748e-38 -6.335112e-02
membership_s37   2.842276e-38  3.667979e-01
V1               1.350318e-37  3.071256e-01
V2              -2.262725e-38 -1.568875e-02
pdi             -9.228757e-35 -3.034861e+02
adhesion        -2.464657e-41 -3.964576e-05
cohesion         4.945114e-41  8.197671e-05
inner            7.934430e-42  8.043117e-06
outer            2.491146e-41  1.729745e-06
ioratio         -3.464892e-37 -4.579058e-01
comsize         -2.199268e-41 -1.034561e-04
[1] "Dataset: med_C Model GBM, run: 5 of 10 2015-06-22 17:22:26"
Iter   TrainDeviance   ValidDeviance   StepSize   Improve
     1        0.4506            -nan     0.0100    0.0002
     2        0.4486            -nan     0.0100    0.0001
     3        0.4464            -nan     0.0100    0.0001
     4        0.4444            -nan     0.0100    0.0001
     5        0.4425            -nan     0.0100   -0.0000
     6        0.4409            -nan     0.0100    0.0001
     7        0.4392            -nan     0.0100    0.0001
     8        0.4376            -nan     0.0100    0.0002
     9        0.4355            -nan     0.0100    0.0004
    10        0.4340            -nan     0.0100    0.0000
    20        0.4184            -nan     0.0100    0.0001
    40        0.3959            -nan     0.0100    0.0001
    60        0.3770            -nan     0.0100    0.0000
    80        0.3604            -nan     0.0100    0.0001
   100        0.3465            -nan     0.0100    0.0000
   120        0.3333            -nan     0.0100    0.0000
   140        0.3221            -nan     0.0100   -0.0000
   160        0.3115            -nan     0.0100    0.0001
   180        0.2995            -nan     0.0100   -0.0000
   200        0.2899            -nan     0.0100   -0.0000
   220        0.2807            -nan     0.0100   -0.0000
   240        0.2711            -nan     0.0100    0.0000
   260        0.2632            -nan     0.0100   -0.0000
   265        0.2608            -nan     0.0100   -0.0000

[1] "GBM variable coefficients"
                            var     rel.inf
third                     third 2.839591236
orbit56                 orbit56 2.748684576
ratio4                   ratio4 2.488974368
orbit18                 orbit18 2.278959556
walktrap_vertex walktrap_vertex 2.210765389
pagerank               pagerank 2.043976955
outer                     outer 2.010075699
comsize                 comsize 2.004018609
V1                           V1 1.884399356
ratio5                   ratio5 1.775969250
orbit45                 orbit45 1.695831504
orbit62                 orbit62 1.680319579
ioratio                 ioratio 1.461530883
bet                         bet 1.448552867
trans                     trans 1.389988764
spin_vertex         spin_vertex 1.353257093
inner                     inner 1.349845192
V2                           V2 1.305311536
orbit30                 orbit30 1.303047328
orbit51                 orbit51 1.247719375
orbit55                 orbit55 1.241863619
graph25                 graph25 1.222377510
orbit64                 orbit64 1.205287988
bigcom171             bigcom171 1.203204255
membership_s4     membership_s4 1.183929618
orbit27                 orbit27 1.098437457
orbit36                 orbit36 1.090102371
orbit63                 orbit63 1.015673871
bigcom40               bigcom40 0.992796007
knn                         knn 0.965366484
graph22                 graph22 0.958871866
graph16                 graph16 0.941321764
graph26                 graph26 0.929277754
graph18                 graph18 0.897497826
adhesion               adhesion 0.890596340
graph10                 graph10 0.869442426
orbit50                 orbit50 0.866231527
orbit49                 orbit49 0.831966019
orbit65                 orbit65 0.826133403
cohesion               cohesion 0.822970299
ratio1                   ratio1 0.778205394
graph21                 graph21 0.768868440
orbit46                 orbit46 0.762378759
orbit33                 orbit33 0.751901682
graph17                 graph17 0.720700820
orbit40                 orbit40 0.718696841
orbit41                 orbit41 0.716237287
graph23                 graph23 0.709732262
orbit37                 orbit37 0.698557796
graph27                 graph27 0.693041712
graph1                   graph1 0.690161025
orbit16                 orbit16 0.687040878
orbit24                 orbit24 0.682577958
constraint           constraint 0.676829534
orbit47                 orbit47 0.668705736
upto_fifth           upto_fifth 0.656862888
graph20                 graph20 0.640687417
orbit32                 orbit32 0.627955918
graph7                   graph7 0.626763335
orbit60                 orbit60 0.624886053
orbit21                 orbit21 0.624171358
ratio2                   ratio2 0.611343501
orbit44                 orbit44 0.604846416
bigcom246             bigcom246 0.602999029
orbit58                 orbit58 0.596727955
orbit52                 orbit52 0.583194987
orbit48                 orbit48 0.579179772
orbit57                 orbit57 0.574118430
orbit39                 orbit39 0.568571624
graph3                   graph3 0.566163962
graph5                   graph5 0.559351688
graph6                   graph6 0.555472666
graph9                   graph9 0.537554742
graph19                 graph19 0.537348940
orbit17                 orbit17 0.525359408
orbit28                 orbit28 0.521421979
orbit23                 orbit23 0.499146334
graph12                 graph12 0.496691899
orbit38                 orbit38 0.491054667
ratio3                   ratio3 0.490837791
graph14                 graph14 0.483298924
orbit9                   orbit9 0.480797880
orbit31                 orbit31 0.478947343
orbit29                 orbit29 0.477361931
orbit67                 orbit67 0.472878997
orbit35                 orbit35 0.471386942
orbit25                 orbit25 0.451433576
upto_sixth           upto_sixth 0.447572292
ratio6                   ratio6 0.446714651
orbit26                 orbit26 0.438761500
sixth                     sixth 0.438580173
orbit61                 orbit61 0.427433162
orbit42                 orbit42 0.412644061
orbit11                 orbit11 0.396986593
orbit53                 orbit53 0.392895323
orbit20                 orbit20 0.388060483
orbit13                 orbit13 0.384599477
orbit4                   orbit4 0.371034961
graph11                 graph11 0.365747411
orbit66                 orbit66 0.365143860
graph15                 graph15 0.364322920
coreness               coreness 0.361962344
orbit2                   orbit2 0.360103628
upto_second         upto_second 0.359048565
orbit10                 orbit10 0.358605533
fourth                   fourth 0.347657743
orbit15                 orbit15 0.346200590
orbit19                 orbit19 0.345794703
graph24                 graph24 0.333226613
fifth                     fifth 0.324674849
membership_s32   membership_s32 0.322981807
orbit69                 orbit69 0.304656287
orbit12                 orbit12 0.304102751
graph13                 graph13 0.296168138
orbit59                 orbit59 0.287155252
orbit70                 orbit70 0.285795261
graph4                   graph4 0.267537542
orbit5                   orbit5 0.246184714
hubscore               hubscore 0.239073447
graph28                 graph28 0.233873908
orbit1                   orbit1 0.230074947
close                     close 0.226876315
bigcom28               bigcom28 0.214639243
orbit71                 orbit71 0.204914985
orbit43                 orbit43 0.204478213
graph2                   graph2 0.202463934
graph0                   graph0 0.199883854
selfinter             selfinter 0.183880676
evcent                   evcent 0.180267142
orbit7                   orbit7 0.165941730
orbit54                 orbit54 0.163316718
bigcom248             bigcom248 0.162544633
upto_fourth         upto_fourth 0.157473703
upto_third           upto_third 0.145606570
bigcom4                 bigcom4 0.138372872
orbit68                 orbit68 0.134149155
orbit6                   orbit6 0.109589524
bigcom3                 bigcom3 0.075034694
graph29                 graph29 0.058897381
second                   second 0.052335631
graph8                   graph8 0.048882866
membership_s5     membership_s5 0.041135241
membership_s30   membership_s30 0.037373674
membership_s31   membership_s31 0.031551070
orbit22                 orbit22 0.028355599
membership_s27   membership_s27 0.025784981
pdi                         pdi 0.018545090
membership_s1     membership_s1 0.016017641
membership_s6     membership_s6 0.012422869
bigcom30               bigcom30 0.011926372
bigcom1                 bigcom1 0.010040017
bigcom8                 bigcom8 0.009543476
bigcom39               bigcom39 0.009183619
membership_s7     membership_s7 0.006573027
orbit0                   orbit0 0.000000000
orbit3                   orbit3 0.000000000
orbit8                   orbit8 0.000000000
orbit14                 orbit14 0.000000000
orbit34                 orbit34 0.000000000
orbit72                 orbit72 0.000000000
AP                           AP 0.000000000
ecc                         ecc 0.000000000
eccrad                   eccrad 0.000000000
first                     first 0.000000000
bigcom2                 bigcom2 0.000000000
bigcom6                 bigcom6 0.000000000
bigcom9                 bigcom9 0.000000000
bigcom11               bigcom11 0.000000000
bigcom13               bigcom13 0.000000000
bigcom15               bigcom15 0.000000000
bigcom16               bigcom16 0.000000000
bigcom21               bigcom21 0.000000000
bigcom22               bigcom22 0.000000000
bigcom24               bigcom24 0.000000000
bigcom26               bigcom26 0.000000000
bigcom31               bigcom31 0.000000000
bigcom32               bigcom32 0.000000000
bigcom33               bigcom33 0.000000000
bigcom34               bigcom34 0.000000000
bigcom36               bigcom36 0.000000000
bigcom37               bigcom37 0.000000000
bigcom38               bigcom38 0.000000000
bigcom43               bigcom43 0.000000000
bigcom44               bigcom44 0.000000000
bigcom46               bigcom46 0.000000000
bigcom47               bigcom47 0.000000000
bigcom49               bigcom49 0.000000000
bigcom50               bigcom50 0.000000000
bigcom51               bigcom51 0.000000000
bigcom52               bigcom52 0.000000000
bigcom54               bigcom54 0.000000000
bigcom56               bigcom56 0.000000000
bigcom62               bigcom62 0.000000000
bigcom66               bigcom66 0.000000000
bigcom68               bigcom68 0.000000000
bigcom69               bigcom69 0.000000000
bigcom71               bigcom71 0.000000000
bigcom72               bigcom72 0.000000000
bigcom73               bigcom73 0.000000000
bigcom74               bigcom74 0.000000000
bigcom75               bigcom75 0.000000000
bigcom76               bigcom76 0.000000000
bigcom77               bigcom77 0.000000000
bigcom79               bigcom79 0.000000000
bigcom80               bigcom80 0.000000000
bigcom82               bigcom82 0.000000000
bigcom83               bigcom83 0.000000000
bigcom84               bigcom84 0.000000000
bigcom85               bigcom85 0.000000000
bigcom87               bigcom87 0.000000000
bigcom89               bigcom89 0.000000000
bigcom91               bigcom91 0.000000000
bigcom92               bigcom92 0.000000000
bigcom93               bigcom93 0.000000000
bigcom96               bigcom96 0.000000000
bigcom97               bigcom97 0.000000000
bigcom98               bigcom98 0.000000000
bigcom99               bigcom99 0.000000000
bigcom101             bigcom101 0.000000000
bigcom104             bigcom104 0.000000000
bigcom106             bigcom106 0.000000000
bigcom109             bigcom109 0.000000000
bigcom113             bigcom113 0.000000000
bigcom116             bigcom116 0.000000000
bigcom120             bigcom120 0.000000000
bigcom123             bigcom123 0.000000000
bigcom126             bigcom126 0.000000000
bigcom127             bigcom127 0.000000000
bigcom137             bigcom137 0.000000000
bigcom139             bigcom139 0.000000000
bigcom140             bigcom140 0.000000000
bigcom143             bigcom143 0.000000000
bigcom145             bigcom145 0.000000000
bigcom146             bigcom146 0.000000000
bigcom147             bigcom147 0.000000000
bigcom149             bigcom149 0.000000000
bigcom153             bigcom153 0.000000000
bigcom154             bigcom154 0.000000000
bigcom156             bigcom156 0.000000000
bigcom157             bigcom157 0.000000000
bigcom158             bigcom158 0.000000000
bigcom160             bigcom160 0.000000000
bigcom161             bigcom161 0.000000000
bigcom162             bigcom162 0.000000000
bigcom164             bigcom164 0.000000000
bigcom166             bigcom166 0.000000000
bigcom167             bigcom167 0.000000000
bigcom173             bigcom173 0.000000000
bigcom175             bigcom175 0.000000000
bigcom176             bigcom176 0.000000000
bigcom177             bigcom177 0.000000000
bigcom178             bigcom178 0.000000000
bigcom180             bigcom180 0.000000000
bigcom181             bigcom181 0.000000000
bigcom184             bigcom184 0.000000000
bigcom186             bigcom186 0.000000000
bigcom187             bigcom187 0.000000000
bigcom189             bigcom189 0.000000000
bigcom194             bigcom194 0.000000000
bigcom195             bigcom195 0.000000000
bigcom196             bigcom196 0.000000000
bigcom204             bigcom204 0.000000000
bigcom205             bigcom205 0.000000000
bigcom212             bigcom212 0.000000000
bigcom214             bigcom214 0.000000000
bigcom222             bigcom222 0.000000000
bigcom223             bigcom223 0.000000000
bigcom226             bigcom226 0.000000000
bigcom227             bigcom227 0.000000000
bigcom229             bigcom229 0.000000000
bigcom233             bigcom233 0.000000000
bigcom236             bigcom236 0.000000000
bigcom237             bigcom237 0.000000000
bigcom249             bigcom249 0.000000000
bigcom250             bigcom250 0.000000000
bigcom254             bigcom254 0.000000000
bigcom266             bigcom266 0.000000000
bigcom269             bigcom269 0.000000000
bigcom272             bigcom272 0.000000000
bigcom274             bigcom274 0.000000000
bigcom281             bigcom281 0.000000000
bigcom291             bigcom291 0.000000000
bigcom292             bigcom292 0.000000000
bigcom295             bigcom295 0.000000000
bigcom299             bigcom299 0.000000000
bigcom301             bigcom301 0.000000000
bigcom306             bigcom306 0.000000000
bigcom309             bigcom309 0.000000000
bigcom314             bigcom314 0.000000000
bigcom321             bigcom321 0.000000000
bigcom341             bigcom341 0.000000000
bigcom350             bigcom350 0.000000000
bigcom353             bigcom353 0.000000000
bigcom359             bigcom359 0.000000000
bigcom363             bigcom363 0.000000000
bigcom365             bigcom365 0.000000000
bigcom385             bigcom385 0.000000000
bigcom386             bigcom386 0.000000000
bigcom408             bigcom408 0.000000000
bigcom412             bigcom412 0.000000000
bigcom480             bigcom480 0.000000000
membership_s3     membership_s3 0.000000000
membership_s8     membership_s8 0.000000000
membership_s9     membership_s9 0.000000000
membership_s11   membership_s11 0.000000000
membership_s12   membership_s12 0.000000000
membership_s14   membership_s14 0.000000000
membership_s15   membership_s15 0.000000000
membership_s16   membership_s16 0.000000000
membership_s17   membership_s17 0.000000000
membership_s18   membership_s18 0.000000000
membership_s20   membership_s20 0.000000000
membership_s21   membership_s21 0.000000000
membership_s22   membership_s22 0.000000000
membership_s24   membership_s24 0.000000000
membership_s25   membership_s25 0.000000000
membership_s26   membership_s26 0.000000000
membership_s28   membership_s28 0.000000000
membership_s33   membership_s33 0.000000000
membership_s36   membership_s36 0.000000000
membership_s37   membership_s37 0.000000000
[1] "Dataset: med_C Model RF, run: 5 of 10 2015-06-22 17:23:56"
     |      Out-of-bag   |
Tree |      MSE  %Var(y) |
   1 |   0.1388   247.32 |
   2 |   0.1251   222.89 |
   3 |   0.1096   195.20 |
   4 |   0.1012   180.24 |
   5 |  0.09648   171.86 |
   6 |  0.08957   159.54 |
   7 |  0.08518   151.72 |
   8 |  0.08145   145.09 |
   9 |  0.07923   141.13 |
  10 |  0.07582   135.05 |
  11 |  0.07417   132.12 |
  12 |  0.07214   128.49 |
  13 |  0.07103   126.52 |
  14 |  0.06957   123.93 |
  15 |  0.06944   123.69 |
  16 |  0.06922   123.30 |
  17 |  0.06777   120.72 |
  18 |  0.06696   119.28 |
  19 |  0.06636   118.20 |
  20 |  0.06597   117.50 |
  21 |  0.06565   116.93 |
  22 |  0.06523   116.19 |
  23 |  0.06467   115.20 |
  24 |  0.06432   114.57 |
  25 |  0.06395   113.91 |
  26 |  0.06356   113.21 |
  27 |  0.06321   112.59 |
  28 |    0.063   112.21 |
  29 |  0.06258   111.48 |
  30 |  0.06234   111.04 |
  31 |  0.06203   110.49 |
  32 |   0.0618   110.08 |
  33 |  0.06165   109.81 |
  34 |  0.06152   109.59 |
  35 |  0.06125   109.11 |
  36 |  0.06127   109.15 |
  37 |   0.0611   108.84 |
  38 |  0.06086   108.40 |
  39 |   0.0606   107.95 |
  40 |  0.06036   107.52 |
  41 |  0.06031   107.43 |
  42 |  0.06027   107.35 |
  43 |  0.06012   107.09 |
  44 |     0.06   106.88 |
  45 |  0.05991   106.72 |
  46 |   0.0598   106.52 |
  47 |   0.0595   105.99 |
  48 |  0.05935   105.72 |
  49 |  0.05924   105.52 |
  50 |  0.05916   105.39 |
  51 |  0.05915   105.36 |
  52 |  0.05908   105.24 |
  53 |  0.05898   105.05 |
  54 |  0.05893   104.96 |
  55 |  0.05899   105.08 |
  56 |  0.05892   104.95 |
  57 |  0.05892   104.95 |
  58 |   0.0588   104.73 |
  59 |  0.05876   104.67 |
  60 |  0.05876   104.67 |
  61 |  0.05869   104.55 |
  62 |   0.0587   104.55 |
  63 |  0.05876   104.67 |
  64 |  0.05868   104.52 |
  65 |  0.05858   104.34 |
  66 |  0.05855   104.29 |
  67 |  0.05853   104.26 |
  68 |  0.05841   104.05 |
  69 |  0.05835   103.94 |
  70 |   0.0583   103.84 |
  71 |  0.05828   103.82 |
  72 |  0.05821   103.69 |
  73 |  0.05815   103.58 |
  74 |  0.05813   103.55 |
  75 |  0.05803   103.37 |
  76 |  0.05794   103.20 |
  77 |  0.05802   103.35 |
  78 |  0.05796   103.24 |
  79 |  0.05796   103.24 |
  80 |  0.05793   103.19 |
  81 |  0.05792   103.18 |
  82 |   0.0579   103.13 |
  83 |  0.05792   103.17 |
  84 |  0.05784   103.03 |
  85 |  0.05785   103.04 |
  86 |   0.0579   103.14 |
  87 |  0.05783   103.02 |
  88 |  0.05779   102.94 |
  89 |  0.05782   103.00 |
  90 |  0.05773   102.84 |
  91 |  0.05772   102.82 |
  92 |  0.05774   102.85 |
  93 |  0.05768   102.74 |
  94 |  0.05767   102.72 |
  95 |  0.05771   102.79 |
  96 |  0.05772   102.82 |
  97 |  0.05773   102.82 |
  98 |  0.05779   102.93 |
  99 |  0.05774   102.86 |
 100 |  0.05774   102.84 |
[1] "Random Forest variable coefficients"
                      %IncMSE IncNodePurity
graph0           3.590908e-04  3.622706e-01
graph1           4.143339e-03  9.716789e-01
graph2           1.024630e-03  5.309641e-01
graph3           5.934800e-03  1.103856e+00
graph4           6.291529e-03  1.280759e+00
graph5           3.029733e-03  1.176373e+00
graph6           3.377720e-03  9.347770e-01
graph7           4.935591e-03  1.348267e+00
graph8           4.669018e-04  2.828946e-01
graph9           1.976855e-03  1.158100e+00
graph10          5.870050e-03  1.752690e+00
graph11          5.859285e-03  1.341309e+00
graph12          5.050675e-03  1.292093e+00
graph13          7.135199e-03  1.057218e+00
graph14          5.232082e-03  1.403644e+00
graph15          5.092001e-03  1.386575e+00
graph16          6.682829e-03  1.538119e+00
graph17          5.869129e-03  1.790540e+00
graph18          4.688790e-03  1.178676e+00
graph19          1.506710e-02  1.863463e+00
graph20          4.326274e-03  2.031196e+00
graph21          5.543740e-03  1.498520e+00
graph22          4.217027e-03  1.628015e+00
graph23          1.264907e-02  1.926370e+00
graph24          4.098077e-03  1.252335e+00
graph25          5.301317e-03  2.120387e+00
graph26          7.364097e-03  1.547412e+00
graph27          2.758036e-03  1.135343e+00
graph28          9.400559e-04  7.482527e-01
graph29          2.058201e-04  2.793965e-01
orbit0           4.855038e-04  3.686550e-01
orbit1           4.252435e-03  1.069416e+00
orbit2           2.060669e-03  1.140341e+00
orbit3           9.314637e-04  5.686156e-01
orbit4           2.609360e-03  1.105784e+00
orbit5           2.918097e-03  1.080401e+00
orbit6           5.073565e-03  1.254079e+00
orbit7           2.789757e-03  1.311977e+00
orbit8           3.305619e-03  1.228548e+00
orbit9           3.003420e-03  1.398455e+00
orbit10          3.371724e-03  1.192035e+00
orbit11          1.230841e-03  7.368702e-01
orbit12          4.283088e-03  1.119381e+00
orbit13          1.821125e-03  1.109161e+00
orbit14          7.137086e-04  3.516409e-01
orbit15          4.410087e-03  1.132117e+00
orbit16          3.922596e-03  1.372012e+00
orbit17          5.970910e-03  1.296726e+00
orbit18          4.408384e-03  3.113728e+00
orbit19          5.548449e-03  1.189309e+00
orbit20          3.213659e-03  1.301849e+00
orbit21          5.326537e-03  1.494114e+00
orbit22          6.261042e-03  1.248487e+00
orbit23          3.865518e-03  1.453495e+00
orbit24          1.132851e-02  2.316054e+00
orbit25          6.067994e-03  1.067931e+00
orbit26          3.000182e-03  1.115264e+00
orbit27          1.820331e-02  2.521808e+00
orbit28          4.299259e-03  1.346370e+00
orbit29          4.515452e-03  1.156556e+00
orbit30          3.571380e-03  1.779606e+00
orbit31          3.296410e-03  1.537966e+00
orbit32          4.322519e-03  1.383244e+00
orbit33          2.859769e-03  1.088009e+00
orbit34          5.718212e-03  1.380170e+00
orbit35          1.135657e-02  1.885039e+00
orbit36          3.268429e-03  2.181592e+00
orbit37          4.153003e-03  1.353465e+00
orbit38          4.062246e-03  1.250149e+00
orbit39          7.302684e-03  1.826108e+00
orbit40          6.378914e-03  1.859795e+00
orbit41          2.835161e-03  1.140341e+00
orbit42          1.226369e-03  1.078452e+00
orbit43          5.390720e-03  1.298158e+00
orbit44          8.536381e-04  1.202058e+00
orbit45          3.210964e-02  4.638510e+00
orbit46          6.004111e-03  1.677968e+00
orbit47          6.998939e-03  1.622807e+00
orbit48          2.799219e-03  8.340936e-01
orbit49          3.116543e-03  2.133634e+00
orbit50          3.370000e-03  2.084360e+00
orbit51          9.360365e-03  2.542675e+00
orbit52          3.115277e-03  1.303880e+00
orbit53          3.107879e-03  1.321042e+00
orbit54          4.845122e-03  1.796628e+00
orbit55          1.383204e-03  1.800611e+00
orbit56          2.583680e-02  4.672276e+00
orbit57          5.589230e-03  8.847002e-01
orbit58          9.652744e-04  6.855323e-01
orbit59          6.571484e-03  1.445092e+00
orbit60          1.198817e-03  6.710411e-01
orbit61          9.416266e-04  8.598376e-01
orbit62          6.398837e-03  2.503798e+00
orbit63          2.573731e-03  1.549721e+00
orbit64          2.140355e-03  1.510584e+00
orbit65          6.504926e-03  1.756854e+00
orbit66          8.478080e-04  5.963706e-01
orbit67          9.688416e-04  4.564138e-01
orbit68          1.457594e-03  1.085467e+00
orbit69          5.779427e-04  5.006222e-01
orbit70          1.209839e-03  8.139923e-01
orbit71          7.222918e-04  4.145040e-01
orbit72          2.547717e-04  1.694163e-01
AP              -9.813654e-06  7.267249e-02
bet              2.884844e-03  3.089369e+00
ecc              5.803821e-05  1.465812e-01
eccrad           1.833484e-04  1.010590e-01
close            1.855682e-03  8.875651e-01
constraint       3.071390e-03  2.251663e+00
coreness         2.764013e-03  1.012290e+00
knn              4.447407e-03  1.884261e+00
hubscore         1.748261e-03  8.007042e-01
pagerank         2.175021e-03  3.077593e+00
trans            6.621555e-03  2.696086e+00
evcent           1.986692e-03  8.930628e-01
first            1.237790e-03  5.853807e-01
upto_second      3.146479e-03  7.180865e-01
upto_third       2.816244e-03  8.906835e-01
upto_fourth      2.889957e-03  1.055665e+00
upto_fifth       3.246882e-03  1.084815e+00
upto_sixth       7.841920e-04  1.179815e+00
second           4.252481e-03  7.267852e-01
third            1.067860e-02  3.925024e+00
fourth           2.068839e-03  1.341648e+00
fifth            3.255239e-03  1.170950e+00
sixth            6.572432e-03  1.796522e+00
ratio1           2.381380e-03  1.586108e+00
ratio2           6.369721e-03  2.105180e+00
ratio3           6.195427e-03  1.783544e+00
ratio4           7.960310e-03  4.060414e+00
ratio5           2.385355e-03  5.032074e+00
ratio6           4.992180e-03  1.761014e+00
selfinter        1.177822e-04  4.909611e-01
walktrap_vertex  1.458218e-03  3.100001e+00
bigcom1          6.501378e-05  1.677980e-01
bigcom2          0.000000e+00  0.000000e+00
bigcom3          7.947547e-05  3.154808e-01
bigcom4          1.392134e-04  2.437332e-01
bigcom6          0.000000e+00  0.000000e+00
bigcom8          9.673176e-05  1.751800e-01
bigcom9          0.000000e+00  3.469447e-20
bigcom11         0.000000e+00  0.000000e+00
bigcom13         6.308978e-05  8.922835e-02
bigcom15         0.000000e+00  0.000000e+00
bigcom16         0.000000e+00  0.000000e+00
bigcom21        -7.679971e-05  2.637234e-01
bigcom22        -1.464558e-06  4.642857e-03
bigcom24        -1.379698e-05  6.079469e-01
bigcom26        -2.566768e-06  1.646702e-01
bigcom28         1.946300e-04  1.730077e-01
bigcom30         7.327672e-05  1.876032e-01
bigcom31         0.000000e+00  0.000000e+00
bigcom32        -4.419639e-05  2.297560e-01
bigcom33         0.000000e+00  0.000000e+00
bigcom34         0.000000e+00  0.000000e+00
bigcom36         0.000000e+00  0.000000e+00
bigcom37         0.000000e+00  0.000000e+00
bigcom38         0.000000e+00  0.000000e+00
bigcom39        -3.918807e-05  4.549795e-01
bigcom40         6.401607e-03  1.351909e+00
bigcom43         0.000000e+00  0.000000e+00
bigcom44         0.000000e+00  1.665335e-18
bigcom46         0.000000e+00  0.000000e+00
bigcom47         0.000000e+00  0.000000e+00
bigcom49         0.000000e+00  0.000000e+00
bigcom50        -3.116379e-05  6.223496e-01
bigcom51         0.000000e+00  0.000000e+00
bigcom52         0.000000e+00  0.000000e+00
bigcom54         0.000000e+00  0.000000e+00
bigcom56         1.446162e-05  2.729386e-01
bigcom62         0.000000e+00  0.000000e+00
bigcom66         0.000000e+00  0.000000e+00
bigcom68         0.000000e+00  0.000000e+00
bigcom69         0.000000e+00  0.000000e+00
bigcom71         0.000000e+00  0.000000e+00
bigcom72         0.000000e+00  0.000000e+00
bigcom73         0.000000e+00  0.000000e+00
bigcom74         0.000000e+00  0.000000e+00
bigcom75         0.000000e+00  0.000000e+00
bigcom76         0.000000e+00  0.000000e+00
bigcom77         0.000000e+00  0.000000e+00
bigcom79         0.000000e+00  0.000000e+00
bigcom80         0.000000e+00  3.469447e-20
bigcom82        -4.783784e-05  6.712914e-01
bigcom83         0.000000e+00  0.000000e+00
bigcom84         0.000000e+00  0.000000e+00
bigcom85         0.000000e+00  0.000000e+00
bigcom87         0.000000e+00  0.000000e+00
bigcom89         0.000000e+00  0.000000e+00
bigcom91         0.000000e+00  0.000000e+00
bigcom92         0.000000e+00  0.000000e+00
bigcom93         0.000000e+00  0.000000e+00
bigcom96         0.000000e+00  0.000000e+00
bigcom97         0.000000e+00  0.000000e+00
bigcom98         0.000000e+00  0.000000e+00
bigcom99         0.000000e+00  0.000000e+00
bigcom101        0.000000e+00  0.000000e+00
bigcom104        0.000000e+00  0.000000e+00
bigcom106        0.000000e+00  0.000000e+00
bigcom109        0.000000e+00  0.000000e+00
bigcom113        0.000000e+00  0.000000e+00
bigcom116        0.000000e+00  0.000000e+00
bigcom120        0.000000e+00  0.000000e+00
bigcom123        0.000000e+00  0.000000e+00
bigcom126        0.000000e+00  0.000000e+00
bigcom127       -3.919926e-05  2.789433e-01
bigcom137        0.000000e+00  6.938894e-20
bigcom139        0.000000e+00  0.000000e+00
bigcom140        0.000000e+00  0.000000e+00
bigcom143        0.000000e+00  0.000000e+00
bigcom145        0.000000e+00  0.000000e+00
bigcom146        0.000000e+00  0.000000e+00
bigcom147        0.000000e+00  0.000000e+00
bigcom149        0.000000e+00  0.000000e+00
bigcom153        0.000000e+00  0.000000e+00
bigcom154        0.000000e+00  0.000000e+00
bigcom156        0.000000e+00  0.000000e+00
bigcom157        0.000000e+00  0.000000e+00
bigcom158        0.000000e+00  0.000000e+00
bigcom160        0.000000e+00  0.000000e+00
bigcom161        0.000000e+00  0.000000e+00
bigcom162        0.000000e+00  0.000000e+00
bigcom164        0.000000e+00  0.000000e+00
bigcom166        0.000000e+00  0.000000e+00
bigcom167       -4.483317e-05  1.566595e-01
bigcom171        2.495724e-04  2.059462e+00
bigcom173        0.000000e+00  0.000000e+00
bigcom175        0.000000e+00  0.000000e+00
bigcom176        0.000000e+00  0.000000e+00
bigcom177        0.000000e+00  0.000000e+00
bigcom178        0.000000e+00  0.000000e+00
bigcom180       -5.639842e-06  6.501940e-01
bigcom181        0.000000e+00  0.000000e+00
bigcom184        0.000000e+00  0.000000e+00
bigcom186        0.000000e+00  0.000000e+00
bigcom187        0.000000e+00  0.000000e+00
bigcom189        0.000000e+00  0.000000e+00
bigcom194        0.000000e+00  0.000000e+00
bigcom195        0.000000e+00  0.000000e+00
bigcom196        0.000000e+00  0.000000e+00
bigcom204        0.000000e+00  0.000000e+00
bigcom205        0.000000e+00  0.000000e+00
bigcom212        0.000000e+00  0.000000e+00
bigcom214        0.000000e+00  0.000000e+00
bigcom222        0.000000e+00  0.000000e+00
bigcom223        0.000000e+00  0.000000e+00
bigcom226        0.000000e+00  0.000000e+00
bigcom227        0.000000e+00  0.000000e+00
bigcom229        0.000000e+00  0.000000e+00
bigcom233        0.000000e+00  0.000000e+00
bigcom236        0.000000e+00  0.000000e+00
bigcom237        0.000000e+00  0.000000e+00
bigcom246        4.354597e-05  1.097186e+00
bigcom248       -3.707194e-05  6.296848e-01
bigcom249        2.498601e-06  2.487491e-01
bigcom250        0.000000e+00  0.000000e+00
bigcom254        0.000000e+00  0.000000e+00
bigcom266        0.000000e+00  0.000000e+00
bigcom269        0.000000e+00  0.000000e+00
bigcom272        0.000000e+00  0.000000e+00
bigcom274        0.000000e+00  0.000000e+00
bigcom281        0.000000e+00  0.000000e+00
bigcom291        0.000000e+00  0.000000e+00
bigcom292        0.000000e+00  0.000000e+00
bigcom295        0.000000e+00  0.000000e+00
bigcom299        0.000000e+00  0.000000e+00
bigcom301        0.000000e+00  0.000000e+00
bigcom306        0.000000e+00  0.000000e+00
bigcom309        0.000000e+00  0.000000e+00
bigcom314        0.000000e+00  0.000000e+00
bigcom321        0.000000e+00  0.000000e+00
bigcom341        0.000000e+00  0.000000e+00
bigcom350        0.000000e+00  0.000000e+00
bigcom353        0.000000e+00  0.000000e+00
bigcom359        0.000000e+00  0.000000e+00
bigcom363        0.000000e+00  0.000000e+00
bigcom365        0.000000e+00  0.000000e+00
bigcom385        0.000000e+00  0.000000e+00
bigcom386        0.000000e+00  0.000000e+00
bigcom408       -2.369646e-05  5.810453e-01
bigcom412        0.000000e+00  2.555161e-01
bigcom480        0.000000e+00  0.000000e+00
spin_vertex      1.128016e-03  3.647603e+00
membership_s1    7.459632e-05  1.383884e-01
membership_s3    0.000000e+00  0.000000e+00
membership_s4    4.462065e-03  1.562342e+00
membership_s5   -1.105927e-05  3.431924e-02
membership_s6    1.679733e-05  3.515022e-01
membership_s7    1.339970e-04  3.875635e-01
membership_s8    0.000000e+00  0.000000e+00
membership_s9    0.000000e+00  0.000000e+00
membership_s11   0.000000e+00  3.469447e-20
membership_s12  -2.498617e-05  4.918601e-01
membership_s14   0.000000e+00  0.000000e+00
membership_s15   5.405032e-05  2.042480e-01
membership_s16  -1.326647e-05  2.587882e-01
membership_s17   0.000000e+00  0.000000e+00
membership_s18   0.000000e+00  3.469447e-20
membership_s20   0.000000e+00  0.000000e+00
membership_s21  -6.196029e-05  2.059886e-01
membership_s22   0.000000e+00  0.000000e+00
membership_s24   0.000000e+00  0.000000e+00
membership_s25   0.000000e+00  0.000000e+00
membership_s26   0.000000e+00  0.000000e+00
membership_s27   1.740687e-04  1.626449e-01
membership_s28   0.000000e+00  0.000000e+00
membership_s30   1.337006e-04  1.928895e-01
membership_s31   6.653522e-05  1.092120e-01
membership_s32   1.818746e-04  4.062471e-01
membership_s33   0.000000e+00  0.000000e+00
membership_s36   8.012158e-05  1.003807e-01
membership_s37   1.697426e-05  7.701162e-02
V1               4.241245e-03  3.166284e+00
V2               1.483835e-03  4.024387e+00
pdi             -2.197312e-05  3.482116e-01
adhesion         5.832676e-03  2.470046e+00
cohesion         6.469855e-03  2.752505e+00
inner            4.489842e-03  3.497673e+00
outer            1.466573e-03  3.687749e+00
ioratio          5.329162e-03  3.065739e+00
comsize          1.856528e-03  4.327751e+00
[1] "Dataset: med_C Model GLM, run: 5 of 10 2015-06-22 17:25:50"
[1] "glmnet variable coefficients"
                         [,1]          [,2]
(Intercept)     -2.756783e+00 -5.907157e+01
graph0           3.287257e-39  5.165556e-04
graph1           1.489365e-41  7.908711e-06
graph2           1.289033e-39  1.941248e-04
graph3           6.395184e-43  8.478545e-08
graph4          -5.152504e-45 -6.972040e-09
graph5           4.009186e-41 -2.399420e-05
graph6           3.551413e-42  1.185120e-06
graph7           8.742776e-41  2.766624e-05
graph8           2.112148e-40 -5.690002e-04
graph9           1.104118e-44  1.472437e-09
graph10          3.032480e-46 -9.629121e-12
graph11         -1.341364e-47 -1.698044e-11
graph12          3.626304e-44  1.856573e-08
graph13          1.462278e-43 -9.017393e-09
graph14         -8.593127e-47 -3.906411e-09
graph15          4.646709e-42  1.024228e-06
graph16          6.681425e-44 -2.159753e-08
graph17          1.164028e-43 -9.633602e-08
graph18          2.543981e-42 -2.129298e-07
graph19          9.294530e-43  3.602715e-07
graph20          6.338641e-43 -1.637704e-06
graph21          4.072054e-42  2.190687e-06
graph22          3.363533e-42 -1.735447e-06
graph23          3.833502e-42  1.475740e-06
graph24          6.426357e-42 -1.874218e-06
graph25          2.650756e-41  2.507556e-05
graph26          1.884858e-41  6.495992e-07
graph27          8.166645e-41 -1.245291e-04
graph28          5.016399e-41  9.402298e-05
graph29         -8.617781e-41 -9.993070e-04
orbit0           3.287257e-39  5.323853e-04
orbit1           1.437466e-41  8.277929e-06
orbit2           2.057233e-40  3.647374e-05
orbit3           1.289033e-39  2.029259e-04
orbit4           1.071809e-42  1.058726e-07
orbit5           1.120645e-42  3.045865e-07
orbit6          -5.173395e-45 -7.187318e-09
orbit7           2.350024e-41  1.305055e-05
orbit8           4.009186e-41 -2.378912e-05
orbit9           1.209904e-41  4.313602e-06
orbit10          3.963519e-42  1.377762e-06
orbit11          1.113489e-40 -1.738175e-05
orbit12          1.029557e-40  3.087255e-05
orbit13          3.009816e-40  1.416522e-04
orbit14          2.112148e-40 -5.669602e-04
orbit15          2.322383e-44  9.865847e-09
orbit16          4.446510e-44 -1.778186e-08
orbit17          2.060573e-44 -5.211603e-09
orbit18          5.542312e-45  2.073901e-09
orbit19          1.804882e-46 -1.993142e-10
orbit20          1.135999e-46  1.740440e-10
orbit21          1.087961e-43 -1.308323e-08
orbit22         -1.341384e-47 -1.727229e-11
orbit23          3.686774e-42  3.324938e-06
orbit24          7.630453e-44  5.158565e-08
orbit25          3.677069e-44  6.234427e-09
orbit26          3.118023e-43 -1.900600e-07
orbit27          6.832339e-43  4.538355e-07
orbit28          7.888821e-43 -4.209244e-07
orbit29          2.135832e-43 -2.893566e-08
orbit30          1.076243e-42 -2.881669e-06
orbit31         -7.713300e-47 -3.627886e-09
orbit32         -2.148887e-46 -9.216541e-09
orbit33          1.429670e-41  8.775350e-06
orbit34          4.646709e-42  1.218168e-06
orbit35          2.812173e-43 -1.827299e-08
orbit36          9.021365e-43 -3.520963e-07
orbit37          6.511864e-44 -2.407715e-08
orbit38          2.886945e-42  7.594698e-07
orbit39          5.909178e-43 -6.165634e-08
orbit40          1.200779e-43 -1.602788e-07
orbit41          1.062086e-42  2.910538e-07
orbit42          3.514379e-41 -2.089016e-06
orbit43          2.551975e-42 -7.903855e-08
orbit44          2.560292e-40  1.651511e-05
orbit45          3.014926e-42  2.596809e-06
orbit46          2.036351e-42 -9.021468e-07
orbit47          1.037339e-41  5.158922e-06
orbit48          1.723381e-42  2.120204e-06
orbit49          6.475409e-43 -1.590077e-06
orbit50          1.278853e-41 -4.651856e-05
orbit51          8.417788e-42  6.091434e-06
orbit52          9.649429e-42  3.259647e-06
orbit53          1.704769e-41  6.697851e-06
orbit54          3.345842e-42 -1.847055e-06
orbit55          1.698841e-40  3.901389e-04
orbit56          1.576043e-41  1.388206e-05
orbit57          2.502074e-42 -8.533823e-07
orbit58          4.914966e-41 -1.250705e-04
orbit59          8.979121e-42 -2.493334e-06
orbit60          1.897377e-41 -6.494320e-06
orbit61          1.741495e-40  1.259922e-04
orbit62          7.879631e-41  1.259485e-04
orbit63          7.092245e-41  6.016296e-05
orbit64          4.154949e-41 -1.182376e-05
orbit65          5.966862e-41  4.257411e-05
orbit66          2.101929e-41 -2.604356e-05
orbit67          7.421167e-41 -2.428103e-05
orbit68          8.832221e-41 -1.284320e-04
orbit69          3.491413e-40 -1.655833e-03
orbit70          8.010368e-41  1.486761e-04
orbit71          5.678148e-41  1.131560e-04
orbit72         -8.617781e-41 -9.993110e-04
AP              -1.810568e-38 -7.981615e-02
bet              2.371820e-43  2.504702e-07
ecc             -2.531456e-39  4.356528e-03
eccrad          -1.518874e-38  2.610235e-02
close            1.007896e-36  6.811216e-01
constraint      -4.600947e-37 -4.280383e-01
coreness         6.268455e-39 -1.904842e-03
knn             -2.703428e-42 -2.934764e-04
hubscore         2.517782e-36  8.862692e-01
pagerank        -9.189667e-37 -1.092052e+01
trans            3.431992e-38 -3.648457e-02
evcent           2.504346e-36  9.877962e-01
first            3.287257e-39  5.609307e-04
upto_second      1.178000e-41  7.702507e-06
upto_third       1.209957e-41  8.492244e-06
upto_fourth      4.127302e-41  4.665558e-05
upto_fifth       4.807678e-40  5.180225e-04
upto_sixth       5.403232e-39  3.508787e-03
second           1.164396e-41  7.459059e-06
third            1.944597e-41  1.383090e-05
fourth          -1.491784e-41 -9.090994e-06
fifth           -4.471934e-41 -5.057556e-05
sixth           -5.143459e-40 -5.782846e-04
ratio1          -4.540683e-41 -3.721363e-04
ratio2          -1.316777e-39 -9.274090e-04
ratio3          -1.419438e-38 -2.101033e-02
ratio4          -2.848492e-37 -2.538960e-01
ratio5           1.215270e-36  4.967383e-01
ratio6          -3.479017e-39 -2.517404e-03
selfinter        2.202625e-38  6.561340e-02
walktrap_vertex -1.925260e-39 -8.139263e-02
bigcom1         -2.729270e-38 -2.611665e-02
bigcom2         -6.036023e-38 -3.267195e-01
bigcom3          8.193551e-41  1.336373e-01
bigcom4         -9.021090e-39 -5.805114e-03
bigcom6         -6.034712e-38 -3.215215e-01
bigcom8         -1.048182e-38  3.650883e-02
bigcom9         -6.057082e-38 -2.654777e-01
bigcom11        -6.042588e-38 -2.767850e-01
bigcom13         1.187837e-38  3.385685e-01
bigcom15        -6.046534e-38 -3.466518e-01
bigcom16        -6.038647e-38 -2.973505e-01
bigcom21         9.170019e-40  1.323422e-02
bigcom22        -4.055641e-38 -3.147956e-01
bigcom24         1.923845e-37  7.445805e-01
bigcom26        -4.488844e-38 -2.081967e-01
bigcom28         6.280580e-38  1.962161e-01
bigcom30         1.417357e-38  5.801941e-02
bigcom31        -6.034712e-38 -2.222521e-01
bigcom32         1.081833e-37  8.287869e-01
bigcom33        -6.033401e-38 -3.788793e-01
bigcom34        -6.032091e-38 -2.581734e-01
bigcom36        -6.037335e-38 -3.435165e-01
bigcom37        -6.033401e-38 -2.397522e-01
bigcom38        -6.034712e-38 -4.625120e-01
bigcom39         4.620923e-38  3.996779e-01
bigcom40         7.987341e-38  1.942779e-01
bigcom43        -6.034712e-38 -3.343658e-01
bigcom44        -5.072131e-38 -1.146184e-01
bigcom46        -6.042588e-38 -2.447451e-01
bigcom47        -6.042588e-38 -2.795787e-01
bigcom49        -6.039960e-38 -4.076790e-01
bigcom50         4.449359e-37  1.225014e+00
bigcom51        -6.033401e-38 -2.491259e-01
bigcom52        -6.036023e-38 -3.962557e-01
bigcom54        -6.032091e-38 -1.887287e-01
bigcom56         2.392962e-38  1.629060e-01
bigcom62        -6.034712e-38 -3.014821e-01
bigcom66        -6.032091e-38 -2.651218e-01
bigcom68        -6.034712e-38 -3.116920e-01
bigcom69        -6.041274e-38 -2.916582e-01
bigcom71        -6.032091e-38 -1.860930e-01
bigcom72        -6.032091e-38 -2.384457e-01
bigcom73        -6.053122e-38 -2.747062e-01
bigcom74        -6.039960e-38 -3.621318e-01
bigcom75        -6.033401e-38 -2.770848e-01
bigcom76        -6.037335e-38 -3.137327e-01
bigcom77        -6.037335e-38 -4.042245e-01
bigcom79        -6.033401e-38 -3.437412e-01
bigcom80        -6.039960e-38 -1.884611e-01
bigcom82         4.449359e-37  1.468428e+00
bigcom83        -6.033401e-38 -1.935612e-01
bigcom84        -6.038647e-38 -4.213287e-01
bigcom85        -6.033401e-38 -3.374211e-01
bigcom87        -6.037335e-38 -2.927202e-01
bigcom89        -6.032091e-38 -1.987875e-01
bigcom91        -6.041274e-38 -4.418529e-01
bigcom92        -6.057082e-38 -2.561637e-01
bigcom93        -6.032091e-38 -2.292730e-01
bigcom96        -6.033401e-38 -3.628673e-01
bigcom97        -6.038647e-38 -3.996229e-01
bigcom98        -6.032091e-38 -4.247910e-01
bigcom99         0.000000e+00  0.000000e+00
bigcom101       -6.047851e-38 -2.359513e-01
bigcom104       -6.033401e-38 -4.583776e-01
bigcom106       -6.032091e-38 -4.939511e-02
bigcom109       -6.033401e-38 -3.899494e-01
bigcom113       -6.032091e-38 -2.523912e-01
bigcom116       -6.074301e-38 -2.677029e-01
bigcom120       -6.033401e-38 -3.717327e-02
bigcom123       -6.032091e-38 -3.588404e-01
bigcom126       -6.033401e-38 -1.744093e-01
bigcom127        1.081833e-37  2.442344e-01
bigcom137       -6.039960e-38 -3.953917e-01
bigcom139       -6.034712e-38 -3.230289e-01
bigcom140       -6.034712e-38 -2.473798e-01
bigcom143       -6.032091e-38 -6.132014e-02
bigcom145       -6.034712e-38 -3.660935e-01
bigcom146       -6.034712e-38 -2.822482e-01
bigcom147       -6.047851e-38 -3.073436e-01
bigcom149       -6.036023e-38 -2.863005e-01
bigcom153       -6.038647e-38 -2.615076e-01
bigcom154       -6.032091e-38 -2.278408e-01
bigcom156       -6.036023e-38 -2.572479e-01
bigcom157       -6.049168e-38 -1.579735e-01
bigcom158       -6.033401e-38 -3.029396e-01
bigcom160       -6.032091e-38 -3.085444e-01
bigcom161       -6.034712e-38 -3.114983e-01
bigcom162       -6.033401e-38 -3.155852e-01
bigcom164       -6.032091e-38 -5.932730e-01
bigcom166       -6.034712e-38 -5.252592e-01
bigcom167        3.159501e-38  3.278581e-01
bigcom171        4.455165e-37  1.351280e+00
bigcom173       -6.033401e-38 -3.123959e-01
bigcom175       -6.033401e-38 -2.470314e-01
bigcom176       -6.032091e-38 -3.466854e-01
bigcom177       -6.032091e-38 -3.146152e-01
bigcom178       -6.032091e-38 -4.670267e-01
bigcom180        4.449359e-37  1.563558e+00
bigcom181       -6.043903e-38 -4.157320e-01
bigcom184       -6.034712e-38 -3.843938e-01
bigcom186       -6.033401e-38 -3.675522e-01
bigcom187       -6.032091e-38 -3.688423e-01
bigcom189       -6.037335e-38 -3.391294e-01
bigcom194       -6.034712e-38 -4.145455e-01
bigcom195       -6.032091e-38 -2.775514e-01
bigcom196       -6.033401e-38 -3.813222e-01
bigcom204        0.000000e+00  0.000000e+00
bigcom205        0.000000e+00  0.000000e+00
bigcom212       -6.033401e-38 -3.682956e-01
bigcom214       -6.032091e-38 -2.636662e-01
bigcom222       -6.033401e-38 -2.356668e-01
bigcom223       -6.037335e-38 -3.442140e-01
bigcom226       -6.033401e-38 -4.276959e-01
bigcom227       -6.034712e-38 -3.063645e-01
bigcom229        0.000000e+00  0.000000e+00
bigcom233       -6.034712e-38 -1.536920e-01
bigcom236       -6.032091e-38 -2.662753e-01
bigcom237       -6.036023e-38 -3.261212e-01
bigcom246        2.769336e-37  1.072366e+00
bigcom248        1.420207e-37  5.794698e-01
bigcom249        1.923845e-37  9.599462e-01
bigcom250       -6.047851e-38 -2.779765e-01
bigcom254       -6.033401e-38 -4.689271e-01
bigcom266       -6.033401e-38 -3.240567e-01
bigcom269        0.000000e+00  0.000000e+00
bigcom272       -6.032091e-38 -1.905220e-01
bigcom274       -6.062370e-38 -2.340893e-01
bigcom281       -6.036023e-38 -2.548581e-01
bigcom291       -6.036023e-38 -2.886792e-01
bigcom292       -6.033401e-38 -2.982609e-01
bigcom295       -6.037335e-38 -2.552239e-01
bigcom299       -6.033401e-38 -3.623104e-01
bigcom301       -6.037335e-38 -2.942666e-01
bigcom306       -6.032091e-38 -1.770009e-01
bigcom309       -6.032091e-38 -2.472813e-01
bigcom314       -6.034712e-38 -2.352880e-01
bigcom321       -6.032091e-38 -4.289064e-01
bigcom341       -6.033401e-38 -2.394886e-01
bigcom350       -6.033401e-38 -3.520261e-01
bigcom353       -6.033401e-38 -3.123481e-01
bigcom359       -6.033401e-38 -4.236432e-01
bigcom363       -6.032091e-38 -2.302836e-01
bigcom365       -6.036023e-38 -2.935498e-01
bigcom385       -6.033401e-38 -3.512534e-01
bigcom386       -6.034712e-38 -1.971896e-01
bigcom408        4.449359e-37  1.554334e+00
bigcom412        9.499995e-37  1.924805e+00
bigcom480       -6.032091e-38 -3.976366e-01
spin_vertex      3.555734e-40  1.684848e-02
membership_s1   -3.126038e-38 -1.152820e-01
membership_s3   -6.032091e-38 -5.902681e-03
membership_s4    8.238252e-38  1.781753e-01
membership_s5   -2.445230e-38 -1.616508e-01
membership_s6   -2.876522e-38 -5.913592e-02
membership_s7    7.208955e-40  7.632931e-02
membership_s8   -6.033401e-38 -2.394063e-01
membership_s9   -6.034712e-38 -2.236581e-01
membership_s11  -6.033401e-38 -1.643135e-01
membership_s12   1.418664e-37  7.757506e-01
membership_s14  -6.036023e-38 -2.767520e-01
membership_s15   3.015227e-40  7.694842e-02
membership_s16   1.418664e-37  6.388623e-01
membership_s17  -6.032091e-38 -1.768453e-01
membership_s18  -6.083613e-38 -3.402658e-01
membership_s20  -6.032091e-38 -4.362784e-01
membership_s21  -3.250349e-38 -4.360353e-02
membership_s22  -6.045218e-38 -2.130615e-01
membership_s24  -6.049168e-38 -2.569572e-01
membership_s25  -6.054442e-38 -2.240442e-01
membership_s26   0.000000e+00  0.000000e+00
membership_s27  -2.662236e-38 -9.081722e-02
membership_s28  -6.034712e-38 -2.093731e-01
membership_s30   2.314894e-38  6.074305e-02
membership_s31  -3.383621e-38 -9.013799e-02
membership_s32   6.431802e-39  1.442612e-01
membership_s33  -6.032091e-38 -1.724213e-01
membership_s36  -4.260893e-38 -6.620304e-02
membership_s37  -1.647263e-38  1.458255e-01
V1               1.141056e-37  3.129775e-01
V2              -2.501109e-38  9.492668e-02
pdi             -7.744156e-35 -1.997304e+02
adhesion        -2.290107e-41 -3.869946e-05
cohesion         4.591108e-41  7.919430e-05
inner            7.535671e-42  8.771664e-06
outer            2.504054e-41  7.757245e-06
ioratio         -3.250526e-37 -4.827246e-01
comsize         -2.243706e-41 -9.423019e-05
[1] "Dataset: med_C Model GBM, run: 6 of 10 2015-06-22 17:26:29"
Iter   TrainDeviance   ValidDeviance   StepSize   Improve
     1        0.4559            -nan     0.0100    0.0003
     2        0.4538            -nan     0.0100    0.0002
     3        0.4516            -nan     0.0100    0.0002
     4        0.4491            -nan     0.0100    0.0003
     5        0.4474            -nan     0.0100    0.0001
     6        0.4455            -nan     0.0100    0.0002
     7        0.4437            -nan     0.0100    0.0002
     8        0.4416            -nan     0.0100    0.0001
     9        0.4398            -nan     0.0100    0.0004
    10        0.4379            -nan     0.0100    0.0003
    20        0.4206            -nan     0.0100    0.0003
    40        0.3962            -nan     0.0100    0.0001
    60        0.3781            -nan     0.0100    0.0001
    80        0.3629            -nan     0.0100    0.0001
   100        0.3492            -nan     0.0100    0.0000
   120        0.3374            -nan     0.0100    0.0001
   140        0.3254            -nan     0.0100    0.0001
   160        0.3148            -nan     0.0100    0.0001
   180        0.3046            -nan     0.0100    0.0000
   200        0.2961            -nan     0.0100   -0.0000
   220        0.2880            -nan     0.0100   -0.0000
   240        0.2786            -nan     0.0100   -0.0000
   260        0.2708            -nan     0.0100    0.0000
   265        0.2695            -nan     0.0100   -0.0000

[1] "GBM variable coefficients"
                            var     rel.inf
orbit56                 orbit56 3.260708270
ratio4                   ratio4 2.908803696
V1                           V1 2.242015650
third                     third 2.012543861
pagerank               pagerank 1.915264769
orbit45                 orbit45 1.850863781
comsize                 comsize 1.806569299
outer                     outer 1.723868080
ratio5                   ratio5 1.647112840
walktrap_vertex walktrap_vertex 1.636288274
spin_vertex         spin_vertex 1.519511576
orbit62                 orbit62 1.511788334
bet                         bet 1.504022311
membership_s4     membership_s4 1.457696690
V2                           V2 1.451561818
ioratio                 ioratio 1.399488216
orbit18                 orbit18 1.384260899
orbit65                 orbit65 1.374024717
orbit47                 orbit47 1.355901728
orbit55                 orbit55 1.325050023
graph20                 graph20 1.243309568
orbit51                 orbit51 1.195020554
graph22                 graph22 1.175188229
cohesion               cohesion 1.120269289
inner                     inner 1.109535059
graph10                 graph10 1.092656895
adhesion               adhesion 1.063361311
orbit36                 orbit36 1.023956498
ratio3                   ratio3 1.016726837
trans                     trans 0.984603483
orbit37                 orbit37 0.984162017
orbit27                 orbit27 0.982243694
graph17                 graph17 0.970806509
bigcom171             bigcom171 0.943504068
orbit17                 orbit17 0.903765692
graph25                 graph25 0.896633049
graph26                 graph26 0.896102150
orbit26                 orbit26 0.890987155
graph23                 graph23 0.885877250
orbit40                 orbit40 0.878711050
bigcom40               bigcom40 0.876055050
orbit46                 orbit46 0.841278509
graph16                 graph16 0.817208694
ratio6                   ratio6 0.794926269
graph5                   graph5 0.794399224
orbit24                 orbit24 0.790785780
constraint           constraint 0.782038105
orbit44                 orbit44 0.769817975
orbit50                 orbit50 0.760158417
knn                         knn 0.731597049
orbit48                 orbit48 0.731365603
orbit30                 orbit30 0.730648614
orbit49                 orbit49 0.720652904
orbit33                 orbit33 0.717202312
orbit41                 orbit41 0.716274878
orbit35                 orbit35 0.702857665
graph19                 graph19 0.680191938
graph4                   graph4 0.667800866
orbit19                 orbit19 0.650833363
orbit16                 orbit16 0.644117390
orbit9                   orbit9 0.640940943
orbit32                 orbit32 0.636773547
graph21                 graph21 0.625806577
orbit38                 orbit38 0.618638516
orbit53                 orbit53 0.617124858
orbit25                 orbit25 0.606432327
orbit28                 orbit28 0.595245261
orbit39                 orbit39 0.595117706
graph24                 graph24 0.557376169
orbit2                   orbit2 0.553785658
graph18                 graph18 0.548558461
orbit52                 orbit52 0.546688236
graph14                 graph14 0.539287687
graph12                 graph12 0.535297156
graph0                   graph0 0.522550261
orbit63                 orbit63 0.521813157
orbit11                 orbit11 0.520800535
orbit59                 orbit59 0.519269755
graph15                 graph15 0.493390128
orbit58                 orbit58 0.491244235
graph27                 graph27 0.481893263
upto_fifth           upto_fifth 0.480049202
ratio1                   ratio1 0.475678005
orbit5                   orbit5 0.471617190
orbit70                 orbit70 0.462699132
orbit21                 orbit21 0.438923337
orbit29                 orbit29 0.435621419
orbit64                 orbit64 0.430323457
coreness               coreness 0.429319539
orbit69                 orbit69 0.428278205
orbit7                   orbit7 0.428240917
orbit12                 orbit12 0.426983185
orbit1                   orbit1 0.424235373
graph28                 graph28 0.423381928
orbit66                 orbit66 0.422984554
graph7                   graph7 0.395352510
upto_sixth           upto_sixth 0.387143149
orbit15                 orbit15 0.380660000
graph11                 graph11 0.377327611
graph1                   graph1 0.375433304
orbit23                 orbit23 0.375237747
orbit61                 orbit61 0.363757458
orbit42                 orbit42 0.362441558
hubscore               hubscore 0.359273559
orbit4                   orbit4 0.358979749
orbit57                 orbit57 0.356796509
graph6                   graph6 0.355919881
orbit60                 orbit60 0.344564157
sixth                     sixth 0.327897181
graph3                   graph3 0.318594320
upto_fourth         upto_fourth 0.312768448
orbit67                 orbit67 0.307117248
fourth                   fourth 0.306838546
orbit31                 orbit31 0.297862772
orbit20                 orbit20 0.296269333
orbit54                 orbit54 0.287059577
graph9                   graph9 0.272814897
bigcom28               bigcom28 0.258564231
graph13                 graph13 0.247358510
orbit10                 orbit10 0.247034207
membership_s32   membership_s32 0.237712547
fifth                     fifth 0.234289029
orbit13                 orbit13 0.233066964
ratio2                   ratio2 0.228750885
graph29                 graph29 0.221467046
upto_second         upto_second 0.209089646
selfinter             selfinter 0.205587964
graph2                   graph2 0.203506238
evcent                   evcent 0.189428033
orbit71                 orbit71 0.178711866
graph8                   graph8 0.146269659
bigcom246             bigcom246 0.135398475
orbit43                 orbit43 0.133827223
upto_third           upto_third 0.118659194
orbit68                 orbit68 0.108232783
bigcom4                 bigcom4 0.097907789
close                     close 0.069406417
orbit6                   orbit6 0.060005481
membership_s27   membership_s27 0.058369584
bigcom30               bigcom30 0.037257601
membership_s30   membership_s30 0.037028492
bigcom1                 bigcom1 0.027765341
bigcom3                 bigcom3 0.027742592
bigcom39               bigcom39 0.024801828
second                   second 0.021692638
ecc                         ecc 0.021189315
AP                           AP 0.014287188
bigcom8                 bigcom8 0.013978275
pdi                         pdi 0.012465069
membership_s37   membership_s37 0.007692704
orbit0                   orbit0 0.000000000
orbit3                   orbit3 0.000000000
orbit8                   orbit8 0.000000000
orbit14                 orbit14 0.000000000
orbit22                 orbit22 0.000000000
orbit34                 orbit34 0.000000000
orbit72                 orbit72 0.000000000
eccrad                   eccrad 0.000000000
first                     first 0.000000000
bigcom2                 bigcom2 0.000000000
bigcom6                 bigcom6 0.000000000
bigcom9                 bigcom9 0.000000000
bigcom11               bigcom11 0.000000000
bigcom13               bigcom13 0.000000000
bigcom15               bigcom15 0.000000000
bigcom16               bigcom16 0.000000000
bigcom21               bigcom21 0.000000000
bigcom22               bigcom22 0.000000000
bigcom24               bigcom24 0.000000000
bigcom26               bigcom26 0.000000000
bigcom31               bigcom31 0.000000000
bigcom32               bigcom32 0.000000000
bigcom33               bigcom33 0.000000000
bigcom34               bigcom34 0.000000000
bigcom36               bigcom36 0.000000000
bigcom37               bigcom37 0.000000000
bigcom38               bigcom38 0.000000000
bigcom43               bigcom43 0.000000000
bigcom44               bigcom44 0.000000000
bigcom46               bigcom46 0.000000000
bigcom47               bigcom47 0.000000000
bigcom49               bigcom49 0.000000000
bigcom50               bigcom50 0.000000000
bigcom51               bigcom51 0.000000000
bigcom52               bigcom52 0.000000000
bigcom54               bigcom54 0.000000000
bigcom56               bigcom56 0.000000000
bigcom62               bigcom62 0.000000000
bigcom66               bigcom66 0.000000000
bigcom68               bigcom68 0.000000000
bigcom69               bigcom69 0.000000000
bigcom71               bigcom71 0.000000000
bigcom72               bigcom72 0.000000000
bigcom73               bigcom73 0.000000000
bigcom74               bigcom74 0.000000000
bigcom75               bigcom75 0.000000000
bigcom76               bigcom76 0.000000000
bigcom77               bigcom77 0.000000000
bigcom79               bigcom79 0.000000000
bigcom80               bigcom80 0.000000000
bigcom82               bigcom82 0.000000000
bigcom83               bigcom83 0.000000000
bigcom84               bigcom84 0.000000000
bigcom85               bigcom85 0.000000000
bigcom87               bigcom87 0.000000000
bigcom89               bigcom89 0.000000000
bigcom91               bigcom91 0.000000000
bigcom92               bigcom92 0.000000000
bigcom93               bigcom93 0.000000000
bigcom96               bigcom96 0.000000000
bigcom97               bigcom97 0.000000000
bigcom98               bigcom98 0.000000000
bigcom99               bigcom99 0.000000000
bigcom101             bigcom101 0.000000000
bigcom104             bigcom104 0.000000000
bigcom106             bigcom106 0.000000000
bigcom109             bigcom109 0.000000000
bigcom113             bigcom113 0.000000000
bigcom116             bigcom116 0.000000000
bigcom120             bigcom120 0.000000000
bigcom123             bigcom123 0.000000000
bigcom126             bigcom126 0.000000000
bigcom127             bigcom127 0.000000000
bigcom137             bigcom137 0.000000000
bigcom139             bigcom139 0.000000000
bigcom140             bigcom140 0.000000000
bigcom143             bigcom143 0.000000000
bigcom145             bigcom145 0.000000000
bigcom146             bigcom146 0.000000000
bigcom147             bigcom147 0.000000000
bigcom149             bigcom149 0.000000000
bigcom153             bigcom153 0.000000000
bigcom154             bigcom154 0.000000000
bigcom156             bigcom156 0.000000000
bigcom157             bigcom157 0.000000000
bigcom158             bigcom158 0.000000000
bigcom160             bigcom160 0.000000000
bigcom161             bigcom161 0.000000000
bigcom162             bigcom162 0.000000000
bigcom164             bigcom164 0.000000000
bigcom166             bigcom166 0.000000000
bigcom167             bigcom167 0.000000000
bigcom173             bigcom173 0.000000000
bigcom175             bigcom175 0.000000000
bigcom176             bigcom176 0.000000000
bigcom177             bigcom177 0.000000000
bigcom178             bigcom178 0.000000000
bigcom180             bigcom180 0.000000000
bigcom181             bigcom181 0.000000000
bigcom184             bigcom184 0.000000000
bigcom186             bigcom186 0.000000000
bigcom187             bigcom187 0.000000000
bigcom189             bigcom189 0.000000000
bigcom194             bigcom194 0.000000000
bigcom195             bigcom195 0.000000000
bigcom196             bigcom196 0.000000000
bigcom204             bigcom204 0.000000000
bigcom205             bigcom205 0.000000000
bigcom212             bigcom212 0.000000000
bigcom214             bigcom214 0.000000000
bigcom222             bigcom222 0.000000000
bigcom223             bigcom223 0.000000000
bigcom226             bigcom226 0.000000000
bigcom227             bigcom227 0.000000000
bigcom229             bigcom229 0.000000000
bigcom233             bigcom233 0.000000000
bigcom236             bigcom236 0.000000000
bigcom237             bigcom237 0.000000000
bigcom248             bigcom248 0.000000000
bigcom249             bigcom249 0.000000000
bigcom250             bigcom250 0.000000000
bigcom254             bigcom254 0.000000000
bigcom266             bigcom266 0.000000000
bigcom269             bigcom269 0.000000000
bigcom272             bigcom272 0.000000000
bigcom274             bigcom274 0.000000000
bigcom281             bigcom281 0.000000000
bigcom291             bigcom291 0.000000000
bigcom292             bigcom292 0.000000000
bigcom295             bigcom295 0.000000000
bigcom299             bigcom299 0.000000000
bigcom301             bigcom301 0.000000000
bigcom306             bigcom306 0.000000000
bigcom309             bigcom309 0.000000000
bigcom314             bigcom314 0.000000000
bigcom321             bigcom321 0.000000000
bigcom341             bigcom341 0.000000000
bigcom350             bigcom350 0.000000000
bigcom353             bigcom353 0.000000000
bigcom359             bigcom359 0.000000000
bigcom363             bigcom363 0.000000000
bigcom365             bigcom365 0.000000000
bigcom385             bigcom385 0.000000000
bigcom386             bigcom386 0.000000000
bigcom408             bigcom408 0.000000000
bigcom412             bigcom412 0.000000000
bigcom480             bigcom480 0.000000000
membership_s1     membership_s1 0.000000000
membership_s3     membership_s3 0.000000000
membership_s5     membership_s5 0.000000000
membership_s6     membership_s6 0.000000000
membership_s7     membership_s7 0.000000000
membership_s8     membership_s8 0.000000000
membership_s9     membership_s9 0.000000000
membership_s11   membership_s11 0.000000000
membership_s12   membership_s12 0.000000000
membership_s14   membership_s14 0.000000000
membership_s15   membership_s15 0.000000000
membership_s16   membership_s16 0.000000000
membership_s17   membership_s17 0.000000000
membership_s18   membership_s18 0.000000000
membership_s20   membership_s20 0.000000000
membership_s21   membership_s21 0.000000000
membership_s22   membership_s22 0.000000000
membership_s24   membership_s24 0.000000000
membership_s25   membership_s25 0.000000000
membership_s26   membership_s26 0.000000000
membership_s28   membership_s28 0.000000000
membership_s31   membership_s31 0.000000000
membership_s33   membership_s33 0.000000000
membership_s36   membership_s36 0.000000000
[1] "Dataset: med_C Model RF, run: 6 of 10 2015-06-22 17:28:03"
     |      Out-of-bag   |
Tree |      MSE  %Var(y) |
   1 |   0.1046   183.07 |
   2 |  0.09883   172.93 |
   3 |  0.09414   164.74 |
   4 |  0.08901   155.75 |
   5 |  0.08629   150.99 |
   6 |  0.08666   151.65 |
   7 |  0.08264   144.62 |
   8 |  0.07975   139.55 |
   9 |  0.07863   137.59 |
  10 |    0.076   132.99 |
  11 |  0.07457   130.49 |
  12 |  0.07298   127.70 |
  13 |  0.07214   126.24 |
  14 |  0.07179   125.62 |
  15 |  0.07119   124.57 |
  16 |  0.07062   123.58 |
  17 |  0.06917   121.04 |
  18 |   0.0683   119.52 |
  19 |  0.06723   117.65 |
  20 |   0.0669   117.06 |
  21 |  0.06642   116.22 |
  22 |  0.06588   115.29 |
  23 |  0.06516   114.02 |
  24 |  0.06497   113.68 |
  25 |  0.06476   113.32 |
  26 |  0.06456   112.98 |
  27 |  0.06457   112.99 |
  28 |  0.06418   112.30 |
  29 |   0.0639   111.81 |
  30 |  0.06378   111.60 |
  31 |  0.06357   111.23 |
  32 |  0.06339   110.92 |
  33 |  0.06315   110.51 |
  34 |  0.06302   110.28 |
  35 |  0.06296   110.18 |
  36 |  0.06295   110.15 |
  37 |  0.06286   110.00 |
  38 |  0.06267   109.66 |
  39 |  0.06245   109.27 |
  40 |   0.0622   108.84 |
  41 |  0.06198   108.45 |
  42 |   0.0617   107.96 |
  43 |   0.0616   107.79 |
  44 |  0.06153   107.66 |
  45 |  0.06141   107.46 |
  46 |  0.06132   107.29 |
  47 |  0.06119   107.06 |
  48 |  0.06103   106.80 |
  49 |   0.0609   106.57 |
  50 |  0.06088   106.53 |
  51 |  0.06068   106.18 |
  52 |  0.06065   106.13 |
  53 |  0.06052   105.91 |
  54 |   0.0604   105.69 |
  55 |  0.06039   105.67 |
  56 |  0.06039   105.67 |
  57 |  0.06028   105.47 |
  58 |  0.06017   105.29 |
  59 |  0.06004   105.07 |
  60 |  0.06008   105.13 |
  61 |     0.06   104.99 |
  62 |  0.05995   104.91 |
  63 |  0.05984   104.71 |
  64 |  0.05974   104.54 |
  65 |  0.05964   104.36 |
  66 |  0.05962   104.32 |
  67 |  0.05965   104.38 |
  68 |  0.05955   104.20 |
  69 |  0.05953   104.17 |
  70 |  0.05956   104.22 |
  71 |  0.05953   104.17 |
  72 |  0.05944   104.01 |
  73 |  0.05949   104.09 |
  74 |  0.05946   104.04 |
  75 |  0.05946   104.05 |
  76 |  0.05939   103.92 |
  77 |  0.05941   103.96 |
  78 |  0.05929   103.74 |
  79 |  0.05929   103.76 |
  80 |  0.05931   103.78 |
  81 |  0.05929   103.76 |
  82 |   0.0593   103.77 |
  83 |  0.05924   103.67 |
  84 |  0.05919   103.56 |
  85 |  0.05911   103.43 |
  86 |  0.05901   103.25 |
  87 |  0.05898   103.21 |
  88 |  0.05899   103.22 |
  89 |  0.05894   103.14 |
  90 |   0.0589   103.06 |
  91 |  0.05885   102.97 |
  92 |  0.05883   102.94 |
  93 |  0.05882   102.92 |
  94 |  0.05878   102.86 |
  95 |  0.05878   102.86 |
  96 |  0.05871   102.74 |
  97 |  0.05871   102.73 |
  98 |  0.05873   102.76 |
  99 |  0.05879   102.87 |
 100 |  0.05876   102.83 |
[1] "Random Forest variable coefficients"
                      %IncMSE IncNodePurity
graph0           3.843477e-04  7.077541e-01
graph1           6.344587e-03  1.137125e+00
graph2           5.432232e-04  4.671141e-01
graph3           1.772114e-03  8.563441e-01
graph4           6.448714e-03  1.191377e+00
graph5           4.049414e-03  1.128806e+00
graph6           5.769753e-03  9.535501e-01
graph7           3.268619e-03  1.067163e+00
graph8           3.591036e-04  3.142558e-01
graph9           5.176899e-03  1.195083e+00
graph10          5.057562e-03  1.385650e+00
graph11          4.756040e-03  1.142816e+00
graph12          3.362017e-03  1.227393e+00
graph13          5.654384e-03  1.299022e+00
graph14          5.149157e-03  1.544430e+00
graph15          2.330214e-03  1.101417e+00
graph16          7.997263e-03  1.365122e+00
graph17          7.602802e-03  1.337898e+00
graph18          2.660352e-03  1.193716e+00
graph19          1.519113e-02  1.866194e+00
graph20          7.574720e-03  2.636098e+00
graph21          6.906090e-03  1.586461e+00
graph22          6.308797e-03  1.674083e+00
graph23          1.122253e-02  2.508250e+00
graph24          7.258301e-03  1.358010e+00
graph25          5.525467e-03  2.115641e+00
graph26          6.751598e-03  1.498802e+00
graph27          1.834919e-03  1.024572e+00
graph28          1.244070e-03  7.615249e-01
graph29          1.751785e-04  2.993672e-01
orbit0           1.915318e-03  4.996749e-01
orbit1           4.928244e-03  1.092666e+00
orbit2           2.496270e-03  1.288758e+00
orbit3           7.254266e-04  6.977682e-01
orbit4           4.395824e-03  1.102795e+00
orbit5           1.902982e-03  9.397886e-01
orbit6           4.650203e-03  1.163037e+00
orbit7           2.007678e-03  1.408324e+00
orbit8           4.254304e-03  1.441753e+00
orbit9           2.902046e-03  1.494541e+00
orbit10          3.420651e-03  1.072237e+00
orbit11          2.294362e-03  1.020798e+00
orbit12          4.342019e-03  1.544729e+00
orbit13          1.303177e-03  7.356954e-01
orbit14          3.849486e-04  4.026115e-01
orbit15          4.215436e-03  1.487026e+00
orbit16          4.367217e-03  1.852921e+00
orbit17          4.704643e-03  1.325999e+00
orbit18          4.788764e-03  2.814395e+00
orbit19          4.612866e-03  9.513032e-01
orbit20          4.663383e-03  1.361320e+00
orbit21          3.077511e-03  1.134946e+00
orbit22          5.636686e-03  1.482243e+00
orbit23          3.541978e-03  1.335494e+00
orbit24          4.808088e-03  2.507775e+00
orbit25          7.987308e-03  1.371168e+00
orbit26          4.747410e-03  1.192915e+00
orbit27          1.416099e-02  2.388327e+00
orbit28          2.906798e-03  1.211344e+00
orbit29          6.430359e-03  1.439876e+00
orbit30          2.900029e-03  1.378362e+00
orbit31          5.216539e-03  1.061586e+00
orbit32          4.410410e-03  1.249707e+00
orbit33          4.489591e-03  1.315960e+00
orbit34          3.755200e-03  1.168527e+00
orbit35          8.581659e-03  1.691669e+00
orbit36          2.826798e-03  1.741289e+00
orbit37          6.390032e-03  1.991597e+00
orbit38          2.112833e-03  1.263205e+00
orbit39          6.532263e-03  1.684890e+00
orbit40          4.253521e-03  1.186957e+00
orbit41          2.264453e-03  1.633834e+00
orbit42          5.620261e-04  1.024603e+00
orbit43          2.857897e-03  1.463526e+00
orbit44          1.235105e-03  8.917822e-01
orbit45          2.732531e-02  4.044953e+00
orbit46          9.438247e-03  1.700448e+00
orbit47          1.071776e-02  2.117272e+00
orbit48          2.591216e-03  1.185880e+00
orbit49          4.306090e-03  2.059047e+00
orbit50          2.281623e-03  1.859655e+00
orbit51          4.861559e-03  2.422517e+00
orbit52          6.178556e-03  1.469047e+00
orbit53          2.931248e-03  1.047068e+00
orbit54          8.785871e-03  1.826898e+00
orbit55          2.019090e-03  1.831219e+00
orbit56          2.145206e-02  4.792369e+00
orbit57          3.455770e-03  1.054298e+00
orbit58          7.138633e-04  6.409750e-01
orbit59          6.890191e-03  2.012845e+00
orbit60          2.401341e-03  1.144909e+00
orbit61          3.790548e-04  5.357590e-01
orbit62          5.189722e-03  3.182644e+00
orbit63          1.727778e-03  1.343351e+00
orbit64          2.489569e-03  1.390130e+00
orbit65          1.447366e-02  2.427242e+00
orbit66          2.065448e-03  9.667226e-01
orbit67          1.750989e-04  5.322310e-01
orbit68          1.920259e-03  1.146149e+00
orbit69          1.557072e-03  6.068464e-01
orbit70          1.163808e-03  6.506981e-01
orbit71          1.186879e-03  4.925609e-01
orbit72          2.726584e-04  2.446496e-01
AP               1.860987e-05  2.274168e-02
bet              2.068170e-03  2.959978e+00
ecc              9.536598e-05  9.638302e-02
eccrad           2.817230e-04  1.968496e-01
close            2.809192e-03  1.202428e+00
constraint       4.955874e-03  2.257519e+00
coreness         2.737084e-03  1.025798e+00
knn              4.036478e-03  1.795027e+00
hubscore         6.821844e-03  1.162626e+00
pagerank         1.841296e-03  3.515307e+00
trans            5.367219e-03  1.741095e+00
evcent           2.418901e-03  1.016670e+00
first            6.778467e-04  4.522174e-01
upto_second      2.970066e-03  9.604590e-01
upto_third       2.189609e-03  6.220270e-01
upto_fourth      4.830155e-03  1.330790e+00
upto_fifth       4.798297e-03  1.760806e+00
upto_sixth       3.389621e-04  1.193961e+00
second           4.091194e-03  1.020371e+00
third            8.930099e-03  3.067206e+00
fourth           2.378959e-03  1.263353e+00
fifth            1.782617e-03  1.356583e+00
sixth            5.891750e-03  1.387305e+00
ratio1           3.032731e-03  1.787640e+00
ratio2           4.139216e-03  1.841642e+00
ratio3           2.527039e-03  1.687937e+00
ratio4           1.050335e-02  4.566013e+00
ratio5           1.148779e-03  3.378595e+00
ratio6           6.136771e-03  1.830217e+00
selfinter        3.027168e-04  5.029508e-01
walktrap_vertex  8.414203e-04  3.037611e+00
bigcom1         -2.397868e-05  1.755012e-01
bigcom2          0.000000e+00  0.000000e+00
bigcom3          1.340823e-04  3.428228e-01
bigcom4          1.667276e-05  2.346273e-01
bigcom6          0.000000e+00  0.000000e+00
bigcom8          1.134434e-05  2.319501e-01
bigcom9          0.000000e+00  2.081668e-19
bigcom11         0.000000e+00  0.000000e+00
bigcom13         1.182664e-05  1.194530e-01
bigcom15         0.000000e+00  2.775558e-19
bigcom16         0.000000e+00  0.000000e+00
bigcom21         7.425957e-06  1.662331e-01
bigcom22         1.241854e-05  2.767777e-02
bigcom24         5.098034e-06  5.857480e-01
bigcom26         2.583097e-05  1.166945e-01
bigcom28         1.967616e-04  3.374773e-01
bigcom30         9.251200e-06  1.644594e-01
bigcom31         0.000000e+00  0.000000e+00
bigcom32         0.000000e+00  0.000000e+00
bigcom33         0.000000e+00  0.000000e+00
bigcom34         0.000000e+00  0.000000e+00
bigcom36         0.000000e+00  0.000000e+00
bigcom37         0.000000e+00  0.000000e+00
bigcom38         0.000000e+00  0.000000e+00
bigcom39         2.205566e-05  3.078352e-01
bigcom40         4.354982e-03  1.185069e+00
bigcom43         0.000000e+00  0.000000e+00
bigcom44         0.000000e+00  2.775558e-19
bigcom46         0.000000e+00  1.387779e-19
bigcom47         0.000000e+00  0.000000e+00
bigcom49         0.000000e+00  0.000000e+00
bigcom50         0.000000e+00  0.000000e+00
bigcom51         0.000000e+00  0.000000e+00
bigcom52         0.000000e+00  0.000000e+00
bigcom54         0.000000e+00  0.000000e+00
bigcom56         1.769524e-05  2.729425e-01
bigcom62         0.000000e+00  0.000000e+00
bigcom66         0.000000e+00  0.000000e+00
bigcom68         0.000000e+00  1.387779e-19
bigcom69         0.000000e+00  0.000000e+00
bigcom71         0.000000e+00  0.000000e+00
bigcom72         0.000000e+00  0.000000e+00
bigcom73         0.000000e+00  0.000000e+00
bigcom74         0.000000e+00  8.326673e-19
bigcom75         0.000000e+00  1.387779e-19
bigcom76         0.000000e+00  0.000000e+00
bigcom77         0.000000e+00  0.000000e+00
bigcom79         0.000000e+00  0.000000e+00
bigcom80         0.000000e+00  0.000000e+00
bigcom82        -2.228278e-05  3.595729e-01
bigcom83         0.000000e+00  0.000000e+00
bigcom84         0.000000e+00  1.387779e-19
bigcom85         0.000000e+00  0.000000e+00
bigcom87         0.000000e+00  0.000000e+00
bigcom89         0.000000e+00  0.000000e+00
bigcom91         0.000000e+00  1.387779e-19
bigcom92         0.000000e+00  1.387779e-19
bigcom93         0.000000e+00  0.000000e+00
bigcom96         0.000000e+00  0.000000e+00
bigcom97         0.000000e+00  1.387779e-19
bigcom98         0.000000e+00  5.551115e-19
bigcom99         0.000000e+00  0.000000e+00
bigcom101        0.000000e+00  0.000000e+00
bigcom104        0.000000e+00  1.387779e-19
bigcom106        0.000000e+00  0.000000e+00
bigcom109        0.000000e+00  0.000000e+00
bigcom113        0.000000e+00  0.000000e+00
bigcom116        2.366974e-05  4.475564e-02
bigcom120        0.000000e+00  0.000000e+00
bigcom123        0.000000e+00  0.000000e+00
bigcom126        0.000000e+00  0.000000e+00
bigcom127       -1.964052e-05  1.236200e-01
bigcom137        0.000000e+00  0.000000e+00
bigcom139        0.000000e+00  0.000000e+00
bigcom140        0.000000e+00  0.000000e+00
bigcom143        0.000000e+00  0.000000e+00
bigcom145        0.000000e+00  0.000000e+00
bigcom146        0.000000e+00  0.000000e+00
bigcom147        0.000000e+00  0.000000e+00
bigcom149        0.000000e+00  0.000000e+00
bigcom153        0.000000e+00  0.000000e+00
bigcom154        0.000000e+00  0.000000e+00
bigcom156        0.000000e+00  0.000000e+00
bigcom157        0.000000e+00  1.387779e-19
bigcom158        0.000000e+00  0.000000e+00
bigcom160        0.000000e+00  0.000000e+00
bigcom161        0.000000e+00  0.000000e+00
bigcom162        0.000000e+00  0.000000e+00
bigcom164        0.000000e+00  0.000000e+00
bigcom166        0.000000e+00  0.000000e+00
bigcom167        0.000000e+00  1.387779e-19
bigcom171        9.661635e-05  1.557057e+00
bigcom173        0.000000e+00  1.387779e-19
bigcom175        0.000000e+00  0.000000e+00
bigcom176        0.000000e+00  0.000000e+00
bigcom177        0.000000e+00  1.387779e-19
bigcom178        0.000000e+00  0.000000e+00
bigcom180       -4.772328e-05  6.963378e-01
bigcom181        0.000000e+00  0.000000e+00
bigcom184        0.000000e+00  1.387779e-19
bigcom186        0.000000e+00  0.000000e+00
bigcom187        0.000000e+00  0.000000e+00
bigcom189        0.000000e+00  0.000000e+00
bigcom194        0.000000e+00  0.000000e+00
bigcom195        0.000000e+00  0.000000e+00
bigcom196        0.000000e+00  0.000000e+00
bigcom204        0.000000e+00  0.000000e+00
bigcom205        0.000000e+00  0.000000e+00
bigcom212        0.000000e+00  0.000000e+00
bigcom214        0.000000e+00  0.000000e+00
bigcom222        0.000000e+00  0.000000e+00
bigcom223        0.000000e+00  0.000000e+00
bigcom226        0.000000e+00  0.000000e+00
bigcom227        0.000000e+00  0.000000e+00
bigcom229        0.000000e+00  0.000000e+00
bigcom233        0.000000e+00  0.000000e+00
bigcom236        0.000000e+00  2.775558e-19
bigcom237        0.000000e+00  1.387779e-19
bigcom246       -1.539789e-05  7.921601e-01
bigcom248        3.615907e-05  2.759575e-01
bigcom249        1.750389e-05  2.383403e-01
bigcom250        0.000000e+00  0.000000e+00
bigcom254        0.000000e+00  0.000000e+00
bigcom266        0.000000e+00  0.000000e+00
bigcom269        0.000000e+00  0.000000e+00
bigcom272        0.000000e+00  0.000000e+00
bigcom274        0.000000e+00  0.000000e+00
bigcom281        0.000000e+00  0.000000e+00
bigcom291        0.000000e+00  1.387779e-19
bigcom292        0.000000e+00  0.000000e+00
bigcom295        0.000000e+00  1.387779e-19
bigcom299        0.000000e+00  0.000000e+00
bigcom301        0.000000e+00  0.000000e+00
bigcom306        0.000000e+00  0.000000e+00
bigcom309        0.000000e+00  0.000000e+00
bigcom314        0.000000e+00  0.000000e+00
bigcom321        0.000000e+00  0.000000e+00
bigcom341        0.000000e+00  0.000000e+00
bigcom350        0.000000e+00  0.000000e+00
bigcom353        0.000000e+00  0.000000e+00
bigcom359        0.000000e+00  0.000000e+00
bigcom363        0.000000e+00  0.000000e+00
bigcom365        0.000000e+00  1.387779e-19
bigcom385        0.000000e+00  0.000000e+00
bigcom386        0.000000e+00  0.000000e+00
bigcom408        6.784708e-05  5.218112e-01
bigcom412        4.731014e-05  8.462241e-01
bigcom480        0.000000e+00  0.000000e+00
spin_vertex      8.620494e-04  3.481183e+00
membership_s1    1.920594e-04  1.674652e-01
membership_s3    0.000000e+00  0.000000e+00
membership_s4    4.133075e-03  1.313551e+00
membership_s5    1.030161e-04  3.558314e-02
membership_s6    8.010028e-05  3.094470e-01
membership_s7    3.011296e-05  2.077561e-01
membership_s8    0.000000e+00  0.000000e+00
membership_s9    0.000000e+00  0.000000e+00
membership_s11   0.000000e+00  0.000000e+00
membership_s12  -2.054723e-05  4.245618e-01
membership_s14   0.000000e+00  0.000000e+00
membership_s15  -1.454469e-05  1.548272e-01
membership_s16  -2.131406e-06  2.797779e-01
membership_s17   0.000000e+00  0.000000e+00
membership_s18   3.840461e-05  1.437282e-01
membership_s20   0.000000e+00  0.000000e+00
membership_s21  -1.974458e-05  8.557881e-02
membership_s22   0.000000e+00  0.000000e+00
membership_s24   0.000000e+00  0.000000e+00
membership_s25   0.000000e+00  0.000000e+00
membership_s26   0.000000e+00  0.000000e+00
membership_s27   6.686428e-05  1.631617e-01
membership_s28   0.000000e+00  0.000000e+00
membership_s30   4.025992e-05  3.495876e-01
membership_s31  -5.933681e-06  1.007929e-01
membership_s32   2.689247e-04  6.339135e-01
membership_s33   0.000000e+00  0.000000e+00
membership_s36   3.822407e-05  8.173300e-02
membership_s37   9.970233e-05  3.748103e-01
V1               2.831729e-03  3.248314e+00
V2               1.768902e-03  3.395138e+00
pdi             -7.995821e-06  4.952266e-01
adhesion         1.209557e-02  3.157262e+00
cohesion         1.304252e-02  2.842450e+00
inner            2.700705e-03  3.272640e+00
outer            1.688697e-03  3.624586e+00
ioratio          4.775087e-03  3.272887e+00
comsize          1.855081e-03  4.300866e+00
[1] "Dataset: med_C Model GLM, run: 6 of 10 2015-06-22 17:29:54"
[1] "glmnet variable coefficients"
                         [,1]          [,2]
(Intercept)     -2.736553e+00 -2.966175e+01
graph0           3.667127e-39  8.466574e-05
graph1           1.701199e-41  4.900619e-06
graph2           1.601883e-39  7.741242e-04
graph3           6.988241e-43  2.519100e-08
graph4          -4.130242e-45 -7.227161e-09
graph5           4.734278e-41 -3.980765e-05
graph6           4.260686e-42  1.370744e-06
graph7           1.127543e-40  3.448954e-05
graph8           3.075053e-40 -5.984780e-04
graph9           1.216166e-44  2.549882e-09
graph10          3.477016e-46 -2.196611e-10
graph11         -1.207972e-47 -1.591184e-11
graph12          4.098383e-44  1.599234e-08
graph13          1.696802e-43  1.752548e-09
graph14          2.718482e-46 -3.223591e-09
graph15          5.176614e-42  1.874334e-06
graph16          7.670180e-44 -3.119810e-08
graph17          1.513047e-43 -6.182666e-08
graph18          3.140004e-42  1.370757e-07
graph19          1.091650e-42  2.989326e-07
graph20          8.208235e-43 -2.159294e-06
graph21          4.751809e-42  2.081143e-06
graph22          4.761951e-42  1.656073e-06
graph23          4.624319e-42  2.267532e-06
graph24          8.174169e-42 -2.892985e-06
graph25          3.257896e-41  2.647703e-05
graph26          2.533046e-41  2.121899e-06
graph27          1.114694e-40 -9.719010e-05
graph28          6.766646e-41  7.288368e-05
graph29         -7.410110e-41 -1.154171e-03
orbit0           3.667127e-39  8.867773e-05
orbit1           1.639040e-41  5.103215e-06
orbit2           2.378680e-40  2.067431e-05
orbit3           1.601883e-39  7.754064e-04
orbit4           1.151660e-42  8.072402e-08
orbit5           1.298078e-42 -6.481871e-08
orbit6          -4.155535e-45 -7.349901e-09
orbit7           2.843178e-41  1.629556e-05
orbit8           4.734278e-41 -3.954700e-05
orbit9           1.328815e-41  3.149865e-06
orbit10          5.086451e-42  2.075695e-06
orbit11          1.373153e-40  1.642857e-05
orbit12          1.327899e-40  3.309742e-05
orbit13          3.770067e-40  2.478804e-04
orbit14          3.075053e-40 -6.042036e-04
orbit15          2.510349e-44  9.663871e-09
orbit16          4.942500e-44 -1.896623e-08
orbit17          2.427551e-44  9.071010e-09
orbit18          5.529892e-45  7.056947e-10
orbit19          2.273051e-46 -3.434694e-10
orbit20          2.736164e-46 -7.542947e-10
orbit21          1.325036e-43  6.399483e-09
orbit22         -1.207998e-47 -1.612724e-11
orbit23          4.656900e-42  5.063902e-06
orbit24          8.029615e-44  4.066515e-08
orbit25          4.970673e-44  7.861635e-09
orbit26          4.125883e-43 -8.732705e-08
orbit27          7.226789e-43  4.119397e-07
orbit28          8.955649e-43 -4.189981e-07
orbit29          2.617641e-43  3.011062e-09
orbit30          1.309028e-42 -2.729636e-06
orbit31          2.249693e-46 -3.881778e-09
orbit32          6.763927e-46 -6.764290e-09
orbit33          1.812170e-41  1.571409e-05
orbit34          5.176614e-42  2.012167e-06
orbit35          3.044056e-43 -1.021078e-07
orbit36          9.884687e-43 -2.220396e-07
orbit37          7.875848e-44 -3.661106e-08
orbit38          3.507139e-42  2.602633e-07
orbit39          6.427413e-43 -8.897075e-08
orbit40          1.725534e-43 -9.300670e-08
orbit41          1.445237e-42  6.797147e-08
orbit42          4.637636e-41  2.072904e-05
orbit43          3.150507e-42  2.349375e-07
orbit44          2.913796e-40 -3.667906e-05
orbit45          3.260337e-42  2.574465e-06
orbit46          2.516047e-42 -7.060291e-07
orbit47          1.325316e-41  7.391278e-06
orbit48          2.119682e-42  5.829677e-07
orbit49          8.278172e-43 -2.186918e-06
orbit50          1.907525e-41 -3.859652e-05
orbit51          9.512747e-42  7.147019e-06
orbit52          1.165985e-41  2.910533e-07
orbit53          2.062843e-41  4.360604e-06
orbit54          4.744566e-42  1.597682e-06
orbit55          1.847657e-40  3.046402e-04
orbit56          1.734316e-41  1.451123e-05
orbit57          3.279943e-42  2.753389e-07
orbit58          6.678924e-41 -1.630321e-04
orbit59          1.124583e-41 -4.298959e-06
orbit60          2.517758e-41 -4.736343e-06
orbit61          2.146351e-40  5.164965e-05
orbit62          9.097435e-41  1.481226e-04
orbit63          8.592751e-41  5.288890e-05
orbit64          5.468978e-41 -3.438511e-05
orbit65          7.621794e-41  4.103764e-05
orbit66          2.947853e-41 -1.706723e-05
orbit67          8.814906e-41 -1.230999e-04
orbit68          1.202990e-40 -9.834643e-05
orbit69          4.959759e-40 -1.365867e-03
orbit70          1.053700e-40  9.090074e-05
orbit71          8.804299e-41  2.031952e-04
orbit72         -7.410110e-41 -1.152230e-03
AP              -1.539553e-38 -8.308540e-02
bet              5.404676e-43  1.896794e-06
ecc             -1.091742e-39  2.572117e-02
eccrad          -6.550452e-39  1.541172e-01
close            1.028919e-36  3.960956e-01
constraint      -4.786534e-37 -3.548658e-01
coreness         6.926763e-39 -2.323731e-04
knn              3.146671e-42 -1.802346e-04
hubscore         2.776923e-36  8.612768e-01
pagerank        -9.321245e-37 -1.065979e+01
trans            6.107660e-38  5.844128e-02
evcent           2.759730e-36  8.891981e-01
first            3.667127e-39  1.009648e-04
upto_second      1.323981e-41  6.187406e-06
upto_third       1.198634e-41  4.253916e-06
upto_fourth      4.352814e-41  4.545783e-05
upto_fifth       5.622438e-40  6.658993e-04
upto_sixth       5.311389e-39  1.172392e-03
second           1.308749e-41  6.020132e-06
third            1.870481e-41  6.112422e-06
fourth          -1.472209e-41 -3.160761e-06
fifth           -4.685690e-41 -4.850903e-05
sixth           -6.135950e-40 -7.917013e-04
ratio1          -4.360518e-41 -2.250540e-04
ratio2          -1.385593e-39 -8.894964e-04
ratio3          -1.835406e-38 -2.501070e-02
ratio4          -3.260221e-37 -3.198430e-01
ratio5           1.034300e-36 -6.928192e-01
ratio6          -4.147317e-39 -3.840946e-03
selfinter        2.536671e-38  7.761269e-02
walktrap_vertex  8.505388e-40 -4.887470e-02
bigcom1         -2.546197e-38 -7.893453e-03
bigcom2         -6.151892e-38 -3.612425e-01
bigcom3         -1.464274e-39  1.249614e-01
bigcom4         -1.116341e-38 -1.272696e-02
bigcom6         -6.153235e-38 -3.485084e-01
bigcom8         -1.130541e-38  4.852564e-02
bigcom9         -6.174807e-38 -2.710720e-01
bigcom11        -6.164002e-38 -2.983079e-01
bigcom13         2.276942e-38  3.819228e-01
bigcom15        -6.165351e-38 -3.953887e-01
bigcom16        -6.154579e-38 -3.161349e-01
bigcom21        -2.062843e-39 -2.238008e-02
bigcom22        -4.174317e-38 -3.054847e-01
bigcom24         2.754153e-37  8.502554e-01
bigcom26        -4.632911e-38 -2.293634e-01
bigcom28         7.805068e-38  2.104728e-01
bigcom30         1.412178e-38  5.396528e-02
bigcom31        -6.150550e-38 -2.221625e-01
bigcom32        -6.154579e-38 -2.629903e-01
bigcom33        -6.149208e-38 -3.800300e-01
bigcom34        -6.147866e-38 -2.541792e-01
bigcom36        -6.151892e-38 -3.591031e-01
bigcom37        -6.147866e-38 -2.597656e-01
bigcom38        -6.149208e-38 -4.520193e-01
bigcom39         4.504785e-38  3.958682e-01
bigcom40         8.315946e-38  1.964280e-01
bigcom43        -6.154579e-38 -2.968683e-01
bigcom44        -5.096500e-38 -1.579620e-01
bigcom46        -6.161307e-38 -2.395868e-01
bigcom47        -6.158614e-38 -2.880944e-01
bigcom49        -6.155924e-38 -3.978386e-01
bigcom50        -6.147866e-38 -4.540082e-01
bigcom51        -6.149208e-38 -2.396466e-01
bigcom52        -6.150550e-38 -3.950676e-01
bigcom54        -6.147866e-38 -2.186215e-01
bigcom56         2.276942e-38  1.497348e-01
bigcom62        -6.150550e-38 -2.759634e-01
bigcom66         0.000000e+00  0.000000e+00
bigcom68        -6.150550e-38 -3.193724e-01
bigcom69        -6.157269e-38 -2.896105e-01
bigcom71        -6.147866e-38 -1.872827e-01
bigcom72        -6.147866e-38 -2.453800e-01
bigcom73        -6.166700e-38 -2.753984e-01
bigcom74        -6.158614e-38 -3.647195e-01
bigcom75        -6.150550e-38 -2.282885e-01
bigcom76        -6.154579e-38 -3.179510e-01
bigcom77        -6.155924e-38 -4.033387e-01
bigcom79        -6.149208e-38 -3.203554e-01
bigcom80        -6.155924e-38 -2.202144e-01
bigcom82         2.754153e-37  9.516115e-01
bigcom83        -6.149208e-38 -1.969067e-01
bigcom84        -6.151892e-38 -3.610615e-01
bigcom85        -6.147866e-38 -2.995202e-01
bigcom87        -6.155924e-38 -3.060439e-01
bigcom89        -6.147866e-38 -2.073336e-01
bigcom91        -6.157269e-38 -4.355362e-01
bigcom92        -6.173454e-38 -2.518621e-01
bigcom93        -6.147866e-38 -2.238707e-01
bigcom96        -6.150550e-38 -3.556695e-01
bigcom97        -6.153235e-38 -4.117584e-01
bigcom98        -6.147866e-38 -4.236891e-01
bigcom99         0.000000e+00  0.000000e+00
bigcom101       -6.165351e-38 -2.369811e-01
bigcom104       -6.149208e-38 -4.184779e-01
bigcom106       -6.149208e-38 -2.429375e-01
bigcom109       -6.149208e-38 -3.895030e-01
bigcom113       -6.147866e-38 -3.687966e-01
bigcom116       -3.107982e-38  4.859738e-02
bigcom120       -6.150550e-38 -3.771510e-02
bigcom123       -6.149208e-38 -2.957003e-01
bigcom126       -6.149208e-38 -1.730239e-01
bigcom127        1.407084e-37  2.693413e-01
bigcom137       -6.155924e-38 -3.923481e-01
bigcom139       -6.150550e-38 -2.943697e-01
bigcom140       -6.147866e-38 -2.693513e-01
bigcom143       -6.147866e-38 -6.500049e-02
bigcom145       -6.150550e-38 -3.445653e-01
bigcom146       -6.150550e-38 -2.839958e-01
bigcom147       -6.168050e-38 -3.083916e-01
bigcom149       -6.149208e-38 -2.911398e-01
bigcom153       -6.154579e-38 -2.422341e-01
bigcom154       -6.147866e-38 -2.235021e-01
bigcom156       -6.151892e-38 -1.991042e-01
bigcom157       -6.162654e-38 -1.663160e-01
bigcom158       -6.147866e-38 -2.670991e-01
bigcom160       -6.147866e-38 -2.891111e-01
bigcom161       -6.149208e-38 -2.885828e-01
bigcom162       -6.149208e-38 -3.007747e-01
bigcom164       -6.147866e-38 -5.646879e-01
bigcom166       -6.153235e-38 -4.692944e-01
bigcom167       -6.161307e-38 -3.214421e-01
bigcom171        3.433239e-37  1.077868e+00
bigcom173       -6.149208e-38 -3.125184e-01
bigcom175       -6.149208e-38 -2.503230e-01
bigcom176       -6.147866e-38 -3.733359e-01
bigcom177       -6.149208e-38 -3.382797e-01
bigcom178       -6.149208e-38 -4.161593e-01
bigcom180        4.437788e-37  1.501009e+00
bigcom181       -6.157269e-38 -3.847135e-01
bigcom184       -6.149208e-38 -3.928344e-01
bigcom186       -6.149208e-38 -3.840329e-01
bigcom187       -6.149208e-38 -4.149989e-01
bigcom189       -6.153235e-38 -3.208921e-01
bigcom194       -6.149208e-38 -4.170282e-01
bigcom195       -6.147866e-38 -2.643139e-01
bigcom196       -6.150550e-38 -3.595466e-01
bigcom204        0.000000e+00  0.000000e+00
bigcom205       -6.149208e-38 -3.171965e-01
bigcom212       -6.149208e-38 -3.318696e-01
bigcom214       -6.147866e-38 -2.887206e-01
bigcom222       -6.149208e-38 -2.241402e-01
bigcom223       -6.153235e-38 -3.313514e-01
bigcom226       -6.150550e-38 -4.044319e-01
bigcom227       -6.150550e-38 -3.166412e-01
bigcom229       -6.147866e-38 -2.088951e-01
bigcom233       -6.150550e-38 -1.715464e-01
bigcom236       -6.147866e-38 -2.705249e-01
bigcom237       -6.151892e-38 -3.357230e-01
bigcom246        2.274823e-37  9.330360e-01
bigcom248        5.086804e-38  2.591580e-01
bigcom249        1.912268e-37  9.327686e-01
bigcom250       -6.165351e-38 -2.755682e-01
bigcom254       -6.149208e-38 -4.439109e-01
bigcom266       -6.149208e-38 -3.401417e-01
bigcom269        0.000000e+00  0.000000e+00
bigcom272       -6.147866e-38 -2.025692e-01
bigcom274       -6.180223e-38 -3.615083e-01
bigcom281       -6.151892e-38 -2.684021e-01
bigcom291       -6.151892e-38 -2.587458e-01
bigcom292       -6.149208e-38 -2.757773e-01
bigcom295       -6.154579e-38 -2.406301e-01
bigcom299       -6.147866e-38 -2.457068e-01
bigcom301       -6.155924e-38 -2.533829e-01
bigcom306       -6.147866e-38 -1.632150e-01
bigcom309       -6.147866e-38 -2.826642e-01
bigcom314       -6.151892e-38 -2.535604e-01
bigcom321       -6.147866e-38 -4.063766e-01
bigcom341       -6.147866e-38 -2.536982e-01
bigcom350       -6.150550e-38 -3.319304e-01
bigcom353       -6.149208e-38 -3.371309e-01
bigcom359       -6.149208e-38 -3.971517e-01
bigcom363       -6.147866e-38 -2.532193e-01
bigcom365       -6.151892e-38 -2.893535e-01
bigcom385       -6.149208e-38 -3.432896e-01
bigcom386       -6.150550e-38 -2.149557e-01
bigcom408        6.123361e-37  1.709251e+00
bigcom412        9.490497e-37  2.125953e+00
bigcom480       -6.147866e-38 -3.816962e-01
spin_vertex      1.073226e-38  3.376988e-02
membership_s1   -3.488096e-38 -1.473059e-01
membership_s3   -6.147866e-38 -5.432646e-03
membership_s4    8.694114e-38  1.866608e-01
membership_s5   -2.421174e-38 -1.420821e-01
membership_s6   -2.854223e-38 -3.840648e-02
membership_s7   -5.009739e-39  4.702664e-02
membership_s8   -6.147866e-38 -2.593897e-01
membership_s9   -6.150550e-38 -2.989752e-01
membership_s11  -6.147866e-38 -1.220436e-01
membership_s12   1.070250e-37  6.398469e-01
membership_s14  -6.150550e-38 -2.681106e-01
membership_s15  -2.287464e-38 -3.719728e-04
membership_s16   1.912268e-37  7.237521e-01
membership_s17  -6.147866e-38 -2.002142e-01
membership_s18  -3.716094e-38 -2.824582e-02
membership_s20   0.000000e+00  0.000000e+00
membership_s21  -3.199365e-38 -3.670467e-02
membership_s22  -6.162654e-38 -2.217004e-01
membership_s24  -6.168050e-38 -2.599533e-01
membership_s25  -6.166700e-38 -2.390093e-01
membership_s26   0.000000e+00  0.000000e+00
membership_s27  -2.415403e-38 -3.654745e-02
membership_s28  -6.150550e-38 -2.182893e-01
membership_s30   2.360977e-38  3.799457e-02
membership_s31  -4.080171e-38 -1.253128e-01
membership_s32   5.718937e-39  1.296511e-01
membership_s33  -6.147866e-38 -2.253001e-01
membership_s36  -4.152108e-38 -5.743314e-02
membership_s37   2.282933e-38  3.523592e-01
V1               1.075889e-37  2.036252e-01
V2              -1.030318e-38  4.649010e-02
pdi             -5.759401e-35 -8.406712e+01
adhesion        -2.424049e-41 -4.297479e-05
cohesion         4.867059e-41  8.978516e-05
inner            7.385639e-42  7.616888e-06
outer            2.077142e-41 -2.196229e-05
ioratio         -3.322605e-37 -4.997920e-01
comsize         -1.557737e-41 -8.630127e-05
[1] "Dataset: med_C Model GBM, run: 7 of 10 2015-06-22 17:30:46"
Iter   TrainDeviance   ValidDeviance   StepSize   Improve
     1        0.4586            -nan     0.0100    0.0005
     2        0.4567            -nan     0.0100    0.0002
     3        0.4546            -nan     0.0100    0.0004
     4        0.4525            -nan     0.0100    0.0002
     5        0.4508            -nan     0.0100    0.0003
     6        0.4487            -nan     0.0100    0.0003
     7        0.4469            -nan     0.0100    0.0001
     8        0.4451            -nan     0.0100    0.0000
     9        0.4434            -nan     0.0100    0.0001
    10        0.4419            -nan     0.0100    0.0001
    20        0.4265            -nan     0.0100    0.0003
    40        0.4032            -nan     0.0100    0.0000
    60        0.3847            -nan     0.0100    0.0000
    80        0.3689            -nan     0.0100    0.0000
   100        0.3540            -nan     0.0100    0.0001
   120        0.3415            -nan     0.0100    0.0000
   140        0.3306            -nan     0.0100   -0.0000
   160        0.3212            -nan     0.0100   -0.0000
   180        0.3105            -nan     0.0100   -0.0001
   200        0.3009            -nan     0.0100    0.0001
   220        0.2923            -nan     0.0100    0.0000
   240        0.2843            -nan     0.0100   -0.0000
   260        0.2755            -nan     0.0100   -0.0000
   265        0.2731            -nan     0.0100   -0.0000

[1] "GBM variable coefficients"
                            var     rel.inf
orbit56                 orbit56 3.045254426
third                     third 2.498693635
V1                           V1 2.438787583
ratio4                   ratio4 2.289533782
orbit18                 orbit18 2.147532604
comsize                 comsize 2.093902494
ratio5                   ratio5 2.093616713
V2                           V2 2.027008951
outer                     outer 1.905925014
orbit45                 orbit45 1.895757048
spin_vertex         spin_vertex 1.829621981
pagerank               pagerank 1.788268441
walktrap_vertex walktrap_vertex 1.614860569
ioratio                 ioratio 1.587745282
bigcom171             bigcom171 1.538254725
membership_s4     membership_s4 1.516616652
orbit65                 orbit65 1.332519279
trans                     trans 1.331074869
orbit62                 orbit62 1.310893268
adhesion               adhesion 1.302324111
bet                         bet 1.284676027
inner                     inner 1.244936702
graph20                 graph20 1.193597569
knn                         knn 1.097518592
graph10                 graph10 1.094785578
orbit39                 orbit39 1.088949613
cohesion               cohesion 1.037466708
graph22                 graph22 1.034961118
graph17                 graph17 1.013157676
orbit55                 orbit55 0.947371337
orbit16                 orbit16 0.922267914
orbit27                 orbit27 0.912438704
graph11                 graph11 0.904051103
orbit32                 orbit32 0.889583490
orbit64                 orbit64 0.876330623
graph26                 graph26 0.866287523
graph5                   graph5 0.859607899
orbit36                 orbit36 0.841332543
graph12                 graph12 0.815612382
orbit33                 orbit33 0.787243284
graph27                 graph27 0.752531837
orbit59                 orbit59 0.740400476
orbit51                 orbit51 0.739598700
graph23                 graph23 0.733410777
graph19                 graph19 0.723505050
orbit50                 orbit50 0.717874772
graph14                 graph14 0.716429965
orbit20                 orbit20 0.714785369
ratio1                   ratio1 0.700279267
orbit37                 orbit37 0.694974685
graph18                 graph18 0.693674289
orbit17                 orbit17 0.685067744
bigcom40               bigcom40 0.669846965
graph4                   graph4 0.661410662
graph13                 graph13 0.643955997
graph6                   graph6 0.626552942
orbit31                 orbit31 0.622230739
graph25                 graph25 0.607483962
orbit52                 orbit52 0.605045783
orbit44                 orbit44 0.601356579
orbit49                 orbit49 0.580148209
orbit38                 orbit38 0.575739915
upto_fifth           upto_fifth 0.569847154
orbit28                 orbit28 0.568651316
orbit26                 orbit26 0.568355076
orbit53                 orbit53 0.567010728
orbit46                 orbit46 0.556935024
ratio3                   ratio3 0.551952226
orbit41                 orbit41 0.547501958
sixth                     sixth 0.547332901
graph16                 graph16 0.542880515
constraint           constraint 0.532565362
orbit24                 orbit24 0.529233038
graph1                   graph1 0.528771345
orbit11                 orbit11 0.518850054
orbit48                 orbit48 0.518259302
ratio6                   ratio6 0.511469877
orbit47                 orbit47 0.499650399
orbit63                 orbit63 0.496172048
ratio2                   ratio2 0.488965973
orbit12                 orbit12 0.474967349
graph24                 graph24 0.470771663
graph3                   graph3 0.467946533
orbit30                 orbit30 0.462518524
upto_sixth           upto_sixth 0.451410533
orbit58                 orbit58 0.450570064
orbit4                   orbit4 0.440295975
orbit40                 orbit40 0.438195080
orbit7                   orbit7 0.437797396
orbit35                 orbit35 0.434013973
orbit9                   orbit9 0.428350338
orbit66                 orbit66 0.413467881
graph28                 graph28 0.405587634
orbit25                 orbit25 0.402082775
fourth                   fourth 0.399719919
orbit10                 orbit10 0.393293519
coreness               coreness 0.391012327
graph21                 graph21 0.386329689
orbit42                 orbit42 0.379811297
orbit21                 orbit21 0.377687696
orbit60                 orbit60 0.373815944
membership_s32   membership_s32 0.373687461
orbit15                 orbit15 0.353952667
orbit29                 orbit29 0.351774789
orbit19                 orbit19 0.338753226
orbit69                 orbit69 0.333970867
graph7                   graph7 0.332453159
orbit61                 orbit61 0.332191125
orbit13                 orbit13 0.309046103
graph9                   graph9 0.308259053
selfinter             selfinter 0.308228586
orbit2                   orbit2 0.305273394
orbit70                 orbit70 0.302232992
graph15                 graph15 0.301964469
upto_fourth         upto_fourth 0.296490283
upto_third           upto_third 0.285566193
orbit23                 orbit23 0.270721353
orbit67                 orbit67 0.266194783
orbit5                   orbit5 0.263104139
orbit57                 orbit57 0.262324282
bigcom28               bigcom28 0.260259835
graph0                   graph0 0.255418638
graph8                   graph8 0.236203364
bigcom246             bigcom246 0.233990744
orbit1                   orbit1 0.233122946
evcent                   evcent 0.229348795
orbit71                 orbit71 0.224444722
upto_second         upto_second 0.211924618
close                     close 0.192062999
orbit54                 orbit54 0.153075616
fifth                     fifth 0.141943815
bigcom4                 bigcom4 0.134368560
graph29                 graph29 0.133473654
graph2                   graph2 0.132654931
hubscore               hubscore 0.127733890
orbit68                 orbit68 0.124155834
orbit22                 orbit22 0.111696655
orbit43                 orbit43 0.058833559
orbit6                   orbit6 0.052921958
membership_s37   membership_s37 0.044954804
pdi                         pdi 0.034001565
second                   second 0.025012146
membership_s30   membership_s30 0.023191476
membership_s7     membership_s7 0.021852248
bigcom39               bigcom39 0.021076649
bigcom1                 bigcom1 0.019401075
bigcom3                 bigcom3 0.013566258
membership_s27   membership_s27 0.012775820
AP                           AP 0.009620998
orbit0                   orbit0 0.000000000
orbit3                   orbit3 0.000000000
orbit8                   orbit8 0.000000000
orbit14                 orbit14 0.000000000
orbit34                 orbit34 0.000000000
orbit72                 orbit72 0.000000000
ecc                         ecc 0.000000000
eccrad                   eccrad 0.000000000
first                     first 0.000000000
bigcom2                 bigcom2 0.000000000
bigcom6                 bigcom6 0.000000000
bigcom8                 bigcom8 0.000000000
bigcom9                 bigcom9 0.000000000
bigcom11               bigcom11 0.000000000
bigcom13               bigcom13 0.000000000
bigcom15               bigcom15 0.000000000
bigcom16               bigcom16 0.000000000
bigcom21               bigcom21 0.000000000
bigcom22               bigcom22 0.000000000
bigcom24               bigcom24 0.000000000
bigcom26               bigcom26 0.000000000
bigcom30               bigcom30 0.000000000
bigcom31               bigcom31 0.000000000
bigcom32               bigcom32 0.000000000
bigcom33               bigcom33 0.000000000
bigcom34               bigcom34 0.000000000
bigcom36               bigcom36 0.000000000
bigcom37               bigcom37 0.000000000
bigcom38               bigcom38 0.000000000
bigcom43               bigcom43 0.000000000
bigcom44               bigcom44 0.000000000
bigcom46               bigcom46 0.000000000
bigcom47               bigcom47 0.000000000
bigcom49               bigcom49 0.000000000
bigcom50               bigcom50 0.000000000
bigcom51               bigcom51 0.000000000
bigcom52               bigcom52 0.000000000
bigcom54               bigcom54 0.000000000
bigcom56               bigcom56 0.000000000
bigcom62               bigcom62 0.000000000
bigcom66               bigcom66 0.000000000
bigcom68               bigcom68 0.000000000
bigcom69               bigcom69 0.000000000
bigcom71               bigcom71 0.000000000
bigcom72               bigcom72 0.000000000
bigcom73               bigcom73 0.000000000
bigcom74               bigcom74 0.000000000
bigcom75               bigcom75 0.000000000
bigcom76               bigcom76 0.000000000
bigcom77               bigcom77 0.000000000
bigcom79               bigcom79 0.000000000
bigcom80               bigcom80 0.000000000
bigcom82               bigcom82 0.000000000
bigcom83               bigcom83 0.000000000
bigcom84               bigcom84 0.000000000
bigcom85               bigcom85 0.000000000
bigcom87               bigcom87 0.000000000
bigcom89               bigcom89 0.000000000
bigcom91               bigcom91 0.000000000
bigcom92               bigcom92 0.000000000
bigcom93               bigcom93 0.000000000
bigcom96               bigcom96 0.000000000
bigcom97               bigcom97 0.000000000
bigcom98               bigcom98 0.000000000
bigcom99               bigcom99 0.000000000
bigcom101             bigcom101 0.000000000
bigcom104             bigcom104 0.000000000
bigcom106             bigcom106 0.000000000
bigcom109             bigcom109 0.000000000
bigcom113             bigcom113 0.000000000
bigcom116             bigcom116 0.000000000
bigcom120             bigcom120 0.000000000
bigcom123             bigcom123 0.000000000
bigcom126             bigcom126 0.000000000
bigcom127             bigcom127 0.000000000
bigcom137             bigcom137 0.000000000
bigcom139             bigcom139 0.000000000
bigcom140             bigcom140 0.000000000
bigcom143             bigcom143 0.000000000
bigcom145             bigcom145 0.000000000
bigcom146             bigcom146 0.000000000
bigcom147             bigcom147 0.000000000
bigcom149             bigcom149 0.000000000
bigcom153             bigcom153 0.000000000
bigcom154             bigcom154 0.000000000
bigcom156             bigcom156 0.000000000
bigcom157             bigcom157 0.000000000
bigcom158             bigcom158 0.000000000
bigcom160             bigcom160 0.000000000
bigcom161             bigcom161 0.000000000
bigcom162             bigcom162 0.000000000
bigcom164             bigcom164 0.000000000
bigcom166             bigcom166 0.000000000
bigcom167             bigcom167 0.000000000
bigcom173             bigcom173 0.000000000
bigcom175             bigcom175 0.000000000
bigcom176             bigcom176 0.000000000
bigcom177             bigcom177 0.000000000
bigcom178             bigcom178 0.000000000
bigcom180             bigcom180 0.000000000
bigcom181             bigcom181 0.000000000
bigcom184             bigcom184 0.000000000
bigcom186             bigcom186 0.000000000
bigcom187             bigcom187 0.000000000
bigcom189             bigcom189 0.000000000
bigcom194             bigcom194 0.000000000
bigcom195             bigcom195 0.000000000
bigcom196             bigcom196 0.000000000
bigcom204             bigcom204 0.000000000
bigcom205             bigcom205 0.000000000
bigcom212             bigcom212 0.000000000
bigcom214             bigcom214 0.000000000
bigcom222             bigcom222 0.000000000
bigcom223             bigcom223 0.000000000
bigcom226             bigcom226 0.000000000
bigcom227             bigcom227 0.000000000
bigcom229             bigcom229 0.000000000
bigcom233             bigcom233 0.000000000
bigcom236             bigcom236 0.000000000
bigcom237             bigcom237 0.000000000
bigcom248             bigcom248 0.000000000
bigcom249             bigcom249 0.000000000
bigcom250             bigcom250 0.000000000
bigcom254             bigcom254 0.000000000
bigcom266             bigcom266 0.000000000
bigcom269             bigcom269 0.000000000
bigcom272             bigcom272 0.000000000
bigcom274             bigcom274 0.000000000
bigcom281             bigcom281 0.000000000
bigcom291             bigcom291 0.000000000
bigcom292             bigcom292 0.000000000
bigcom295             bigcom295 0.000000000
bigcom299             bigcom299 0.000000000
bigcom301             bigcom301 0.000000000
bigcom306             bigcom306 0.000000000
bigcom309             bigcom309 0.000000000
bigcom314             bigcom314 0.000000000
bigcom321             bigcom321 0.000000000
bigcom341             bigcom341 0.000000000
bigcom350             bigcom350 0.000000000
bigcom353             bigcom353 0.000000000
bigcom359             bigcom359 0.000000000
bigcom363             bigcom363 0.000000000
bigcom365             bigcom365 0.000000000
bigcom385             bigcom385 0.000000000
bigcom386             bigcom386 0.000000000
bigcom408             bigcom408 0.000000000
bigcom412             bigcom412 0.000000000
bigcom480             bigcom480 0.000000000
membership_s1     membership_s1 0.000000000
membership_s3     membership_s3 0.000000000
membership_s5     membership_s5 0.000000000
membership_s6     membership_s6 0.000000000
membership_s8     membership_s8 0.000000000
membership_s9     membership_s9 0.000000000
membership_s11   membership_s11 0.000000000
membership_s12   membership_s12 0.000000000
membership_s14   membership_s14 0.000000000
membership_s15   membership_s15 0.000000000
membership_s16   membership_s16 0.000000000
membership_s17   membership_s17 0.000000000
membership_s18   membership_s18 0.000000000
membership_s20   membership_s20 0.000000000
membership_s21   membership_s21 0.000000000
membership_s22   membership_s22 0.000000000
membership_s24   membership_s24 0.000000000
membership_s25   membership_s25 0.000000000
membership_s26   membership_s26 0.000000000
membership_s28   membership_s28 0.000000000
membership_s31   membership_s31 0.000000000
membership_s33   membership_s33 0.000000000
membership_s36   membership_s36 0.000000000
[1] "Dataset: med_C Model RF, run: 7 of 10 2015-06-22 17:32:17"
     |      Out-of-bag   |
Tree |      MSE  %Var(y) |
   1 |   0.1102   191.62 |
   2 |   0.1026   178.43 |
   3 |  0.09745   169.48 |
   4 |  0.09506   165.32 |
   5 |  0.09066   157.67 |
   6 |  0.08672   150.82 |
   7 |  0.08621   149.94 |
   8 |  0.08215   142.87 |
   9 |   0.0787   136.88 |
  10 |  0.07684   133.64 |
  11 |  0.07517   130.74 |
  12 |  0.07354   127.89 |
  13 |  0.07215   125.47 |
  14 |   0.0709   123.31 |
  15 |  0.07004   121.81 |
  16 |  0.06947   120.81 |
  17 |  0.06919   120.33 |
  18 |  0.06818   118.57 |
  19 |  0.06718   116.84 |
  20 |  0.06705   116.61 |
  21 |  0.06646   115.59 |
  22 |  0.06584   114.51 |
  23 |  0.06545   113.82 |
  24 |  0.06547   113.87 |
  25 |  0.06498   113.00 |
  26 |  0.06457   112.29 |
  27 |  0.06439   111.98 |
  28 |  0.06424   111.73 |
  29 |  0.06382   110.99 |
  30 |  0.06373   110.84 |
  31 |  0.06353   110.48 |
  32 |  0.06358   110.58 |
  33 |  0.06339   110.25 |
  34 |   0.0633   110.09 |
  35 |  0.06299   109.54 |
  36 |  0.06287   109.34 |
  37 |  0.06259   108.85 |
  38 |  0.06243   108.57 |
  39 |  0.06245   108.60 |
  40 |  0.06226   108.27 |
  41 |  0.06225   108.26 |
  42 |  0.06236   108.46 |
  43 |  0.06232   108.39 |
  44 |  0.06228   108.32 |
  45 |  0.06215   108.08 |
  46 |  0.06209   107.99 |
  47 |  0.06199   107.80 |
  48 |  0.06186   107.59 |
  49 |  0.06155   107.04 |
  50 |  0.06151   106.98 |
  51 |  0.06148   106.92 |
  52 |  0.06136   106.71 |
  53 |  0.06142   106.81 |
  54 |  0.06133   106.66 |
  55 |  0.06129   106.60 |
  56 |  0.06121   106.46 |
  57 |  0.06109   106.25 |
  58 |  0.06106   106.19 |
  59 |  0.06096   106.02 |
  60 |  0.06085   105.83 |
  61 |  0.06078   105.70 |
  62 |  0.06078   105.70 |
  63 |  0.06071   105.58 |
  64 |  0.06064   105.46 |
  65 |  0.06066   105.49 |
  66 |  0.06067   105.51 |
  67 |  0.06067   105.51 |
  68 |  0.06066   105.49 |
  69 |  0.06071   105.58 |
  70 |  0.06061   105.41 |
  71 |  0.06061   105.41 |
  72 |  0.06051   105.23 |
  73 |  0.06046   105.16 |
  74 |  0.06039   105.02 |
  75 |  0.06034   104.94 |
  76 |  0.06027   104.82 |
  77 |  0.06021   104.72 |
  78 |  0.06011   104.54 |
  79 |  0.06007   104.47 |
  80 |  0.05998   104.32 |
  81 |     0.06   104.35 |
  82 |  0.05998   104.31 |
  83 |  0.05994   104.24 |
  84 |   0.0599   104.18 |
  85 |  0.05978   103.97 |
  86 |  0.05978   103.96 |
  87 |  0.05974   103.89 |
  88 |  0.05977   103.95 |
  89 |  0.05973   103.88 |
  90 |  0.05969   103.81 |
  91 |  0.05963   103.71 |
  92 |  0.05959   103.64 |
  93 |  0.05953   103.53 |
  94 |  0.05949   103.46 |
  95 |  0.05943   103.36 |
  96 |  0.05942   103.34 |
  97 |  0.05937   103.25 |
  98 |  0.05936   103.24 |
  99 |  0.05935   103.21 |
 100 |  0.05934   103.19 |
[1] "Random Forest variable coefficients"
                      %IncMSE IncNodePurity
graph0           4.609819e-04  5.775400e-01
graph1           5.512899e-03  1.385469e+00
graph2           1.299091e-03  7.042292e-01
graph3           3.874894e-03  1.016429e+00
graph4           4.793586e-03  1.248462e+00
graph5           3.054374e-03  1.210939e+00
graph6           3.889904e-03  1.599157e+00
graph7           6.221319e-03  1.332462e+00
graph8           3.278615e-04  3.833823e-01
graph9           2.180122e-03  8.677370e-01
graph10          6.979852e-03  2.183095e+00
graph11          5.938719e-03  1.299840e+00
graph12          7.820031e-03  1.450508e+00
graph13          2.495209e-03  1.130330e+00
graph14          6.463784e-03  1.435025e+00
graph15          3.045638e-03  9.493783e-01
graph16          3.821472e-03  1.264721e+00
graph17          7.571203e-03  1.706710e+00
graph18          3.892546e-03  1.396333e+00
graph19          1.430169e-02  1.933950e+00
graph20          4.376835e-03  2.426413e+00
graph21          3.252118e-03  1.499642e+00
graph22          7.161607e-03  2.100407e+00
graph23          1.419396e-02  2.357977e+00
graph24          5.200007e-03  1.477612e+00
graph25          5.100324e-03  2.114539e+00
graph26          7.713693e-03  1.300937e+00
graph27          1.357479e-03  8.539333e-01
graph28          1.008918e-03  7.296484e-01
graph29          1.044756e-04  2.647326e-01
orbit0           5.099138e-04  3.832446e-01
orbit1           7.058780e-03  1.386422e+00
orbit2           1.866121e-03  1.290686e+00
orbit3           1.225528e-03  6.868651e-01
orbit4           2.341790e-03  1.295841e+00
orbit5           2.381507e-03  9.774802e-01
orbit6           3.637245e-03  1.210633e+00
orbit7           2.662020e-03  1.599190e+00
orbit8           3.093852e-03  1.209759e+00
orbit9           5.129381e-03  1.289825e+00
orbit10          2.439176e-03  1.112423e+00
orbit11          2.149097e-03  7.049657e-01
orbit12          6.305556e-03  1.304931e+00
orbit13          1.336598e-03  7.333639e-01
orbit14          2.698572e-04  4.033116e-01
orbit15          7.767734e-03  1.360920e+00
orbit16          4.862305e-03  2.017101e+00
orbit17          2.927262e-03  1.232271e+00
orbit18          3.163747e-03  3.494733e+00
orbit19          5.786801e-03  1.195352e+00
orbit20          4.100050e-03  1.283577e+00
orbit21          2.323308e-03  1.048569e+00
orbit22          6.359304e-03  1.295623e+00
orbit23          2.936144e-03  1.478629e+00
orbit24          1.150293e-02  2.577799e+00
orbit25          6.155456e-03  1.454726e+00
orbit26          3.564062e-03  1.199355e+00
orbit27          2.122952e-02  2.318290e+00
orbit28          3.453030e-03  1.557710e+00
orbit29          3.926676e-03  1.039417e+00
orbit30          3.574402e-03  1.666816e+00
orbit31          6.579121e-03  1.577968e+00
orbit32          4.657864e-03  1.585089e+00
orbit33          3.535247e-03  1.425194e+00
orbit34          3.025813e-03  1.506901e+00
orbit35          7.437995e-03  1.534524e+00
orbit36          5.688024e-03  1.958996e+00
orbit37          4.639384e-03  1.607971e+00
orbit38          1.853203e-03  1.085355e+00
orbit39          6.261362e-03  2.138267e+00
orbit40          4.165402e-03  1.623075e+00
orbit41          1.559337e-03  1.177542e+00
orbit42          1.002137e-03  7.025778e-01
orbit43          4.127150e-03  1.044983e+00
orbit44          1.346556e-03  1.234529e+00
orbit45          2.966959e-02  4.257655e+00
orbit46          6.783490e-03  1.546454e+00
orbit47          4.691909e-03  1.592729e+00
orbit48          3.081419e-03  1.207139e+00
orbit49          4.761501e-03  2.204453e+00
orbit50          2.966993e-03  1.782261e+00
orbit51          6.026248e-03  1.731343e+00
orbit52          5.657491e-03  1.435188e+00
orbit53          4.756694e-03  1.601141e+00
orbit54          4.917753e-03  1.585346e+00
orbit55          1.392900e-03  1.321806e+00
orbit56          2.277236e-02  4.509546e+00
orbit57          4.905826e-03  1.101742e+00
orbit58          1.907598e-03  5.391456e-01
orbit59          6.124261e-03  1.858949e+00
orbit60          1.553715e-03  7.408443e-01
orbit61          5.749390e-04  9.534518e-01
orbit62          4.915701e-03  2.690007e+00
orbit63          2.396190e-03  1.476410e+00
orbit64          1.880633e-03  1.317296e+00
orbit65          1.530979e-02  2.211768e+00
orbit66          1.330014e-03  7.513774e-01
orbit67          9.094355e-04  5.032071e-01
orbit68          2.281919e-03  1.089004e+00
orbit69          8.312314e-04  5.550553e-01
orbit70          9.066017e-04  8.338051e-01
orbit71          1.160181e-03  6.751343e-01
orbit72          7.856150e-04  2.688816e-01
AP              -2.764939e-05  1.061715e-01
bet              3.273737e-03  3.530297e+00
ecc              8.943016e-05  1.242815e-01
eccrad           8.514743e-05  1.685055e-01
close            2.783272e-03  6.931249e-01
constraint       3.324483e-03  1.594308e+00
coreness         2.520769e-03  1.013263e+00
knn              4.022944e-03  1.956934e+00
hubscore         3.156771e-03  9.521134e-01
pagerank         2.384287e-03  3.254387e+00
trans            3.322890e-03  1.923713e+00
evcent           2.530381e-03  8.500792e-01
first            4.205330e-04  6.364313e-01
upto_second      2.661003e-03  7.881592e-01
upto_third       3.355449e-03  9.239242e-01
upto_fourth      2.128259e-03  9.302142e-01
upto_fifth       5.151086e-03  1.364913e+00
upto_sixth       1.189501e-03  1.002031e+00
second           3.025881e-03  1.076613e+00
third            8.414023e-03  4.158077e+00
fourth           5.679652e-03  1.636951e+00
fifth            3.750899e-03  1.493597e+00
sixth            6.831685e-03  1.668067e+00
ratio1           3.522669e-03  1.783459e+00
ratio2           5.487378e-03  1.613657e+00
ratio3           3.301788e-03  1.398238e+00
ratio4           8.870480e-03  3.678297e+00
ratio5           2.509056e-03  4.221676e+00
ratio6           3.988218e-03  1.423776e+00
selfinter        3.672282e-04  4.130437e-01
walktrap_vertex  1.200572e-03  3.386964e+00
bigcom1          1.074048e-04  2.166636e-01
bigcom2          0.000000e+00  2.775558e-19
bigcom3          6.820121e-05  4.255798e-01
bigcom4          5.573811e-05  2.766128e-01
bigcom6          0.000000e+00  0.000000e+00
bigcom8          6.006464e-05  1.781840e-01
bigcom9          0.000000e+00  1.387779e-19
bigcom11         0.000000e+00  2.081668e-19
bigcom13         2.342175e-05  1.191960e-01
bigcom15         0.000000e+00  6.938894e-19
bigcom16         0.000000e+00  0.000000e+00
bigcom21         5.635035e-05  2.048387e-01
bigcom22        -2.657338e-06  9.885155e-03
bigcom24        -2.396406e-05  5.822484e-01
bigcom26         0.000000e+00  9.714451e-19
bigcom28         2.802535e-04  4.699050e-01
bigcom30         5.219753e-05  9.348539e-02
bigcom31         0.000000e+00  0.000000e+00
bigcom32        -7.039665e-05  2.121036e-01
bigcom33         0.000000e+00  0.000000e+00
bigcom34         0.000000e+00  0.000000e+00
bigcom36         0.000000e+00  2.775558e-19
bigcom37         0.000000e+00  0.000000e+00
bigcom38         0.000000e+00  0.000000e+00
bigcom39         7.332924e-07  2.990125e-01
bigcom40         3.438602e-03  1.160783e+00
bigcom43         0.000000e+00  0.000000e+00
bigcom44         0.000000e+00  1.387779e-19
bigcom46         0.000000e+00  1.387779e-19
bigcom47         0.000000e+00  1.387779e-19
bigcom49         0.000000e+00  0.000000e+00
bigcom50        -7.100092e-05  7.143594e-01
bigcom51         0.000000e+00  1.387779e-19
bigcom52         0.000000e+00  0.000000e+00
bigcom54         0.000000e+00  0.000000e+00
bigcom56        -1.376800e-05  2.150011e-01
bigcom62         0.000000e+00  0.000000e+00
bigcom66         0.000000e+00  0.000000e+00
bigcom68         0.000000e+00  0.000000e+00
bigcom69         0.000000e+00  1.387779e-19
bigcom71         0.000000e+00  0.000000e+00
bigcom72         0.000000e+00  0.000000e+00
bigcom73         0.000000e+00  0.000000e+00
bigcom74         0.000000e+00  0.000000e+00
bigcom75         0.000000e+00  0.000000e+00
bigcom76         0.000000e+00  0.000000e+00
bigcom77         0.000000e+00  0.000000e+00
bigcom79         0.000000e+00  0.000000e+00
bigcom80         0.000000e+00  6.938894e-20
bigcom82         0.000000e+00  0.000000e+00
bigcom83         0.000000e+00  0.000000e+00
bigcom84         0.000000e+00  0.000000e+00
bigcom85         0.000000e+00  0.000000e+00
bigcom87         0.000000e+00  1.387779e-19
bigcom89         0.000000e+00  0.000000e+00
bigcom91         0.000000e+00  2.081668e-19
bigcom92         0.000000e+00  1.387779e-19
bigcom93         0.000000e+00  0.000000e+00
bigcom96         0.000000e+00  0.000000e+00
bigcom97         0.000000e+00  0.000000e+00
bigcom98         0.000000e+00  0.000000e+00
bigcom99         0.000000e+00  0.000000e+00
bigcom101        0.000000e+00  1.387779e-19
bigcom104        0.000000e+00  0.000000e+00
bigcom106        0.000000e+00  0.000000e+00
bigcom109        0.000000e+00  0.000000e+00
bigcom113        0.000000e+00  0.000000e+00
bigcom116        3.069052e-05  1.561856e-01
bigcom120        0.000000e+00  0.000000e+00
bigcom123        0.000000e+00  0.000000e+00
bigcom126        0.000000e+00  0.000000e+00
bigcom127        9.076159e-07  3.380331e-01
bigcom137        0.000000e+00  0.000000e+00
bigcom139        0.000000e+00  0.000000e+00
bigcom140        0.000000e+00  0.000000e+00
bigcom143        0.000000e+00  0.000000e+00
bigcom145        0.000000e+00  2.775558e-19
bigcom146        0.000000e+00  0.000000e+00
bigcom147        0.000000e+00  0.000000e+00
bigcom149        0.000000e+00  1.387779e-19
bigcom153        0.000000e+00  0.000000e+00
bigcom154        0.000000e+00  0.000000e+00
bigcom156        0.000000e+00  4.163336e-19
bigcom157        0.000000e+00  1.387779e-19
bigcom158        0.000000e+00  0.000000e+00
bigcom160        0.000000e+00  0.000000e+00
bigcom161        0.000000e+00  0.000000e+00
bigcom162        0.000000e+00  0.000000e+00
bigcom164        0.000000e+00  0.000000e+00
bigcom166        0.000000e+00  1.387779e-19
bigcom167       -3.199121e-05  1.687013e-01
bigcom171        3.917350e-04  2.767040e+00
bigcom173        0.000000e+00  0.000000e+00
bigcom175        0.000000e+00  0.000000e+00
bigcom176        0.000000e+00  0.000000e+00
bigcom177        0.000000e+00  0.000000e+00
bigcom178        0.000000e+00  0.000000e+00
bigcom180        1.549512e-07  6.227246e-01
bigcom181        0.000000e+00  0.000000e+00
bigcom184        0.000000e+00  0.000000e+00
bigcom186        0.000000e+00  2.775558e-19
bigcom187        0.000000e+00  0.000000e+00
bigcom189        0.000000e+00  2.775558e-19
bigcom194        0.000000e+00  0.000000e+00
bigcom195        0.000000e+00  0.000000e+00
bigcom196        0.000000e+00  0.000000e+00
bigcom204        0.000000e+00  0.000000e+00
bigcom205        0.000000e+00  0.000000e+00
bigcom212        0.000000e+00  0.000000e+00
bigcom214        0.000000e+00  0.000000e+00
bigcom222        0.000000e+00  0.000000e+00
bigcom223        0.000000e+00  0.000000e+00
bigcom226        0.000000e+00  0.000000e+00
bigcom227        0.000000e+00  0.000000e+00
bigcom229        0.000000e+00  0.000000e+00
bigcom233        0.000000e+00  0.000000e+00
bigcom236        0.000000e+00  0.000000e+00
bigcom237        0.000000e+00  0.000000e+00
bigcom246        6.196605e-05  6.465311e-01
bigcom248       -2.990041e-05  3.245800e-01
bigcom249        2.501944e-05  3.893146e-01
bigcom250        0.000000e+00  2.775558e-19
bigcom254        0.000000e+00  1.387779e-19
bigcom266        0.000000e+00  0.000000e+00
bigcom269        0.000000e+00  0.000000e+00
bigcom272        0.000000e+00  0.000000e+00
bigcom274        0.000000e+00  7.285839e-19
bigcom281        0.000000e+00  0.000000e+00
bigcom291        0.000000e+00  0.000000e+00
bigcom292        0.000000e+00  0.000000e+00
bigcom295        0.000000e+00  1.387779e-19
bigcom299        0.000000e+00  0.000000e+00
bigcom301        0.000000e+00  1.387779e-19
bigcom306        0.000000e+00  0.000000e+00
bigcom309        0.000000e+00  0.000000e+00
bigcom314        0.000000e+00  0.000000e+00
bigcom321        0.000000e+00  0.000000e+00
bigcom341        0.000000e+00  0.000000e+00
bigcom350        0.000000e+00  0.000000e+00
bigcom353        0.000000e+00  0.000000e+00
bigcom359        0.000000e+00  0.000000e+00
bigcom363        0.000000e+00  0.000000e+00
bigcom365        0.000000e+00  0.000000e+00
bigcom385        0.000000e+00  0.000000e+00
bigcom386        0.000000e+00  0.000000e+00
bigcom408       -5.931198e-06  3.277369e-01
bigcom412        0.000000e+00  7.074993e-01
bigcom480        0.000000e+00  0.000000e+00
spin_vertex      1.264338e-03  3.830843e+00
membership_s1    1.136645e-04  1.525579e-01
membership_s3    0.000000e+00  0.000000e+00
membership_s4    3.270836e-03  1.833734e+00
membership_s5    1.367515e-04  8.969716e-02
membership_s6    2.800752e-05  2.472363e-01
membership_s7    4.749450e-05  4.603667e-01
membership_s8    0.000000e+00  0.000000e+00
membership_s9    0.000000e+00  0.000000e+00
membership_s11   0.000000e+00  1.387779e-19
membership_s12  -5.419781e-05  3.640483e-01
membership_s14   0.000000e+00  1.387779e-19
membership_s15   4.713517e-05  1.522528e-01
membership_s16  -1.384985e-05  2.966324e-01
membership_s17   0.000000e+00  0.000000e+00
membership_s18   1.033648e-05  6.222437e-02
membership_s20   0.000000e+00  0.000000e+00
membership_s21  -1.152016e-05  4.136898e-02
membership_s22   0.000000e+00  2.775558e-19
membership_s24   0.000000e+00  0.000000e+00
membership_s25   0.000000e+00  0.000000e+00
membership_s26   0.000000e+00  0.000000e+00
membership_s27   6.389842e-05  2.017773e-01
membership_s28   0.000000e+00  0.000000e+00
membership_s30   2.665980e-04  2.247577e-01
membership_s31   3.456196e-05  5.555771e-02
membership_s32   1.301975e-04  5.669721e-01
membership_s33   0.000000e+00  1.387779e-19
membership_s36   5.719787e-05  7.286771e-02
membership_s37   7.710577e-05  3.342952e-01
V1               7.174690e-03  4.098521e+00
V2               3.332202e-03  3.149747e+00
pdi             -1.895997e-07  4.001564e-01
adhesion         8.748963e-03  2.578360e+00
cohesion         8.992271e-03  3.046434e+00
inner            4.244644e-03  3.170815e+00
outer            1.163629e-03  3.727859e+00
ioratio          8.154134e-03  3.515277e+00
comsize          1.625785e-03  4.373930e+00
[1] "Dataset: med_C Model GLM, run: 7 of 10 2015-06-22 17:34:34"
[1] "glmnet variable coefficients"
                         [,1]          [,2]
(Intercept)     -2.729566e+00 -8.486443e+01
graph0           3.081212e-39 -7.083289e-04
graph1           1.418415e-41  3.317138e-06
graph2           1.346438e-39  5.614285e-04
graph3           6.193845e-43  6.356725e-08
graph4          -4.603685e-45 -7.985009e-09
graph5           3.337110e-41 -5.325387e-05
graph6           3.614699e-42  1.036473e-06
graph7           8.715479e-41  1.746328e-05
graph8           2.500473e-40 -3.411616e-04
graph9           1.070479e-44  2.690148e-09
graph10          3.044746e-46 -9.409543e-11
graph11         -1.224167e-47 -1.617889e-11
graph12          3.586186e-44  1.075336e-08
graph13          1.468931e-43  1.080633e-08
graph14          1.142821e-46 -3.572891e-09
graph15          4.484204e-42  1.038521e-06
graph16          6.343974e-44 -4.019075e-08
graph17          1.229738e-43 -4.939642e-08
graph18          2.660498e-42  2.187948e-07
graph19          9.256886e-43  3.173631e-07
graph20          3.145079e-43 -2.105247e-06
graph21          3.949498e-42  2.334423e-06
graph22          3.449890e-42 -8.930101e-07
graph23          3.788231e-42  1.274646e-06
graph24          6.545429e-42 -6.979492e-07
graph25          2.376481e-41  2.189202e-05
graph26          1.940038e-41  1.554115e-06
graph27          7.642373e-41 -1.514319e-04
graph28          5.121642e-41  9.745734e-05
graph29         -7.954711e-41 -1.169445e-03
orbit0           3.081212e-39 -6.736870e-04
orbit1           1.368444e-41  3.948212e-06
orbit2           1.958118e-40 -1.867990e-05
orbit3           1.346438e-39  5.752968e-04
orbit4           1.034170e-42  1.039519e-07
orbit5           1.114939e-42  1.825916e-07
orbit6          -4.624098e-45 -8.022587e-09
orbit7           2.271012e-41  7.905494e-06
orbit8           3.337110e-41 -5.261460e-05
orbit9           1.204726e-41  4.208818e-06
orbit10          4.126979e-42  1.070541e-06
orbit11          1.162877e-40  2.274329e-05
orbit12          1.020394e-40  1.371779e-05
orbit13          3.117187e-40  2.059813e-04
orbit14          2.500473e-40 -3.431247e-04
orbit15          2.239837e-44  9.728364e-09
orbit16          4.317021e-44 -1.138935e-08
orbit17          2.075207e-44  6.583399e-09
orbit18          5.035162e-45 -6.124513e-10
orbit19          1.812067e-46 -3.617058e-10
orbit20          3.133441e-46  1.112092e-09
orbit21          1.118482e-43  9.614969e-09
orbit22         -1.224187e-47 -1.655272e-11
orbit23          3.586214e-42  2.059330e-06
orbit24          7.436441e-44  3.189323e-08
orbit25          3.912001e-44  1.821407e-09
orbit26          3.350082e-43 -1.143184e-07
orbit27          6.619965e-43  5.084633e-07
orbit28          8.056822e-43 -1.125919e-07
orbit29          2.185125e-43 -1.124107e-08
orbit30          1.105264e-42 -2.460467e-06
orbit31          8.371240e-47 -3.349143e-09
orbit32          2.914566e-46 -8.363225e-09
orbit33          1.539948e-41  2.114275e-05
orbit34          4.484204e-42  1.174478e-06
orbit35          2.697783e-43 -1.261282e-07
orbit36          8.354347e-43 -1.788734e-07
orbit37          6.219554e-44 -5.348959e-08
orbit38          2.586526e-42 -1.053765e-06
orbit39          6.038049e-43  9.644886e-08
orbit40          1.304498e-43 -1.015736e-07
orbit41          1.172029e-42  6.159360e-07
orbit42          3.730282e-41  2.881830e-06
orbit43          2.669749e-42  3.200062e-07
orbit44          2.496867e-40 -5.765802e-05
orbit45          3.003989e-42  2.724090e-06
orbit46          2.061925e-42 -3.528422e-07
orbit47          1.040563e-41  5.973626e-06
orbit48          1.699311e-42  1.964333e-07
orbit49          3.169098e-43 -2.093110e-06
orbit50          7.679962e-42 -4.993458e-05
orbit51          8.143990e-42  7.539140e-06
orbit52          9.532767e-42  1.104742e-06
orbit53          1.634833e-41  7.619469e-06
orbit54          3.437786e-42 -9.718128e-07
orbit55          1.474147e-40  2.425730e-04
orbit56          1.611969e-41  1.588325e-05
orbit57          2.430389e-42 -1.581645e-06
orbit58          5.464581e-41 -9.628012e-05
orbit59          9.193806e-42  4.972138e-08
orbit60          1.882871e-41 -1.191746e-05
orbit61          1.905399e-40  1.637340e-04
orbit62          7.184583e-41  1.194196e-04
orbit63          6.172217e-41  3.594884e-05
orbit64          3.742890e-41 -1.141746e-05
orbit65          6.134155e-41  4.513193e-05
orbit66          2.163756e-41 -2.157732e-05
orbit67          7.352167e-41 -1.240962e-04
orbit68          8.156793e-41 -1.628336e-04
orbit69          4.480992e-40 -7.305709e-04
orbit70          7.950951e-41  1.429398e-04
orbit71          6.578794e-41  1.652242e-04
orbit72         -7.954711e-41 -1.168763e-03
AP              -1.944365e-38 -1.132511e-01
bet              3.668081e-43  1.503888e-06
ecc              5.360956e-41  2.613593e-02
eccrad           3.216570e-40  1.563747e-01
close            9.565183e-37  5.548454e-01
constraint      -4.183799e-37 -2.584749e-01
coreness         6.112821e-39  1.048055e-04
knn             -9.202992e-42 -2.392839e-04
hubscore         2.463819e-36  7.978462e-01
pagerank        -9.071578e-37 -9.693576e+00
trans            4.452356e-38 -5.278634e-02
evcent           2.447692e-36  8.986278e-01
first            3.081212e-39 -6.753792e-04
upto_second      1.141311e-41  6.695704e-06
upto_third       1.141170e-41  6.527275e-06
upto_fourth      4.289232e-41  4.979615e-05
upto_fifth       5.028489e-40  6.156498e-04
upto_sixth       5.370016e-39  5.349641e-03
second           1.128737e-41  6.426161e-06
third            1.833131e-41  1.035649e-05
fourth          -1.391232e-41 -6.186212e-06
fifth           -4.642934e-41 -5.342998e-05
sixth           -5.399686e-40 -6.712589e-04
ratio1          -4.797277e-41 -2.785557e-04
ratio2          -1.256487e-39 -7.276084e-04
ratio3          -1.437244e-38 -2.199335e-02
ratio4          -3.048535e-37 -2.791320e-01
ratio5           1.028908e-36 -3.070128e-01
ratio6          -3.492912e-39 -1.828443e-03
selfinter        2.613955e-38  8.735923e-02
walktrap_vertex -4.890158e-42 -7.746827e-02
bigcom1         -2.725845e-38 -1.886270e-02
bigcom2         -6.192358e-38 -3.147906e-01
bigcom3         -5.410788e-39  9.305435e-02
bigcom4         -5.501279e-39  1.625645e-02
bigcom6         -6.193705e-38 -3.690386e-01
bigcom8         -1.422389e-38  4.714812e-02
bigcom9         -6.216685e-38 -2.926285e-01
bigcom11        -6.205849e-38 -3.240192e-01
bigcom13         1.587512e-38  3.269758e-01
bigcom15        -6.203146e-38 -4.223979e-01
bigcom16        -6.196399e-38 -3.184910e-01
bigcom21        -3.240020e-38 -1.871274e-01
bigcom22        -4.097487e-38 -2.809533e-01
bigcom24         1.908213e-37  7.188758e-01
bigcom26        -6.263159e-38 -3.993819e-01
bigcom28         7.061638e-38  2.196217e-01
bigcom30        -2.488837e-39 -9.528898e-03
bigcom31        -6.191012e-38 -2.458125e-01
bigcom32         1.066193e-37  7.534964e-01
bigcom33        -6.189667e-38 -4.036335e-01
bigcom34        -6.188323e-38 -2.644380e-01
bigcom36        -6.191012e-38 -2.705621e-01
bigcom37        -6.189667e-38 -2.721575e-01
bigcom38        -6.191012e-38 -4.412433e-01
bigcom39         4.464086e-38  3.853089e-01
bigcom40         7.984513e-38  1.905636e-01
bigcom43        -6.195052e-38 -3.182620e-01
bigcom44        -5.137330e-38 -1.154467e-01
bigcom46        -6.200446e-38 -2.515091e-01
bigcom47        -6.195052e-38 -3.246690e-01
bigcom49        -6.195052e-38 -4.376157e-01
bigcom50         4.433733e-37  1.242761e+00
bigcom51        -6.189667e-38 -2.574735e-01
bigcom52        -6.191012e-38 -4.119700e-01
bigcom54        -6.188323e-38 -2.163336e-01
bigcom56         1.587512e-38  8.697419e-02
bigcom62        -6.189667e-38 -3.272838e-01
bigcom66        -6.188323e-38 -2.684044e-01
bigcom68        -6.189667e-38 -3.025360e-01
bigcom69        -6.195052e-38 -2.726778e-01
bigcom71        -6.188323e-38 -2.069229e-01
bigcom72        -6.188323e-38 -2.408303e-01
bigcom73        -6.208555e-38 -3.102930e-01
bigcom74        -6.199097e-38 -3.816300e-01
bigcom75        -6.191012e-38 -2.653609e-01
bigcom76        -6.193705e-38 -3.375262e-01
bigcom77        -6.196399e-38 -4.276151e-01
bigcom79        -6.189667e-38 -3.406057e-01
bigcom80        -6.193705e-38 -2.324400e-01
bigcom82        -6.189667e-38 -4.465831e-01
bigcom83        -6.189667e-38 -2.089442e-01
bigcom84        -6.195052e-38 -4.114418e-01
bigcom85        -6.189667e-38 -3.475377e-01
bigcom87        -6.195052e-38 -3.321158e-01
bigcom89         0.000000e+00  0.000000e+00
bigcom91        -6.197748e-38 -4.366598e-01
bigcom92        -6.211262e-38 -2.756634e-01
bigcom93        -6.188323e-38 -2.292710e-01
bigcom96        -6.191012e-38 -3.670216e-01
bigcom97        -6.195052e-38 -4.296981e-01
bigcom98        -6.188323e-38 -4.447045e-01
bigcom99         0.000000e+00  0.000000e+00
bigcom101       -6.203146e-38 -2.578607e-01
bigcom104       -6.189667e-38 -4.518737e-01
bigcom106       -6.189667e-38 -2.614944e-01
bigcom109       -6.189667e-38 -4.190813e-01
bigcom113       -6.189667e-38 -3.026742e-01
bigcom116       -3.051623e-38  5.637372e-02
bigcom120       -6.189667e-38 -6.002516e-02
bigcom123       -6.188323e-38 -2.854322e-01
bigcom126       -6.189667e-38 -1.806083e-01
bigcom127        2.750098e-37  5.859122e-01
bigcom137       -6.195052e-38 -4.315516e-01
bigcom139       -6.191012e-38 -3.323536e-01
bigcom140       -6.191012e-38 -2.858985e-01
bigcom143        0.000000e+00  0.000000e+00
bigcom145       -6.191012e-38 -3.563250e-01
bigcom146       -6.191012e-38 -2.819902e-01
bigcom147       -6.204498e-38 -3.371970e-01
bigcom149       -6.192358e-38 -3.147380e-01
bigcom153       -6.196399e-38 -2.543212e-01
bigcom154       -6.188323e-38 -2.456380e-01
bigcom156       -6.193705e-38 -2.664795e-01
bigcom157       -6.201796e-38 -1.647852e-01
bigcom158       -6.189667e-38 -3.171064e-01
bigcom160       -6.188323e-38 -3.268661e-01
bigcom161       -6.191012e-38 -3.450210e-01
bigcom162       -6.188323e-38 -3.529609e-01
bigcom164       -6.188323e-38 -6.208928e-01
bigcom166       -6.193705e-38 -4.702991e-01
bigcom167        3.002933e-38  3.190597e-01
bigcom171        5.002754e-37  1.378666e+00
bigcom173       -6.188323e-38 -2.851133e-01
bigcom175       -6.189667e-38 -2.642233e-01
bigcom176       -6.188323e-38 -3.667215e-01
bigcom177       -6.189667e-38 -3.641498e-01
bigcom178       -6.189667e-38 -4.362038e-01
bigcom180        4.433733e-37  1.490099e+00
bigcom181       -6.200446e-38 -3.843090e-01
bigcom184       -6.188323e-38 -4.038403e-01
bigcom186       -6.189667e-38 -4.053870e-01
bigcom187       -6.189667e-38 -4.250931e-01
bigcom189       -6.195052e-38 -3.352645e-01
bigcom194       -6.189667e-38 -3.683378e-01
bigcom195       -6.188323e-38 -3.089713e-01
bigcom196       -6.191012e-38 -3.908331e-01
bigcom204        0.000000e+00  0.000000e+00
bigcom205       -6.189667e-38 -3.458418e-01
bigcom212       -6.189667e-38 -3.675796e-01
bigcom214       -6.188323e-38 -2.866134e-01
bigcom222       -6.189667e-38 -2.481985e-01
bigcom223       -6.195052e-38 -3.348548e-01
bigcom226       -6.189667e-38 -4.346417e-01
bigcom227       -6.191012e-38 -3.222027e-01
bigcom229       -6.188323e-38 -2.168306e-01
bigcom233       -6.191012e-38 -1.837760e-01
bigcom236        0.000000e+00  0.000000e+00
bigcom237       -6.192358e-38 -3.609540e-01
bigcom246        2.270758e-37  9.581829e-01
bigcom248        6.450493e-38  3.417748e-01
bigcom249        1.908213e-37  9.197555e-01
bigcom250       -6.204498e-38 -2.810144e-01
bigcom254       -6.189667e-38 -4.764824e-01
bigcom266       -6.191012e-38 -3.451410e-01
bigcom269        0.000000e+00  0.000000e+00
bigcom272       -6.188323e-38 -2.049659e-01
bigcom274       -6.220757e-38 -3.670533e-01
bigcom281       -6.193705e-38 -2.580932e-01
bigcom291       -6.193705e-38 -2.909958e-01
bigcom292       -6.189667e-38 -3.116890e-01
bigcom295       -6.193705e-38 -2.798261e-01
bigcom299       -6.189667e-38 -3.838016e-01
bigcom301       -6.195052e-38 -2.959649e-01
bigcom306       -6.188323e-38 -1.813186e-01
bigcom309        0.000000e+00  0.000000e+00
bigcom314       -6.192358e-38 -2.720036e-01
bigcom321        0.000000e+00  0.000000e+00
bigcom341       -6.189667e-38 -2.777935e-01
bigcom350       -6.191012e-38 -3.440418e-01
bigcom353       -6.188323e-38 -3.441884e-01
bigcom359       -6.189667e-38 -4.290074e-01
bigcom363       -6.188323e-38 -2.362895e-01
bigcom365       -6.191012e-38 -3.478551e-01
bigcom385       -6.189667e-38 -3.604283e-01
bigcom386       -6.189667e-38 -1.867228e-01
bigcom408        4.433733e-37  1.386101e+00
bigcom412        9.484372e-37  2.381609e+00
bigcom480       -6.188323e-38 -3.923944e-01
spin_vertex      4.290599e-39  4.097342e-02
membership_s1   -2.876914e-38 -1.068643e-01
membership_s3   -6.188323e-38 -6.122847e-03
membership_s4    8.575407e-38  1.898047e-01
membership_s5   -2.263701e-38 -1.274216e-01
membership_s6   -3.618414e-38 -9.590634e-02
membership_s7    2.340000e-39  9.039731e-02
membership_s8   -6.189667e-38 -2.717429e-01
membership_s9   -6.188323e-38 -3.393701e-01
membership_s11  -6.189667e-38 -1.985561e-01
membership_s12   1.403028e-37  7.362902e-01
membership_s14  -6.192358e-38 -3.144616e-01
membership_s15  -2.328271e-38 -6.949201e-03
membership_s16   2.750098e-37  5.844324e-01
membership_s17  -6.188323e-38 -2.109411e-01
membership_s18  -3.756773e-38 -4.224980e-02
membership_s20  -6.188323e-38 -4.646972e-01
membership_s21  -3.407789e-38 -5.304083e-02
membership_s22  -6.203146e-38 -2.345173e-01
membership_s24  -6.205849e-38 -2.825240e-01
membership_s25  -6.205849e-38 -2.447760e-01
membership_s26   0.000000e+00  0.000000e+00
membership_s27  -2.635530e-38 -6.570124e-02
membership_s28  -6.191012e-38 -2.329622e-01
membership_s30   2.131746e-38  2.726243e-02
membership_s31  -3.576218e-38 -1.009557e-01
membership_s32  -2.137287e-39  1.200707e-01
membership_s33  -6.188323e-38 -2.148242e-01
membership_s36  -4.374672e-38 -8.034814e-02
membership_s37   2.242218e-38  3.326941e-01
V1               1.135631e-37  2.961215e-01
V2              -1.279529e-38  1.340873e-01
pdi             -7.397011e-35 -1.433932e+02
adhesion        -2.366669e-41 -4.303856e-05
cohesion         4.754789e-41  9.107806e-05
inner            7.321786e-42  5.571757e-06
outer            2.256016e-41 -1.613079e-05
ioratio         -3.254736e-37 -4.296502e-01
comsize         -2.058145e-41 -1.017455e-04
[1] "Dataset: med_C Model GBM, run: 8 of 10 2015-06-22 17:35:12"
Iter   TrainDeviance   ValidDeviance   StepSize   Improve
     1        0.4554            -nan     0.0100    0.0002
     2        0.4537            -nan     0.0100    0.0002
     3        0.4517            -nan     0.0100    0.0003
     4        0.4492            -nan     0.0100    0.0003
     5        0.4472            -nan     0.0100    0.0004
     6        0.4447            -nan     0.0100    0.0003
     7        0.4427            -nan     0.0100    0.0002
     8        0.4411            -nan     0.0100    0.0002
     9        0.4393            -nan     0.0100    0.0000
    10        0.4376            -nan     0.0100    0.0001
    20        0.4228            -nan     0.0100    0.0001
    40        0.3991            -nan     0.0100    0.0002
    60        0.3799            -nan     0.0100    0.0001
    80        0.3650            -nan     0.0100    0.0000
   100        0.3504            -nan     0.0100   -0.0000
   120        0.3378            -nan     0.0100    0.0000
   140        0.3260            -nan     0.0100    0.0000
   160        0.3155            -nan     0.0100   -0.0000
   180        0.3053            -nan     0.0100    0.0000
   200        0.2974            -nan     0.0100   -0.0000
   220        0.2878            -nan     0.0100   -0.0000
   240        0.2792            -nan     0.0100   -0.0000
   260        0.2700            -nan     0.0100   -0.0000
   265        0.2686            -nan     0.0100   -0.0000

[1] "GBM variable coefficients"
                            var     rel.inf
ratio4                   ratio4 2.694351773
third                     third 2.392641044
orbit56                 orbit56 2.313815965
spin_vertex         spin_vertex 2.084468134
orbit45                 orbit45 1.958026383
V1                           V1 1.892833876
outer                     outer 1.815770962
V2                           V2 1.759935604
comsize                 comsize 1.747305539
ratio5                   ratio5 1.736780166
orbit18                 orbit18 1.720657077
walktrap_vertex walktrap_vertex 1.629279034
pagerank               pagerank 1.597990429
membership_s4     membership_s4 1.470620795
orbit62                 orbit62 1.465691885
trans                     trans 1.454515139
orbit65                 orbit65 1.373934823
orbit27                 orbit27 1.369810811
ioratio                 ioratio 1.261812327
graph20                 graph20 1.249440491
orbit55                 orbit55 1.177133403
graph25                 graph25 1.099404509
graph27                 graph27 1.095408507
graph22                 graph22 1.090011515
bet                         bet 1.088945321
orbit36                 orbit36 1.071500231
inner                     inner 1.067469929
upto_fifth           upto_fifth 1.026087958
ratio1                   ratio1 0.987888789
orbit39                 orbit39 0.977944878
adhesion               adhesion 0.961749616
orbit40                 orbit40 0.957314545
graph5                   graph5 0.954002773
bigcom171             bigcom171 0.935928254
cohesion               cohesion 0.925384159
orbit46                 orbit46 0.913470508
graph26                 graph26 0.875412505
orbit17                 orbit17 0.869431609
orbit50                 orbit50 0.860736627
bigcom40               bigcom40 0.844192434
ratio3                   ratio3 0.841346610
orbit38                 orbit38 0.830399296
orbit24                 orbit24 0.825648566
orbit51                 orbit51 0.820347653
graph10                 graph10 0.796313772
orbit21                 orbit21 0.787106592
constraint           constraint 0.778498447
graph17                 graph17 0.771736108
orbit33                 orbit33 0.763844857
orbit41                 orbit41 0.761846618
orbit44                 orbit44 0.751817680
knn                         knn 0.747092760
graph18                 graph18 0.746506096
orbit64                 orbit64 0.724481027
graph6                   graph6 0.718888365
graph1                   graph1 0.716670433
orbit59                 orbit59 0.703619511
orbit20                 orbit20 0.700840485
orbit10                 orbit10 0.680898669
graph23                 graph23 0.674941864
orbit52                 orbit52 0.669365477
orbit32                 orbit32 0.659270814
orbit47                 orbit47 0.659001379
graph24                 graph24 0.654643150
orbit2                   orbit2 0.645124013
orbit63                 orbit63 0.639797015
orbit53                 orbit53 0.632497700
graph19                 graph19 0.632350350
upto_sixth           upto_sixth 0.631428566
ratio6                   ratio6 0.607483709
graph15                 graph15 0.592029694
orbit57                 orbit57 0.587071242
graph14                 graph14 0.582582448
orbit28                 orbit28 0.581976831
orbit16                 orbit16 0.568475104
orbit30                 orbit30 0.559758745
orbit48                 orbit48 0.557988105
orbit26                 orbit26 0.556066889
graph11                 graph11 0.554044178
graph16                 graph16 0.547430855
graph13                 graph13 0.545337658
graph12                 graph12 0.529566373
orbit35                 orbit35 0.507929963
orbit69                 orbit69 0.503298172
graph21                 graph21 0.494900259
graph7                   graph7 0.466727876
close                     close 0.454676906
orbit31                 orbit31 0.441760318
orbit11                 orbit11 0.441590349
orbit60                 orbit60 0.439326449
orbit7                   orbit7 0.428853972
orbit25                 orbit25 0.423811577
orbit9                   orbit9 0.415785057
graph3                   graph3 0.412343202
orbit29                 orbit29 0.406701403
orbit12                 orbit12 0.406200177
fourth                   fourth 0.405037712
selfinter             selfinter 0.402631798
orbit5                   orbit5 0.399566064
orbit54                 orbit54 0.368997889
orbit23                 orbit23 0.368718084
orbit49                 orbit49 0.363935824
orbit61                 orbit61 0.359676328
orbit67                 orbit67 0.334117625
graph28                 graph28 0.332105342
orbit58                 orbit58 0.325859510
orbit1                   orbit1 0.320263908
orbit66                 orbit66 0.319666410
ratio2                   ratio2 0.319145214
graph4                   graph4 0.295215006
orbit4                   orbit4 0.285844198
orbit19                 orbit19 0.279171000
graph2                   graph2 0.274569484
coreness               coreness 0.268653914
sixth                     sixth 0.265223985
graph0                   graph0 0.258450084
orbit70                 orbit70 0.253900419
orbit15                 orbit15 0.251954088
fifth                     fifth 0.244317898
graph8                   graph8 0.220643717
orbit37                 orbit37 0.214694951
orbit42                 orbit42 0.211136434
bigcom248             bigcom248 0.195384064
orbit68                 orbit68 0.193501153
upto_fourth         upto_fourth 0.174221869
evcent                   evcent 0.172419407
hubscore               hubscore 0.165956524
bigcom28               bigcom28 0.165273232
bigcom246             bigcom246 0.159416136
upto_second         upto_second 0.149379671
orbit13                 orbit13 0.139884106
orbit6                   orbit6 0.126867298
graph29                 graph29 0.124204493
graph9                   graph9 0.122260945
orbit43                 orbit43 0.119279077
upto_third           upto_third 0.114146776
orbit71                 orbit71 0.111785376
membership_s32   membership_s32 0.067647368
membership_s30   membership_s30 0.063378341
bigcom4                 bigcom4 0.062075138
bigcom1                 bigcom1 0.058858339
membership_s37   membership_s37 0.048942824
membership_s27   membership_s27 0.036335106
pdi                         pdi 0.035654383
second                   second 0.022849094
AP                           AP 0.016978086
bigcom3                 bigcom3 0.015325577
orbit22                 orbit22 0.014798499
bigcom21               bigcom21 0.012136836
membership_s7     membership_s7 0.009967441
membership_s6     membership_s6 0.008434245
orbit0                   orbit0 0.000000000
orbit3                   orbit3 0.000000000
orbit8                   orbit8 0.000000000
orbit14                 orbit14 0.000000000
orbit34                 orbit34 0.000000000
orbit72                 orbit72 0.000000000
ecc                         ecc 0.000000000
eccrad                   eccrad 0.000000000
first                     first 0.000000000
bigcom2                 bigcom2 0.000000000
bigcom6                 bigcom6 0.000000000
bigcom8                 bigcom8 0.000000000
bigcom9                 bigcom9 0.000000000
bigcom11               bigcom11 0.000000000
bigcom13               bigcom13 0.000000000
bigcom15               bigcom15 0.000000000
bigcom16               bigcom16 0.000000000
bigcom22               bigcom22 0.000000000
bigcom24               bigcom24 0.000000000
bigcom26               bigcom26 0.000000000
bigcom30               bigcom30 0.000000000
bigcom31               bigcom31 0.000000000
bigcom32               bigcom32 0.000000000
bigcom33               bigcom33 0.000000000
bigcom34               bigcom34 0.000000000
bigcom36               bigcom36 0.000000000
bigcom37               bigcom37 0.000000000
bigcom38               bigcom38 0.000000000
bigcom39               bigcom39 0.000000000
bigcom43               bigcom43 0.000000000
bigcom44               bigcom44 0.000000000
bigcom46               bigcom46 0.000000000
bigcom47               bigcom47 0.000000000
bigcom49               bigcom49 0.000000000
bigcom50               bigcom50 0.000000000
bigcom51               bigcom51 0.000000000
bigcom52               bigcom52 0.000000000
bigcom54               bigcom54 0.000000000
bigcom56               bigcom56 0.000000000
bigcom62               bigcom62 0.000000000
bigcom66               bigcom66 0.000000000
bigcom68               bigcom68 0.000000000
bigcom69               bigcom69 0.000000000
bigcom71               bigcom71 0.000000000
bigcom72               bigcom72 0.000000000
bigcom73               bigcom73 0.000000000
bigcom74               bigcom74 0.000000000
bigcom75               bigcom75 0.000000000
bigcom76               bigcom76 0.000000000
bigcom77               bigcom77 0.000000000
bigcom79               bigcom79 0.000000000
bigcom80               bigcom80 0.000000000
bigcom82               bigcom82 0.000000000
bigcom83               bigcom83 0.000000000
bigcom84               bigcom84 0.000000000
bigcom85               bigcom85 0.000000000
bigcom87               bigcom87 0.000000000
bigcom89               bigcom89 0.000000000
bigcom91               bigcom91 0.000000000
bigcom92               bigcom92 0.000000000
bigcom93               bigcom93 0.000000000
bigcom96               bigcom96 0.000000000
bigcom97               bigcom97 0.000000000
bigcom98               bigcom98 0.000000000
bigcom99               bigcom99 0.000000000
bigcom101             bigcom101 0.000000000
bigcom104             bigcom104 0.000000000
bigcom106             bigcom106 0.000000000
bigcom109             bigcom109 0.000000000
bigcom113             bigcom113 0.000000000
bigcom116             bigcom116 0.000000000
bigcom120             bigcom120 0.000000000
bigcom123             bigcom123 0.000000000
bigcom126             bigcom126 0.000000000
bigcom127             bigcom127 0.000000000
bigcom137             bigcom137 0.000000000
bigcom139             bigcom139 0.000000000
bigcom140             bigcom140 0.000000000
bigcom143             bigcom143 0.000000000
bigcom145             bigcom145 0.000000000
bigcom146             bigcom146 0.000000000
bigcom147             bigcom147 0.000000000
bigcom149             bigcom149 0.000000000
bigcom153             bigcom153 0.000000000
bigcom154             bigcom154 0.000000000
bigcom156             bigcom156 0.000000000
bigcom157             bigcom157 0.000000000
bigcom158             bigcom158 0.000000000
bigcom160             bigcom160 0.000000000
bigcom161             bigcom161 0.000000000
bigcom162             bigcom162 0.000000000
bigcom164             bigcom164 0.000000000
bigcom166             bigcom166 0.000000000
bigcom167             bigcom167 0.000000000
bigcom173             bigcom173 0.000000000
bigcom175             bigcom175 0.000000000
bigcom176             bigcom176 0.000000000
bigcom177             bigcom177 0.000000000
bigcom178             bigcom178 0.000000000
bigcom180             bigcom180 0.000000000
bigcom181             bigcom181 0.000000000
bigcom184             bigcom184 0.000000000
bigcom186             bigcom186 0.000000000
bigcom187             bigcom187 0.000000000
bigcom189             bigcom189 0.000000000
bigcom194             bigcom194 0.000000000
bigcom195             bigcom195 0.000000000
bigcom196             bigcom196 0.000000000
bigcom204             bigcom204 0.000000000
bigcom205             bigcom205 0.000000000
bigcom212             bigcom212 0.000000000
bigcom214             bigcom214 0.000000000
bigcom222             bigcom222 0.000000000
bigcom223             bigcom223 0.000000000
bigcom226             bigcom226 0.000000000
bigcom227             bigcom227 0.000000000
bigcom229             bigcom229 0.000000000
bigcom233             bigcom233 0.000000000
bigcom236             bigcom236 0.000000000
bigcom237             bigcom237 0.000000000
bigcom249             bigcom249 0.000000000
bigcom250             bigcom250 0.000000000
bigcom254             bigcom254 0.000000000
bigcom266             bigcom266 0.000000000
bigcom269             bigcom269 0.000000000
bigcom272             bigcom272 0.000000000
bigcom274             bigcom274 0.000000000
bigcom281             bigcom281 0.000000000
bigcom291             bigcom291 0.000000000
bigcom292             bigcom292 0.000000000
bigcom295             bigcom295 0.000000000
bigcom299             bigcom299 0.000000000
bigcom301             bigcom301 0.000000000
bigcom306             bigcom306 0.000000000
bigcom309             bigcom309 0.000000000
bigcom314             bigcom314 0.000000000
bigcom321             bigcom321 0.000000000
bigcom341             bigcom341 0.000000000
bigcom350             bigcom350 0.000000000
bigcom353             bigcom353 0.000000000
bigcom359             bigcom359 0.000000000
bigcom363             bigcom363 0.000000000
bigcom365             bigcom365 0.000000000
bigcom385             bigcom385 0.000000000
bigcom386             bigcom386 0.000000000
bigcom408             bigcom408 0.000000000
bigcom412             bigcom412 0.000000000
bigcom480             bigcom480 0.000000000
membership_s1     membership_s1 0.000000000
membership_s3     membership_s3 0.000000000
membership_s5     membership_s5 0.000000000
membership_s8     membership_s8 0.000000000
membership_s9     membership_s9 0.000000000
membership_s11   membership_s11 0.000000000
membership_s12   membership_s12 0.000000000
membership_s14   membership_s14 0.000000000
membership_s15   membership_s15 0.000000000
membership_s16   membership_s16 0.000000000
membership_s17   membership_s17 0.000000000
membership_s18   membership_s18 0.000000000
membership_s20   membership_s20 0.000000000
membership_s21   membership_s21 0.000000000
membership_s22   membership_s22 0.000000000
membership_s24   membership_s24 0.000000000
membership_s25   membership_s25 0.000000000
membership_s26   membership_s26 0.000000000
membership_s28   membership_s28 0.000000000
membership_s31   membership_s31 0.000000000
membership_s33   membership_s33 0.000000000
membership_s36   membership_s36 0.000000000
[1] "Dataset: med_C Model RF, run: 8 of 10 2015-06-22 17:36:44"
     |      Out-of-bag   |
Tree |      MSE  %Var(y) |
   1 |    0.119   208.85 |
   2 |   0.1115   195.75 |
   3 |   0.1054   185.13 |
   4 |   0.1009   177.18 |
   5 |  0.09443   165.80 |
   6 |  0.08759   153.78 |
   7 |  0.08165   143.35 |
   8 |  0.08188   143.76 |
   9 |  0.07899   138.69 |
  10 |   0.0772   135.55 |
  11 |  0.07559   132.71 |
  12 |  0.07386   129.68 |
  13 |  0.07255   127.39 |
  14 |  0.07106   124.77 |
  15 |  0.07015   123.16 |
  16 |  0.06848   120.23 |
  17 |  0.06844   120.17 |
  18 |  0.06795   119.31 |
  19 |  0.06728   118.12 |
  20 |  0.06619   116.21 |
  21 |   0.0657   115.34 |
  22 |  0.06509   114.28 |
  23 |  0.06483   113.83 |
  24 |   0.0646   113.43 |
  25 |   0.0639   112.19 |
  26 |  0.06355   111.58 |
  27 |  0.06327   111.08 |
  28 |  0.06296   110.53 |
  29 |  0.06264   109.98 |
  30 |  0.06257   109.86 |
  31 |   0.0626   109.91 |
  32 |  0.06243   109.61 |
  33 |  0.06208   109.00 |
  34 |  0.06199   108.83 |
  35 |  0.06173   108.38 |
  36 |  0.06156   108.09 |
  37 |  0.06138   107.76 |
  38 |  0.06124   107.52 |
  39 |  0.06091   106.94 |
  40 |  0.06089   106.91 |
  41 |   0.0608   106.74 |
  42 |  0.06057   106.35 |
  43 |   0.0604   106.05 |
  44 |  0.06028   105.83 |
  45 |  0.06022   105.74 |
  46 |  0.06019   105.68 |
  47 |  0.06002   105.38 |
  48 |  0.05993   105.22 |
  49 |  0.06005   105.44 |
  50 |  0.06003   105.39 |
  51 |  0.05998   105.31 |
  52 |  0.05977   104.94 |
  53 |  0.05984   105.07 |
  54 |  0.05973   104.87 |
  55 |  0.05966   104.75 |
  56 |  0.05962   104.67 |
  57 |  0.05953   104.53 |
  58 |  0.05949   104.45 |
  59 |  0.05939   104.28 |
  60 |  0.05938   104.26 |
  61 |  0.05935   104.21 |
  62 |  0.05933   104.17 |
  63 |  0.05931   104.13 |
  64 |  0.05921   103.95 |
  65 |  0.05915   103.85 |
  66 |  0.05915   103.85 |
  67 |  0.05912   103.81 |
  68 |  0.05915   103.85 |
  69 |  0.05916   103.86 |
  70 |  0.05917   103.89 |
  71 |  0.05923   103.99 |
  72 |  0.05912   103.80 |
  73 |  0.05909   103.74 |
  74 |  0.05906   103.70 |
  75 |  0.05905   103.68 |
  76 |  0.05891   103.43 |
  77 |  0.05883   103.30 |
  78 |  0.05887   103.36 |
  79 |  0.05887   103.37 |
  80 |  0.05883   103.29 |
  81 |  0.05877   103.18 |
  82 |  0.05882   103.27 |
  83 |  0.05884   103.30 |
  84 |  0.05879   103.22 |
  85 |  0.05877   103.19 |
  86 |  0.05884   103.31 |
  87 |  0.05881   103.26 |
  88 |  0.05886   103.34 |
  89 |  0.05886   103.34 |
  90 |  0.05887   103.36 |
  91 |   0.0588   103.23 |
  92 |   0.0588   103.24 |
  93 |  0.05876   103.18 |
  94 |   0.0587   103.07 |
  95 |  0.05868   103.03 |
  96 |  0.05866   102.99 |
  97 |  0.05861   102.91 |
  98 |  0.05857   102.83 |
  99 |  0.05859   102.87 |
 100 |   0.0586   102.89 |
[1] "Random Forest variable coefficients"
                      %IncMSE IncNodePurity
graph0           3.492676e-04  5.052384e-01
graph1           5.573202e-03  1.168766e+00
graph2           9.057171e-04  6.529100e-01
graph3           3.810312e-03  1.209892e+00
graph4           3.259900e-03  1.343858e+00
graph5           2.074710e-03  1.298621e+00
graph6           6.890206e-03  1.637160e+00
graph7           4.329769e-03  1.109229e+00
graph8           1.758014e-04  3.059889e-01
graph9           5.902964e-03  1.256088e+00
graph10          5.106752e-03  1.491908e+00
graph11          6.191136e-03  1.149388e+00
graph12          6.264361e-03  1.305214e+00
graph13          4.020339e-03  1.316309e+00
graph14          4.783250e-03  1.646367e+00
graph15          5.696083e-03  9.560016e-01
graph16          6.317622e-03  1.605749e+00
graph17          7.744861e-03  1.722539e+00
graph18          4.447104e-03  1.394830e+00
graph19          1.742229e-02  2.115760e+00
graph20          3.847592e-03  2.287250e+00
graph21          6.931318e-03  1.528919e+00
graph22          9.930253e-03  2.003690e+00
graph23          1.256510e-02  2.506308e+00
graph24          3.555500e-03  1.496790e+00
graph25          5.475139e-03  1.986982e+00
graph26          1.438585e-02  1.893561e+00
graph27          2.291019e-03  1.285646e+00
graph28          9.610876e-04  7.079536e-01
graph29          9.617814e-05  1.043172e-01
orbit0           2.967119e-04  5.118232e-01
orbit1           5.455319e-03  8.992375e-01
orbit2           3.431432e-03  1.418120e+00
orbit3           1.256624e-03  6.179894e-01
orbit4           4.152086e-03  1.287261e+00
orbit5           3.179499e-03  9.450425e-01
orbit6           6.190738e-03  1.247742e+00
orbit7           1.840622e-03  1.409005e+00
orbit8           3.928046e-03  1.179873e+00
orbit9           8.658706e-03  1.611798e+00
orbit10          4.798860e-03  1.198848e+00
orbit11          2.829795e-03  1.040924e+00
orbit12          7.314749e-03  1.267068e+00
orbit13          1.391134e-03  7.933500e-01
orbit14          3.027585e-04  3.034886e-01
orbit15          3.759732e-03  1.403670e+00
orbit16          5.760456e-03  2.188428e+00
orbit17          4.723981e-03  1.437425e+00
orbit18          4.582106e-03  3.702079e+00
orbit19          2.700393e-03  1.343784e+00
orbit20          4.809724e-03  1.468893e+00
orbit21          2.614418e-03  1.598367e+00
orbit22          7.071373e-03  1.470468e+00
orbit23          2.514028e-03  1.486927e+00
orbit24          5.606295e-03  1.763361e+00
orbit25          4.090144e-03  1.339802e+00
orbit26          3.371668e-03  1.301305e+00
orbit27          2.026195e-02  3.098225e+00
orbit28          2.673839e-03  1.694424e+00
orbit29          2.300107e-03  9.992523e-01
orbit30          4.857724e-03  1.486726e+00
orbit31          6.855141e-03  1.648715e+00
orbit32          4.751863e-03  1.570173e+00
orbit33          3.180167e-03  1.479204e+00
orbit34          4.761835e-03  1.030665e+00
orbit35          4.337398e-03  1.381716e+00
orbit36          4.640030e-03  2.099322e+00
orbit37          1.944227e-03  1.141197e+00
orbit38          2.553908e-03  1.229821e+00
orbit39          5.238867e-03  1.654737e+00
orbit40          4.889539e-03  2.064233e+00
orbit41          2.285165e-03  1.481693e+00
orbit42          1.180821e-03  9.542596e-01
orbit43          4.190359e-03  1.197317e+00
orbit44          1.244275e-03  1.399380e+00
orbit45          2.501567e-02  3.831621e+00
orbit46          4.333808e-03  1.266845e+00
orbit47          6.994445e-03  1.983525e+00
orbit48          4.102229e-03  1.005895e+00
orbit49          4.134853e-03  2.332439e+00
orbit50          2.685935e-03  1.796333e+00
orbit51          6.960287e-03  2.113189e+00
orbit52          3.874413e-03  1.646185e+00
orbit53          1.752463e-03  1.361613e+00
orbit54          7.528459e-03  2.024481e+00
orbit55          1.612915e-03  1.504009e+00
orbit56          2.248632e-02  4.478172e+00
orbit57          3.520080e-03  1.066909e+00
orbit58          8.111368e-04  7.720527e-01
orbit59          7.829863e-03  1.979004e+00
orbit60          1.736686e-03  9.456760e-01
orbit61          3.650445e-04  4.909598e-01
orbit62          4.531655e-03  2.720363e+00
orbit63          2.830998e-03  1.154983e+00
orbit64          2.345964e-03  1.338852e+00
orbit65          1.046639e-02  2.169686e+00
orbit66          1.064368e-03  7.467684e-01
orbit67          1.704886e-03  6.824204e-01
orbit68          2.809101e-03  1.356157e+00
orbit69          1.223958e-03  6.306679e-01
orbit70          9.514392e-04  7.728924e-01
orbit71          9.375959e-04  5.150763e-01
orbit72          1.067558e-04  2.000445e-01
AP               1.426968e-05  1.305963e-01
bet              3.085591e-03  3.226150e+00
ecc              4.092456e-05  1.077819e-01
eccrad           1.502811e-05  8.691152e-02
close            2.570154e-03  9.811890e-01
constraint       5.045743e-03  2.313114e+00
coreness         1.845153e-03  9.607054e-01
knn              5.118168e-03  1.715019e+00
hubscore         3.233295e-03  9.159609e-01
pagerank         1.214082e-03  4.110058e+00
trans            3.097873e-03  1.898149e+00
evcent           3.496174e-03  6.275510e-01
first            8.227599e-04  6.214103e-01
upto_second      3.136273e-03  8.855982e-01
upto_third       2.718654e-03  7.623366e-01
upto_fourth      2.237915e-03  7.690484e-01
upto_fifth       4.997151e-03  1.376927e+00
upto_sixth       7.775856e-04  8.613720e-01
second           3.299056e-03  8.262520e-01
third            1.104633e-02  3.619262e+00
fourth           4.593369e-03  1.471454e+00
fifth            2.816412e-03  1.343096e+00
sixth            4.812494e-03  1.818340e+00
ratio1           5.027374e-03  1.812179e+00
ratio2           3.870341e-03  1.475496e+00
ratio3           5.101439e-03  1.823028e+00
ratio4           9.849459e-03  4.338591e+00
ratio5           1.800650e-03  4.132456e+00
ratio6           3.631618e-03  1.814283e+00
selfinter        3.875428e-05  5.157528e-01
walktrap_vertex  1.154164e-03  3.134014e+00
bigcom1          5.421941e-05  2.100069e-01
bigcom2          0.000000e+00  0.000000e+00
bigcom3          3.602179e-06  3.283975e-01
bigcom4          2.545721e-04  1.939351e-01
bigcom6          0.000000e+00  0.000000e+00
bigcom8          1.223514e-05  1.042635e-01
bigcom9          0.000000e+00  0.000000e+00
bigcom11         0.000000e+00  8.333333e-03
bigcom13         5.854244e-05  1.431041e-01
bigcom15         0.000000e+00  0.000000e+00
bigcom16         0.000000e+00  0.000000e+00
bigcom21        -2.059155e-05  2.292305e-01
bigcom22        -2.931567e-06  7.980997e-03
bigcom24         5.681751e-05  5.026885e-01
bigcom26         1.615581e-05  6.858048e-02
bigcom28         9.796503e-05  3.564286e-01
bigcom30        -6.080575e-06  1.684857e-01
bigcom31         0.000000e+00  0.000000e+00
bigcom32        -1.984959e-05  2.776574e-01
bigcom33         0.000000e+00  0.000000e+00
bigcom34         0.000000e+00  0.000000e+00
bigcom36         0.000000e+00  0.000000e+00
bigcom37         0.000000e+00  0.000000e+00
bigcom38         0.000000e+00  0.000000e+00
bigcom39        -3.486178e-05  2.603431e-01
bigcom40         4.765826e-03  1.388079e+00
bigcom43         0.000000e+00  0.000000e+00
bigcom44         0.000000e+00  0.000000e+00
bigcom46         0.000000e+00  1.387779e-19
bigcom47         0.000000e+00  2.775558e-19
bigcom49         0.000000e+00  0.000000e+00
bigcom50         7.353012e-06  7.689168e-01
bigcom51         0.000000e+00  0.000000e+00
bigcom52         0.000000e+00  0.000000e+00
bigcom54         0.000000e+00  0.000000e+00
bigcom56        -3.073264e-05  2.764903e-01
bigcom62         0.000000e+00  0.000000e+00
bigcom66         0.000000e+00  0.000000e+00
bigcom68         0.000000e+00  0.000000e+00
bigcom69         0.000000e+00  0.000000e+00
bigcom71         0.000000e+00  0.000000e+00
bigcom72         0.000000e+00  0.000000e+00
bigcom73         0.000000e+00  0.000000e+00
bigcom74         0.000000e+00  0.000000e+00
bigcom75         0.000000e+00  0.000000e+00
bigcom76         0.000000e+00  0.000000e+00
bigcom77         0.000000e+00  0.000000e+00
bigcom79         0.000000e+00  0.000000e+00
bigcom80         0.000000e+00  0.000000e+00
bigcom82        -2.353885e-05  6.632866e-01
bigcom83         0.000000e+00  0.000000e+00
bigcom84         0.000000e+00  0.000000e+00
bigcom85         0.000000e+00  1.387779e-19
bigcom87         0.000000e+00  0.000000e+00
bigcom89         0.000000e+00  0.000000e+00
bigcom91         0.000000e+00  0.000000e+00
bigcom92         0.000000e+00  6.245005e-19
bigcom93         0.000000e+00  0.000000e+00
bigcom96         0.000000e+00  0.000000e+00
bigcom97         0.000000e+00  0.000000e+00
bigcom98         0.000000e+00  0.000000e+00
bigcom99         0.000000e+00  0.000000e+00
bigcom101        0.000000e+00  0.000000e+00
bigcom104        0.000000e+00  0.000000e+00
bigcom106        0.000000e+00  0.000000e+00
bigcom109        0.000000e+00  0.000000e+00
bigcom113        0.000000e+00  0.000000e+00
bigcom116        9.564807e-06  7.762577e-02
bigcom120        0.000000e+00  0.000000e+00
bigcom123        0.000000e+00  0.000000e+00
bigcom126        0.000000e+00  0.000000e+00
bigcom127        8.037275e-06  1.876066e-01
bigcom137        0.000000e+00  0.000000e+00
bigcom139        0.000000e+00  0.000000e+00
bigcom140        0.000000e+00  0.000000e+00
bigcom143        0.000000e+00  0.000000e+00
bigcom145        0.000000e+00  1.387779e-19
bigcom146        0.000000e+00  0.000000e+00
bigcom147        0.000000e+00  1.387779e-19
bigcom149        0.000000e+00  0.000000e+00
bigcom153        0.000000e+00  0.000000e+00
bigcom154        0.000000e+00  0.000000e+00
bigcom156        0.000000e+00  0.000000e+00
bigcom157        0.000000e+00  0.000000e+00
bigcom158        0.000000e+00  0.000000e+00
bigcom160        0.000000e+00  0.000000e+00
bigcom161        0.000000e+00  0.000000e+00
bigcom162        0.000000e+00  0.000000e+00
bigcom164        0.000000e+00  0.000000e+00
bigcom166        0.000000e+00  1.387779e-19
bigcom167       -7.616591e-05  2.424228e-01
bigcom171        2.261611e-04  1.356375e+00
bigcom173        0.000000e+00  0.000000e+00
bigcom175        0.000000e+00  0.000000e+00
bigcom176        0.000000e+00  0.000000e+00
bigcom177        0.000000e+00  0.000000e+00
bigcom178        0.000000e+00  0.000000e+00
bigcom180        0.000000e+00  0.000000e+00
bigcom181        0.000000e+00  0.000000e+00
bigcom184        0.000000e+00  0.000000e+00
bigcom186        0.000000e+00  6.938894e-20
bigcom187        0.000000e+00  0.000000e+00
bigcom189        0.000000e+00  0.000000e+00
bigcom194        0.000000e+00  0.000000e+00
bigcom195        0.000000e+00  0.000000e+00
bigcom196        0.000000e+00  0.000000e+00
bigcom204        0.000000e+00  0.000000e+00
bigcom205        0.000000e+00  0.000000e+00
bigcom212        0.000000e+00  0.000000e+00
bigcom214        0.000000e+00  0.000000e+00
bigcom222        0.000000e+00  0.000000e+00
bigcom223        0.000000e+00  0.000000e+00
bigcom226        0.000000e+00  0.000000e+00
bigcom227        0.000000e+00  0.000000e+00
bigcom229        0.000000e+00  0.000000e+00
bigcom233        0.000000e+00  0.000000e+00
bigcom236        0.000000e+00  0.000000e+00
bigcom237        0.000000e+00  0.000000e+00
bigcom246       -2.105911e-05  7.127162e-01
bigcom248        5.160246e-05  5.186950e-01
bigcom249        2.417463e-05  3.150820e-01
bigcom250        0.000000e+00  0.000000e+00
bigcom254        0.000000e+00  0.000000e+00
bigcom266        0.000000e+00  0.000000e+00
bigcom269        0.000000e+00  0.000000e+00
bigcom272        0.000000e+00  0.000000e+00
bigcom274        0.000000e+00  0.000000e+00
bigcom281        0.000000e+00  0.000000e+00
bigcom291        0.000000e+00  0.000000e+00
bigcom292        0.000000e+00  0.000000e+00
bigcom295        0.000000e+00  0.000000e+00
bigcom299        0.000000e+00  0.000000e+00
bigcom301        0.000000e+00  0.000000e+00
bigcom306        0.000000e+00  0.000000e+00
bigcom309        0.000000e+00  0.000000e+00
bigcom314        0.000000e+00  0.000000e+00
bigcom321        0.000000e+00  0.000000e+00
bigcom341        0.000000e+00  0.000000e+00
bigcom350        0.000000e+00  0.000000e+00
bigcom353        0.000000e+00  0.000000e+00
bigcom359        0.000000e+00  0.000000e+00
bigcom363        0.000000e+00  0.000000e+00
bigcom365        0.000000e+00  0.000000e+00
bigcom385        0.000000e+00  0.000000e+00
bigcom386        0.000000e+00  0.000000e+00
bigcom408        6.344660e-05  8.569612e-01
bigcom412        3.433938e-05  1.069947e+00
bigcom480        0.000000e+00  0.000000e+00
spin_vertex      1.578582e-03  4.110197e+00
membership_s1    4.454251e-05  5.230536e-02
membership_s3    0.000000e+00  0.000000e+00
membership_s4    3.797900e-03  1.458743e+00
membership_s5    1.470221e-04  1.213374e-01
membership_s6    1.232515e-04  2.065432e-01
membership_s7    1.852945e-05  4.860795e-01
membership_s8    0.000000e+00  0.000000e+00
membership_s9    0.000000e+00  0.000000e+00
membership_s11   0.000000e+00  0.000000e+00
membership_s12  -3.123863e-05  3.839185e-01
membership_s14   0.000000e+00  0.000000e+00
membership_s15  -4.116309e-05  2.474592e-01
membership_s16   9.138241e-06  3.214103e-01
membership_s17   0.000000e+00  0.000000e+00
membership_s18  -2.508942e-05  1.014165e-01
membership_s20   0.000000e+00  0.000000e+00
membership_s21  -1.902952e-06  1.753901e-01
membership_s22   0.000000e+00  0.000000e+00
membership_s24   0.000000e+00  2.775558e-19
membership_s25   0.000000e+00  3.469447e-20
membership_s26   0.000000e+00  0.000000e+00
membership_s27   7.886047e-05  1.627785e-01
membership_s28   0.000000e+00  0.000000e+00
membership_s30   3.710586e-04  3.200046e-01
membership_s31   7.714696e-06  6.645327e-02
membership_s32   5.283519e-05  3.232574e-01
membership_s33   0.000000e+00  0.000000e+00
membership_s36   8.146693e-05  2.585649e-02
membership_s37   3.584110e-05  2.805275e-01
V1               4.191559e-03  3.370463e+00
V2               1.622441e-03  3.091687e+00
pdi              7.591972e-05  4.251382e-01
adhesion         9.433118e-03  2.905810e+00
cohesion         8.111841e-03  2.908154e+00
inner            4.362054e-03  2.850886e+00
outer            1.389785e-03  3.934626e+00
ioratio          4.346210e-03  3.006919e+00
comsize          1.441377e-03  3.710234e+00
[1] "Dataset: med_C Model GLM, run: 8 of 10 2015-06-22 17:38:26"
[1] "glmnet variable coefficients"
                         [,1]          [,2]
(Intercept)     -2.740382e+00 -9.846164e+01
graph0           3.532853e-39 -3.275224e-04
graph1           1.579238e-41  3.661841e-06
graph2           1.502731e-39  1.450222e-04
graph3           6.747059e-43  9.215398e-08
graph4          -4.537782e-45 -8.546300e-09
graph5           4.263165e-41 -3.235683e-05
graph6           3.876889e-42  7.492819e-07
graph7           1.030566e-40  5.138708e-05
graph8           2.975882e-40 -6.204989e-04
graph9           1.176631e-44  3.587481e-09
graph10          3.199185e-46 -3.377429e-10
graph11         -1.211209e-47 -1.389343e-11
graph12          3.852474e-44  1.533233e-08
graph13          1.599771e-43  2.524516e-08
graph14          1.432608e-46 -3.533078e-09
graph15          4.917167e-42  1.242263e-06
graph16          7.048679e-44 -6.744207e-08
graph17          1.342230e-43 -9.736343e-08
graph18          2.816151e-42  2.707662e-07
graph19          1.024263e-42  5.301351e-07
graph20          6.120379e-43 -1.747734e-06
graph21          4.297496e-42  1.025415e-06
graph22          4.332642e-42  1.170034e-06
graph23          4.116220e-42  1.618241e-06
graph24          7.189608e-42 -2.299454e-06
graph25          2.830997e-41  2.733529e-05
graph26          2.228547e-41  1.067338e-06
graph27          9.727997e-41 -1.043964e-04
graph28          6.270322e-41  4.421384e-05
graph29         -7.913204e-41 -1.187906e-03
orbit0           3.532853e-39 -3.155996e-04
orbit1           1.513622e-41  3.722161e-06
orbit2           2.300556e-40  3.495150e-05
orbit3           1.502731e-39  1.492152e-04
orbit4           1.112382e-42  1.092101e-07
orbit5           1.261688e-42  3.420481e-07
orbit6          -4.562244e-45 -8.609606e-09
orbit7           2.728961e-41  1.666126e-05
orbit8           4.263165e-41 -3.224770e-05
orbit9           1.263308e-41  2.472618e-06
orbit10          4.503230e-42  9.455924e-07
orbit11          1.303867e-40 -2.012906e-06
orbit12          1.218313e-40  6.078220e-05
orbit13          3.493366e-40  1.872857e-04
orbit14          2.975882e-40 -6.209186e-04
orbit15          2.440456e-44  1.270457e-08
orbit16          4.873195e-44  4.967491e-10
orbit17          2.269699e-44 -1.783781e-09
orbit18          5.292941e-45 -2.196874e-09
orbit19          1.903672e-46 -4.830540e-10
orbit20          3.171884e-46 -1.852242e-10
orbit21          1.307061e-43  4.364659e-08
orbit22         -1.211234e-47 -1.403102e-11
orbit23          4.406776e-42  4.060432e-06
orbit24          7.785946e-44  4.357885e-08
orbit25          4.377826e-44  5.106446e-10
orbit26          3.739996e-43 -8.365554e-08
orbit27          7.161975e-43  5.741166e-07
orbit28          8.708973e-43 -1.687224e-07
orbit29          2.385251e-43  9.122784e-09
orbit30          1.257586e-42 -1.970379e-06
orbit31         -1.852100e-47 -5.200148e-09
orbit32          4.753180e-46 -6.633495e-09
orbit33          1.710798e-41  1.106221e-05
orbit34          4.917167e-42  1.342686e-06
orbit35          2.874801e-43 -1.591602e-07
orbit36          9.025463e-43 -7.576026e-07
orbit37          7.093697e-44 -8.929476e-08
orbit38          3.270127e-42  8.689774e-07
orbit39          6.078903e-43 -1.888078e-07
orbit40          1.495044e-43 -1.399927e-07
orbit41          1.224717e-42 -2.726314e-07
orbit42          4.294706e-41  1.827052e-05
orbit43          2.824891e-42  3.982871e-07
orbit44          2.825954e-40 -5.319766e-05
orbit45          3.194406e-42  3.040131e-06
orbit46          2.329693e-42 -5.285285e-09
orbit47          1.236836e-41  9.487795e-06
orbit48          1.930582e-42  1.343674e-06
orbit49          6.104690e-43 -1.769501e-06
orbit50          1.623086e-41 -3.155713e-05
orbit51          8.789762e-42  5.067186e-06
orbit52          1.035860e-41 -1.844386e-06
orbit53          1.816275e-41 -2.012975e-06
orbit54          4.322553e-42  1.136448e-06
orbit55          1.761874e-40  3.370411e-04
orbit56          1.677352e-41  1.492313e-05
orbit57          2.780362e-42 -7.600055e-07
orbit58          6.849827e-41 -1.016486e-04
orbit59          1.000054e-41 -2.736309e-06
orbit60          2.155145e-41 -1.099796e-05
orbit61          2.110775e-40  2.044509e-04
orbit62          8.288965e-41  1.394928e-04
orbit63          7.847924e-41  4.304022e-05
orbit64          4.451437e-41 -4.733275e-06
orbit65          6.853847e-41  3.851253e-05
orbit66          2.595582e-41 -1.968766e-05
orbit67          8.420304e-41 -1.175644e-04
orbit68          1.047571e-40 -1.083198e-04
orbit69          4.638030e-40 -1.157680e-03
orbit70          1.003239e-40  8.852961e-05
orbit71          6.899486e-41 -2.767021e-05
orbit72         -7.913204e-41 -1.186678e-03
AP              -2.034770e-38 -1.112504e-01
bet              3.593123e-43  5.909522e-07
ecc             -3.300378e-39 -1.952335e-03
eccrad          -1.980227e-38 -1.148952e-02
close            1.010949e-36  4.875733e-01
constraint      -4.579300e-37 -1.760370e-01
coreness         6.776280e-39  1.057913e-03
knn             -8.642619e-42 -2.323487e-04
hubscore         2.672140e-36  1.181257e+00
pagerank        -9.242234e-37 -1.034215e+01
trans            4.536622e-38 -6.083072e-02
evcent           2.652895e-36  1.173785e+00
first            3.532853e-39 -3.155904e-04
upto_second      1.209778e-41  2.617698e-06
upto_third       1.204576e-41  6.376951e-06
upto_fourth      4.124169e-41  3.898258e-05
upto_fifth       4.970137e-40  6.039114e-04
upto_sixth       5.590733e-39  6.397596e-03
second           1.194857e-41  2.427653e-06
third            1.928282e-41  1.153212e-05
fourth          -1.483835e-41 -6.564606e-06
fifth           -4.458606e-41 -4.122666e-05
sixth           -5.316617e-40 -6.487331e-04
ratio1          -5.323119e-41 -2.755317e-04
ratio2          -1.356131e-39 -1.697021e-03
ratio3          -1.414826e-38 -1.796114e-02
ratio4          -2.810680e-37 -1.998545e-01
ratio5           1.031404e-36 -7.418243e-01
ratio6          -3.472933e-39 -1.258407e-03
selfinter        2.453807e-38  7.949848e-02
walktrap_vertex  7.492433e-39 -2.760513e-02
bigcom1         -2.671490e-38 -1.472546e-02
bigcom2         -6.131048e-38 -3.241145e-01
bigcom3         -1.423267e-38  5.942021e-02
bigcom4         -8.202546e-39 -4.232892e-03
bigcom6         -6.129729e-38 -3.683645e-01
bigcom8         -2.648629e-38 -6.350635e-02
bigcom9         -6.149579e-38 -2.650650e-01
bigcom11        -6.142948e-38 -2.819963e-01
bigcom13         2.298983e-38  3.654237e-01
bigcom15        -6.144273e-38 -3.810569e-01
bigcom16        -6.133688e-38 -2.991189e-01
bigcom21        -3.551234e-39 -8.306114e-03
bigcom22        -4.172667e-38 -2.931337e-01
bigcom24         1.914453e-37  7.228900e-01
bigcom26        -4.583204e-38 -2.183351e-01
bigcom28         7.822910e-38  2.200889e-01
bigcom30        -2.670370e-41  1.441627e-02
bigcom31        -6.128410e-38 -2.389306e-01
bigcom32         1.409271e-37  8.898954e-01
bigcom33        -6.127092e-38 -3.622641e-01
bigcom34        -6.125774e-38 -2.452117e-01
bigcom36        -6.131048e-38 -3.359334e-01
bigcom37        -6.127092e-38 -2.557104e-01
bigcom38        -6.127092e-38 -3.973197e-01
bigcom39        -8.114506e-39  1.559957e-01
bigcom40         8.579643e-38  1.980186e-01
bigcom43        -6.132368e-38 -3.015000e-01
bigcom44        -5.058035e-38 -1.297626e-01
bigcom46        -6.140299e-38 -2.354016e-01
bigcom47        -6.136331e-38 -2.635612e-01
bigcom49        -6.132368e-38 -3.796167e-01
bigcom50         4.439969e-37  1.211615e+00
bigcom51        -6.127092e-38 -2.225553e-01
bigcom52        -6.129729e-38 -3.811920e-01
bigcom54        -6.125774e-38 -1.843559e-01
bigcom56         2.298983e-38  1.357387e-01
bigcom62        -6.128410e-38 -2.711833e-01
bigcom66        -6.125774e-38 -2.361993e-01
bigcom68        -6.128410e-38 -3.114122e-01
bigcom69        -6.136331e-38 -2.844406e-01
bigcom71        -6.125774e-38 -1.900664e-01
bigcom72        -6.125774e-38 -2.149177e-01
bigcom73        -6.144273e-38 -2.745219e-01
bigcom74        -6.133688e-38 -3.661681e-01
bigcom75        -6.128410e-38 -2.364582e-01
bigcom76        -6.132368e-38 -3.218755e-01
bigcom77        -6.132368e-38 -4.185283e-01
bigcom79        -6.127092e-38 -3.204527e-01
bigcom80        -6.132368e-38 -1.923695e-01
bigcom82         4.439969e-37  1.279757e+00
bigcom83        -6.127092e-38 -2.078865e-01
bigcom84        -6.132368e-38 -3.832657e-01
bigcom85        -6.127092e-38 -3.280774e-01
bigcom87        -6.133688e-38 -3.068260e-01
bigcom89        -6.125774e-38 -1.946960e-01
bigcom91        -6.133688e-38 -3.952345e-01
bigcom92        -6.149579e-38 -2.475986e-01
bigcom93        -6.125774e-38 -2.222041e-01
bigcom96        -6.128410e-38 -3.450385e-01
bigcom97        -6.132368e-38 -4.043551e-01
bigcom98        -6.125774e-38 -3.896871e-01
bigcom99         0.000000e+00  0.000000e+00
bigcom101       -6.141623e-38 -2.316291e-01
bigcom104       -6.127092e-38 -4.322203e-01
bigcom106       -6.127092e-38 -2.068141e-01
bigcom109       -6.127092e-38 -3.974202e-01
bigcom113       -6.127092e-38 -3.034645e-01
bigcom116       -2.988452e-38  6.997683e-02
bigcom120       -6.128410e-38 -4.580504e-02
bigcom123       -6.127092e-38 -3.063449e-01
bigcom126       -6.125774e-38 -1.104856e-01
bigcom127        1.072440e-37  2.392395e-01
bigcom137       -6.132368e-38 -3.839137e-01
bigcom139       -6.128410e-38 -2.925755e-01
bigcom140       -6.128410e-38 -2.687739e-01
bigcom143       -6.125774e-38 -6.839968e-02
bigcom145       -6.128410e-38 -3.502943e-01
bigcom146       -6.127092e-38 -2.255755e-01
bigcom147       -6.140299e-38 -3.087112e-01
bigcom149       -6.129729e-38 -2.923928e-01
bigcom153       -6.135009e-38 -2.339641e-01
bigcom154       -6.125774e-38 -2.285614e-01
bigcom156       -6.131048e-38 -2.341591e-01
bigcom157       -6.141623e-38 -1.518365e-01
bigcom158       -6.127092e-38 -2.916161e-01
bigcom160       -6.125774e-38 -2.878953e-01
bigcom161       -6.128410e-38 -3.178583e-01
bigcom162       -6.127092e-38 -3.174944e-01
bigcom164       -6.125774e-38 -5.770646e-01
bigcom166       -6.132368e-38 -4.435594e-01
bigcom167        3.065530e-38  3.452253e-01
bigcom171        3.435345e-37  1.077723e+00
bigcom173       -6.127092e-38 -3.101518e-01
bigcom175       -6.127092e-38 -2.480559e-01
bigcom176       -6.125774e-38 -3.179152e-01
bigcom177       -6.127092e-38 -3.176143e-01
bigcom178       -6.127092e-38 -4.185566e-01
bigcom180       -6.125774e-38 -2.601414e-01
bigcom181       -6.137653e-38 -3.936457e-01
bigcom184       -6.128410e-38 -3.878977e-01
bigcom186       -6.127092e-38 -3.761702e-01
bigcom187       -6.127092e-38 -3.869724e-01
bigcom189       -6.132368e-38 -3.093435e-01
bigcom194       -6.128410e-38 -4.025416e-01
bigcom195       -6.125774e-38 -2.873159e-01
bigcom196       -6.128410e-38 -3.506021e-01
bigcom204        0.000000e+00  0.000000e+00
bigcom205       -6.127092e-38 -3.138338e-01
bigcom212       -6.127092e-38 -3.359055e-01
bigcom214       -6.125774e-38 -2.817911e-01
bigcom222       -6.127092e-38 -2.406759e-01
bigcom223       -6.132368e-38 -3.501040e-01
bigcom226       -6.128410e-38 -4.035082e-01
bigcom227       -6.128410e-38 -3.095544e-01
bigcom229       -6.125774e-38 -2.052838e-01
bigcom233       -6.127092e-38 -1.514959e-01
bigcom236       -6.125774e-38 -2.800939e-01
bigcom237       -6.128410e-38 -3.503054e-01
bigcom246        2.276984e-37  9.049667e-01
bigcom248        1.410790e-37  4.911582e-01
bigcom249        1.914453e-37  9.356747e-01
bigcom250       -6.142948e-38 -2.708690e-01
bigcom254       -6.127092e-38 -4.601318e-01
bigcom266       -6.128410e-38 -3.217922e-01
bigcom269        0.000000e+00  0.000000e+00
bigcom272       -6.125774e-38 -1.936994e-01
bigcom274       -6.156224e-38 -3.642317e-01
bigcom281       -6.131048e-38 -2.377209e-01
bigcom291       -6.131048e-38 -2.774642e-01
bigcom292       -6.127092e-38 -2.855153e-01
bigcom295       -6.131048e-38 -2.330980e-01
bigcom299       -6.127092e-38 -3.626635e-01
bigcom301       -6.133688e-38 -2.866642e-01
bigcom306       -6.125774e-38 -1.873272e-01
bigcom309       -6.125774e-38 -2.302021e-01
bigcom314       -6.129729e-38 -2.379940e-01
bigcom321       -6.125774e-38 -4.063218e-01
bigcom341       -6.127092e-38 -2.613025e-01
bigcom350       -6.128410e-38 -3.188944e-01
bigcom353       -6.127092e-38 -3.279836e-01
bigcom359       -6.125774e-38 -3.828545e-01
bigcom363       -6.125774e-38 -2.243183e-01
bigcom365       -6.128410e-38 -2.389073e-01
bigcom385       -6.127092e-38 -3.427313e-01
bigcom386       -6.127092e-38 -2.112189e-01
bigcom408        6.125512e-37  1.707422e+00
bigcom412        9.492646e-37  2.142069e+00
bigcom480       -6.125774e-38 -3.801035e-01
spin_vertex      3.695724e-39 -1.603404e-02
membership_s1   -3.604861e-38 -1.445592e-01
membership_s3   -6.125774e-38 -6.193650e-03
membership_s4    8.849555e-38  1.877513e-01
membership_s5   -2.943867e-38 -1.529478e-01
membership_s6   -3.025655e-38 -6.316014e-02
membership_s7   -2.790893e-41  7.465046e-02
membership_s8   -6.127092e-38 -2.553566e-01
membership_s9   -6.128410e-38 -2.394380e-01
membership_s11  -6.127092e-38 -1.721711e-01
membership_s12   1.072440e-37  6.614118e-01
membership_s14  -6.128410e-38 -2.503671e-01
membership_s15  -1.847116e-39  9.445342e-02
membership_s16   1.409271e-37  6.013435e-01
membership_s17  -6.125774e-38 -1.765903e-01
membership_s18  -3.630427e-38 -4.944962e-02
membership_s20  -6.125774e-38 -4.115555e-01
membership_s21  -3.494850e-38 -6.772846e-02
membership_s22  -6.141623e-38 -2.114498e-01
membership_s24  -6.144273e-38 -2.594827e-01
membership_s25  -6.146925e-38 -2.274456e-01
membership_s26   0.000000e+00  0.000000e+00
membership_s27  -2.279530e-38 -4.862204e-02
membership_s28  -6.128410e-38 -2.192405e-01
membership_s30   2.595470e-38  4.930452e-02
membership_s31  -3.564598e-38 -8.227437e-02
membership_s32  -1.235678e-39  8.941292e-02
membership_s33  -6.125774e-38 -1.740711e-01
membership_s36  -4.347621e-38 -6.611675e-02
membership_s37   1.966924e-38  3.440519e-01
V1               1.099389e-37  1.927182e-01
V2               3.046376e-39  6.266890e-02
pdi             -7.886467e-35 -1.339066e+02
adhesion        -2.443013e-41 -4.183169e-05
cohesion         4.907487e-41  8.789981e-05
inner            7.734464e-42  9.525985e-06
outer            2.343552e-41 -3.654449e-06
ioratio         -3.407003e-37 -5.218818e-01
comsize         -1.770391e-41 -6.872431e-05
[1] "Dataset: med_C Model GBM, run: 9 of 10 2015-06-22 17:39:06"
Iter   TrainDeviance   ValidDeviance   StepSize   Improve
     1        0.4641            -nan     0.0100   -0.0000
     2        0.4618            -nan     0.0100    0.0004
     3        0.4598            -nan     0.0100    0.0002
     4        0.4578            -nan     0.0100    0.0002
     5        0.4560            -nan     0.0100    0.0002
     6        0.4539            -nan     0.0100    0.0003
     7        0.4518            -nan     0.0100    0.0002
     8        0.4500            -nan     0.0100    0.0002
     9        0.4481            -nan     0.0100    0.0002
    10        0.4464            -nan     0.0100    0.0003
    20        0.4313            -nan     0.0100    0.0002
    40        0.4073            -nan     0.0100    0.0001
    60        0.3885            -nan     0.0100   -0.0000
    80        0.3715            -nan     0.0100    0.0000
   100        0.3588            -nan     0.0100   -0.0000
   120        0.3467            -nan     0.0100    0.0000
   140        0.3357            -nan     0.0100    0.0000
   160        0.3249            -nan     0.0100   -0.0000
   180        0.3139            -nan     0.0100   -0.0000
   200        0.3049            -nan     0.0100   -0.0001
   220        0.2963            -nan     0.0100   -0.0000
   240        0.2863            -nan     0.0100    0.0000
   260        0.2767            -nan     0.0100    0.0001
   265        0.2744            -nan     0.0100    0.0000

[1] "GBM variable coefficients"
                            var    rel.inf
orbit56                 orbit56 2.90215207
third                     third 2.55726035
pagerank               pagerank 2.06114279
ratio4                   ratio4 2.03098329
walktrap_vertex walktrap_vertex 1.98390006
comsize                 comsize 1.94631874
orbit27                 orbit27 1.91670148
ratio5                   ratio5 1.90410421
ioratio                 ioratio 1.90043729
orbit18                 orbit18 1.86130208
bet                         bet 1.70731617
inner                     inner 1.66348830
orbit55                 orbit55 1.61113008
V2                           V2 1.61006860
V1                           V1 1.56916305
orbit45                 orbit45 1.53062451
outer                     outer 1.47736433
membership_s4     membership_s4 1.38720667
orbit62                 orbit62 1.35143296
spin_vertex         spin_vertex 1.30085936
bigcom171             bigcom171 1.24592317
graph20                 graph20 1.18244018
orbit24                 orbit24 1.16957187
bigcom40               bigcom40 1.14897013
orbit47                 orbit47 1.13856476
graph25                 graph25 1.10833533
trans                     trans 1.09267405
upto_fifth           upto_fifth 1.03616733
orbit44                 orbit44 0.99631751
graph22                 graph22 0.97083448
orbit46                 orbit46 0.93315740
orbit40                 orbit40 0.89733449
graph5                   graph5 0.89599559
orbit36                 orbit36 0.89296093
graph26                 graph26 0.88500523
graph19                 graph19 0.87868193
graph10                 graph10 0.87235436
orbit28                 orbit28 0.86736933
graph1                   graph1 0.84308175
orbit39                 orbit39 0.80317000
adhesion               adhesion 0.80296582
graph27                 graph27 0.80210475
graph15                 graph15 0.78679869
orbit16                 orbit16 0.76716793
orbit65                 orbit65 0.74739572
orbit32                 orbit32 0.73330995
orbit21                 orbit21 0.73062676
orbit41                 orbit41 0.71706827
graph3                   graph3 0.70888130
orbit33                 orbit33 0.69805868
graph17                 graph17 0.69728765
graph23                 graph23 0.69622044
orbit51                 orbit51 0.69409761
orbit64                 orbit64 0.69145830
orbit4                   orbit4 0.67487841
orbit49                 orbit49 0.67338209
orbit50                 orbit50 0.66673996
graph4                   graph4 0.64785582
cohesion               cohesion 0.64725997
orbit52                 orbit52 0.64369925
orbit17                 orbit17 0.63243850
graph21                 graph21 0.59873357
ratio3                   ratio3 0.59419313
orbit26                 orbit26 0.58567069
orbit38                 orbit38 0.58508660
graph11                 graph11 0.58435068
orbit37                 orbit37 0.58419102
knn                         knn 0.58307376
orbit12                 orbit12 0.57832149
graph7                   graph7 0.56791775
orbit59                 orbit59 0.56443735
orbit30                 orbit30 0.56168148
orbit20                 orbit20 0.55650208
bigcom246             bigcom246 0.55488789
orbit53                 orbit53 0.54704230
ratio2                   ratio2 0.52660905
graph24                 graph24 0.51462217
graph14                 graph14 0.51412228
graph13                 graph13 0.50532565
graph16                 graph16 0.50333689
orbit11                 orbit11 0.50115354
graph18                 graph18 0.49341688
ratio6                   ratio6 0.48871304
orbit35                 orbit35 0.47893216
membership_s32   membership_s32 0.47690375
orbit29                 orbit29 0.47578396
orbit63                 orbit63 0.47523540
orbit48                 orbit48 0.47038823
graph9                   graph9 0.46663097
graph6                   graph6 0.46209464
orbit5                   orbit5 0.44048839
orbit15                 orbit15 0.43941865
orbit54                 orbit54 0.42937037
sixth                     sixth 0.42665212
orbit57                 orbit57 0.42554582
orbit9                   orbit9 0.42285199
graph28                 graph28 0.42143549
ratio1                   ratio1 0.41272884
orbit58                 orbit58 0.40821823
upto_sixth           upto_sixth 0.40109670
constraint           constraint 0.38475492
upto_third           upto_third 0.38181530
orbit19                 orbit19 0.37879282
orbit1                   orbit1 0.37672587
coreness               coreness 0.36856689
fourth                   fourth 0.34951233
orbit7                   orbit7 0.33538558
bigcom28               bigcom28 0.31006168
selfinter             selfinter 0.30898574
orbit31                 orbit31 0.30438348
orbit2                   orbit2 0.29118384
orbit13                 orbit13 0.28019131
orbit69                 orbit69 0.26524303
orbit60                 orbit60 0.26521286
graph2                   graph2 0.25797907
upto_second         upto_second 0.23699297
orbit66                 orbit66 0.23456451
upto_fourth         upto_fourth 0.22492181
orbit42                 orbit42 0.21831448
graph0                   graph0 0.21677279
orbit10                 orbit10 0.21204258
graph29                 graph29 0.19647072
bigcom4                 bigcom4 0.19609829
orbit61                 orbit61 0.18145684
close                     close 0.18106990
graph12                 graph12 0.17786193
orbit67                 orbit67 0.17203794
orbit68                 orbit68 0.17119239
orbit70                 orbit70 0.17071323
fifth                     fifth 0.16547620
orbit71                 orbit71 0.15610090
evcent                   evcent 0.14909967
graph8                   graph8 0.14904801
orbit43                 orbit43 0.14385858
bigcom248             bigcom248 0.13350865
second                   second 0.12793365
orbit23                 orbit23 0.12517896
orbit25                 orbit25 0.12065250
orbit6                   orbit6 0.07578926
bigcom1                 bigcom1 0.06183222
membership_s37   membership_s37 0.05839395
hubscore               hubscore 0.04439804
membership_s30   membership_s30 0.03554766
bigcom8                 bigcom8 0.02806036
membership_s5     membership_s5 0.02478477
pdi                         pdi 0.02166175
membership_s31   membership_s31 0.02152851
membership_s7     membership_s7 0.02034190
AP                           AP 0.01939584
bigcom30               bigcom30 0.01473528
ecc                         ecc 0.01327395
bigcom39               bigcom39 0.01130224
bigcom21               bigcom21 0.01006494
orbit0                   orbit0 0.00000000
orbit3                   orbit3 0.00000000
orbit8                   orbit8 0.00000000
orbit14                 orbit14 0.00000000
orbit22                 orbit22 0.00000000
orbit34                 orbit34 0.00000000
orbit72                 orbit72 0.00000000
eccrad                   eccrad 0.00000000
first                     first 0.00000000
bigcom2                 bigcom2 0.00000000
bigcom3                 bigcom3 0.00000000
bigcom6                 bigcom6 0.00000000
bigcom9                 bigcom9 0.00000000
bigcom11               bigcom11 0.00000000
bigcom13               bigcom13 0.00000000
bigcom15               bigcom15 0.00000000
bigcom16               bigcom16 0.00000000
bigcom22               bigcom22 0.00000000
bigcom24               bigcom24 0.00000000
bigcom26               bigcom26 0.00000000
bigcom31               bigcom31 0.00000000
bigcom32               bigcom32 0.00000000
bigcom33               bigcom33 0.00000000
bigcom34               bigcom34 0.00000000
bigcom36               bigcom36 0.00000000
bigcom37               bigcom37 0.00000000
bigcom38               bigcom38 0.00000000
bigcom43               bigcom43 0.00000000
bigcom44               bigcom44 0.00000000
bigcom46               bigcom46 0.00000000
bigcom47               bigcom47 0.00000000
bigcom49               bigcom49 0.00000000
bigcom50               bigcom50 0.00000000
bigcom51               bigcom51 0.00000000
bigcom52               bigcom52 0.00000000
bigcom54               bigcom54 0.00000000
bigcom56               bigcom56 0.00000000
bigcom62               bigcom62 0.00000000
bigcom66               bigcom66 0.00000000
bigcom68               bigcom68 0.00000000
bigcom69               bigcom69 0.00000000
bigcom71               bigcom71 0.00000000
bigcom72               bigcom72 0.00000000
bigcom73               bigcom73 0.00000000
bigcom74               bigcom74 0.00000000
bigcom75               bigcom75 0.00000000
bigcom76               bigcom76 0.00000000
bigcom77               bigcom77 0.00000000
bigcom79               bigcom79 0.00000000
bigcom80               bigcom80 0.00000000
bigcom82               bigcom82 0.00000000
bigcom83               bigcom83 0.00000000
bigcom84               bigcom84 0.00000000
bigcom85               bigcom85 0.00000000
bigcom87               bigcom87 0.00000000
bigcom89               bigcom89 0.00000000
bigcom91               bigcom91 0.00000000
bigcom92               bigcom92 0.00000000
bigcom93               bigcom93 0.00000000
bigcom96               bigcom96 0.00000000
bigcom97               bigcom97 0.00000000
bigcom98               bigcom98 0.00000000
bigcom99               bigcom99 0.00000000
bigcom101             bigcom101 0.00000000
bigcom104             bigcom104 0.00000000
bigcom106             bigcom106 0.00000000
bigcom109             bigcom109 0.00000000
bigcom113             bigcom113 0.00000000
bigcom116             bigcom116 0.00000000
bigcom120             bigcom120 0.00000000
bigcom123             bigcom123 0.00000000
bigcom126             bigcom126 0.00000000
bigcom127             bigcom127 0.00000000
bigcom137             bigcom137 0.00000000
bigcom139             bigcom139 0.00000000
bigcom140             bigcom140 0.00000000
bigcom143             bigcom143 0.00000000
bigcom145             bigcom145 0.00000000
bigcom146             bigcom146 0.00000000
bigcom147             bigcom147 0.00000000
bigcom149             bigcom149 0.00000000
bigcom153             bigcom153 0.00000000
bigcom154             bigcom154 0.00000000
bigcom156             bigcom156 0.00000000
bigcom157             bigcom157 0.00000000
bigcom158             bigcom158 0.00000000
bigcom160             bigcom160 0.00000000
bigcom161             bigcom161 0.00000000
bigcom162             bigcom162 0.00000000
bigcom164             bigcom164 0.00000000
bigcom166             bigcom166 0.00000000
bigcom167             bigcom167 0.00000000
bigcom173             bigcom173 0.00000000
bigcom175             bigcom175 0.00000000
bigcom176             bigcom176 0.00000000
bigcom177             bigcom177 0.00000000
bigcom178             bigcom178 0.00000000
bigcom180             bigcom180 0.00000000
bigcom181             bigcom181 0.00000000
bigcom184             bigcom184 0.00000000
bigcom186             bigcom186 0.00000000
bigcom187             bigcom187 0.00000000
bigcom189             bigcom189 0.00000000
bigcom194             bigcom194 0.00000000
bigcom195             bigcom195 0.00000000
bigcom196             bigcom196 0.00000000
bigcom204             bigcom204 0.00000000
bigcom205             bigcom205 0.00000000
bigcom212             bigcom212 0.00000000
bigcom214             bigcom214 0.00000000
bigcom222             bigcom222 0.00000000
bigcom223             bigcom223 0.00000000
bigcom226             bigcom226 0.00000000
bigcom227             bigcom227 0.00000000
bigcom229             bigcom229 0.00000000
bigcom233             bigcom233 0.00000000
bigcom236             bigcom236 0.00000000
bigcom237             bigcom237 0.00000000
bigcom249             bigcom249 0.00000000
bigcom250             bigcom250 0.00000000
bigcom254             bigcom254 0.00000000
bigcom266             bigcom266 0.00000000
bigcom269             bigcom269 0.00000000
bigcom272             bigcom272 0.00000000
bigcom274             bigcom274 0.00000000
bigcom281             bigcom281 0.00000000
bigcom291             bigcom291 0.00000000
bigcom292             bigcom292 0.00000000
bigcom295             bigcom295 0.00000000
bigcom299             bigcom299 0.00000000
bigcom301             bigcom301 0.00000000
bigcom306             bigcom306 0.00000000
bigcom309             bigcom309 0.00000000
bigcom314             bigcom314 0.00000000
bigcom321             bigcom321 0.00000000
bigcom341             bigcom341 0.00000000
bigcom350             bigcom350 0.00000000
bigcom353             bigcom353 0.00000000
bigcom359             bigcom359 0.00000000
bigcom363             bigcom363 0.00000000
bigcom365             bigcom365 0.00000000
bigcom385             bigcom385 0.00000000
bigcom386             bigcom386 0.00000000
bigcom408             bigcom408 0.00000000
bigcom412             bigcom412 0.00000000
bigcom480             bigcom480 0.00000000
membership_s1     membership_s1 0.00000000
membership_s3     membership_s3 0.00000000
membership_s6     membership_s6 0.00000000
membership_s8     membership_s8 0.00000000
membership_s9     membership_s9 0.00000000
membership_s11   membership_s11 0.00000000
membership_s12   membership_s12 0.00000000
membership_s14   membership_s14 0.00000000
membership_s15   membership_s15 0.00000000
membership_s16   membership_s16 0.00000000
membership_s17   membership_s17 0.00000000
membership_s18   membership_s18 0.00000000
membership_s20   membership_s20 0.00000000
membership_s21   membership_s21 0.00000000
membership_s22   membership_s22 0.00000000
membership_s24   membership_s24 0.00000000
membership_s25   membership_s25 0.00000000
membership_s26   membership_s26 0.00000000
membership_s27   membership_s27 0.00000000
membership_s28   membership_s28 0.00000000
membership_s33   membership_s33 0.00000000
membership_s36   membership_s36 0.00000000
[1] "Dataset: med_C Model RF, run: 9 of 10 2015-06-22 17:40:35"
     |      Out-of-bag   |
Tree |      MSE  %Var(y) |
   1 |   0.1164   199.37 |
   2 |   0.1104   188.99 |
   3 |   0.1055   180.58 |
   4 |  0.09896   169.44 |
   5 |  0.09225   157.96 |
   6 |  0.08645   148.02 |
   7 |  0.08373   143.36 |
   8 |  0.08114   138.93 |
   9 |  0.07985   136.71 |
  10 |   0.0768   131.50 |
  11 |  0.07517   128.70 |
  12 |  0.07387   126.48 |
  13 |   0.0723   123.80 |
  14 |  0.07151   122.45 |
  15 |   0.0709   121.39 |
  16 |  0.06955   119.09 |
  17 |  0.06857   117.40 |
  18 |  0.06778   116.06 |
  19 |  0.06704   114.79 |
  20 |  0.06638   113.66 |
  21 |  0.06577   112.61 |
  22 |  0.06549   112.14 |
  23 |  0.06511   111.48 |
  24 |  0.06475   110.86 |
  25 |  0.06422   109.97 |
  26 |  0.06401   109.59 |
  27 |  0.06366   109.00 |
  28 |  0.06336   108.48 |
  29 |  0.06318   108.17 |
  30 |  0.06289   107.69 |
  31 |  0.06275   107.44 |
  32 |  0.06265   107.27 |
  33 |  0.06264   107.25 |
  34 |  0.06254   107.09 |
  35 |  0.06245   106.93 |
  36 |   0.0622   106.51 |
  37 |  0.06195   106.07 |
  38 |  0.06188   105.95 |
  39 |  0.06174   105.71 |
  40 |  0.06159   105.46 |
  41 |  0.06157   105.42 |
  42 |  0.06158   105.45 |
  43 |  0.06144   105.20 |
  44 |  0.06126   104.89 |
  45 |  0.06108   104.58 |
  46 |  0.06092   104.31 |
  47 |  0.06081   104.12 |
  48 |  0.06068   103.90 |
  49 |  0.06066   103.87 |
  50 |  0.06064   103.82 |
  51 |  0.06042   103.46 |
  52 |  0.06036   103.36 |
  53 |   0.0605   103.59 |
  54 |  0.06038   103.39 |
  55 |  0.06032   103.27 |
  56 |  0.06018   103.04 |
  57 |  0.06011   102.92 |
  58 |   0.0601   102.91 |
  59 |  0.06007   102.85 |
  60 |  0.06002   102.76 |
  61 |  0.06003   102.78 |
  62 |  0.06001   102.75 |
  63 |  0.05999   102.72 |
  64 |  0.05998   102.70 |
  65 |  0.05993   102.61 |
  66 |   0.0599   102.56 |
  67 |  0.05987   102.51 |
  68 |  0.05983   102.45 |
  69 |  0.05984   102.46 |
  70 |  0.05975   102.30 |
  71 |  0.05974   102.29 |
  72 |  0.05973   102.28 |
  73 |  0.05978   102.36 |
  74 |  0.05972   102.26 |
  75 |  0.05967   102.17 |
  76 |  0.05969   102.20 |
  77 |  0.05974   102.29 |
  78 |   0.0598   102.39 |
  79 |  0.05977   102.34 |
  80 |  0.05977   102.34 |
  81 |  0.05976   102.33 |
  82 |   0.0598   102.39 |
  83 |  0.05977   102.35 |
  84 |  0.05974   102.29 |
  85 |  0.05975   102.31 |
  86 |  0.05973   102.28 |
  87 |  0.05977   102.34 |
  88 |  0.05974   102.29 |
  89 |  0.05974   102.29 |
  90 |  0.05971   102.23 |
  91 |   0.0597   102.22 |
  92 |  0.05966   102.15 |
  93 |  0.05965   102.13 |
  94 |  0.05959   102.03 |
  95 |  0.05965   102.13 |
  96 |  0.05965   102.14 |
  97 |  0.05967   102.16 |
  98 |  0.05967   102.16 |
  99 |  0.05964   102.12 |
 100 |  0.05965   102.13 |
[1] "Random Forest variable coefficients"
                      %IncMSE IncNodePurity
graph0           4.283352e-04  3.430435e-01
graph1           5.517511e-03  1.261663e+00
graph2           1.486068e-03  8.197650e-01
graph3           6.601140e-03  1.076050e+00
graph4           5.290797e-03  9.310624e-01
graph5           2.404810e-03  1.434734e+00
graph6           2.481219e-03  1.034593e+00
graph7           4.881678e-03  1.287232e+00
graph8           3.985246e-04  3.257075e-01
graph9           2.397627e-03  1.212261e+00
graph10          7.388392e-03  2.063979e+00
graph11          4.396200e-03  1.496122e+00
graph12          5.984875e-03  1.290766e+00
graph13          4.703439e-03  1.129345e+00
graph14          4.548430e-03  1.244600e+00
graph15          8.159672e-03  1.453384e+00
graph16          6.671414e-03  1.797535e+00
graph17          6.085479e-03  2.030721e+00
graph18          3.168788e-03  1.229244e+00
graph19          1.750030e-02  2.161736e+00
graph20          4.577089e-03  2.403558e+00
graph21          8.235673e-03  1.973901e+00
graph22          8.339876e-03  1.823798e+00
graph23          8.213412e-03  2.006760e+00
graph24          3.590883e-03  1.090923e+00
graph25          4.642312e-03  1.817444e+00
graph26          5.422567e-03  1.626933e+00
graph27          2.021134e-03  1.067151e+00
graph28          1.198614e-03  9.027218e-01
graph29          1.019331e-03  1.971072e-01
orbit0           3.152975e-04  4.909234e-01
orbit1           7.078533e-03  1.270308e+00
orbit2           1.532633e-03  9.571994e-01
orbit3           1.598193e-03  5.986259e-01
orbit4           3.716626e-03  1.256222e+00
orbit5           4.322968e-03  1.176386e+00
orbit6           4.345953e-03  1.015115e+00
orbit7           2.340379e-03  1.037755e+00
orbit8           2.644798e-03  1.511090e+00
orbit9           3.534509e-03  1.955266e+00
orbit10          3.621653e-03  1.084269e+00
orbit11          2.165842e-03  9.493802e-01
orbit12          6.521038e-03  1.304437e+00
orbit13          2.126562e-03  9.905894e-01
orbit14          9.189897e-04  2.286634e-01
orbit15          4.153216e-03  1.484558e+00
orbit16          2.797766e-03  1.810452e+00
orbit17          3.860650e-03  1.410177e+00
orbit18          3.929981e-03  3.194660e+00
orbit19          2.656634e-03  1.195880e+00
orbit20          3.953919e-03  1.377199e+00
orbit21          2.462542e-03  1.313941e+00
orbit22          5.694372e-03  1.623046e+00
orbit23          1.810334e-03  1.510954e+00
orbit24          6.494620e-03  2.060519e+00
orbit25          5.331207e-03  1.352929e+00
orbit26          3.241449e-03  1.086548e+00
orbit27          1.500354e-02  2.095844e+00
orbit28          3.421486e-03  1.897597e+00
orbit29          1.772923e-03  1.201876e+00
orbit30          2.771789e-03  1.556681e+00
orbit31          3.868619e-03  1.385168e+00
orbit32          2.736443e-03  1.642784e+00
orbit33          3.198575e-03  1.048821e+00
orbit34          7.906722e-03  1.435724e+00
orbit35          5.863989e-03  1.919663e+00
orbit36          2.549360e-03  1.764462e+00
orbit37          3.774075e-03  1.650867e+00
orbit38          3.188322e-03  1.590179e+00
orbit39          7.069465e-03  1.870065e+00
orbit40          3.842261e-03  1.626484e+00
orbit41          3.638545e-03  1.304872e+00
orbit42          2.019637e-03  9.808707e-01
orbit43          2.881588e-03  9.186392e-01
orbit44          2.521272e-03  1.215196e+00
orbit45          2.242564e-02  4.226997e+00
orbit46          1.305927e-02  2.250983e+00
orbit47          8.667273e-03  2.131562e+00
orbit48          4.559917e-03  1.206615e+00
orbit49          5.146744e-03  2.356453e+00
orbit50          4.266571e-03  1.902062e+00
orbit51          7.403640e-03  2.505959e+00
orbit52          5.151778e-03  1.701385e+00
orbit53          2.902144e-03  1.264358e+00
orbit54          7.956303e-03  1.877214e+00
orbit55          1.458138e-03  1.626991e+00
orbit56          1.471841e-02  4.225684e+00
orbit57          3.199483e-03  7.618202e-01
orbit58          2.407509e-03  1.097356e+00
orbit59          6.946580e-03  1.925851e+00
orbit60          2.107534e-03  1.188973e+00
orbit61          6.370389e-04  5.696278e-01
orbit62          5.893022e-03  3.150418e+00
orbit63          2.493766e-03  1.590562e+00
orbit64          1.995412e-03  1.198459e+00
orbit65          4.703855e-03  1.738981e+00
orbit66          1.217295e-03  7.369641e-01
orbit67          1.607271e-03  7.225569e-01
orbit68          1.220092e-03  9.883399e-01
orbit69          1.168561e-03  8.828857e-01
orbit70          8.745829e-04  9.213943e-01
orbit71          1.043173e-03  7.167188e-01
orbit72          1.997483e-04  3.454880e-01
AP               2.040476e-05  1.195936e-01
bet              1.995361e-03  3.034142e+00
ecc              1.251902e-04  8.314335e-02
eccrad           2.464503e-04  2.881333e-01
close            1.573285e-03  8.572580e-01
constraint       4.229143e-03  1.954418e+00
coreness         1.320899e-03  7.551292e-01
knn              4.925072e-03  1.901374e+00
hubscore         6.742000e-03  1.192696e+00
pagerank         1.141939e-03  3.842877e+00
trans            4.076953e-03  2.077660e+00
evcent           2.892106e-03  1.141008e+00
first            1.001249e-03  4.359390e-01
upto_second      2.258127e-03  8.847292e-01
upto_third       2.375254e-03  1.068700e+00
upto_fourth      1.604126e-03  9.566777e-01
upto_fifth       4.837621e-03  1.564724e+00
upto_sixth       6.848414e-04  7.067915e-01
second           9.825671e-04  7.715972e-01
third            5.331469e-03  3.840129e+00
fourth           3.189034e-03  1.288985e+00
fifth            3.022916e-03  1.215578e+00
sixth            4.251355e-03  1.718478e+00
[truncated: 137,477 more chars]
