# Supplementary material for: Distinctive Behaviors of Druggable Proteins in Cellular Networks
Source: PLoS Comput Biol. 2015 Dec 23;11(12):e1004597. doi: 10.1371/journal.pcbi.1004597 (PMC4689399; doi:10.1371/journal.pcbi.1004597)
Supplement: S1 File — (ZIP) [file pcbi.1004597.s004.zip › S1_File/direct.murcko.20150613_all_predict.ppi.optimised_Target_results_med_CT.txt]

[[1]]
[1] "med_CT"

[1] "Dataset: med_CT Model GBM, run: 1 of 10 2015-06-22 17:03:49"
Iter   TrainDeviance   ValidDeviance   StepSize   Improve
     1        0.1149            -nan     0.0100    0.0003
     2        0.1129            -nan     0.0100    0.0000
     3        0.1110            -nan     0.0100    0.0001
     4        0.1098            -nan     0.0100    0.0001
     5        0.1084            -nan     0.0100   -0.0000
     6        0.1068            -nan     0.0100    0.0001
     7        0.1054            -nan     0.0100    0.0002
     8        0.1038            -nan     0.0100    0.0003
     9        0.1025            -nan     0.0100    0.0001
    10        0.1012            -nan     0.0100    0.0001
    20        0.0881            -nan     0.0100    0.0001
    40        0.0734            -nan     0.0100   -0.0000
    60        0.0625            -nan     0.0100    0.0000
    80        0.0544            -nan     0.0100    0.0000
    98        0.0488            -nan     0.0100   -0.0000

[1] "GBM variable coefficients"
                            var     rel.inf
orbit62                 orbit62 6.508873948
outer                     outer 4.497343953
comsize                 comsize 2.788882060
orbit65                 orbit65 2.786766207
V1                           V1 2.678108739
knn                         knn 2.420416206
orbit63                 orbit63 2.340424254
orbit55                 orbit55 2.339504400
spin_vertex         spin_vertex 2.240826295
ratio5                   ratio5 2.227677531
walktrap_vertex walktrap_vertex 2.055508338
selfinter             selfinter 1.977499240
graph20                 graph20 1.949094889
ioratio                 ioratio 1.893879363
adhesion               adhesion 1.838410411
trans                     trans 1.817781370
bet                         bet 1.803815877
V2                           V2 1.666004721
graph22                 graph22 1.641197839
bigcom28               bigcom28 1.619114215
pagerank               pagerank 1.593435646
orbit50                 orbit50 1.517558217
ratio1                   ratio1 1.421832215
orbit56                 orbit56 1.403695978
orbit30                 orbit30 1.391454625
orbit46                 orbit46 1.335816598
inner                     inner 1.265706871
ratio2                   ratio2 1.255441406
orbit36                 orbit36 1.181801685
cohesion               cohesion 1.142735557
graph5                   graph5 1.084199149
graph7                   graph7 0.975148291
graph21                 graph21 0.904467545
orbit18                 orbit18 0.898657808
graph28                 graph28 0.852220267
orbit45                 orbit45 0.824189484
orbit51                 orbit51 0.754442694
orbit17                 orbit17 0.724247776
orbit70                 orbit70 0.711532482
orbit37                 orbit37 0.710592348
upto_fifth           upto_fifth 0.707237729
sixth                     sixth 0.702840217
orbit21                 orbit21 0.693873474
orbit27                 orbit27 0.665591615
membership_s30   membership_s30 0.665058954
orbit42                 orbit42 0.657719631
graph19                 graph19 0.643234980
orbit38                 orbit38 0.625882225
graph16                 graph16 0.619450904
graph15                 graph15 0.610981725
graph26                 graph26 0.609780576
graph27                 graph27 0.592324056
orbit28                 orbit28 0.575153958
orbit44                 orbit44 0.570445880
orbit1                   orbit1 0.562357356
orbit19                 orbit19 0.543217827
orbit35                 orbit35 0.542676707
evcent                   evcent 0.520295254
ratio4                   ratio4 0.514648655
graph8                   graph8 0.504922279
orbit26                 orbit26 0.496133765
orbit53                 orbit53 0.495166479
third                     third 0.488142596
ecc                         ecc 0.468712269
orbit10                 orbit10 0.463766524
orbit66                 orbit66 0.440473427
orbit69                 orbit69 0.427715397
orbit23                 orbit23 0.426836387
orbit25                 orbit25 0.419689536
graph10                 graph10 0.418221209
graph23                 graph23 0.417686323
graph14                 graph14 0.393301247
orbit39                 orbit39 0.393255061
graph11                 graph11 0.386659615
orbit20                 orbit20 0.376608224
orbit7                   orbit7 0.371770895
orbit41                 orbit41 0.367953024
ratio3                   ratio3 0.361474078
orbit16                 orbit16 0.359289821
graph4                   graph4 0.348623469
ratio6                   ratio6 0.328775694
orbit71                 orbit71 0.305540979
upto_third           upto_third 0.286141724
bigcom21               bigcom21 0.266010746
orbit4                   orbit4 0.265202909
orbit54                 orbit54 0.253821012
orbit58                 orbit58 0.235326702
orbit31                 orbit31 0.223441767
graph2                   graph2 0.219718960
bigcom3                 bigcom3 0.212717506
orbit5                   orbit5 0.212295985
graph25                 graph25 0.210538790
graph6                   graph6 0.209857070
fourth                   fourth 0.204928750
orbit32                 orbit32 0.198207765
graph1                   graph1 0.197594064
bigcom4                 bigcom4 0.194321046
orbit12                 orbit12 0.191697173
orbit60                 orbit60 0.191135953
graph13                 graph13 0.190582378
graph12                 graph12 0.189883265
membership_s15   membership_s15 0.187708511
orbit64                 orbit64 0.187165052
graph24                 graph24 0.186463775
membership_s1     membership_s1 0.185647039
orbit49                 orbit49 0.185517151
orbit40                 orbit40 0.177806223
constraint           constraint 0.176852611
hubscore               hubscore 0.175068695
orbit6                   orbit6 0.169503863
graph17                 graph17 0.167913210
orbit24                 orbit24 0.166672244
graph18                 graph18 0.159899762
orbit67                 orbit67 0.158452477
upto_second         upto_second 0.157517563
graph29                 graph29 0.137012976
fifth                     fifth 0.122136339
orbit47                 orbit47 0.115544755
orbit13                 orbit13 0.107978079
upto_fourth         upto_fourth 0.088031284
membership_s32   membership_s32 0.086411609
orbit2                   orbit2 0.080100229
orbit29                 orbit29 0.073968744
orbit52                 orbit52 0.072048745
orbit48                 orbit48 0.064027003
orbit9                   orbit9 0.062655358
bigcom1                 bigcom1 0.053864328
orbit22                 orbit22 0.049739677
close                     close 0.039149814
orbit68                 orbit68 0.031515662
orbit57                 orbit57 0.022159359
graph3                   graph3 0.020275282
coreness               coreness 0.015378665
orbit59                 orbit59 0.014647190
orbit33                 orbit33 0.014478870
upto_sixth           upto_sixth 0.008273092
membership_s27   membership_s27 0.001194682
graph0                   graph0 0.000000000
graph9                   graph9 0.000000000
orbit0                   orbit0 0.000000000
orbit3                   orbit3 0.000000000
orbit8                   orbit8 0.000000000
orbit11                 orbit11 0.000000000
orbit14                 orbit14 0.000000000
orbit15                 orbit15 0.000000000
orbit34                 orbit34 0.000000000
orbit43                 orbit43 0.000000000
orbit61                 orbit61 0.000000000
orbit72                 orbit72 0.000000000
AP                           AP 0.000000000
eccrad                   eccrad 0.000000000
first                     first 0.000000000
second                   second 0.000000000
bigcom2                 bigcom2 0.000000000
bigcom6                 bigcom6 0.000000000
bigcom8                 bigcom8 0.000000000
bigcom9                 bigcom9 0.000000000
bigcom11               bigcom11 0.000000000
bigcom13               bigcom13 0.000000000
bigcom15               bigcom15 0.000000000
bigcom16               bigcom16 0.000000000
bigcom22               bigcom22 0.000000000
bigcom24               bigcom24 0.000000000
bigcom26               bigcom26 0.000000000
bigcom30               bigcom30 0.000000000
bigcom31               bigcom31 0.000000000
bigcom32               bigcom32 0.000000000
bigcom33               bigcom33 0.000000000
bigcom34               bigcom34 0.000000000
bigcom36               bigcom36 0.000000000
bigcom37               bigcom37 0.000000000
bigcom38               bigcom38 0.000000000
bigcom39               bigcom39 0.000000000
bigcom40               bigcom40 0.000000000
bigcom43               bigcom43 0.000000000
bigcom44               bigcom44 0.000000000
bigcom46               bigcom46 0.000000000
bigcom47               bigcom47 0.000000000
bigcom49               bigcom49 0.000000000
bigcom50               bigcom50 0.000000000
bigcom51               bigcom51 0.000000000
bigcom52               bigcom52 0.000000000
bigcom54               bigcom54 0.000000000
bigcom56               bigcom56 0.000000000
bigcom62               bigcom62 0.000000000
bigcom66               bigcom66 0.000000000
bigcom68               bigcom68 0.000000000
bigcom69               bigcom69 0.000000000
bigcom71               bigcom71 0.000000000
bigcom72               bigcom72 0.000000000
bigcom73               bigcom73 0.000000000
bigcom74               bigcom74 0.000000000
bigcom75               bigcom75 0.000000000
bigcom76               bigcom76 0.000000000
bigcom77               bigcom77 0.000000000
bigcom79               bigcom79 0.000000000
bigcom80               bigcom80 0.000000000
bigcom82               bigcom82 0.000000000
bigcom83               bigcom83 0.000000000
bigcom84               bigcom84 0.000000000
bigcom85               bigcom85 0.000000000
bigcom87               bigcom87 0.000000000
bigcom89               bigcom89 0.000000000
bigcom91               bigcom91 0.000000000
bigcom92               bigcom92 0.000000000
bigcom93               bigcom93 0.000000000
bigcom96               bigcom96 0.000000000
bigcom97               bigcom97 0.000000000
bigcom98               bigcom98 0.000000000
bigcom99               bigcom99 0.000000000
bigcom101             bigcom101 0.000000000
bigcom104             bigcom104 0.000000000
bigcom106             bigcom106 0.000000000
bigcom109             bigcom109 0.000000000
bigcom113             bigcom113 0.000000000
bigcom116             bigcom116 0.000000000
bigcom120             bigcom120 0.000000000
bigcom123             bigcom123 0.000000000
bigcom126             bigcom126 0.000000000
bigcom127             bigcom127 0.000000000
bigcom137             bigcom137 0.000000000
bigcom139             bigcom139 0.000000000
bigcom140             bigcom140 0.000000000
bigcom143             bigcom143 0.000000000
bigcom145             bigcom145 0.000000000
bigcom146             bigcom146 0.000000000
bigcom147             bigcom147 0.000000000
bigcom149             bigcom149 0.000000000
bigcom153             bigcom153 0.000000000
bigcom154             bigcom154 0.000000000
bigcom156             bigcom156 0.000000000
bigcom157             bigcom157 0.000000000
bigcom158             bigcom158 0.000000000
bigcom160             bigcom160 0.000000000
bigcom161             bigcom161 0.000000000
bigcom162             bigcom162 0.000000000
bigcom164             bigcom164 0.000000000
bigcom166             bigcom166 0.000000000
bigcom167             bigcom167 0.000000000
bigcom171             bigcom171 0.000000000
bigcom173             bigcom173 0.000000000
bigcom175             bigcom175 0.000000000
bigcom176             bigcom176 0.000000000
bigcom177             bigcom177 0.000000000
bigcom178             bigcom178 0.000000000
bigcom180             bigcom180 0.000000000
bigcom181             bigcom181 0.000000000
bigcom184             bigcom184 0.000000000
bigcom186             bigcom186 0.000000000
bigcom187             bigcom187 0.000000000
bigcom189             bigcom189 0.000000000
bigcom194             bigcom194 0.000000000
bigcom195             bigcom195 0.000000000
bigcom196             bigcom196 0.000000000
bigcom204             bigcom204 0.000000000
bigcom205             bigcom205 0.000000000
bigcom212             bigcom212 0.000000000
bigcom214             bigcom214 0.000000000
bigcom222             bigcom222 0.000000000
bigcom223             bigcom223 0.000000000
bigcom226             bigcom226 0.000000000
bigcom227             bigcom227 0.000000000
bigcom229             bigcom229 0.000000000
bigcom233             bigcom233 0.000000000
bigcom236             bigcom236 0.000000000
bigcom237             bigcom237 0.000000000
bigcom246             bigcom246 0.000000000
bigcom248             bigcom248 0.000000000
bigcom249             bigcom249 0.000000000
bigcom250             bigcom250 0.000000000
bigcom254             bigcom254 0.000000000
bigcom266             bigcom266 0.000000000
bigcom269             bigcom269 0.000000000
bigcom272             bigcom272 0.000000000
bigcom274             bigcom274 0.000000000
bigcom281             bigcom281 0.000000000
bigcom291             bigcom291 0.000000000
bigcom292             bigcom292 0.000000000
bigcom295             bigcom295 0.000000000
bigcom299             bigcom299 0.000000000
bigcom301             bigcom301 0.000000000
bigcom306             bigcom306 0.000000000
bigcom309             bigcom309 0.000000000
bigcom314             bigcom314 0.000000000
bigcom321             bigcom321 0.000000000
bigcom341             bigcom341 0.000000000
bigcom350             bigcom350 0.000000000
bigcom353             bigcom353 0.000000000
bigcom359             bigcom359 0.000000000
bigcom363             bigcom363 0.000000000
bigcom365             bigcom365 0.000000000
bigcom385             bigcom385 0.000000000
bigcom386             bigcom386 0.000000000
bigcom408             bigcom408 0.000000000
bigcom412             bigcom412 0.000000000
bigcom480             bigcom480 0.000000000
membership_s3     membership_s3 0.000000000
membership_s4     membership_s4 0.000000000
membership_s5     membership_s5 0.000000000
membership_s6     membership_s6 0.000000000
membership_s7     membership_s7 0.000000000
membership_s8     membership_s8 0.000000000
membership_s9     membership_s9 0.000000000
membership_s11   membership_s11 0.000000000
membership_s12   membership_s12 0.000000000
membership_s14   membership_s14 0.000000000
membership_s16   membership_s16 0.000000000
membership_s17   membership_s17 0.000000000
membership_s18   membership_s18 0.000000000
membership_s20   membership_s20 0.000000000
membership_s21   membership_s21 0.000000000
membership_s22   membership_s22 0.000000000
membership_s24   membership_s24 0.000000000
membership_s25   membership_s25 0.000000000
membership_s26   membership_s26 0.000000000
membership_s28   membership_s28 0.000000000
membership_s31   membership_s31 0.000000000
membership_s33   membership_s33 0.000000000
membership_s36   membership_s36 0.000000000
membership_s37   membership_s37 0.000000000
pdi                         pdi 0.000000000
[1] "Dataset: med_CT Model RF, run: 1 of 10 2015-06-22 17:04:36"
     |      Out-of-bag   |
Tree |      MSE  %Var(y) |
   1 |   0.0194   184.99 |
   2 |  0.01865   177.91 |
   3 |  0.01771   168.94 |
   4 |  0.01773   169.11 |
   5 |  0.01675   159.74 |
   6 |  0.01568   149.57 |
   7 |  0.01481   141.22 |
   8 |   0.0139   132.59 |
   9 |   0.0142   135.44 |
  10 |  0.01404   133.88 |
  11 |  0.01363   129.95 |
  12 |   0.0131   124.93 |
  13 |  0.01261   120.27 |
  14 |  0.01248   119.02 |
  15 |   0.0122   116.37 |
  16 |  0.01196   114.04 |
  17 |  0.01169   111.50 |
  18 |  0.01165   111.15 |
  19 |  0.01161   110.75 |
  20 |  0.01146   109.35 |
  21 |  0.01146   109.29 |
  22 |  0.01149   109.59 |
  23 |  0.01152   109.84 |
  24 |  0.01147   109.40 |
  25 |  0.01147   109.37 |
  26 |  0.01143   109.01 |
  27 |   0.0114   108.72 |
  28 |   0.0114   108.72 |
  29 |  0.01142   108.92 |
  30 |   0.0114   108.76 |
  31 |  0.01142   108.97 |
  32 |  0.01131   107.88 |
  33 |  0.01126   107.37 |
  34 |  0.01115   106.38 |
  35 |  0.01111   105.98 |
  36 |  0.01103   105.16 |
  37 |  0.01094   104.30 |
  38 |  0.01091   104.04 |
  39 |  0.01089   103.87 |
  40 |  0.01085   103.47 |
  41 |  0.01081   103.14 |
  42 |  0.01082   103.24 |
  43 |  0.01083   103.33 |
  44 |  0.01084   103.40 |
  45 |   0.0108   103.05 |
  46 |  0.01076   102.61 |
  47 |  0.01078   102.81 |
  48 |  0.01077   102.76 |
  49 |  0.01077   102.73 |
  50 |  0.01076   102.67 |
  51 |  0.01074   102.43 |
  52 |  0.01071   102.13 |
  53 |   0.0107   102.08 |
  54 |  0.01068   101.82 |
  55 |  0.01066   101.64 |
  56 |  0.01064   101.49 |
  57 |  0.01065   101.58 |
  58 |  0.01064   101.52 |
  59 |  0.01066   101.65 |
  60 |  0.01066   101.67 |
  61 |  0.01067   101.75 |
  62 |  0.01064   101.44 |
  63 |  0.01064   101.51 |
  64 |  0.01065   101.61 |
  65 |  0.01065   101.57 |
  66 |  0.01065   101.60 |
  67 |  0.01064   101.47 |
  68 |  0.01064   101.51 |
  69 |  0.01064   101.51 |
  70 |  0.01062   101.34 |
  71 |  0.01061   101.17 |
  72 |   0.0106   101.09 |
  73 |  0.01059   100.96 |
  74 |  0.01059   100.98 |
  75 |  0.01059   101.05 |
  76 |  0.01057   100.86 |
  77 |  0.01055   100.67 |
  78 |  0.01054   100.55 |
  79 |  0.01054   100.54 |
  80 |  0.01055   100.64 |
  81 |  0.01054   100.57 |
  82 |  0.01055   100.60 |
  83 |  0.01055   100.66 |
  84 |  0.01056   100.74 |
  85 |  0.01055   100.66 |
  86 |  0.01054   100.57 |
  87 |  0.01054   100.48 |
  88 |  0.01053   100.42 |
  89 |   0.0105   100.13 |
  90 |   0.0105   100.19 |
  91 |   0.0105   100.16 |
  92 |  0.01049   100.02 |
  93 |  0.01049   100.09 |
  94 |  0.01051   100.21 |
  95 |  0.01052   100.34 |
  96 |  0.01052   100.35 |
  97 |  0.01051   100.29 |
  98 |  0.01052   100.32 |
  99 |  0.01049   100.05 |
 100 |  0.01048    99.95 |
[1] "Random Forest variable coefficients"
                      %IncMSE IncNodePurity
graph0           4.711067e-05  3.051298e-02
graph1           3.440655e-03  2.086020e-01
graph2           1.271041e-03  2.439751e-01
graph3           2.158108e-04  1.227064e-01
graph4           1.209342e-03  2.680134e-01
graph5           1.589944e-03  3.482255e-01
graph6           9.578066e-04  7.785314e-02
graph7           1.721058e-03  2.482178e-01
graph8           2.032593e-04  4.511119e-02
graph9           1.981840e-04  1.034210e-01
graph10          1.764868e-03  2.712626e-01
graph11          1.863318e-03  2.222326e-01
graph12          2.167012e-04  6.487660e-02
graph13          2.497465e-04  1.350822e-01
graph14          8.718301e-04  1.371400e-01
graph15          8.078975e-05  7.819834e-02
graph16          6.566897e-04  2.241133e-01
graph17          1.666279e-03  1.961251e-01
graph18          1.693320e-03  2.462442e-01
graph19          1.657449e-04  2.087349e-01
graph20          1.959074e-03  2.749879e-01
graph21          3.318059e-04  1.797730e-01
graph22          2.256559e-03  2.851115e-01
graph23          4.169252e-03  1.700015e-01
graph24          1.335891e-03  1.456928e-01
graph25          3.207724e-03  4.598138e-01
graph26          2.500666e-03  1.305416e-01
graph27          2.670906e-03  1.727032e-01
graph28          1.674243e-03  1.100483e-01
graph29          4.082743e-05  5.611464e-02
orbit0           5.957268e-05  3.309091e-02
orbit1           1.026320e-03  1.417765e-01
orbit2           4.270117e-04  1.205488e-01
orbit3           9.854346e-04  1.776922e-01
orbit4           1.615338e-03  1.123838e-01
orbit5           3.054092e-04  2.114400e-01
orbit6           1.676800e-03  1.777895e-01
orbit7           4.242934e-04  1.847085e-01
orbit8           4.638242e-03  3.276619e-01
orbit9           1.475349e-03  2.159055e-01
orbit10          1.996982e-03  1.871697e-01
orbit11          5.774483e-04  1.737766e-01
orbit12          3.556841e-03  1.894364e-01
orbit13          1.872753e-04  1.056911e-01
orbit14          1.326049e-04  1.019757e-01
orbit15          1.319317e-03  1.522651e-01
orbit16          5.797371e-04  1.502002e-01
orbit17          4.258419e-03  1.978296e-01
orbit18          4.238596e-04  4.429426e-01
orbit19          2.799304e-03  1.401237e-01
orbit20          2.029893e-03  1.512881e-01
orbit21          7.319801e-04  3.254671e-01
orbit22          7.767844e-04  1.310638e-01
orbit23          4.110352e-04  2.156223e-01
orbit24          2.571555e-03  2.198889e-01
orbit25          5.940807e-04  1.963098e-01
orbit26          2.804991e-04  1.237663e-01
orbit27          1.577072e-03  2.471071e-01
orbit28          9.795281e-04  7.276363e-02
orbit29          3.833844e-04  1.662864e-01
orbit30          1.251942e-03  1.142679e-01
orbit31          1.527649e-04  1.211875e-01
orbit32          1.771690e-03  2.556790e-01
orbit33          4.172646e-04  1.110860e-01
orbit34          1.689817e-03  1.580525e-01
orbit35          9.157719e-04  1.537574e-01
orbit36          1.023898e-04  3.399224e-01
orbit37          1.078871e-03  2.047406e-01
orbit38          2.507804e-03  9.973152e-02
orbit39          4.768762e-04  3.121453e-01
orbit40          1.877221e-03  2.502592e-01
orbit41          5.763254e-04  1.462787e-01
orbit42          2.520196e-04  2.062327e-01
orbit43          1.367326e-03  1.286595e-01
orbit44          1.690621e-04  2.942670e-01
orbit45          4.512302e-03  4.088339e-01
orbit46          1.064243e-03  1.736039e-01
orbit47          9.665940e-04  2.361258e-01
orbit48          7.074648e-04  1.416827e-01
orbit49          2.219106e-03  5.517105e-01
orbit50          7.442817e-04  4.114706e-01
orbit51          1.210207e-03  2.973575e-01
orbit52          1.398292e-04  2.425237e-01
orbit53          1.202813e-03  1.208906e-01
orbit54          2.677749e-03  3.059512e-01
orbit55          1.313052e-04  2.690317e-01
orbit56          1.310896e-02  5.559128e-01
orbit57          1.060568e-03  7.076191e-02
orbit58          9.773569e-04  2.493736e-01
orbit59          1.165780e-03  1.192021e-01
orbit60          2.222377e-04  8.739698e-02
orbit61          1.425048e-04  2.356805e-01
orbit62          5.031467e-03  1.157748e+00
orbit63          1.311597e-03  3.863259e-01
orbit64          3.206960e-04  1.785107e-01
orbit65          6.799256e-03  5.693646e-01
orbit66          7.624542e-04  1.268402e-01
orbit67          1.557180e-04  6.997180e-02
orbit68          7.105953e-04  1.702796e-01
orbit69          3.427945e-04  4.442900e-02
orbit70          2.253296e-03  1.925239e-01
orbit71          5.885815e-06  9.000000e-03
orbit72          1.107800e-04  9.129055e-02
AP               2.333068e-06  2.886466e-02
bet              2.678387e-04  7.404410e-01
ecc             -1.646814e-05  6.669107e-02
eccrad           7.765793e-05  1.157422e-01
close            4.723699e-04  6.090070e-02
constraint       7.465182e-04  3.813909e-01
coreness         4.306082e-04  2.554473e-01
knn              3.052680e-03  5.252790e-01
hubscore         3.153303e-04  9.105027e-02
pagerank         3.160348e-04  5.229869e-01
trans            1.481234e-03  4.780397e-01
evcent           1.165108e-03  1.802872e-01
first            7.189364e-05  3.197415e-02
upto_second      9.485357e-04  1.014638e-01
upto_third       3.726418e-04  1.251291e-01
upto_fourth      2.546001e-04  1.030983e-01
upto_fifth       4.931349e-04  1.681615e-01
upto_sixth       1.558941e-04  6.842634e-02
second           7.570500e-04  1.501259e-01
third            2.311249e-03  6.858735e-01
fourth           6.881052e-04  3.446112e-01
fifth            3.360119e-04  3.715891e-01
sixth            2.104385e-03  2.277745e-01
ratio1           2.396668e-03  3.438322e-01
ratio2           2.994302e-03  4.580656e-01
ratio3           6.877407e-04  3.343521e-01
ratio4           4.167815e-04  5.209103e-01
ratio5           2.009639e-03  7.761214e-01
ratio6           1.122202e-03  2.582914e-01
selfinter        2.354020e-05  3.650009e-01
walktrap_vertex  1.959350e-04  4.639153e-01
bigcom1          1.066775e-04  3.206794e-02
bigcom2          0.000000e+00  0.000000e+00
bigcom3         -6.748868e-06  1.402588e-01
bigcom4          5.763689e-06  6.181185e-03
bigcom6          0.000000e+00  0.000000e+00
bigcom8         -1.320909e-05  1.471863e-02
bigcom9          0.000000e+00  0.000000e+00
bigcom11         0.000000e+00  0.000000e+00
bigcom13         0.000000e+00  0.000000e+00
bigcom15         0.000000e+00  3.469447e-20
bigcom16         0.000000e+00  3.469447e-20
bigcom21         4.874729e-05  6.284745e-02
bigcom22        -2.631406e-06  3.851412e-04
bigcom24         0.000000e+00  0.000000e+00
bigcom26         0.000000e+00  4.336809e-21
bigcom28         2.492196e-04  3.062089e-01
bigcom30         0.000000e+00  3.903128e-20
bigcom31         0.000000e+00  0.000000e+00
bigcom32         1.108965e-05  2.155331e-01
bigcom33         0.000000e+00  0.000000e+00
bigcom34         0.000000e+00  0.000000e+00
bigcom36         0.000000e+00  0.000000e+00
bigcom37         0.000000e+00  0.000000e+00
bigcom38         0.000000e+00  0.000000e+00
bigcom39         0.000000e+00  0.000000e+00
bigcom40        -5.851375e-06  1.852682e-03
bigcom43         0.000000e+00  0.000000e+00
bigcom44         0.000000e+00  1.105886e-19
bigcom46         0.000000e+00  2.168404e-21
bigcom47         0.000000e+00  0.000000e+00
bigcom49         0.000000e+00  0.000000e+00
bigcom50         0.000000e+00  0.000000e+00
bigcom51         0.000000e+00  0.000000e+00
bigcom52         0.000000e+00  0.000000e+00
bigcom54         0.000000e+00  0.000000e+00
bigcom56         0.000000e+00  3.469447e-20
bigcom62         0.000000e+00  0.000000e+00
bigcom66         0.000000e+00  0.000000e+00
bigcom68         0.000000e+00  0.000000e+00
bigcom69         0.000000e+00  0.000000e+00
bigcom71         0.000000e+00  0.000000e+00
bigcom72         0.000000e+00  0.000000e+00
bigcom73         0.000000e+00  0.000000e+00
bigcom74         0.000000e+00  0.000000e+00
bigcom75         0.000000e+00  3.469447e-20
bigcom76         0.000000e+00  0.000000e+00
bigcom77         0.000000e+00  3.469447e-20
bigcom79         0.000000e+00  0.000000e+00
bigcom80         0.000000e+00  0.000000e+00
bigcom82         0.000000e+00  7.155734e-20
bigcom83         0.000000e+00  0.000000e+00
bigcom84         0.000000e+00  0.000000e+00
bigcom85         0.000000e+00  0.000000e+00
bigcom87         0.000000e+00  4.336809e-21
bigcom89         0.000000e+00  0.000000e+00
bigcom91         0.000000e+00  0.000000e+00
bigcom92         0.000000e+00  0.000000e+00
bigcom93         0.000000e+00  0.000000e+00
bigcom96         0.000000e+00  0.000000e+00
bigcom97         0.000000e+00  0.000000e+00
bigcom98         0.000000e+00  0.000000e+00
bigcom99         0.000000e+00  0.000000e+00
bigcom101        0.000000e+00  0.000000e+00
bigcom104        0.000000e+00  0.000000e+00
bigcom106        0.000000e+00  0.000000e+00
bigcom109        0.000000e+00  0.000000e+00
bigcom113        0.000000e+00  0.000000e+00
bigcom116        0.000000e+00  0.000000e+00
bigcom120        0.000000e+00  0.000000e+00
bigcom123        0.000000e+00  0.000000e+00
bigcom126        0.000000e+00  0.000000e+00
bigcom127        0.000000e+00  3.469447e-20
bigcom137        0.000000e+00  3.794708e-20
bigcom139        0.000000e+00  0.000000e+00
bigcom140        0.000000e+00  2.168404e-21
bigcom143        0.000000e+00  0.000000e+00
bigcom145        0.000000e+00  0.000000e+00
bigcom146        0.000000e+00  3.469447e-20
bigcom147        0.000000e+00  3.469447e-20
bigcom149        0.000000e+00  0.000000e+00
bigcom153        0.000000e+00  0.000000e+00
bigcom154        0.000000e+00  0.000000e+00
bigcom156        0.000000e+00  0.000000e+00
bigcom157        0.000000e+00  0.000000e+00
bigcom158        0.000000e+00  0.000000e+00
bigcom160        0.000000e+00  0.000000e+00
bigcom161        0.000000e+00  0.000000e+00
bigcom162        0.000000e+00  0.000000e+00
bigcom164        0.000000e+00  0.000000e+00
bigcom166        0.000000e+00  0.000000e+00
bigcom167        0.000000e+00  0.000000e+00
bigcom171        6.762601e-04  1.665657e+00
bigcom173        0.000000e+00  0.000000e+00
bigcom175        0.000000e+00  0.000000e+00
bigcom176        0.000000e+00  0.000000e+00
bigcom177        0.000000e+00  0.000000e+00
bigcom178        0.000000e+00  0.000000e+00
bigcom180       -1.176166e-05  7.080371e-01
bigcom181        0.000000e+00  0.000000e+00
bigcom184        0.000000e+00  3.469447e-20
bigcom186        0.000000e+00  0.000000e+00
bigcom187        0.000000e+00  3.469447e-20
bigcom189        0.000000e+00  0.000000e+00
bigcom194        0.000000e+00  0.000000e+00
bigcom195        0.000000e+00  0.000000e+00
bigcom196        0.000000e+00  0.000000e+00
bigcom204        0.000000e+00  0.000000e+00
bigcom205        0.000000e+00  0.000000e+00
bigcom212        0.000000e+00  0.000000e+00
bigcom214        0.000000e+00  0.000000e+00
bigcom222        0.000000e+00  0.000000e+00
bigcom223        0.000000e+00  2.168404e-21
bigcom226        0.000000e+00  0.000000e+00
bigcom227        0.000000e+00  0.000000e+00
bigcom229        0.000000e+00  0.000000e+00
bigcom233        0.000000e+00  0.000000e+00
bigcom236        0.000000e+00  0.000000e+00
bigcom237        0.000000e+00  0.000000e+00
bigcom246        0.000000e+00  0.000000e+00
bigcom248        0.000000e+00  0.000000e+00
bigcom249        0.000000e+00  0.000000e+00
bigcom250        0.000000e+00  3.469447e-20
bigcom254        0.000000e+00  0.000000e+00
bigcom266        0.000000e+00  0.000000e+00
bigcom269        0.000000e+00  0.000000e+00
bigcom272        0.000000e+00  0.000000e+00
bigcom274        0.000000e+00  0.000000e+00
bigcom281        0.000000e+00  0.000000e+00
bigcom291        0.000000e+00  0.000000e+00
bigcom292        0.000000e+00  0.000000e+00
bigcom295        0.000000e+00  0.000000e+00
bigcom299        0.000000e+00  3.469447e-20
bigcom301        0.000000e+00  0.000000e+00
bigcom306        0.000000e+00  0.000000e+00
bigcom309        0.000000e+00  0.000000e+00
bigcom314        0.000000e+00  2.168404e-21
bigcom321        0.000000e+00  0.000000e+00
bigcom341        0.000000e+00  0.000000e+00
bigcom350        0.000000e+00  0.000000e+00
bigcom353        0.000000e+00  4.336809e-21
bigcom359        0.000000e+00  0.000000e+00
bigcom363        0.000000e+00  0.000000e+00
bigcom365        0.000000e+00  3.469447e-20
bigcom385        0.000000e+00  0.000000e+00
bigcom386        0.000000e+00  0.000000e+00
bigcom408        1.099310e-05  4.237009e-01
bigcom412        3.759327e-04  1.724015e+00
bigcom480        0.000000e+00  0.000000e+00
spin_vertex      5.267236e-04  1.215934e+00
membership_s1    2.463622e-05  4.117770e-02
membership_s3    0.000000e+00  4.336809e-21
membership_s4    0.000000e+00  1.500000e-02
membership_s5    1.185536e-05  1.374746e-02
membership_s6    0.000000e+00  0.000000e+00
membership_s7    0.000000e+00  2.777587e-02
membership_s8    0.000000e+00  0.000000e+00
membership_s9    0.000000e+00  0.000000e+00
membership_s11   0.000000e+00  0.000000e+00
membership_s12   0.000000e+00  0.000000e+00
membership_s14   0.000000e+00  0.000000e+00
membership_s15  -3.867350e-05  1.025752e-01
membership_s16   0.000000e+00  0.000000e+00
membership_s17   0.000000e+00  0.000000e+00
membership_s18   0.000000e+00  3.469447e-20
membership_s20   0.000000e+00  0.000000e+00
membership_s21   0.000000e+00  6.938894e-20
membership_s22   0.000000e+00  0.000000e+00
membership_s24   0.000000e+00  0.000000e+00
membership_s25   0.000000e+00  1.387779e-19
membership_s26   0.000000e+00  0.000000e+00
membership_s27  -2.086584e-05  5.734017e-02
membership_s28   0.000000e+00  0.000000e+00
membership_s30   2.029611e-05  5.299640e-02
membership_s31   0.000000e+00  4.336809e-20
membership_s32   3.163448e-05  5.713921e-02
membership_s33   0.000000e+00  0.000000e+00
membership_s36   0.000000e+00  1.127570e-19
membership_s37   0.000000e+00  3.469447e-20
V1               1.309088e-03  8.425768e-01
V2               1.206742e-03  9.882297e-01
pdi              1.499856e-05  5.788129e-02
adhesion         2.021062e-02  7.395689e-01
cohesion         2.019889e-02  5.748439e-01
inner            3.390400e-03  4.783795e-01
outer            7.250001e-04  7.275948e-01
ioratio          2.946333e-03  3.993098e-01
comsize          2.173021e-03  6.676889e-01
[1] "Dataset: med_CT Model GLM, run: 1 of 10 2015-06-22 17:05:51"
[1] "glmnet variable coefficients"
                     [,1]          [,2]
(Intercept)     -4.536542  3.752733e+01
graph0           0.000000 -5.383904e-03
graph1           0.000000  4.270939e-04
graph2           0.000000  3.018119e-02
graph3           0.000000 -1.731315e-05
graph4           0.000000  0.000000e+00
graph5           0.000000 -1.949440e-03
graph6           0.000000  1.249158e-05
graph7           0.000000  1.250242e-03
graph8           0.000000 -1.523939e-02
graph9           0.000000  2.020288e-07
graph10          0.000000  0.000000e+00
graph11          0.000000 -2.123365e-09
graph12          0.000000  2.527075e-07
graph13          0.000000  0.000000e+00
graph14          0.000000  6.879492e-08
graph15          0.000000 -3.407022e-05
graph16          0.000000 -2.064008e-08
graph17          0.000000  0.000000e+00
graph18          0.000000  5.021567e-05
graph19          0.000000  1.111252e-07
graph20          0.000000 -2.225869e-05
graph21          0.000000  3.957024e-05
graph22          0.000000 -8.298388e-05
graph23          0.000000  0.000000e+00
graph24          0.000000 -5.650276e-06
graph25          0.000000  0.000000e+00
graph26          0.000000 -1.396539e-04
graph27          0.000000 -3.816614e-04
graph28          0.000000  1.358584e-05
graph29          0.000000 -1.067753e-02
orbit0           0.000000 -1.737532e-02
orbit1           0.000000  4.399865e-04
orbit2           0.000000  1.071581e-03
orbit3           0.000000  2.064929e-02
orbit4           0.000000 -8.912992e-05
orbit5           0.000000  8.473696e-05
orbit6           0.000000  0.000000e+00
orbit7           0.000000  3.934046e-04
orbit8           0.000000 -2.341814e-03
orbit9           0.000000  3.342565e-04
orbit10          0.000000  0.000000e+00
orbit11          0.000000  3.936521e-04
orbit12          0.000000  5.145769e-03
orbit13          0.000000 -2.513789e-02
orbit14          0.000000 -7.907618e-03
orbit15          0.000000  2.365545e-07
orbit16          0.000000  1.263448e-06
orbit17          0.000000  3.968263e-07
orbit18          0.000000  2.092659e-08
orbit19          0.000000  0.000000e+00
orbit20          0.000000  2.045314e-07
orbit21          0.000000 -9.200357e-06
orbit22          0.000000 -2.356845e-09
orbit23          0.000000 -1.204453e-04
orbit24          0.000000  1.414791e-06
orbit25          0.000000  3.063684e-08
orbit26          0.000000 -7.953560e-06
orbit27          0.000000  2.654717e-05
orbit28          0.000000 -9.702580e-06
orbit29          0.000000 -5.205943e-06
orbit30          0.000000 -3.867752e-05
orbit31          0.000000  2.471071e-07
orbit32          0.000000  1.014452e-07
orbit33          0.000000  1.293298e-04
orbit34          0.000000 -1.277230e-06
orbit35          0.000000 -1.070038e-06
orbit36          0.000000  5.356753e-06
orbit37          0.000000 -4.576386e-06
orbit38          0.000000  2.755400e-04
orbit39          0.000000 -2.937184e-05
orbit40          0.000000  2.577903e-06
orbit41          0.000000 -1.785362e-05
orbit42          0.000000  3.784498e-04
orbit43          0.000000  3.839468e-05
orbit44          0.000000 -1.822985e-03
orbit45          0.000000  2.278801e-07
orbit46          0.000000  1.664570e-06
orbit47          0.000000 -1.181572e-04
orbit48          0.000000 -9.778062e-06
orbit49          0.000000 -5.625644e-05
orbit50          0.000000  1.850649e-04
orbit51          0.000000  1.488658e-04
orbit52          0.000000  3.980484e-07
orbit53          0.000000  1.275025e-04
orbit54          0.000000 -5.284055e-05
orbit55          0.000000  3.130994e-03
orbit56          0.000000  2.534103e-04
orbit57          0.000000 -2.115025e-05
orbit58          0.000000  4.434236e-04
orbit59          0.000000  1.669175e-05
orbit60          0.000000 -2.904836e-04
orbit61          0.000000  6.305404e-05
orbit62          0.000000  7.895536e-04
orbit63          0.000000 -4.500287e-04
orbit64          0.000000  1.821259e-03
orbit65          0.000000 -3.192570e-04
orbit66          0.000000 -8.530511e-04
orbit67          0.000000  1.333463e-02
orbit68          0.000000 -1.179612e-03
orbit69          0.000000  1.158753e-02
orbit70          0.000000  6.002859e-03
orbit71          0.000000 -1.688345e-02
orbit72          0.000000 -1.196576e-02
AP               0.000000  9.620211e-01
bet              0.000000  1.318329e-05
ecc              0.000000  3.659943e-01
eccrad           0.000000  2.067636e+00
close            0.000000 -1.509615e+01
constraint       0.000000 -1.699121e-01
coreness         0.000000 -2.036999e-01
knn              0.000000  2.131146e-02
hubscore         0.000000 -8.840472e+01
pagerank         0.000000 -6.698071e+01
trans            0.000000 -6.827143e-01
evcent           0.000000 -4.125006e+01
first            0.000000  3.065468e-03
upto_second      0.000000 -7.592804e-04
upto_third       0.000000  0.000000e+00
upto_fourth      0.000000  1.143007e-04
upto_fifth       0.000000  2.048596e-02
upto_sixth       0.000000 -2.700137e-02
second           0.000000 -6.192149e-04
third            0.000000  3.405119e-04
fourth           0.000000  0.000000e+00
fifth            0.000000 -1.115451e-04
sixth            0.000000 -3.100044e-02
ratio1           0.000000 -1.859936e-02
ratio2           0.000000  3.100961e-02
ratio3           0.000000 -2.180487e-01
ratio4           0.000000  7.597805e+00
ratio5           0.000000  2.200863e+01
ratio6           0.000000  7.228813e-03
selfinter        0.000000  1.221587e+00
walktrap_vertex  0.000000 -6.181863e-01
bigcom1          0.000000  3.836386e-01
bigcom2          0.000000 -3.746386e-01
bigcom3          0.000000  1.010685e+00
bigcom4          0.000000  2.220822e-01
bigcom6          0.000000 -1.404526e+00
bigcom8          0.000000  4.594176e-01
bigcom9          0.000000 -4.047122e-01
bigcom11         0.000000 -1.198760e+00
bigcom13         0.000000 -7.182437e-01
bigcom15         0.000000 -9.652655e-01
bigcom16         0.000000  0.000000e+00
bigcom21         0.000000  2.828048e-01
bigcom22         0.000000 -9.020917e-02
bigcom24         0.000000 -3.362404e-01
bigcom26         0.000000 -1.533462e+00
bigcom28         0.000000  1.214496e+00
bigcom30         0.000000 -2.613472e+00
bigcom31         0.000000 -3.518061e-02
bigcom32         0.000000  5.223950e+00
bigcom33         0.000000 -2.242001e+00
bigcom34         0.000000  0.000000e+00
bigcom36         0.000000 -1.124837e+00
bigcom37         0.000000 -8.025730e-01
bigcom38         0.000000 -2.534286e-01
bigcom39         0.000000 -1.271803e+00
bigcom40         0.000000  8.201945e-01
bigcom43         0.000000 -7.956700e-01
bigcom44         0.000000  0.000000e+00
bigcom46         0.000000 -5.446561e-01
bigcom47         0.000000  0.000000e+00
bigcom49         0.000000 -3.681153e-01
bigcom50         0.000000 -1.081658e+00
bigcom51         0.000000 -5.085986e-01
bigcom52         0.000000 -1.433692e+00
bigcom54         0.000000  0.000000e+00
bigcom56         0.000000 -2.353938e+00
bigcom62         0.000000 -6.495569e-01
bigcom66         0.000000  0.000000e+00
bigcom68         0.000000  0.000000e+00
bigcom69         0.000000  0.000000e+00
bigcom71         0.000000  0.000000e+00
bigcom72         0.000000  0.000000e+00
bigcom73         0.000000 -9.365950e-01
bigcom74         0.000000 -9.067911e-01
bigcom75         0.000000  0.000000e+00
bigcom76         0.000000 -6.729510e-01
bigcom77         0.000000 -1.093710e+00
bigcom79         0.000000 -8.826109e-01
bigcom80         0.000000 -5.544404e-01
bigcom82         0.000000 -1.092548e+00
bigcom83         0.000000 -6.496819e-03
bigcom84         0.000000 -1.201714e+00
bigcom85         0.000000 -7.787808e-01
bigcom87         0.000000  0.000000e+00
bigcom89         0.000000  0.000000e+00
bigcom91         0.000000 -6.625397e-01
bigcom92         0.000000  0.000000e+00
bigcom93         0.000000  0.000000e+00
bigcom96         0.000000 -8.963000e-01
bigcom97         0.000000 -1.688953e+00
bigcom98         0.000000  0.000000e+00
bigcom99         0.000000  0.000000e+00
bigcom101        0.000000  0.000000e+00
bigcom104        0.000000 -1.997408e+00
bigcom106        0.000000 -6.326392e-01
bigcom109        0.000000 -7.518842e-01
bigcom113        0.000000 -1.673311e+00
bigcom116        0.000000 -8.054679e-01
bigcom120        0.000000  0.000000e+00
bigcom123        0.000000  0.000000e+00
bigcom126        0.000000  0.000000e+00
bigcom127        0.000000 -1.063967e+00
bigcom137        0.000000 -2.313012e+00
bigcom139        0.000000 -1.137837e-01
bigcom140        0.000000 -2.380278e-01
bigcom143        0.000000  0.000000e+00
bigcom145        0.000000  0.000000e+00
bigcom146        0.000000  0.000000e+00
bigcom147        0.000000 -4.651517e-02
bigcom149        0.000000 -8.840801e-01
bigcom153        0.000000 -7.786841e-04
bigcom154        0.000000  0.000000e+00
bigcom156        0.000000 -3.439205e-01
bigcom157        0.000000  0.000000e+00
bigcom158        0.000000  0.000000e+00
bigcom160        0.000000  0.000000e+00
bigcom161        0.000000 -7.206718e-01
bigcom162        0.000000 -1.055610e+00
bigcom164        0.000000 -9.793527e-01
bigcom166        0.000000 -7.000345e-01
bigcom167        0.000000 -1.162046e+00
bigcom171        0.000000  4.439978e+00
bigcom173        0.000000  0.000000e+00
bigcom175        0.000000 -8.992813e-01
bigcom176        0.000000 -3.713669e-03
bigcom177        0.000000 -4.469673e-01
bigcom178        0.000000 -1.692620e+00
bigcom180        0.000000  4.942307e+00
bigcom181        0.000000  0.000000e+00
bigcom184        0.000000 -1.877595e+00
bigcom186        0.000000 -1.150199e+00
bigcom187        0.000000 -1.628651e+00
bigcom189        0.000000  0.000000e+00
bigcom194        0.000000 -5.179714e-01
bigcom195        0.000000 -7.771022e-01
bigcom196        0.000000 -1.658914e+00
bigcom204        0.000000  0.000000e+00
bigcom205        0.000000 -7.555633e-01
bigcom212        0.000000 -1.868455e-01
bigcom214        0.000000  0.000000e+00
bigcom222        0.000000  0.000000e+00
bigcom223        0.000000 -2.118244e+00
bigcom226        0.000000  0.000000e+00
bigcom227        0.000000 -7.602651e-02
bigcom229        0.000000  0.000000e+00
bigcom233        0.000000  0.000000e+00
bigcom236        0.000000  0.000000e+00
bigcom237        0.000000 -1.217086e+00
bigcom246        0.000000 -4.361852e-01
bigcom248        0.000000 -1.979244e+00
bigcom249        0.000000 -6.924434e-01
bigcom250        0.000000  0.000000e+00
bigcom254        0.000000 -5.987680e-01
bigcom266        0.000000 -6.499584e-01
bigcom269        0.000000  0.000000e+00
bigcom272        0.000000  0.000000e+00
bigcom274        0.000000  0.000000e+00
bigcom281        0.000000  0.000000e+00
bigcom291        0.000000  0.000000e+00
bigcom292        0.000000 -7.670882e-01
bigcom295        0.000000 -2.070348e-01
bigcom299        0.000000 -1.205789e+00
bigcom301        0.000000 -2.121643e-04
bigcom306        0.000000  0.000000e+00
bigcom309        0.000000  0.000000e+00
bigcom314        0.000000 -1.787380e-01
bigcom321        0.000000 -6.665159e-01
bigcom341        0.000000 -3.618582e-01
bigcom350        0.000000 -5.304799e-02
bigcom353        0.000000  0.000000e+00
bigcom359        0.000000 -1.326557e+00
bigcom363        0.000000  0.000000e+00
bigcom365        0.000000 -8.404873e-01
bigcom385        0.000000 -7.503267e-01
bigcom386        0.000000  0.000000e+00
bigcom408        0.000000  3.414095e+00
bigcom412        0.000000  8.953670e+00
bigcom480        0.000000  0.000000e+00
spin_vertex      0.000000 -1.687448e+00
membership_s1    0.000000 -4.549901e-03
membership_s3    0.000000  0.000000e+00
membership_s4    0.000000 -3.540808e-02
membership_s5    0.000000  2.622902e-01
membership_s6    0.000000 -1.720978e+00
membership_s7    0.000000  4.997411e-01
membership_s8    0.000000 -8.027110e-01
membership_s9    0.000000 -2.032806e-01
membership_s11   0.000000  0.000000e+00
membership_s12   0.000000 -6.147944e-01
membership_s14   0.000000 -1.150841e+00
membership_s15   0.000000  1.662364e+00
membership_s16   0.000000  0.000000e+00
membership_s17   0.000000 -1.327958e+00
membership_s18   0.000000 -1.411600e+00
membership_s20   0.000000  0.000000e+00
membership_s21   0.000000 -1.522281e+00
membership_s22   0.000000 -4.227973e-01
membership_s24   0.000000 -1.137787e+00
membership_s25   0.000000 -2.360583e-01
membership_s26   0.000000  0.000000e+00
membership_s27   0.000000  1.577406e-01
membership_s28   0.000000  0.000000e+00
membership_s30   0.000000  6.311846e-01
membership_s31   0.000000 -1.788237e+00
membership_s32   0.000000  1.016315e+00
membership_s33   0.000000  0.000000e+00
membership_s36   0.000000 -1.369576e+00
membership_s37   0.000000 -1.043275e+00
V1               0.000000 -1.226216e+01
V2               0.000000  2.825948e+00
pdi              0.000000 -9.233339e+03
adhesion         0.000000 -7.718621e-04
cohesion         0.000000  1.163405e-03
inner            0.000000 -1.442977e-04
outer            0.000000  5.364201e-04
ioratio          0.000000  5.219430e+00
comsize          0.000000  2.365829e-04
[1] "Dataset: med_CT Model GBM, run: 2 of 10 2015-06-22 17:10:31"
Iter   TrainDeviance   ValidDeviance   StepSize   Improve
     1        0.1163            -nan     0.0100    0.0003
     2        0.1144            -nan     0.0100    0.0001
     3        0.1120            -nan     0.0100    0.0004
     4        0.1092            -nan     0.0100    0.0001
     5        0.1070            -nan     0.0100    0.0004
     6        0.1050            -nan     0.0100    0.0002
     7        0.1038            -nan     0.0100    0.0002
     8        0.1019            -nan     0.0100    0.0003
     9        0.1009            -nan     0.0100    0.0000
    10        0.0991            -nan     0.0100    0.0003
    20        0.0869            -nan     0.0100    0.0001
    40        0.0716            -nan     0.0100    0.0001
    60        0.0615            -nan     0.0100   -0.0000
    80        0.0543            -nan     0.0100   -0.0000
    98        0.0485            -nan     0.0100   -0.0000

[1] "GBM variable coefficients"
                            var    rel.inf
orbit65                 orbit65 4.99814708
V1                           V1 4.09423377
adhesion               adhesion 3.23865264
outer                     outer 3.12972541
graph20                 graph20 2.97758187
orbit56                 orbit56 2.90281826
comsize                 comsize 2.84572168
V2                           V2 2.74076795
walktrap_vertex walktrap_vertex 2.67172182
cohesion               cohesion 2.50174396
orbit62                 orbit62 2.05449574
graph22                 graph22 2.05148972
ioratio                 ioratio 1.94930823
knn                         knn 1.94730646
ratio5                   ratio5 1.93365526
selfinter             selfinter 1.72858175
bet                         bet 1.70034723
bigcom3                 bigcom3 1.53726572
orbit45                 orbit45 1.50350333
spin_vertex         spin_vertex 1.43385112
graph25                 graph25 1.41170314
inner                     inner 1.30954212
bigcom28               bigcom28 1.26226715
ratio2                   ratio2 1.25820263
graph6                   graph6 1.24203320
trans                     trans 1.22654988
orbit55                 orbit55 1.10760651
orbit50                 orbit50 1.08737407
pagerank               pagerank 1.07958144
graph10                 graph10 0.98364938
orbit44                 orbit44 0.91299628
ratio3                   ratio3 0.90799133
orbit49                 orbit49 0.90240306
orbit18                 orbit18 0.89296357
graph13                 graph13 0.87643856
graph5                   graph5 0.86832128
upto_fifth           upto_fifth 0.85846824
graph19                 graph19 0.82967351
orbit51                 orbit51 0.81676056
orbit23                 orbit23 0.81040466
orbit24                 orbit24 0.78552191
graph26                 graph26 0.78163942
ratio1                   ratio1 0.77570413
orbit42                 orbit42 0.75874053
ratio4                   ratio4 0.74768547
orbit46                 orbit46 0.72158069
orbit39                 orbit39 0.71980698
orbit27                 orbit27 0.70881811
orbit64                 orbit64 0.62044478
orbit28                 orbit28 0.61905685
graph28                 graph28 0.61064320
orbit5                   orbit5 0.60818546
orbit53                 orbit53 0.60570165
graph23                 graph23 0.60556643
orbit30                 orbit30 0.59369947
orbit70                 orbit70 0.59209554
orbit54                 orbit54 0.54045112
ratio6                   ratio6 0.53533713
orbit48                 orbit48 0.52969170
hubscore               hubscore 0.50844678
orbit37                 orbit37 0.50594777
orbit17                 orbit17 0.49225371
orbit19                 orbit19 0.48783886
orbit20                 orbit20 0.47376100
orbit63                 orbit63 0.46990601
orbit4                   orbit4 0.45935674
graph27                 graph27 0.44393497
graph18                 graph18 0.44154093
orbit47                 orbit47 0.43304691
orbit13                 orbit13 0.38993157
orbit40                 orbit40 0.37942587
fifth                     fifth 0.37478190
orbit67                 orbit67 0.36973067
membership_s1     membership_s1 0.35399584
orbit38                 orbit38 0.34687562
bigcom21               bigcom21 0.33013107
orbit36                 orbit36 0.30743236
third                     third 0.30660035
orbit66                 orbit66 0.30161970
orbit31                 orbit31 0.29377250
orbit41                 orbit41 0.29157296
graph17                 graph17 0.29127745
orbit33                 orbit33 0.28118733
orbit60                 orbit60 0.27736911
orbit32                 orbit32 0.27731078
orbit21                 orbit21 0.27606457
orbit59                 orbit59 0.26397348
upto_fourth         upto_fourth 0.26066751
orbit1                   orbit1 0.25330623
graph14                 graph14 0.25192396
orbit25                 orbit25 0.25019481
membership_s30   membership_s30 0.24871778
orbit12                 orbit12 0.24408625
graph16                 graph16 0.23648384
graph21                 graph21 0.22967717
graph12                 graph12 0.22797411
orbit35                 orbit35 0.22433654
sixth                     sixth 0.21745830
graph8                   graph8 0.21081673
orbit29                 orbit29 0.20835552
upto_second         upto_second 0.20803894
graph1                   graph1 0.20121014
graph29                 graph29 0.19405606
constraint           constraint 0.19023382
membership_s32   membership_s32 0.18440338
membership_s15   membership_s15 0.18437686
orbit26                 orbit26 0.18053151
graph2                   graph2 0.16539491
graph11                 graph11 0.16525359
graph24                 graph24 0.15563372
orbit58                 orbit58 0.14273252
orbit15                 orbit15 0.13383611
orbit16                 orbit16 0.12805445
upto_third           upto_third 0.12623379
ecc                         ecc 0.11580272
graph15                 graph15 0.11352620
orbit71                 orbit71 0.10665679
orbit9                   orbit9 0.10239448
graph9                   graph9 0.10192095
fourth                   fourth 0.09815874
orbit7                   orbit7 0.08995815
orbit10                 orbit10 0.08206371
orbit11                 orbit11 0.05840171
bigcom4                 bigcom4 0.05588014
orbit61                 orbit61 0.04607056
orbit57                 orbit57 0.04540899
orbit43                 orbit43 0.03455995
orbit2                   orbit2 0.02719077
bigcom1                 bigcom1 0.01139246
graph4                   graph4 0.01131813
graph0                   graph0 0.00000000
graph3                   graph3 0.00000000
graph7                   graph7 0.00000000
orbit0                   orbit0 0.00000000
orbit3                   orbit3 0.00000000
orbit6                   orbit6 0.00000000
orbit8                   orbit8 0.00000000
orbit14                 orbit14 0.00000000
orbit22                 orbit22 0.00000000
orbit34                 orbit34 0.00000000
orbit52                 orbit52 0.00000000
orbit68                 orbit68 0.00000000
orbit69                 orbit69 0.00000000
orbit72                 orbit72 0.00000000
AP                           AP 0.00000000
eccrad                   eccrad 0.00000000
close                     close 0.00000000
coreness               coreness 0.00000000
evcent                   evcent 0.00000000
first                     first 0.00000000
upto_sixth           upto_sixth 0.00000000
second                   second 0.00000000
bigcom2                 bigcom2 0.00000000
bigcom6                 bigcom6 0.00000000
bigcom8                 bigcom8 0.00000000
bigcom9                 bigcom9 0.00000000
bigcom11               bigcom11 0.00000000
bigcom13               bigcom13 0.00000000
bigcom15               bigcom15 0.00000000
bigcom16               bigcom16 0.00000000
bigcom22               bigcom22 0.00000000
bigcom24               bigcom24 0.00000000
bigcom26               bigcom26 0.00000000
bigcom30               bigcom30 0.00000000
bigcom31               bigcom31 0.00000000
bigcom32               bigcom32 0.00000000
bigcom33               bigcom33 0.00000000
bigcom34               bigcom34 0.00000000
bigcom36               bigcom36 0.00000000
bigcom37               bigcom37 0.00000000
bigcom38               bigcom38 0.00000000
bigcom39               bigcom39 0.00000000
bigcom40               bigcom40 0.00000000
bigcom43               bigcom43 0.00000000
bigcom44               bigcom44 0.00000000
bigcom46               bigcom46 0.00000000
bigcom47               bigcom47 0.00000000
bigcom49               bigcom49 0.00000000
bigcom50               bigcom50 0.00000000
bigcom51               bigcom51 0.00000000
bigcom52               bigcom52 0.00000000
bigcom54               bigcom54 0.00000000
bigcom56               bigcom56 0.00000000
bigcom62               bigcom62 0.00000000
bigcom66               bigcom66 0.00000000
bigcom68               bigcom68 0.00000000
bigcom69               bigcom69 0.00000000
bigcom71               bigcom71 0.00000000
bigcom72               bigcom72 0.00000000
bigcom73               bigcom73 0.00000000
bigcom74               bigcom74 0.00000000
bigcom75               bigcom75 0.00000000
bigcom76               bigcom76 0.00000000
bigcom77               bigcom77 0.00000000
bigcom79               bigcom79 0.00000000
bigcom80               bigcom80 0.00000000
bigcom82               bigcom82 0.00000000
bigcom83               bigcom83 0.00000000
bigcom84               bigcom84 0.00000000
bigcom85               bigcom85 0.00000000
bigcom87               bigcom87 0.00000000
bigcom89               bigcom89 0.00000000
bigcom91               bigcom91 0.00000000
bigcom92               bigcom92 0.00000000
bigcom93               bigcom93 0.00000000
bigcom96               bigcom96 0.00000000
bigcom97               bigcom97 0.00000000
bigcom98               bigcom98 0.00000000
bigcom99               bigcom99 0.00000000
bigcom101             bigcom101 0.00000000
bigcom104             bigcom104 0.00000000
bigcom106             bigcom106 0.00000000
bigcom109             bigcom109 0.00000000
bigcom113             bigcom113 0.00000000
bigcom116             bigcom116 0.00000000
bigcom120             bigcom120 0.00000000
bigcom123             bigcom123 0.00000000
bigcom126             bigcom126 0.00000000
bigcom127             bigcom127 0.00000000
bigcom137             bigcom137 0.00000000
bigcom139             bigcom139 0.00000000
bigcom140             bigcom140 0.00000000
bigcom143             bigcom143 0.00000000
bigcom145             bigcom145 0.00000000
bigcom146             bigcom146 0.00000000
bigcom147             bigcom147 0.00000000
bigcom149             bigcom149 0.00000000
bigcom153             bigcom153 0.00000000
bigcom154             bigcom154 0.00000000
bigcom156             bigcom156 0.00000000
bigcom157             bigcom157 0.00000000
bigcom158             bigcom158 0.00000000
bigcom160             bigcom160 0.00000000
bigcom161             bigcom161 0.00000000
bigcom162             bigcom162 0.00000000
bigcom164             bigcom164 0.00000000
bigcom166             bigcom166 0.00000000
bigcom167             bigcom167 0.00000000
bigcom171             bigcom171 0.00000000
bigcom173             bigcom173 0.00000000
bigcom175             bigcom175 0.00000000
bigcom176             bigcom176 0.00000000
bigcom177             bigcom177 0.00000000
bigcom178             bigcom178 0.00000000
bigcom180             bigcom180 0.00000000
bigcom181             bigcom181 0.00000000
bigcom184             bigcom184 0.00000000
bigcom186             bigcom186 0.00000000
bigcom187             bigcom187 0.00000000
bigcom189             bigcom189 0.00000000
bigcom194             bigcom194 0.00000000
bigcom195             bigcom195 0.00000000
bigcom196             bigcom196 0.00000000
bigcom204             bigcom204 0.00000000
bigcom205             bigcom205 0.00000000
bigcom212             bigcom212 0.00000000
bigcom214             bigcom214 0.00000000
bigcom222             bigcom222 0.00000000
bigcom223             bigcom223 0.00000000
bigcom226             bigcom226 0.00000000
bigcom227             bigcom227 0.00000000
bigcom229             bigcom229 0.00000000
bigcom233             bigcom233 0.00000000
bigcom236             bigcom236 0.00000000
bigcom237             bigcom237 0.00000000
bigcom246             bigcom246 0.00000000
bigcom248             bigcom248 0.00000000
bigcom249             bigcom249 0.00000000
bigcom250             bigcom250 0.00000000
bigcom254             bigcom254 0.00000000
bigcom266             bigcom266 0.00000000
bigcom269             bigcom269 0.00000000
bigcom272             bigcom272 0.00000000
bigcom274             bigcom274 0.00000000
bigcom281             bigcom281 0.00000000
bigcom291             bigcom291 0.00000000
bigcom292             bigcom292 0.00000000
bigcom295             bigcom295 0.00000000
bigcom299             bigcom299 0.00000000
bigcom301             bigcom301 0.00000000
bigcom306             bigcom306 0.00000000
bigcom309             bigcom309 0.00000000
bigcom314             bigcom314 0.00000000
bigcom321             bigcom321 0.00000000
bigcom341             bigcom341 0.00000000
bigcom350             bigcom350 0.00000000
bigcom353             bigcom353 0.00000000
bigcom359             bigcom359 0.00000000
bigcom363             bigcom363 0.00000000
bigcom365             bigcom365 0.00000000
bigcom385             bigcom385 0.00000000
bigcom386             bigcom386 0.00000000
bigcom408             bigcom408 0.00000000
bigcom412             bigcom412 0.00000000
bigcom480             bigcom480 0.00000000
membership_s3     membership_s3 0.00000000
membership_s4     membership_s4 0.00000000
membership_s5     membership_s5 0.00000000
membership_s6     membership_s6 0.00000000
membership_s7     membership_s7 0.00000000
membership_s8     membership_s8 0.00000000
membership_s9     membership_s9 0.00000000
membership_s11   membership_s11 0.00000000
membership_s12   membership_s12 0.00000000
membership_s14   membership_s14 0.00000000
membership_s16   membership_s16 0.00000000
membership_s17   membership_s17 0.00000000
membership_s18   membership_s18 0.00000000
membership_s20   membership_s20 0.00000000
membership_s21   membership_s21 0.00000000
membership_s22   membership_s22 0.00000000
membership_s24   membership_s24 0.00000000
membership_s25   membership_s25 0.00000000
membership_s26   membership_s26 0.00000000
membership_s27   membership_s27 0.00000000
membership_s28   membership_s28 0.00000000
membership_s31   membership_s31 0.00000000
membership_s33   membership_s33 0.00000000
membership_s36   membership_s36 0.00000000
membership_s37   membership_s37 0.00000000
pdi                         pdi 0.00000000
[1] "Dataset: med_CT Model RF, run: 2 of 10 2015-06-22 17:11:08"
     |      Out-of-bag   |
Tree |      MSE  %Var(y) |
   1 |  0.01948   185.16 |
   2 |   0.0181   172.03 |
   3 |  0.01895   180.12 |
   4 |  0.01958   186.08 |
   5 |  0.01842   175.05 |
   6 |  0.01757   166.96 |
   7 |  0.01641   155.90 |
   8 |  0.01566   148.83 |
   9 |   0.0145   137.83 |
  10 |  0.01401   133.16 |
  11 |  0.01389   132.04 |
  12 |  0.01346   127.96 |
  13 |  0.01326   125.96 |
  14 |  0.01331   126.52 |
  15 |  0.01312   124.72 |
  16 |  0.01283   121.97 |
  17 |  0.01277   121.32 |
  18 |  0.01232   117.06 |
  19 |  0.01235   117.37 |
  20 |  0.01223   116.21 |
  21 |  0.01218   115.73 |
  22 |    0.012   113.99 |
  23 |  0.01187   112.78 |
  24 |  0.01183   112.44 |
  25 |  0.01174   111.58 |
  26 |  0.01174   111.52 |
  27 |  0.01163   110.54 |
  28 |  0.01159   110.11 |
  29 |  0.01156   109.83 |
  30 |  0.01146   108.93 |
  31 |  0.01142   108.55 |
  32 |  0.01135   107.84 |
  33 |  0.01129   107.30 |
  34 |  0.01128   107.23 |
  35 |  0.01126   107.00 |
  36 |  0.01121   106.56 |
  37 |  0.01123   106.70 |
  38 |  0.01124   106.79 |
  39 |   0.0112   106.47 |
  40 |  0.01117   106.18 |
  41 |  0.01117   106.17 |
  42 |  0.01115   105.95 |
  43 |  0.01115   105.97 |
  44 |  0.01118   106.24 |
  45 |  0.01116   106.10 |
  46 |  0.01116   106.02 |
  47 |  0.01114   105.90 |
  48 |  0.01112   105.69 |
  49 |  0.01114   105.87 |
  50 |  0.01111   105.55 |
  51 |   0.0111   105.44 |
  52 |  0.01108   105.32 |
  53 |  0.01102   104.70 |
  54 |  0.01096   104.18 |
  55 |  0.01096   104.19 |
  56 |  0.01095   104.02 |
  57 |  0.01089   103.47 |
  58 |  0.01089   103.47 |
  59 |  0.01087   103.31 |
  60 |  0.01081   102.76 |
  61 |  0.01078   102.43 |
  62 |  0.01078   102.48 |
  63 |  0.01079   102.50 |
  64 |   0.0108   102.64 |
  65 |   0.0108   102.66 |
  66 |   0.0108   102.66 |
  67 |   0.0108   102.63 |
  68 |  0.01079   102.50 |
  69 |  0.01077   102.32 |
  70 |  0.01075   102.17 |
  71 |  0.01073   101.98 |
  72 |  0.01073   101.95 |
  73 |   0.0107   101.71 |
  74 |  0.01072   101.86 |
  75 |  0.01071   101.79 |
  76 |  0.01072   101.92 |
  77 |  0.01072   101.86 |
  78 |  0.01072   101.92 |
  79 |  0.01075   102.12 |
  80 |  0.01075   102.11 |
  81 |  0.01076   102.26 |
  82 |  0.01077   102.32 |
  83 |  0.01073   101.99 |
  84 |  0.01073   101.93 |
  85 |  0.01072   101.90 |
  86 |  0.01071   101.80 |
  87 |  0.01072   101.85 |
  88 |  0.01072   101.90 |
  89 |  0.01073   101.94 |
  90 |  0.01071   101.78 |
  91 |   0.0107   101.70 |
  92 |   0.0107   101.70 |
  93 |  0.01068   101.47 |
  94 |  0.01066   101.34 |
  95 |  0.01066   101.31 |
  96 |  0.01067   101.41 |
  97 |  0.01067   101.44 |
  98 |  0.01066   101.32 |
  99 |  0.01068   101.49 |
 100 |  0.01071   101.81 |
[1] "Random Forest variable coefficients"
                      %IncMSE IncNodePurity
graph0           1.164505e-05  1.846941e-02
graph1           6.209003e-04  1.780002e-01
graph2           9.895182e-04  1.213237e-01
graph3           5.874250e-04  7.358972e-02
graph4           6.863611e-04  2.104326e-01
graph5           4.324415e-04  2.664444e-01
graph6           1.095082e-03  1.878081e-01
graph7           8.930258e-04  1.912708e-01
graph8           3.702546e-04  1.341205e-01
graph9           3.247461e-05  1.958801e-01
graph10          2.195496e-03  3.132460e-01
graph11          1.001413e-03  1.505059e-01
graph12          3.871395e-04  8.933819e-02
graph13          9.070866e-04  1.694216e-01
graph14          6.295312e-04  2.551957e-01
graph15          1.210806e-03  2.338830e-01
graph16          4.178225e-04  2.849502e-01
graph17          2.277515e-03  1.804614e-01
graph18          1.655839e-03  2.359509e-01
graph19          1.798948e-03  1.835689e-01
graph20          3.168778e-03  5.681107e-01
graph21          8.297232e-04  1.914779e-01
graph22          3.687580e-03  6.909346e-01
graph23          3.531384e-03  1.046703e-01
graph24          3.399070e-03  1.483582e-01
graph25          1.654049e-03  3.726072e-01
graph26          1.185615e-03  2.676771e-01
graph27          1.799341e-03  2.636372e-01
graph28          1.615921e-03  2.056393e-01
graph29          3.680700e-04  7.777192e-02
orbit0           1.901019e-05  2.031998e-02
orbit1           6.681500e-04  2.702006e-01
orbit2           6.107751e-04  1.092846e-01
orbit3           6.650618e-04  1.143377e-01
orbit4           1.247595e-03  1.246004e-01
orbit5           9.403292e-04  1.751783e-01
orbit6           7.125736e-04  1.316640e-01
orbit7           5.173758e-04  1.241020e-01
orbit8           3.286618e-03  1.926172e-01
orbit9           1.533080e-04  1.100167e-01
orbit10          5.383808e-04  7.956344e-02
orbit11          1.363247e-03  2.077784e-01
orbit12          1.259365e-03  2.635577e-01
orbit13          8.122600e-04  1.201605e-01
orbit14          5.486348e-04  1.628438e-01
orbit15          9.876541e-05  8.353615e-02
orbit16          1.389727e-03  2.573733e-01
orbit17          1.114001e-03  2.376154e-01
orbit18          4.362422e-04  4.625817e-01
orbit19          2.285435e-03  3.413154e-01
orbit20          1.076300e-03  1.923170e-01
orbit21          5.004369e-04  2.337648e-01
orbit22          3.503260e-04  8.870291e-02
orbit23          2.625477e-04  1.756207e-01
orbit24          3.039372e-03  2.013837e-01
orbit25          2.095671e-04  7.409824e-02
orbit26          2.550248e-04  5.227158e-02
orbit27          7.386152e-04  1.258953e-01
orbit28          1.329028e-04  8.880305e-02
orbit29          1.292412e-03  1.977205e-01
orbit30          2.043519e-04  2.130813e-01
orbit31          3.893682e-04  9.864511e-02
orbit32          2.395116e-04  1.336237e-01
orbit33          4.837128e-04  1.261542e-01
orbit34          2.375886e-05  3.768398e-02
orbit35          8.294954e-04  2.980698e-01
orbit36          6.051864e-04  1.747477e-01
orbit37          1.022090e-03  1.327420e-01
orbit38          6.158960e-04  1.401445e-01
orbit39          3.200784e-04  2.527827e-01
orbit40          9.360968e-05  1.291139e-01
orbit41          1.079107e-03  2.030029e-01
orbit42          2.250304e-04  1.086727e-01
orbit43          6.792906e-04  2.192186e-01
orbit44          3.133692e-04  2.043380e-01
orbit45          4.505050e-03  2.612825e-01
orbit46          1.307029e-03  3.200535e-01
orbit47          1.550888e-03  2.996562e-01
orbit48          5.571976e-04  9.939769e-02
orbit49          1.733800e-03  3.053086e-01
orbit50          1.458074e-03  4.688485e-01
orbit51          1.871455e-03  2.948080e-01
orbit52          1.730318e-03  8.937864e-02
orbit53          2.983789e-04  9.796947e-02
orbit54          2.445672e-03  3.808452e-01
orbit55          2.974577e-04  2.512125e-01
orbit56          8.030556e-03  4.139601e-01
orbit57          5.071975e-04  1.027012e-01
orbit58          7.972872e-04  1.625165e-01
orbit59          3.284621e-03  2.852092e-01
orbit60          1.918549e-04  3.157499e-02
orbit61          1.851287e-04  6.912296e-03
orbit62          1.661736e-03  9.866790e-01
orbit63          9.388491e-04  3.644798e-01
orbit64          2.594314e-04  1.828620e-01
orbit65          4.730076e-03  6.212749e-01
orbit66          1.499693e-04  2.192362e-01
orbit67          1.100916e-04  6.895608e-02
orbit68          1.310762e-03  1.306505e-01
orbit69          2.697342e-05  2.918159e-02
orbit70          1.211501e-03  1.341514e-01
orbit71          3.216469e-04  1.546412e-01
orbit72          7.712480e-05  5.608830e-02
AP              -2.203487e-05  5.312771e-02
bet              4.535188e-04  6.637389e-01
ecc             -4.295012e-05  2.741584e-02
eccrad          -1.105959e-05  5.950544e-02
close            4.603225e-05  5.511747e-02
constraint       1.020826e-03  2.744534e-01
coreness         5.028963e-04  2.838975e-01
knn              1.847279e-03  3.397001e-01
hubscore         3.866694e-04  9.659424e-02
pagerank         5.014158e-05  3.753219e-01
trans            1.306483e-03  5.630364e-01
evcent           1.715673e-03  5.966761e-02
first            1.176746e-05  3.064935e-02
upto_second      4.685083e-05  1.401178e-01
upto_third       4.587534e-04  8.555790e-02
upto_fourth      1.223534e-04  6.886640e-02
upto_fifth       9.863547e-04  5.237866e-02
upto_sixth       2.117722e-05  1.632367e-01
second           9.505822e-04  1.296764e-01
third            1.182664e-03  5.835093e-01
fourth           7.369332e-04  3.325650e-01
fifth            2.648517e-04  1.652849e-01
sixth            3.086169e-03  2.039856e-01
ratio1           8.461862e-04  3.180752e-01
ratio2           1.950182e-03  7.083399e-01
ratio3           8.588395e-04  3.078156e-01
ratio4           5.095805e-04  3.675069e-01
ratio5           2.048059e-03  1.126896e+00
ratio6           8.697232e-04  3.586981e-01
selfinter       -1.620103e-05  1.881991e-01
walktrap_vertex  1.313062e-05  5.072536e-01
bigcom1         -1.363490e-06  5.442383e-02
bigcom2          0.000000e+00  0.000000e+00
bigcom3          1.085633e-04  3.068024e-01
bigcom4          2.717977e-05  3.042784e-02
bigcom6          0.000000e+00  0.000000e+00
bigcom8         -3.914660e-06  7.843506e-03
bigcom9          0.000000e+00  0.000000e+00
bigcom11         0.000000e+00  0.000000e+00
bigcom13         0.000000e+00  0.000000e+00
bigcom15         0.000000e+00  0.000000e+00
bigcom16         0.000000e+00  0.000000e+00
bigcom21         4.912294e-05  9.850569e-02
bigcom22         0.000000e+00  2.385245e-20
bigcom24         0.000000e+00  0.000000e+00
bigcom26         0.000000e+00  2.168404e-21
bigcom28         4.683792e-04  3.273405e-01
bigcom30         0.000000e+00  0.000000e+00
bigcom31         0.000000e+00  0.000000e+00
bigcom32        -8.896386e-05  2.484084e-01
bigcom33         0.000000e+00  0.000000e+00
bigcom34         0.000000e+00  0.000000e+00
bigcom36         0.000000e+00  0.000000e+00
bigcom37         0.000000e+00  0.000000e+00
bigcom38         0.000000e+00  0.000000e+00
bigcom39         0.000000e+00  0.000000e+00
bigcom40         5.984789e-05  2.632218e-02
bigcom43         0.000000e+00  0.000000e+00
bigcom44         0.000000e+00  2.168404e-21
bigcom46         0.000000e+00  0.000000e+00
bigcom47         0.000000e+00  0.000000e+00
bigcom49         0.000000e+00  0.000000e+00
bigcom50         0.000000e+00  0.000000e+00
bigcom51         0.000000e+00  0.000000e+00
bigcom52         0.000000e+00  0.000000e+00
bigcom54         0.000000e+00  0.000000e+00
bigcom56         0.000000e+00  0.000000e+00
bigcom62         0.000000e+00  0.000000e+00
bigcom66         0.000000e+00  0.000000e+00
bigcom68         0.000000e+00  0.000000e+00
bigcom69         0.000000e+00  0.000000e+00
bigcom71         0.000000e+00  0.000000e+00
bigcom72         0.000000e+00  0.000000e+00
bigcom73         0.000000e+00  0.000000e+00
bigcom74         0.000000e+00  0.000000e+00
bigcom75         0.000000e+00  0.000000e+00
bigcom76         0.000000e+00  2.168404e-21
bigcom77         0.000000e+00  0.000000e+00
bigcom79         0.000000e+00  0.000000e+00
bigcom80         0.000000e+00  4.336809e-21
bigcom82         0.000000e+00  0.000000e+00
bigcom83         0.000000e+00  0.000000e+00
bigcom84         0.000000e+00  2.168404e-21
bigcom85         0.000000e+00  0.000000e+00
bigcom87         0.000000e+00  2.775558e-19
bigcom89         0.000000e+00  4.336809e-21
bigcom91         0.000000e+00  4.336809e-21
bigcom92         0.000000e+00  2.168404e-21
bigcom93         0.000000e+00  0.000000e+00
bigcom96         0.000000e+00  0.000000e+00
bigcom97         0.000000e+00  0.000000e+00
bigcom98         0.000000e+00  0.000000e+00
bigcom99         0.000000e+00  0.000000e+00
bigcom101        0.000000e+00  4.336809e-21
bigcom104        0.000000e+00  0.000000e+00
bigcom106        0.000000e+00  0.000000e+00
bigcom109        0.000000e+00  0.000000e+00
bigcom113        0.000000e+00  0.000000e+00
bigcom116        0.000000e+00  2.775558e-19
bigcom120        0.000000e+00  0.000000e+00
bigcom123        0.000000e+00  0.000000e+00
bigcom126        0.000000e+00  0.000000e+00
bigcom127        0.000000e+00  0.000000e+00
bigcom137        0.000000e+00  0.000000e+00
bigcom139        0.000000e+00  0.000000e+00
bigcom140        0.000000e+00  0.000000e+00
bigcom143        0.000000e+00  0.000000e+00
bigcom145        0.000000e+00  0.000000e+00
bigcom146        0.000000e+00  0.000000e+00
bigcom147        0.000000e+00  0.000000e+00
bigcom149        0.000000e+00  1.734723e-20
bigcom153        0.000000e+00  0.000000e+00
bigcom154        0.000000e+00  0.000000e+00
bigcom156        0.000000e+00  0.000000e+00
bigcom157        0.000000e+00  0.000000e+00
bigcom158        0.000000e+00  0.000000e+00
bigcom160        0.000000e+00  0.000000e+00
bigcom161        0.000000e+00  0.000000e+00
bigcom162        0.000000e+00  8.673617e-21
bigcom164        0.000000e+00  0.000000e+00
bigcom166        0.000000e+00  0.000000e+00
bigcom167        0.000000e+00  0.000000e+00
bigcom171        5.308488e-04  1.745566e+00
bigcom173        0.000000e+00  3.903128e-20
bigcom175        0.000000e+00  0.000000e+00
bigcom176        0.000000e+00  0.000000e+00
bigcom177        0.000000e+00  0.000000e+00
bigcom178        0.000000e+00  0.000000e+00
bigcom180       -1.183311e-05  8.989317e-01
bigcom181        0.000000e+00  0.000000e+00
bigcom184        0.000000e+00  0.000000e+00
bigcom186        0.000000e+00  0.000000e+00
bigcom187        0.000000e+00  0.000000e+00
bigcom189        0.000000e+00  0.000000e+00
bigcom194        0.000000e+00  2.775558e-19
bigcom195        0.000000e+00  0.000000e+00
bigcom196        0.000000e+00  0.000000e+00
bigcom204        0.000000e+00  0.000000e+00
bigcom205        0.000000e+00  0.000000e+00
bigcom212        0.000000e+00  0.000000e+00
bigcom214        0.000000e+00  0.000000e+00
bigcom222        0.000000e+00  0.000000e+00
bigcom223        0.000000e+00  0.000000e+00
bigcom226        0.000000e+00  0.000000e+00
bigcom227        0.000000e+00  0.000000e+00
bigcom229        0.000000e+00  0.000000e+00
bigcom233        0.000000e+00  0.000000e+00
bigcom236        0.000000e+00  0.000000e+00
bigcom237        0.000000e+00  0.000000e+00
bigcom246        0.000000e+00  4.336809e-21
bigcom248        0.000000e+00  0.000000e+00
bigcom249        0.000000e+00  0.000000e+00
bigcom250        0.000000e+00  0.000000e+00
bigcom254        0.000000e+00  0.000000e+00
bigcom266        0.000000e+00  0.000000e+00
bigcom269        0.000000e+00  0.000000e+00
bigcom272        0.000000e+00  0.000000e+00
bigcom274        0.000000e+00  0.000000e+00
bigcom281        0.000000e+00  0.000000e+00
bigcom291        0.000000e+00  0.000000e+00
bigcom292        0.000000e+00  0.000000e+00
bigcom295        0.000000e+00  0.000000e+00
bigcom299        0.000000e+00  0.000000e+00
bigcom301        0.000000e+00  0.000000e+00
bigcom306        0.000000e+00  1.734723e-20
bigcom309        0.000000e+00  0.000000e+00
bigcom314        0.000000e+00  0.000000e+00
bigcom321        0.000000e+00  0.000000e+00
bigcom341        0.000000e+00  1.734723e-20
bigcom350        0.000000e+00  0.000000e+00
bigcom353        0.000000e+00  4.336809e-21
bigcom359        0.000000e+00  0.000000e+00
bigcom363        0.000000e+00  0.000000e+00
bigcom365        0.000000e+00  0.000000e+00
bigcom385        0.000000e+00  0.000000e+00
bigcom386        0.000000e+00  0.000000e+00
bigcom408       -6.530955e-06  2.753197e-01
bigcom412        3.088673e-04  1.380357e+00
bigcom480        0.000000e+00  0.000000e+00
spin_vertex      3.857449e-04  1.018025e+00
membership_s1    1.222560e-04  1.474558e-01
membership_s3    0.000000e+00  0.000000e+00
membership_s4    1.177502e-05  1.861111e-02
membership_s5    0.000000e+00  1.301043e-20
membership_s6    0.000000e+00  0.000000e+00
membership_s7   -1.871644e-05  3.163744e-02
membership_s8    0.000000e+00  4.336809e-21
membership_s9    0.000000e+00  0.000000e+00
membership_s11   0.000000e+00  0.000000e+00
membership_s12   0.000000e+00  0.000000e+00
membership_s14   0.000000e+00  0.000000e+00
membership_s15  -2.581540e-05  7.793852e-02
membership_s16   0.000000e+00  0.000000e+00
membership_s17   0.000000e+00  0.000000e+00
membership_s18   0.000000e+00  0.000000e+00
membership_s20   0.000000e+00  0.000000e+00
membership_s21   0.000000e+00  0.000000e+00
membership_s22   0.000000e+00  0.000000e+00
membership_s24   0.000000e+00  0.000000e+00
membership_s25   0.000000e+00  0.000000e+00
membership_s26   0.000000e+00  0.000000e+00
membership_s27   9.950203e-05  5.985331e-02
membership_s28   0.000000e+00  0.000000e+00
membership_s30   2.579584e-04  4.927884e-02
membership_s31   0.000000e+00  1.517883e-20
membership_s32   1.678346e-06  6.706927e-02
membership_s33   0.000000e+00  4.336809e-21
membership_s36   0.000000e+00  4.336809e-21
membership_s37   0.000000e+00  4.336809e-21
V1               1.874279e-03  1.041183e+00
V2               1.606552e-03  1.320162e+00
pdi             -4.270089e-20  3.757616e-02
adhesion         1.939183e-02  9.636459e-01
cohesion         2.124767e-02  8.495124e-01
inner            2.118014e-03  6.133327e-01
outer            7.108826e-04  5.774598e-01
ioratio          5.071126e-03  5.838851e-01
comsize          2.139732e-03  1.229123e+00
[1] "Dataset: med_CT Model GLM, run: 2 of 10 2015-06-22 17:12:13"
[1] "glmnet variable coefficients"
                     [,1]          [,2]
(Intercept)     -4.532819 -2.330013e+01
graph0           0.000000 -2.993845e-02
graph1           0.000000  1.349741e-04
graph2           0.000000  6.530562e-04
graph3           0.000000 -4.150011e-06
graph4           0.000000 -2.124995e-08
graph5           0.000000 -1.256581e-03
graph6           0.000000  4.415264e-06
graph7           0.000000  4.969166e-04
graph8           0.000000 -3.389595e-03
graph9           0.000000  2.140601e-08
graph10          0.000000  0.000000e+00
graph11          0.000000 -1.043501e-09
graph12          0.000000  4.186143e-11
graph13          0.000000  0.000000e+00
graph14          0.000000  1.677000e-08
graph15          0.000000 -6.370079e-05
graph16          0.000000 -2.749762e-07
graph17          0.000000  0.000000e+00
graph18          0.000000  4.331031e-05
graph19          0.000000 -3.363019e-06
graph20          0.000000 -1.660868e-05
graph21          0.000000  6.910099e-06
graph22          0.000000 -3.679076e-05
graph23          0.000000  0.000000e+00
graph24          0.000000 -2.015428e-05
graph25          0.000000  3.965631e-06
graph26          0.000000  0.000000e+00
graph27          0.000000 -2.108088e-04
graph28          0.000000  0.000000e+00
graph29          0.000000 -2.892470e-03
orbit0           0.000000 -3.329687e-02
orbit1           0.000000  1.884152e-04
orbit2           0.000000  0.000000e+00
orbit3           0.000000  9.029129e-05
orbit4           0.000000 -3.593096e-05
orbit5           0.000000  1.866877e-05
orbit6           0.000000 -4.086865e-08
orbit7           0.000000  0.000000e+00
orbit8           0.000000 -1.100121e-03
orbit9           0.000000  3.180172e-06
orbit10          0.000000  4.615621e-06
orbit11          0.000000  2.684762e-03
orbit12          0.000000  2.602656e-03
orbit13          0.000000 -3.688983e-03
orbit14          0.000000 -3.209236e-03
orbit15          0.000000  0.000000e+00
orbit16          0.000000  1.155881e-06
orbit17          0.000000  8.296985e-08
orbit18          0.000000 -1.869146e-08
orbit19          0.000000 -6.550774e-10
orbit20          0.000000  1.209090e-07
orbit21          0.000000 -3.255213e-06
orbit22          0.000000 -1.175730e-09
orbit23          0.000000 -3.903334e-05
orbit24          0.000000  2.020092e-06
orbit25          0.000000 -6.196923e-08
orbit26          0.000000 -1.369132e-06
orbit27          0.000000  1.831699e-05
orbit28          0.000000 -8.129335e-06
orbit29          0.000000 -2.023920e-06
orbit30          0.000000 -1.370734e-05
orbit31          0.000000  1.800314e-08
orbit32          0.000000  3.686434e-08
orbit33          0.000000  4.573207e-05
orbit34          0.000000 -6.506962e-05
orbit35          0.000000 -1.381843e-06
orbit36          0.000000 -1.491712e-06
orbit37          0.000000 -1.376456e-06
orbit38          0.000000  1.287662e-04
orbit39          0.000000 -2.062231e-05
orbit40          0.000000  2.595112e-06
orbit41          0.000000 -1.199845e-05
orbit42          0.000000  3.542871e-04
orbit43          0.000000  4.392393e-05
orbit44          0.000000 -4.852410e-03
orbit45          0.000000 -1.959202e-05
orbit46          0.000000  0.000000e+00
orbit47          0.000000  7.755194e-05
orbit48          0.000000 -1.816929e-05
orbit49          0.000000 -3.228890e-05
orbit50          0.000000  5.221603e-06
orbit51          0.000000  1.319888e-04
orbit52          0.000000  2.360690e-06
orbit53          0.000000 -5.290905e-05
orbit54          0.000000 -4.150868e-05
orbit55          0.000000  1.388639e-03
orbit56          0.000000  1.791580e-04
orbit57          0.000000 -7.844443e-05
orbit58          0.000000 -7.034126e-04
orbit59          0.000000 -1.908505e-07
orbit60          0.000000 -3.823884e-04
orbit61          0.000000 -3.670125e-04
orbit62          0.000000  1.069538e-03
orbit63          0.000000  7.474952e-07
orbit64          0.000000  7.814174e-04
orbit65          0.000000  2.125446e-04
orbit66          0.000000 -1.049367e-03
orbit67          0.000000  7.754553e-03
orbit68          0.000000 -2.583744e-04
orbit69          0.000000 -4.793690e-03
orbit70          0.000000  5.323518e-03
orbit71          0.000000 -8.415391e-03
orbit72          0.000000 -1.794631e-03
AP               0.000000  4.878737e-01
bet              0.000000  7.862979e-06
ecc              0.000000  5.836098e-02
eccrad           0.000000  3.352263e-01
close            0.000000  0.000000e+00
constraint       0.000000 -1.178885e+00
coreness         0.000000 -9.360713e-02
knn              0.000000  4.820374e-03
hubscore         0.000000 -1.114243e+01
pagerank         0.000000 -6.018346e+00
trans            0.000000 -2.807369e-01
evcent           0.000000 -1.887279e+01
first            0.000000 -1.693185e-02
upto_second      0.000000 -4.613093e-05
upto_third       0.000000  0.000000e+00
upto_fourth      0.000000  2.369031e-04
upto_fifth       0.000000  6.666789e-03
upto_sixth       0.000000 -8.043156e-03
second           0.000000 -5.368548e-05
third            0.000000 -4.308676e-06
fourth           0.000000  7.459276e-05
fifth            0.000000 -1.682204e-04
sixth            0.000000 -1.200147e-02
ratio1           0.000000 -4.123923e-03
ratio2           0.000000  2.551089e-02
ratio3           0.000000 -3.172740e-02
ratio4           0.000000 -5.686108e+00
ratio5           0.000000  1.790102e+01
ratio6           0.000000 -2.321092e-02
selfinter        0.000000  8.898258e-01
walktrap_vertex  0.000000 -9.559353e-01
bigcom1          0.000000  3.277720e-01
bigcom2          0.000000 -2.154726e-01
bigcom3          0.000000  1.051021e+00
bigcom4          0.000000  2.364202e-01
bigcom6          0.000000 -8.567144e-01
bigcom8          0.000000  6.381394e-01
bigcom9          0.000000 -6.625845e-02
bigcom11         0.000000 -9.521991e-01
bigcom13         0.000000 -5.216801e-01
bigcom15         0.000000 -5.978286e-01
bigcom16         0.000000 -4.525751e-01
bigcom21         0.000000  3.807995e-01
bigcom22         0.000000 -1.067366e-01
bigcom24         0.000000  0.000000e+00
bigcom26         0.000000 -1.340091e+00
bigcom28         0.000000  1.148177e+00
bigcom30         0.000000 -2.836683e+00
bigcom31         0.000000  0.000000e+00
bigcom32         0.000000  4.152255e+00
bigcom33         0.000000 -1.638929e+00
bigcom34         0.000000  0.000000e+00
bigcom36         0.000000 -6.436041e-01
bigcom37         0.000000 -3.670619e-01
bigcom38         0.000000 -6.133398e-02
bigcom39         0.000000 -7.544992e-01
bigcom40         0.000000  6.050388e-01
bigcom43         0.000000 -4.987615e-01
bigcom44         0.000000  0.000000e+00
bigcom46         0.000000 -4.388791e-01
bigcom47         0.000000  0.000000e+00
bigcom49         0.000000 -2.295457e-01
bigcom50         0.000000 -6.618994e-01
bigcom51         0.000000 -2.883894e-01
bigcom52         0.000000 -1.121423e+00
bigcom54         0.000000  0.000000e+00
bigcom56         0.000000 -1.397051e+00
bigcom62         0.000000 -4.934335e-01
bigcom66         0.000000  0.000000e+00
bigcom68         0.000000  0.000000e+00
bigcom69         0.000000  0.000000e+00
bigcom71         0.000000  0.000000e+00
bigcom72         0.000000  0.000000e+00
bigcom73         0.000000 -3.068075e-01
bigcom74         0.000000 -5.490667e-01
bigcom75         0.000000  0.000000e+00
bigcom76         0.000000 -1.919344e-01
bigcom77         0.000000 -8.237221e-01
bigcom79         0.000000 -7.090849e-01
bigcom80         0.000000  0.000000e+00
bigcom82         0.000000 -8.508128e-01
bigcom83         0.000000  0.000000e+00
bigcom84         0.000000 -1.021937e+00
bigcom85         0.000000 -1.136584e-01
bigcom87         0.000000 -1.815022e-01
bigcom89         0.000000  0.000000e+00
bigcom91         0.000000 -8.999830e-01
bigcom92         0.000000  0.000000e+00
bigcom93         0.000000  0.000000e+00
bigcom96         0.000000 -6.227197e-01
bigcom97         0.000000 -1.356105e+00
bigcom98         0.000000 -9.221450e-01
bigcom99         0.000000  0.000000e+00
bigcom101        0.000000  0.000000e+00
bigcom104        0.000000 -1.495630e+00
bigcom106        0.000000 -4.294560e-02
bigcom109        0.000000 -2.850806e-01
bigcom113        0.000000 -2.839089e-01
bigcom116        0.000000 -8.394801e-01
bigcom120        0.000000  0.000000e+00
bigcom123        0.000000 -1.414618e-01
bigcom126        0.000000  0.000000e+00
bigcom127        0.000000 -9.375721e-01
bigcom137        0.000000 -1.904839e+00
bigcom139        0.000000 -6.409645e-01
bigcom140        0.000000 -1.658785e-02
bigcom143        0.000000  0.000000e+00
bigcom145        0.000000  0.000000e+00
bigcom146        0.000000  0.000000e+00
bigcom147        0.000000  0.000000e+00
bigcom149        0.000000 -1.834050e-01
bigcom153        0.000000 -4.528277e-04
bigcom154        0.000000  0.000000e+00
bigcom156        0.000000 -5.049891e-01
bigcom157        0.000000  0.000000e+00
bigcom158        0.000000  0.000000e+00
bigcom160        0.000000 -4.650447e-02
bigcom161        0.000000 -8.201848e-02
bigcom162        0.000000 -5.451105e-01
bigcom164        0.000000 -5.824748e-01
bigcom166        0.000000 -5.836034e-01
bigcom167        0.000000 -7.558802e-01
bigcom171        0.000000  4.283973e+00
bigcom173        0.000000  0.000000e+00
bigcom175        0.000000 -1.787155e-01
bigcom176        0.000000  0.000000e+00
bigcom177        0.000000  0.000000e+00
bigcom178        0.000000 -9.862860e-01
bigcom180        0.000000  5.021567e+00
bigcom181        0.000000 -1.315861e-02
bigcom184        0.000000 -1.309502e+00
bigcom186        0.000000 -6.663353e-01
bigcom187        0.000000 -1.202752e+00
bigcom189        0.000000  0.000000e+00
bigcom194        0.000000 -3.388631e-01
bigcom195        0.000000 -3.070849e-01
bigcom196        0.000000 -1.131324e+00
bigcom204        0.000000  0.000000e+00
bigcom205        0.000000 -2.441343e-01
bigcom212        0.000000 -1.986570e-01
bigcom214        0.000000  0.000000e+00
bigcom222        0.000000  0.000000e+00
bigcom223        0.000000 -1.171841e+00
bigcom226        0.000000 -6.781067e-02
bigcom227        0.000000  0.000000e+00
bigcom229        0.000000  0.000000e+00
bigcom233        0.000000  0.000000e+00
bigcom236        0.000000  0.000000e+00
bigcom237        0.000000 -6.324149e-01
bigcom246        0.000000 -3.619999e-01
bigcom248        0.000000 -1.114545e+00
bigcom249        0.000000 -8.909244e-01
bigcom250        0.000000  0.000000e+00
bigcom254        0.000000 -4.840296e-01
bigcom266        0.000000 -3.910536e-01
bigcom269        0.000000  0.000000e+00
bigcom272        0.000000  0.000000e+00
bigcom274        0.000000  0.000000e+00
bigcom281        0.000000  0.000000e+00
bigcom291        0.000000 -5.212817e-04
bigcom292        0.000000 -1.943869e-01
bigcom295        0.000000 -2.411195e-01
bigcom299        0.000000 -1.042177e+00
bigcom301        0.000000  0.000000e+00
bigcom306        0.000000  0.000000e+00
bigcom309        0.000000  0.000000e+00
bigcom314        0.000000 -4.977506e-02
bigcom321        0.000000 -8.237426e-01
bigcom341        0.000000 -1.380824e-01
bigcom350        0.000000 -4.243639e-02
bigcom353        0.000000  0.000000e+00
bigcom359        0.000000 -1.279694e+00
bigcom363        0.000000  0.000000e+00
bigcom365        0.000000 -4.879961e-01
bigcom385        0.000000 -4.777454e-01
bigcom386        0.000000  0.000000e+00
bigcom408        0.000000  3.151107e+00
bigcom412        0.000000  8.126932e+00
bigcom480        0.000000  0.000000e+00
spin_vertex      0.000000 -1.322881e+00
membership_s1    0.000000  3.628288e-01
membership_s3    0.000000  0.000000e+00
membership_s4    0.000000  0.000000e+00
membership_s5    0.000000 -7.720647e-02
membership_s6    0.000000 -1.088109e+00
membership_s7    0.000000  6.858290e-01
membership_s8    0.000000 -3.684751e-01
membership_s9    0.000000  0.000000e+00
membership_s11   0.000000  0.000000e+00
membership_s12   0.000000 -3.180051e-01
membership_s14   0.000000 -5.224260e-01
membership_s15   0.000000  1.577999e+00
membership_s16   0.000000  0.000000e+00
membership_s17   0.000000 -2.322579e-01
membership_s18   0.000000 -7.062740e-01
membership_s20   0.000000  0.000000e+00
membership_s21   0.000000 -1.126085e+00
membership_s22   0.000000 -9.169490e-03
membership_s24   0.000000 -5.931181e-01
membership_s25   0.000000 -1.764573e-01
membership_s26   0.000000  0.000000e+00
membership_s27   0.000000  1.965024e-01
membership_s28   0.000000  0.000000e+00
membership_s30   0.000000  8.600994e-01
membership_s31   0.000000 -1.253414e+00
membership_s32   0.000000  1.267500e+00
membership_s33   0.000000  0.000000e+00
membership_s36   0.000000 -8.794195e-01
membership_s37   0.000000 -3.189836e-01
V1               0.000000 -5.676615e+00
V2               0.000000  5.745491e-01
pdi              0.000000 -6.236123e+03
adhesion         0.000000 -5.916145e-04
cohesion         0.000000  1.218040e-03
inner            0.000000  2.209218e-07
outer            0.000000  1.846425e-04
ioratio          0.000000  1.816020e+00
comsize          0.000000  3.289552e-04
[1] "Dataset: med_CT Model GBM, run: 3 of 10 2015-06-22 17:13:42"
Iter   TrainDeviance   ValidDeviance   StepSize   Improve
     1        0.1129            -nan     0.0100    0.0003
     2        0.1102            -nan     0.0100    0.0004
     3        0.1076            -nan     0.0100    0.0002
     4        0.1055            -nan     0.0100    0.0001
     5        0.1036            -nan     0.0100    0.0001
     6        0.1023            -nan     0.0100    0.0002
     7        0.1009            -nan     0.0100    0.0002
     8        0.0998            -nan     0.0100   -0.0000
     9        0.0980            -nan     0.0100    0.0002
    10        0.0968            -nan     0.0100    0.0000
    20        0.0858            -nan     0.0100    0.0001
    40        0.0712            -nan     0.0100   -0.0000
    60        0.0614            -nan     0.0100    0.0000
    80        0.0541            -nan     0.0100    0.0000
    98        0.0486            -nan     0.0100   -0.0000

[1] "GBM variable coefficients"
                            var    rel.inf
orbit62                 orbit62 5.93570170
orbit65                 orbit65 4.48146584
outer                     outer 3.39779882
ratio5                   ratio5 3.28498452
comsize                 comsize 3.07597254
knn                         knn 2.73886416
inner                     inner 2.70787958
pagerank               pagerank 2.50691736
bet                         bet 2.43054916
V2                           V2 2.27942209
V1                           V1 2.20626989
orbit55                 orbit55 2.10866803
bigcom28               bigcom28 2.04278312
graph22                 graph22 2.01816184
trans                     trans 1.92428407
graph20                 graph20 1.91937752
orbit50                 orbit50 1.88366972
adhesion               adhesion 1.84654058
orbit56                 orbit56 1.80954836
walktrap_vertex walktrap_vertex 1.80451910
cohesion               cohesion 1.66866672
orbit18                 orbit18 1.56834858
spin_vertex         spin_vertex 1.53023486
orbit49                 orbit49 1.47858500
selfinter             selfinter 1.38597004
ioratio                 ioratio 1.37138103
graph25                 graph25 1.32893979
graph21                 graph21 1.26201246
graph10                 graph10 1.22731980
ratio2                   ratio2 1.12351818
orbit45                 orbit45 1.03453794
graph13                 graph13 1.00763038
orbit30                 orbit30 0.93157832
graph18                 graph18 0.87137705
graph2                   graph2 0.87125476
graph5                   graph5 0.85499890
orbit63                 orbit63 0.81700733
orbit51                 orbit51 0.79265316
orbit44                 orbit44 0.75981811
evcent                   evcent 0.69912548
orbit35                 orbit35 0.65416905
graph23                 graph23 0.61823893
graph26                 graph26 0.60764247
orbit39                 orbit39 0.58404557
orbit15                 orbit15 0.54110639
graph6                   graph6 0.52984241
bigcom3                 bigcom3 0.51538016
orbit46                 orbit46 0.50076028
orbit58                 orbit58 0.49754174
orbit64                 orbit64 0.48481350
upto_fourth         upto_fourth 0.47615228
orbit2                   orbit2 0.46987341
orbit32                 orbit32 0.46831364
orbit13                 orbit13 0.45882857
graph7                   graph7 0.44973708
membership_s30   membership_s30 0.44971904
ratio3                   ratio3 0.44907864
orbit42                 orbit42 0.42289710
orbit36                 orbit36 0.41027050
coreness               coreness 0.40869870
orbit16                 orbit16 0.40420777
ratio4                   ratio4 0.40107395
orbit38                 orbit38 0.39749303
orbit61                 orbit61 0.39298608
orbit17                 orbit17 0.39063442
close                     close 0.37389990
orbit31                 orbit31 0.36689568
bigcom21               bigcom21 0.35812016
orbit26                 orbit26 0.34647570
ratio1                   ratio1 0.33661102
orbit5                   orbit5 0.31954000
graph4                   graph4 0.31865434
orbit70                 orbit70 0.30573229
membership_s32   membership_s32 0.30497928
orbit20                 orbit20 0.29431109
orbit21                 orbit21 0.28893863
graph27                 graph27 0.28715417
orbit9                   orbit9 0.27719798
bigcom4                 bigcom4 0.27214276
orbit37                 orbit37 0.27081946
orbit1                   orbit1 0.26852797
orbit57                 orbit57 0.26396932
orbit25                 orbit25 0.26395470
graph19                 graph19 0.26123972
ecc                         ecc 0.25342042
orbit24                 orbit24 0.24969986
third                     third 0.24160381
graph28                 graph28 0.24019377
membership_s15   membership_s15 0.23928297
orbit47                 orbit47 0.23648112
orbit28                 orbit28 0.22887208
orbit41                 orbit41 0.22440457
ratio6                   ratio6 0.21918092
membership_s1     membership_s1 0.21778347
graph17                 graph17 0.21688985
orbit59                 orbit59 0.21428238
orbit4                   orbit4 0.20977395
graph29                 graph29 0.20563669
orbit52                 orbit52 0.20512333
orbit27                 orbit27 0.20387919
graph1                   graph1 0.20379638
upto_fifth           upto_fifth 0.20331582
orbit7                   orbit7 0.19636711
orbit53                 orbit53 0.19293240
orbit69                 orbit69 0.18750592
graph14                 graph14 0.18597097
orbit48                 orbit48 0.18274465
graph11                 graph11 0.18168985
orbit66                 orbit66 0.17399121
orbit12                 orbit12 0.16712512
hubscore               hubscore 0.16173393
graph8                   graph8 0.14695236
graph12                 graph12 0.14412997
constraint           constraint 0.11820822
graph24                 graph24 0.11576656
orbit43                 orbit43 0.09260266
orbit29                 orbit29 0.08841125
orbit67                 orbit67 0.08770769
orbit71                 orbit71 0.06940860
orbit68                 orbit68 0.06926597
orbit40                 orbit40 0.06794782
orbit11                 orbit11 0.06710523
graph9                   graph9 0.06422016
graph15                 graph15 0.06354354
bigcom1                 bigcom1 0.05884662
graph16                 graph16 0.05847207
upto_sixth           upto_sixth 0.05525887
orbit54                 orbit54 0.03572278
orbit60                 orbit60 0.03489667
orbit33                 orbit33 0.03209252
orbit23                 orbit23 0.03108018
sixth                     sixth 0.02807998
upto_second         upto_second 0.02395056
orbit19                 orbit19 0.02112806
fourth                   fourth 0.01689521
graph3                   graph3 0.01361998
graph0                   graph0 0.00000000
orbit0                   orbit0 0.00000000
orbit3                   orbit3 0.00000000
orbit6                   orbit6 0.00000000
orbit8                   orbit8 0.00000000
orbit10                 orbit10 0.00000000
orbit14                 orbit14 0.00000000
orbit22                 orbit22 0.00000000
orbit34                 orbit34 0.00000000
orbit72                 orbit72 0.00000000
AP                           AP 0.00000000
eccrad                   eccrad 0.00000000
first                     first 0.00000000
upto_third           upto_third 0.00000000
second                   second 0.00000000
fifth                     fifth 0.00000000
bigcom2                 bigcom2 0.00000000
bigcom6                 bigcom6 0.00000000
bigcom8                 bigcom8 0.00000000
bigcom9                 bigcom9 0.00000000
bigcom11               bigcom11 0.00000000
bigcom13               bigcom13 0.00000000
bigcom15               bigcom15 0.00000000
bigcom16               bigcom16 0.00000000
bigcom22               bigcom22 0.00000000
bigcom24               bigcom24 0.00000000
bigcom26               bigcom26 0.00000000
bigcom30               bigcom30 0.00000000
bigcom31               bigcom31 0.00000000
bigcom32               bigcom32 0.00000000
bigcom33               bigcom33 0.00000000
bigcom34               bigcom34 0.00000000
bigcom36               bigcom36 0.00000000
bigcom37               bigcom37 0.00000000
bigcom38               bigcom38 0.00000000
bigcom39               bigcom39 0.00000000
bigcom40               bigcom40 0.00000000
bigcom43               bigcom43 0.00000000
bigcom44               bigcom44 0.00000000
bigcom46               bigcom46 0.00000000
bigcom47               bigcom47 0.00000000
bigcom49               bigcom49 0.00000000
bigcom50               bigcom50 0.00000000
bigcom51               bigcom51 0.00000000
bigcom52               bigcom52 0.00000000
bigcom54               bigcom54 0.00000000
bigcom56               bigcom56 0.00000000
bigcom62               bigcom62 0.00000000
bigcom66               bigcom66 0.00000000
bigcom68               bigcom68 0.00000000
bigcom69               bigcom69 0.00000000
bigcom71               bigcom71 0.00000000
bigcom72               bigcom72 0.00000000
bigcom73               bigcom73 0.00000000
bigcom74               bigcom74 0.00000000
bigcom75               bigcom75 0.00000000
bigcom76               bigcom76 0.00000000
bigcom77               bigcom77 0.00000000
bigcom79               bigcom79 0.00000000
bigcom80               bigcom80 0.00000000
bigcom82               bigcom82 0.00000000
bigcom83               bigcom83 0.00000000
bigcom84               bigcom84 0.00000000
bigcom85               bigcom85 0.00000000
bigcom87               bigcom87 0.00000000
bigcom89               bigcom89 0.00000000
bigcom91               bigcom91 0.00000000
bigcom92               bigcom92 0.00000000
bigcom93               bigcom93 0.00000000
bigcom96               bigcom96 0.00000000
bigcom97               bigcom97 0.00000000
bigcom98               bigcom98 0.00000000
bigcom99               bigcom99 0.00000000
bigcom101             bigcom101 0.00000000
bigcom104             bigcom104 0.00000000
bigcom106             bigcom106 0.00000000
bigcom109             bigcom109 0.00000000
bigcom113             bigcom113 0.00000000
bigcom116             bigcom116 0.00000000
bigcom120             bigcom120 0.00000000
bigcom123             bigcom123 0.00000000
bigcom126             bigcom126 0.00000000
bigcom127             bigcom127 0.00000000
bigcom137             bigcom137 0.00000000
bigcom139             bigcom139 0.00000000
bigcom140             bigcom140 0.00000000
bigcom143             bigcom143 0.00000000
bigcom145             bigcom145 0.00000000
bigcom146             bigcom146 0.00000000
bigcom147             bigcom147 0.00000000
bigcom149             bigcom149 0.00000000
bigcom153             bigcom153 0.00000000
bigcom154             bigcom154 0.00000000
bigcom156             bigcom156 0.00000000
bigcom157             bigcom157 0.00000000
bigcom158             bigcom158 0.00000000
bigcom160             bigcom160 0.00000000
bigcom161             bigcom161 0.00000000
bigcom162             bigcom162 0.00000000
bigcom164             bigcom164 0.00000000
bigcom166             bigcom166 0.00000000
bigcom167             bigcom167 0.00000000
bigcom171             bigcom171 0.00000000
bigcom173             bigcom173 0.00000000
bigcom175             bigcom175 0.00000000
bigcom176             bigcom176 0.00000000
bigcom177             bigcom177 0.00000000
bigcom178             bigcom178 0.00000000
bigcom180             bigcom180 0.00000000
bigcom181             bigcom181 0.00000000
bigcom184             bigcom184 0.00000000
bigcom186             bigcom186 0.00000000
bigcom187             bigcom187 0.00000000
bigcom189             bigcom189 0.00000000
bigcom194             bigcom194 0.00000000
bigcom195             bigcom195 0.00000000
bigcom196             bigcom196 0.00000000
bigcom204             bigcom204 0.00000000
bigcom205             bigcom205 0.00000000
bigcom212             bigcom212 0.00000000
bigcom214             bigcom214 0.00000000
bigcom222             bigcom222 0.00000000
bigcom223             bigcom223 0.00000000
bigcom226             bigcom226 0.00000000
bigcom227             bigcom227 0.00000000
bigcom229             bigcom229 0.00000000
bigcom233             bigcom233 0.00000000
bigcom236             bigcom236 0.00000000
bigcom237             bigcom237 0.00000000
bigcom246             bigcom246 0.00000000
bigcom248             bigcom248 0.00000000
bigcom249             bigcom249 0.00000000
bigcom250             bigcom250 0.00000000
bigcom254             bigcom254 0.00000000
bigcom266             bigcom266 0.00000000
bigcom269             bigcom269 0.00000000
bigcom272             bigcom272 0.00000000
bigcom274             bigcom274 0.00000000
bigcom281             bigcom281 0.00000000
bigcom291             bigcom291 0.00000000
bigcom292             bigcom292 0.00000000
bigcom295             bigcom295 0.00000000
bigcom299             bigcom299 0.00000000
bigcom301             bigcom301 0.00000000
bigcom306             bigcom306 0.00000000
bigcom309             bigcom309 0.00000000
bigcom314             bigcom314 0.00000000
bigcom321             bigcom321 0.00000000
bigcom341             bigcom341 0.00000000
bigcom350             bigcom350 0.00000000
bigcom353             bigcom353 0.00000000
bigcom359             bigcom359 0.00000000
bigcom363             bigcom363 0.00000000
bigcom365             bigcom365 0.00000000
bigcom385             bigcom385 0.00000000
bigcom386             bigcom386 0.00000000
bigcom408             bigcom408 0.00000000
bigcom412             bigcom412 0.00000000
bigcom480             bigcom480 0.00000000
membership_s3     membership_s3 0.00000000
membership_s4     membership_s4 0.00000000
membership_s5     membership_s5 0.00000000
membership_s6     membership_s6 0.00000000
membership_s7     membership_s7 0.00000000
membership_s8     membership_s8 0.00000000
membership_s9     membership_s9 0.00000000
membership_s11   membership_s11 0.00000000
membership_s12   membership_s12 0.00000000
membership_s14   membership_s14 0.00000000
membership_s16   membership_s16 0.00000000
membership_s17   membership_s17 0.00000000
membership_s18   membership_s18 0.00000000
membership_s20   membership_s20 0.00000000
membership_s21   membership_s21 0.00000000
membership_s22   membership_s22 0.00000000
membership_s24   membership_s24 0.00000000
membership_s25   membership_s25 0.00000000
membership_s26   membership_s26 0.00000000
membership_s27   membership_s27 0.00000000
membership_s28   membership_s28 0.00000000
membership_s31   membership_s31 0.00000000
membership_s33   membership_s33 0.00000000
membership_s36   membership_s36 0.00000000
membership_s37   membership_s37 0.00000000
pdi                         pdi 0.00000000
[1] "Dataset: med_CT Model RF, run: 3 of 10 2015-06-22 17:14:20"
     |      Out-of-bag   |
Tree |      MSE  %Var(y) |
   1 |  0.01704   166.75 |
   2 |  0.01716   167.86 |
   3 |  0.01711   167.37 |
   4 |  0.01566   153.25 |
   5 |  0.01467   143.51 |
   6 |  0.01463   143.18 |
   7 |  0.01485   145.32 |
   8 |  0.01428   139.76 |
   9 |   0.0138   134.98 |
  10 |  0.01359   133.00 |
  11 |  0.01357   132.82 |
  12 |  0.01332   130.29 |
  13 |  0.01296   126.78 |
  14 |  0.01259   123.23 |
  15 |  0.01256   122.91 |
  16 |  0.01246   121.88 |
  17 |  0.01219   119.24 |
  18 |  0.01211   118.48 |
  19 |  0.01201   117.49 |
  20 |  0.01194   116.81 |
  21 |  0.01193   116.72 |
  22 |  0.01182   115.66 |
  23 |  0.01183   115.74 |
  24 |  0.01175   114.98 |
  25 |   0.0117   114.49 |
  26 |  0.01165   113.96 |
  27 |  0.01161   113.60 |
  28 |  0.01154   112.88 |
  29 |  0.01154   112.96 |
  30 |  0.01147   112.18 |
  31 |  0.01139   111.47 |
  32 |  0.01138   111.30 |
  33 |  0.01139   111.46 |
  34 |  0.01138   111.36 |
  35 |  0.01132   110.76 |
  36 |  0.01128   110.38 |
  37 |  0.01122   109.80 |
  38 |  0.01111   108.69 |
  39 |  0.01109   108.54 |
  40 |  0.01107   108.31 |
  41 |  0.01109   108.48 |
  42 |  0.01105   108.16 |
  43 |  0.01103   107.89 |
  44 |  0.01104   108.02 |
  45 |  0.01102   107.79 |
  46 |  0.01106   108.21 |
  47 |  0.01103   107.95 |
  48 |  0.01101   107.69 |
  49 |  0.01098   107.42 |
  50 |  0.01099   107.50 |
  51 |  0.01094   107.08 |
  52 |  0.01092   106.88 |
  53 |  0.01092   106.87 |
  54 |   0.0109   106.67 |
  55 |  0.01094   107.02 |
  56 |  0.01088   106.42 |
  57 |   0.0109   106.67 |
  58 |  0.01085   106.16 |
  59 |  0.01084   106.07 |
  60 |  0.01086   106.27 |
  61 |  0.01083   105.95 |
  62 |  0.01082   105.82 |
  63 |  0.01077   105.40 |
  64 |  0.01077   105.40 |
  65 |  0.01073   105.00 |
  66 |  0.01072   104.84 |
  67 |   0.0107   104.68 |
  68 |  0.01066   104.32 |
  69 |  0.01065   104.17 |
  70 |  0.01064   104.07 |
  71 |  0.01062   103.91 |
  72 |  0.01061   103.86 |
  73 |   0.0106   103.70 |
  74 |   0.0106   103.70 |
  75 |  0.01061   103.86 |
  76 |  0.01061   103.81 |
  77 |  0.01061   103.81 |
  78 |  0.01061   103.77 |
  79 |  0.01059   103.62 |
  80 |  0.01057   103.44 |
  81 |  0.01058   103.50 |
  82 |  0.01058   103.51 |
  83 |  0.01054   103.14 |
  84 |  0.01051   102.87 |
  85 |  0.01049   102.60 |
  86 |  0.01047   102.45 |
  87 |  0.01045   102.28 |
  88 |  0.01044   102.15 |
  89 |  0.01045   102.25 |
  90 |  0.01045   102.24 |
  91 |  0.01044   102.14 |
  92 |  0.01044   102.11 |
  93 |  0.01045   102.21 |
  94 |  0.01042   102.00 |
  95 |   0.0104   101.79 |
  96 |  0.01041   101.82 |
  97 |  0.01039   101.69 |
  98 |  0.01039   101.69 |
  99 |  0.01039   101.64 |
 100 |   0.0104   101.71 |
[1] "Random Forest variable coefficients"
                      %IncMSE IncNodePurity
graph0           1.169303e-05  2.646998e-02
graph1           3.719784e-03  1.811093e-01
graph2           3.018449e-04  8.381341e-02
graph3           7.751014e-04  1.982944e-01
graph4           1.448421e-03  1.466293e-01
graph5           1.814420e-03  3.024942e-01
graph6           6.668623e-04  1.380139e-01
graph7           1.180653e-03  8.612183e-02
graph8           2.347346e-04  7.449109e-02
graph9           9.550915e-04  1.669350e-01
graph10          2.697151e-03  1.760117e-01
graph11          1.081732e-03  9.636177e-02
graph12          1.803294e-03  2.568763e-01
graph13          3.466699e-05  5.299320e-02
graph14          1.500225e-03  1.325094e-01
graph15          1.441841e-04  1.788862e-01
graph16          1.081755e-03  2.527115e-01
graph17          2.172401e-03  2.558780e-01
graph18          5.035334e-05  1.265212e-01
graph19          1.841789e-04  1.070547e-01
graph20          1.104602e-03  6.006099e-01
graph21          1.238176e-03  2.311477e-01
graph22          2.431025e-03  3.832381e-01
graph23          2.173284e-03  2.665977e-01
graph24          2.986607e-03  1.775910e-01
graph25          1.817697e-03  6.415144e-01
graph26          2.241628e-03  2.087234e-01
graph27          2.295216e-03  2.934566e-01
graph28          2.191915e-04  3.140608e-02
graph29          2.600919e-04  6.568119e-02
orbit0           1.441822e-04  2.752289e-02
orbit1           3.135974e-04  4.561143e-02
orbit2           6.089804e-04  8.762131e-02
orbit3           2.103348e-04  1.025800e-01
orbit4           2.363308e-04  1.043567e-01
orbit5           8.631509e-04  1.694713e-01
orbit6           2.247872e-03  1.559294e-01
orbit7           4.147245e-04  8.119587e-02
orbit8           7.044482e-04  2.748427e-01
orbit9           3.254500e-04  9.186621e-02
orbit10          4.776250e-04  1.694028e-01
orbit11          7.904810e-04  1.754532e-01
orbit12          8.631663e-04  1.449237e-01
orbit13          3.991512e-04  7.286330e-02
orbit14          3.489680e-04  1.326365e-01
orbit15          7.585585e-05  6.852330e-02
orbit16          2.196333e-04  2.272005e-01
orbit17          7.220674e-04  1.097314e-01
orbit18          7.712848e-04  2.836633e-01
orbit19          1.849091e-03  1.285307e-01
orbit20          9.847008e-04  3.346845e-01
orbit21          4.399818e-04  9.258088e-02
orbit22          3.436509e-03  1.508352e-01
orbit23          2.104424e-04  1.809142e-01
orbit24          1.246545e-03  1.121414e-01
orbit25          2.587992e-04  1.625415e-01
orbit26          8.333457e-04  1.095915e-01
orbit27          1.065022e-03  1.710276e-01
orbit28          4.364648e-04  8.737301e-02
orbit29          1.463125e-04  8.747290e-02
orbit30          4.346851e-04  1.836662e-01
orbit31          1.602752e-03  9.832702e-02
orbit32          6.178476e-04  2.370156e-01
orbit33          2.548590e-04  1.190803e-01
orbit34          1.233742e-04  4.549903e-02
orbit35          2.147676e-03  2.354620e-01
orbit36          1.002088e-03  2.610239e-01
orbit37          8.906874e-04  1.651740e-01
orbit38          1.414579e-04  2.518631e-01
orbit39          1.281650e-03  1.817400e-01
orbit40          1.150764e-03  1.683238e-01
orbit41          1.020038e-04  4.224022e-02
orbit42          1.856295e-04  1.427962e-01
orbit43          6.393934e-04  9.863992e-02
orbit44          1.943339e-04  3.034393e-01
orbit45          2.811801e-03  2.691096e-01
orbit46          5.076269e-04  1.688271e-01
orbit47          1.581175e-03  2.437549e-01
orbit48          7.328818e-05  9.295156e-02
orbit49          1.179731e-03  4.955647e-01
orbit50          5.933803e-04  2.960992e-01
orbit51          1.852248e-03  2.573047e-01
orbit52          8.573616e-04  1.055401e-01
orbit53          3.300941e-04  2.255209e-01
orbit54          1.552333e-03  2.956387e-01
orbit55          5.109998e-04  1.783188e-01
orbit56          9.643925e-03  3.655814e-01
orbit57          6.128661e-04  1.374079e-01
orbit58          3.617812e-04  1.970626e-01
orbit59          2.577277e-03  2.023800e-01
orbit60          1.723994e-06  7.928626e-02
orbit61          6.755670e-05  1.713399e-01
orbit62          4.035266e-03  1.185616e+00
orbit63          6.139181e-04  2.131306e-01
orbit64          3.946911e-04  2.473893e-01
orbit65          3.837075e-03  4.604565e-01
orbit66          1.241873e-04  1.085694e-01
orbit67          2.027653e-04  9.234649e-02
orbit68          1.935682e-03  1.950580e-01
orbit69          1.595443e-04  9.976859e-02
orbit70          5.646921e-04  1.979207e-01
orbit71          1.425096e-04  5.554371e-02
orbit72          1.815268e-04  8.162935e-02
AP              -6.344689e-06  1.013035e-02
bet              5.394946e-05  7.516561e-01
ecc              3.172980e-05  2.618042e-02
eccrad           1.151284e-05  1.225638e-01
close            3.804683e-04  1.331609e-01
constraint       7.435679e-04  3.350146e-01
coreness         2.573242e-04  3.733448e-01
knn              1.831874e-03  5.354282e-01
hubscore         6.498540e-04  2.264757e-01
pagerank         7.427587e-05  7.549230e-01
trans            5.438714e-04  4.110241e-01
evcent           3.738870e-04  9.332901e-02
first            8.132150e-05  9.089427e-02
upto_second      8.079835e-04  2.198791e-01
upto_third       4.317341e-04  9.775467e-02
upto_fourth      9.390698e-04  1.012837e-01
upto_fifth       2.996661e-04  1.247179e-01
upto_sixth       1.871903e-04  1.801427e-01
second           1.199075e-03  1.748859e-01
third            1.936256e-03  2.938162e-01
fourth           1.544779e-03  1.837634e-01
fifth            9.207945e-04  1.367019e-01
sixth            6.689881e-04  2.576779e-01
ratio1           1.556266e-03  2.681377e-01
ratio2           2.674477e-03  3.553624e-01
ratio3           3.515500e-04  2.954737e-01
ratio4           5.087552e-04  4.596810e-01
ratio5           1.577682e-03  1.077628e+00
ratio6           3.318700e-04  3.122260e-01
selfinter        1.334102e-05  4.002821e-01
walktrap_vertex  2.925577e-04  5.410765e-01
bigcom1          2.276537e-04  1.405762e-01
bigcom2          0.000000e+00  0.000000e+00
bigcom3          1.290682e-04  1.508374e-01
bigcom4          3.775985e-05  9.809278e-02
bigcom6          0.000000e+00  0.000000e+00
bigcom8          2.364066e-05  2.181818e-02
bigcom9          0.000000e+00  0.000000e+00
bigcom11         0.000000e+00  0.000000e+00
bigcom13         0.000000e+00  0.000000e+00
bigcom15         0.000000e+00  0.000000e+00
bigcom16         0.000000e+00  0.000000e+00
bigcom21         1.184032e-04  4.109035e-02
bigcom22         0.000000e+00  0.000000e+00
bigcom24         0.000000e+00  0.000000e+00
bigcom26         0.000000e+00  4.336809e-20
bigcom28         2.914470e-04  3.947193e-01
bigcom30         0.000000e+00  0.000000e+00
bigcom31         0.000000e+00  0.000000e+00
bigcom32        -1.034205e-04  1.992303e-01
bigcom33         0.000000e+00  0.000000e+00
bigcom34         0.000000e+00  0.000000e+00
bigcom36         0.000000e+00  0.000000e+00
bigcom37         0.000000e+00  0.000000e+00
bigcom38         0.000000e+00  0.000000e+00
bigcom39         0.000000e+00  0.000000e+00
bigcom40         0.000000e+00  0.000000e+00
bigcom43         0.000000e+00  0.000000e+00
bigcom44         0.000000e+00  4.336809e-21
bigcom46         0.000000e+00  0.000000e+00
bigcom47         0.000000e+00  0.000000e+00
bigcom49         0.000000e+00  0.000000e+00
bigcom50         0.000000e+00  0.000000e+00
bigcom51         0.000000e+00  0.000000e+00
bigcom52         0.000000e+00  0.000000e+00
bigcom54         0.000000e+00  0.000000e+00
bigcom56         0.000000e+00  0.000000e+00
bigcom62         0.000000e+00  0.000000e+00
bigcom66         0.000000e+00  0.000000e+00
bigcom68         0.000000e+00  0.000000e+00
bigcom69         0.000000e+00  0.000000e+00
bigcom71         0.000000e+00  0.000000e+00
bigcom72         0.000000e+00  0.000000e+00
bigcom73         0.000000e+00  0.000000e+00
bigcom74         0.000000e+00  0.000000e+00
bigcom75         0.000000e+00  0.000000e+00
bigcom76         0.000000e+00  0.000000e+00
bigcom77         0.000000e+00  0.000000e+00
bigcom79         0.000000e+00  0.000000e+00
bigcom80         0.000000e+00  0.000000e+00
bigcom82         0.000000e+00  0.000000e+00
bigcom83         0.000000e+00  0.000000e+00
bigcom84         0.000000e+00  0.000000e+00
bigcom85         0.000000e+00  0.000000e+00
bigcom87         0.000000e+00  0.000000e+00
bigcom89         0.000000e+00  0.000000e+00
bigcom91         0.000000e+00  0.000000e+00
bigcom92         0.000000e+00  0.000000e+00
bigcom93         0.000000e+00  0.000000e+00
bigcom96         0.000000e+00  0.000000e+00
bigcom97         0.000000e+00  0.000000e+00
bigcom98         0.000000e+00  0.000000e+00
bigcom99         0.000000e+00  0.000000e+00
bigcom101        0.000000e+00  0.000000e+00
bigcom104        0.000000e+00  0.000000e+00
bigcom106        0.000000e+00  0.000000e+00
bigcom109        0.000000e+00  0.000000e+00
bigcom113        0.000000e+00  2.168404e-21
bigcom116        0.000000e+00  0.000000e+00
bigcom120        0.000000e+00  0.000000e+00
bigcom123        0.000000e+00  0.000000e+00
bigcom126        0.000000e+00  0.000000e+00
bigcom127        0.000000e+00  0.000000e+00
bigcom137        0.000000e+00  0.000000e+00
bigcom139        0.000000e+00  0.000000e+00
bigcom140        0.000000e+00  0.000000e+00
bigcom143        0.000000e+00  0.000000e+00
bigcom145        0.000000e+00  0.000000e+00
bigcom146        0.000000e+00  0.000000e+00
bigcom147        0.000000e+00  0.000000e+00
bigcom149        0.000000e+00  0.000000e+00
bigcom153        0.000000e+00  0.000000e+00
bigcom154        0.000000e+00  0.000000e+00
bigcom156        0.000000e+00  0.000000e+00
bigcom157        0.000000e+00  0.000000e+00
bigcom158        0.000000e+00  0.000000e+00
bigcom160        0.000000e+00  0.000000e+00
bigcom161        0.000000e+00  0.000000e+00
bigcom162        0.000000e+00  0.000000e+00
bigcom164        0.000000e+00  0.000000e+00
bigcom166        0.000000e+00  0.000000e+00
bigcom167        0.000000e+00  0.000000e+00
bigcom171        6.706873e-04  2.519679e+00
bigcom173        0.000000e+00  0.000000e+00
bigcom175        0.000000e+00  0.000000e+00
bigcom176        0.000000e+00  0.000000e+00
bigcom177        0.000000e+00  0.000000e+00
bigcom178        0.000000e+00  0.000000e+00
bigcom180        1.172043e-05  6.308936e-01
bigcom181        0.000000e+00  0.000000e+00
bigcom184        0.000000e+00  0.000000e+00
bigcom186        0.000000e+00  0.000000e+00
bigcom187        0.000000e+00  0.000000e+00
bigcom189        0.000000e+00  0.000000e+00
bigcom194        0.000000e+00  0.000000e+00
bigcom195        0.000000e+00  0.000000e+00
bigcom196        0.000000e+00  0.000000e+00
bigcom204        0.000000e+00  0.000000e+00
bigcom205        0.000000e+00  0.000000e+00
bigcom212        0.000000e+00  0.000000e+00
bigcom214        0.000000e+00  0.000000e+00
bigcom222        0.000000e+00  0.000000e+00
bigcom223        0.000000e+00  0.000000e+00
bigcom226        0.000000e+00  0.000000e+00
bigcom227        0.000000e+00  0.000000e+00
bigcom229        0.000000e+00  0.000000e+00
bigcom233        0.000000e+00  0.000000e+00
bigcom236        0.000000e+00  0.000000e+00
bigcom237        0.000000e+00  0.000000e+00
bigcom246        0.000000e+00  0.000000e+00
bigcom248        0.000000e+00  0.000000e+00
bigcom249        0.000000e+00  0.000000e+00
bigcom250        0.000000e+00  0.000000e+00
bigcom254        0.000000e+00  0.000000e+00
bigcom266        0.000000e+00  0.000000e+00
bigcom269        0.000000e+00  0.000000e+00
bigcom272        0.000000e+00  0.000000e+00
bigcom274        0.000000e+00  0.000000e+00
bigcom281        0.000000e+00  0.000000e+00
bigcom291        0.000000e+00  0.000000e+00
bigcom292        0.000000e+00  0.000000e+00
bigcom295        0.000000e+00  0.000000e+00
bigcom299        0.000000e+00  0.000000e+00
bigcom301        0.000000e+00  0.000000e+00
bigcom306        0.000000e+00  0.000000e+00
bigcom309        0.000000e+00  0.000000e+00
bigcom314        0.000000e+00  0.000000e+00
bigcom321        0.000000e+00  0.000000e+00
bigcom341        0.000000e+00  0.000000e+00
bigcom350        0.000000e+00  0.000000e+00
bigcom353        0.000000e+00  0.000000e+00
bigcom359        0.000000e+00  0.000000e+00
bigcom363        0.000000e+00  0.000000e+00
bigcom365        0.000000e+00  0.000000e+00
bigcom385        0.000000e+00  0.000000e+00
bigcom386        0.000000e+00  0.000000e+00
bigcom408       -1.195594e-05  4.872635e-01
bigcom412        4.725540e-04  1.744666e+00
bigcom480        0.000000e+00  0.000000e+00
spin_vertex      1.455939e-04  1.192949e+00
membership_s1    1.752806e-04  1.327133e-01
membership_s3    0.000000e+00  0.000000e+00
membership_s4    0.000000e+00  3.413936e-17
membership_s5    1.184285e-05  8.268930e-02
membership_s6    0.000000e+00  0.000000e+00
membership_s7   -8.342896e-06  7.342902e-02
membership_s8    0.000000e+00  0.000000e+00
membership_s9    0.000000e+00  0.000000e+00
membership_s11   0.000000e+00  0.000000e+00
membership_s12   0.000000e+00  0.000000e+00
membership_s14   0.000000e+00  0.000000e+00
membership_s15   1.112780e-05  1.374608e-01
membership_s16   0.000000e+00  0.000000e+00
membership_s17   0.000000e+00  0.000000e+00
membership_s18   0.000000e+00  4.336809e-21
membership_s20   0.000000e+00  0.000000e+00
membership_s21   0.000000e+00  0.000000e+00
membership_s22   0.000000e+00  0.000000e+00
membership_s24   0.000000e+00  0.000000e+00
membership_s25   0.000000e+00  0.000000e+00
membership_s26   0.000000e+00  0.000000e+00
membership_s27   0.000000e+00  0.000000e+00
membership_s28   0.000000e+00  0.000000e+00
membership_s30   2.010333e-04  8.356474e-02
membership_s31   0.000000e+00  0.000000e+00
membership_s32   3.684131e-05  1.346828e-01
membership_s33   0.000000e+00  0.000000e+00
membership_s36   0.000000e+00  6.772577e-17
membership_s37   0.000000e+00  0.000000e+00
V1               6.545922e-04  5.541149e-01
V2               1.823082e-03  1.294821e+00
pdi              2.286567e-05  3.314944e-02
adhesion         1.671838e-02  7.894968e-01
cohesion         1.630847e-02  6.242190e-01
inner            1.270647e-03  6.137104e-01
outer            1.548075e-03  8.178229e-01
ioratio          2.455554e-03  4.561412e-01
comsize          1.139095e-03  6.942017e-01
[1] "Dataset: med_CT Model GLM, run: 3 of 10 2015-06-22 17:15:29"
[1] "glmnet variable coefficients"
                     [,1]          [,2]
(Intercept)     -4.562611 -4.072809e+01
graph0           0.000000  3.643813e-03
graph1           0.000000  0.000000e+00
graph2           0.000000  1.440884e-03
graph3           0.000000 -1.250071e-06
graph4           0.000000  0.000000e+00
graph5           0.000000 -2.956812e-04
graph6           0.000000  2.424475e-06
graph7           0.000000  4.308253e-05
graph8           0.000000 -1.062681e-03
graph9           0.000000  1.463640e-08
graph10          0.000000  0.000000e+00
graph11          0.000000 -3.862956e-10
graph12          0.000000  0.000000e+00
graph13          0.000000 -2.334025e-08
graph14          0.000000  0.000000e+00
graph15          0.000000 -1.692873e-05
graph16          0.000000 -4.348143e-10
graph17          0.000000  0.000000e+00
graph18          0.000000  1.556339e-05
graph19          0.000000  0.000000e+00
graph20          0.000000 -2.953388e-05
graph21          0.000000  0.000000e+00
graph22          0.000000 -7.113731e-05
graph23          0.000000  0.000000e+00
graph24          0.000000 -8.310084e-06
graph25          0.000000  1.262146e-06
graph26          0.000000  0.000000e+00
graph27          0.000000 -1.143041e-06
graph28          0.000000  0.000000e+00
graph29          0.000000 -5.429805e-03
orbit0           0.000000  4.391196e-03
orbit1           0.000000  0.000000e+00
orbit2           0.000000  4.924597e-09
orbit3           0.000000  2.639393e-03
orbit4           0.000000 -1.806146e-05
orbit5           0.000000  3.567248e-06
orbit6           0.000000  0.000000e+00
orbit7           0.000000  0.000000e+00
orbit8           0.000000 -1.316332e-04
orbit9           0.000000  8.718814e-05
orbit10          0.000000  0.000000e+00
orbit11          0.000000  5.959987e-04
orbit12          0.000000  1.719935e-03
orbit13          0.000000 -8.386188e-03
orbit14          0.000000  0.000000e+00
orbit15          0.000000  1.174004e-09
orbit16          0.000000  7.776657e-08
orbit17          0.000000  8.182207e-08
orbit18          0.000000  4.648378e-10
orbit19          0.000000 -4.880931e-11
orbit20          0.000000  5.738628e-08
orbit21          0.000000 -7.718821e-07
orbit22          0.000000 -4.330351e-10
orbit23          0.000000 -4.291774e-05
orbit24          0.000000  3.205151e-07
orbit25          0.000000 -8.033988e-08
orbit26          0.000000  5.618628e-07
orbit27          0.000000  4.974709e-06
orbit28          0.000000 -2.620819e-06
orbit29          0.000000 -1.796766e-06
orbit30          0.000000 -2.137189e-05
orbit31          0.000000  0.000000e+00
orbit32          0.000000  2.883050e-08
orbit33          0.000000  2.919199e-07
orbit34          0.000000 -1.054489e-05
orbit35          0.000000 -1.183477e-06
orbit36          0.000000  7.047955e-07
orbit37          0.000000 -1.747351e-06
orbit38          0.000000  1.023795e-04
orbit39          0.000000 -7.298141e-06
orbit40          0.000000  3.778224e-06
orbit41          0.000000 -4.564975e-06
orbit42          0.000000  0.000000e+00
orbit43          0.000000  1.292907e-05
orbit44          0.000000 -1.089951e-03
orbit45          0.000000  0.000000e+00
orbit46          0.000000  1.021878e-05
orbit47          0.000000  4.566449e-05
orbit48          0.000000 -1.150149e-05
orbit49          0.000000 -3.497541e-05
orbit50          0.000000 -1.407601e-04
orbit51          0.000000  4.902872e-05
orbit52          0.000000 -4.454801e-05
orbit53          0.000000  2.716552e-05
orbit54          0.000000 -8.151349e-05
orbit55          0.000000  2.669213e-03
orbit56          0.000000  9.014935e-05
orbit57          0.000000 -2.116385e-05
orbit58          0.000000  3.013718e-04
orbit59          0.000000 -1.791191e-06
orbit60          0.000000 -2.173315e-04
orbit61          0.000000  4.496988e-04
orbit62          0.000000  4.979645e-04
orbit63          0.000000 -1.184269e-04
orbit64          0.000000  1.779627e-03
orbit65          0.000000  4.189255e-04
orbit66          0.000000 -3.523567e-04
orbit67          0.000000  4.673731e-03
orbit68          0.000000 -8.864668e-05
orbit69          0.000000  4.541194e-03
orbit70          0.000000  6.736257e-04
orbit71          0.000000 -1.123110e-02
orbit72          0.000000 -5.212040e-03
AP               0.000000  3.276143e-01
bet              0.000000  7.395231e-06
ecc              0.000000  1.963332e-01
eccrad           0.000000  1.170954e+00
close            0.000000  0.000000e+00
constraint       0.000000 -7.130935e-03
coreness         0.000000 -7.289935e-02
knn              0.000000  0.000000e+00
hubscore         0.000000  0.000000e+00
pagerank         0.000000 -7.578208e+00
trans            0.000000 -1.933828e-01
evcent           0.000000  0.000000e+00
first            0.000000  1.082889e-03
upto_second      0.000000  0.000000e+00
upto_third       0.000000  0.000000e+00
upto_fourth      0.000000  1.912733e-04
upto_fifth       0.000000  5.099801e-03
upto_sixth       0.000000 -4.184057e-03
second           0.000000  0.000000e+00
third            0.000000 -7.284470e-08
fourth           0.000000  4.654134e-05
fifth            0.000000 -1.840627e-04
sixth            0.000000 -9.502472e-03
ratio1           0.000000  0.000000e+00
ratio2           0.000000  4.025790e-02
ratio3           0.000000  0.000000e+00
ratio4           0.000000 -1.607798e+01
ratio5           0.000000  1.301231e+01
ratio6           0.000000 -1.047553e-02
selfinter        0.000000  7.653699e-01
walktrap_vertex  0.000000 -6.812188e-01
bigcom1          0.000000  4.927809e-01
bigcom2          0.000000  0.000000e+00
bigcom3          0.000000  9.745125e-01
bigcom4          0.000000  3.659038e-01
bigcom6          0.000000 -1.674750e-02
bigcom8          0.000000 -2.581319e+00
bigcom9          0.000000 -2.694264e-03
bigcom11         0.000000 -5.923420e-01
bigcom13         0.000000 -1.926906e-01
bigcom15         0.000000 -2.394668e-01
bigcom16         0.000000 -4.074251e-01
bigcom21         0.000000  8.006753e-01
bigcom22         0.000000 -1.133272e+00
bigcom24         0.000000 -8.423891e-02
bigcom26         0.000000 -6.964235e-01
bigcom28         0.000000  1.448603e+00
bigcom30         0.000000 -1.565892e+00
bigcom31         0.000000  0.000000e+00
bigcom32         0.000000  3.970741e+00
bigcom33         0.000000 -1.777408e-05
bigcom34         0.000000  0.000000e+00
bigcom36         0.000000 -2.660624e-01
bigcom37         0.000000 -1.231636e-01
bigcom38         0.000000 -1.116257e-01
bigcom39         0.000000 -3.287578e-01
bigcom40         0.000000  6.474303e-01
bigcom43         0.000000  0.000000e+00
bigcom44         0.000000  0.000000e+00
bigcom46         0.000000 -2.259008e-01
bigcom47         0.000000 -6.223078e-03
bigcom49         0.000000 -1.293238e-01
bigcom50         0.000000 -3.782072e-01
bigcom51         0.000000 -3.410857e-01
bigcom52         0.000000 -6.474536e-01
bigcom54         0.000000  0.000000e+00
bigcom56         0.000000 -5.203658e-01
bigcom62         0.000000 -2.336212e-01
bigcom66         0.000000  0.000000e+00
bigcom68         0.000000  0.000000e+00
bigcom69         0.000000  0.000000e+00
bigcom71         0.000000  0.000000e+00
bigcom72         0.000000  0.000000e+00
bigcom73         0.000000 -4.137184e-01
bigcom74         0.000000 -1.750836e-01
bigcom75         0.000000 -6.154766e-03
bigcom76         0.000000 -3.943224e-02
bigcom77         0.000000 -3.047154e-01
bigcom79         0.000000 -2.026218e-01
bigcom80         0.000000 -6.534727e-03
bigcom82         0.000000 -2.426751e-01
bigcom83         0.000000  0.000000e+00
bigcom84         0.000000 -5.897075e-01
bigcom85         0.000000 -2.168307e-01
bigcom87         0.000000 -8.366772e-02
bigcom89         0.000000  0.000000e+00
bigcom91         0.000000 -3.026810e-01
bigcom92         0.000000  0.000000e+00
bigcom93         0.000000  0.000000e+00
bigcom96         0.000000 -2.695693e-01
bigcom97         0.000000 -5.015357e-01
bigcom98         0.000000 -8.407347e-01
bigcom99         0.000000  0.000000e+00
bigcom101        0.000000  0.000000e+00
bigcom104        0.000000 -7.012433e-01
bigcom106        0.000000 -2.306725e-01
bigcom109        0.000000 -5.911032e-02
bigcom113        0.000000 -3.828905e-01
bigcom116        0.000000 -5.754560e-01
bigcom120        0.000000  0.000000e+00
bigcom123        0.000000 -4.558832e-02
bigcom126        0.000000  0.000000e+00
bigcom127        0.000000 -3.565450e-01
bigcom137        0.000000 -7.415124e-01
bigcom139        0.000000 -4.010891e-01
bigcom140        0.000000  0.000000e+00
bigcom143        0.000000  0.000000e+00
bigcom145        0.000000  0.000000e+00
bigcom146        0.000000  0.000000e+00
bigcom147        0.000000  0.000000e+00
bigcom149        0.000000 -2.304987e-01
bigcom153        0.000000  0.000000e+00
bigcom154        0.000000  0.000000e+00
bigcom156        0.000000 -3.147231e-01
bigcom157        0.000000  0.000000e+00
bigcom158        0.000000  0.000000e+00
bigcom160        0.000000 -4.838129e-03
bigcom161        0.000000 -1.681192e-01
bigcom162        0.000000 -3.659766e-01
bigcom164        0.000000 -4.850888e-01
bigcom166        0.000000 -2.438646e-01
bigcom167        0.000000 -4.607127e-01
bigcom171        0.000000  5.067250e+00
bigcom173        0.000000  0.000000e+00
bigcom175        0.000000 -1.052770e-01
bigcom176        0.000000 -1.036698e-03
bigcom177        0.000000  0.000000e+00
bigcom178        0.000000 -7.452296e-01
bigcom180        0.000000  4.722976e+00
bigcom181        0.000000 -1.688517e-02
bigcom184        0.000000 -9.682969e-03
bigcom186        0.000000 -2.855456e-01
bigcom187        0.000000 -8.088104e-01
bigcom189        0.000000  0.000000e+00
bigcom194        0.000000 -1.289363e-01
bigcom195        0.000000 -1.059458e-01
bigcom196        0.000000 -7.497605e-01
bigcom204        0.000000  0.000000e+00
bigcom205        0.000000 -2.216224e-01
bigcom212        0.000000 -2.172638e-02
bigcom214        0.000000  0.000000e+00
bigcom222        0.000000  0.000000e+00
bigcom223        0.000000  0.000000e+00
bigcom226        0.000000 -7.812732e-04
bigcom227        0.000000  0.000000e+00
bigcom229        0.000000  0.000000e+00
bigcom233        0.000000  0.000000e+00
bigcom236        0.000000  0.000000e+00
bigcom237        0.000000 -2.181480e-01
bigcom246        0.000000 -9.983939e-03
bigcom248        0.000000 -7.811075e-01
bigcom249        0.000000  0.000000e+00
bigcom250        0.000000  0.000000e+00
bigcom254        0.000000 -2.676490e-01
bigcom266        0.000000 -8.180737e-02
bigcom269        0.000000  0.000000e+00
bigcom272        0.000000  0.000000e+00
bigcom274        0.000000  0.000000e+00
bigcom281        0.000000 -1.016975e-02
bigcom291        0.000000  0.000000e+00
bigcom292        0.000000 -2.901653e-01
bigcom295        0.000000 -3.560935e-02
bigcom299        0.000000 -4.835120e-01
bigcom301        0.000000  0.000000e+00
bigcom306        0.000000  0.000000e+00
bigcom309        0.000000 -1.038872e-02
bigcom314        0.000000 -1.152733e-03
bigcom321        0.000000 -2.751709e-01
bigcom341        0.000000  0.000000e+00
bigcom350        0.000000 -1.597230e-03
bigcom353        0.000000  0.000000e+00
bigcom359        0.000000 -5.976245e-01
bigcom363        0.000000  0.000000e+00
bigcom365        0.000000 -4.633573e-01
bigcom385        0.000000 -2.441119e-01
bigcom386        0.000000  0.000000e+00
bigcom408        0.000000  3.070780e+00
bigcom412        0.000000  8.101418e+00
bigcom480        0.000000  0.000000e+00
spin_vertex      0.000000 -9.253126e-01
membership_s1    0.000000  1.400620e-01
membership_s3    0.000000  0.000000e+00
membership_s4    0.000000  3.510847e-02
membership_s5    0.000000  0.000000e+00
membership_s6    0.000000 -1.170296e+00
membership_s7    0.000000  4.039702e-01
membership_s8    0.000000 -1.173565e-01
membership_s9    0.000000  0.000000e+00
membership_s11   0.000000  0.000000e+00
membership_s12   0.000000 -6.507359e-02
membership_s14   0.000000 -2.008390e-01
membership_s15   0.000000  1.262551e+00
membership_s16   0.000000  0.000000e+00
membership_s17   0.000000 -1.315979e-01
membership_s18   0.000000 -7.291811e-01
membership_s20   0.000000  0.000000e+00
membership_s21   0.000000 -5.707040e-01
membership_s22   0.000000 -3.493861e-02
membership_s24   0.000000 -4.690732e-01
membership_s25   0.000000 -2.889559e-01
membership_s26   0.000000  0.000000e+00
membership_s27   0.000000 -1.165756e+00
membership_s28   0.000000  0.000000e+00
membership_s30   0.000000  2.890586e-01
membership_s31   0.000000 -1.067011e+00
membership_s32   0.000000  9.729905e-01
membership_s33   0.000000  0.000000e+00
membership_s36   0.000000 -8.026910e-01
membership_s37   0.000000 -4.158436e-01
V1               0.000000 -2.640035e+00
V2               0.000000 -1.743862e-02
pdi              0.000000 -4.303688e+03
adhesion         0.000000 -2.721052e-04
cohesion         0.000000  4.702972e-04
inner            0.000000  0.000000e+00
outer            0.000000  1.956767e-04
ioratio          0.000000  2.141503e-01
comsize          0.000000  6.752981e-04
[1] "Dataset: med_CT Model GBM, run: 4 of 10 2015-06-22 17:16:28"
Iter   TrainDeviance   ValidDeviance   StepSize   Improve
     1        0.1220            -nan     0.0100    0.0000
     2        0.1188            -nan     0.0100    0.0007
     3        0.1167            -nan     0.0100    0.0003
     4        0.1152            -nan     0.0100    0.0000
     5        0.1136            -nan     0.0100    0.0001
     6        0.1121            -nan     0.0100    0.0001
     7        0.1105            -nan     0.0100    0.0001
     8        0.1093            -nan     0.0100    0.0000
     9        0.1073            -nan     0.0100    0.0003
    10        0.1059            -nan     0.0100    0.0001
    20        0.0944            -nan     0.0100   -0.0001
    40        0.0787            -nan     0.0100    0.0001
    60        0.0685            -nan     0.0100   -0.0000
    80        0.0603            -nan     0.0100   -0.0000
    98        0.0545            -nan     0.0100   -0.0000

[1] "GBM variable coefficients"
                            var    rel.inf
orbit65                 orbit65 5.94001091
orbit62                 orbit62 4.35116294
ratio5                   ratio5 3.87224464
graph22                 graph22 3.36596319
V1                           V1 3.23470423
V2                           V2 2.78829549
outer                     outer 2.72084181
spin_vertex         spin_vertex 2.56005018
walktrap_vertex walktrap_vertex 2.29251624
comsize                 comsize 2.25425474
adhesion               adhesion 2.23147117
pagerank               pagerank 2.11613770
orbit56                 orbit56 2.03203493
bigcom28               bigcom28 1.92869323
ioratio                 ioratio 1.87763653
bet                         bet 1.76796664
orbit63                 orbit63 1.76114606
orbit54                 orbit54 1.46308510
orbit50                 orbit50 1.43390864
inner                     inner 1.42302345
trans                     trans 1.41369727
cohesion               cohesion 1.34186075
graph21                 graph21 1.22583727
graph26                 graph26 1.13600909
orbit55                 orbit55 1.10409022
ratio4                   ratio4 1.09748202
selfinter             selfinter 1.08948737
orbit45                 orbit45 1.06263353
ratio2                   ratio2 0.92492527
knn                         knn 0.89764876
orbit17                 orbit17 0.89571015
orbit18                 orbit18 0.89458210
graph10                 graph10 0.84753888
graph25                 graph25 0.84617165
orbit19                 orbit19 0.84483835
orbit49                 orbit49 0.83332906
orbit51                 orbit51 0.78636798
graph1                   graph1 0.75987695
orbit42                 orbit42 0.75475633
orbit53                 orbit53 0.74877118
orbit30                 orbit30 0.73946897
graph18                 graph18 0.73229916
bigcom3                 bigcom3 0.71784261
graph4                   graph4 0.70120547
orbit70                 orbit70 0.64188780
orbit40                 orbit40 0.64106138
ratio6                   ratio6 0.63991795
sixth                     sixth 0.62550075
graph16                 graph16 0.62403195
graph5                   graph5 0.61979312
graph20                 graph20 0.60942440
orbit52                 orbit52 0.55435965
orbit46                 orbit46 0.53763562
orbit44                 orbit44 0.53697091
ratio1                   ratio1 0.52336237
orbit20                 orbit20 0.52029428
orbit16                 orbit16 0.50743773
graph17                 graph17 0.49978248
fifth                     fifth 0.48308010
graph6                   graph6 0.48175578
orbit38                 orbit38 0.48088159
orbit36                 orbit36 0.47884971
orbit29                 orbit29 0.47429460
orbit37                 orbit37 0.47375308
orbit28                 orbit28 0.46513926
third                     third 0.45283887
orbit12                 orbit12 0.44464157
orbit21                 orbit21 0.44156055
membership_s30   membership_s30 0.40591724
orbit4                   orbit4 0.40291531
graph14                 graph14 0.39896049
orbit32                 orbit32 0.39152846
graph19                 graph19 0.39082722
graph9                   graph9 0.39076719
graph29                 graph29 0.35749492
constraint           constraint 0.35492937
orbit69                 orbit69 0.35296373
orbit64                 orbit64 0.34043319
bigcom4                 bigcom4 0.32807203
close                     close 0.32013634
orbit59                 orbit59 0.31656788
upto_fifth           upto_fifth 0.31129532
graph2                   graph2 0.29862059
orbit66                 orbit66 0.29519268
orbit39                 orbit39 0.28890427
orbit41                 orbit41 0.28822284
orbit25                 orbit25 0.27590357
orbit24                 orbit24 0.27425669
orbit1                   orbit1 0.26580773
graph13                 graph13 0.26395543
orbit27                 orbit27 0.26294826
graph7                   graph7 0.25494941
graph23                 graph23 0.25409217
orbit57                 orbit57 0.24801127
bigcom21               bigcom21 0.24205959
orbit33                 orbit33 0.24175940
ecc                         ecc 0.23243456
orbit9                   orbit9 0.22806034
membership_s1     membership_s1 0.22556623
orbit68                 orbit68 0.21606162
membership_s15   membership_s15 0.21057851
orbit60                 orbit60 0.20087907
orbit43                 orbit43 0.19136400
orbit71                 orbit71 0.18747927
orbit47                 orbit47 0.17171925
orbit23                 orbit23 0.17130097
orbit15                 orbit15 0.16839322
membership_s32   membership_s32 0.16136932
orbit61                 orbit61 0.15318199
graph11                 graph11 0.14182794
orbit10                 orbit10 0.14014095
orbit11                 orbit11 0.13862494
graph27                 graph27 0.13486445
graph15                 graph15 0.13349735
graph8                   graph8 0.11691781
orbit5                   orbit5 0.11691361
orbit48                 orbit48 0.10978592
orbit7                   orbit7 0.10941004
graph28                 graph28 0.10725614
graph24                 graph24 0.10147265
graph3                   graph3 0.09051299
upto_fourth         upto_fourth 0.08757843
second                   second 0.08153971
orbit13                 orbit13 0.07689507
upto_third           upto_third 0.07374935
bigcom1                 bigcom1 0.06507443
orbit31                 orbit31 0.06267609
orbit35                 orbit35 0.05795106
fourth                   fourth 0.05375033
hubscore               hubscore 0.01851798
membership_s4     membership_s4 0.01766068
upto_sixth           upto_sixth 0.01692460
orbit58                 orbit58 0.01683696
orbit26                 orbit26 0.01375657
orbit2                   orbit2 0.01014926
graph0                   graph0 0.00000000
graph12                 graph12 0.00000000
orbit0                   orbit0 0.00000000
orbit3                   orbit3 0.00000000
orbit6                   orbit6 0.00000000
orbit8                   orbit8 0.00000000
orbit14                 orbit14 0.00000000
orbit22                 orbit22 0.00000000
orbit34                 orbit34 0.00000000
orbit67                 orbit67 0.00000000
orbit72                 orbit72 0.00000000
AP                           AP 0.00000000
eccrad                   eccrad 0.00000000
coreness               coreness 0.00000000
evcent                   evcent 0.00000000
first                     first 0.00000000
upto_second         upto_second 0.00000000
ratio3                   ratio3 0.00000000
bigcom2                 bigcom2 0.00000000
bigcom6                 bigcom6 0.00000000
bigcom8                 bigcom8 0.00000000
bigcom9                 bigcom9 0.00000000
bigcom11               bigcom11 0.00000000
bigcom13               bigcom13 0.00000000
bigcom15               bigcom15 0.00000000
bigcom16               bigcom16 0.00000000
bigcom22               bigcom22 0.00000000
bigcom24               bigcom24 0.00000000
bigcom26               bigcom26 0.00000000
bigcom30               bigcom30 0.00000000
bigcom31               bigcom31 0.00000000
bigcom32               bigcom32 0.00000000
bigcom33               bigcom33 0.00000000
bigcom34               bigcom34 0.00000000
bigcom36               bigcom36 0.00000000
bigcom37               bigcom37 0.00000000
bigcom38               bigcom38 0.00000000
bigcom39               bigcom39 0.00000000
bigcom40               bigcom40 0.00000000
bigcom43               bigcom43 0.00000000
bigcom44               bigcom44 0.00000000
bigcom46               bigcom46 0.00000000
bigcom47               bigcom47 0.00000000
bigcom49               bigcom49 0.00000000
bigcom50               bigcom50 0.00000000
bigcom51               bigcom51 0.00000000
bigcom52               bigcom52 0.00000000
bigcom54               bigcom54 0.00000000
bigcom56               bigcom56 0.00000000
bigcom62               bigcom62 0.00000000
bigcom66               bigcom66 0.00000000
bigcom68               bigcom68 0.00000000
bigcom69               bigcom69 0.00000000
bigcom71               bigcom71 0.00000000
bigcom72               bigcom72 0.00000000
bigcom73               bigcom73 0.00000000
bigcom74               bigcom74 0.00000000
bigcom75               bigcom75 0.00000000
bigcom76               bigcom76 0.00000000
bigcom77               bigcom77 0.00000000
bigcom79               bigcom79 0.00000000
bigcom80               bigcom80 0.00000000
bigcom82               bigcom82 0.00000000
bigcom83               bigcom83 0.00000000
bigcom84               bigcom84 0.00000000
bigcom85               bigcom85 0.00000000
bigcom87               bigcom87 0.00000000
bigcom89               bigcom89 0.00000000
bigcom91               bigcom91 0.00000000
bigcom92               bigcom92 0.00000000
bigcom93               bigcom93 0.00000000
bigcom96               bigcom96 0.00000000
bigcom97               bigcom97 0.00000000
bigcom98               bigcom98 0.00000000
bigcom99               bigcom99 0.00000000
bigcom101             bigcom101 0.00000000
bigcom104             bigcom104 0.00000000
bigcom106             bigcom106 0.00000000
bigcom109             bigcom109 0.00000000
bigcom113             bigcom113 0.00000000
bigcom116             bigcom116 0.00000000
bigcom120             bigcom120 0.00000000
bigcom123             bigcom123 0.00000000
bigcom126             bigcom126 0.00000000
bigcom127             bigcom127 0.00000000
bigcom137             bigcom137 0.00000000
bigcom139             bigcom139 0.00000000
bigcom140             bigcom140 0.00000000
bigcom143             bigcom143 0.00000000
bigcom145             bigcom145 0.00000000
bigcom146             bigcom146 0.00000000
bigcom147             bigcom147 0.00000000
bigcom149             bigcom149 0.00000000
bigcom153             bigcom153 0.00000000
bigcom154             bigcom154 0.00000000
bigcom156             bigcom156 0.00000000
bigcom157             bigcom157 0.00000000
bigcom158             bigcom158 0.00000000
bigcom160             bigcom160 0.00000000
bigcom161             bigcom161 0.00000000
bigcom162             bigcom162 0.00000000
bigcom164             bigcom164 0.00000000
bigcom166             bigcom166 0.00000000
bigcom167             bigcom167 0.00000000
bigcom171             bigcom171 0.00000000
bigcom173             bigcom173 0.00000000
bigcom175             bigcom175 0.00000000
bigcom176             bigcom176 0.00000000
bigcom177             bigcom177 0.00000000
bigcom178             bigcom178 0.00000000
bigcom180             bigcom180 0.00000000
bigcom181             bigcom181 0.00000000
bigcom184             bigcom184 0.00000000
bigcom186             bigcom186 0.00000000
bigcom187             bigcom187 0.00000000
bigcom189             bigcom189 0.00000000
bigcom194             bigcom194 0.00000000
bigcom195             bigcom195 0.00000000
bigcom196             bigcom196 0.00000000
bigcom204             bigcom204 0.00000000
bigcom205             bigcom205 0.00000000
bigcom212             bigcom212 0.00000000
bigcom214             bigcom214 0.00000000
bigcom222             bigcom222 0.00000000
bigcom223             bigcom223 0.00000000
bigcom226             bigcom226 0.00000000
bigcom227             bigcom227 0.00000000
bigcom229             bigcom229 0.00000000
bigcom233             bigcom233 0.00000000
bigcom236             bigcom236 0.00000000
bigcom237             bigcom237 0.00000000
bigcom246             bigcom246 0.00000000
bigcom248             bigcom248 0.00000000
bigcom249             bigcom249 0.00000000
bigcom250             bigcom250 0.00000000
bigcom254             bigcom254 0.00000000
bigcom266             bigcom266 0.00000000
bigcom269             bigcom269 0.00000000
bigcom272             bigcom272 0.00000000
bigcom274             bigcom274 0.00000000
bigcom281             bigcom281 0.00000000
bigcom291             bigcom291 0.00000000
bigcom292             bigcom292 0.00000000
bigcom295             bigcom295 0.00000000
bigcom299             bigcom299 0.00000000
bigcom301             bigcom301 0.00000000
bigcom306             bigcom306 0.00000000
bigcom309             bigcom309 0.00000000
bigcom314             bigcom314 0.00000000
bigcom321             bigcom321 0.00000000
bigcom341             bigcom341 0.00000000
bigcom350             bigcom350 0.00000000
bigcom353             bigcom353 0.00000000
bigcom359             bigcom359 0.00000000
bigcom363             bigcom363 0.00000000
bigcom365             bigcom365 0.00000000
bigcom385             bigcom385 0.00000000
bigcom386             bigcom386 0.00000000
bigcom408             bigcom408 0.00000000
bigcom412             bigcom412 0.00000000
bigcom480             bigcom480 0.00000000
membership_s3     membership_s3 0.00000000
membership_s5     membership_s5 0.00000000
membership_s6     membership_s6 0.00000000
membership_s7     membership_s7 0.00000000
membership_s8     membership_s8 0.00000000
membership_s9     membership_s9 0.00000000
membership_s11   membership_s11 0.00000000
membership_s12   membership_s12 0.00000000
membership_s14   membership_s14 0.00000000
membership_s16   membership_s16 0.00000000
membership_s17   membership_s17 0.00000000
membership_s18   membership_s18 0.00000000
membership_s20   membership_s20 0.00000000
membership_s21   membership_s21 0.00000000
membership_s22   membership_s22 0.00000000
membership_s24   membership_s24 0.00000000
membership_s25   membership_s25 0.00000000
membership_s26   membership_s26 0.00000000
membership_s27   membership_s27 0.00000000
membership_s28   membership_s28 0.00000000
membership_s31   membership_s31 0.00000000
membership_s33   membership_s33 0.00000000
membership_s36   membership_s36 0.00000000
membership_s37   membership_s37 0.00000000
pdi                         pdi 0.00000000
[1] "Dataset: med_CT Model RF, run: 4 of 10 2015-06-22 17:17:05"
     |      Out-of-bag   |
Tree |      MSE  %Var(y) |
   1 |  0.02305   204.18 |
   2 |    0.019   168.33 |
   3 |  0.01797   159.23 |
   4 |   0.0185   163.92 |
   5 |    0.018   159.51 |
   6 |  0.01769   156.74 |
   7 |  0.01621   143.61 |
   8 |  0.01543   136.71 |
   9 |  0.01535   135.98 |
  10 |  0.01532   135.76 |
  11 |  0.01525   135.15 |
  12 |  0.01415   125.34 |
  13 |  0.01382   122.41 |
  14 |  0.01386   122.80 |
  15 |  0.01366   121.01 |
  16 |  0.01338   118.54 |
  17 |  0.01303   115.42 |
  18 |  0.01262   111.78 |
  19 |  0.01258   111.50 |
  20 |   0.0124   109.86 |
  21 |  0.01234   109.34 |
  22 |  0.01235   109.42 |
  23 |  0.01225   108.54 |
  24 |  0.01224   108.46 |
  25 |   0.0121   107.24 |
  26 |  0.01202   106.46 |
  27 |    0.012   106.34 |
  28 |  0.01191   105.49 |
  29 |  0.01186   105.10 |
  30 |  0.01179   104.42 |
  31 |  0.01175   104.14 |
  32 |  0.01176   104.17 |
  33 |  0.01172   103.88 |
  34 |  0.01161   102.86 |
  35 |   0.0116   102.81 |
  36 |  0.01155   102.34 |
  37 |  0.01148   101.70 |
  38 |  0.01148   101.69 |
  39 |  0.01146   101.55 |
  40 |   0.0114   101.04 |
  41 |  0.01137   100.69 |
  42 |  0.01137   100.72 |
  43 |  0.01136   100.66 |
  44 |  0.01132   100.25 |
  45 |  0.01131   100.19 |
  46 |  0.01133   100.41 |
  47 |  0.01129   100.02 |
  48 |  0.01128    99.95 |
  49 |  0.01126    99.77 |
  50 |  0.01132   100.28 |
  51 |  0.01131   100.17 |
  52 |  0.01129   100.02 |
  53 |   0.0113   100.13 |
  54 |  0.01125    99.65 |
  55 |  0.01125    99.66 |
  56 |  0.01122    99.41 |
  57 |  0.01118    99.03 |
  58 |  0.01115    98.78 |
  59 |  0.01118    99.04 |
  60 |  0.01119    99.11 |
  61 |  0.01117    98.98 |
  62 |  0.01115    98.75 |
  63 |  0.01111    98.47 |
  64 |  0.01113    98.59 |
  65 |  0.01112    98.49 |
  66 |  0.01112    98.52 |
  67 |  0.01109    98.25 |
  68 |  0.01107    98.10 |
  69 |  0.01108    98.13 |
  70 |  0.01107    98.08 |
  71 |  0.01105    97.92 |
  72 |  0.01103    97.75 |
  73 |  0.01105    97.88 |
  74 |  0.01103    97.71 |
  75 |  0.01103    97.68 |
  76 |  0.01104    97.84 |
  77 |  0.01104    97.82 |
  78 |  0.01105    97.91 |
  79 |  0.01107    98.09 |
  80 |  0.01106    97.98 |
  81 |  0.01107    98.06 |
  82 |  0.01107    98.05 |
  83 |  0.01107    98.06 |
  84 |  0.01107    98.09 |
  85 |  0.01106    98.01 |
  86 |  0.01107    98.05 |
  87 |  0.01106    98.01 |
  88 |  0.01105    97.94 |
  89 |  0.01106    98.02 |
  90 |  0.01104    97.78 |
  91 |  0.01105    97.86 |
  92 |  0.01106    98.01 |
  93 |  0.01107    98.06 |
  94 |  0.01106    97.99 |
  95 |  0.01106    97.95 |
  96 |  0.01105    97.91 |
  97 |  0.01105    97.87 |
  98 |  0.01106    97.96 |
  99 |  0.01106    98.00 |
 100 |  0.01108    98.13 |
[1] "Random Forest variable coefficients"
                      %IncMSE IncNodePurity
graph0           6.982892e-05  5.813853e-02
graph1           4.129421e-03  2.167584e-01
graph2           6.900372e-04  9.279427e-02
graph3           6.502672e-05  1.056329e-01
graph4           4.827857e-04  3.910363e-02
graph5           1.187123e-03  1.372737e-01
graph6           1.203116e-03  9.340736e-02
graph7           1.187064e-03  1.700056e-01
graph8           8.719575e-05  7.525216e-02
graph9           1.608173e-03  6.001735e-02
graph10          1.656778e-03  2.432282e-01
graph11          1.504766e-03  1.514304e-01
graph12          9.859925e-04  1.478010e-01
graph13          1.415063e-03  1.521312e-01
graph14          1.130258e-03  2.845144e-01
graph15          8.840534e-05  7.795430e-02
graph16          7.155648e-04  1.899348e-01
graph17          1.160326e-03  3.252929e-01
graph18          9.649621e-04  2.153595e-01
graph19          1.499987e-03  1.990889e-01
graph20          2.272011e-03  4.654726e-01
graph21          6.294625e-04  2.375919e-01
graph22          4.831163e-03  5.467060e-01
graph23          1.505526e-03  2.337921e-01
graph24          6.982864e-04  1.955701e-01
graph25          3.718424e-03  4.290920e-01
graph26          2.501531e-03  2.352542e-01
graph27          2.135531e-03  2.410645e-01
graph28          2.380673e-03  1.479425e-01
graph29          2.140363e-04  1.222055e-01
orbit0           1.877777e-04  7.549307e-02
orbit1           1.206391e-03  3.131500e-01
orbit2           1.044314e-04  1.994094e-01
orbit3           5.486424e-04  1.660343e-01
orbit4           6.009418e-04  1.037833e-01
orbit5           1.104709e-03  1.515759e-01
orbit6           3.491366e-03  1.104202e-01
orbit7           6.519946e-04  1.612585e-01
orbit8           3.005801e-03  2.051115e-01
orbit9           8.310544e-04  1.765323e-01
orbit10          8.398053e-04  2.130949e-01
orbit11          2.128874e-04  1.059815e-01
orbit12          3.397556e-03  2.775744e-01
orbit13          5.814849e-05  1.082352e-01
orbit14          3.694467e-04  1.273978e-01
orbit15          1.171746e-04  1.687303e-01
orbit16          2.837229e-03  2.894676e-01
orbit17          1.449563e-03  9.679692e-02
orbit18          3.463147e-04  4.116742e-01
orbit19          1.129639e-03  1.596727e-01
orbit20          1.694242e-03  3.385400e-01
orbit21          4.624058e-04  2.876725e-01
orbit22          4.508952e-04  1.281432e-01
orbit23          4.976920e-04  1.873649e-01
orbit24          1.223557e-03  1.923473e-01
orbit25          7.938960e-04  2.137447e-01
orbit26          4.957108e-04  1.154443e-01
orbit27          7.570392e-04  3.110597e-01
orbit28          1.540680e-03  8.970446e-02
orbit29          2.509186e-03  2.746911e-01
orbit30          7.508783e-04  2.966388e-01
orbit31          6.705399e-05  5.058691e-02
orbit32          2.903728e-03  3.221030e-01
orbit33          1.094463e-04  6.080611e-02
orbit34          1.746222e-03  2.031677e-01
orbit35          1.940814e-03  3.185416e-01
orbit36          5.159612e-04  4.087022e-01
orbit37          1.436716e-03  2.608861e-01
orbit38          7.348030e-04  1.934178e-01
orbit39          7.383829e-04  1.319735e-01
orbit40          2.093165e-03  3.347631e-01
orbit41          1.612834e-04  2.448774e-01
orbit42          3.678656e-04  1.208914e-01
orbit43          1.560586e-03  2.605402e-01
orbit44          6.722596e-04  4.599829e-01
orbit45          1.885502e-03  3.402787e-01
orbit46          1.573428e-03  2.995187e-01
orbit47          1.248279e-03  2.049690e-01
orbit48          2.182521e-04  1.563705e-01
orbit49          2.068768e-03  4.846992e-01
orbit50          3.354053e-03  5.493781e-01
orbit51          1.713463e-03  3.689717e-01
orbit52          2.879747e-03  3.441570e-01
orbit53          1.295217e-04  1.126373e-01
orbit54          3.902523e-03  3.465918e-01
orbit55          5.794884e-04  2.400524e-01
orbit56          7.076669e-03  3.660798e-01
orbit57          6.323754e-04  1.790163e-01
orbit58          2.063743e-04  1.632321e-01
orbit59          8.003959e-04  2.753102e-01
orbit60         -6.757936e-06  1.078524e-01
orbit61          5.542064e-05  1.596569e-01
orbit62          7.692983e-03  1.013949e+00
orbit63          2.705163e-03  3.478197e-01
orbit64          1.004880e-03  2.079725e-01
orbit65          6.850075e-03  7.290167e-01
orbit66          1.242082e-03  1.890893e-01
orbit67          6.076681e-04  1.293786e-01
orbit68          2.401579e-03  3.321903e-01
orbit69          8.842487e-05  4.079090e-02
orbit70          1.929504e-03  2.804803e-01
orbit71          5.261419e-05  3.896117e-02
orbit72          1.453809e-04  5.799335e-02
AP               3.500091e-05  5.647985e-02
bet              4.095588e-04  6.385844e-01
ecc              1.195474e-05  1.147145e-01
eccrad           2.835159e-05  4.662606e-02
close            8.519570e-04  1.123077e-01
constraint       7.191583e-04  2.580052e-01
coreness         7.495707e-05  2.470663e-01
knn              9.252734e-04  6.450172e-01
hubscore         1.955430e-04  1.584168e-01
pagerank         3.700555e-04  7.683595e-01
trans            9.201168e-04  5.596914e-01
evcent           9.387163e-04  1.047671e-01
first            4.643923e-05  5.085267e-02
upto_second      1.041179e-04  5.937335e-02
upto_third       2.899524e-05  6.653885e-02
upto_fourth      7.649249e-05  9.834092e-02
upto_fifth       7.531818e-04  1.217765e-01
upto_sixth       9.896720e-05  1.064118e-01
second           3.910061e-04  1.535625e-01
third            2.341939e-03  5.659650e-01
fourth           5.610457e-04  2.164674e-01
fifth            3.996735e-04  2.540373e-01
sixth            1.535393e-03  2.303382e-01
ratio1           1.371918e-03  4.027144e-01
ratio2           2.086662e-03  4.282709e-01
ratio3           1.689334e-04  1.439206e-01
ratio4           1.595042e-03  4.913926e-01
ratio5           1.703586e-03  1.225518e+00
ratio6           8.242618e-04  3.584108e-01
selfinter        1.178807e-05  1.755798e-01
walktrap_vertex  3.147856e-04  3.996945e-01
bigcom1          1.360560e-04  9.377804e-02
bigcom2          0.000000e+00  0.000000e+00
bigcom3          3.376948e-05  2.532007e-01
bigcom4          8.195012e-05  4.224088e-02
bigcom6          0.000000e+00  0.000000e+00
bigcom8         -1.398274e-06  1.112677e-02
bigcom9          0.000000e+00  3.469447e-20
bigcom11         0.000000e+00  1.387779e-19
bigcom13         0.000000e+00  0.000000e+00
bigcom15         0.000000e+00  2.775558e-19
bigcom16         0.000000e+00  2.775558e-19
bigcom21         4.921634e-05  8.451416e-02
bigcom22        -2.738840e-06  4.636499e-03
bigcom24         0.000000e+00  0.000000e+00
bigcom26         0.000000e+00  0.000000e+00
bigcom28         1.898976e-04  4.470252e-01
bigcom30         0.000000e+00  6.938894e-20
bigcom31         0.000000e+00  0.000000e+00
bigcom32        -1.189352e-04  2.860666e-01
bigcom33         0.000000e+00  0.000000e+00
bigcom34         0.000000e+00  0.000000e+00
bigcom36         0.000000e+00  0.000000e+00
bigcom37         0.000000e+00  0.000000e+00
bigcom38         0.000000e+00  0.000000e+00
bigcom39         0.000000e+00  2.775558e-19
bigcom40         2.794978e-05  2.446854e-02
bigcom43         0.000000e+00  0.000000e+00
bigcom44         0.000000e+00  6.071532e-20
bigcom46         0.000000e+00  6.938894e-20
bigcom47         0.000000e+00  0.000000e+00
bigcom49         0.000000e+00  1.387779e-19
bigcom50         0.000000e+00  0.000000e+00
bigcom51         0.000000e+00  0.000000e+00
bigcom52         0.000000e+00  0.000000e+00
bigcom54         0.000000e+00  0.000000e+00
bigcom56         0.000000e+00  0.000000e+00
bigcom62         0.000000e+00  0.000000e+00
bigcom66         0.000000e+00  0.000000e+00
bigcom68         0.000000e+00  0.000000e+00
bigcom69         0.000000e+00  0.000000e+00
bigcom71         0.000000e+00  0.000000e+00
bigcom72         0.000000e+00  0.000000e+00
bigcom73         0.000000e+00  0.000000e+00
bigcom74         0.000000e+00  3.469447e-20
bigcom75         0.000000e+00  6.938894e-20
bigcom76         0.000000e+00  0.000000e+00
bigcom77         0.000000e+00  0.000000e+00
bigcom79         0.000000e+00  0.000000e+00
bigcom80         0.000000e+00  0.000000e+00
bigcom82         0.000000e+00  1.734723e-20
bigcom83         0.000000e+00  0.000000e+00
bigcom84         0.000000e+00  2.081668e-19
bigcom85         0.000000e+00  0.000000e+00
bigcom87         0.000000e+00  0.000000e+00
bigcom89         0.000000e+00  0.000000e+00
bigcom91         0.000000e+00  7.806256e-20
bigcom92         0.000000e+00  0.000000e+00
bigcom93         0.000000e+00  0.000000e+00
bigcom96         0.000000e+00  2.775558e-19
bigcom97         0.000000e+00  0.000000e+00
bigcom98         0.000000e+00  0.000000e+00
bigcom99         0.000000e+00  0.000000e+00
bigcom101        0.000000e+00  0.000000e+00
bigcom104        0.000000e+00  0.000000e+00
bigcom106        0.000000e+00  5.551115e-19
bigcom109        0.000000e+00  0.000000e+00
bigcom113        0.000000e+00  0.000000e+00
bigcom116        0.000000e+00  0.000000e+00
bigcom120        0.000000e+00  0.000000e+00
bigcom123        0.000000e+00  0.000000e+00
bigcom126        0.000000e+00  0.000000e+00
bigcom127        0.000000e+00  0.000000e+00
bigcom137        0.000000e+00  0.000000e+00
bigcom139        0.000000e+00  0.000000e+00
bigcom140        0.000000e+00  0.000000e+00
bigcom143        0.000000e+00  0.000000e+00
bigcom145        0.000000e+00  0.000000e+00
bigcom146        0.000000e+00  0.000000e+00
bigcom147        0.000000e+00  1.734723e-20
bigcom149        0.000000e+00  3.469447e-19
bigcom153        0.000000e+00  6.938894e-20
bigcom154        0.000000e+00  0.000000e+00
bigcom156        0.000000e+00  0.000000e+00
bigcom157        0.000000e+00  0.000000e+00
bigcom158        0.000000e+00  0.000000e+00
bigcom160        0.000000e+00  0.000000e+00
bigcom161        0.000000e+00  0.000000e+00
bigcom162        0.000000e+00  0.000000e+00
bigcom164        0.000000e+00  0.000000e+00
bigcom166        0.000000e+00  0.000000e+00
bigcom167        0.000000e+00  0.000000e+00
bigcom171        1.096975e-03  2.420720e+00
bigcom173        0.000000e+00  1.387779e-19
bigcom175        0.000000e+00  0.000000e+00
bigcom176        0.000000e+00  6.938894e-20
bigcom177        0.000000e+00  0.000000e+00
bigcom178        0.000000e+00  0.000000e+00
bigcom180        0.000000e+00  9.770024e-01
bigcom181        0.000000e+00  0.000000e+00
bigcom184        0.000000e+00  0.000000e+00
bigcom186        0.000000e+00  0.000000e+00
bigcom187        0.000000e+00  0.000000e+00
bigcom189        0.000000e+00  3.469447e-20
bigcom194        0.000000e+00  0.000000e+00
bigcom195        0.000000e+00  0.000000e+00
bigcom196        0.000000e+00  0.000000e+00
bigcom204        0.000000e+00  0.000000e+00
bigcom205        0.000000e+00  0.000000e+00
bigcom212        0.000000e+00  0.000000e+00
bigcom214        0.000000e+00  0.000000e+00
bigcom222        0.000000e+00  0.000000e+00
bigcom223        0.000000e+00  0.000000e+00
bigcom226        0.000000e+00  0.000000e+00
bigcom227        0.000000e+00  0.000000e+00
bigcom229        0.000000e+00  0.000000e+00
bigcom233        0.000000e+00  0.000000e+00
bigcom236        0.000000e+00  0.000000e+00
bigcom237        0.000000e+00  0.000000e+00
bigcom246        0.000000e+00  0.000000e+00
bigcom248        0.000000e+00  0.000000e+00
bigcom249        0.000000e+00  0.000000e+00
bigcom250        0.000000e+00  0.000000e+00
bigcom254        0.000000e+00  0.000000e+00
bigcom266        0.000000e+00  0.000000e+00
bigcom269        0.000000e+00  0.000000e+00
bigcom272        0.000000e+00  0.000000e+00
bigcom274        0.000000e+00  0.000000e+00
bigcom281        0.000000e+00  1.387779e-19
bigcom291        0.000000e+00  0.000000e+00
bigcom292        0.000000e+00  1.387779e-19
bigcom295        0.000000e+00  0.000000e+00
bigcom299        0.000000e+00  0.000000e+00
bigcom301        0.000000e+00  0.000000e+00
bigcom306        0.000000e+00  0.000000e+00
bigcom309        0.000000e+00  0.000000e+00
bigcom314        0.000000e+00  0.000000e+00
bigcom321        0.000000e+00  0.000000e+00
bigcom341        0.000000e+00  0.000000e+00
bigcom350        0.000000e+00  0.000000e+00
bigcom353        0.000000e+00  0.000000e+00
bigcom359        0.000000e+00  0.000000e+00
bigcom363        0.000000e+00  0.000000e+00
bigcom365        0.000000e+00  0.000000e+00
bigcom385        0.000000e+00  0.000000e+00
bigcom386        0.000000e+00  0.000000e+00
bigcom408       -1.372126e-05  3.841425e-01
bigcom412        4.492934e-04  1.686905e+00
bigcom480        0.000000e+00  0.000000e+00
spin_vertex      5.377955e-04  1.133327e+00
membership_s1    6.486788e-05  1.784971e-01
membership_s3    0.000000e+00  0.000000e+00
membership_s4    0.000000e+00  0.000000e+00
membership_s5   -7.320281e-06  1.514837e-02
membership_s6    0.000000e+00  0.000000e+00
membership_s7   -2.416531e-05  5.519837e-02
membership_s8    0.000000e+00  6.938894e-20
membership_s9    0.000000e+00  0.000000e+00
membership_s11   0.000000e+00  0.000000e+00
membership_s12   0.000000e+00  2.775558e-19
membership_s14   0.000000e+00  0.000000e+00
membership_s15  -7.136431e-06  9.996361e-02
membership_s16   0.000000e+00  0.000000e+00
membership_s17   0.000000e+00  0.000000e+00
membership_s18   0.000000e+00  0.000000e+00
membership_s20   0.000000e+00  0.000000e+00
membership_s21   0.000000e+00  6.938894e-20
membership_s22   0.000000e+00  0.000000e+00
membership_s24   0.000000e+00  0.000000e+00
membership_s25   0.000000e+00  0.000000e+00
membership_s26   0.000000e+00  0.000000e+00
membership_s27  -5.775948e-06  2.706653e-02
membership_s28   0.000000e+00  0.000000e+00
membership_s30   1.484105e-04  4.483842e-02
membership_s31   0.000000e+00  0.000000e+00
membership_s32   1.436402e-04  1.269019e-01
membership_s33   0.000000e+00  0.000000e+00
membership_s36   0.000000e+00  0.000000e+00
membership_s37   0.000000e+00  6.938894e-20
V1               1.043707e-03  7.124930e-01
V2               1.272005e-03  1.035807e+00
pdi             -7.617883e-06  3.624746e-02
adhesion         1.103571e-02  7.470507e-01
cohesion         9.797472e-03  7.527414e-01
inner            8.770739e-04  6.808513e-01
outer            6.976488e-04  7.562818e-01
ioratio          3.504735e-03  6.676035e-01
comsize          1.321197e-03  6.867070e-01
[1] "Dataset: med_CT Model GLM, run: 4 of 10 2015-06-22 17:18:10"
[1] "glmnet variable coefficients"
                     [,1]          [,2]
(Intercept)     -4.461126 -3.511790e+02
graph0           0.000000 -1.723055e-02
graph1           0.000000  4.969571e-04
graph2           0.000000  1.812264e-02
graph3           0.000000 -5.534983e-06
graph4           0.000000 -3.896549e-09
graph5           0.000000 -9.701087e-04
graph6           0.000000  1.443962e-06
graph7           0.000000  7.973334e-04
graph8           0.000000 -1.369644e-02
graph9           0.000000  2.893386e-08
graph10          0.000000  0.000000e+00
graph11          0.000000 -1.896304e-09
graph12          0.000000  3.496897e-07
graph13          0.000000  0.000000e+00
graph14          0.000000  5.178264e-08
graph15          0.000000  6.910173e-08
graph16          0.000000 -8.645594e-07
graph17          0.000000  0.000000e+00
graph18          0.000000  4.225450e-05
graph19          0.000000  7.306709e-08
graph20          0.000000 -3.149984e-05
graph21          0.000000  2.770991e-05
graph22          0.000000 -7.807897e-05
graph23          0.000000  0.000000e+00
graph24          0.000000 -5.513405e-05
graph25          0.000000  1.581022e-06
graph26          0.000000  0.000000e+00
graph27          0.000000  1.902249e-06
graph28          0.000000  0.000000e+00
graph29          0.000000 -2.139470e-02
orbit0           0.000000 -1.948155e-02
orbit1           0.000000  3.128442e-04
orbit2           0.000000  7.599004e-04
orbit3           0.000000  1.910841e-02
orbit4           0.000000 -5.861788e-05
orbit5           0.000000  6.310015e-05
orbit6           0.000000 -1.169685e-08
orbit7           0.000000  4.817531e-04
orbit8           0.000000 -1.419061e-03
orbit9           0.000000  9.536391e-05
orbit10          0.000000  0.000000e+00
orbit11          0.000000 -1.750865e-04
orbit12          0.000000  3.990716e-03
orbit13          0.000000 -1.923403e-02
orbit14          0.000000 -9.135625e-03
orbit15          0.000000  1.403023e-07
orbit16          0.000000  5.248570e-07
orbit17          0.000000 -8.884756e-08
orbit18          0.000000  4.782375e-10
orbit19          0.000000 -2.967789e-08
orbit20          0.000000  1.476757e-07
orbit21          0.000000 -4.490687e-06
orbit22          0.000000 -1.566705e-09
orbit23          0.000000 -1.804094e-04
orbit24          0.000000  9.321516e-07
orbit25          0.000000  1.427818e-07
orbit26          0.000000 -2.158965e-06
orbit27          0.000000  1.523721e-05
orbit28          0.000000 -7.727700e-06
orbit29          0.000000 -3.878048e-06
orbit30          0.000000 -4.969345e-05
orbit31          0.000000  1.721136e-07
orbit32          0.000000  3.433567e-08
orbit33          0.000000 -9.115444e-05
orbit34          0.000000  1.601898e-06
orbit35          0.000000 -3.022590e-06
orbit36          0.000000  2.115716e-07
orbit37          0.000000 -2.191234e-06
orbit38          0.000000  2.103595e-04
orbit39          0.000000 -2.061789e-05
orbit40          0.000000  1.391337e-06
orbit41          0.000000 -1.185111e-05
orbit42          0.000000  1.022531e-03
orbit43          0.000000  4.131265e-05
orbit44          0.000000 -9.888666e-04
orbit45          0.000000  1.022923e-06
orbit46          0.000000  1.803939e-05
orbit47          0.000000 -2.047054e-05
orbit48          0.000000 -1.126189e-05
orbit49          0.000000 -5.128863e-05
orbit50          0.000000  2.547918e-05
orbit51          0.000000  1.251895e-04
orbit52          0.000000  2.338012e-06
orbit53          0.000000  1.803037e-04
orbit54          0.000000 -7.019610e-05
orbit55          0.000000  3.590356e-03
orbit56          0.000000  2.523192e-04
orbit57          0.000000 -3.253328e-05
orbit58          0.000000 -4.081839e-04
orbit59          0.000000 -1.590881e-05
orbit60          0.000000 -6.061929e-04
orbit61          0.000000 -2.631928e-04
orbit62          0.000000  5.644200e-04
orbit63          0.000000 -8.026438e-04
orbit64          0.000000  1.543199e-03
orbit65          0.000000 -3.183935e-06
orbit66          0.000000 -7.974696e-04
orbit67          0.000000  1.265710e-02
orbit68          0.000000  8.011134e-05
orbit69          0.000000  7.526629e-03
orbit70          0.000000  7.194809e-03
orbit71          0.000000 -1.695997e-02
orbit72          0.000000 -2.008324e-02
AP               0.000000  5.786453e-01
bet              0.000000  4.180666e-06
ecc              0.000000  2.052562e-01
eccrad           0.000000  1.140263e+00
close            0.000000  0.000000e+00
constraint       0.000000  8.163639e-01
coreness         0.000000 -1.583845e-01
knn              0.000000  1.813126e-02
hubscore         0.000000 -3.997504e+01
pagerank         0.000000 -5.661426e+01
trans            0.000000 -1.008265e+00
evcent           0.000000 -2.765998e+01
first            0.000000 -2.325657e-03
upto_second      0.000000 -1.236571e-04
upto_third       0.000000  0.000000e+00
upto_fourth      0.000000 -2.280948e-06
upto_fifth       0.000000  1.497743e-02
upto_sixth       0.000000  9.074339e-03
second           0.000000 -1.880898e-04
third            0.000000  6.472847e-05
fourth           0.000000  0.000000e+00
fifth            0.000000  1.563586e-04
sixth            0.000000 -1.964810e-02
ratio1           0.000000 -1.780222e-02
ratio2           0.000000  2.396034e-02
ratio3           0.000000  0.000000e+00
ratio4           0.000000 -7.512327e+00
ratio5           0.000000  2.003585e+01
ratio6           0.000000  1.779146e-02
selfinter        0.000000  1.030178e+00
walktrap_vertex  0.000000 -8.433298e-01
bigcom1          0.000000  3.602120e-01
bigcom2          0.000000 -2.203162e-01
bigcom3          0.000000  1.080102e+00
bigcom4          0.000000  2.821941e-01
bigcom6          0.000000 -1.365913e+00
bigcom8          0.000000  5.258710e-01
bigcom9          0.000000 -2.880045e-01
bigcom11         0.000000 -9.584439e-01
bigcom13         0.000000 -6.362533e-01
bigcom15         0.000000 -9.677664e-01
bigcom16         0.000000 -1.000453e+00
bigcom21         0.000000  1.920404e-01
bigcom22         0.000000 -1.744337e-01
bigcom24         0.000000 -2.231091e-01
bigcom26         0.000000 -1.411770e+00
bigcom28         0.000000  1.313626e+00
bigcom30         0.000000 -2.444969e+00
bigcom31         0.000000 -1.700059e-01
bigcom32         0.000000  5.023514e+00
bigcom33         0.000000 -1.845699e+00
bigcom34         0.000000  0.000000e+00
bigcom36         0.000000 -9.774682e-01
bigcom37         0.000000 -5.489629e-01
bigcom38         0.000000 -1.196025e-01
bigcom39         0.000000 -9.285626e-01
bigcom40         0.000000  8.321013e-01
bigcom43         0.000000 -6.183567e-01
bigcom44         0.000000  0.000000e+00
bigcom46         0.000000 -3.593366e-01
bigcom47         0.000000  0.000000e+00
bigcom49         0.000000 -3.660998e-01
bigcom50         0.000000 -7.386469e-01
bigcom51         0.000000 -6.245993e-01
bigcom52         0.000000 -1.133828e+00
bigcom54         0.000000  0.000000e+00
bigcom56         0.000000 -1.020438e+00
bigcom62         0.000000 -3.903467e-01
bigcom66         0.000000  0.000000e+00
bigcom68         0.000000  0.000000e+00
bigcom69         0.000000 -9.645340e-05
bigcom71         0.000000  0.000000e+00
bigcom72         0.000000  0.000000e+00
bigcom73         0.000000 -6.240036e-01
bigcom74         0.000000 -6.425973e-01
bigcom75         0.000000 -1.647176e-01
bigcom76         0.000000 -5.071569e-01
bigcom77         0.000000 -6.628233e-01
bigcom79         0.000000 -9.056286e-01
bigcom80         0.000000  0.000000e+00
bigcom82         0.000000 -1.000154e+00
bigcom83         0.000000 -4.912235e-03
bigcom84         0.000000 -1.170638e+00
bigcom85         0.000000 -4.542713e-01
bigcom87         0.000000 -1.829793e-01
bigcom89         0.000000  0.000000e+00
bigcom91         0.000000 -5.393892e-01
bigcom92         0.000000  0.000000e+00
bigcom93         0.000000  0.000000e+00
bigcom96         0.000000 -1.644658e-01
bigcom97         0.000000 -8.844069e-01
bigcom98         0.000000 -1.351363e+00
bigcom99         0.000000  0.000000e+00
bigcom101        0.000000  0.000000e+00
bigcom104        0.000000 -1.795203e+00
bigcom106        0.000000 -6.031340e-02
bigcom109        0.000000 -6.749374e-01
bigcom113        0.000000 -7.220179e-01
bigcom116        0.000000 -1.071828e+00
bigcom120        0.000000  0.000000e+00
bigcom123        0.000000 -1.440162e-01
bigcom126        0.000000  0.000000e+00
bigcom127        0.000000 -1.021963e+00
bigcom137        0.000000 -1.998972e+00
bigcom139        0.000000 -5.940103e-01
bigcom140        0.000000 -1.102157e-01
bigcom143        0.000000  0.000000e+00
bigcom145        0.000000  0.000000e+00
bigcom146        0.000000  0.000000e+00
bigcom147        0.000000  0.000000e+00
bigcom149        0.000000 -7.883260e-01
bigcom153        0.000000  0.000000e+00
bigcom154        0.000000  0.000000e+00
bigcom156        0.000000 -3.940429e-01
bigcom157        0.000000  0.000000e+00
bigcom158        0.000000  0.000000e+00
bigcom160        0.000000 -1.121091e-02
bigcom161        0.000000 -4.436118e-01
bigcom162        0.000000 -9.713394e-01
bigcom164        0.000000 -9.215085e-01
bigcom166        0.000000 -6.858575e-01
bigcom167        0.000000 -7.354216e-01
bigcom171        0.000000  5.088744e+00
bigcom173        0.000000  0.000000e+00
bigcom175        0.000000 -2.858630e-01
bigcom176        0.000000  0.000000e+00
bigcom177        0.000000 -6.815045e-01
bigcom178        0.000000 -7.426559e-01
bigcom180        0.000000  8.744702e+00
bigcom181        0.000000  0.000000e+00
bigcom184        0.000000 -1.300504e+00
bigcom186        0.000000 -1.171361e+00
bigcom187        0.000000 -1.471528e+00
bigcom189        0.000000  0.000000e+00
bigcom194        0.000000 -3.895614e-01
bigcom195        0.000000  0.000000e+00
bigcom196        0.000000 -1.450245e+00
bigcom204        0.000000  0.000000e+00
bigcom205        0.000000 -3.187001e-01
bigcom212        0.000000 -3.100047e-01
bigcom214        0.000000  0.000000e+00
bigcom222        0.000000  0.000000e+00
bigcom223        0.000000 -1.621949e+00
bigcom226        0.000000 -2.216798e-01
bigcom227        0.000000 -4.769804e-02
bigcom229        0.000000  0.000000e+00
bigcom233        0.000000  0.000000e+00
bigcom236        0.000000  0.000000e+00
bigcom237        0.000000 -8.915350e-01
bigcom246        0.000000 -3.422196e-01
bigcom248        0.000000 -1.634913e+00
bigcom249        0.000000 -3.809637e-01
bigcom250        0.000000  0.000000e+00
bigcom254        0.000000 -6.138089e-01
bigcom266        0.000000 -6.437250e-01
bigcom269        0.000000  0.000000e+00
bigcom272        0.000000  0.000000e+00
bigcom274        0.000000  0.000000e+00
bigcom281        0.000000  0.000000e+00
bigcom291        0.000000 -7.812895e-04
bigcom292        0.000000 -5.293912e-01
bigcom295        0.000000 -8.251562e-02
bigcom299        0.000000 -1.049558e+00
bigcom301        0.000000 -2.773019e-02
bigcom306        0.000000  0.000000e+00
bigcom309        0.000000  0.000000e+00
bigcom314        0.000000 -2.804964e-02
bigcom321        0.000000 -1.016072e+00
bigcom341        0.000000 -1.576383e-01
bigcom350        0.000000 -3.588780e-02
bigcom353        0.000000  0.000000e+00
bigcom359        0.000000 -1.261173e+00
bigcom363        0.000000  0.000000e+00
bigcom365        0.000000 -6.289889e-01
bigcom385        0.000000 -4.604845e-01
bigcom386        0.000000  0.000000e+00
bigcom408        0.000000  3.264380e+00
bigcom412        0.000000  9.089943e+00
bigcom480        0.000000  0.000000e+00
spin_vertex      0.000000 -1.569182e+00
membership_s1    0.000000  5.271908e-02
membership_s3    0.000000  0.000000e+00
membership_s4    0.000000 -4.695130e-02
membership_s5    0.000000  1.251680e-01
membership_s6    0.000000 -1.680179e+00
membership_s7    0.000000  5.034098e-01
membership_s8    0.000000 -5.479434e-01
membership_s9    0.000000 -3.086163e-02
membership_s11   0.000000  0.000000e+00
membership_s12   0.000000 -5.448806e-01
membership_s14   0.000000 -9.473072e-01
membership_s15   0.000000  1.503267e+00
membership_s16   0.000000  0.000000e+00
membership_s17   0.000000 -6.143686e-01
membership_s18   0.000000 -1.343567e+00
membership_s20   0.000000  0.000000e+00
membership_s21   0.000000 -1.530973e+00
membership_s22   0.000000 -3.153772e-01
membership_s24   0.000000 -8.298254e-01
membership_s25   0.000000 -3.235829e-01
membership_s26   0.000000  0.000000e+00
membership_s27   0.000000  1.189790e-01
membership_s28   0.000000 -2.711060e-01
membership_s30   0.000000  6.039944e-01
membership_s31   0.000000 -1.607132e+00
membership_s32   0.000000  1.154397e+00
membership_s33   0.000000  0.000000e+00
membership_s36   0.000000 -1.351585e+00
membership_s37   0.000000 -9.267717e-01
V1               0.000000 -1.108509e+01
V2               0.000000  1.052200e+00
pdi              0.000000 -5.518871e+03
adhesion         0.000000 -3.789502e-04
cohesion         0.000000  9.237303e-04
inner            0.000000 -1.628137e-06
outer            0.000000  1.098791e-04
ioratio          0.000000  3.177559e+00
comsize          0.000000  1.883353e-04
[1] "Dataset: med_CT Model GBM, run: 5 of 10 2015-06-22 17:21:00"
Iter   TrainDeviance   ValidDeviance   StepSize   Improve
     1        0.1092            -nan     0.0100    0.0001
     2        0.1065            -nan     0.0100    0.0004
     3        0.1050            -nan     0.0100    0.0003
     4        0.1035            -nan     0.0100    0.0001
     5        0.1021            -nan     0.0100    0.0001
     6        0.1002            -nan     0.0100   -0.0000
     7        0.0989            -nan     0.0100   -0.0000
     8        0.0977            -nan     0.0100    0.0000
     9        0.0966            -nan     0.0100    0.0001
    10        0.0950            -nan     0.0100    0.0002
    20        0.0834            -nan     0.0100    0.0001
    40        0.0698            -nan     0.0100   -0.0000
    60        0.0595            -nan     0.0100   -0.0000
    80        0.0523            -nan     0.0100    0.0000
    98        0.0465            -nan     0.0100    0.0000

[1] "GBM variable coefficients"
                            var    rel.inf
orbit65                 orbit65 8.99932572
orbit62                 orbit62 4.77931887
graph22                 graph22 4.18869100
ratio5                   ratio5 4.11034401
pagerank               pagerank 3.84926383
V1                           V1 3.19693929
V2                           V2 2.84357581
comsize                 comsize 2.33277631
walktrap_vertex walktrap_vertex 2.30731003
graph19                 graph19 2.24089080
spin_vertex         spin_vertex 1.99046296
cohesion               cohesion 1.81540325
outer                     outer 1.72343526
bet                         bet 1.71847475
orbit56                 orbit56 1.59363704
trans                     trans 1.56084508
orbit49                 orbit49 1.47400321
adhesion               adhesion 1.45679530
ioratio                 ioratio 1.31541167
orbit45                 orbit45 1.26493071
orbit24                 orbit24 1.26126967
orbit63                 orbit63 1.25445282
graph20                 graph20 1.14665530
ratio2                   ratio2 1.12133169
upto_fifth           upto_fifth 1.10373968
constraint           constraint 1.07812107
ratio4                   ratio4 0.99018209
orbit47                 orbit47 0.97919748
inner                     inner 0.95375278
orbit52                 orbit52 0.94181451
third                     third 0.93484861
knn                         knn 0.89349204
orbit30                 orbit30 0.85361696
selfinter             selfinter 0.83818049
graph10                 graph10 0.79300806
orbit27                 orbit27 0.77422768
graph29                 graph29 0.76297939
orbit50                 orbit50 0.76220484
orbit40                 orbit40 0.73830712
bigcom3                 bigcom3 0.73528412
orbit46                 orbit46 0.73332557
orbit51                 orbit51 0.68405381
graph27                 graph27 0.66694874
membership_s30   membership_s30 0.64969373
orbit53                 orbit53 0.64200369
graph17                 graph17 0.63975252
orbit5                   orbit5 0.61862273
orbit19                 orbit19 0.61241009
graph7                   graph7 0.61111921
graph12                 graph12 0.60023919
orbit18                 orbit18 0.59644113
bigcom28               bigcom28 0.59346262
graph13                 graph13 0.58821564
graph25                 graph25 0.51073144
orbit66                 orbit66 0.51061158
orbit38                 orbit38 0.50467353
orbit70                 orbit70 0.50228297
graph26                 graph26 0.49437150
fourth                   fourth 0.49135156
ratio1                   ratio1 0.48645100
orbit59                 orbit59 0.48343251
orbit64                 orbit64 0.46711109
orbit32                 orbit32 0.45340405
graph18                 graph18 0.43242364
orbit15                 orbit15 0.42528340
graph23                 graph23 0.42139779
graph24                 graph24 0.40995153
sixth                     sixth 0.40991661
orbit23                 orbit23 0.40164490
orbit41                 orbit41 0.39192706
orbit33                 orbit33 0.38113815
orbit35                 orbit35 0.37555259
orbit9                   orbit9 0.37384370
bigcom21               bigcom21 0.37360864
orbit28                 orbit28 0.37093986
upto_sixth           upto_sixth 0.36668648
graph2                   graph2 0.33611972
orbit37                 orbit37 0.32456350
graph5                   graph5 0.31506073
orbit58                 orbit58 0.30666688
graph15                 graph15 0.29114440
graph21                 graph21 0.29062141
orbit7                   orbit7 0.27364371
orbit42                 orbit42 0.26629763
membership_s32   membership_s32 0.26574759
orbit54                 orbit54 0.26309947
orbit16                 orbit16 0.25590888
orbit55                 orbit55 0.25184997
membership_s15   membership_s15 0.24600914
graph16                 graph16 0.23174255
graph11                 graph11 0.22701620
graph8                   graph8 0.21666215
orbit1                   orbit1 0.20231513
graph4                   graph4 0.19970486
orbit25                 orbit25 0.18273988
orbit67                 orbit67 0.17484494
graph14                 graph14 0.17012480
orbit39                 orbit39 0.16907025
orbit10                 orbit10 0.15735705
orbit71                 orbit71 0.15531842
ratio6                   ratio6 0.15148291
orbit68                 orbit68 0.14112387
orbit26                 orbit26 0.14045484
graph0                   graph0 0.13646847
graph28                 graph28 0.13586335
graph3                   graph3 0.13088536
orbit36                 orbit36 0.12657662
upto_fourth         upto_fourth 0.11761194
orbit21                 orbit21 0.10022663
coreness               coreness 0.09757623
orbit2                   orbit2 0.09491097
orbit17                 orbit17 0.09022021
orbit44                 orbit44 0.08704479
orbit31                 orbit31 0.08570957
orbit57                 orbit57 0.07224857
graph9                   graph9 0.05740037
AP                           AP 0.05293138
orbit11                 orbit11 0.05247343
orbit43                 orbit43 0.05225531
bigcom1                 bigcom1 0.04984692
orbit20                 orbit20 0.04740182
graph1                   graph1 0.04434748
graph6                   graph6 0.04264306
orbit29                 orbit29 0.03795560
orbit13                 orbit13 0.03783533
orbit69                 orbit69 0.03263250
orbit48                 orbit48 0.02273372
upto_third           upto_third 0.01865026
evcent                   evcent 0.01533367
orbit0                   orbit0 0.00000000
orbit3                   orbit3 0.00000000
orbit4                   orbit4 0.00000000
orbit6                   orbit6 0.00000000
orbit8                   orbit8 0.00000000
orbit12                 orbit12 0.00000000
orbit14                 orbit14 0.00000000
orbit22                 orbit22 0.00000000
orbit34                 orbit34 0.00000000
orbit60                 orbit60 0.00000000
orbit61                 orbit61 0.00000000
orbit72                 orbit72 0.00000000
ecc                         ecc 0.00000000
eccrad                   eccrad 0.00000000
close                     close 0.00000000
hubscore               hubscore 0.00000000
first                     first 0.00000000
upto_second         upto_second 0.00000000
second                   second 0.00000000
fifth                     fifth 0.00000000
ratio3                   ratio3 0.00000000
bigcom2                 bigcom2 0.00000000
bigcom4                 bigcom4 0.00000000
bigcom6                 bigcom6 0.00000000
bigcom8                 bigcom8 0.00000000
bigcom9                 bigcom9 0.00000000
bigcom11               bigcom11 0.00000000
bigcom13               bigcom13 0.00000000
bigcom15               bigcom15 0.00000000
bigcom16               bigcom16 0.00000000
bigcom22               bigcom22 0.00000000
bigcom24               bigcom24 0.00000000
bigcom26               bigcom26 0.00000000
bigcom30               bigcom30 0.00000000
bigcom31               bigcom31 0.00000000
bigcom32               bigcom32 0.00000000
bigcom33               bigcom33 0.00000000
bigcom34               bigcom34 0.00000000
bigcom36               bigcom36 0.00000000
bigcom37               bigcom37 0.00000000
bigcom38               bigcom38 0.00000000
bigcom39               bigcom39 0.00000000
bigcom40               bigcom40 0.00000000
bigcom43               bigcom43 0.00000000
bigcom44               bigcom44 0.00000000
bigcom46               bigcom46 0.00000000
bigcom47               bigcom47 0.00000000
bigcom49               bigcom49 0.00000000
bigcom50               bigcom50 0.00000000
bigcom51               bigcom51 0.00000000
bigcom52               bigcom52 0.00000000
bigcom54               bigcom54 0.00000000
bigcom56               bigcom56 0.00000000
bigcom62               bigcom62 0.00000000
bigcom66               bigcom66 0.00000000
bigcom68               bigcom68 0.00000000
bigcom69               bigcom69 0.00000000
bigcom71               bigcom71 0.00000000
bigcom72               bigcom72 0.00000000
bigcom73               bigcom73 0.00000000
bigcom74               bigcom74 0.00000000
bigcom75               bigcom75 0.00000000
bigcom76               bigcom76 0.00000000
bigcom77               bigcom77 0.00000000
bigcom79               bigcom79 0.00000000
bigcom80               bigcom80 0.00000000
bigcom82               bigcom82 0.00000000
bigcom83               bigcom83 0.00000000
bigcom84               bigcom84 0.00000000
bigcom85               bigcom85 0.00000000
bigcom87               bigcom87 0.00000000
bigcom89               bigcom89 0.00000000
bigcom91               bigcom91 0.00000000
bigcom92               bigcom92 0.00000000
bigcom93               bigcom93 0.00000000
bigcom96               bigcom96 0.00000000
bigcom97               bigcom97 0.00000000
bigcom98               bigcom98 0.00000000
bigcom99               bigcom99 0.00000000
bigcom101             bigcom101 0.00000000
bigcom104             bigcom104 0.00000000
bigcom106             bigcom106 0.00000000
bigcom109             bigcom109 0.00000000
bigcom113             bigcom113 0.00000000
bigcom116             bigcom116 0.00000000
bigcom120             bigcom120 0.00000000
bigcom123             bigcom123 0.00000000
bigcom126             bigcom126 0.00000000
bigcom127             bigcom127 0.00000000
bigcom137             bigcom137 0.00000000
bigcom139             bigcom139 0.00000000
bigcom140             bigcom140 0.00000000
bigcom143             bigcom143 0.00000000
bigcom145             bigcom145 0.00000000
bigcom146             bigcom146 0.00000000
bigcom147             bigcom147 0.00000000
bigcom149             bigcom149 0.00000000
bigcom153             bigcom153 0.00000000
bigcom154             bigcom154 0.00000000
bigcom156             bigcom156 0.00000000
bigcom157             bigcom157 0.00000000
bigcom158             bigcom158 0.00000000
bigcom160             bigcom160 0.00000000
bigcom161             bigcom161 0.00000000
bigcom162             bigcom162 0.00000000
bigcom164             bigcom164 0.00000000
bigcom166             bigcom166 0.00000000
bigcom167             bigcom167 0.00000000
bigcom171             bigcom171 0.00000000
bigcom173             bigcom173 0.00000000
bigcom175             bigcom175 0.00000000
bigcom176             bigcom176 0.00000000
bigcom177             bigcom177 0.00000000
bigcom178             bigcom178 0.00000000
bigcom180             bigcom180 0.00000000
bigcom181             bigcom181 0.00000000
bigcom184             bigcom184 0.00000000
bigcom186             bigcom186 0.00000000
bigcom187             bigcom187 0.00000000
bigcom189             bigcom189 0.00000000
bigcom194             bigcom194 0.00000000
bigcom195             bigcom195 0.00000000
bigcom196             bigcom196 0.00000000
bigcom204             bigcom204 0.00000000
bigcom205             bigcom205 0.00000000
bigcom212             bigcom212 0.00000000
bigcom214             bigcom214 0.00000000
bigcom222             bigcom222 0.00000000
bigcom223             bigcom223 0.00000000
bigcom226             bigcom226 0.00000000
bigcom227             bigcom227 0.00000000
bigcom229             bigcom229 0.00000000
bigcom233             bigcom233 0.00000000
bigcom236             bigcom236 0.00000000
bigcom237             bigcom237 0.00000000
bigcom246             bigcom246 0.00000000
bigcom248             bigcom248 0.00000000
bigcom249             bigcom249 0.00000000
bigcom250             bigcom250 0.00000000
bigcom254             bigcom254 0.00000000
bigcom266             bigcom266 0.00000000
bigcom269             bigcom269 0.00000000
bigcom272             bigcom272 0.00000000
bigcom274             bigcom274 0.00000000
bigcom281             bigcom281 0.00000000
bigcom291             bigcom291 0.00000000
bigcom292             bigcom292 0.00000000
bigcom295             bigcom295 0.00000000
bigcom299             bigcom299 0.00000000
bigcom301             bigcom301 0.00000000
bigcom306             bigcom306 0.00000000
bigcom309             bigcom309 0.00000000
bigcom314             bigcom314 0.00000000
bigcom321             bigcom321 0.00000000
bigcom341             bigcom341 0.00000000
bigcom350             bigcom350 0.00000000
bigcom353             bigcom353 0.00000000
bigcom359             bigcom359 0.00000000
bigcom363             bigcom363 0.00000000
bigcom365             bigcom365 0.00000000
bigcom385             bigcom385 0.00000000
bigcom386             bigcom386 0.00000000
bigcom408             bigcom408 0.00000000
bigcom412             bigcom412 0.00000000
bigcom480             bigcom480 0.00000000
membership_s1     membership_s1 0.00000000
membership_s3     membership_s3 0.00000000
membership_s4     membership_s4 0.00000000
membership_s5     membership_s5 0.00000000
membership_s6     membership_s6 0.00000000
membership_s7     membership_s7 0.00000000
membership_s8     membership_s8 0.00000000
membership_s9     membership_s9 0.00000000
membership_s11   membership_s11 0.00000000
membership_s12   membership_s12 0.00000000
membership_s14   membership_s14 0.00000000
membership_s16   membership_s16 0.00000000
membership_s17   membership_s17 0.00000000
membership_s18   membership_s18 0.00000000
membership_s20   membership_s20 0.00000000
membership_s21   membership_s21 0.00000000
membership_s22   membership_s22 0.00000000
membership_s24   membership_s24 0.00000000
membership_s25   membership_s25 0.00000000
membership_s26   membership_s26 0.00000000
membership_s27   membership_s27 0.00000000
membership_s28   membership_s28 0.00000000
membership_s31   membership_s31 0.00000000
membership_s33   membership_s33 0.00000000
membership_s36   membership_s36 0.00000000
membership_s37   membership_s37 0.00000000
pdi                         pdi 0.00000000
[1] "Dataset: med_CT Model RF, run: 5 of 10 2015-06-22 17:21:36"
     |      Out-of-bag   |
Tree |      MSE  %Var(y) |
   1 |  0.01888   190.93 |
   2 |  0.01688   170.74 |
   3 |  0.01631   164.96 |
   4 |  0.01529   154.67 |
   5 |  0.01573   159.05 |
   6 |  0.01587   160.55 |
   7 |  0.01525   154.24 |
   8 |  0.01426   144.25 |
   9 |  0.01396   141.20 |
  10 |   0.0133   134.54 |
  11 |  0.01319   133.37 |
  12 |  0.01295   131.02 |
  13 |  0.01257   127.12 |
  14 |  0.01245   125.95 |
  15 |  0.01236   125.05 |
  16 |  0.01237   125.07 |
  17 |  0.01228   124.22 |
  18 |  0.01213   122.68 |
  19 |  0.01207   122.03 |
  20 |  0.01206   121.95 |
  21 |  0.01197   121.08 |
  22 |  0.01193   120.64 |
  23 |  0.01197   121.10 |
  24 |  0.01193   120.65 |
  25 |  0.01188   120.19 |
  26 |  0.01175   118.88 |
  27 |  0.01174   118.72 |
  28 |  0.01164   117.76 |
  29 |  0.01164   117.72 |
  30 |  0.01155   116.84 |
  31 |  0.01148   116.06 |
  32 |  0.01145   115.82 |
  33 |  0.01141   115.39 |
  34 |  0.01137   114.98 |
  35 |  0.01141   115.43 |
  36 |  0.01141   115.35 |
  37 |  0.01134   114.68 |
  38 |  0.01131   114.41 |
  39 |  0.01122   113.43 |
  40 |  0.01118   113.07 |
  41 |  0.01114   112.69 |
  42 |  0.01107   111.97 |
  43 |    0.011   111.22 |
  44 |  0.01098   111.06 |
  45 |  0.01097   110.92 |
  46 |  0.01098   111.03 |
  47 |  0.01096   110.88 |
  48 |  0.01097   110.92 |
  49 |  0.01095   110.71 |
  50 |  0.01095   110.78 |
  51 |  0.01088   110.02 |
  52 |  0.01089   110.14 |
  53 |  0.01087   109.98 |
  54 |  0.01088   110.03 |
  55 |  0.01087   109.97 |
  56 |  0.01086   109.81 |
  57 |  0.01084   109.64 |
  58 |  0.01084   109.68 |
  59 |  0.01083   109.50 |
  60 |  0.01083   109.58 |
  61 |  0.01081   109.34 |
  62 |   0.0108   109.20 |
  63 |  0.01079   109.17 |
  64 |  0.01079   109.13 |
  65 |  0.01078   109.00 |
  66 |  0.01077   108.91 |
  67 |  0.01077   108.91 |
  68 |  0.01077   108.90 |
  69 |  0.01077   108.97 |
  70 |  0.01073   108.56 |
  71 |   0.0107   108.20 |
  72 |   0.0107   108.20 |
  73 |  0.01068   108.01 |
  74 |  0.01067   107.93 |
  75 |  0.01067   107.89 |
  76 |  0.01064   107.58 |
  77 |  0.01064   107.62 |
  78 |  0.01063   107.56 |
  79 |  0.01061   107.33 |
  80 |  0.01059   107.12 |
  81 |  0.01057   106.87 |
  82 |  0.01057   106.91 |
  83 |  0.01057   106.92 |
  84 |  0.01058   106.96 |
  85 |  0.01055   106.69 |
  86 |  0.01054   106.57 |
  87 |  0.01053   106.51 |
  88 |  0.01052   106.36 |
  89 |  0.01052   106.36 |
  90 |  0.01052   106.36 |
  91 |  0.01052   106.35 |
  92 |  0.01052   106.35 |
  93 |  0.01052   106.36 |
  94 |  0.01051   106.34 |
  95 |  0.01049   106.08 |
  96 |  0.01047   105.86 |
  97 |  0.01046   105.78 |
  98 |  0.01046   105.81 |
  99 |  0.01047   105.94 |
 100 |  0.01045   105.73 |
[1] "Random Forest variable coefficients"
                      %IncMSE IncNodePurity
graph0           5.865103e-06  1.766667e-02
graph1           2.376690e-03  1.282588e-01
graph2           1.967501e-03  2.118000e-01
graph3           1.492873e-04  9.790779e-02
graph4           3.993880e-03  1.672969e-01
graph5           3.168104e-03  1.895632e-01
graph6           1.161810e-03  9.476536e-02
graph7           1.383751e-03  1.483262e-01
graph8           9.217556e-04  7.286965e-02
graph9           1.544475e-04  1.323982e-01
graph10          1.387290e-03  2.216553e-01
graph11          1.536144e-03  1.009547e-01
graph12          5.322294e-04  1.381300e-01
graph13          2.356069e-04  1.609622e-01
graph14          8.796069e-04  3.027468e-01
graph15          1.738349e-03  2.243457e-01
graph16          1.202970e-03  2.225690e-01
graph17          5.850059e-04  1.883933e-01
graph18          9.276779e-04  2.510838e-01
graph19          1.391419e-03  2.938644e-01
graph20          4.599474e-03  3.760090e-01
graph21          1.485953e-03  3.494672e-01
graph22          2.167366e-03  6.598020e-01
graph23          1.692937e-03  2.698771e-01
graph24          1.821046e-03  1.584176e-01
graph25          1.469780e-03  5.248264e-01
graph26          2.524751e-03  2.578521e-01
graph27          5.737782e-04  1.753919e-01
graph28          9.638370e-04  1.528999e-01
graph29          5.634176e-04  6.774535e-02
orbit0           7.996389e-05  2.375838e-02
orbit1           3.062257e-03  1.901865e-01
orbit2           1.333668e-04  1.559165e-01
orbit3           1.199162e-03  1.564225e-01
orbit4           2.371999e-04  1.572850e-01
orbit5           9.382790e-04  1.376132e-01
orbit6           3.246434e-03  2.172928e-01
orbit7           6.868985e-04  1.851842e-01
orbit8           2.626724e-03  1.301173e-01
orbit9           4.855275e-05  7.410606e-02
orbit10          3.257620e-04  1.175493e-01
orbit11          3.569632e-04  1.172271e-01
orbit12          1.125093e-03  1.623101e-01
orbit13          7.075838e-04  4.013488e-02
orbit14          8.860386e-05  5.698123e-02
orbit15          4.021490e-04  3.266966e-01
orbit16          1.028813e-03  1.705727e-01
orbit17          6.233397e-04  1.173052e-01
orbit18          6.612523e-04  3.947170e-01
orbit19          3.013023e-03  2.850748e-01
orbit20          3.687256e-04  1.170023e-01
orbit21          4.720832e-04  1.087517e-01
orbit22          2.998407e-03  1.366956e-01
orbit23          9.437278e-04  1.842101e-01
orbit24          4.103822e-03  3.464176e-01
orbit25          1.811557e-03  2.828245e-01
orbit26          2.184253e-04  2.946398e-02
orbit27          2.934453e-03  2.590880e-01
orbit28          5.527239e-04  9.221274e-02
orbit29          2.316676e-03  2.075793e-01
orbit30          1.334986e-03  1.887231e-01
orbit31          8.631599e-04  9.618813e-02
orbit32          1.644308e-03  1.920905e-01
orbit33          9.721931e-04  1.908002e-01
orbit34          1.843163e-04  1.362311e-01
orbit35          2.134090e-03  2.253067e-01
orbit36          2.816743e-04  3.196019e-01
orbit37          1.150455e-03  1.456029e-01
orbit38          2.971665e-03  1.131841e-01
orbit39          1.706053e-03  3.465631e-01
orbit40          6.828311e-04  1.692080e-01
orbit41          2.257085e-04  1.103875e-01
orbit42          2.303562e-04  2.917024e-02
orbit43          7.587362e-04  9.079377e-02
orbit44          4.001572e-04  2.046063e-01
orbit45          3.537100e-03  2.705023e-01
orbit46          2.292075e-03  2.953175e-01
orbit47          1.621256e-03  2.565855e-01
orbit48          2.395398e-04  3.973727e-02
orbit49          3.725532e-03  5.146135e-01
orbit50          1.451663e-03  2.904735e-01
orbit51          1.772487e-03  3.008543e-01
orbit52          1.454051e-03  1.951158e-01
orbit53          5.959891e-04  1.680976e-01
orbit54          2.417876e-03  4.379976e-01
orbit55          2.037463e-04  1.020227e-01
orbit56          1.079562e-02  6.432838e-01
orbit57          6.617531e-04  2.532063e-01
orbit58          3.127243e-04  1.892119e-01
orbit59          2.035503e-03  1.231792e-01
orbit60          1.498250e-04  1.309174e-01
orbit61          1.914261e-05  8.352757e-02
orbit62          3.459835e-03  6.273111e-01
orbit63          1.446760e-04  3.361465e-01
orbit64          7.727115e-04  2.021014e-01
orbit65          2.816183e-03  6.896386e-01
orbit66          1.024961e-03  2.461118e-01
orbit67          3.618673e-04  3.593623e-02
orbit68          1.040083e-03  1.456308e-01
orbit69          1.824049e-05  2.100931e-02
orbit70          5.665583e-03  4.069585e-01
orbit71          1.266792e-04  7.761711e-02
orbit72          2.528135e-04  9.276104e-02
AP              -1.787617e-05  2.221179e-02
bet              3.600887e-04  7.012705e-01
ecc              7.958850e-06  2.523620e-02
eccrad          -1.247709e-06  2.978571e-02
close            2.201030e-03  1.879629e-01
constraint       7.734356e-04  4.742545e-01
coreness         1.064903e-04  1.770376e-01
knn              1.276559e-03  5.292007e-01
hubscore         7.036314e-04  8.830336e-02
pagerank         2.366610e-04  8.481289e-01
trans            1.200548e-03  4.165831e-01
evcent           1.283121e-03  4.369644e-02
first            8.928572e-04  3.593918e-02
upto_second      7.686867e-04  1.211732e-01
upto_third       3.029192e-04  1.396506e-01
upto_fourth      7.595862e-04  1.219844e-01
upto_fifth       4.706567e-05  1.490591e-02
upto_sixth       2.533803e-04  1.271741e-01
second           1.732319e-03  1.249707e-01
third            3.442241e-03  5.465443e-01
fourth           1.577224e-03  2.981235e-01
fifth            6.839851e-04  2.351000e-01
sixth            9.234525e-04  1.894784e-01
ratio1           1.319703e-03  3.711516e-01
ratio2           3.339861e-03  4.948981e-01
ratio3           2.118317e-03  3.392291e-01
ratio4           5.836936e-04  4.936355e-01
ratio5           1.785010e-03  9.764003e-01
ratio6           5.233775e-04  9.908166e-02
selfinter        1.531434e-07  1.904233e-01
walktrap_vertex  3.141241e-04  6.097852e-01
bigcom1          1.933008e-04  4.176457e-02
bigcom2          0.000000e+00  2.775558e-19
bigcom3          3.253933e-04  4.295355e-01
bigcom4         -1.772601e-08  4.024110e-02
bigcom6          0.000000e+00  5.551115e-19
bigcom8          4.867251e-08  9.189194e-04
bigcom9          0.000000e+00  0.000000e+00
bigcom11         0.000000e+00  0.000000e+00
bigcom13         0.000000e+00  6.938894e-20
bigcom15         0.000000e+00  0.000000e+00
bigcom16         0.000000e+00  0.000000e+00
bigcom21         1.514627e-04  7.637148e-02
bigcom22        -7.348618e-06  4.523810e-03
bigcom24         0.000000e+00  0.000000e+00
bigcom26         0.000000e+00  6.938894e-20
bigcom28         7.157398e-05  2.682130e-01
bigcom30         0.000000e+00  6.938894e-20
bigcom31         0.000000e+00  0.000000e+00
bigcom32        -8.087295e-05  3.219575e-01
bigcom33         0.000000e+00  0.000000e+00
bigcom34         0.000000e+00  0.000000e+00
bigcom36         0.000000e+00  6.938894e-20
bigcom37         0.000000e+00  0.000000e+00
bigcom38         0.000000e+00  0.000000e+00
bigcom39         0.000000e+00  6.938894e-20
bigcom40         6.766941e-06  9.188283e-03
bigcom43         0.000000e+00  0.000000e+00
bigcom44         0.000000e+00  0.000000e+00
bigcom46         0.000000e+00  0.000000e+00
bigcom47         0.000000e+00  0.000000e+00
bigcom49         0.000000e+00  5.551115e-19
bigcom50         0.000000e+00  0.000000e+00
bigcom51         0.000000e+00  0.000000e+00
bigcom52         0.000000e+00  0.000000e+00
bigcom54         0.000000e+00  0.000000e+00
bigcom56         0.000000e+00  0.000000e+00
bigcom62         0.000000e+00  0.000000e+00
bigcom66         0.000000e+00  0.000000e+00
bigcom68         0.000000e+00  0.000000e+00
bigcom69         0.000000e+00  5.551115e-19
bigcom71         0.000000e+00  0.000000e+00
bigcom72         0.000000e+00  0.000000e+00
bigcom73         0.000000e+00  0.000000e+00
bigcom74         0.000000e+00  0.000000e+00
bigcom75         0.000000e+00  5.551115e-19
bigcom76         0.000000e+00  0.000000e+00
bigcom77         0.000000e+00  0.000000e+00
bigcom79         0.000000e+00  0.000000e+00
bigcom80         0.000000e+00  0.000000e+00
bigcom82         0.000000e+00  0.000000e+00
bigcom83         0.000000e+00  1.110223e-18
bigcom84         0.000000e+00  0.000000e+00
bigcom85         0.000000e+00  0.000000e+00
bigcom87         0.000000e+00  0.000000e+00
bigcom89         0.000000e+00  0.000000e+00
bigcom91         0.000000e+00  0.000000e+00
bigcom92         0.000000e+00  0.000000e+00
bigcom93         0.000000e+00  0.000000e+00
bigcom96         0.000000e+00  0.000000e+00
bigcom97         0.000000e+00  0.000000e+00
bigcom98         0.000000e+00  0.000000e+00
bigcom99         0.000000e+00  0.000000e+00
bigcom101        0.000000e+00  0.000000e+00
bigcom104        0.000000e+00  0.000000e+00
bigcom106        0.000000e+00  0.000000e+00
bigcom109        0.000000e+00  0.000000e+00
bigcom113        0.000000e+00  0.000000e+00
bigcom116        0.000000e+00  5.551115e-19
bigcom120        0.000000e+00  0.000000e+00
bigcom123        0.000000e+00  0.000000e+00
bigcom126        0.000000e+00  0.000000e+00
bigcom127        0.000000e+00  0.000000e+00
bigcom137        0.000000e+00  0.000000e+00
bigcom139        0.000000e+00  0.000000e+00
bigcom140        0.000000e+00  5.551115e-19
bigcom143        0.000000e+00  0.000000e+00
bigcom145        0.000000e+00  0.000000e+00
bigcom146        0.000000e+00  0.000000e+00
bigcom147        0.000000e+00  0.000000e+00
bigcom149        0.000000e+00  0.000000e+00
bigcom153        0.000000e+00  0.000000e+00
bigcom154        0.000000e+00  0.000000e+00
bigcom156        0.000000e+00  0.000000e+00
bigcom157        0.000000e+00  0.000000e+00
bigcom158        0.000000e+00  0.000000e+00
bigcom160        0.000000e+00  0.000000e+00
bigcom161        0.000000e+00  3.469447e-20
bigcom162        0.000000e+00  0.000000e+00
bigcom164        0.000000e+00  0.000000e+00
bigcom166        0.000000e+00  0.000000e+00
bigcom167        0.000000e+00  0.000000e+00
bigcom171        6.521090e-04  2.364346e+00
bigcom173        0.000000e+00  0.000000e+00
bigcom175        0.000000e+00  6.938894e-20
bigcom176        0.000000e+00  0.000000e+00
bigcom177        0.000000e+00  0.000000e+00
bigcom178        0.000000e+00  0.000000e+00
bigcom180        2.414523e-08  7.170032e-01
bigcom181        0.000000e+00  6.938894e-20
bigcom184        0.000000e+00  0.000000e+00
bigcom186        0.000000e+00  0.000000e+00
bigcom187        0.000000e+00  0.000000e+00
bigcom189        0.000000e+00  0.000000e+00
bigcom194        0.000000e+00  0.000000e+00
bigcom195        0.000000e+00  0.000000e+00
bigcom196        0.000000e+00  0.000000e+00
bigcom204        0.000000e+00  0.000000e+00
bigcom205        0.000000e+00  0.000000e+00
bigcom212        0.000000e+00  0.000000e+00
bigcom214        0.000000e+00  0.000000e+00
bigcom222        0.000000e+00  0.000000e+00
bigcom223        0.000000e+00  0.000000e+00
bigcom226        0.000000e+00  0.000000e+00
bigcom227        0.000000e+00  0.000000e+00
bigcom229        0.000000e+00  0.000000e+00
bigcom233        0.000000e+00  0.000000e+00
bigcom236        0.000000e+00  0.000000e+00
bigcom237        0.000000e+00  0.000000e+00
bigcom246        0.000000e+00  0.000000e+00
bigcom248        0.000000e+00  0.000000e+00
bigcom249        0.000000e+00  1.387779e-19
bigcom250        0.000000e+00  0.000000e+00
bigcom254        0.000000e+00  0.000000e+00
bigcom266        0.000000e+00  0.000000e+00
bigcom269        0.000000e+00  0.000000e+00
bigcom272        0.000000e+00  0.000000e+00
bigcom274        0.000000e+00  0.000000e+00
bigcom281        0.000000e+00  0.000000e+00
bigcom291        0.000000e+00  0.000000e+00
bigcom292        0.000000e+00  0.000000e+00
bigcom295        0.000000e+00  0.000000e+00
bigcom299        0.000000e+00  0.000000e+00
bigcom301        0.000000e+00  0.000000e+00
bigcom306        0.000000e+00  0.000000e+00
bigcom309        0.000000e+00  0.000000e+00
bigcom314        0.000000e+00  0.000000e+00
bigcom321        0.000000e+00  0.000000e+00
bigcom341        0.000000e+00  0.000000e+00
bigcom350        0.000000e+00  0.000000e+00
bigcom353        0.000000e+00  0.000000e+00
bigcom359        0.000000e+00  0.000000e+00
bigcom363        0.000000e+00  0.000000e+00
bigcom365        0.000000e+00  0.000000e+00
bigcom385        0.000000e+00  0.000000e+00
bigcom386        0.000000e+00  0.000000e+00
bigcom408        0.000000e+00  0.000000e+00
bigcom412        0.000000e+00  6.021210e-01
bigcom480        0.000000e+00  0.000000e+00
spin_vertex      2.365223e-04  1.167734e+00
membership_s1    4.062374e-05  1.112540e-01
membership_s3    0.000000e+00  0.000000e+00
membership_s4    0.000000e+00  5.128276e-19
membership_s5    7.551290e-05  5.067395e-02
membership_s6    0.000000e+00  5.204170e-20
membership_s7   -1.185223e-05  5.036853e-02
membership_s8    0.000000e+00  3.469447e-20
membership_s9    0.000000e+00  0.000000e+00
membership_s11   0.000000e+00  0.000000e+00
membership_s12   0.000000e+00  0.000000e+00
membership_s14   0.000000e+00  0.000000e+00
membership_s15  -3.965508e-05  6.735803e-02
membership_s16   0.000000e+00  0.000000e+00
membership_s17   0.000000e+00  0.000000e+00
membership_s18   0.000000e+00  0.000000e+00
membership_s20   0.000000e+00  0.000000e+00
membership_s21   0.000000e+00  0.000000e+00
membership_s22   0.000000e+00  0.000000e+00
membership_s24   0.000000e+00  2.775558e-19
membership_s25   0.000000e+00  0.000000e+00
membership_s26   0.000000e+00  0.000000e+00
membership_s27   1.735649e-05  2.307951e-02
membership_s28   0.000000e+00  0.000000e+00
membership_s30   2.600783e-04  7.228655e-02
membership_s31   0.000000e+00  8.571429e-03
membership_s32   1.901813e-05  1.648415e-01
membership_s33   0.000000e+00  0.000000e+00
membership_s36   0.000000e+00  0.000000e+00
membership_s37   0.000000e+00  0.000000e+00
V1               6.869395e-04  4.530164e-01
V2               1.629209e-03  1.085473e+00
pdi              5.273154e-06  2.118274e-02
adhesion         7.660807e-03  5.864407e-01
cohesion         7.241614e-03  6.172589e-01
inner            9.897362e-04  5.909031e-01
outer            9.784288e-04  3.737666e-01
ioratio          2.256994e-03  4.153446e-01
comsize          1.497304e-03  6.755067e-01
[1] "Dataset: med_CT Model GLM, run: 5 of 10 2015-06-22 17:22:29"
[1] "glmnet variable coefficients"
                     [,1]          [,2]
(Intercept)     -4.596437  7.563040e+02
graph0           0.000000 -3.795550e-03
graph1           0.000000  5.321914e-04
graph2           0.000000  9.125868e-03
graph3           0.000000 -1.719791e-05
graph4           0.000000 -2.471019e-11
graph5           0.000000 -1.336529e-03
graph6           0.000000  2.888465e-06
graph7           0.000000  1.083537e-03
graph8           0.000000 -1.936522e-03
graph9           0.000000  5.081928e-08
graph10          0.000000  0.000000e+00
graph11          0.000000 -1.976692e-09
graph12          0.000000  2.249074e-07
graph13          0.000000 -1.794488e-08
graph14          0.000000  5.697802e-08
graph15          0.000000  2.124084e-06
graph16          0.000000 -3.161391e-07
graph17          0.000000  0.000000e+00
graph18          0.000000  4.446193e-05
graph19          0.000000  3.335400e-08
graph20          0.000000 -2.397541e-05
graph21          0.000000  2.316359e-05
graph22          0.000000 -7.394190e-05
graph23          0.000000 -1.157657e-13
graph24          0.000000 -5.257053e-07
graph25          0.000000  3.421430e-04
graph26          0.000000 -4.689409e-07
graph27          0.000000 -4.405343e-04
graph28          0.000000  2.872834e-05
graph29          0.000000 -2.453658e-02
orbit0           0.000000  3.029357e-03
orbit1           0.000000  4.413909e-04
orbit2           0.000000  1.055978e-03
orbit3           0.000000  1.088353e-02
orbit4           0.000000 -6.447392e-05
orbit5           0.000000  1.833377e-05
orbit6           0.000000 -2.356907e-11
orbit7           0.000000  2.033011e-04
orbit8           0.000000 -1.757711e-03
orbit9           0.000000  1.135555e-04
orbit10          0.000000 -7.176038e-07
orbit11          0.000000 -8.262228e-05
orbit12          0.000000  4.258500e-03
orbit13          0.000000 -1.421016e-02
orbit14          0.000000 -5.311514e-05
orbit15          0.000000  9.646116e-09
orbit16          0.000000  1.123395e-06
orbit17          0.000000  4.425704e-07
orbit18          0.000000  2.583533e-08
orbit19          0.000000 -2.041271e-08
orbit20          0.000000  1.335331e-07
orbit21          0.000000 -7.086709e-06
orbit22          0.000000 -1.833776e-09
orbit23          0.000000 -7.351678e-05
orbit24          0.000000  1.575155e-06
orbit25          0.000000  3.554208e-08
orbit26          0.000000  6.560901e-06
orbit27          0.000000  2.210957e-05
orbit28          0.000000 -1.424709e-06
orbit29          0.000000 -6.282878e-06
orbit30          0.000000 -3.636983e-05
orbit31          0.000000  1.868461e-07
orbit32          0.000000  4.318114e-08
orbit33          0.000000 -9.753673e-07
orbit34          0.000000  6.781937e-07
orbit35          0.000000 -8.363168e-07
orbit36          0.000000  2.619815e-07
orbit37          0.000000 -4.897013e-06
orbit38          0.000000  2.587507e-04
orbit39          0.000000 -2.395638e-05
orbit40          0.000000  3.088302e-06
orbit41          0.000000 -3.034551e-06
orbit42          0.000000 -2.859315e-04
orbit43          0.000000  4.421217e-05
orbit44          0.000000  7.821218e-05
orbit45          0.000000 -1.241982e-06
orbit46          0.000000  3.120351e-06
orbit47          0.000000 -1.671525e-04
orbit48          0.000000  1.181992e-05
orbit49          0.000000 -2.446723e-05
orbit50          0.000000 -4.529797e-04
orbit51          0.000000  1.498337e-04
orbit52          0.000000  1.125562e-05
orbit53          0.000000  5.612708e-05
orbit54          0.000000 -5.771377e-05
orbit55          0.000000  1.344357e-03
orbit56          0.000000  2.424745e-04
orbit57          0.000000 -7.162266e-05
orbit58          0.000000  1.339202e-03
orbit59          0.000000  8.759154e-06
orbit60          0.000000 -4.443508e-04
orbit61          0.000000 -3.722044e-04
orbit62          0.000000  5.512148e-04
orbit63          0.000000  4.034026e-04
orbit64          0.000000  1.143946e-03
orbit65          0.000000 -9.047896e-05
orbit66          0.000000 -7.512986e-04
orbit67          0.000000  1.067307e-02
orbit68          0.000000 -1.673146e-03
orbit69          0.000000  1.168991e-02
orbit70          0.000000  7.075085e-03
orbit71          0.000000 -1.142901e-02
orbit72          0.000000 -2.407260e-02
AP               0.000000  1.483407e+00
bet              0.000000  2.611725e-06
ecc              0.000000  1.113105e-01
eccrad           0.000000  5.975316e-01
close            0.000000  7.845676e-01
constraint       0.000000  1.679083e+00
coreness         0.000000 -1.826233e-01
knn              0.000000  1.880926e-02
hubscore         0.000000 -5.090143e+01
pagerank         0.000000 -3.923206e+01
trans            0.000000 -8.836430e-01
evcent           0.000000 -6.775447e+01
first            0.000000  8.509613e-03
upto_second      0.000000 -2.476454e-04
upto_third       0.000000  0.000000e+00
upto_fourth      0.000000  2.802312e-05
upto_fifth       0.000000  2.081699e-02
upto_sixth       0.000000 -8.137765e-02
second           0.000000 -1.513383e-04
third            0.000000  4.459297e-05
fourth           0.000000  0.000000e+00
fifth            0.000000 -2.648309e-05
sixth            0.000000 -3.441915e-02
ratio1           0.000000 -1.974835e-02
ratio2           0.000000  3.202075e-02
ratio3           0.000000  0.000000e+00
ratio4           0.000000 -2.807347e-01
ratio5           0.000000  3.035446e+01
ratio6           0.000000  1.899629e-03
selfinter        0.000000  9.493582e-01
walktrap_vertex  0.000000 -5.343721e-01
bigcom1          0.000000  4.281815e-01
bigcom2          0.000000  0.000000e+00
bigcom3          0.000000  1.365522e+00
bigcom4          0.000000  1.945899e-01
bigcom6          0.000000 -4.304616e-01
bigcom8          0.000000  6.774237e-01
bigcom9          0.000000  0.000000e+00
bigcom11         0.000000 -8.930581e-01
bigcom13         0.000000 -6.597210e-01
bigcom15         0.000000 -9.309987e-01
bigcom16         0.000000 -1.020334e+00
bigcom21         0.000000  2.308747e-01
bigcom22         0.000000 -2.927932e-01
bigcom24         0.000000 -4.971614e-01
bigcom26         0.000000 -1.527895e+00
bigcom28         0.000000  9.808676e-01
bigcom30         0.000000 -2.606659e+00
bigcom31         0.000000 -9.061838e-02
bigcom32         0.000000  4.865189e+00
bigcom33         0.000000 -2.331738e+00
bigcom34         0.000000 -1.346862e-01
bigcom36         0.000000 -1.189511e+00
bigcom37         0.000000 -6.386626e-01
bigcom38         0.000000 -4.455567e-01
bigcom39         0.000000 -1.096156e+00
bigcom40         0.000000  7.777491e-01
bigcom43         0.000000 -9.034007e-01
bigcom44         0.000000  0.000000e+00
bigcom46         0.000000 -6.438510e-01
bigcom47         0.000000 -1.711687e-03
bigcom49         0.000000 -5.479918e-01
bigcom50         0.000000 -1.039309e+00
bigcom51         0.000000 -9.222813e-01
bigcom52         0.000000 -1.490607e+00
bigcom54         0.000000  0.000000e+00
bigcom56         0.000000 -1.998744e+00
bigcom62         0.000000 -6.783616e-01
bigcom66         0.000000  0.000000e+00
bigcom68         0.000000  0.000000e+00
bigcom69         0.000000 -4.351269e-04
bigcom71         0.000000  0.000000e+00
bigcom72         0.000000  0.000000e+00
bigcom73         0.000000 -7.530254e-01
bigcom74         0.000000 -7.791515e-01
bigcom75         0.000000 -3.199606e-01
bigcom76         0.000000 -4.047762e-01
bigcom77         0.000000 -5.935686e-01
bigcom79         0.000000 -1.258652e+00
bigcom80         0.000000 -4.490045e-01
bigcom82         0.000000 -3.549535e-01
bigcom83         0.000000  0.000000e+00
bigcom84         0.000000 -1.562407e+00
bigcom85         0.000000 -1.030056e+00
bigcom87         0.000000 -3.769967e-01
bigcom89         0.000000  0.000000e+00
bigcom91         0.000000 -5.634602e-01
bigcom92         0.000000  0.000000e+00
bigcom93         0.000000  0.000000e+00
bigcom96         0.000000 -8.538664e-01
bigcom97         0.000000 -1.493614e+00
bigcom98         0.000000 -1.824035e+00
bigcom99         0.000000  0.000000e+00
bigcom101        0.000000  0.000000e+00
bigcom104        0.000000 -2.153766e+00
bigcom106        0.000000  0.000000e+00
bigcom109        0.000000 -6.675001e-01
bigcom113        0.000000  0.000000e+00
bigcom116        0.000000 -5.882481e-01
bigcom120        0.000000  0.000000e+00
bigcom123        0.000000 -1.402687e-01
bigcom126        0.000000  0.000000e+00
bigcom127        0.000000 -1.286930e+00
bigcom137        0.000000 -1.857618e+00
bigcom139        0.000000 -8.346772e-01
bigcom140        0.000000 -3.681950e-01
bigcom143        0.000000  0.000000e+00
bigcom145        0.000000  0.000000e+00
bigcom146        0.000000  0.000000e+00
bigcom147        0.000000 -5.005835e-02
bigcom149        0.000000 -1.040113e+00
bigcom153        0.000000 -1.416655e-01
bigcom154        0.000000  0.000000e+00
bigcom156        0.000000 -6.397433e-01
bigcom157        0.000000  0.000000e+00
bigcom158        0.000000  0.000000e+00
bigcom160        0.000000 -2.410263e-01
bigcom161        0.000000 -5.242987e-01
bigcom162        0.000000 -8.089655e-01
bigcom164        0.000000 -8.665268e-01
bigcom166        0.000000 -7.525387e-01
bigcom167        0.000000 -8.444806e-01
bigcom171        0.000000  5.076855e+00
bigcom173        0.000000  0.000000e+00
bigcom175        0.000000 -6.766291e-01
bigcom176        0.000000 -1.820826e-01
bigcom177        0.000000 -5.834732e-01
bigcom178        0.000000 -1.739034e+00
bigcom180        0.000000  5.153688e+00
bigcom181        0.000000  0.000000e+00
bigcom184        0.000000 -1.809125e+00
bigcom186        0.000000 -1.413509e+00
bigcom187        0.000000 -1.900754e+00
bigcom189        0.000000  0.000000e+00
bigcom194        0.000000 -4.806107e-01
bigcom195        0.000000 -6.853734e-01
bigcom196        0.000000 -1.919169e+00
bigcom204        0.000000  0.000000e+00
bigcom205        0.000000  0.000000e+00
bigcom212        0.000000 -5.607364e-01
bigcom214        0.000000  0.000000e+00
bigcom222        0.000000  0.000000e+00
bigcom223        0.000000 -1.599428e+00
bigcom226        0.000000 -2.421256e-01
bigcom227        0.000000 -8.800016e-02
bigcom229        0.000000  0.000000e+00
bigcom233        0.000000  0.000000e+00
bigcom236        0.000000  0.000000e+00
bigcom237        0.000000 -1.084035e+00
bigcom246        0.000000 -4.923740e-01
bigcom248        0.000000 -1.703824e+00
bigcom249        0.000000 -2.306486e-01
bigcom250        0.000000  0.000000e+00
bigcom254        0.000000 -5.983078e-01
bigcom266        0.000000 -8.674756e-01
bigcom269        0.000000  0.000000e+00
bigcom272        0.000000  0.000000e+00
bigcom274        0.000000  0.000000e+00
bigcom281        0.000000  0.000000e+00
bigcom291        0.000000 -4.956529e-02
bigcom292        0.000000 -8.475606e-01
bigcom295        0.000000 -2.224807e-01
bigcom299        0.000000 -1.372042e+00
bigcom301        0.000000 -1.985044e-02
bigcom306        0.000000  0.000000e+00
bigcom309        0.000000  0.000000e+00
bigcom314        0.000000 -1.665278e-01
bigcom321        0.000000 -1.328215e+00
bigcom341        0.000000 -3.628490e-01
bigcom350        0.000000 -1.820868e-01
bigcom353        0.000000  0.000000e+00
bigcom359        0.000000 -1.487636e+00
bigcom363        0.000000  0.000000e+00
bigcom365        0.000000 -5.820601e-01
bigcom385        0.000000 -1.054433e+00
bigcom386        0.000000  0.000000e+00
bigcom408        0.000000 -3.064797e-01
bigcom412        0.000000  7.010961e+00
bigcom480        0.000000  0.000000e+00
spin_vertex      0.000000 -1.838924e+00
membership_s1    0.000000 -1.854065e-02
membership_s3    0.000000  0.000000e+00
membership_s4    0.000000  1.994044e-02
membership_s5    0.000000  2.144493e-01
membership_s6    0.000000 -1.968830e+00
membership_s7    0.000000  5.293954e-01
membership_s8    0.000000 -6.996579e-01
membership_s9    0.000000 -4.106980e-02
membership_s11   0.000000 -5.484214e-02
membership_s12   0.000000 -7.382120e-01
membership_s14   0.000000 -1.149279e+00
membership_s15   0.000000  1.367057e+00
membership_s16   0.000000  0.000000e+00
membership_s17   0.000000 -1.043334e+00
membership_s18   0.000000 -1.285023e+00
membership_s20   0.000000  0.000000e+00
membership_s21   0.000000 -1.710770e+00
membership_s22   0.000000 -3.981967e-01
membership_s24   0.000000 -1.062470e+00
membership_s25   0.000000 -7.042408e-01
membership_s26   0.000000  0.000000e+00
membership_s27   0.000000  5.132454e-02
membership_s28   0.000000  0.000000e+00
membership_s30   0.000000  6.245803e-01
membership_s31   0.000000 -1.741944e+00
membership_s32   0.000000  1.304961e+00
membership_s33   0.000000  0.000000e+00
membership_s36   0.000000 -1.416478e+00
membership_s37   0.000000 -9.588609e-01
V1               0.000000 -1.241742e+01
V2               0.000000  9.919716e-01
pdi              0.000000 -1.054851e+04
adhesion         0.000000 -4.689227e-04
cohesion         0.000000  1.036416e-03
inner            0.000000 -8.257027e-06
outer            0.000000  6.715110e-04
ioratio          0.000000  7.438005e+00
comsize          0.000000  1.326743e-03
[1] "Dataset: med_CT Model GBM, run: 6 of 10 2015-06-22 17:24:42"
Iter   TrainDeviance   ValidDeviance   StepSize   Improve
     1        0.1202            -nan     0.0100    0.0003
     2        0.1179            -nan     0.0100    0.0005
     3        0.1159            -nan     0.0100    0.0001
     4        0.1139            -nan     0.0100   -0.0000
     5        0.1118            -nan     0.0100    0.0003
     6        0.1101            -nan     0.0100    0.0001
     7        0.1078            -nan     0.0100    0.0001
     8        0.1059            -nan     0.0100    0.0002
     9        0.1045            -nan     0.0100    0.0001
    10        0.1030            -nan     0.0100    0.0002
    20        0.0919            -nan     0.0100    0.0001
    40        0.0771            -nan     0.0100    0.0000
    60        0.0666            -nan     0.0100   -0.0000
    80        0.0587            -nan     0.0100    0.0000
    98        0.0530            -nan     0.0100   -0.0000

[1] "GBM variable coefficients"
                            var     rel.inf
orbit65                 orbit65 8.412237510
knn                         knn 3.709952819
orbit62                 orbit62 3.669152332
orbit56                 orbit56 3.179495525
comsize                 comsize 2.714412251
graph22                 graph22 2.694115789
V1                           V1 2.498466493
ratio5                   ratio5 2.449392384
outer                     outer 2.333473108
walktrap_vertex walktrap_vertex 2.225730741
spin_vertex         spin_vertex 2.073420259
pagerank               pagerank 1.909349337
bigcom28               bigcom28 1.879183945
inner                     inner 1.812121764
orbit49                 orbit49 1.791359418
adhesion               adhesion 1.751120427
orbit54                 orbit54 1.717098146
cohesion               cohesion 1.698015728
bet                         bet 1.571799141
selfinter             selfinter 1.561150572
bigcom3                 bigcom3 1.535811764
orbit50                 orbit50 1.501404860
ioratio                 ioratio 1.456762424
trans                     trans 1.393503078
orbit51                 orbit51 1.384683052
orbit63                 orbit63 1.346658742
graph12                 graph12 1.211635559
orbit24                 orbit24 1.203770887
graph17                 graph17 1.133679581
V2                           V2 1.075694239
ratio4                   ratio4 0.932297708
orbit18                 orbit18 0.916439721
graph25                 graph25 0.899634879
ratio2                   ratio2 0.877585556
graph16                 graph16 0.867384407
orbit36                 orbit36 0.859137216
orbit40                 orbit40 0.852608520
graph20                 graph20 0.852072196
graph10                 graph10 0.846423238
orbit28                 orbit28 0.831050263
graph18                 graph18 0.713223262
orbit4                   orbit4 0.643408715
graph28                 graph28 0.636661925
orbit1                   orbit1 0.626921722
ratio1                   ratio1 0.622051968
orbit70                 orbit70 0.620195394
orbit55                 orbit55 0.588319467
constraint           constraint 0.579182174
orbit46                 orbit46 0.573078531
orbit41                 orbit41 0.558734348
sixth                     sixth 0.551622496
graph5                   graph5 0.541102183
orbit31                 orbit31 0.501865378
ratio3                   ratio3 0.496383625
membership_s30   membership_s30 0.470908591
graph6                   graph6 0.459209837
orbit37                 orbit37 0.452524299
orbit45                 orbit45 0.444190399
graph11                 graph11 0.435290101
graph2                   graph2 0.422178948
orbit16                 orbit16 0.415089176
orbit21                 orbit21 0.413227885
graph21                 graph21 0.406363620
orbit5                   orbit5 0.397715500
orbit20                 orbit20 0.393954932
orbit68                 orbit68 0.388617385
ratio6                   ratio6 0.371770838
orbit64                 orbit64 0.369420851
upto_third           upto_third 0.366908145
orbit32                 orbit32 0.364812524
orbit9                   orbit9 0.359536528
third                     third 0.357634559
orbit27                 orbit27 0.354296896
orbit58                 orbit58 0.351411423
graph27                 graph27 0.348577892
graph29                 graph29 0.347111379
bigcom21               bigcom21 0.336269608
graph23                 graph23 0.323686539
hubscore               hubscore 0.306623238
orbit69                 orbit69 0.303055966
fifth                     fifth 0.298241097
graph14                 graph14 0.282591088
graph19                 graph19 0.264128354
graph7                   graph7 0.261431745
graph15                 graph15 0.254830620
orbit10                 orbit10 0.253905798
orbit47                 orbit47 0.245590155
orbit26                 orbit26 0.240092704
orbit39                 orbit39 0.236504663
orbit59                 orbit59 0.235692533
orbit53                 orbit53 0.225069959
orbit44                 orbit44 0.223977062
orbit35                 orbit35 0.214726999
orbit48                 orbit48 0.213782059
orbit57                 orbit57 0.209105286
orbit17                 orbit17 0.201891874
orbit30                 orbit30 0.199186917
membership_s15   membership_s15 0.196627378
orbit38                 orbit38 0.187331671
graph24                 graph24 0.184909159
graph26                 graph26 0.183332745
bigcom4                 bigcom4 0.171653390
orbit7                   orbit7 0.163617788
close                     close 0.162431986
orbit23                 orbit23 0.157232307
orbit71                 orbit71 0.156922358
graph4                   graph4 0.156848415
membership_s1     membership_s1 0.149869106
orbit42                 orbit42 0.146714885
orbit15                 orbit15 0.145709629
coreness               coreness 0.140156288
orbit13                 orbit13 0.137179886
fourth                   fourth 0.128310489
membership_s32   membership_s32 0.126344525
orbit29                 orbit29 0.118639559
upto_sixth           upto_sixth 0.110052024
ecc                         ecc 0.109738622
orbit12                 orbit12 0.104342697
orbit60                 orbit60 0.100251225
graph13                 graph13 0.087904925
graph1                   graph1 0.076097951
evcent                   evcent 0.068797302
orbit52                 orbit52 0.065112956
orbit43                 orbit43 0.064954567
orbit2                   orbit2 0.064689616
upto_fifth           upto_fifth 0.055736305
orbit25                 orbit25 0.046568107
orbit19                 orbit19 0.045921073
graph8                   graph8 0.045214248
orbit11                 orbit11 0.039913689
upto_fourth         upto_fourth 0.039472904
graph9                   graph9 0.034916511
orbit6                   orbit6 0.034888548
orbit67                 orbit67 0.025123948
membership_s7     membership_s7 0.020658095
orbit33                 orbit33 0.020599375
bigcom40               bigcom40 0.012641142
membership_s5     membership_s5 0.008380840
bigcom1                 bigcom1 0.001019031
graph0                   graph0 0.000000000
graph3                   graph3 0.000000000
orbit0                   orbit0 0.000000000
orbit3                   orbit3 0.000000000
orbit8                   orbit8 0.000000000
orbit14                 orbit14 0.000000000
orbit22                 orbit22 0.000000000
orbit34                 orbit34 0.000000000
orbit61                 orbit61 0.000000000
orbit66                 orbit66 0.000000000
orbit72                 orbit72 0.000000000
AP                           AP 0.000000000
eccrad                   eccrad 0.000000000
first                     first 0.000000000
upto_second         upto_second 0.000000000
second                   second 0.000000000
bigcom2                 bigcom2 0.000000000
bigcom6                 bigcom6 0.000000000
bigcom8                 bigcom8 0.000000000
bigcom9                 bigcom9 0.000000000
bigcom11               bigcom11 0.000000000
bigcom13               bigcom13 0.000000000
bigcom15               bigcom15 0.000000000
bigcom16               bigcom16 0.000000000
bigcom22               bigcom22 0.000000000
bigcom24               bigcom24 0.000000000
bigcom26               bigcom26 0.000000000
bigcom30               bigcom30 0.000000000
bigcom31               bigcom31 0.000000000
bigcom32               bigcom32 0.000000000
bigcom33               bigcom33 0.000000000
bigcom34               bigcom34 0.000000000
bigcom36               bigcom36 0.000000000
bigcom37               bigcom37 0.000000000
bigcom38               bigcom38 0.000000000
bigcom39               bigcom39 0.000000000
bigcom43               bigcom43 0.000000000
bigcom44               bigcom44 0.000000000
bigcom46               bigcom46 0.000000000
bigcom47               bigcom47 0.000000000
bigcom49               bigcom49 0.000000000
bigcom50               bigcom50 0.000000000
bigcom51               bigcom51 0.000000000
bigcom52               bigcom52 0.000000000
bigcom54               bigcom54 0.000000000
bigcom56               bigcom56 0.000000000
bigcom62               bigcom62 0.000000000
bigcom66               bigcom66 0.000000000
bigcom68               bigcom68 0.000000000
bigcom69               bigcom69 0.000000000
bigcom71               bigcom71 0.000000000
bigcom72               bigcom72 0.000000000
bigcom73               bigcom73 0.000000000
bigcom74               bigcom74 0.000000000
bigcom75               bigcom75 0.000000000
bigcom76               bigcom76 0.000000000
bigcom77               bigcom77 0.000000000
bigcom79               bigcom79 0.000000000
bigcom80               bigcom80 0.000000000
bigcom82               bigcom82 0.000000000
bigcom83               bigcom83 0.000000000
bigcom84               bigcom84 0.000000000
bigcom85               bigcom85 0.000000000
bigcom87               bigcom87 0.000000000
bigcom89               bigcom89 0.000000000
bigcom91               bigcom91 0.000000000
bigcom92               bigcom92 0.000000000
bigcom93               bigcom93 0.000000000
bigcom96               bigcom96 0.000000000
bigcom97               bigcom97 0.000000000
bigcom98               bigcom98 0.000000000
bigcom99               bigcom99 0.000000000
bigcom101             bigcom101 0.000000000
bigcom104             bigcom104 0.000000000
bigcom106             bigcom106 0.000000000
bigcom109             bigcom109 0.000000000
bigcom113             bigcom113 0.000000000
bigcom116             bigcom116 0.000000000
bigcom120             bigcom120 0.000000000
bigcom123             bigcom123 0.000000000
bigcom126             bigcom126 0.000000000
bigcom127             bigcom127 0.000000000
bigcom137             bigcom137 0.000000000
bigcom139             bigcom139 0.000000000
bigcom140             bigcom140 0.000000000
bigcom143             bigcom143 0.000000000
bigcom145             bigcom145 0.000000000
bigcom146             bigcom146 0.000000000
bigcom147             bigcom147 0.000000000
bigcom149             bigcom149 0.000000000
bigcom153             bigcom153 0.000000000
bigcom154             bigcom154 0.000000000
bigcom156             bigcom156 0.000000000
bigcom157             bigcom157 0.000000000
bigcom158             bigcom158 0.000000000
bigcom160             bigcom160 0.000000000
bigcom161             bigcom161 0.000000000
bigcom162             bigcom162 0.000000000
bigcom164             bigcom164 0.000000000
bigcom166             bigcom166 0.000000000
bigcom167             bigcom167 0.000000000
bigcom171             bigcom171 0.000000000
bigcom173             bigcom173 0.000000000
bigcom175             bigcom175 0.000000000
bigcom176             bigcom176 0.000000000
bigcom177             bigcom177 0.000000000
bigcom178             bigcom178 0.000000000
bigcom180             bigcom180 0.000000000
bigcom181             bigcom181 0.000000000
bigcom184             bigcom184 0.000000000
bigcom186             bigcom186 0.000000000
bigcom187             bigcom187 0.000000000
bigcom189             bigcom189 0.000000000
bigcom194             bigcom194 0.000000000
bigcom195             bigcom195 0.000000000
bigcom196             bigcom196 0.000000000
bigcom204             bigcom204 0.000000000
bigcom205             bigcom205 0.000000000
bigcom212             bigcom212 0.000000000
bigcom214             bigcom214 0.000000000
bigcom222             bigcom222 0.000000000
bigcom223             bigcom223 0.000000000
bigcom226             bigcom226 0.000000000
bigcom227             bigcom227 0.000000000
bigcom229             bigcom229 0.000000000
bigcom233             bigcom233 0.000000000
bigcom236             bigcom236 0.000000000
bigcom237             bigcom237 0.000000000
bigcom246             bigcom246 0.000000000
bigcom248             bigcom248 0.000000000
bigcom249             bigcom249 0.000000000
bigcom250             bigcom250 0.000000000
bigcom254             bigcom254 0.000000000
bigcom266             bigcom266 0.000000000
bigcom269             bigcom269 0.000000000
bigcom272             bigcom272 0.000000000
bigcom274             bigcom274 0.000000000
bigcom281             bigcom281 0.000000000
bigcom291             bigcom291 0.000000000
bigcom292             bigcom292 0.000000000
bigcom295             bigcom295 0.000000000
bigcom299             bigcom299 0.000000000
bigcom301             bigcom301 0.000000000
bigcom306             bigcom306 0.000000000
bigcom309             bigcom309 0.000000000
bigcom314             bigcom314 0.000000000
bigcom321             bigcom321 0.000000000
bigcom341             bigcom341 0.000000000
bigcom350             bigcom350 0.000000000
bigcom353             bigcom353 0.000000000
bigcom359             bigcom359 0.000000000
bigcom363             bigcom363 0.000000000
bigcom365             bigcom365 0.000000000
bigcom385             bigcom385 0.000000000
bigcom386             bigcom386 0.000000000
bigcom408             bigcom408 0.000000000
bigcom412             bigcom412 0.000000000
bigcom480             bigcom480 0.000000000
membership_s3     membership_s3 0.000000000
membership_s4     membership_s4 0.000000000
membership_s6     membership_s6 0.000000000
membership_s8     membership_s8 0.000000000
membership_s9     membership_s9 0.000000000
membership_s11   membership_s11 0.000000000
membership_s12   membership_s12 0.000000000
membership_s14   membership_s14 0.000000000
membership_s16   membership_s16 0.000000000
membership_s17   membership_s17 0.000000000
membership_s18   membership_s18 0.000000000
membership_s20   membership_s20 0.000000000
membership_s21   membership_s21 0.000000000
membership_s22   membership_s22 0.000000000
membership_s24   membership_s24 0.000000000
membership_s25   membership_s25 0.000000000
membership_s26   membership_s26 0.000000000
membership_s27   membership_s27 0.000000000
membership_s28   membership_s28 0.000000000
membership_s31   membership_s31 0.000000000
membership_s33   membership_s33 0.000000000
membership_s36   membership_s36 0.000000000
membership_s37   membership_s37 0.000000000
pdi                         pdi 0.000000000
[1] "Dataset: med_CT Model RF, run: 6 of 10 2015-06-22 17:25:20"
     |      Out-of-bag   |
Tree |      MSE  %Var(y) |
   1 |  0.02629   238.97 |
   2 |  0.02316   210.53 |
   3 |  0.02241   203.73 |
   4 |  0.02176   197.86 |
   5 |  0.01863   169.38 |
   6 |  0.01723   156.60 |
   7 |   0.0167   151.79 |
   8 |  0.01565   142.24 |
   9 |  0.01531   139.15 |
  10 |  0.01504   136.76 |
  11 |  0.01451   131.94 |
  12 |  0.01404   127.65 |
  13 |  0.01382   125.62 |
  14 |  0.01372   124.76 |
  15 |  0.01377   125.19 |
  16 |  0.01364   124.02 |
  17 |  0.01358   123.42 |
  18 |   0.0133   120.94 |
  19 |  0.01308   118.91 |
  20 |  0.01306   118.75 |
  21 |  0.01295   117.74 |
  22 |  0.01275   115.95 |
  23 |  0.01268   115.31 |
  24 |   0.0126   114.51 |
  25 |  0.01261   114.68 |
  26 |  0.01249   113.58 |
  27 |  0.01247   113.39 |
  28 |  0.01238   112.55 |
  29 |  0.01225   111.40 |
  30 |  0.01226   111.43 |
  31 |  0.01218   110.76 |
  32 |  0.01215   110.45 |
  33 |  0.01208   109.86 |
  34 |  0.01208   109.81 |
  35 |   0.0121   109.98 |
  36 |  0.01203   109.39 |
  37 |  0.01202   109.26 |
  38 |  0.01195   108.65 |
  39 |  0.01188   107.99 |
  40 |  0.01181   107.33 |
  41 |  0.01177   107.03 |
  42 |  0.01172   106.58 |
  43 |  0.01162   105.65 |
  44 |  0.01158   105.25 |
  45 |   0.0116   105.42 |
  46 |   0.0116   105.42 |
  47 |  0.01155   105.01 |
  48 |  0.01154   104.95 |
  49 |  0.01151   104.65 |
  50 |  0.01147   104.30 |
  51 |  0.01151   104.65 |
  52 |  0.01147   104.31 |
  53 |  0.01149   104.43 |
  54 |  0.01146   104.16 |
  55 |  0.01145   104.12 |
  56 |  0.01141   103.77 |
  57 |  0.01141   103.75 |
  58 |  0.01139   103.53 |
  59 |   0.0114   103.60 |
  60 |  0.01137   103.33 |
  61 |   0.0113   102.72 |
  62 |  0.01129   102.64 |
  63 |  0.01129   102.60 |
  64 |  0.01129   102.65 |
  65 |  0.01127   102.49 |
  66 |  0.01126   102.40 |
  67 |  0.01124   102.22 |
  68 |  0.01124   102.20 |
  69 |  0.01123   102.11 |
  70 |  0.01123   102.10 |
  71 |   0.0112   101.83 |
  72 |  0.01119   101.73 |
  73 |  0.01118   101.66 |
  74 |  0.01117   101.58 |
  75 |  0.01115   101.40 |
  76 |  0.01114   101.32 |
  77 |  0.01115   101.38 |
  78 |  0.01114   101.32 |
  79 |  0.01114   101.29 |
  80 |  0.01112   101.09 |
  81 |  0.01112   101.12 |
  82 |  0.01112   101.07 |
  83 |  0.01114   101.24 |
  84 |  0.01116   101.49 |
  85 |  0.01116   101.47 |
  86 |  0.01113   101.22 |
  87 |   0.0111   100.93 |
  88 |  0.01107   100.68 |
  89 |  0.01108   100.76 |
  90 |  0.01109   100.82 |
  91 |  0.01109   100.84 |
  92 |  0.01111   100.99 |
  93 |  0.01112   101.06 |
  94 |  0.01111   101.03 |
  95 |   0.0111   100.95 |
  96 |  0.01111   101.00 |
  97 |  0.01111   101.02 |
  98 |  0.01111   100.96 |
  99 |  0.01111   101.02 |
 100 |  0.01112   101.06 |
[1] "Random Forest variable coefficients"
                      %IncMSE IncNodePurity
graph0           3.684122e-04  3.256725e-02
graph1           1.568485e-03  7.557280e-02
graph2           8.064862e-04  9.303007e-02
graph3           5.089365e-04  1.289830e-01
graph4           1.470654e-03  1.275491e-01
graph5           9.392704e-04  1.981829e-01
graph6           7.157309e-04  4.642409e-02
graph7           2.209988e-03  3.436215e-01
graph8           1.326902e-04  1.453496e-01
graph9           2.755925e-04  1.156545e-01
graph10          1.120747e-03  1.896887e-01
graph11          4.448387e-04  1.873877e-01
graph12          2.116858e-03  2.918107e-01
graph13          2.474264e-04  1.106970e-01
graph14          1.294034e-03  3.129619e-01
graph15          5.465690e-04  2.470177e-01
graph16          1.313049e-03  2.401487e-01
graph17          9.392481e-04  1.435161e-01
graph18          1.438145e-04  1.527995e-01
graph19          1.046704e-03  8.995858e-02
graph20          1.064727e-03  2.698674e-01
graph21          1.684010e-03  2.717148e-01
graph22          2.003019e-03  4.128826e-01
graph23          5.311419e-03  3.476251e-01
graph24          2.214433e-04  1.054716e-01
graph25          4.566180e-03  6.458249e-01
graph26          1.179518e-03  1.659643e-01
graph27          8.450699e-04  2.311648e-01
graph28          1.230578e-03  1.028503e-01
graph29          9.999552e-05  1.086396e-01
orbit0           5.247169e-05  8.892642e-02
orbit1           1.536462e-03  2.190600e-01
orbit2           2.567850e-04  1.263164e-01
orbit3           1.781799e-03  1.723947e-01
orbit4           2.710013e-04  1.409752e-01
orbit5           8.165401e-04  1.782999e-01
orbit6           1.549347e-03  1.359197e-01
orbit7           7.268755e-04  1.407263e-01
orbit8           1.859865e-03  1.171407e-01
orbit9           2.026344e-03  1.585889e-01
orbit10          1.880983e-03  1.765698e-01
orbit11          4.531861e-04  1.738655e-01
orbit12          9.024477e-04  2.204427e-01
orbit13          1.432105e-04  1.583317e-01
orbit14          2.944641e-05  1.483253e-02
orbit15          1.074783e-03  1.024694e-01
orbit16          2.693345e-03  2.356564e-01
orbit17          1.128786e-03  1.621900e-01
orbit18          5.193983e-04  3.845761e-01
orbit19          3.148783e-03  1.693073e-01
orbit20          1.674032e-03  2.938547e-01
orbit21          7.766413e-04  1.778749e-01
orbit22          5.329444e-04  1.589371e-01
orbit23          9.174674e-04  1.629538e-01
orbit24          3.545341e-03  2.819626e-01
orbit25          1.166427e-03  2.347472e-01
orbit26          8.817761e-04  1.637746e-01
orbit27          1.149429e-03  2.624866e-01
orbit28          1.281542e-03  1.531179e-01
orbit29          1.276099e-03  3.413197e-01
orbit30          5.013811e-04  1.844942e-01
orbit31          5.750551e-04  1.176273e-01
orbit32          8.464136e-04  1.955461e-01
orbit33          1.533782e-04  1.309423e-01
orbit34          8.234357e-04  1.997952e-01
orbit35          2.839841e-03  2.359228e-01
orbit36          2.824742e-04  2.671288e-01
orbit37          8.749937e-04  1.294694e-01
orbit38          6.574494e-04  1.936202e-01
orbit39          1.547275e-03  2.144472e-01
orbit40          1.099385e-03  1.585055e-01
orbit41          3.572090e-04  1.803422e-01
orbit42          2.490485e-04  2.034802e-01
orbit43          1.360064e-03  1.914186e-01
orbit44          1.038278e-03  2.184769e-01
orbit45          5.721442e-03  3.801570e-01
orbit46          1.263900e-03  2.214851e-01
orbit47          1.719321e-03  2.397634e-01
orbit48          4.226923e-05  7.670834e-02
orbit49          2.621607e-03  9.561845e-01
orbit50          1.286447e-03  2.934659e-01
orbit51          2.372907e-03  2.940901e-01
orbit52          9.903783e-04  8.522125e-02
orbit53          2.377613e-04  1.998521e-01
orbit54          1.494808e-03  4.676115e-01
orbit55          4.553984e-04  2.717954e-01
orbit56          1.686566e-02  4.033989e-01
orbit57          4.895426e-04  1.555467e-01
orbit58          3.060283e-04  1.744986e-01
orbit59          1.436854e-03  1.350531e-01
orbit60          1.958561e-04  1.039238e-01
orbit61         -9.653997e-06  1.265689e-01
orbit62          5.343747e-03  1.047833e+00
orbit63          1.259840e-03  5.649773e-01
orbit64          1.299901e-03  2.076785e-01
orbit65          4.989247e-03  6.614215e-01
orbit66          1.065462e-03  1.357378e-01
orbit67          2.385931e-04  7.498203e-02
orbit68          2.413768e-03  1.752961e-01
orbit69          2.373749e-04  9.237617e-02
orbit70          3.187361e-03  2.182145e-01
orbit71          1.291310e-04  6.925587e-02
orbit72          8.762965e-05  4.148555e-02
AP               6.319531e-06  3.926426e-02
bet              1.515881e-04  7.193509e-01
ecc              2.751545e-05  1.735371e-01
eccrad          -3.224638e-06  1.212833e-01
close            8.972710e-04  1.136715e-01
constraint       4.369792e-04  2.838550e-01
coreness         3.970503e-04  1.439881e-01
knn              1.248747e-03  3.786959e-01
hubscore         1.546603e-03  1.130087e-01
pagerank         2.934391e-04  8.028785e-01
trans            1.111123e-03  4.047990e-01
evcent           4.040410e-03  1.059837e-01
first            4.461532e-05  4.554562e-02
upto_second      4.592433e-04  2.160372e-01
upto_third       8.562617e-04  1.565135e-01
upto_fourth      4.971164e-04  1.532439e-01
upto_fifth       3.659040e-04  8.675833e-02
upto_sixth       3.515644e-04  1.309441e-01
second           4.402148e-04  1.677543e-01
third            5.742036e-04  5.005265e-01
fourth           1.710727e-04  2.038655e-01
fifth            4.440811e-04  2.597441e-01
sixth            2.063683e-03  1.458543e-01
ratio1           1.477728e-03  4.110101e-01
ratio2           3.584561e-03  4.432401e-01
ratio3           1.327255e-03  3.142216e-01
ratio4           5.659798e-04  5.466994e-01
ratio5           2.424667e-04  7.471226e-01
ratio6           4.060992e-04  4.289272e-01
selfinter       -2.440218e-05  1.265417e-01
walktrap_vertex  2.509809e-04  5.343348e-01
bigcom1          5.631089e-05  6.630489e-02
bigcom2          0.000000e+00  0.000000e+00
bigcom3          2.983973e-04  3.207190e-01
bigcom4          1.245589e-04  3.464061e-02
bigcom6          0.000000e+00  0.000000e+00
bigcom8          1.370630e-06  3.135802e-02
bigcom9          0.000000e+00  1.420305e-19
bigcom11         0.000000e+00  0.000000e+00
bigcom13         0.000000e+00  4.336809e-21
bigcom15         0.000000e+00  2.775558e-19
bigcom16         0.000000e+00  0.000000e+00
bigcom21         1.146420e-04  6.554866e-02
bigcom22         0.000000e+00  0.000000e+00
bigcom24         0.000000e+00  0.000000e+00
bigcom26         0.000000e+00  1.301043e-20
bigcom28         2.308440e-04  4.042674e-01
bigcom30         0.000000e+00  4.336809e-21
bigcom31         0.000000e+00  0.000000e+00
bigcom32         0.000000e+00  0.000000e+00
bigcom33         0.000000e+00  0.000000e+00
bigcom34         0.000000e+00  0.000000e+00
bigcom36         0.000000e+00  4.336809e-21
bigcom37         0.000000e+00  0.000000e+00
bigcom38         0.000000e+00  0.000000e+00
bigcom39         0.000000e+00  0.000000e+00
bigcom40        -2.968771e-05  9.894318e-03
bigcom43         0.000000e+00  0.000000e+00
bigcom44         0.000000e+00  0.000000e+00
bigcom46         0.000000e+00  0.000000e+00
bigcom47         0.000000e+00  0.000000e+00
bigcom49         0.000000e+00  0.000000e+00
bigcom50         0.000000e+00  0.000000e+00
bigcom51         0.000000e+00  0.000000e+00
bigcom52         0.000000e+00  0.000000e+00
bigcom54         0.000000e+00  0.000000e+00
bigcom56         0.000000e+00  0.000000e+00
bigcom62         0.000000e+00  0.000000e+00
bigcom66         0.000000e+00  0.000000e+00
bigcom68         0.000000e+00  0.000000e+00
bigcom69         0.000000e+00  0.000000e+00
bigcom71         0.000000e+00  0.000000e+00
bigcom72         0.000000e+00  0.000000e+00
bigcom73         0.000000e+00  0.000000e+00
bigcom74         0.000000e+00  0.000000e+00
bigcom75         0.000000e+00  0.000000e+00
bigcom76         0.000000e+00  0.000000e+00
bigcom77         0.000000e+00  0.000000e+00
bigcom79         0.000000e+00  0.000000e+00
bigcom80         0.000000e+00  0.000000e+00
bigcom82         0.000000e+00  0.000000e+00
bigcom83         0.000000e+00  0.000000e+00
bigcom84         0.000000e+00  0.000000e+00
bigcom85         0.000000e+00  0.000000e+00
bigcom87         0.000000e+00  0.000000e+00
bigcom89         0.000000e+00  0.000000e+00
bigcom91         0.000000e+00  0.000000e+00
bigcom92         0.000000e+00  0.000000e+00
bigcom93         0.000000e+00  0.000000e+00
bigcom96         0.000000e+00  4.336809e-21
bigcom97         0.000000e+00  0.000000e+00
bigcom98         0.000000e+00  0.000000e+00
bigcom99         0.000000e+00  0.000000e+00
bigcom101        0.000000e+00  0.000000e+00
bigcom104        0.000000e+00  0.000000e+00
bigcom106        0.000000e+00  0.000000e+00
bigcom109        0.000000e+00  0.000000e+00
bigcom113        0.000000e+00  0.000000e+00
bigcom116        0.000000e+00  0.000000e+00
bigcom120        0.000000e+00  0.000000e+00
bigcom123        0.000000e+00  0.000000e+00
bigcom126        0.000000e+00  0.000000e+00
bigcom127        0.000000e+00  1.084202e-21
bigcom137        0.000000e+00  0.000000e+00
bigcom139        0.000000e+00  0.000000e+00
bigcom140        0.000000e+00  0.000000e+00
bigcom143        0.000000e+00  0.000000e+00
bigcom145        0.000000e+00  0.000000e+00
bigcom146        0.000000e+00  0.000000e+00
bigcom147        0.000000e+00  0.000000e+00
bigcom149        0.000000e+00  0.000000e+00
bigcom153        0.000000e+00  0.000000e+00
bigcom154        0.000000e+00  0.000000e+00
bigcom156        0.000000e+00  0.000000e+00
bigcom157        0.000000e+00  0.000000e+00
bigcom158        0.000000e+00  0.000000e+00
bigcom160        0.000000e+00  0.000000e+00
bigcom161        0.000000e+00  0.000000e+00
bigcom162        0.000000e+00  0.000000e+00
bigcom164        0.000000e+00  0.000000e+00
bigcom166        0.000000e+00  0.000000e+00
bigcom167        0.000000e+00  1.084202e-21
bigcom171        5.589553e-04  1.649537e+00
bigcom173        0.000000e+00  0.000000e+00
bigcom175        0.000000e+00  0.000000e+00
bigcom176        0.000000e+00  0.000000e+00
bigcom177        0.000000e+00  0.000000e+00
bigcom178        0.000000e+00  0.000000e+00
bigcom180       -5.733945e-06  7.487154e-01
bigcom181        0.000000e+00  0.000000e+00
bigcom184        0.000000e+00  0.000000e+00
bigcom186        0.000000e+00  0.000000e+00
bigcom187        0.000000e+00  0.000000e+00
bigcom189        0.000000e+00  0.000000e+00
bigcom194        0.000000e+00  0.000000e+00
bigcom195        0.000000e+00  0.000000e+00
bigcom196        0.000000e+00  0.000000e+00
bigcom204        0.000000e+00  0.000000e+00
bigcom205        0.000000e+00  0.000000e+00
bigcom212        0.000000e+00  0.000000e+00
bigcom214        0.000000e+00  0.000000e+00
bigcom222        0.000000e+00  0.000000e+00
bigcom223        0.000000e+00  0.000000e+00
bigcom226        0.000000e+00  0.000000e+00
bigcom227        0.000000e+00  0.000000e+00
bigcom229        0.000000e+00  0.000000e+00
bigcom233        0.000000e+00  0.000000e+00
bigcom236        0.000000e+00  0.000000e+00
bigcom237        0.000000e+00  0.000000e+00
bigcom246        0.000000e+00  0.000000e+00
bigcom248        0.000000e+00  0.000000e+00
bigcom249        0.000000e+00  0.000000e+00
bigcom250        0.000000e+00  0.000000e+00
bigcom254        0.000000e+00  0.000000e+00
bigcom266        0.000000e+00  0.000000e+00
bigcom269        0.000000e+00  0.000000e+00
bigcom272        0.000000e+00  0.000000e+00
bigcom274        0.000000e+00  0.000000e+00
bigcom281        0.000000e+00  0.000000e+00
bigcom291        0.000000e+00  0.000000e+00
bigcom292        0.000000e+00  0.000000e+00
bigcom295        0.000000e+00  0.000000e+00
bigcom299        0.000000e+00  0.000000e+00
bigcom301        0.000000e+00  0.000000e+00
bigcom306        0.000000e+00  0.000000e+00
bigcom309        0.000000e+00  0.000000e+00
bigcom314        0.000000e+00  0.000000e+00
bigcom321        0.000000e+00  0.000000e+00
bigcom341        0.000000e+00  0.000000e+00
bigcom350        0.000000e+00  0.000000e+00
bigcom353        0.000000e+00  0.000000e+00
bigcom359        0.000000e+00  1.387779e-19
bigcom363        0.000000e+00  0.000000e+00
bigcom365        0.000000e+00  0.000000e+00
bigcom385        0.000000e+00  0.000000e+00
bigcom386        0.000000e+00  0.000000e+00
bigcom408       -1.096490e-07  3.599574e-01
bigcom412        2.871787e-04  1.944501e+00
bigcom480        0.000000e+00  0.000000e+00
spin_vertex      4.351443e-04  1.148312e+00
membership_s1    7.480206e-05  1.575153e-01
membership_s3    0.000000e+00  2.775558e-19
membership_s4    1.206273e-05  1.789474e-02
membership_s5    4.901189e-05  3.682616e-02
membership_s6    0.000000e+00  8.333333e-03
membership_s7   -5.941771e-06  9.904593e-02
membership_s8    0.000000e+00  0.000000e+00
membership_s9    0.000000e+00  0.000000e+00
membership_s11   0.000000e+00  0.000000e+00
membership_s12   0.000000e+00  0.000000e+00
membership_s14   0.000000e+00  0.000000e+00
membership_s15   3.926390e-05  1.242561e-01
membership_s16   0.000000e+00  0.000000e+00
membership_s17   0.000000e+00  0.000000e+00
membership_s18   0.000000e+00  0.000000e+00
membership_s20   0.000000e+00  0.000000e+00
membership_s21   0.000000e+00  0.000000e+00
membership_s22   0.000000e+00  0.000000e+00
membership_s24   0.000000e+00  8.673617e-21
membership_s25   0.000000e+00  2.168404e-21
membership_s26   0.000000e+00  0.000000e+00
membership_s27   1.166146e-04  2.386776e-02
membership_s28   0.000000e+00  0.000000e+00
membership_s30  -2.302050e-05  3.824869e-02
membership_s31   0.000000e+00  0.000000e+00
membership_s32  -2.026324e-05  7.009711e-02
membership_s33   0.000000e+00  0.000000e+00
membership_s36   0.000000e+00  2.168404e-20
membership_s37   0.000000e+00  0.000000e+00
V1               1.448336e-03  7.638629e-01
V2               1.744372e-03  1.060386e+00
pdi              2.739267e-05  3.031710e-02
adhesion         2.551520e-02  1.108443e+00
cohesion         2.711228e-02  6.950685e-01
inner            1.889365e-03  7.287613e-01
outer            2.896131e-03  6.686800e-01
ioratio          3.024141e-03  4.880388e-01
comsize          3.520073e-03  8.087801e-01
[1] "Dataset: med_CT Model GLM, run: 6 of 10 2015-06-22 17:26:15"
[1] "glmnet variable coefficients"
                     [,1]          [,2]
(Intercept)     -4.487534  3.816169e+02
graph0           0.000000  2.229468e-03
graph1           0.000000  1.501620e-06
graph2           0.000000  3.992979e-03
graph3           0.000000 -4.025063e-06
graph4           0.000000  0.000000e+00
graph5           0.000000 -4.337427e-04
graph6           0.000000  3.033087e-09
graph7           0.000000  1.172759e-03
graph8           0.000000 -1.510432e-02
graph9           0.000000  4.940472e-10
graph10          0.000000  0.000000e+00
graph11          0.000000 -3.643656e-10
graph12          0.000000  6.311426e-08
graph13          0.000000  0.000000e+00
graph14          0.000000  4.986459e-09
graph15          0.000000 -6.653603e-06
graph16          0.000000 -4.125269e-07
graph17          0.000000  0.000000e+00
graph18          0.000000  2.654213e-05
graph19          0.000000  0.000000e+00
graph20          0.000000 -3.546457e-05
graph21          0.000000  1.584663e-05
graph22          0.000000 -3.654927e-05
graph23          0.000000  0.000000e+00
graph24          0.000000 -4.233285e-05
graph25          0.000000  0.000000e+00
graph26          0.000000 -2.537853e-05
graph27          0.000000 -6.559466e-05
graph28          0.000000  0.000000e+00
graph29          0.000000 -9.856439e-03
orbit0           0.000000  9.593865e-04
orbit1           0.000000  2.888304e-07
orbit2           0.000000  1.018745e-03
orbit3           0.000000  1.191783e-03
orbit4           0.000000 -2.060571e-05
orbit5           0.000000  1.566024e-09
orbit6           0.000000  0.000000e+00
orbit7           0.000000  0.000000e+00
orbit8           0.000000 -4.642338e-04
orbit9           0.000000  8.612163e-07
orbit10          0.000000  0.000000e+00
orbit11          0.000000  1.827636e-03
orbit12          0.000000  3.404365e-03
orbit13          0.000000 -7.243941e-03
orbit14          0.000000 -1.373800e-02
orbit15          0.000000  0.000000e+00
orbit16          0.000000  1.123321e-07
orbit17          0.000000  1.642164e-07
orbit18          0.000000 -1.714482e-09
orbit19          0.000000  0.000000e+00
orbit20          0.000000  7.025274e-08
orbit21          0.000000 -6.063648e-07
orbit22          0.000000 -3.508466e-10
orbit23          0.000000 -4.278203e-05
orbit24          0.000000  6.907529e-07
orbit25          0.000000  0.000000e+00
orbit26          0.000000  3.756189e-07
orbit27          0.000000  7.358721e-06
orbit28          0.000000  0.000000e+00
orbit29          0.000000 -3.009564e-06
orbit30          0.000000 -3.035398e-05
orbit31          0.000000  2.867752e-09
orbit32          0.000000  8.864900e-09
orbit33          0.000000 -6.030968e-05
orbit34          0.000000 -1.205764e-06
orbit35          0.000000 -3.991744e-06
orbit36          0.000000  0.000000e+00
orbit37          0.000000 -1.050781e-06
orbit38          0.000000  1.212094e-04
orbit39          0.000000 -1.226386e-05
orbit40          0.000000  1.794599e-06
orbit41          0.000000 -1.660744e-06
orbit42          0.000000  2.965487e-04
orbit43          0.000000  2.144999e-05
orbit44          0.000000 -7.982985e-04
orbit45          0.000000  0.000000e+00
orbit46          0.000000  3.894545e-06
orbit47          0.000000 -1.088410e-04
orbit48          0.000000 -1.073385e-05
orbit49          0.000000 -4.498349e-05
orbit50          0.000000 -1.144961e-04
orbit51          0.000000  6.876280e-05
orbit52          0.000000  1.423942e-05
orbit53          0.000000  0.000000e+00
orbit54          0.000000 -4.441110e-05
orbit55          0.000000  1.167458e-03
orbit56          0.000000  1.404203e-04
orbit57          0.000000 -1.419872e-05
orbit58          0.000000  1.677331e-03
orbit59          0.000000 -4.817281e-05
orbit60          0.000000 -1.294719e-04
orbit61          0.000000  0.000000e+00
orbit62          0.000000  9.601489e-04
orbit63          0.000000 -4.665098e-04
orbit64          0.000000  1.428332e-03
orbit65          0.000000  3.706433e-05
orbit66          0.000000 -7.220846e-04
orbit67          0.000000  5.708001e-03
orbit68          0.000000 -5.160529e-04
orbit69          0.000000 -3.079896e-03
orbit70          0.000000  4.157890e-03
orbit71          0.000000 -5.948206e-03
orbit72          0.000000 -9.727916e-03
AP               0.000000  3.176024e-01
bet              0.000000 -1.011993e-06
ecc              0.000000  1.517113e-01
eccrad           0.000000  9.006605e-01
close            0.000000  0.000000e+00
constraint       0.000000  2.258962e-01
coreness         0.000000 -1.418572e-01
knn              0.000000  2.511114e-03
hubscore         0.000000 -4.265968e+00
pagerank         0.000000 -2.988496e+00
trans            0.000000 -3.563279e-01
evcent           0.000000 -3.938585e+00
first            0.000000  2.637941e-03
upto_second      0.000000 -6.892908e-06
upto_third       0.000000  0.000000e+00
upto_fourth      0.000000  2.953958e-04
upto_fifth       0.000000  6.586295e-03
upto_sixth       0.000000 -3.728739e-02
second           0.000000 -3.559495e-05
third            0.000000  0.000000e+00
fourth           0.000000  0.000000e+00
fifth            0.000000 -3.155580e-04
sixth            0.000000 -1.507395e-02
ratio1           0.000000 -2.017753e-03
ratio2           0.000000  2.214785e-02
ratio3           0.000000  0.000000e+00
ratio4           0.000000 -1.011022e+01
ratio5           0.000000  9.729828e+00
ratio6           0.000000  3.379783e-05
selfinter        0.000000  7.627383e-01
walktrap_vertex  0.000000 -5.597749e-01
bigcom1          0.000000  3.277827e-01
bigcom2          0.000000 -1.028499e-01
bigcom3          0.000000  1.069051e+00
bigcom4          0.000000  1.581028e-01
bigcom6          0.000000 -7.203358e-01
bigcom8          0.000000  3.681235e-01
bigcom9          0.000000 -8.229960e-02
bigcom11         0.000000 -5.548688e-01
bigcom13         0.000000 -3.004907e-02
bigcom15         0.000000 -5.267662e-01
bigcom16         0.000000 -5.745699e-01
bigcom21         0.000000  3.763918e-01
bigcom22         0.000000  2.634509e-02
bigcom24         0.000000 -9.547173e-02
bigcom26         0.000000 -1.052588e+00
bigcom28         0.000000  1.162992e+00
bigcom30         0.000000 -1.772225e+00
bigcom31         0.000000  0.000000e+00
bigcom32         0.000000 -1.532650e-01
bigcom33         0.000000 -1.094875e+00
bigcom34         0.000000 -3.598560e-04
bigcom36         0.000000 -4.843291e-01
bigcom37         0.000000 -2.344943e-01
bigcom38         0.000000  0.000000e+00
bigcom39         0.000000 -5.522162e-01
bigcom40         0.000000  6.854947e-01
bigcom43         0.000000 -2.826767e-01
bigcom44         0.000000  0.000000e+00
bigcom46         0.000000 -2.539156e-01
bigcom47         0.000000  0.000000e+00
bigcom49         0.000000 -1.137827e-01
bigcom50         0.000000  0.000000e+00
bigcom51         0.000000 -1.914373e-01
bigcom52         0.000000 -8.448188e-01
bigcom54         0.000000  0.000000e+00
bigcom56         0.000000 -1.156622e+00
bigcom62         0.000000 -2.820761e-01
bigcom66         0.000000  0.000000e+00
bigcom68         0.000000  0.000000e+00
bigcom69         0.000000  0.000000e+00
bigcom71         0.000000  0.000000e+00
bigcom72         0.000000  0.000000e+00
bigcom73         0.000000 -3.889764e-01
bigcom74         0.000000 -3.557685e-01
bigcom75         0.000000 -7.421660e-03
bigcom76         0.000000 -1.821845e-01
bigcom77         0.000000 -5.367763e-01
bigcom79         0.000000 -3.464813e-01
bigcom80         0.000000 -2.274695e-02
bigcom82         0.000000 -4.038239e-01
bigcom83         0.000000  0.000000e+00
bigcom84         0.000000 -3.636560e-01
bigcom85         0.000000  0.000000e+00
bigcom87         0.000000 -6.691997e-02
bigcom89         0.000000  0.000000e+00
bigcom91         0.000000 -1.491534e-01
bigcom92         0.000000  0.000000e+00
bigcom93         0.000000  0.000000e+00
bigcom96         0.000000 -2.258170e-01
bigcom97         0.000000 -7.419098e-01
bigcom98         0.000000 -1.008028e+00
bigcom99         0.000000  0.000000e+00
bigcom101        0.000000  0.000000e+00
bigcom104        0.000000 -1.126035e+00
bigcom106        0.000000 -2.147911e-02
bigcom109        0.000000 -3.631131e-01
bigcom113        0.000000 -6.230693e-01
bigcom116        0.000000 -6.873213e-01
bigcom120        0.000000  0.000000e+00
bigcom123        0.000000 -8.511642e-03
bigcom126        0.000000  0.000000e+00
bigcom127        0.000000 -7.104887e-01
bigcom137        0.000000 -1.102374e+00
bigcom139        0.000000 -3.729546e-01
bigcom140        0.000000  0.000000e+00
bigcom143        0.000000  0.000000e+00
bigcom145        0.000000  0.000000e+00
bigcom146        0.000000  0.000000e+00
bigcom147        0.000000  0.000000e+00
bigcom149        0.000000 -2.156215e-01
bigcom153        0.000000 -7.723531e-04
bigcom154        0.000000  0.000000e+00
bigcom156        0.000000  0.000000e+00
bigcom157        0.000000  0.000000e+00
bigcom158        0.000000  0.000000e+00
bigcom160        0.000000 -2.470866e-02
bigcom161        0.000000 -2.797806e-01
bigcom162        0.000000 -3.147245e-01
bigcom164        0.000000 -3.615420e-01
bigcom166        0.000000 -4.068563e-01
bigcom167        0.000000 -5.079420e-01
bigcom171        0.000000  4.446363e+00
bigcom173        0.000000  0.000000e+00
bigcom175        0.000000 -2.505667e-01
bigcom176        0.000000 -1.232636e-04
bigcom177        0.000000 -7.168116e-02
bigcom178        0.000000 -8.352313e-01
bigcom180        0.000000  4.660451e+00
bigcom181        0.000000  0.000000e+00
bigcom184        0.000000 -1.065143e+00
bigcom186        0.000000 -6.724540e-01
bigcom187        0.000000 -8.777809e-01
bigcom189        0.000000  0.000000e+00
bigcom194        0.000000 -4.384444e-02
bigcom195        0.000000 -2.787447e-01
bigcom196        0.000000 -7.412117e-01
bigcom204        0.000000  0.000000e+00
bigcom205        0.000000 -2.700018e-01
bigcom212        0.000000 -1.230054e-01
bigcom214        0.000000  0.000000e+00
bigcom222        0.000000  0.000000e+00
bigcom223        0.000000 -9.997837e-01
bigcom226        0.000000 -2.966015e-02
bigcom227        0.000000  0.000000e+00
bigcom229        0.000000  0.000000e+00
bigcom233        0.000000  0.000000e+00
bigcom236        0.000000  0.000000e+00
bigcom237        0.000000 -4.840930e-01
bigcom246        0.000000 -1.845824e-01
bigcom248        0.000000 -1.223270e+00
bigcom249        0.000000 -2.000276e-01
bigcom250        0.000000  0.000000e+00
bigcom254        0.000000 -2.649618e-01
bigcom266        0.000000 -4.890426e-02
bigcom269        0.000000  0.000000e+00
bigcom272        0.000000  0.000000e+00
bigcom274        0.000000  0.000000e+00
bigcom281        0.000000 -1.037381e-01
bigcom291        0.000000  0.000000e+00
bigcom292        0.000000 -1.988773e-01
bigcom295        0.000000 -2.936700e-02
bigcom299        0.000000 -3.441469e-01
bigcom301        0.000000  0.000000e+00
bigcom306        0.000000  0.000000e+00
bigcom309        0.000000  0.000000e+00
bigcom314        0.000000  0.000000e+00
bigcom321        0.000000 -5.444464e-01
bigcom341        0.000000  0.000000e+00
bigcom350        0.000000  0.000000e+00
bigcom353        0.000000  0.000000e+00
bigcom359        0.000000 -7.643610e-01
bigcom363        0.000000  0.000000e+00
bigcom365        0.000000 -5.280418e-01
bigcom385        0.000000 -4.950987e-01
bigcom386        0.000000  0.000000e+00
bigcom408        0.000000  2.990088e+00
bigcom412        0.000000  7.859758e+00
bigcom480        0.000000  0.000000e+00
spin_vertex      0.000000 -1.338992e+00
membership_s1    0.000000  5.869382e-02
membership_s3    0.000000  0.000000e+00
membership_s4    0.000000 -2.798490e-02
membership_s5    0.000000  1.074796e-01
membership_s6    0.000000 -1.219420e+00
membership_s7    0.000000  3.284086e-01
membership_s8    0.000000 -2.258569e-01
membership_s9    0.000000  0.000000e+00
membership_s11   0.000000  0.000000e+00
membership_s12   0.000000 -2.058355e-01
membership_s14   0.000000 -3.866864e-01
membership_s15   0.000000  1.135206e+00
membership_s16   0.000000  0.000000e+00
membership_s17   0.000000 -1.573306e-03
membership_s18   0.000000 -7.925918e-01
membership_s20   0.000000  0.000000e+00
membership_s21   0.000000 -1.039346e+00
membership_s22   0.000000 -6.448248e-02
membership_s24   0.000000 -5.847487e-01
membership_s25   0.000000 -5.096822e-01
membership_s26   0.000000  0.000000e+00
membership_s27   0.000000  1.374847e-02
membership_s28   0.000000  0.000000e+00
membership_s30   0.000000  5.380969e-01
membership_s31   0.000000 -1.181895e+00
membership_s32   0.000000  7.203867e-01
membership_s33   0.000000  0.000000e+00
membership_s36   0.000000 -8.460407e-01
membership_s37   0.000000 -5.204318e-01
V1               0.000000 -1.826531e+00
V2               0.000000  3.087353e-02
pdi              0.000000 -3.761054e+03
adhesion         0.000000 -3.009226e-04
cohesion         0.000000  5.839798e-04
inner            0.000000  6.438421e-07
outer            0.000000  1.517269e-04
ioratio          0.000000  0.000000e+00
comsize          0.000000  5.528302e-04
[1] "Dataset: med_CT Model GBM, run: 7 of 10 2015-06-22 17:27:29"
Iter   TrainDeviance   ValidDeviance   StepSize   Improve
     1        0.1161            -nan     0.0100    0.0002
     2        0.1142            -nan     0.0100    0.0002
     3        0.1121            -nan     0.0100    0.0004
     4        0.1099            -nan     0.0100    0.0004
     5        0.1084            -nan     0.0100    0.0003
     6        0.1064            -nan     0.0100    0.0003
     7        0.1051            -nan     0.0100    0.0001
     8        0.1036            -nan     0.0100    0.0001
     9        0.1018            -nan     0.0100    0.0003
    10        0.1006            -nan     0.0100    0.0001
    20        0.0885            -nan     0.0100    0.0001
    40        0.0727            -nan     0.0100   -0.0000
    60        0.0624            -nan     0.0100   -0.0000
    80        0.0549            -nan     0.0100    0.0000
    98        0.0492            -nan     0.0100   -0.0000

[1] "GBM variable coefficients"
                            var     rel.inf
orbit65                 orbit65 5.312416749
outer                     outer 3.878105451
orbit56                 orbit56 3.393518030
V1                           V1 3.302012462
bigcom28               bigcom28 2.993786743
spin_vertex         spin_vertex 2.916178694
walktrap_vertex walktrap_vertex 2.731809740
comsize                 comsize 2.630870700
selfinter             selfinter 2.589321082
knn                         knn 2.291280622
V2                           V2 2.134220694
bet                         bet 2.091179067
adhesion               adhesion 2.072772190
ratio2                   ratio2 1.714726081
orbit55                 orbit55 1.703183557
ratio5                   ratio5 1.674852484
orbit62                 orbit62 1.669357674
cohesion               cohesion 1.603082087
ratio4                   ratio4 1.568689421
orbit47                 orbit47 1.549341547
graph22                 graph22 1.534716244
inner                     inner 1.454811306
orbit51                 orbit51 1.375700061
orbit50                 orbit50 1.300736754
orbit46                 orbit46 1.267753140
trans                     trans 1.202556224
orbit64                 orbit64 1.135710600
ioratio                 ioratio 1.077374986
graph21                 graph21 1.072477395
orbit30                 orbit30 1.029683034
graph24                 graph24 0.988255774
graph10                 graph10 0.977552938
graph16                 graph16 0.930080065
graph23                 graph23 0.912394678
graph18                 graph18 0.860567738
orbit28                 orbit28 0.850778514
orbit63                 orbit63 0.831437600
upto_fifth           upto_fifth 0.817238037
pagerank               pagerank 0.808325366
third                     third 0.804360427
orbit40                 orbit40 0.790833154
orbit5                   orbit5 0.765754037
membership_s30   membership_s30 0.740929157
orbit41                 orbit41 0.738420318
graph5                   graph5 0.735864224
orbit38                 orbit38 0.727699737
fourth                   fourth 0.721152753
graph19                 graph19 0.707264291
orbit20                 orbit20 0.691486293
orbit44                 orbit44 0.687921120
bigcom3                 bigcom3 0.683404053
orbit42                 orbit42 0.661472465
orbit18                 orbit18 0.632587525
orbit21                 orbit21 0.630562764
orbit32                 orbit32 0.593942652
orbit54                 orbit54 0.591579329
graph27                 graph27 0.553831821
orbit26                 orbit26 0.541175139
graph20                 graph20 0.530279691
orbit53                 orbit53 0.529648033
orbit70                 orbit70 0.518011793
graph6                   graph6 0.515509244
orbit45                 orbit45 0.509009259
orbit58                 orbit58 0.504010288
graph7                   graph7 0.500215075
ratio1                   ratio1 0.487931543
orbit25                 orbit25 0.467087775
orbit13                 orbit13 0.452815021
orbit39                 orbit39 0.419662981
orbit31                 orbit31 0.410143305
graph26                 graph26 0.400623250
orbit35                 orbit35 0.379167056
coreness               coreness 0.375299866
orbit33                 orbit33 0.358059177
graph14                 graph14 0.345142370
orbit23                 orbit23 0.334826942
orbit19                 orbit19 0.330186022
graph4                   graph4 0.324474417
membership_s1     membership_s1 0.315189053
orbit69                 orbit69 0.311173373
orbit17                 orbit17 0.299941258
bigcom4                 bigcom4 0.291903534
graph25                 graph25 0.287420810
evcent                   evcent 0.284025659
orbit16                 orbit16 0.284020641
orbit66                 orbit66 0.280834727
graph8                   graph8 0.272324907
sixth                     sixth 0.267350004
graph11                 graph11 0.260125015
graph29                 graph29 0.231269414
orbit48                 orbit48 0.227768081
close                     close 0.216002773
orbit12                 orbit12 0.212084877
orbit24                 orbit24 0.197822847
orbit37                 orbit37 0.191516910
membership_s15   membership_s15 0.188492983
graph12                 graph12 0.186825797
ecc                         ecc 0.177343121
graph15                 graph15 0.174028010
orbit49                 orbit49 0.169743613
orbit7                   orbit7 0.154242114
orbit61                 orbit61 0.153422721
upto_sixth           upto_sixth 0.145540695
constraint           constraint 0.125970868
graph28                 graph28 0.122897168
upto_third           upto_third 0.120773672
graph3                   graph3 0.117752438
orbit27                 orbit27 0.105254145
membership_s32   membership_s32 0.103002364
ratio3                   ratio3 0.101521336
orbit11                 orbit11 0.100568982
ratio6                   ratio6 0.099504875
orbit68                 orbit68 0.094220527
orbit57                 orbit57 0.088963085
orbit52                 orbit52 0.084177635
hubscore               hubscore 0.083578693
fifth                     fifth 0.080419869
orbit2                   orbit2 0.076309889
upto_second         upto_second 0.071522867
graph2                   graph2 0.070744408
orbit36                 orbit36 0.068623255
graph17                 graph17 0.063724588
orbit67                 orbit67 0.063628664
graph0                   graph0 0.063380813
orbit4                   orbit4 0.054742399
graph9                   graph9 0.053095475
graph13                 graph13 0.051352380
orbit29                 orbit29 0.042894910
bigcom1                 bigcom1 0.041773374
orbit60                 orbit60 0.040677452
orbit71                 orbit71 0.031705862
membership_s7     membership_s7 0.023098015
membership_s4     membership_s4 0.013788416
orbit6                   orbit6 0.012834181
orbit59                 orbit59 0.003259730
membership_s27   membership_s27 0.002624827
graph1                   graph1 0.000000000
orbit0                   orbit0 0.000000000
orbit1                   orbit1 0.000000000
orbit3                   orbit3 0.000000000
orbit8                   orbit8 0.000000000
orbit9                   orbit9 0.000000000
orbit10                 orbit10 0.000000000
orbit14                 orbit14 0.000000000
orbit15                 orbit15 0.000000000
orbit22                 orbit22 0.000000000
orbit34                 orbit34 0.000000000
orbit43                 orbit43 0.000000000
orbit72                 orbit72 0.000000000
AP                           AP 0.000000000
eccrad                   eccrad 0.000000000
first                     first 0.000000000
upto_fourth         upto_fourth 0.000000000
second                   second 0.000000000
bigcom2                 bigcom2 0.000000000
bigcom6                 bigcom6 0.000000000
bigcom8                 bigcom8 0.000000000
bigcom9                 bigcom9 0.000000000
bigcom11               bigcom11 0.000000000
bigcom13               bigcom13 0.000000000
bigcom15               bigcom15 0.000000000
bigcom16               bigcom16 0.000000000
bigcom21               bigcom21 0.000000000
bigcom22               bigcom22 0.000000000
bigcom24               bigcom24 0.000000000
bigcom26               bigcom26 0.000000000
bigcom30               bigcom30 0.000000000
bigcom31               bigcom31 0.000000000
bigcom32               bigcom32 0.000000000
bigcom33               bigcom33 0.000000000
bigcom34               bigcom34 0.000000000
bigcom36               bigcom36 0.000000000
bigcom37               bigcom37 0.000000000
bigcom38               bigcom38 0.000000000
bigcom39               bigcom39 0.000000000
bigcom40               bigcom40 0.000000000
bigcom43               bigcom43 0.000000000
bigcom44               bigcom44 0.000000000
bigcom46               bigcom46 0.000000000
bigcom47               bigcom47 0.000000000
bigcom49               bigcom49 0.000000000
bigcom50               bigcom50 0.000000000
bigcom51               bigcom51 0.000000000
bigcom52               bigcom52 0.000000000
bigcom54               bigcom54 0.000000000
bigcom56               bigcom56 0.000000000
bigcom62               bigcom62 0.000000000
bigcom66               bigcom66 0.000000000
bigcom68               bigcom68 0.000000000
bigcom69               bigcom69 0.000000000
bigcom71               bigcom71 0.000000000
bigcom72               bigcom72 0.000000000
bigcom73               bigcom73 0.000000000
bigcom74               bigcom74 0.000000000
bigcom75               bigcom75 0.000000000
bigcom76               bigcom76 0.000000000
bigcom77               bigcom77 0.000000000
bigcom79               bigcom79 0.000000000
bigcom80               bigcom80 0.000000000
bigcom82               bigcom82 0.000000000
bigcom83               bigcom83 0.000000000
bigcom84               bigcom84 0.000000000
bigcom85               bigcom85 0.000000000
bigcom87               bigcom87 0.000000000
bigcom89               bigcom89 0.000000000
bigcom91               bigcom91 0.000000000
bigcom92               bigcom92 0.000000000
bigcom93               bigcom93 0.000000000
bigcom96               bigcom96 0.000000000
bigcom97               bigcom97 0.000000000
bigcom98               bigcom98 0.000000000
bigcom99               bigcom99 0.000000000
bigcom101             bigcom101 0.000000000
bigcom104             bigcom104 0.000000000
bigcom106             bigcom106 0.000000000
bigcom109             bigcom109 0.000000000
bigcom113             bigcom113 0.000000000
bigcom116             bigcom116 0.000000000
bigcom120             bigcom120 0.000000000
bigcom123             bigcom123 0.000000000
bigcom126             bigcom126 0.000000000
bigcom127             bigcom127 0.000000000
bigcom137             bigcom137 0.000000000
bigcom139             bigcom139 0.000000000
bigcom140             bigcom140 0.000000000
bigcom143             bigcom143 0.000000000
bigcom145             bigcom145 0.000000000
bigcom146             bigcom146 0.000000000
bigcom147             bigcom147 0.000000000
bigcom149             bigcom149 0.000000000
bigcom153             bigcom153 0.000000000
bigcom154             bigcom154 0.000000000
bigcom156             bigcom156 0.000000000
bigcom157             bigcom157 0.000000000
bigcom158             bigcom158 0.000000000
bigcom160             bigcom160 0.000000000
bigcom161             bigcom161 0.000000000
bigcom162             bigcom162 0.000000000
bigcom164             bigcom164 0.000000000
bigcom166             bigcom166 0.000000000
bigcom167             bigcom167 0.000000000
bigcom171             bigcom171 0.000000000
bigcom173             bigcom173 0.000000000
bigcom175             bigcom175 0.000000000
bigcom176             bigcom176 0.000000000
bigcom177             bigcom177 0.000000000
bigcom178             bigcom178 0.000000000
bigcom180             bigcom180 0.000000000
bigcom181             bigcom181 0.000000000
bigcom184             bigcom184 0.000000000
bigcom186             bigcom186 0.000000000
bigcom187             bigcom187 0.000000000
bigcom189             bigcom189 0.000000000
bigcom194             bigcom194 0.000000000
bigcom195             bigcom195 0.000000000
bigcom196             bigcom196 0.000000000
bigcom204             bigcom204 0.000000000
bigcom205             bigcom205 0.000000000
bigcom212             bigcom212 0.000000000
bigcom214             bigcom214 0.000000000
bigcom222             bigcom222 0.000000000
bigcom223             bigcom223 0.000000000
bigcom226             bigcom226 0.000000000
bigcom227             bigcom227 0.000000000
bigcom229             bigcom229 0.000000000
bigcom233             bigcom233 0.000000000
bigcom236             bigcom236 0.000000000
bigcom237             bigcom237 0.000000000
bigcom246             bigcom246 0.000000000
bigcom248             bigcom248 0.000000000
bigcom249             bigcom249 0.000000000
bigcom250             bigcom250 0.000000000
bigcom254             bigcom254 0.000000000
bigcom266             bigcom266 0.000000000
bigcom269             bigcom269 0.000000000
bigcom272             bigcom272 0.000000000
bigcom274             bigcom274 0.000000000
bigcom281             bigcom281 0.000000000
bigcom291             bigcom291 0.000000000
bigcom292             bigcom292 0.000000000
bigcom295             bigcom295 0.000000000
bigcom299             bigcom299 0.000000000
bigcom301             bigcom301 0.000000000
bigcom306             bigcom306 0.000000000
bigcom309             bigcom309 0.000000000
bigcom314             bigcom314 0.000000000
bigcom321             bigcom321 0.000000000
bigcom341             bigcom341 0.000000000
bigcom350             bigcom350 0.000000000
bigcom353             bigcom353 0.000000000
bigcom359             bigcom359 0.000000000
bigcom363             bigcom363 0.000000000
bigcom365             bigcom365 0.000000000
bigcom385             bigcom385 0.000000000
bigcom386             bigcom386 0.000000000
bigcom408             bigcom408 0.000000000
bigcom412             bigcom412 0.000000000
bigcom480             bigcom480 0.000000000
membership_s3     membership_s3 0.000000000
membership_s5     membership_s5 0.000000000
membership_s6     membership_s6 0.000000000
membership_s8     membership_s8 0.000000000
membership_s9     membership_s9 0.000000000
membership_s11   membership_s11 0.000000000
membership_s12   membership_s12 0.000000000
membership_s14   membership_s14 0.000000000
membership_s16   membership_s16 0.000000000
membership_s17   membership_s17 0.000000000
membership_s18   membership_s18 0.000000000
membership_s20   membership_s20 0.000000000
membership_s21   membership_s21 0.000000000
membership_s22   membership_s22 0.000000000
membership_s24   membership_s24 0.000000000
membership_s25   membership_s25 0.000000000
membership_s26   membership_s26 0.000000000
membership_s28   membership_s28 0.000000000
membership_s31   membership_s31 0.000000000
membership_s33   membership_s33 0.000000000
membership_s36   membership_s36 0.000000000
membership_s37   membership_s37 0.000000000
pdi                         pdi 0.000000000
[1] "Dataset: med_CT Model RF, run: 7 of 10 2015-06-22 17:28:07"
     |      Out-of-bag   |
Tree |      MSE  %Var(y) |
   1 |  0.01857   176.37 |
   2 |   0.0186   176.63 |
   3 |  0.01867   177.36 |
   4 |  0.01787   169.75 |
   5 |  0.01651   156.82 |
   6 |  0.01626   154.42 |
   7 |  0.01592   151.18 |
   8 |  0.01506   143.06 |
   9 |   0.0147   139.61 |
  10 |   0.0142   134.83 |
  11 |  0.01346   127.88 |
  12 |  0.01302   123.63 |
  13 |  0.01256   119.27 |
  14 |  0.01256   119.27 |
  15 |  0.01247   118.41 |
  16 |  0.01239   117.70 |
  17 |  0.01228   116.60 |
  18 |  0.01225   116.30 |
  19 |  0.01212   115.13 |
  20 |  0.01194   113.40 |
  21 |  0.01183   112.32 |
  22 |  0.01187   112.69 |
  23 |  0.01175   111.58 |
  24 |  0.01162   110.35 |
  25 |  0.01146   108.80 |
  26 |  0.01143   108.53 |
  27 |  0.01146   108.80 |
  28 |  0.01141   108.39 |
  29 |  0.01139   108.17 |
  30 |  0.01142   108.46 |
  31 |  0.01146   108.83 |
  32 |  0.01145   108.73 |
  33 |  0.01139   108.19 |
  34 |  0.01132   107.54 |
  35 |  0.01131   107.44 |
  36 |  0.01129   107.23 |
  37 |  0.01126   106.95 |
  38 |  0.01125   106.86 |
  39 |  0.01119   106.24 |
  40 |  0.01116   106.00 |
  41 |   0.0111   105.43 |
  42 |  0.01111   105.47 |
  43 |  0.01108   105.20 |
  44 |  0.01109   105.35 |
  45 |  0.01104   104.87 |
  46 |    0.011   104.47 |
  47 |  0.01099   104.42 |
  48 |  0.01094   103.94 |
  49 |  0.01091   103.58 |
  50 |  0.01089   103.44 |
  51 |   0.0109   103.55 |
  52 |   0.0109   103.54 |
  53 |  0.01088   103.36 |
  54 |   0.0109   103.52 |
  55 |  0.01086   103.14 |
  56 |   0.0109   103.52 |
  57 |  0.01088   103.33 |
  58 |  0.01085   103.08 |
  59 |  0.01086   103.17 |
  60 |  0.01085   103.08 |
  61 |  0.01086   103.09 |
  62 |  0.01085   103.06 |
  63 |  0.01087   103.21 |
  64 |  0.01086   103.15 |
  65 |  0.01086   103.15 |
  66 |  0.01086   103.12 |
  67 |  0.01083   102.85 |
  68 |  0.01082   102.77 |
  69 |  0.01081   102.65 |
  70 |  0.01083   102.86 |
  71 |  0.01083   102.90 |
  72 |  0.01081   102.62 |
  73 |  0.01082   102.77 |
  74 |  0.01085   103.00 |
  75 |  0.01084   102.95 |
  76 |  0.01083   102.85 |
  77 |  0.01083   102.82 |
  78 |  0.01083   102.81 |
  79 |  0.01083   102.88 |
  80 |  0.01084   102.98 |
  81 |  0.01085   103.06 |
  82 |  0.01085   103.01 |
  83 |  0.01084   102.95 |
  84 |  0.01084   102.98 |
  85 |  0.01084   102.95 |
  86 |  0.01083   102.87 |
  87 |  0.01083   102.83 |
  88 |  0.01082   102.74 |
  89 |  0.01081   102.70 |
  90 |  0.01081   102.70 |
  91 |  0.01079   102.52 |
  92 |  0.01078   102.42 |
  93 |  0.01078   102.38 |
  94 |  0.01077   102.32 |
  95 |  0.01075   102.05 |
  96 |  0.01076   102.18 |
  97 |  0.01075   102.07 |
  98 |  0.01075   102.09 |
  99 |  0.01071   101.76 |
 100 |  0.01071   101.69 |
[1] "Random Forest variable coefficients"
                      %IncMSE IncNodePurity
graph0           1.855749e-04  1.191937e-01
graph1           1.750037e-03  2.314054e-01
graph2           6.468871e-04  1.829603e-01
graph3           4.164737e-04  1.495042e-01
graph4           3.826336e-04  1.110520e-01
graph5           1.583489e-03  2.190367e-01
graph6           2.755046e-04  1.372678e-01
graph7           1.020781e-03  1.308180e-01
graph8           8.480341e-05  5.980878e-02
graph9           1.175928e-05  1.506388e-01
graph10          2.905692e-03  1.281033e-01
graph11          1.355557e-03  1.111179e-01
graph12          2.037712e-03  2.449580e-01
graph13          9.390220e-05  9.261338e-02
graph14          1.418798e-03  1.341081e-01
graph15          3.094475e-03  1.745459e-01
graph16          1.908866e-04  1.892740e-01
graph17          1.287449e-03  3.174522e-01
graph18          4.444914e-04  1.433099e-01
graph19          1.047439e-04  9.507731e-02
graph20          5.393363e-03  4.568297e-01
graph21          1.554365e-03  1.957769e-01
graph22          1.449248e-03  4.358311e-01
graph23          7.437789e-04  2.352873e-01
graph24          5.181049e-03  1.424228e-01
graph25          2.239802e-03  4.963664e-01
graph26          1.928609e-03  1.593437e-01
graph27          9.228647e-04  1.472069e-01
graph28          7.394959e-04  1.067802e-01
graph29          1.748123e-04  4.676500e-02
orbit0           4.141315e-05  4.684524e-02
orbit1           5.487219e-04  1.484596e-01
orbit2           6.678122e-04  5.867366e-02
orbit3           6.604810e-04  1.525694e-01
orbit4           1.397529e-03  1.675597e-01
orbit5           5.547662e-04  1.181929e-01
orbit6           6.025791e-04  1.839580e-01
orbit7           7.228672e-04  1.742301e-01
orbit8           2.840734e-03  2.488426e-01
orbit9           1.372759e-03  5.008222e-02
orbit10          1.055858e-03  9.356578e-02
orbit11          2.826325e-04  1.513445e-01
orbit12          2.876929e-04  1.037947e-01
orbit13          1.455618e-04  8.063451e-02
orbit14          2.329926e-04  1.152119e-01
orbit15          3.642095e-05  1.426699e-01
orbit16          2.234494e-03  1.696068e-01
orbit17          1.508914e-03  1.418842e-01
orbit18          3.469210e-04  4.039285e-01
orbit19          1.927824e-03  1.513868e-01
orbit20          1.549608e-03  3.618728e-01
orbit21          1.130557e-03  2.219544e-01
orbit22          7.433050e-04  1.736245e-01
orbit23          1.318179e-03  1.872222e-01
orbit24          3.767822e-03  2.210080e-01
orbit25          1.689880e-03  1.674547e-01
orbit26          1.835216e-03  1.675970e-01
orbit27          1.140560e-03  3.844731e-01
orbit28          2.491548e-04  5.066166e-02
orbit29          1.822846e-03  2.193899e-01
orbit30          8.047447e-04  2.951135e-01
orbit31          1.406405e-04  2.500308e-01
orbit32          3.427481e-04  2.287964e-01
orbit33          8.040157e-04  1.379913e-01
orbit34          1.905063e-04  1.617212e-01
orbit35          1.604018e-03  2.288463e-01
orbit36          5.399417e-05  2.885278e-01
orbit37          8.492732e-04  1.086816e-01
orbit38          1.585270e-03  2.398972e-01
orbit39          1.263808e-03  3.462393e-01
orbit40          1.451188e-03  2.323544e-01
orbit41          3.960404e-04  2.002043e-01
orbit42          1.925487e-04  1.378595e-01
orbit43          1.003036e-03  7.017831e-02
orbit44          5.770441e-04  2.731824e-01
orbit45          2.648915e-03  3.049310e-01
orbit46          8.930686e-04  1.435475e-01
orbit47          7.588996e-04  1.782684e-01
orbit48         -6.403680e-07  1.141201e-01
orbit49          3.712092e-03  5.409510e-01
orbit50          2.451579e-03  3.581718e-01
orbit51          3.099531e-03  1.936606e-01
orbit52          1.914423e-04  1.884092e-01
orbit53          5.085228e-04  2.860142e-01
orbit54          2.594896e-03  6.192838e-01
orbit55         -8.729924e-06  3.423508e-01
orbit56          1.238444e-02  4.340666e-01
orbit57          6.616451e-04  1.971515e-01
orbit58          4.909310e-04  2.491166e-01
orbit59          3.451728e-03  1.596946e-01
orbit60          1.872921e-04  7.628975e-02
orbit61          1.155095e-04  6.592996e-02
orbit62          4.989025e-03  9.231644e-01
orbit63          4.847475e-04  2.668935e-01
orbit64          3.131616e-04  1.379546e-01
orbit65          4.296437e-03  5.206134e-01
orbit66          3.478983e-04  1.944100e-01
orbit67          7.899260e-05  7.909639e-02
orbit68          1.135878e-03  2.566076e-01
orbit69          1.418141e-04  7.513621e-02
orbit70          1.495524e-03  2.731400e-01
orbit71          1.162416e-04  1.002563e-01
orbit72          8.905391e-05  5.960785e-02
AP              -1.043771e-05  3.025845e-02
bet              4.847187e-04  6.748215e-01
ecc              1.735249e-05  8.400478e-02
eccrad           1.364915e-05  9.639940e-02
close            1.353584e-03  1.056417e-01
constraint       4.548232e-04  3.937084e-01
coreness         2.693341e-04  3.259855e-01
knn              1.143420e-03  3.913320e-01
hubscore         2.837493e-04  1.449115e-01
pagerank         2.297523e-04  5.349881e-01
trans            1.009621e-03  4.981545e-01
evcent           4.823903e-04  1.635075e-01
first            1.834184e-05  4.062147e-02
upto_second      1.436715e-04  6.963269e-02
upto_third       1.885427e-04  6.779523e-02
upto_fourth      5.843315e-04  7.900589e-02
upto_fifth       9.278954e-04  9.476196e-02
upto_sixth       3.416432e-04  1.807149e-01
second           6.968632e-04  8.153127e-02
third            2.007489e-03  4.662568e-01
fourth           3.237865e-04  2.429679e-01
fifth            1.098718e-03  3.099207e-01
sixth            4.934548e-04  2.935256e-01
ratio1           9.641420e-04  2.339619e-01
ratio2           1.188645e-03  5.263638e-01
ratio3           2.205827e-03  2.936127e-01
ratio4           1.186521e-03  4.497429e-01
ratio5           6.918645e-04  8.791406e-01
ratio6           1.186120e-03  5.158558e-01
selfinter       -1.048080e-05  2.576214e-01
walktrap_vertex  1.735420e-04  2.862750e-01
bigcom1          3.191094e-04  8.417497e-02
bigcom2          0.000000e+00  0.000000e+00
bigcom3          1.410979e-04  1.955269e-01
bigcom4         -1.930788e-06  1.371435e-02
bigcom6          0.000000e+00  1.908196e-19
bigcom8          1.204094e-06  1.971347e-03
bigcom9          0.000000e+00  1.366095e-19
bigcom11         0.000000e+00  1.604619e-19
bigcom13         0.000000e+00  1.301043e-20
bigcom15         0.000000e+00  6.938894e-20
bigcom16         0.000000e+00  1.073360e-19
bigcom21         0.000000e+00  6.938894e-20
bigcom22         0.000000e+00  8.419768e-04
bigcom24         0.000000e+00  0.000000e+00
bigcom26         0.000000e+00  3.718813e-19
bigcom28         2.625321e-04  3.955410e-01
bigcom30         0.000000e+00  3.339343e-19
bigcom31         0.000000e+00  1.734723e-20
bigcom32        -6.127391e-05  2.704056e-01
bigcom33         0.000000e+00  3.469447e-20
bigcom34         0.000000e+00  0.000000e+00
bigcom36         0.000000e+00  2.602085e-20
bigcom37         0.000000e+00  0.000000e+00
bigcom38         0.000000e+00  3.469447e-20
bigcom39         0.000000e+00  1.734723e-19
bigcom40        -2.341250e-05  1.250561e-02
bigcom43         0.000000e+00  6.938894e-20
bigcom44         0.000000e+00  2.905662e-19
bigcom46         0.000000e+00  2.352719e-19
bigcom47         0.000000e+00  7.372575e-20
bigcom49         0.000000e+00  3.469447e-20
bigcom50         0.000000e+00  0.000000e+00
bigcom51         0.000000e+00  8.673617e-21
bigcom52         0.000000e+00  3.469447e-20
bigcom54         0.000000e+00  0.000000e+00
bigcom56         0.000000e+00  7.264155e-20
bigcom62         0.000000e+00  6.938894e-20
bigcom66         0.000000e+00  0.000000e+00
bigcom68         0.000000e+00  0.000000e+00
bigcom69         0.000000e+00  1.734723e-20
bigcom71         0.000000e+00  0.000000e+00
bigcom72         0.000000e+00  0.000000e+00
bigcom73         0.000000e+00  3.469447e-20
bigcom74         0.000000e+00  6.938894e-20
bigcom75         0.000000e+00  3.469447e-20
bigcom76         0.000000e+00  0.000000e+00
bigcom77         0.000000e+00  5.204170e-20
bigcom79         0.000000e+00  0.000000e+00
bigcom80         0.000000e+00  3.469447e-20
bigcom82         0.000000e+00  0.000000e+00
bigcom83         0.000000e+00  5.204170e-20
bigcom84         0.000000e+00  1.561251e-19
bigcom85         0.000000e+00  0.000000e+00
bigcom87         0.000000e+00  1.734723e-20
bigcom89         0.000000e+00  0.000000e+00
bigcom91         0.000000e+00  5.204170e-20
bigcom92         0.000000e+00  7.155734e-20
bigcom93         0.000000e+00  1.734723e-20
bigcom96         0.000000e+00  2.602085e-20
bigcom97         0.000000e+00  0.000000e+00
bigcom98         0.000000e+00  0.000000e+00
bigcom99         0.000000e+00  0.000000e+00
bigcom101        0.000000e+00  3.469447e-20
bigcom104        0.000000e+00  6.938894e-20
bigcom106        0.000000e+00  0.000000e+00
bigcom109        0.000000e+00  3.903128e-20
bigcom113        0.000000e+00  0.000000e+00
bigcom116        0.000000e+00  1.647987e-19
bigcom120        0.000000e+00  0.000000e+00
bigcom123        0.000000e+00  0.000000e+00
bigcom126        0.000000e+00  0.000000e+00
bigcom127        0.000000e+00  6.938894e-20
bigcom137        0.000000e+00  7.372575e-20
bigcom139        0.000000e+00  3.469447e-20
bigcom140        0.000000e+00  0.000000e+00
bigcom143        0.000000e+00  0.000000e+00
bigcom145        0.000000e+00  0.000000e+00
bigcom146        0.000000e+00  4.336809e-21
bigcom147        0.000000e+00  0.000000e+00
bigcom149        0.000000e+00  1.040834e-19
bigcom153        0.000000e+00  0.000000e+00
bigcom154        0.000000e+00  0.000000e+00
bigcom156        0.000000e+00  1.734723e-20
bigcom157        0.000000e+00  1.040834e-19
bigcom158        0.000000e+00  9.540979e-20
bigcom160        0.000000e+00  3.469447e-20
bigcom161        0.000000e+00  6.938894e-20
bigcom162        0.000000e+00  0.000000e+00
bigcom164        0.000000e+00  0.000000e+00
bigcom166        0.000000e+00  0.000000e+00
bigcom167        0.000000e+00  8.673617e-20
bigcom171        8.751849e-04  2.801310e+00
bigcom173        0.000000e+00  0.000000e+00
bigcom175        0.000000e+00  6.938894e-20
bigcom176        0.000000e+00  0.000000e+00
bigcom177        0.000000e+00  1.040834e-19
bigcom178        0.000000e+00  0.000000e+00
bigcom180        6.056935e-06  7.523623e-01
bigcom181        0.000000e+00  1.062518e-19
bigcom184        0.000000e+00  3.469447e-20
bigcom186        0.000000e+00  0.000000e+00
bigcom187        0.000000e+00  0.000000e+00
bigcom189        0.000000e+00  3.469447e-20
bigcom194        0.000000e+00  1.040834e-19
bigcom195        0.000000e+00  0.000000e+00
bigcom196        0.000000e+00  1.734723e-20
bigcom204        0.000000e+00  0.000000e+00
bigcom205        0.000000e+00  6.938894e-20
bigcom212        0.000000e+00  0.000000e+00
bigcom214        0.000000e+00  0.000000e+00
bigcom222        0.000000e+00  4.336809e-20
bigcom223        0.000000e+00  4.119968e-20
bigcom226        0.000000e+00  3.469447e-20
bigcom227        0.000000e+00  0.000000e+00
bigcom229        0.000000e+00  0.000000e+00
bigcom233        0.000000e+00  0.000000e+00
bigcom236        0.000000e+00  0.000000e+00
bigcom237        0.000000e+00  0.000000e+00
bigcom246        0.000000e+00  6.938894e-20
bigcom248        0.000000e+00  0.000000e+00
bigcom249        0.000000e+00  0.000000e+00
bigcom250        0.000000e+00  1.734723e-19
bigcom254        0.000000e+00  8.673617e-20
bigcom266        0.000000e+00  4.336809e-21
bigcom269        0.000000e+00  0.000000e+00
bigcom272        0.000000e+00  0.000000e+00
bigcom274        0.000000e+00  1.366095e-19
bigcom281        0.000000e+00  1.040834e-19
bigcom291        0.000000e+00  7.155734e-20
bigcom292        0.000000e+00  0.000000e+00
bigcom295        0.000000e+00  0.000000e+00
bigcom299        0.000000e+00  0.000000e+00
bigcom301        0.000000e+00  1.561251e-19
bigcom306        0.000000e+00  0.000000e+00
bigcom309        0.000000e+00  0.000000e+00
bigcom314        0.000000e+00  2.168404e-20
bigcom321        0.000000e+00  0.000000e+00
bigcom341        0.000000e+00  8.673617e-21
bigcom350        0.000000e+00  0.000000e+00
bigcom353        0.000000e+00  0.000000e+00
bigcom359        0.000000e+00  6.938894e-20
bigcom363        0.000000e+00  0.000000e+00
bigcom365        0.000000e+00  0.000000e+00
bigcom385        0.000000e+00  1.084202e-21
bigcom386        0.000000e+00  3.469447e-20
bigcom408        1.015380e-05  4.082049e-01
bigcom412        0.000000e+00  8.715984e-01
bigcom480        0.000000e+00  0.000000e+00
spin_vertex      4.982457e-04  1.229628e+00
membership_s1    2.282356e-04  1.525851e-01
membership_s3    0.000000e+00  0.000000e+00
membership_s4    0.000000e+00  7.063577e-18
membership_s5    1.939790e-04  1.455522e-02
membership_s6    0.000000e+00  4.195862e-19
membership_s7    5.818855e-05  3.039963e-02
membership_s8    0.000000e+00  1.734723e-20
membership_s9    0.000000e+00  1.040834e-19
membership_s11   0.000000e+00  0.000000e+00
membership_s12   0.000000e+00  0.000000e+00
membership_s14   0.000000e+00  8.673617e-20
membership_s15  -3.697521e-05  1.131040e-01
membership_s16   0.000000e+00  2.602085e-20
membership_s17   0.000000e+00  3.469447e-20
membership_s18   0.000000e+00  1.409463e-19
membership_s20   0.000000e+00  0.000000e+00
membership_s21   0.000000e+00  3.924812e-19
membership_s22   0.000000e+00  1.214306e-19
membership_s24   0.000000e+00  0.000000e+00
membership_s25   0.000000e+00  1.387779e-19
membership_s26   0.000000e+00  0.000000e+00
membership_s27   2.951538e-05  2.048152e-02
membership_s28   0.000000e+00  0.000000e+00
membership_s30   3.120185e-04  9.569661e-02
membership_s31   0.000000e+00  3.599551e-19
membership_s32   2.942306e-05  8.455464e-02
membership_s33   0.000000e+00  0.000000e+00
membership_s36   0.000000e+00  7.147061e-18
membership_s37   0.000000e+00  4.770490e-19
V1               5.363478e-04  8.239870e-01
V2               1.592193e-03  8.818701e-01
pdi              0.000000e+00  7.816013e-18
adhesion         2.846159e-02  7.992931e-01
cohesion         2.655085e-02  8.352392e-01
inner            3.335689e-03  6.736019e-01
outer            1.811963e-03  6.138793e-01
ioratio          3.625973e-03  7.847935e-01
comsize          2.517557e-03  7.041288e-01
[1] "Dataset: med_CT Model GLM, run: 7 of 10 2015-06-22 17:29:37"
[1] "glmnet variable coefficients"
                     [,1]          [,2]
(Intercept)     -4.532161  2.055288e+02
graph0           0.000000 -4.311536e-03
graph1           0.000000  7.094356e-05
graph2           0.000000  4.848733e-03
graph3           0.000000 -1.361304e-05
graph4           0.000000 -2.297630e-11
graph5           0.000000 -3.759852e-04
graph6           0.000000  3.210394e-08
graph7           0.000000  1.861503e-03
graph8           0.000000 -7.801849e-03
graph9           0.000000  7.797134e-08
graph10          0.000000  0.000000e+00
graph11          0.000000 -1.087673e-09
graph12          0.000000  4.948074e-07
graph13          0.000000  0.000000e+00
graph14          0.000000  2.733536e-08
graph15          0.000000 -2.790739e-05
graph16          0.000000 -6.369215e-07
graph17          0.000000  0.000000e+00
graph18          0.000000  1.375462e-05
graph19          0.000000  0.000000e+00
graph20          0.000000 -4.131630e-05
graph21          0.000000  3.276905e-05
graph22          0.000000 -6.903497e-05
graph23          0.000000  0.000000e+00
graph24          0.000000  0.000000e+00
graph25          0.000000  1.817236e-05
graph26          0.000000  0.000000e+00
graph27          0.000000 -6.998221e-04
graph28          0.000000  3.213237e-06
graph29          0.000000 -1.386940e-02
orbit0           0.000000 -6.554405e-03
orbit1           0.000000  7.827455e-05
orbit2           0.000000  4.862168e-04
orbit3           0.000000  2.991283e-03
orbit4           0.000000 -6.177133e-05
orbit5           0.000000  3.731496e-05
orbit6           0.000000 -3.354889e-11
orbit7           0.000000  1.135952e-05
orbit8           0.000000 -4.270897e-04
orbit9           0.000000  2.034987e-05
orbit10          0.000000  0.000000e+00
orbit11          0.000000  1.678873e-03
orbit12          0.000000  5.326955e-03
orbit13          0.000000 -1.735075e-02
orbit14          0.000000 -7.659626e-03
orbit15          0.000000  7.441394e-09
orbit16          0.000000  1.279677e-06
orbit17          0.000000  8.591093e-07
orbit18          0.000000 -4.026873e-10
orbit19          0.000000 -2.048153e-08
orbit20          0.000000  1.553031e-07
orbit21          0.000000 -5.907808e-06
orbit22          0.000000 -1.014409e-09
orbit23          0.000000 -5.594208e-05
orbit24          0.000000  1.366426e-06
orbit25          0.000000  1.699138e-07
orbit26          0.000000 -2.990252e-06
orbit27          0.000000  2.383275e-05
orbit28          0.000000 -1.589680e-06
orbit29          0.000000 -2.381397e-06
orbit30          0.000000 -4.742924e-05
orbit31          0.000000  5.965618e-08
orbit32          0.000000  6.731974e-08
orbit33          0.000000  3.592707e-05
orbit34          0.000000 -2.654646e-05
orbit35          0.000000 -7.481163e-07
orbit36          0.000000  3.320998e-09
orbit37          0.000000 -4.946028e-06
orbit38          0.000000  1.103919e-04
orbit39          0.000000 -1.326504e-05
orbit40          0.000000  6.309695e-07
orbit41          0.000000 -6.100930e-08
orbit42          0.000000  5.887169e-04
orbit43          0.000000  2.124595e-05
orbit44          0.000000 -3.449154e-03
orbit45          0.000000  6.267940e-06
orbit46          0.000000 -2.458486e-05
orbit47          0.000000 -2.440010e-04
orbit48          0.000000 -1.338400e-06
orbit49          0.000000 -4.174988e-05
orbit50          0.000000 -1.778296e-04
orbit51          0.000000  1.761157e-04
orbit52          0.000000  0.000000e+00
orbit53          0.000000  3.521907e-04
orbit54          0.000000 -7.206970e-05
orbit55          0.000000  3.550149e-03
orbit56          0.000000  1.272959e-04
orbit57          0.000000 -1.235633e-04
orbit58          0.000000  1.935030e-03
orbit59          0.000000  0.000000e+00
orbit60          0.000000 -1.436583e-04
orbit61          0.000000  3.094468e-04
orbit62          0.000000  1.567371e-04
orbit63          0.000000  2.356857e-04
orbit64          0.000000  1.604148e-03
orbit65          0.000000  3.600484e-04
orbit66          0.000000 -5.902149e-04
orbit67          0.000000  7.895992e-03
orbit68          0.000000 -2.053726e-03
orbit69          0.000000  3.506185e-04
orbit70          0.000000  4.604913e-03
orbit71          0.000000 -7.171579e-03
orbit72          0.000000 -1.402368e-02
AP               0.000000  9.660744e-01
bet              0.000000  6.925124e-06
ecc              0.000000  1.822286e-01
eccrad           0.000000  1.046357e+00
close            0.000000  0.000000e+00
constraint       0.000000  6.829839e-01
coreness         0.000000 -1.575564e-01
knn              0.000000  1.191106e-02
hubscore         0.000000 -3.815344e+01
pagerank         0.000000 -4.541661e+00
trans            0.000000 -1.299711e-01
evcent           0.000000 -2.739128e+01
first            0.000000 -6.638454e-05
upto_second      0.000000 -1.881693e-04
upto_third       0.000000  0.000000e+00
upto_fourth      0.000000  3.908698e-04
upto_fifth       0.000000  1.011803e-02
upto_sixth       0.000000 -2.892429e-02
second           0.000000 -3.423819e-04
third            0.000000  2.371259e-05
fourth           0.000000  0.000000e+00
fifth            0.000000 -3.725842e-04
sixth            0.000000 -1.893720e-02
ratio1           0.000000 -9.495601e-03
ratio2           0.000000  3.134134e-02
ratio3           0.000000 -1.174671e-01
ratio4           0.000000 -6.570930e+00
ratio5           0.000000  1.131258e+01
ratio6           0.000000  1.243213e-02
selfinter        0.000000  1.152820e+00
walktrap_vertex  0.000000 -8.686234e-01
bigcom1          0.000000  7.278561e-01
bigcom2          0.000000 -8.696516e-02
bigcom3          0.000000  1.303813e+00
bigcom4          0.000000  5.048537e-01
bigcom6          0.000000 -8.892356e-01
bigcom8          0.000000  9.852085e-01
bigcom9          0.000000 -2.999582e-02
bigcom11         0.000000 -7.701204e-01
bigcom13         0.000000 -4.686071e-01
bigcom15         0.000000 -5.139122e-01
bigcom16         0.000000 -8.112391e-01
bigcom21         0.000000 -1.833785e+00
bigcom22         0.000000  1.021322e-01
bigcom24         0.000000 -1.346754e-01
bigcom26         0.000000 -1.128916e+00
bigcom28         0.000000  1.477087e+00
bigcom30         0.000000 -1.970489e+00
bigcom31         0.000000  0.000000e+00
bigcom32         0.000000  4.809928e+00
bigcom33         0.000000 -1.867964e+00
bigcom34         0.000000  0.000000e+00
bigcom36         0.000000 -1.185613e-01
bigcom37         0.000000 -5.105659e-01
bigcom38         0.000000 -6.222856e-02
bigcom39         0.000000 -9.900119e-01
bigcom40         0.000000  1.027918e+00
bigcom43         0.000000 -4.895788e-01
bigcom44         0.000000  0.000000e+00
bigcom46         0.000000 -2.608101e-01
bigcom47         0.000000  0.000000e+00
bigcom49         0.000000 -9.991981e-02
bigcom50         0.000000 -6.797458e-01
bigcom51         0.000000 -1.880660e-02
bigcom52         0.000000 -8.951275e-01
bigcom54         0.000000  0.000000e+00
bigcom56         0.000000 -1.408798e+00
bigcom62         0.000000 -4.128874e-01
bigcom66         0.000000  0.000000e+00
bigcom68         0.000000  0.000000e+00
bigcom69         0.000000  0.000000e+00
bigcom71         0.000000  0.000000e+00
bigcom72         0.000000  0.000000e+00
bigcom73         0.000000 -4.521644e-01
bigcom74         0.000000 -3.529124e-01
bigcom75         0.000000 -4.500178e-02
bigcom76         0.000000 -3.274525e-01
bigcom77         0.000000 -5.372091e-01
bigcom79         0.000000 -5.780104e-01
bigcom80         0.000000 -9.597713e-02
bigcom82         0.000000 -6.459846e-01
bigcom83         0.000000 -5.938074e-03
bigcom84         0.000000 -7.107644e-01
bigcom85         0.000000 -2.856098e-01
bigcom87         0.000000 -5.127006e-03
bigcom89         0.000000  0.000000e+00
bigcom91         0.000000 -1.649903e-01
bigcom92         0.000000  0.000000e+00
bigcom93         0.000000  0.000000e+00
bigcom96         0.000000 -4.152374e-01
bigcom97         0.000000 -1.126907e+00
bigcom98         0.000000 -1.198741e+00
bigcom99         0.000000  0.000000e+00
bigcom101        0.000000  0.000000e+00
bigcom104        0.000000 -1.377177e+00
bigcom106        0.000000 -3.800723e-02
bigcom109        0.000000 -2.577969e-01
bigcom113        0.000000 -9.404009e-01
bigcom116        0.000000 -2.265568e-01
bigcom120        0.000000  0.000000e+00
bigcom123        0.000000  0.000000e+00
bigcom126        0.000000  0.000000e+00
bigcom127        0.000000 -3.695701e-01
bigcom137        0.000000 -1.237591e+00
bigcom139        0.000000 -5.391677e-01
bigcom140        0.000000 -2.820089e-02
bigcom143        0.000000  0.000000e+00
bigcom145        0.000000  0.000000e+00
bigcom146        0.000000  0.000000e+00
bigcom147        0.000000  0.000000e+00
bigcom149        0.000000 -3.596042e-01
bigcom153        0.000000  0.000000e+00
bigcom154        0.000000  0.000000e+00
bigcom156        0.000000 -2.094800e-01
bigcom157        0.000000  0.000000e+00
bigcom158        0.000000  0.000000e+00
bigcom160        0.000000 -1.193337e-02
bigcom161        0.000000 -2.549003e-01
bigcom162        0.000000 -4.707853e-01
bigcom164        0.000000 -3.869620e-01
bigcom166        0.000000 -3.749112e-02
bigcom167        0.000000 -6.203178e-01
bigcom171        0.000000  5.493682e+00
bigcom173        0.000000  0.000000e+00
bigcom175        0.000000 -2.512380e-01
bigcom176        0.000000  0.000000e+00
bigcom177        0.000000 -2.359804e-02
bigcom178        0.000000 -1.033883e+00
bigcom180        0.000000  5.053296e+00
bigcom181        0.000000  0.000000e+00
bigcom184        0.000000 -6.599303e-02
bigcom186        0.000000 -8.336816e-01
bigcom187        0.000000 -1.361463e+00
bigcom189        0.000000  0.000000e+00
bigcom194        0.000000 -1.573272e-01
bigcom195        0.000000 -3.282740e-01
bigcom196        0.000000 -1.243480e+00
bigcom204        0.000000  0.000000e+00
bigcom205        0.000000 -4.318096e-01
bigcom212        0.000000 -3.034377e-01
bigcom214        0.000000  0.000000e+00
bigcom222        0.000000  0.000000e+00
bigcom223        0.000000 -1.586613e+00
bigcom226        0.000000  0.000000e+00
bigcom227        0.000000  0.000000e+00
bigcom229        0.000000  0.000000e+00
bigcom233        0.000000  0.000000e+00
bigcom236        0.000000  0.000000e+00
bigcom237        0.000000 -7.097762e-01
bigcom246        0.000000 -2.215387e-01
bigcom248        0.000000 -1.534475e+00
bigcom249        0.000000 -9.251698e-02
bigcom250        0.000000  0.000000e+00
bigcom254        0.000000 -1.487467e-01
bigcom266        0.000000 -3.914194e-01
bigcom269        0.000000  0.000000e+00
bigcom272        0.000000  0.000000e+00
bigcom274        0.000000  0.000000e+00
bigcom281        0.000000  0.000000e+00
bigcom291        0.000000  0.000000e+00
bigcom292        0.000000 -5.415802e-01
bigcom295        0.000000 -9.392447e-02
bigcom299        0.000000 -1.017120e+00
bigcom301        0.000000  0.000000e+00
bigcom306        0.000000  0.000000e+00
bigcom309        0.000000  0.000000e+00
bigcom314        0.000000 -6.093397e-03
bigcom321        0.000000  0.000000e+00
bigcom341        0.000000 -7.197884e-02
bigcom350        0.000000  0.000000e+00
bigcom353        0.000000  0.000000e+00
bigcom359        0.000000 -1.071487e+00
bigcom363        0.000000  0.000000e+00
bigcom365        0.000000 -7.405938e-01
bigcom385        0.000000 -4.053772e-01
bigcom386        0.000000  0.000000e+00
bigcom408        0.000000  4.446964e+00
bigcom412        0.000000  8.716600e+00
bigcom480        0.000000  0.000000e+00
spin_vertex      0.000000 -2.015638e+00
membership_s1    0.000000  2.009573e-01
membership_s3    0.000000  0.000000e+00
membership_s4    0.000000 -1.288228e-01
membership_s5    0.000000  3.315846e-06
membership_s6    0.000000 -1.725679e+00
membership_s7    0.000000  5.363066e-01
membership_s8    0.000000 -5.132046e-01
membership_s9    0.000000  0.000000e+00
membership_s11   0.000000  0.000000e+00
membership_s12   0.000000 -3.916450e-01
membership_s14   0.000000 -9.461751e-01
membership_s15   0.000000  1.627089e+00
membership_s16   0.000000 -3.433984e-01
membership_s17   0.000000 -4.358853e-01
membership_s18   0.000000 -1.209896e+00
membership_s20   0.000000  0.000000e+00
membership_s21   0.000000 -1.543113e+00
membership_s22   0.000000 -5.276514e-02
membership_s24   0.000000 -8.961070e-01
membership_s25   0.000000 -8.403874e-01
membership_s26   0.000000  0.000000e+00
membership_s27   0.000000  1.163149e-01
membership_s28   0.000000  0.000000e+00
membership_s30   0.000000  6.774754e-01
membership_s31   0.000000 -1.343676e+00
membership_s32   0.000000  1.046752e+00
membership_s33   0.000000  0.000000e+00
membership_s36   0.000000 -1.172124e+00
membership_s37   0.000000 -7.877555e-01
V1               0.000000 -7.259205e+00
V2               0.000000  5.660235e-01
pdi              0.000000 -8.114534e+03
adhesion         0.000000 -1.872642e-04
cohesion         0.000000  1.283432e-03
inner            0.000000  9.600350e-06
outer            0.000000  4.562684e-04
ioratio          0.000000  2.248666e+00
comsize          0.000000  1.231326e-03
[1] "Dataset: med_CT Model GBM, run: 8 of 10 2015-06-22 17:32:18"
Iter   TrainDeviance   ValidDeviance   StepSize   Improve
     1        0.1159            -nan     0.0100    0.0003
     2        0.1134            -nan     0.0100    0.0000
     3        0.1120            -nan     0.0100    0.0004
     4        0.1101            -nan     0.0100    0.0003
     5        0.1076            -nan     0.0100    0.0002
     6        0.1059            -nan     0.0100    0.0002
     7        0.1046            -nan     0.0100    0.0001
     8        0.1037            -nan     0.0100    0.0001
     9        0.1026            -nan     0.0100   -0.0001
    10        0.1016            -nan     0.0100    0.0001
    20        0.0903            -nan     0.0100    0.0000
    40        0.0752            -nan     0.0100    0.0000
    60        0.0654            -nan     0.0100   -0.0000
    80        0.0574            -nan     0.0100    0.0000
    98        0.0517            -nan     0.0100   -0.0000

[1] "GBM variable coefficients"
                            var      rel.inf
orbit65                 orbit65 5.2006060998
V1                           V1 4.3165354410
orbit62                 orbit62 3.8874679519
ratio5                   ratio5 3.7076126231
graph22                 graph22 3.6931353854
comsize                 comsize 3.5022617952
outer                     outer 3.3005509070
pagerank               pagerank 3.1302457522
V2                           V2 2.8887187822
walktrap_vertex walktrap_vertex 2.6306177034
orbit56                 orbit56 2.5303350455
knn                         knn 2.2304405211
spin_vertex         spin_vertex 2.1648592475
orbit63                 orbit63 2.0086668454
bet                         bet 1.9858451024
adhesion               adhesion 1.6674647984
trans                     trans 1.6527463089
orbit55                 orbit55 1.5826032396
graph20                 graph20 1.4638546437
cohesion               cohesion 1.4347762344
inner                     inner 1.3652730292
graph25                 graph25 1.2681859155
bigcom28               bigcom28 1.2072052269
ioratio                 ioratio 1.1592180918
ratio2                   ratio2 1.1546773778
ratio3                   ratio3 1.1209955941
orbit45                 orbit45 1.1037772735
orbit66                 orbit66 1.1022035999
orbit49                 orbit49 1.0508667128
orbit18                 orbit18 0.9678637077
orbit64                 orbit64 0.9656236622
third                     third 0.9555435530
orbit50                 orbit50 0.9440574861
upto_fifth           upto_fifth 0.9403374138
orbit51                 orbit51 0.8948590772
graph13                 graph13 0.8825836159
orbit28                 orbit28 0.8409225938
orbit54                 orbit54 0.8224314053
orbit37                 orbit37 0.7225294211
orbit27                 orbit27 0.6787473956
graph7                   graph7 0.6624263515
membership_s30   membership_s30 0.6340509779
selfinter             selfinter 0.6260412829
orbit70                 orbit70 0.6031155131
orbit24                 orbit24 0.5839645704
orbit71                 orbit71 0.5824466872
orbit52                 orbit52 0.5716694747
orbit39                 orbit39 0.5706493082
orbit57                 orbit57 0.5667509142
orbit42                 orbit42 0.5623241166
graph29                 graph29 0.5451261708
orbit53                 orbit53 0.5337200924
orbit40                 orbit40 0.4949987967
orbit19                 orbit19 0.4923146306
orbit38                 orbit38 0.4730794601
bigcom3                 bigcom3 0.4435321912
graph17                 graph17 0.4399011722
orbit20                 orbit20 0.4392296255
orbit44                 orbit44 0.4228713581
orbit25                 orbit25 0.4071156256
graph6                   graph6 0.4069757478
orbit30                 orbit30 0.3944681864
orbit48                 orbit48 0.3819381978
orbit47                 orbit47 0.3744411434
orbit21                 orbit21 0.3739375227
orbit35                 orbit35 0.3636735310
orbit41                 orbit41 0.3615464068
graph10                 graph10 0.3493690693
membership_s1     membership_s1 0.3238197016
graph26                 graph26 0.3204409971
orbit12                 orbit12 0.3151266430
orbit58                 orbit58 0.3096194076
graph11                 graph11 0.3086908609
orbit5                   orbit5 0.2989914293
membership_s32   membership_s32 0.2949353964
bigcom21               bigcom21 0.2921740749
orbit11                 orbit11 0.2902272089
orbit17                 orbit17 0.2824627891
orbit67                 orbit67 0.2801383887
graph18                 graph18 0.2781701405
orbit36                 orbit36 0.2741238065
orbit61                 orbit61 0.2641310478
orbit7                   orbit7 0.2637420542
orbit32                 orbit32 0.2576711734
graph15                 graph15 0.2539606629
ratio1                   ratio1 0.2493173230
graph14                 graph14 0.2380646500
graph5                   graph5 0.2268078010
sixth                     sixth 0.2266705427
orbit31                 orbit31 0.2259615967
orbit10                 orbit10 0.2259153115
membership_s15   membership_s15 0.2233717422
coreness               coreness 0.2139101653
orbit69                 orbit69 0.2071852963
graph19                 graph19 0.2060824341
orbit6                   orbit6 0.2057346874
graph23                 graph23 0.1944359749
ratio4                   ratio4 0.1896263884
orbit23                 orbit23 0.1876866554
graph4                   graph4 0.1865303664
graph3                   graph3 0.1827111660
orbit33                 orbit33 0.1794762263
graph8                   graph8 0.1776753783
orbit68                 orbit68 0.1740335478
orbit16                 orbit16 0.1650286339
graph2                   graph2 0.1556555135
graph28                 graph28 0.1455929330
orbit9                   orbit9 0.1413594753
graph1                   graph1 0.1408036023
graph16                 graph16 0.1368956216
close                     close 0.1360252021
graph12                 graph12 0.1321375701
ratio6                   ratio6 0.1255792982
orbit46                 orbit46 0.1156528360
hubscore               hubscore 0.1045257678
bigcom4                 bigcom4 0.1026131106
orbit60                 orbit60 0.0981026597
orbit29                 orbit29 0.0964047846
upto_second         upto_second 0.0832933414
orbit4                   orbit4 0.0820879813
fourth                   fourth 0.0784812482
orbit26                 orbit26 0.0739177681
orbit59                 orbit59 0.0541894622
graph9                   graph9 0.0486914498
orbit1                   orbit1 0.0429897687
fifth                     fifth 0.0276331146
graph27                 graph27 0.0182424772
second                   second 0.0162839080
orbit2                   orbit2 0.0131520359
upto_sixth           upto_sixth 0.0129185215
orbit43                 orbit43 0.0119751866
bigcom40               bigcom40 0.0102012605
upto_third           upto_third 0.0081066491
bigcom8                 bigcom8 0.0026558766
graph24                 graph24 0.0002551988
graph0                   graph0 0.0000000000
graph21                 graph21 0.0000000000
orbit0                   orbit0 0.0000000000
orbit3                   orbit3 0.0000000000
orbit8                   orbit8 0.0000000000
orbit13                 orbit13 0.0000000000
orbit14                 orbit14 0.0000000000
orbit15                 orbit15 0.0000000000
orbit22                 orbit22 0.0000000000
orbit34                 orbit34 0.0000000000
orbit72                 orbit72 0.0000000000
AP                           AP 0.0000000000
ecc                         ecc 0.0000000000
eccrad                   eccrad 0.0000000000
constraint           constraint 0.0000000000
evcent                   evcent 0.0000000000
first                     first 0.0000000000
upto_fourth         upto_fourth 0.0000000000
bigcom1                 bigcom1 0.0000000000
bigcom2                 bigcom2 0.0000000000
bigcom6                 bigcom6 0.0000000000
bigcom9                 bigcom9 0.0000000000
bigcom11               bigcom11 0.0000000000
bigcom13               bigcom13 0.0000000000
bigcom15               bigcom15 0.0000000000
bigcom16               bigcom16 0.0000000000
bigcom22               bigcom22 0.0000000000
bigcom24               bigcom24 0.0000000000
bigcom26               bigcom26 0.0000000000
bigcom30               bigcom30 0.0000000000
bigcom31               bigcom31 0.0000000000
bigcom32               bigcom32 0.0000000000
bigcom33               bigcom33 0.0000000000
bigcom34               bigcom34 0.0000000000
bigcom36               bigcom36 0.0000000000
bigcom37               bigcom37 0.0000000000
bigcom38               bigcom38 0.0000000000
bigcom39               bigcom39 0.0000000000
bigcom43               bigcom43 0.0000000000
bigcom44               bigcom44 0.0000000000
bigcom46               bigcom46 0.0000000000
bigcom47               bigcom47 0.0000000000
bigcom49               bigcom49 0.0000000000
bigcom50               bigcom50 0.0000000000
bigcom51               bigcom51 0.0000000000
bigcom52               bigcom52 0.0000000000
bigcom54               bigcom54 0.0000000000
bigcom56               bigcom56 0.0000000000
bigcom62               bigcom62 0.0000000000
bigcom66               bigcom66 0.0000000000
bigcom68               bigcom68 0.0000000000
bigcom69               bigcom69 0.0000000000
bigcom71               bigcom71 0.0000000000
bigcom72               bigcom72 0.0000000000
bigcom73               bigcom73 0.0000000000
bigcom74               bigcom74 0.0000000000
bigcom75               bigcom75 0.0000000000
bigcom76               bigcom76 0.0000000000
bigcom77               bigcom77 0.0000000000
bigcom79               bigcom79 0.0000000000
bigcom80               bigcom80 0.0000000000
bigcom82               bigcom82 0.0000000000
bigcom83               bigcom83 0.0000000000
bigcom84               bigcom84 0.0000000000
bigcom85               bigcom85 0.0000000000
bigcom87               bigcom87 0.0000000000
bigcom89               bigcom89 0.0000000000
bigcom91               bigcom91 0.0000000000
bigcom92               bigcom92 0.0000000000
bigcom93               bigcom93 0.0000000000
bigcom96               bigcom96 0.0000000000
bigcom97               bigcom97 0.0000000000
bigcom98               bigcom98 0.0000000000
bigcom99               bigcom99 0.0000000000
bigcom101             bigcom101 0.0000000000
bigcom104             bigcom104 0.0000000000
bigcom106             bigcom106 0.0000000000
bigcom109             bigcom109 0.0000000000
bigcom113             bigcom113 0.0000000000
bigcom116             bigcom116 0.0000000000
bigcom120             bigcom120 0.0000000000
bigcom123             bigcom123 0.0000000000
bigcom126             bigcom126 0.0000000000
bigcom127             bigcom127 0.0000000000
bigcom137             bigcom137 0.0000000000
bigcom139             bigcom139 0.0000000000
bigcom140             bigcom140 0.0000000000
bigcom143             bigcom143 0.0000000000
bigcom145             bigcom145 0.0000000000
bigcom146             bigcom146 0.0000000000
bigcom147             bigcom147 0.0000000000
bigcom149             bigcom149 0.0000000000
bigcom153             bigcom153 0.0000000000
bigcom154             bigcom154 0.0000000000
bigcom156             bigcom156 0.0000000000
bigcom157             bigcom157 0.0000000000
bigcom158             bigcom158 0.0000000000
bigcom160             bigcom160 0.0000000000
bigcom161             bigcom161 0.0000000000
bigcom162             bigcom162 0.0000000000
bigcom164             bigcom164 0.0000000000
bigcom166             bigcom166 0.0000000000
bigcom167             bigcom167 0.0000000000
bigcom171             bigcom171 0.0000000000
bigcom173             bigcom173 0.0000000000
bigcom175             bigcom175 0.0000000000
bigcom176             bigcom176 0.0000000000
bigcom177             bigcom177 0.0000000000
bigcom178             bigcom178 0.0000000000
bigcom180             bigcom180 0.0000000000
bigcom181             bigcom181 0.0000000000
bigcom184             bigcom184 0.0000000000
bigcom186             bigcom186 0.0000000000
bigcom187             bigcom187 0.0000000000
bigcom189             bigcom189 0.0000000000
bigcom194             bigcom194 0.0000000000
bigcom195             bigcom195 0.0000000000
bigcom196             bigcom196 0.0000000000
bigcom204             bigcom204 0.0000000000
bigcom205             bigcom205 0.0000000000
bigcom212             bigcom212 0.0000000000
bigcom214             bigcom214 0.0000000000
bigcom222             bigcom222 0.0000000000
bigcom223             bigcom223 0.0000000000
bigcom226             bigcom226 0.0000000000
bigcom227             bigcom227 0.0000000000
bigcom229             bigcom229 0.0000000000
bigcom233             bigcom233 0.0000000000
bigcom236             bigcom236 0.0000000000
bigcom237             bigcom237 0.0000000000
bigcom246             bigcom246 0.0000000000
bigcom248             bigcom248 0.0000000000
bigcom249             bigcom249 0.0000000000
bigcom250             bigcom250 0.0000000000
bigcom254             bigcom254 0.0000000000
bigcom266             bigcom266 0.0000000000
bigcom269             bigcom269 0.0000000000
bigcom272             bigcom272 0.0000000000
bigcom274             bigcom274 0.0000000000
bigcom281             bigcom281 0.0000000000
bigcom291             bigcom291 0.0000000000
bigcom292             bigcom292 0.0000000000
bigcom295             bigcom295 0.0000000000
bigcom299             bigcom299 0.0000000000
bigcom301             bigcom301 0.0000000000
bigcom306             bigcom306 0.0000000000
bigcom309             bigcom309 0.0000000000
bigcom314             bigcom314 0.0000000000
bigcom321             bigcom321 0.0000000000
bigcom341             bigcom341 0.0000000000
bigcom350             bigcom350 0.0000000000
bigcom353             bigcom353 0.0000000000
bigcom359             bigcom359 0.0000000000
bigcom363             bigcom363 0.0000000000
bigcom365             bigcom365 0.0000000000
bigcom385             bigcom385 0.0000000000
bigcom386             bigcom386 0.0000000000
bigcom408             bigcom408 0.0000000000
bigcom412             bigcom412 0.0000000000
bigcom480             bigcom480 0.0000000000
membership_s3     membership_s3 0.0000000000
membership_s4     membership_s4 0.0000000000
membership_s5     membership_s5 0.0000000000
membership_s6     membership_s6 0.0000000000
membership_s7     membership_s7 0.0000000000
membership_s8     membership_s8 0.0000000000
membership_s9     membership_s9 0.0000000000
membership_s11   membership_s11 0.0000000000
membership_s12   membership_s12 0.0000000000
membership_s14   membership_s14 0.0000000000
membership_s16   membership_s16 0.0000000000
membership_s17   membership_s17 0.0000000000
membership_s18   membership_s18 0.0000000000
membership_s20   membership_s20 0.0000000000
membership_s21   membership_s21 0.0000000000
membership_s22   membership_s22 0.0000000000
membership_s24   membership_s24 0.0000000000
membership_s25   membership_s25 0.0000000000
membership_s26   membership_s26 0.0000000000
membership_s27   membership_s27 0.0000000000
membership_s28   membership_s28 0.0000000000
membership_s31   membership_s31 0.0000000000
membership_s33   membership_s33 0.0000000000
membership_s36   membership_s36 0.0000000000
membership_s37   membership_s37 0.0000000000
pdi                         pdi 0.0000000000
[1] "Dataset: med_CT Model RF, run: 8 of 10 2015-06-22 17:32:56"
     |      Out-of-bag   |
Tree |      MSE  %Var(y) |
   1 |   0.0196   184.33 |
   2 |  0.01911   179.72 |
   3 |  0.01871   175.90 |
   4 |  0.01728   162.53 |
   5 |  0.01616   151.98 |
   6 |  0.01512   142.14 |
   7 |  0.01477   138.93 |
   8 |  0.01488   139.87 |
   9 |  0.01433   134.72 |
  10 |  0.01476   138.84 |
  11 |  0.01409   132.48 |
  12 |  0.01342   126.20 |
  13 |  0.01318   123.92 |
  14 |  0.01317   123.88 |
  15 |  0.01319   123.99 |
  16 |  0.01282   120.52 |
  17 |  0.01284   120.72 |
  18 |  0.01283   120.67 |
  19 |  0.01281   120.42 |
  20 |  0.01278   120.17 |
  21 |   0.0124   116.58 |
  22 |  0.01237   116.31 |
  23 |  0.01242   116.75 |
  24 |  0.01231   115.76 |
  25 |  0.01227   115.38 |
  26 |  0.01218   114.56 |
  27 |  0.01211   113.90 |
  28 |  0.01215   114.21 |
  29 |  0.01211   113.84 |
  30 |  0.01207   113.53 |
  31 |  0.01191   112.01 |
  32 |  0.01181   111.03 |
  33 |  0.01172   110.17 |
  34 |  0.01172   110.18 |
  35 |  0.01176   110.62 |
  36 |   0.0117   110.01 |
  37 |  0.01167   109.70 |
  38 |  0.01167   109.70 |
  39 |   0.0116   109.08 |
  40 |  0.01161   109.21 |
  41 |  0.01151   108.19 |
  42 |  0.01147   107.86 |
  43 |  0.01145   107.67 |
  44 |  0.01142   107.42 |
  45 |  0.01141   107.32 |
  46 |   0.0114   107.21 |
  47 |  0.01137   106.90 |
  48 |  0.01133   106.49 |
  49 |  0.01132   106.40 |
  50 |  0.01126   105.86 |
  51 |  0.01126   105.83 |
  52 |  0.01121   105.41 |
  53 |   0.0112   105.27 |
  54 |  0.01118   105.12 |
  55 |  0.01118   105.08 |
  56 |  0.01117   105.08 |
  57 |  0.01119   105.21 |
  58 |  0.01116   104.97 |
  59 |  0.01116   104.97 |
  60 |  0.01114   104.76 |
  61 |   0.0111   104.36 |
  62 |   0.0111   104.39 |
  63 |   0.0111   104.34 |
  64 |  0.01108   104.15 |
  65 |  0.01105   103.90 |
  66 |  0.01104   103.83 |
  67 |  0.01102   103.59 |
  68 |    0.011   103.39 |
  69 |  0.01098   103.23 |
  70 |  0.01098   103.22 |
  71 |  0.01096   103.08 |
  72 |  0.01097   103.17 |
  73 |  0.01093   102.78 |
  74 |  0.01091   102.63 |
  75 |  0.01089   102.41 |
  76 |  0.01088   102.29 |
  77 |  0.01088   102.30 |
  78 |  0.01085   102.06 |
  79 |  0.01085   102.04 |
  80 |  0.01085   102.02 |
  81 |  0.01084   101.91 |
  82 |  0.01082   101.75 |
  83 |   0.0108   101.59 |
  84 |   0.0108   101.51 |
  85 |   0.0108   101.57 |
  86 |  0.01082   101.73 |
  87 |   0.0108   101.55 |
  88 |  0.01078   101.34 |
  89 |  0.01078   101.34 |
  90 |  0.01077   101.24 |
  91 |  0.01078   101.40 |
  92 |  0.01077   101.29 |
  93 |  0.01079   101.42 |
  94 |  0.01079   101.42 |
  95 |  0.01079   101.47 |
  96 |   0.0108   101.53 |
  97 |  0.01079   101.51 |
  98 |  0.01081   101.60 |
  99 |   0.0108   101.58 |
 100 |  0.01079   101.47 |
[1] "Random Forest variable coefficients"
                      %IncMSE IncNodePurity
graph0           4.181708e-04  3.587499e-02
graph1           3.162288e-03  2.385353e-01
graph2           1.763683e-03  1.601554e-01
graph3           1.835702e-04  1.617603e-01
graph4           5.560663e-04  1.219975e-01
graph5           2.615290e-03  2.301466e-01
graph6           1.438768e-03  9.318692e-02
graph7           3.029349e-03  3.054714e-01
graph8           2.219399e-04  1.045413e-01
graph9           4.170431e-04  1.793542e-01
graph10          1.805478e-03  2.121963e-01
graph11          1.371469e-03  2.034744e-01
graph12          1.851974e-03  2.285692e-01
graph13          6.511226e-04  1.226024e-01
graph14          7.689129e-05  2.270134e-01
graph15          1.580502e-03  1.686129e-01
graph16          4.613025e-04  1.474146e-01
graph17          3.902172e-04  1.728033e-01
graph18          2.120791e-03  2.911147e-01
graph19          1.829796e-03  2.295803e-01
graph20          2.426837e-03  4.391280e-01
graph21          4.011188e-04  2.409768e-01
graph22          1.785632e-03  2.792690e-01
graph23          3.848579e-03  1.648033e-01
graph24          4.942989e-04  2.788064e-01
graph25          2.132352e-03  4.665902e-01
graph26          1.404176e-03  1.083114e-01
graph27          1.597102e-03  1.464199e-01
graph28          3.316123e-03  1.959620e-01
graph29          1.873953e-04  1.590299e-01
orbit0           6.813718e-05  8.846868e-02
orbit1           3.002051e-03  1.756542e-01
orbit2           1.804959e-04  1.807246e-01
orbit3           9.827159e-04  2.629387e-01
orbit4           1.134477e-03  1.805275e-01
orbit5           1.153330e-03  1.636307e-01
orbit6           8.674607e-04  1.830929e-01
orbit7           3.078742e-04  1.853614e-01
orbit8           8.168741e-04  1.526832e-01
orbit9           1.525970e-03  1.819854e-01
orbit10          1.996742e-04  1.339339e-01
orbit11          1.910692e-03  1.033020e-01
orbit12          2.180402e-03  2.192878e-01
orbit13          5.566991e-04  2.000210e-01
orbit14          3.206868e-04  1.115830e-01
orbit15          3.615673e-04  1.401547e-01
orbit16          7.006435e-04  2.191839e-01
orbit17          4.826913e-04  1.072116e-01
orbit18          7.309323e-04  3.949041e-01
orbit19          1.759773e-03  1.981940e-01
orbit20          8.038033e-04  2.487183e-01
orbit21          1.105242e-03  1.385576e-01
orbit22          5.189052e-04  9.665089e-02
orbit23          7.360847e-04  2.107367e-01
orbit24          2.952155e-03  1.901351e-01
orbit25          6.642653e-04  2.559344e-01
orbit26          9.928626e-04  1.853866e-01
orbit27          1.454136e-03  2.877757e-01
orbit28          1.789780e-03  2.230979e-01
orbit29          2.870820e-03  3.099032e-01
orbit30          1.187729e-03  1.126175e-01
orbit31          4.764571e-04  1.642054e-01
orbit32          1.167607e-03  2.368978e-01
orbit33          2.418278e-03  4.704303e-02
orbit34          2.210787e-04  1.644658e-01
orbit35          2.405814e-03  2.323789e-01
orbit36          6.009627e-04  3.312140e-01
orbit37          3.679422e-04  2.082722e-01
orbit38          2.311143e-03  2.241799e-01
orbit39          1.001924e-03  3.256190e-01
orbit40          8.099032e-04  2.064737e-01
orbit41          3.117607e-04  1.065922e-01
orbit42          8.012156e-04  1.427096e-01
orbit43          2.589695e-03  2.188263e-01
orbit44          8.779490e-04  4.463923e-01
orbit45          3.314192e-03  1.972461e-01
orbit46          1.520774e-03  3.279169e-01
orbit47          4.773945e-04  1.802795e-01
orbit48          3.343813e-04  1.174441e-01
orbit49          3.401049e-03  5.670388e-01
orbit50          2.597592e-03  5.052616e-01
orbit51          1.543499e-03  4.484895e-01
orbit52          4.874518e-04  1.645470e-01
orbit53          1.033794e-03  1.050843e-01
orbit54          2.338843e-03  4.791803e-01
orbit55          2.318583e-04  2.890029e-01
orbit56          8.761449e-03  4.067558e-01
orbit57          2.929772e-03  8.894267e-02
orbit58          5.446562e-04  1.870689e-01
orbit59          1.790445e-03  3.186647e-01
orbit60          9.542966e-04  6.953132e-02
orbit61          4.570493e-05  8.339365e-02
orbit62          5.155965e-03  1.227952e+00
orbit63          9.388308e-04  4.081553e-01
orbit64          9.231119e-04  1.517538e-01
orbit65          3.766162e-03  6.393772e-01
orbit66          2.070792e-03  1.976884e-01
orbit67          1.807078e-03  9.183646e-02
orbit68          2.314937e-03  2.271241e-01
orbit69          6.847235e-05  4.314823e-02
orbit70          4.374300e-03  2.518551e-01
orbit71          2.575677e-04  1.153572e-01
orbit72          1.369779e-04  6.306873e-02
AP               3.783622e-06  1.737515e-02
bet              3.910356e-04  5.541469e-01
ecc              5.616359e-05  4.708710e-02
eccrad          -2.459155e-05  1.101896e-01
close            7.177169e-04  6.231667e-02
constraint       2.082270e-04  2.632321e-01
coreness         3.246870e-04  3.343785e-01
knn              5.925088e-04  3.530043e-01
hubscore         1.644965e-04  1.388991e-01
pagerank         3.111977e-04  7.288402e-01
trans            1.235278e-03  4.173867e-01
evcent           1.103060e-03  1.171336e-01
first            6.944859e-05  1.019288e-01
upto_second      2.340417e-04  6.025244e-02
upto_third       9.064581e-04  2.145791e-01
upto_fourth      5.221265e-04  4.889572e-02
upto_fifth       3.358886e-04  1.075625e-01
upto_sixth       1.464764e-04  1.449588e-01
second           6.772913e-04  1.075365e-01
third            1.840607e-03  6.541910e-01
fourth           7.577329e-04  2.231550e-01
fifth            9.326433e-04  1.879618e-01
sixth            4.295432e-04  3.030119e-01
ratio1           2.356575e-03  4.181383e-01
ratio2           3.507102e-03  5.935280e-01
ratio3           3.225871e-04  3.151409e-01
ratio4           9.426793e-04  5.429526e-01
ratio5           8.487117e-04  9.003567e-01
ratio6           5.673178e-04  3.466298e-01
selfinter        4.687383e-05  3.185661e-01
walktrap_vertex  3.111551e-04  4.394931e-01
bigcom1          0.000000e+00  0.000000e+00
bigcom2          0.000000e+00  0.000000e+00
bigcom3         -3.262296e-06  2.555761e-01
bigcom4          2.045508e-04  4.192018e-02
bigcom6          0.000000e+00  0.000000e+00
bigcom8          6.045034e-06  2.549924e-03
bigcom9          0.000000e+00  6.938894e-20
bigcom11         0.000000e+00  0.000000e+00
bigcom13         0.000000e+00  0.000000e+00
bigcom15         0.000000e+00  0.000000e+00
bigcom16         0.000000e+00  0.000000e+00
bigcom21         2.031224e-05  6.402950e-02
bigcom22        -2.330787e-05  8.725697e-03
bigcom24         0.000000e+00  6.938894e-20
bigcom26         0.000000e+00  0.000000e+00
bigcom28         2.340359e-04  3.786402e-01
bigcom30         0.000000e+00  0.000000e+00
bigcom31         0.000000e+00  0.000000e+00
bigcom32        -2.744141e-05  3.461941e-01
bigcom33         0.000000e+00  0.000000e+00
bigcom34         0.000000e+00  0.000000e+00
bigcom36         0.000000e+00  0.000000e+00
bigcom37         0.000000e+00  0.000000e+00
bigcom38         0.000000e+00  0.000000e+00
bigcom39         0.000000e+00  0.000000e+00
bigcom40         3.159492e-05  1.404153e-02
bigcom43         0.000000e+00  0.000000e+00
bigcom44         0.000000e+00  0.000000e+00
bigcom46         0.000000e+00  0.000000e+00
bigcom47         0.000000e+00  0.000000e+00
bigcom49         0.000000e+00  0.000000e+00
bigcom50         0.000000e+00  0.000000e+00
bigcom51         0.000000e+00  0.000000e+00
bigcom52         0.000000e+00  0.000000e+00
bigcom54         0.000000e+00  0.000000e+00
bigcom56         0.000000e+00  0.000000e+00
bigcom62         0.000000e+00  0.000000e+00
bigcom66         0.000000e+00  0.000000e+00
bigcom68         0.000000e+00  0.000000e+00
bigcom69         0.000000e+00  0.000000e+00
bigcom71         0.000000e+00  0.000000e+00
bigcom72         0.000000e+00  0.000000e+00
bigcom73         0.000000e+00  0.000000e+00
bigcom74         0.000000e+00  0.000000e+00
bigcom75         0.000000e+00  6.938894e-20
bigcom76         0.000000e+00  0.000000e+00
bigcom77         0.000000e+00  0.000000e+00
bigcom79         0.000000e+00  0.000000e+00
bigcom80         0.000000e+00  0.000000e+00
bigcom82         0.000000e+00  0.000000e+00
bigcom83         0.000000e+00  0.000000e+00
bigcom84         0.000000e+00  0.000000e+00
bigcom85         0.000000e+00  0.000000e+00
bigcom87         0.000000e+00  0.000000e+00
bigcom89         0.000000e+00  0.000000e+00
bigcom91         0.000000e+00  0.000000e+00
bigcom92         0.000000e+00  1.387779e-19
bigcom93         0.000000e+00  0.000000e+00
bigcom96         0.000000e+00  0.000000e+00
bigcom97         0.000000e+00  0.000000e+00
bigcom98         0.000000e+00  0.000000e+00
bigcom99         0.000000e+00  0.000000e+00
bigcom101        0.000000e+00  0.000000e+00
bigcom104        0.000000e+00  0.000000e+00
bigcom106        0.000000e+00  0.000000e+00
bigcom109        0.000000e+00  0.000000e+00
bigcom113        0.000000e+00  0.000000e+00
bigcom116        0.000000e+00  0.000000e+00
bigcom120        0.000000e+00  0.000000e+00
bigcom123        0.000000e+00  0.000000e+00
bigcom126        0.000000e+00  0.000000e+00
bigcom127        0.000000e+00  0.000000e+00
bigcom137        0.000000e+00  0.000000e+00
bigcom139        0.000000e+00  0.000000e+00
bigcom140        0.000000e+00  0.000000e+00
bigcom143        0.000000e+00  0.000000e+00
bigcom145        0.000000e+00  0.000000e+00
bigcom146        0.000000e+00  6.938894e-20
bigcom147        0.000000e+00  0.000000e+00
bigcom149        0.000000e+00  0.000000e+00
bigcom153        0.000000e+00  0.000000e+00
bigcom154        0.000000e+00  0.000000e+00
bigcom156        0.000000e+00  0.000000e+00
bigcom157        0.000000e+00  0.000000e+00
bigcom158        0.000000e+00  0.000000e+00
bigcom160        0.000000e+00  0.000000e+00
bigcom161        0.000000e+00  0.000000e+00
bigcom162        0.000000e+00  0.000000e+00
bigcom164        0.000000e+00  0.000000e+00
bigcom166        0.000000e+00  0.000000e+00
bigcom167        0.000000e+00  0.000000e+00
bigcom171        5.864137e-04  1.537887e+00
bigcom173        0.000000e+00  0.000000e+00
bigcom175        0.000000e+00  0.000000e+00
bigcom176        0.000000e+00  0.000000e+00
bigcom177        0.000000e+00  0.000000e+00
bigcom178        0.000000e+00  0.000000e+00
bigcom180        0.000000e+00  0.000000e+00
bigcom181        0.000000e+00  0.000000e+00
bigcom184        0.000000e+00  0.000000e+00
bigcom186        0.000000e+00  0.000000e+00
bigcom187        0.000000e+00  0.000000e+00
bigcom189        0.000000e+00  0.000000e+00
bigcom194        0.000000e+00  0.000000e+00
bigcom195        0.000000e+00  0.000000e+00
bigcom196        0.000000e+00  0.000000e+00
bigcom204        0.000000e+00  0.000000e+00
bigcom205        0.000000e+00  0.000000e+00
bigcom212        0.000000e+00  0.000000e+00
bigcom214        0.000000e+00  0.000000e+00
bigcom222        0.000000e+00  0.000000e+00
bigcom223        0.000000e+00  0.000000e+00
bigcom226        0.000000e+00  0.000000e+00
bigcom227        0.000000e+00  0.000000e+00
bigcom229        0.000000e+00  0.000000e+00
bigcom233        0.000000e+00  0.000000e+00
bigcom236        0.000000e+00  0.000000e+00
bigcom237        0.000000e+00  0.000000e+00
bigcom246        0.000000e+00  0.000000e+00
bigcom248        0.000000e+00  0.000000e+00
bigcom249        0.000000e+00  0.000000e+00
bigcom250        0.000000e+00  0.000000e+00
bigcom254        0.000000e+00  0.000000e+00
bigcom266        0.000000e+00  0.000000e+00
bigcom269        0.000000e+00  0.000000e+00
bigcom272        0.000000e+00  0.000000e+00
bigcom274        0.000000e+00  0.000000e+00
bigcom281        0.000000e+00  0.000000e+00
bigcom291        0.000000e+00  0.000000e+00
bigcom292        0.000000e+00  0.000000e+00
bigcom295        0.000000e+00  0.000000e+00
bigcom299        0.000000e+00  0.000000e+00
bigcom301        0.000000e+00  0.000000e+00
bigcom306        0.000000e+00  0.000000e+00
bigcom309        0.000000e+00  0.000000e+00
bigcom314        0.000000e+00  0.000000e+00
bigcom321        0.000000e+00  0.000000e+00
bigcom341        0.000000e+00  0.000000e+00
bigcom350        0.000000e+00  0.000000e+00
bigcom353        0.000000e+00  0.000000e+00
bigcom359        0.000000e+00  0.000000e+00
bigcom363        0.000000e+00  0.000000e+00
bigcom365        0.000000e+00  0.000000e+00
bigcom385        0.000000e+00  0.000000e+00
bigcom386        0.000000e+00  0.000000e+00
bigcom408       -2.161742e-05  3.836655e-01
bigcom412        4.330007e-04  1.712115e+00
bigcom480        0.000000e+00  0.000000e+00
spin_vertex      7.872926e-04  1.191256e+00
membership_s1    1.135153e-04  4.275794e-02
membership_s3    0.000000e+00  0.000000e+00
membership_s4    0.000000e+00  9.473684e-03
membership_s5    1.545099e-05  2.113072e-02
membership_s6    0.000000e+00  0.000000e+00
membership_s7    1.931417e-07  4.321681e-02
membership_s8    0.000000e+00  0.000000e+00
membership_s9    0.000000e+00  0.000000e+00
membership_s11   0.000000e+00  0.000000e+00
membership_s12   0.000000e+00  0.000000e+00
membership_s14   0.000000e+00  0.000000e+00
membership_s15   3.718139e-05  7.047985e-02
membership_s16   0.000000e+00  0.000000e+00
membership_s17   0.000000e+00  0.000000e+00
membership_s18   0.000000e+00  0.000000e+00
membership_s20   0.000000e+00  0.000000e+00
membership_s21   0.000000e+00  0.000000e+00
membership_s22   0.000000e+00  0.000000e+00
membership_s24   0.000000e+00  0.000000e+00
membership_s25   0.000000e+00  0.000000e+00
membership_s26   0.000000e+00  0.000000e+00
membership_s27   6.855381e-06  3.869668e-02
membership_s28   0.000000e+00  0.000000e+00
membership_s30   3.486406e-05  1.420973e-02
membership_s31   0.000000e+00  0.000000e+00
membership_s32   4.027948e-05  1.149741e-01
membership_s33   0.000000e+00  0.000000e+00
membership_s36   0.000000e+00  0.000000e+00
membership_s37   0.000000e+00  0.000000e+00
V1               1.256380e-03  9.720311e-01
V2               3.237762e-04  9.835438e-01
pdi             -1.800115e-06  2.166667e-03
adhesion         1.170150e-02  6.804124e-01
cohesion         1.032181e-02  5.368399e-01
inner            4.554779e-04  7.550466e-01
outer            6.700593e-04  6.505424e-01
ioratio          1.600851e-03  5.275751e-01
comsize          1.289885e-03  9.460401e-01
[1] "Dataset: med_CT Model GLM, run: 8 of 10 2015-06-22 17:33:56"
[1] "glmnet variable coefficients"
                     [,1]          [,2]
(Intercept)     -4.522006  6.310204e+01
graph0           0.000000 -9.694796e-03
graph1           0.000000  3.112450e-05
graph2           0.000000  6.430286e-03
graph3           0.000000 -5.486899e-06
graph4           0.000000  0.000000e+00
graph5           0.000000 -5.271417e-04
graph6           0.000000  0.000000e+00
graph7           0.000000  2.559851e-04
graph8           0.000000 -3.502055e-03
graph9           0.000000  6.062893e-08
graph10          0.000000  4.545544e-09
graph11          0.000000 -9.721679e-10
graph12          0.000000  2.785824e-08
graph13          0.000000  0.000000e+00
graph14          0.000000  2.957990e-08
graph15          0.000000 -2.374224e-07
graph16          0.000000 -1.067933e-06
graph17          0.000000  0.000000e+00
graph18          0.000000  2.917217e-05
graph19          0.000000  0.000000e+00
graph20          0.000000 -4.366154e-05
graph21          0.000000  1.733376e-05
graph22          0.000000 -2.532524e-05
graph23          0.000000  0.000000e+00
graph24          0.000000 -1.399938e-05
graph25          0.000000  0.000000e+00
graph26          0.000000 -3.976125e-05
graph27          0.000000 -4.079576e-05
graph28          0.000000  0.000000e+00
graph29          0.000000 -1.330842e-02
orbit0           0.000000 -4.128583e-03
orbit1           0.000000  3.404831e-05
orbit2           0.000000  1.671858e-05
orbit3           0.000000  8.760995e-03
orbit4           0.000000 -3.721756e-05
orbit5           0.000000  1.812854e-05
orbit6           0.000000  0.000000e+00
orbit7           0.000000  1.106792e-04
orbit8           0.000000 -3.765556e-04
orbit9           0.000000  3.952824e-05
orbit10          0.000000  0.000000e+00
orbit11          0.000000  1.059107e-03
orbit12          0.000000  2.978774e-03
orbit13          0.000000 -1.570001e-02
orbit14          0.000000  0.000000e+00
orbit15          0.000000  9.772217e-08
orbit16          0.000000  3.350088e-07
orbit17          0.000000  4.308503e-09
orbit18          0.000000  4.054866e-09
orbit19          0.000000  0.000000e+00
orbit20          0.000000  1.082275e-07
orbit21          0.000000 -3.795801e-06
orbit22          0.000000 -1.057426e-09
orbit23          0.000000 -2.305675e-05
orbit24          0.000000  1.346124e-06
orbit25          0.000000 -8.058177e-08
orbit26          0.000000 -1.720747e-06
orbit27          0.000000  1.240780e-05
orbit28          0.000000  6.628504e-07
orbit29          0.000000 -3.023178e-06
orbit30          0.000000 -3.203529e-05
orbit31          0.000000  3.830935e-08
orbit32          0.000000  3.580874e-08
orbit33          0.000000  1.495231e-05
orbit34          0.000000 -1.973445e-09
orbit35          0.000000 -1.361773e-05
orbit36          0.000000 -1.968791e-07
orbit37          0.000000 -2.708326e-07
orbit38          0.000000  1.293664e-04
orbit39          0.000000 -1.226113e-05
orbit40          0.000000  1.775226e-06
orbit41          0.000000 -4.426536e-06
orbit42          0.000000  5.785733e-05
orbit43          0.000000  3.273105e-05
orbit44          0.000000 -1.607232e-03
orbit45          0.000000  2.936384e-07
orbit46          0.000000  1.201568e-06
orbit47          0.000000 -6.864369e-05
orbit48          0.000000 -4.678586e-06
orbit49          0.000000 -4.624276e-05
orbit50          0.000000 -1.402852e-04
orbit51          0.000000  3.592303e-05
orbit52          0.000000  5.128473e-05
orbit53          0.000000  1.785688e-04
orbit54          0.000000 -2.910327e-05
orbit55          0.000000  3.311554e-03
orbit56          0.000000  1.553322e-04
orbit57          0.000000 -2.064828e-05
orbit58          0.000000  7.699736e-04
orbit59          0.000000 -2.378286e-05
orbit60          0.000000 -3.373879e-04
orbit61          0.000000  7.829617e-05
orbit62          0.000000  8.893327e-04
orbit63          0.000000 -2.413262e-04
orbit64          0.000000  1.411207e-03
orbit65          0.000000  9.982992e-05
orbit66          0.000000 -1.046596e-03
orbit67          0.000000  8.601489e-03
orbit68          0.000000 -6.416865e-04
orbit69          0.000000  4.534084e-03
orbit70          0.000000  5.021914e-03
orbit71          0.000000 -1.021053e-02
orbit72          0.000000 -1.319517e-02
AP               0.000000  2.267912e-01
bet              0.000000  8.792764e-06
ecc              0.000000  1.191908e-01
eccrad           0.000000  6.886229e-01
close            0.000000  0.000000e+00
constraint       0.000000  1.310139e+00
coreness         0.000000 -1.206297e-01
knn              0.000000  2.975455e-03
hubscore         0.000000  0.000000e+00
pagerank         0.000000 -3.951822e+00
trans            0.000000 -3.721190e-01
evcent           0.000000 -7.988808e-03
first            0.000000 -1.317846e-03
upto_second      0.000000 -8.679234e-05
upto_third       0.000000  0.000000e+00
upto_fourth      0.000000  4.677793e-05
upto_fifth       0.000000  1.158282e-02
upto_sixth       0.000000 -1.919096e-02
second           0.000000 -7.570578e-05
third            0.000000  2.811303e-05
fourth           0.000000  0.000000e+00
fifth            0.000000 -4.387758e-05
sixth            0.000000 -1.997720e-02
ratio1           0.000000 -2.441488e-03
ratio2           0.000000  1.994971e-02
ratio3           0.000000  0.000000e+00
ratio4           0.000000 -2.724966e+00
ratio5           0.000000  1.197757e+01
ratio6           0.000000  6.976748e-03
selfinter        0.000000  8.259692e-01
walktrap_vertex  0.000000 -8.550358e-01
bigcom1          0.000000  6.998817e-02
bigcom2          0.000000 -1.741445e-01
bigcom3          0.000000  9.437026e-01
bigcom4          0.000000  3.334645e-01
bigcom6          0.000000 -9.412496e-01
bigcom8          0.000000  5.129996e-01
bigcom9          0.000000 -1.000103e-01
bigcom11         0.000000 -6.631306e-01
bigcom13         0.000000 -3.890774e-01
bigcom15         0.000000 -3.619636e-01
bigcom16         0.000000 -5.734585e-01
bigcom21         0.000000  3.214992e-01
bigcom22         0.000000  4.598266e-02
bigcom24         0.000000 -2.862667e-01
bigcom26         0.000000 -1.035701e+00
bigcom28         0.000000  1.316487e+00
bigcom30         0.000000 -2.054137e+00
bigcom31         0.000000  0.000000e+00
bigcom32         0.000000  4.701211e+00
bigcom33         0.000000 -1.693485e+00
bigcom34         0.000000  0.000000e+00
bigcom36         0.000000 -8.335323e-01
bigcom37         0.000000 -4.606176e-01
bigcom38         0.000000 -4.734495e-02
bigcom39         0.000000 -5.619966e-01
bigcom40         0.000000  7.619022e-01
bigcom43         0.000000 -4.401726e-01
bigcom44         0.000000  0.000000e+00
bigcom46         0.000000 -2.605491e-01
bigcom47         0.000000  0.000000e+00
bigcom49         0.000000 -2.165187e-01
bigcom50         0.000000 -5.657394e-01
bigcom51         0.000000 -2.137360e-01
bigcom52         0.000000 -7.069413e-01
bigcom54         0.000000  0.000000e+00
bigcom56         0.000000 -1.420733e+00
bigcom62         0.000000 -4.127887e-01
bigcom66         0.000000  0.000000e+00
bigcom68         0.000000  0.000000e+00
bigcom69         0.000000  0.000000e+00
bigcom71         0.000000  0.000000e+00
bigcom72         0.000000  0.000000e+00
bigcom73         0.000000 -4.507909e-01
bigcom74         0.000000 -4.005928e-01
bigcom75         0.000000 -5.113740e-02
bigcom76         0.000000 -2.292507e-01
bigcom77         0.000000 -5.220512e-01
bigcom79         0.000000 -7.542183e-01
bigcom80         0.000000 -1.441703e-01
bigcom82         0.000000 -7.720354e-01
bigcom83         0.000000 -3.987392e-02
bigcom84         0.000000 -8.960123e-01
bigcom85         0.000000 -4.010919e-01
bigcom87         0.000000 -1.371813e-01
bigcom89         0.000000  0.000000e+00
bigcom91         0.000000 -3.079920e-01
bigcom92         0.000000  0.000000e+00
bigcom93         0.000000  0.000000e+00
bigcom96         0.000000 -4.020228e-01
bigcom97         0.000000 -1.100386e+00
bigcom98         0.000000 -1.204565e+00
bigcom99         0.000000  0.000000e+00
bigcom101        0.000000  0.000000e+00
bigcom104        0.000000 -1.367813e+00
bigcom106        0.000000 -2.428223e-01
bigcom109        0.000000 -4.136277e-01
bigcom113        0.000000 -5.303149e-01
bigcom116        0.000000 -5.090156e-01
bigcom120        0.000000  0.000000e+00
bigcom123        0.000000 -6.959937e-02
bigcom126        0.000000  0.000000e+00
bigcom127        0.000000 -8.375141e-01
bigcom137        0.000000 -1.391852e+00
bigcom139        0.000000 -5.765664e-01
bigcom140        0.000000 -1.260933e-01
bigcom143        0.000000  0.000000e+00
bigcom145        0.000000  0.000000e+00
bigcom146        0.000000  0.000000e+00
bigcom147        0.000000  0.000000e+00
bigcom149        0.000000 -4.896782e-01
bigcom153        0.000000 -4.730994e-02
bigcom154        0.000000  0.000000e+00
bigcom156        0.000000 -3.329157e-01
bigcom157        0.000000  0.000000e+00
bigcom158        0.000000  0.000000e+00
bigcom160        0.000000 -6.067137e-02
bigcom161        0.000000 -3.937396e-01
bigcom162        0.000000 -5.065136e-01
bigcom164        0.000000 -4.689226e-01
bigcom166        0.000000 -6.560630e-01
bigcom167        0.000000 -5.358208e-01
bigcom171        0.000000  4.553452e+00
bigcom173        0.000000  0.000000e+00
bigcom175        0.000000 -3.649137e-01
bigcom176        0.000000  0.000000e+00
bigcom177        0.000000  0.000000e+00
bigcom178        0.000000 -1.035669e+00
bigcom180        0.000000 -8.974685e-02
bigcom181        0.000000  0.000000e+00
bigcom184        0.000000 -1.124582e+00
bigcom186        0.000000 -9.157776e-01
bigcom187        0.000000 -1.173956e+00
bigcom189        0.000000  0.000000e+00
bigcom194        0.000000 -3.987272e-01
bigcom195        0.000000 -4.534852e-01
bigcom196        0.000000 -1.059671e+00
bigcom204        0.000000  0.000000e+00
bigcom205        0.000000 -4.294335e-01
bigcom212        0.000000 -1.752171e-01
bigcom214        0.000000  0.000000e+00
bigcom222        0.000000  0.000000e+00
bigcom223        0.000000 -1.360303e+00
bigcom226        0.000000 -6.279865e-02
bigcom227        0.000000  0.000000e+00
bigcom229        0.000000  0.000000e+00
bigcom233        0.000000  0.000000e+00
bigcom236        0.000000  0.000000e+00
bigcom237        0.000000 -7.021829e-01
bigcom246        0.000000 -3.426232e-01
bigcom248        0.000000 -1.505740e+00
bigcom249        0.000000 -2.286607e-01
bigcom250        0.000000  0.000000e+00
bigcom254        0.000000 -4.524131e-01
bigcom266        0.000000 -4.780268e-01
bigcom269        0.000000  0.000000e+00
bigcom272        0.000000  0.000000e+00
bigcom274        0.000000  0.000000e+00
bigcom281        0.000000  0.000000e+00
bigcom291        0.000000 -5.872994e-03
bigcom292        0.000000 -4.303355e-01
bigcom295        0.000000 -9.092187e-02
bigcom299        0.000000 -8.186944e-01
bigcom301        0.000000 -2.630745e-03
bigcom306        0.000000  0.000000e+00
bigcom309        0.000000  0.000000e+00
bigcom314        0.000000 -7.015561e-02
bigcom321        0.000000 -9.368441e-01
bigcom341        0.000000 -1.333248e-01
bigcom350        0.000000 -5.788811e-02
bigcom353        0.000000  0.000000e+00
bigcom359        0.000000 -6.737750e-01
bigcom363        0.000000  0.000000e+00
bigcom365        0.000000 -6.418837e-02
bigcom385        0.000000 -4.764446e-01
bigcom386        0.000000  0.000000e+00
bigcom408        0.000000  3.174215e+00
bigcom412        0.000000  8.454340e+00
bigcom480        0.000000  0.000000e+00
spin_vertex      0.000000 -1.422156e+00
membership_s1    0.000000  9.254815e-02
membership_s3    0.000000  0.000000e+00
membership_s4    0.000000 -2.207778e-02
membership_s5    0.000000  1.224737e-01
membership_s6    0.000000 -1.428737e+00
membership_s7    0.000000  5.230372e-01
membership_s8    0.000000 -4.534841e-01
membership_s9    0.000000 -1.368462e-01
membership_s11   0.000000  0.000000e+00
membership_s12   0.000000 -3.522356e-01
membership_s14   0.000000 -7.099518e-01
membership_s15   0.000000  1.312197e+00
membership_s16   0.000000  0.000000e+00
membership_s17   0.000000 -3.347296e-01
membership_s18   0.000000 -1.033759e+00
membership_s20   0.000000  0.000000e+00
membership_s21   0.000000 -1.155360e+00
membership_s22   0.000000 -8.707896e-02
membership_s24   0.000000 -5.314439e-01
membership_s25   0.000000 -4.721630e-01
membership_s26   0.000000  0.000000e+00
membership_s27   0.000000  4.380415e-02
membership_s28   0.000000  0.000000e+00
membership_s30   0.000000  5.842595e-01
membership_s31   0.000000 -1.312429e+00
membership_s32   0.000000  1.129053e+00
membership_s33   0.000000  0.000000e+00
membership_s36   0.000000 -8.617490e-01
membership_s37   0.000000 -6.252772e-01
V1               0.000000 -6.863259e+00
V2               0.000000  9.164595e-02
pdi              0.000000 -5.874308e+03
adhesion         0.000000 -4.217993e-04
cohesion         0.000000  8.560529e-04
inner            0.000000 -2.761840e-07
outer            0.000000  3.987239e-04
ioratio          0.000000  3.954356e+00
comsize          0.000000  6.423416e-04
[1] "Dataset: med_CT Model GBM, run: 9 of 10 2015-06-22 17:35:29"
Iter   TrainDeviance   ValidDeviance   StepSize   Improve
     1        0.1144            -nan     0.0100    0.0008
     2        0.1124            -nan     0.0100    0.0003
     3        0.1102            -nan     0.0100    0.0002
     4        0.1083            -nan     0.0100    0.0003
     5        0.1066            -nan     0.0100    0.0001
     6        0.1046            -nan     0.0100    0.0000
     7        0.1029            -nan     0.0100    0.0001
     8        0.1011            -nan     0.0100    0.0001
     9        0.1001            -nan     0.0100    0.0002
    10        0.0987            -nan     0.0100   -0.0001
    20        0.0878            -nan     0.0100   -0.0000
    40        0.0715            -nan     0.0100    0.0001
    60        0.0617            -nan     0.0100   -0.0000
    80        0.0540            -nan     0.0100    0.0000
    98        0.0483            -nan     0.0100   -0.0000

[1] "GBM variable coefficients"
                            var     rel.inf
orbit65                 orbit65 5.207383705
orbit62                 orbit62 4.601095228
knn                         knn 4.282558405
graph22                 graph22 4.056311466
outer                     outer 3.689320763
comsize                 comsize 3.339042246
orbit56                 orbit56 3.045469387
ratio5                   ratio5 2.805105253
V1                           V1 2.794179766
bigcom28               bigcom28 2.681655466
adhesion               adhesion 2.630869348
bet                         bet 2.364549466
V2                           V2 2.192818064
spin_vertex         spin_vertex 1.813660209
pagerank               pagerank 1.569697982
orbit18                 orbit18 1.566924257
trans                     trans 1.483028945
cohesion               cohesion 1.450287696
graph20                 graph20 1.388244528
inner                     inner 1.344395027
orbit28                 orbit28 1.342102196
ioratio                 ioratio 1.341211002
ratio2                   ratio2 1.285212368
ratio3                   ratio3 1.230072898
orbit63                 orbit63 1.202408918
ratio1                   ratio1 1.174817442
selfinter             selfinter 1.142465021
graph21                 graph21 1.042914613
orbit39                 orbit39 0.995532752
graph19                 graph19 0.949830682
bigcom3                 bigcom3 0.885820989
graph27                 graph27 0.865897202
orbit37                 orbit37 0.843700101
orbit50                 orbit50 0.830650082
graph6                   graph6 0.829514327
walktrap_vertex walktrap_vertex 0.808943017
graph14                 graph14 0.749359244
ratio4                   ratio4 0.746470696
orbit49                 orbit49 0.730600786
third                     third 0.730582014
orbit70                 orbit70 0.712483269
orbit20                 orbit20 0.696105496
graph8                   graph8 0.626125292
orbit55                 orbit55 0.608421965
orbit12                 orbit12 0.585111980
orbit16                 orbit16 0.547306635
orbit31                 orbit31 0.546719578
orbit36                 orbit36 0.539511880
orbit30                 orbit30 0.533288970
orbit17                 orbit17 0.533233619
graph10                 graph10 0.521593279
graph29                 graph29 0.512807365
graph2                   graph2 0.499805557
orbit25                 orbit25 0.458566152
graph28                 graph28 0.453025347
orbit41                 orbit41 0.452991429
orbit44                 orbit44 0.451637714
orbit45                 orbit45 0.449564458
graph5                   graph5 0.448332740
graph18                 graph18 0.442348158
orbit52                 orbit52 0.435322647
orbit47                 orbit47 0.433358422
orbit42                 orbit42 0.429077059
orbit27                 orbit27 0.421767453
upto_fifth           upto_fifth 0.416788999
fifth                     fifth 0.401299638
orbit54                 orbit54 0.394536656
orbit53                 orbit53 0.372370160
graph23                 graph23 0.371918615
ecc                         ecc 0.361531746
orbit64                 orbit64 0.356928930
sixth                     sixth 0.347087856
orbit13                 orbit13 0.345363302
orbit33                 orbit33 0.343552019
orbit5                   orbit5 0.341610443
graph24                 graph24 0.338551086
close                     close 0.335589098
orbit4                   orbit4 0.331545057
orbit26                 orbit26 0.319007154
orbit69                 orbit69 0.313711335
membership_s30   membership_s30 0.312973896
graph1                   graph1 0.312657725
membership_s1     membership_s1 0.308825255
membership_s32   membership_s32 0.300104237
graph7                   graph7 0.283710143
graph4                   graph4 0.282863135
orbit7                   orbit7 0.276318309
bigcom21               bigcom21 0.271579491
constraint           constraint 0.264078753
orbit21                 orbit21 0.262761051
orbit40                 orbit40 0.246891041
orbit23                 orbit23 0.246082958
orbit24                 orbit24 0.223684812
graph25                 graph25 0.219681287
ratio6                   ratio6 0.213547288
orbit71                 orbit71 0.212582156
orbit68                 orbit68 0.210006282
orbit38                 orbit38 0.208714601
orbit35                 orbit35 0.184851933
graph13                 graph13 0.174032937
orbit67                 orbit67 0.166250604
orbit43                 orbit43 0.164473948
orbit48                 orbit48 0.157081870
orbit11                 orbit11 0.156848168
orbit58                 orbit58 0.149063544
orbit61                 orbit61 0.144597626
orbit10                 orbit10 0.144572880
orbit51                 orbit51 0.141875483
second                   second 0.140067472
orbit46                 orbit46 0.138115245
upto_second         upto_second 0.128806902
graph11                 graph11 0.124819075
graph3                   graph3 0.122093377
graph15                 graph15 0.120914090
orbit15                 orbit15 0.117009989
coreness               coreness 0.105055889
graph26                 graph26 0.098700026
orbit57                 orbit57 0.082869402
hubscore               hubscore 0.078213292
orbit29                 orbit29 0.075761718
graph17                 graph17 0.071941982
orbit2                   orbit2 0.066295441
bigcom1                 bigcom1 0.044564005
upto_sixth           upto_sixth 0.038261430
orbit9                   orbit9 0.035325891
orbit60                 orbit60 0.028296298
graph12                 graph12 0.020987971
graph16                 graph16 0.016176462
orbit66                 orbit66 0.013791785
graph0                   graph0 0.013616331
orbit59                 orbit59 0.009907478
bigcom8                 bigcom8 0.003094924
graph9                   graph9 0.000000000
orbit0                   orbit0 0.000000000
orbit1                   orbit1 0.000000000
orbit3                   orbit3 0.000000000
orbit6                   orbit6 0.000000000
orbit8                   orbit8 0.000000000
orbit14                 orbit14 0.000000000
orbit19                 orbit19 0.000000000
orbit22                 orbit22 0.000000000
orbit32                 orbit32 0.000000000
orbit34                 orbit34 0.000000000
orbit72                 orbit72 0.000000000
AP                           AP 0.000000000
eccrad                   eccrad 0.000000000
evcent                   evcent 0.000000000
first                     first 0.000000000
upto_third           upto_third 0.000000000
upto_fourth         upto_fourth 0.000000000
fourth                   fourth 0.000000000
bigcom2                 bigcom2 0.000000000
bigcom4                 bigcom4 0.000000000
bigcom6                 bigcom6 0.000000000
bigcom9                 bigcom9 0.000000000
bigcom11               bigcom11 0.000000000
bigcom13               bigcom13 0.000000000
bigcom15               bigcom15 0.000000000
bigcom16               bigcom16 0.000000000
bigcom22               bigcom22 0.000000000
bigcom24               bigcom24 0.000000000
bigcom26               bigcom26 0.000000000
bigcom30               bigcom30 0.000000000
bigcom31               bigcom31 0.000000000
bigcom32               bigcom32 0.000000000
bigcom33               bigcom33 0.000000000
bigcom34               bigcom34 0.000000000
bigcom36               bigcom36 0.000000000
bigcom37               bigcom37 0.000000000
bigcom38               bigcom38 0.000000000
bigcom39               bigcom39 0.000000000
bigcom40               bigcom40 0.000000000
bigcom43               bigcom43 0.000000000
bigcom44               bigcom44 0.000000000
bigcom46               bigcom46 0.000000000
bigcom47               bigcom47 0.000000000
bigcom49               bigcom49 0.000000000
bigcom50               bigcom50 0.000000000
bigcom51               bigcom51 0.000000000
bigcom52               bigcom52 0.000000000
bigcom54               bigcom54 0.000000000
bigcom56               bigcom56 0.000000000
bigcom62               bigcom62 0.000000000
bigcom66               bigcom66 0.000000000
bigcom68               bigcom68 0.000000000
bigcom69               bigcom69 0.000000000
bigcom71               bigcom71 0.000000000
bigcom72               bigcom72 0.000000000
bigcom73               bigcom73 0.000000000
bigcom74               bigcom74 0.000000000
bigcom75               bigcom75 0.000000000
bigcom76               bigcom76 0.000000000
bigcom77               bigcom77 0.000000000
bigcom79               bigcom79 0.000000000
bigcom80               bigcom80 0.000000000
bigcom82               bigcom82 0.000000000
bigcom83               bigcom83 0.000000000
bigcom84               bigcom84 0.000000000
bigcom85               bigcom85 0.000000000
bigcom87               bigcom87 0.000000000
bigcom89               bigcom89 0.000000000
bigcom91               bigcom91 0.000000000
bigcom92               bigcom92 0.000000000
bigcom93               bigcom93 0.000000000
bigcom96               bigcom96 0.000000000
bigcom97               bigcom97 0.000000000
bigcom98               bigcom98 0.000000000
bigcom99               bigcom99 0.000000000
bigcom101             bigcom101 0.000000000
bigcom104             bigcom104 0.000000000
bigcom106             bigcom106 0.000000000
bigcom109             bigcom109 0.000000000
bigcom113             bigcom113 0.000000000
bigcom116             bigcom116 0.000000000
bigcom120             bigcom120 0.000000000
bigcom123             bigcom123 0.000000000
bigcom126             bigcom126 0.000000000
bigcom127             bigcom127 0.000000000
bigcom137             bigcom137 0.000000000
bigcom139             bigcom139 0.000000000
bigcom140             bigcom140 0.000000000
bigcom143             bigcom143 0.000000000
bigcom145             bigcom145 0.000000000
bigcom146             bigcom146 0.000000000
bigcom147             bigcom147 0.000000000
bigcom149             bigcom149 0.000000000
bigcom153             bigcom153 0.000000000
bigcom154             bigcom154 0.000000000
bigcom156             bigcom156 0.000000000
bigcom157             bigcom157 0.000000000
bigcom158             bigcom158 0.000000000
bigcom160             bigcom160 0.000000000
bigcom161             bigcom161 0.000000000
bigcom162             bigcom162 0.000000000
bigcom164             bigcom164 0.000000000
bigcom166             bigcom166 0.000000000
bigcom167             bigcom167 0.000000000
bigcom171             bigcom171 0.000000000
bigcom173             bigcom173 0.000000000
bigcom175             bigcom175 0.000000000
bigcom176             bigcom176 0.000000000
bigcom177             bigcom177 0.000000000
bigcom178             bigcom178 0.000000000
bigcom180             bigcom180 0.000000000
bigcom181             bigcom181 0.000000000
bigcom184             bigcom184 0.000000000
bigcom186             bigcom186 0.000000000
bigcom187             bigcom187 0.000000000
bigcom189             bigcom189 0.000000000
bigcom194             bigcom194 0.000000000
bigcom195             bigcom195 0.000000000
bigcom196             bigcom196 0.000000000
bigcom204             bigcom204 0.000000000
bigcom205             bigcom205 0.000000000
bigcom212             bigcom212 0.000000000
bigcom214             bigcom214 0.000000000
bigcom222             bigcom222 0.000000000
bigcom223             bigcom223 0.000000000
bigcom226             bigcom226 0.000000000
bigcom227             bigcom227 0.000000000
bigcom229             bigcom229 0.000000000
bigcom233             bigcom233 0.000000000
bigcom236             bigcom236 0.000000000
bigcom237             bigcom237 0.000000000
bigcom246             bigcom246 0.000000000
bigcom248             bigcom248 0.000000000
bigcom249             bigcom249 0.000000000
bigcom250             bigcom250 0.000000000
bigcom254             bigcom254 0.000000000
bigcom266             bigcom266 0.000000000
bigcom269             bigcom269 0.000000000
bigcom272             bigcom272 0.000000000
bigcom274             bigcom274 0.000000000
bigcom281             bigcom281 0.000000000
bigcom291             bigcom291 0.000000000
bigcom292             bigcom292 0.000000000
bigcom295             bigcom295 0.000000000
bigcom299             bigcom299 0.000000000
bigcom301             bigcom301 0.000000000
bigcom306             bigcom306 0.000000000
bigcom309             bigcom309 0.000000000
bigcom314             bigcom314 0.000000000
bigcom321             bigcom321 0.000000000
bigcom341             bigcom341 0.000000000
bigcom350             bigcom350 0.000000000
bigcom353             bigcom353 0.000000000
bigcom359             bigcom359 0.000000000
bigcom363             bigcom363 0.000000000
bigcom365             bigcom365 0.000000000
bigcom385             bigcom385 0.000000000
bigcom386             bigcom386 0.000000000
bigcom408             bigcom408 0.000000000
bigcom412             bigcom412 0.000000000
bigcom480             bigcom480 0.000000000
membership_s3     membership_s3 0.000000000
membership_s4     membership_s4 0.000000000
membership_s5     membership_s5 0.000000000
membership_s6     membership_s6 0.000000000
membership_s7     membership_s7 0.000000000
membership_s8     membership_s8 0.000000000
membership_s9     membership_s9 0.000000000
membership_s11   membership_s11 0.000000000
membership_s12   membership_s12 0.000000000
membership_s14   membership_s14 0.000000000
membership_s15   membership_s15 0.000000000
membership_s16   membership_s16 0.000000000
membership_s17   membership_s17 0.000000000
membership_s18   membership_s18 0.000000000
membership_s20   membership_s20 0.000000000
membership_s21   membership_s21 0.000000000
membership_s22   membership_s22 0.000000000
membership_s24   membership_s24 0.000000000
membership_s25   membership_s25 0.000000000
membership_s26   membership_s26 0.000000000
membership_s27   membership_s27 0.000000000
membership_s28   membership_s28 0.000000000
membership_s31   membership_s31 0.000000000
membership_s33   membership_s33 0.000000000
membership_s36   membership_s36 0.000000000
membership_s37   membership_s37 0.000000000
pdi                         pdi 0.000000000
[1] "Dataset: med_CT Model RF, run: 9 of 10 2015-06-22 17:36:06"
     |      Out-of-bag   |
Tree |      MSE  %Var(y) |
   1 |  0.02139   203.36 |
   2 |   0.0191   181.56 |
   3 |  0.01756   166.90 |
   4 |  0.01601   152.18 |
   5 |  0.01628   154.72 |
   6 |  0.01568   149.05 |
   7 |  0.01554   147.68 |
   8 |  0.01509   143.40 |
   9 |   0.0147   139.73 |
  10 |   0.0142   134.97 |
  11 |  0.01379   131.05 |
  12 |  0.01327   126.14 |
  13 |  0.01292   122.80 |
  14 |  0.01263   120.08 |
  15 |  0.01239   117.81 |
  16 |  0.01249   118.70 |
  17 |  0.01253   119.13 |
  18 |   0.0125   118.85 |
  19 |  0.01237   117.56 |
  20 |  0.01206   114.63 |
  21 |  0.01179   112.11 |
  22 |  0.01191   113.20 |
  23 |  0.01184   112.52 |
  24 |  0.01181   112.26 |
  25 |  0.01168   111.01 |
  26 |  0.01159   110.19 |
  27 |  0.01154   109.68 |
  28 |  0.01152   109.52 |
  29 |  0.01141   108.47 |
  30 |  0.01131   107.49 |
  31 |  0.01136   107.94 |
  32 |  0.01131   107.50 |
  33 |  0.01123   106.76 |
  34 |  0.01112   105.66 |
  35 |  0.01109   105.44 |
  36 |  0.01103   104.81 |
  37 |  0.01096   104.14 |
  38 |    0.011   104.54 |
  39 |  0.01101   104.61 |
  40 |  0.01099   104.48 |
  41 |  0.01101   104.66 |
  42 |  0.01101   104.63 |
  43 |  0.01105   105.04 |
  44 |  0.01105   105.02 |
  45 |  0.01107   105.25 |
  46 |  0.01103   104.88 |
  47 |  0.01103   104.85 |
  48 |  0.01097   104.30 |
  49 |  0.01094   103.97 |
  50 |  0.01096   104.13 |
  51 |   0.0109   103.64 |
  52 |  0.01086   103.19 |
  53 |  0.01086   103.21 |
  54 |  0.01089   103.47 |
  55 |  0.01091   103.67 |
  56 |  0.01085   103.17 |
  57 |  0.01085   103.12 |
  58 |  0.01083   102.89 |
  59 |  0.01083   102.90 |
  60 |  0.01077   102.39 |
  61 |  0.01075   102.23 |
  62 |  0.01072   101.94 |
  63 |  0.01069   101.64 |
  64 |  0.01064   101.14 |
  65 |  0.01062   100.98 |
  66 |  0.01061   100.80 |
  67 |  0.01057   100.48 |
  68 |  0.01056   100.42 |
  69 |  0.01054   100.21 |
  70 |  0.01054   100.20 |
  71 |  0.01056   100.40 |
  72 |  0.01056   100.37 |
  73 |  0.01055   100.28 |
  74 |  0.01053   100.09 |
  75 |  0.01053   100.11 |
  76 |  0.01055   100.24 |
  77 |  0.01053   100.10 |
  78 |  0.01053   100.09 |
  79 |  0.01051    99.88 |
  80 |  0.01051    99.90 |
  81 |   0.0105    99.83 |
  82 |  0.01049    99.74 |
  83 |  0.01049    99.74 |
  84 |  0.01049    99.70 |
  85 |  0.01048    99.65 |
  86 |  0.01047    99.48 |
  87 |  0.01047    99.48 |
  88 |  0.01047    99.48 |
  89 |  0.01048    99.60 |
  90 |  0.01048    99.58 |
  91 |  0.01047    99.56 |
  92 |  0.01048    99.59 |
  93 |  0.01048    99.58 |
  94 |  0.01046    99.39 |
  95 |  0.01046    99.39 |
  96 |  0.01046    99.43 |
  97 |  0.01046    99.43 |
  98 |  0.01046    99.40 |
  99 |  0.01045    99.33 |
 100 |  0.01045    99.34 |
[1] "Random Forest variable coefficients"
                      %IncMSE IncNodePurity
graph0          -1.184969e-05  2.573684e-02
graph1           5.130777e-04  2.308018e-01
graph2           9.484681e-04  1.921560e-01
graph3           2.007893e-04  8.522092e-02
graph4           7.583032e-04  1.398005e-01
graph5           3.296058e-04  1.973949e-01
graph6           2.826722e-04  1.027333e-01
graph7           1.167032e-03  1.029989e-01
graph8           5.970003e-04  9.328686e-02
graph9           1.561657e-04  1.251168e-01
graph10          6.011892e-04  2.023841e-01
graph11          9.164997e-04  1.828680e-01
graph12          5.223203e-04  1.190287e-01
graph13          1.974522e-04  1.246338e-01
graph14          1.558996e-03  4.521094e-01
graph15          4.068275e-04  1.690023e-01
graph16          4.401720e-04  1.152617e-01
graph17          1.077771e-03  1.935107e-01
graph18          1.442526e-03  1.504891e-01
graph19          8.963574e-04  1.106854e-01
graph20          3.590228e-03  6.349420e-01
graph21          1.022321e-03  1.323531e-01
graph22          1.008124e-03  4.370718e-01
graph23          2.745524e-03  3.652495e-01
graph24          7.652420e-04  1.784506e-01
graph25          2.913014e-03  4.653858e-01
graph26          4.623109e-04  9.447081e-02
graph27          1.107285e-04  1.329145e-01
graph28          1.616925e-03  1.803458e-01
graph29          1.147401e-04  9.250469e-02
orbit0          -6.660853e-07  5.420958e-02
orbit1           7.357980e-04  1.224850e-01
orbit2           2.504200e-04  2.008356e-01
orbit3           1.378271e-03  1.421759e-01
orbit4           6.546375e-05  7.679947e-02
orbit5           8.511838e-04  1.886000e-01
orbit6           7.252640e-04  2.583733e-01
orbit7           1.438735e-03  1.969402e-01
orbit8           6.173809e-04  1.682088e-01
orbit9           9.281085e-05  1.040777e-01
orbit10          1.326838e-03  1.324428e-01
orbit11          6.282305e-04  2.157084e-01
orbit12          1.032762e-03  9.693436e-02
orbit13          2.684449e-04  1.178902e-01
orbit14          9.653122e-05  1.626549e-01
orbit15          2.796353e-05  8.926309e-02
orbit16          8.033339e-05  3.544844e-01
orbit17          4.030099e-04  1.672209e-01
orbit18          3.400371e-04  4.783967e-01
orbit19          6.883441e-04  1.340739e-01
orbit20          1.548587e-03  3.141616e-01
orbit21          7.385605e-04  2.208615e-01
orbit22          1.211159e-03  1.548397e-01
orbit23          1.187494e-03  1.100983e-01
orbit24          2.607335e-03  3.442262e-01
orbit25          1.530593e-03  1.626807e-01
orbit26          5.390210e-04  1.376916e-01
orbit27          1.138009e-03  1.667752e-01
orbit28          6.965179e-04  1.555283e-01
orbit29          1.986588e-03  1.700008e-01
orbit30          1.254451e-03  3.206964e-01
orbit31          8.605749e-04  1.978734e-01
orbit32          5.097795e-04  3.030523e-01
orbit33          5.141017e-04  1.075191e-01
orbit34          4.360612e-04  1.362605e-01
orbit35          4.180170e-04  2.427577e-01
orbit36          1.590283e-04  2.468678e-01
orbit37          1.253556e-03  1.831931e-01
orbit38          2.871016e-04  1.600023e-01
orbit39          2.055237e-03  2.270660e-01
orbit40          9.910229e-04  2.487393e-01
orbit41          2.772083e-04  2.748322e-01
orbit42          3.485849e-04  1.367427e-01
orbit43          1.023484e-04  7.738102e-02
orbit44          2.194059e-04  2.400666e-01
orbit45          3.405133e-03  4.532400e-01
orbit46          8.888022e-04  5.944761e-02
orbit47          1.935230e-03  2.019624e-01
orbit48          3.369705e-04  1.537359e-01
orbit49          1.718146e-03  4.700949e-01
orbit50          8.735829e-04  5.651231e-01
orbit51          2.142471e-03  2.528083e-01
orbit52          1.101100e-03  2.454528e-01
orbit53          1.629740e-03  2.765645e-01
orbit54          1.516950e-03  5.668199e-01
orbit55          7.997938e-05  2.030503e-01
orbit56          5.222942e-03  4.186407e-01
orbit57          3.284760e-04  1.869134e-01
orbit58          3.783669e-04  2.241855e-01
orbit59          1.422734e-03  2.972189e-01
orbit60          3.263494e-04  1.729388e-01
orbit61          5.112958e-05  1.438871e-01
orbit62          5.765220e-03  9.704519e-01
orbit63          1.108808e-03  3.618452e-01
orbit64          8.167088e-04  1.990013e-01
orbit65          2.081386e-03  3.261338e-01
orbit66          1.161252e-04  7.509002e-02
orbit67          1.705212e-04  1.006119e-01
orbit68          9.871264e-04  3.179798e-01
orbit69          2.490934e-04  4.532917e-02
orbit70          2.758662e-03  3.147895e-01
orbit71          3.023266e-05  1.120578e-01
orbit72          3.310507e-04  9.902798e-02
AP               1.126061e-06  1.793143e-02
bet              1.306989e-04  5.990184e-01
ecc              5.274397e-05  2.211583e-01
eccrad           1.247429e-04  9.675162e-02
close            1.566443e-04  9.021437e-02
constraint       4.185796e-04  2.184621e-01
coreness         3.031940e-04  6.570198e-02
knn              2.256827e-03  5.051107e-01
hubscore         1.487136e-03  9.008221e-02
pagerank         2.633114e-04  5.757931e-01
trans            9.343833e-04  4.435167e-01
evcent           1.453626e-03  1.116658e-01
first            5.769726e-05  3.421911e-02
upto_second      3.928158e-04  7.689632e-02
upto_third       8.071837e-04  1.051589e-01
upto_fourth      1.357058e-04  1.237237e-01
upto_fifth       3.475733e-04  1.754404e-01
upto_sixth       3.668643e-05  1.088634e-01
second           2.811871e-04  7.982522e-03
third            3.222322e-03  5.452585e-01
fourth           1.843803e-03  3.891266e-01
fifth            8.830992e-04  3.359935e-01
sixth            1.212841e-03  2.549498e-01
ratio1           2.075674e-03  3.140693e-01
ratio2           2.693667e-03  4.730342e-01
ratio3           2.190828e-03  3.221290e-01
ratio4           8.333750e-04  6.869444e-01
ratio5           1.623837e-03  1.127827e+00
ratio6           9.678295e-04  2.517384e-01
selfinter        5.303004e-06  3.014842e-01
walktrap_vertex  2.748657e-04  2.303323e-01
bigcom1          1.671526e-04  5.789627e-02
bigcom2          0.000000e+00  3.122502e-19
bigcom3          5.196403e-05  3.200692e-01
bigcom4          3.800421e-05  2.479326e-03
bigcom6          0.000000e+00  0.000000e+00
bigcom8          4.746061e-05  1.307816e-03
bigcom9          0.000000e+00  0.000000e+00
bigcom11         0.000000e+00  0.000000e+00
bigcom13         0.000000e+00  0.000000e+00
bigcom15         0.000000e+00  0.000000e+00
bigcom16         0.000000e+00  0.000000e+00
bigcom21         9.722045e-05  6.940657e-02
bigcom22        -1.764706e-05  1.073372e-02
bigcom24         0.000000e+00  1.387779e-18
bigcom26         0.000000e+00  1.517883e-20
bigcom28         3.076348e-04  5.309794e-01
bigcom30         0.000000e+00  3.469447e-20
bigcom31         0.000000e+00  0.000000e+00
bigcom32        -5.134859e-05  1.620873e-01
bigcom33         0.000000e+00  0.000000e+00
bigcom34         0.000000e+00  0.000000e+00
bigcom36         0.000000e+00  1.110223e-18
bigcom37         0.000000e+00  0.000000e+00
bigcom38         0.000000e+00  5.551115e-19
bigcom39         0.000000e+00  2.775558e-19
bigcom40         2.041527e-05  2.526399e-02
bigcom43         0.000000e+00  0.000000e+00
bigcom44         0.000000e+00  2.168404e-21
bigcom46         0.000000e+00  0.000000e+00
bigcom47         0.000000e+00  0.000000e+00
bigcom49         0.000000e+00  2.775558e-19
bigcom50         0.000000e+00  3.469447e-20
bigcom51         0.000000e+00  0.000000e+00
bigcom52         0.000000e+00  0.000000e+00
bigcom54         0.000000e+00  2.775558e-19
bigcom56         0.000000e+00  8.673617e-21
bigcom62         0.000000e+00  0.000000e+00
bigcom66         0.000000e+00  1.387779e-18
bigcom68         0.000000e+00  2.775558e-19
bigcom69         0.000000e+00  3.469447e-20
bigcom71         0.000000e+00  1.110223e-18
bigcom72         0.000000e+00  0.000000e+00
bigcom73         0.000000e+00  0.000000e+00
bigcom74         0.000000e+00  0.000000e+00
bigcom75         0.000000e+00  1.387779e-18
bigcom76         0.000000e+00  1.665335e-18
bigcom77         0.000000e+00  0.000000e+00
bigcom79         0.000000e+00  0.000000e+00
bigcom80         0.000000e+00  2.775558e-19
bigcom82         0.000000e+00  1.110223e-18
bigcom83         0.000000e+00  5.551115e-19
bigcom84         0.000000e+00  1.114560e-18
bigcom85         0.000000e+00  0.000000e+00
bigcom87         0.000000e+00  5.551115e-19
bigcom89         0.000000e+00  0.000000e+00
bigcom91         0.000000e+00  1.153591e-18
bigcom92         0.000000e+00  0.000000e+00
bigcom93         0.000000e+00  0.000000e+00
bigcom96         0.000000e+00  5.551115e-19
bigcom97         0.000000e+00  0.000000e+00
bigcom98         0.000000e+00  0.000000e+00
bigcom99         0.000000e+00  0.000000e+00
bigcom101        0.000000e+00  3.469447e-20
bigcom104        0.000000e+00  8.326673e-19
bigcom106        0.000000e+00  8.326673e-19
bigcom109        0.000000e+00  2.775558e-19
bigcom113        0.000000e+00  0.000000e+00
bigcom116        0.000000e+00  0.000000e+00
bigcom120        0.000000e+00  2.775558e-19
bigcom123        0.000000e+00  8.326673e-19
bigcom126        0.000000e+00  2.775558e-19
bigcom127        0.000000e+00  0.000000e+00
bigcom137        0.000000e+00  0.000000e+00
bigcom139        0.000000e+00  0.000000e+00
bigcom140        0.000000e+00  8.673617e-21
bigcom143        0.000000e+00  2.775558e-19
bigcom145        0.000000e+00  3.122502e-19
bigcom146        0.000000e+00  5.551115e-19
bigcom147        0.000000e+00  0.000000e+00
bigcom149        0.000000e+00  3.469447e-19
bigcom153        0.000000e+00  5.551115e-19
bigcom154        0.000000e+00  0.000000e+00
bigcom156        0.000000e+00  5.551115e-19
bigcom157        0.000000e+00  4.336809e-21
bigcom158        0.000000e+00  5.919744e-19
bigcom160        0.000000e+00  5.551115e-19
bigcom161        0.000000e+00  5.551115e-19
bigcom162        0.000000e+00  8.326673e-19
bigcom164        0.000000e+00  0.000000e+00
bigcom166        0.000000e+00  0.000000e+00
bigcom167        0.000000e+00  3.252607e-21
bigcom171        7.923862e-04  2.247576e+00
bigcom173        0.000000e+00  0.000000e+00
bigcom175        0.000000e+00  5.551115e-19
bigcom176        0.000000e+00  2.775558e-19
bigcom177        0.000000e+00  1.387779e-18
bigcom178        0.000000e+00  5.551115e-19
bigcom180        4.322036e-20  6.302722e-01
bigcom181        0.000000e+00  0.000000e+00
bigcom184        0.000000e+00  8.673617e-19
bigcom186        0.000000e+00  5.551115e-19
bigcom187        0.000000e+00  6.938894e-20
bigcom189        0.000000e+00  0.000000e+00
bigcom194        0.000000e+00  1.110223e-18
bigcom195        0.000000e+00  0.000000e+00
bigcom196        0.000000e+00  0.000000e+00
bigcom204        0.000000e+00  0.000000e+00
bigcom205        0.000000e+00  1.110223e-18
bigcom212        0.000000e+00  5.551115e-19
bigcom214        0.000000e+00  0.000000e+00
bigcom222        0.000000e+00  0.000000e+00
bigcom223        0.000000e+00  0.000000e+00
bigcom226        0.000000e+00  0.000000e+00
bigcom227        0.000000e+00  2.775558e-19
bigcom229        0.000000e+00  2.220446e-18
bigcom233        0.000000e+00  8.326673e-19
bigcom236        0.000000e+00  5.637851e-19
bigcom237        0.000000e+00  5.551115e-19
bigcom246        0.000000e+00  5.898060e-19
bigcom248        0.000000e+00  0.000000e+00
bigcom249        0.000000e+00  2.775558e-19
bigcom250        0.000000e+00  5.551115e-19
bigcom254        0.000000e+00  8.326673e-19
bigcom266        0.000000e+00  5.551115e-19
bigcom269        0.000000e+00  0.000000e+00
bigcom272        0.000000e+00  0.000000e+00
bigcom274        0.000000e+00  0.000000e+00
bigcom281        0.000000e+00  0.000000e+00
bigcom291        0.000000e+00  2.775558e-19
bigcom292        0.000000e+00  1.110223e-18
bigcom295        0.000000e+00  1.734723e-20
bigcom299        0.000000e+00  5.551115e-19
bigcom301        0.000000e+00  0.000000e+00
bigcom306        0.000000e+00  1.110223e-18
bigcom309        0.000000e+00  4.336809e-21
bigcom314        0.000000e+00  2.775558e-19
bigcom321        0.000000e+00  0.000000e+00
bigcom341        0.000000e+00  0.000000e+00
bigcom350        0.000000e+00  0.000000e+00
bigcom353        0.000000e+00  0.000000e+00
bigcom359        0.000000e+00  0.000000e+00
bigcom363        0.000000e+00  0.000000e+00
bigcom365        0.000000e+00  0.000000e+00
bigcom385        0.000000e+00  1.110223e-18
bigcom386        0.000000e+00  2.775558e-19
bigcom408        1.497006e-06  2.474900e-01
bigcom412        2.651108e-04  1.654552e+00
bigcom480        0.000000e+00  2.775558e-19
spin_vertex      3.748729e-04  5.119266e-01
membership_s1    1.465179e-04  8.074777e-02
membership_s3    0.000000e+00  3.122502e-19
membership_s4    0.000000e+00  1.084202e-20
membership_s5    1.762510e-05  1.436639e-02
membership_s6    0.000000e+00  8.673617e-21
membership_s7    0.000000e+00  1.951564e-20
membership_s8    0.000000e+00  0.000000e+00
membership_s9    0.000000e+00  0.000000e+00
membership_s11   0.000000e+00  6.245005e-19
membership_s12   0.000000e+00  0.000000e+00
membership_s14   0.000000e+00  3.469447e-20
membership_s15   0.000000e+00  0.000000e+00
membership_s16   0.000000e+00  2.775558e-19
membership_s17   0.000000e+00  0.000000e+00
membership_s18   0.000000e+00  2.168404e-21
membership_s20   0.000000e+00  2.775558e-19
membership_s21   0.000000e+00  0.000000e+00
membership_s22   0.000000e+00  0.000000e+00
membership_s24   0.000000e+00  0.000000e+00
membership_s25   0.000000e+00  1.084202e-19
membership_s26   0.000000e+00  0.000000e+00
membership_s27   8.974422e-05  4.125253e-02
membership_s28   0.000000e+00  1.387779e-18
membership_s30   1.959365e-04  6.188162e-02
membership_s31   0.000000e+00  9.432559e-20
membership_s32   2.399335e-05  8.099449e-02
membership_s33   0.000000e+00  0.000000e+00
membership_s36   0.000000e+00  2.168404e-20
membership_s37   0.000000e+00  0.000000e+00
V1               1.350160e-03  7.582796e-01
V2               1.323191e-03  1.158672e+00
pdi              1.211079e-05  2.493022e-02
adhesion         3.042928e-02  1.192406e+00
cohesion         3.142899e-02  9.136576e-01
inner            1.965679e-03  6.101857e-01
outer            1.120197e-03  6.514522e-01
ioratio          3.693721e-03  5.009950e-01
comsize          1.689986e-03  5.384473e-01
[1] "Dataset: med_CT Model GLM, run: 9 of 10 2015-06-22 17:37:02"
[1] "glmnet variable coefficients"
                     [,1]          [,2]
(Intercept)     -4.533038  9.525636e+02
graph0           0.000000 -4.406369e-02
graph1           0.000000  2.735213e-04
graph2           0.000000  3.303423e-02
graph3           0.000000 -2.250495e-05
graph4           0.000000  0.000000e+00
graph5           0.000000 -1.534038e-03
graph6           0.000000  5.108458e-05
graph7           0.000000  5.700406e-04
graph8           0.000000 -8.050092e-03
graph9           0.000000  2.050680e-07
graph10          0.000000  0.000000e+00
graph11          0.000000 -6.657912e-10
graph12          0.000000  3.492479e-07
graph13          0.000000  0.000000e+00
graph14          0.000000  4.741858e-08
graph15          0.000000 -1.642199e-05
graph16          0.000000 -9.313100e-07
graph17          0.000000 -3.292681e-06
graph18          0.000000  4.828600e-05
graph19          0.000000  0.000000e+00
graph20          0.000000 -3.407342e-05
graph21          0.000000  6.089317e-05
graph22          0.000000 -6.869737e-05
graph23          0.000000  6.439166e-05
graph24          0.000000 -4.355826e-05
graph25          0.000000 -9.395825e-07
graph26          0.000000  0.000000e+00
graph27          0.000000 -1.173691e-04
graph28          0.000000  0.000000e+00
graph29          0.000000 -4.367334e-02
orbit0           0.000000 -3.061970e-02
orbit1           0.000000  2.309766e-04
orbit2           0.000000  5.891860e-07
orbit3           0.000000  2.471390e-02
orbit4           0.000000 -3.987878e-05
orbit5           0.000000 -5.207936e-06
orbit6           0.000000  0.000000e+00
orbit7           0.000000  4.527826e-04
orbit8           0.000000 -1.436585e-03
orbit9           0.000000  2.223975e-04
orbit10          0.000000  5.574657e-06
orbit11          0.000000  9.124058e-04
orbit12          0.000000  3.827973e-03
orbit13          0.000000 -1.290284e-02
orbit14          0.000000  0.000000e+00
orbit15          0.000000  2.450961e-07
orbit16          0.000000  1.457394e-06
orbit17          0.000000  1.750039e-07
orbit18          0.000000  1.183121e-08
orbit19          0.000000 -4.228135e-08
orbit20          0.000000  2.664569e-07
orbit21          0.000000 -1.240605e-05
orbit22          0.000000 -5.299112e-10
orbit23          0.000000 -6.343988e-06
orbit24          0.000000  1.191390e-06
orbit25          0.000000  1.584784e-06
orbit26          0.000000 -9.425452e-06
orbit27          0.000000  2.240243e-05
orbit28          0.000000  1.034750e-05
orbit29          0.000000 -1.224075e-05
orbit30          0.000000 -3.110220e-05
orbit31          0.000000  1.786960e-07
orbit32          0.000000  2.591653e-09
orbit33          0.000000  2.045268e-04
orbit34          0.000000 -3.128246e-05
orbit35          0.000000 -3.965364e-06
orbit36          0.000000 -3.100081e-06
orbit37          0.000000 -2.615166e-06
orbit38          0.000000  2.467554e-04
orbit39          0.000000 -1.927474e-05
orbit40          0.000000 -1.816027e-06
orbit41          0.000000 -2.098001e-05
orbit42          0.000000  5.258824e-04
orbit43          0.000000  5.063855e-05
orbit44          0.000000 -5.427514e-03
orbit45          0.000000 -2.344892e-05
orbit46          0.000000  1.617045e-05
orbit47          0.000000 -2.578798e-05
orbit48          0.000000 -4.695335e-05
orbit49          0.000000 -4.138752e-05
orbit50          0.000000 -6.893494e-05
orbit51          0.000000  1.458711e-04
orbit52          0.000000  4.807482e-05
orbit53          0.000000  4.090168e-04
orbit54          0.000000 -7.204624e-05
orbit55          0.000000  7.043069e-04
orbit56          0.000000  4.934274e-05
orbit57          0.000000  6.076353e-05
orbit58          0.000000 -2.629984e-03
orbit59          0.000000 -1.564330e-05
orbit60          0.000000 -3.129786e-04
orbit61          0.000000  3.501596e-03
orbit62          0.000000  7.878584e-04
orbit63          0.000000 -7.293116e-04
orbit64          0.000000  1.179254e-03
orbit65          0.000000 -6.764319e-05
orbit66          0.000000 -1.021297e-03
orbit67          0.000000  1.047146e-02
orbit68          0.000000 -1.201367e-03
orbit69          0.000000  2.299899e-02
orbit70          0.000000  9.697413e-03
orbit71          0.000000 -2.178144e-02
orbit72          0.000000 -4.233595e-02
AP               0.000000  2.221214e-01
bet              0.000000  9.010593e-06
ecc              0.000000  7.169492e-02
eccrad           0.000000  3.955219e-01
close            0.000000  4.288690e-01
constraint       0.000000 -2.571366e+00
coreness         0.000000 -2.095218e-01
knn              0.000000  2.124527e-02
hubscore         0.000000 -4.168011e+01
pagerank         0.000000 -8.416643e+00
trans            0.000000 -3.223728e-01
evcent           0.000000 -4.156520e+01
first            0.000000 -1.931499e-03
upto_second      0.000000  0.000000e+00
upto_third       0.000000  4.933038e-09
upto_fourth      0.000000 -3.860696e-04
upto_fifth       0.000000  2.333884e-02
upto_sixth       0.000000 -1.016535e-01
second           0.000000  0.000000e+00
third            0.000000  2.184143e-05
fourth           0.000000 -5.140423e-05
fifth            0.000000  7.677710e-04
sixth            0.000000 -3.814133e-02
ratio1           0.000000 -2.682666e-02
ratio2           0.000000  3.558913e-02
ratio3           0.000000 -2.073138e-01
ratio4           0.000000 -1.317034e+01
ratio5           0.000000  2.023118e+01
ratio6           0.000000  4.618161e-02
selfinter        0.000000  1.070403e+00
walktrap_vertex  0.000000 -6.412583e-01
bigcom1          0.000000  1.081003e+00
bigcom2          0.000000  0.000000e+00
bigcom3          0.000000  2.087174e+00
bigcom4          0.000000  1.196859e+00
bigcom6          0.000000 -6.564745e-01
bigcom8          0.000000  1.881967e+00
bigcom9          0.000000  0.000000e+00
bigcom11         0.000000 -2.961266e-01
bigcom13         0.000000  0.000000e+00
bigcom15         0.000000 -1.835998e-02
bigcom16         0.000000 -2.202883e-01
bigcom21         0.000000  1.330611e+00
bigcom22         0.000000  7.017012e-01
bigcom24         0.000000  0.000000e+00
bigcom26         0.000000 -9.118481e-01
bigcom28         0.000000  2.468849e+00
bigcom30         0.000000 -1.912566e+00
bigcom31         0.000000  0.000000e+00
bigcom32         0.000000  5.805671e+00
bigcom33         0.000000 -1.189842e+00
bigcom34         0.000000  0.000000e+00
bigcom36         0.000000 -2.178884e-01
bigcom37         0.000000  0.000000e+00
bigcom38         0.000000  0.000000e+00
bigcom39         0.000000  0.000000e+00
bigcom40         0.000000  1.879183e+00
bigcom43         0.000000  0.000000e+00
bigcom44         0.000000  0.000000e+00
bigcom46         0.000000  0.000000e+00
bigcom47         0.000000  0.000000e+00
[truncated: 118,859 more chars]
