# Supplementary material for: Distinctive Behaviors of Druggable Proteins in Cellular Networks
Source: PLoS Comput Biol. 2015 Dec 23;11(12):e1004597. doi: 10.1371/journal.pcbi.1004597 (PMC4689399; doi:10.1371/journal.pcbi.1004597)
Supplement: S1 File — (ZIP) [file pcbi.1004597.s004.zip › S1_File/direct.murcko.20150613_all_predict.ppi.optimised_Target_results_med_targets.txt]

[[1]]
[1] "med_targets"

[1] "Dataset: med_targets Model GBM, run: 1 of 10 2015-06-22 17:03:48"
Iter   TrainDeviance   ValidDeviance   StepSize   Improve
     1        0.2508            -nan     0.0100    0.0007
     2        0.2474            -nan     0.0100    0.0004
     3        0.2447            -nan     0.0100    0.0004
     4        0.2427            -nan     0.0100    0.0001
     5        0.2402            -nan     0.0100    0.0004
     6        0.2380            -nan     0.0100    0.0004
     7        0.2358            -nan     0.0100    0.0004
     8        0.2332            -nan     0.0100    0.0005
     9        0.2313            -nan     0.0100    0.0005
    10        0.2298            -nan     0.0100    0.0001
    20        0.2141            -nan     0.0100    0.0002
    40        0.1959            -nan     0.0100    0.0001
    60        0.1820            -nan     0.0100    0.0000
    80        0.1718            -nan     0.0100    0.0000
   100        0.1625            -nan     0.0100    0.0000
   120        0.1541            -nan     0.0100   -0.0000
   140        0.1473            -nan     0.0100    0.0000
   160        0.1403            -nan     0.0100    0.0000
   180        0.1336            -nan     0.0100   -0.0000
   194        0.1293            -nan     0.0100   -0.0000

[1] "GBM variable coefficients"
                            var     rel.inf
comsize                 comsize 4.657179904
bigcom30               bigcom30 4.049851560
ratio5                   ratio5 3.618381634
V2                           V2 3.057287078
spin_vertex         spin_vertex 2.990725175
membership_s32   membership_s32 2.574317489
walktrap_vertex walktrap_vertex 2.362930039
trans                     trans 2.220151941
bigcom171             bigcom171 2.145789810
bet                         bet 2.077175354
third                     third 1.979074350
outer                     outer 1.805493923
V1                           V1 1.805046857
pagerank               pagerank 1.701092256
adhesion               adhesion 1.685937601
orbit62                 orbit62 1.663597658
graph20                 graph20 1.647173178
cohesion               cohesion 1.523817767
orbit18                 orbit18 1.460699090
orbit50                 orbit50 1.438884614
knn                         knn 1.349479276
inner                     inner 1.155070124
bigcom52               bigcom52 1.109351030
orbit63                 orbit63 1.088365249
graph7                   graph7 1.076690901
bigcom28               bigcom28 1.065005763
orbit56                 orbit56 1.062190703
graph25                 graph25 0.992553803
constraint           constraint 0.964492679
orbit51                 orbit51 0.941587171
ratio4                   ratio4 0.916219605
orbit36                 orbit36 0.877354325
graph1                   graph1 0.871210591
ioratio                 ioratio 0.843936395
graph10                 graph10 0.826031590
graph11                 graph11 0.807363424
fourth                   fourth 0.753200687
graph3                   graph3 0.745444325
graph13                 graph13 0.723701522
orbit24                 orbit24 0.723501375
orbit29                 orbit29 0.710227159
orbit38                 orbit38 0.690769245
graph12                 graph12 0.686362966
orbit20                 orbit20 0.680727689
graph0                   graph0 0.676557117
orbit69                 orbit69 0.669689888
upto_fifth           upto_fifth 0.667544667
graph5                   graph5 0.663207567
orbit61                 orbit61 0.643532008
coreness               coreness 0.633325170
graph22                 graph22 0.625519498
graph6                   graph6 0.615039409
graph26                 graph26 0.611732856
orbit30                 orbit30 0.611644112
orbit46                 orbit46 0.595216793
ratio6                   ratio6 0.585522662
ratio2                   ratio2 0.584283269
bigcom46               bigcom46 0.575487649
selfinter             selfinter 0.561541898
graph23                 graph23 0.561391526
graph15                 graph15 0.560338836
ratio1                   ratio1 0.546843791
graph21                 graph21 0.543030758
orbit64                 orbit64 0.532670944
orbit45                 orbit45 0.525641992
graph2                   graph2 0.516607732
graph19                 graph19 0.514151739
sixth                     sixth 0.508983267
graph9                   graph9 0.505997770
graph27                 graph27 0.501719920
orbit40                 orbit40 0.498554224
orbit44                 orbit44 0.481268191
ecc                         ecc 0.480380713
graph24                 graph24 0.478515946
orbit54                 orbit54 0.471556643
orbit52                 orbit52 0.453900058
fifth                     fifth 0.425909061
orbit33                 orbit33 0.425153048
graph4                   graph4 0.411683914
orbit5                   orbit5 0.410102563
orbit47                 orbit47 0.354577668
graph16                 graph16 0.353084804
graph17                 graph17 0.352139031
orbit15                 orbit15 0.349204921
orbit28                 orbit28 0.348250580
orbit58                 orbit58 0.348131527
membership_s30   membership_s30 0.341866209
graph18                 graph18 0.341707939
orbit11                 orbit11 0.331147949
orbit65                 orbit65 0.330533820
orbit9                   orbit9 0.315969771
orbit13                 orbit13 0.311293808
orbit49                 orbit49 0.305190753
orbit27                 orbit27 0.292048104
ratio3                   ratio3 0.285319781
orbit53                 orbit53 0.277941155
orbit48                 orbit48 0.277724079
orbit42                 orbit42 0.267786814
orbit32                 orbit32 0.260714050
orbit39                 orbit39 0.255164687
upto_sixth           upto_sixth 0.250552695
upto_fourth         upto_fourth 0.220592772
orbit2                   orbit2 0.218142220
orbit16                 orbit16 0.214967964
orbit12                 orbit12 0.209547377
bigcom26               bigcom26 0.200434224
orbit37                 orbit37 0.199647191
orbit55                 orbit55 0.195167452
graph8                   graph8 0.189806571
orbit41                 orbit41 0.189161767
graph14                 graph14 0.184187252
orbit67                 orbit67 0.179839876
orbit25                 orbit25 0.174427123
graph28                 graph28 0.173617088
orbit17                 orbit17 0.167704349
orbit26                 orbit26 0.165704620
orbit23                 orbit23 0.160440278
orbit70                 orbit70 0.157849707
bigcom38               bigcom38 0.153309070
orbit7                   orbit7 0.152555672
orbit1                   orbit1 0.151902612
orbit57                 orbit57 0.147061701
orbit68                 orbit68 0.144960774
orbit10                 orbit10 0.144344961
orbit35                 orbit35 0.138632775
orbit59                 orbit59 0.137027430
AP                           AP 0.125559922
upto_third           upto_third 0.110236896
orbit31                 orbit31 0.105019586
bigcom3                 bigcom3 0.104803432
orbit21                 orbit21 0.104123660
orbit4                   orbit4 0.090765425
close                     close 0.063995093
bigcom1                 bigcom1 0.055305157
bigcom75               bigcom75 0.054793129
bigcom4                 bigcom4 0.050653842
bigcom32               bigcom32 0.050641366
membership_s1     membership_s1 0.048575427
graph29                 graph29 0.042906143
second                   second 0.036748128
membership_s27   membership_s27 0.030339230
pdi                         pdi 0.028492900
orbit66                 orbit66 0.028340961
membership_s5     membership_s5 0.026093205
orbit19                 orbit19 0.021872325
orbit22                 orbit22 0.019979912
orbit60                 orbit60 0.017784874
upto_second         upto_second 0.016113595
bigcom11               bigcom11 0.013804823
bigcom8                 bigcom8 0.013662540
membership_s15   membership_s15 0.010710570
bigcom92               bigcom92 0.007602813
orbit0                   orbit0 0.000000000
orbit3                   orbit3 0.000000000
orbit6                   orbit6 0.000000000
orbit8                   orbit8 0.000000000
orbit14                 orbit14 0.000000000
orbit34                 orbit34 0.000000000
orbit43                 orbit43 0.000000000
orbit71                 orbit71 0.000000000
orbit72                 orbit72 0.000000000
eccrad                   eccrad 0.000000000
hubscore               hubscore 0.000000000
evcent                   evcent 0.000000000
first                     first 0.000000000
bigcom2                 bigcom2 0.000000000
bigcom6                 bigcom6 0.000000000
bigcom9                 bigcom9 0.000000000
bigcom13               bigcom13 0.000000000
bigcom15               bigcom15 0.000000000
bigcom16               bigcom16 0.000000000
bigcom21               bigcom21 0.000000000
bigcom22               bigcom22 0.000000000
bigcom24               bigcom24 0.000000000
bigcom31               bigcom31 0.000000000
bigcom33               bigcom33 0.000000000
bigcom34               bigcom34 0.000000000
bigcom36               bigcom36 0.000000000
bigcom37               bigcom37 0.000000000
bigcom39               bigcom39 0.000000000
bigcom40               bigcom40 0.000000000
bigcom43               bigcom43 0.000000000
bigcom44               bigcom44 0.000000000
bigcom47               bigcom47 0.000000000
bigcom49               bigcom49 0.000000000
bigcom50               bigcom50 0.000000000
bigcom51               bigcom51 0.000000000
bigcom54               bigcom54 0.000000000
bigcom56               bigcom56 0.000000000
bigcom62               bigcom62 0.000000000
bigcom66               bigcom66 0.000000000
bigcom68               bigcom68 0.000000000
bigcom69               bigcom69 0.000000000
bigcom71               bigcom71 0.000000000
bigcom72               bigcom72 0.000000000
bigcom73               bigcom73 0.000000000
bigcom74               bigcom74 0.000000000
bigcom76               bigcom76 0.000000000
bigcom77               bigcom77 0.000000000
bigcom79               bigcom79 0.000000000
bigcom80               bigcom80 0.000000000
bigcom82               bigcom82 0.000000000
bigcom83               bigcom83 0.000000000
bigcom84               bigcom84 0.000000000
bigcom85               bigcom85 0.000000000
bigcom87               bigcom87 0.000000000
bigcom89               bigcom89 0.000000000
bigcom91               bigcom91 0.000000000
bigcom93               bigcom93 0.000000000
bigcom96               bigcom96 0.000000000
bigcom97               bigcom97 0.000000000
bigcom98               bigcom98 0.000000000
bigcom99               bigcom99 0.000000000
bigcom101             bigcom101 0.000000000
bigcom104             bigcom104 0.000000000
bigcom106             bigcom106 0.000000000
bigcom109             bigcom109 0.000000000
bigcom113             bigcom113 0.000000000
bigcom116             bigcom116 0.000000000
bigcom120             bigcom120 0.000000000
bigcom123             bigcom123 0.000000000
bigcom126             bigcom126 0.000000000
bigcom127             bigcom127 0.000000000
bigcom137             bigcom137 0.000000000
bigcom139             bigcom139 0.000000000
bigcom140             bigcom140 0.000000000
bigcom143             bigcom143 0.000000000
bigcom145             bigcom145 0.000000000
bigcom146             bigcom146 0.000000000
bigcom147             bigcom147 0.000000000
bigcom149             bigcom149 0.000000000
bigcom153             bigcom153 0.000000000
bigcom154             bigcom154 0.000000000
bigcom156             bigcom156 0.000000000
bigcom157             bigcom157 0.000000000
bigcom158             bigcom158 0.000000000
bigcom160             bigcom160 0.000000000
bigcom161             bigcom161 0.000000000
bigcom162             bigcom162 0.000000000
bigcom164             bigcom164 0.000000000
bigcom166             bigcom166 0.000000000
bigcom167             bigcom167 0.000000000
bigcom173             bigcom173 0.000000000
bigcom175             bigcom175 0.000000000
bigcom176             bigcom176 0.000000000
bigcom177             bigcom177 0.000000000
bigcom178             bigcom178 0.000000000
bigcom180             bigcom180 0.000000000
bigcom181             bigcom181 0.000000000
bigcom184             bigcom184 0.000000000
bigcom186             bigcom186 0.000000000
bigcom187             bigcom187 0.000000000
bigcom189             bigcom189 0.000000000
bigcom194             bigcom194 0.000000000
bigcom195             bigcom195 0.000000000
bigcom196             bigcom196 0.000000000
bigcom204             bigcom204 0.000000000
bigcom205             bigcom205 0.000000000
bigcom212             bigcom212 0.000000000
bigcom214             bigcom214 0.000000000
bigcom222             bigcom222 0.000000000
bigcom223             bigcom223 0.000000000
bigcom226             bigcom226 0.000000000
bigcom227             bigcom227 0.000000000
bigcom229             bigcom229 0.000000000
bigcom233             bigcom233 0.000000000
bigcom236             bigcom236 0.000000000
bigcom237             bigcom237 0.000000000
bigcom246             bigcom246 0.000000000
bigcom248             bigcom248 0.000000000
bigcom249             bigcom249 0.000000000
bigcom250             bigcom250 0.000000000
bigcom254             bigcom254 0.000000000
bigcom266             bigcom266 0.000000000
bigcom269             bigcom269 0.000000000
bigcom272             bigcom272 0.000000000
bigcom274             bigcom274 0.000000000
bigcom281             bigcom281 0.000000000
bigcom291             bigcom291 0.000000000
bigcom292             bigcom292 0.000000000
bigcom295             bigcom295 0.000000000
bigcom299             bigcom299 0.000000000
bigcom301             bigcom301 0.000000000
bigcom306             bigcom306 0.000000000
bigcom309             bigcom309 0.000000000
bigcom314             bigcom314 0.000000000
bigcom321             bigcom321 0.000000000
bigcom341             bigcom341 0.000000000
bigcom350             bigcom350 0.000000000
bigcom353             bigcom353 0.000000000
bigcom359             bigcom359 0.000000000
bigcom363             bigcom363 0.000000000
bigcom365             bigcom365 0.000000000
bigcom385             bigcom385 0.000000000
bigcom386             bigcom386 0.000000000
bigcom408             bigcom408 0.000000000
bigcom412             bigcom412 0.000000000
bigcom480             bigcom480 0.000000000
membership_s3     membership_s3 0.000000000
membership_s4     membership_s4 0.000000000
membership_s6     membership_s6 0.000000000
membership_s7     membership_s7 0.000000000
membership_s8     membership_s8 0.000000000
membership_s9     membership_s9 0.000000000
membership_s11   membership_s11 0.000000000
membership_s12   membership_s12 0.000000000
membership_s14   membership_s14 0.000000000
membership_s16   membership_s16 0.000000000
membership_s17   membership_s17 0.000000000
membership_s18   membership_s18 0.000000000
membership_s20   membership_s20 0.000000000
membership_s21   membership_s21 0.000000000
membership_s22   membership_s22 0.000000000
membership_s24   membership_s24 0.000000000
membership_s25   membership_s25 0.000000000
membership_s26   membership_s26 0.000000000
membership_s28   membership_s28 0.000000000
membership_s31   membership_s31 0.000000000
membership_s33   membership_s33 0.000000000
membership_s36   membership_s36 0.000000000
membership_s37   membership_s37 0.000000000
[1] "Dataset: med_targets Model RF, run: 1 of 10 2015-06-22 17:05:12"
     |      Out-of-bag   |
Tree |      MSE  %Var(y) |
   1 |  0.05073   187.06 |
   2 |  0.04927   181.68 |
   3 |  0.04544   167.54 |
   4 |  0.04335   159.86 |
   5 |   0.0417   153.75 |
   6 |  0.04026   148.46 |
   7 |  0.03887   143.32 |
   8 |  0.03795   139.93 |
   9 |  0.03638   134.14 |
  10 |  0.03482   128.38 |
  11 |  0.03388   124.93 |
  12 |   0.0332   122.43 |
  13 |  0.03275   120.75 |
  14 |  0.03242   119.55 |
  15 |  0.03234   119.27 |
  16 |  0.03185   117.44 |
  17 |  0.03154   116.31 |
  18 |   0.0311   114.67 |
  19 |  0.03064   112.97 |
  20 |  0.03052   112.55 |
  21 |  0.03038   112.02 |
  22 |  0.03015   111.17 |
  23 |  0.03009   110.94 |
  24 |  0.02981   109.91 |
  25 |  0.02979   109.83 |
  26 |  0.02965   109.34 |
  27 |  0.02945   108.58 |
  28 |  0.02934   108.17 |
  29 |  0.02926   107.91 |
  30 |  0.02925   107.86 |
  31 |  0.02928   107.96 |
  32 |  0.02924   107.82 |
  33 |  0.02916   107.54 |
  34 |  0.02905   107.13 |
  35 |  0.02896   106.80 |
  36 |    0.029   106.92 |
  37 |  0.02893   106.67 |
  38 |  0.02875   106.02 |
  39 |   0.0287   105.83 |
  40 |  0.02867   105.71 |
  41 |  0.02862   105.54 |
  42 |  0.02849   105.06 |
  43 |  0.02839   104.68 |
  44 |  0.02837   104.63 |
  45 |  0.02829   104.32 |
  46 |  0.02827   104.25 |
  47 |  0.02822   104.04 |
  48 |  0.02816   103.84 |
  49 |  0.02816   103.85 |
  50 |  0.02818   103.90 |
  51 |  0.02815   103.79 |
  52 |  0.02811   103.67 |
  53 |  0.02808   103.55 |
  54 |  0.02808   103.53 |
  55 |  0.02804   103.38 |
  56 |  0.02797   103.13 |
  57 |  0.02793   102.99 |
  58 |   0.0279   102.86 |
  59 |   0.0279   102.87 |
  60 |  0.02792   102.95 |
  61 |  0.02785   102.71 |
  62 |  0.02776   102.35 |
  63 |  0.02772   102.22 |
  64 |   0.0277   102.15 |
  65 |  0.02772   102.23 |
  66 |  0.02777   102.39 |
  67 |   0.0278   102.50 |
  68 |  0.02773   102.26 |
  69 |  0.02769   102.12 |
  70 |  0.02766   102.01 |
  71 |  0.02767   102.04 |
  72 |  0.02764   101.90 |
  73 |   0.0276   101.79 |
  74 |  0.02756   101.64 |
  75 |  0.02751   101.44 |
  76 |  0.02745   101.21 |
  77 |   0.0274   101.02 |
  78 |  0.02742   101.12 |
  79 |  0.02744   101.18 |
  80 |  0.02744   101.19 |
  81 |  0.02746   101.24 |
  82 |  0.02744   101.20 |
  83 |  0.02744   101.17 |
  84 |  0.02741   101.08 |
  85 |  0.02741   101.08 |
  86 |  0.02747   101.30 |
  87 |   0.0275   101.42 |
  88 |  0.02746   101.26 |
  89 |  0.02747   101.30 |
  90 |  0.02743   101.15 |
  91 |  0.02744   101.19 |
  92 |  0.02741   101.06 |
  93 |  0.02744   101.19 |
  94 |  0.02741   101.06 |
  95 |   0.0274   101.03 |
  96 |  0.02734   100.83 |
  97 |  0.02732   100.74 |
  98 |  0.02732   100.73 |
  99 |  0.02729   100.62 |
 100 |  0.02726   100.50 |
[1] "Random Forest variable coefficients"
                      %IncMSE IncNodePurity
graph0           5.189839e-05  1.641350e-01
graph1           2.449922e-03  5.407451e-01
graph2           9.124374e-04  3.627024e-01
graph3           7.444106e-04  2.770838e-01
graph4           8.312867e-04  3.376134e-01
graph5           3.898985e-03  5.871778e-01
graph6           1.652816e-03  5.265400e-01
graph7           3.327788e-03  7.760245e-01
graph8           4.721570e-04  1.530585e-01
graph9           1.359212e-04  2.862264e-01
graph10          1.685833e-03  6.504116e-01
graph11          9.888805e-04  3.557205e-01
graph12          5.883733e-04  5.082855e-01
graph13          1.305607e-03  3.386554e-01
graph14          1.016113e-03  6.931686e-01
graph15          8.357552e-04  4.104656e-01
graph16          1.192720e-03  5.812675e-01
graph17          2.180773e-03  3.872793e-01
graph18          1.285480e-04  1.586880e-01
graph19          1.280265e-03  5.749703e-01
graph20          3.916949e-03  9.368454e-01
graph21          1.378492e-03  6.134779e-01
graph22          1.393602e-03  5.166085e-01
graph23          2.709775e-03  7.519365e-01
graph24          1.507843e-03  3.720917e-01
graph25          2.209251e-03  8.646824e-01
graph26          9.005359e-04  3.439401e-01
graph27          1.645177e-03  5.197956e-01
graph28          4.656442e-04  3.255608e-01
graph29          8.312512e-05  8.558325e-02
orbit0           2.219715e-04  1.663468e-01
orbit1           1.215361e-03  3.471765e-01
orbit2           4.117429e-04  4.541784e-01
orbit3           6.831088e-04  2.456174e-01
orbit4           2.562809e-03  4.517065e-01
orbit5           1.426911e-03  5.762567e-01
orbit6           6.728674e-04  2.134631e-01
orbit7           6.548111e-04  5.293434e-01
orbit8           2.741563e-03  6.583191e-01
orbit9           8.969617e-04  4.163260e-01
orbit10          1.086929e-03  3.920060e-01
orbit11          5.979127e-04  3.753173e-01
orbit12          8.207158e-04  4.546465e-01
orbit13          3.634653e-04  5.503508e-01
orbit14          3.239370e-04  2.492369e-01
orbit15          1.385310e-03  4.668291e-01
orbit16          3.864125e-04  6.076798e-01
orbit17          1.607181e-03  6.466734e-01
orbit18          1.922796e-03  1.518111e+00
orbit19          1.207922e-03  3.420854e-01
orbit20          1.611967e-03  6.613046e-01
orbit21          7.601466e-04  5.719927e-01
orbit22          2.785351e-03  6.488691e-01
orbit23          1.046105e-03  5.125588e-01
orbit24          2.603770e-03  8.347229e-01
orbit25          7.374060e-04  3.457459e-01
orbit26          1.124352e-03  4.680783e-01
orbit27          2.509775e-03  4.404091e-01
orbit28          3.645156e-04  4.485567e-01
orbit29          4.906356e-04  3.907720e-01
orbit30          1.113559e-03  9.225261e-01
orbit31          6.131486e-04  4.786254e-01
orbit32          1.237922e-03  4.099573e-01
orbit33          4.300129e-04  4.474310e-01
orbit34          2.944116e-03  5.803930e-01
orbit35          2.228535e-03  5.390829e-01
orbit36          2.021389e-03  9.817616e-01
orbit37          2.341715e-03  5.293823e-01
orbit38          4.219643e-03  6.434633e-01
orbit39          1.728187e-03  6.423924e-01
orbit40          1.837562e-03  7.248772e-01
orbit41          8.179736e-04  3.872845e-01
orbit42          8.264771e-04  3.655854e-01
orbit43          7.018127e-04  3.254835e-01
orbit44          5.205226e-04  5.088112e-01
orbit45          2.853345e-03  9.381007e-01
orbit46          1.498504e-03  6.037208e-01
orbit47          2.008545e-03  4.795840e-01
orbit48          1.196553e-03  4.392321e-01
orbit49          4.753112e-03  9.998748e-01
orbit50          6.245831e-04  1.130264e+00
orbit51          2.919142e-03  7.857684e-01
orbit52          1.297749e-03  5.131322e-01
orbit53          6.528126e-04  3.347929e-01
orbit54          1.022419e-03  6.840939e-01
orbit55          5.457520e-04  4.841245e-01
orbit56          3.379644e-03  1.117100e+00
orbit57          1.414271e-03  3.085778e-01
orbit58          1.891128e-04  2.899887e-01
orbit59          2.339869e-03  5.869546e-01
orbit60          3.541063e-04  2.887545e-01
orbit61          2.150166e-03  8.037681e-01
orbit62          4.301962e-03  1.370105e+00
orbit63          2.103322e-03  5.934281e-01
orbit64          1.150779e-03  4.113920e-01
orbit65          2.744207e-03  6.773062e-01
orbit66          7.025710e-04  3.405797e-01
orbit67          6.025148e-04  2.661970e-01
orbit68          3.402635e-03  4.433681e-01
orbit69          5.043686e-04  6.693031e-01
orbit70          6.741343e-04  3.949210e-01
orbit71          5.065276e-04  7.214631e-02
orbit72          2.078401e-04  1.288764e-01
AP               9.655790e-05  9.777098e-02
bet              4.788902e-04  1.352092e+00
ecc              4.642011e-05  1.285175e-01
eccrad           7.695139e-05  2.130877e-01
close            1.163928e-03  4.945255e-01
constraint       1.124618e-03  1.108347e+00
coreness         4.395486e-04  5.855945e-01
knn              1.841995e-03  1.181029e+00
hubscore         4.692607e-04  2.968811e-01
pagerank         1.084284e-03  1.727248e+00
trans            1.220578e-03  1.454896e+00
evcent           1.698160e-03  3.681461e-01
first            1.868161e-04  1.109492e-01
upto_second      1.767989e-03  1.909526e-01
upto_third       9.685777e-04  2.492808e-01
upto_fourth      1.630248e-03  3.121501e-01
upto_fifth       2.789907e-04  5.496152e-01
upto_sixth       4.199017e-04  5.240590e-01
second           2.271302e-03  4.564351e-01
third            1.848747e-03  1.755082e+00
fourth           5.603366e-04  7.588972e-01
fifth            8.362985e-04  4.600859e-01
sixth            9.224950e-04  6.292427e-01
ratio1           1.895142e-03  8.255245e-01
ratio2           7.818480e-04  6.856444e-01
ratio3           1.758339e-03  5.710890e-01
ratio4           2.282663e-03  1.085369e+00
ratio5           2.732155e-03  2.640146e+00
ratio6           8.942781e-04  8.434746e-01
selfinter        7.227268e-05  4.091775e-01
walktrap_vertex  3.860526e-04  1.322234e+00
bigcom1          7.002984e-05  3.738358e-02
bigcom2          0.000000e+00  0.000000e+00
bigcom3          3.260266e-04  1.855964e-01
bigcom4          2.923521e-05  6.265344e-02
bigcom6          0.000000e+00  6.938894e-20
bigcom8          7.138608e-07  2.385463e-04
bigcom9          0.000000e+00  1.734723e-19
bigcom11        -5.775739e-05  1.202803e-01
bigcom13         0.000000e+00  3.469447e-20
bigcom15         0.000000e+00  1.040834e-19
bigcom16         0.000000e+00  3.469447e-20
bigcom21         1.645466e-05  2.134446e-02
bigcom22         1.790708e-05  7.874397e-02
bigcom24         0.000000e+00  0.000000e+00
bigcom26         9.175087e-04  4.033469e-01
bigcom28         9.754265e-04  7.017137e-01
bigcom30         1.579423e-03  2.763119e+00
bigcom31         0.000000e+00  0.000000e+00
bigcom32        -1.814928e-05  1.614622e-01
bigcom33         0.000000e+00  6.938894e-20
bigcom34         0.000000e+00  0.000000e+00
bigcom36         0.000000e+00  0.000000e+00
bigcom37         0.000000e+00  3.469447e-20
bigcom38        -3.450885e-05  4.623828e-01
bigcom39         0.000000e+00  7.806256e-20
bigcom40         3.503475e-05  1.929675e-03
bigcom43         0.000000e+00  3.469447e-20
bigcom44         0.000000e+00  1.040834e-19
bigcom46        -9.977538e-05  4.455437e-01
bigcom47         0.000000e+00  0.000000e+00
bigcom49         0.000000e+00  0.000000e+00
bigcom50         0.000000e+00  0.000000e+00
bigcom51         0.000000e+00  0.000000e+00
bigcom52         1.361641e-06  1.233265e+00
bigcom54         0.000000e+00  0.000000e+00
bigcom56         0.000000e+00  1.040834e-19
bigcom62         0.000000e+00  0.000000e+00
bigcom66         0.000000e+00  0.000000e+00
bigcom68         0.000000e+00  0.000000e+00
bigcom69         0.000000e+00  2.081668e-19
bigcom71         0.000000e+00  0.000000e+00
bigcom72         0.000000e+00  0.000000e+00
bigcom73         0.000000e+00  3.469447e-20
bigcom74         0.000000e+00  6.938894e-20
bigcom75        -3.357635e-05  4.097152e-01
bigcom76         0.000000e+00  0.000000e+00
bigcom77         0.000000e+00  0.000000e+00
bigcom79         0.000000e+00  2.220446e-18
bigcom80         0.000000e+00  0.000000e+00
bigcom82         0.000000e+00  0.000000e+00
bigcom83         0.000000e+00  3.469447e-20
bigcom84         0.000000e+00  6.938894e-20
bigcom85         0.000000e+00  0.000000e+00
bigcom87         0.000000e+00  0.000000e+00
bigcom89         0.000000e+00  0.000000e+00
bigcom91         1.895702e-05  3.892159e-01
bigcom92        -1.243955e-04  9.126320e-02
bigcom93         0.000000e+00  0.000000e+00
bigcom96         0.000000e+00  3.469447e-20
bigcom97         0.000000e+00  5.204170e-20
bigcom98         0.000000e+00  0.000000e+00
bigcom99         0.000000e+00  0.000000e+00
bigcom101        0.000000e+00  2.289835e-18
bigcom104        0.000000e+00  0.000000e+00
bigcom106        0.000000e+00  6.938894e-20
bigcom109        0.000000e+00  0.000000e+00
bigcom113        0.000000e+00  2.333203e-18
bigcom116        4.598583e-05  5.214341e-02
bigcom120        0.000000e+00  2.220446e-18
bigcom123        0.000000e+00  0.000000e+00
bigcom126        0.000000e+00  0.000000e+00
bigcom127        0.000000e+00  0.000000e+00
bigcom137        0.000000e+00  3.469447e-20
bigcom139        0.000000e+00  0.000000e+00
bigcom140        0.000000e+00  6.938894e-20
bigcom143        0.000000e+00  0.000000e+00
bigcom145        0.000000e+00  6.938894e-20
bigcom146        0.000000e+00  6.938894e-20
bigcom147        0.000000e+00  1.040834e-19
bigcom149        0.000000e+00  0.000000e+00
bigcom153        0.000000e+00  6.938894e-20
bigcom154        0.000000e+00  0.000000e+00
bigcom156        0.000000e+00  0.000000e+00
bigcom157        0.000000e+00  3.469447e-20
bigcom158        0.000000e+00  3.469447e-20
bigcom160        0.000000e+00  0.000000e+00
bigcom161        0.000000e+00  0.000000e+00
bigcom162        0.000000e+00  3.469447e-20
bigcom164        0.000000e+00  0.000000e+00
bigcom166        0.000000e+00  1.734723e-19
bigcom167        0.000000e+00  3.122502e-19
bigcom171        3.345458e-04  1.654490e+00
bigcom173        0.000000e+00  1.040834e-19
bigcom175        0.000000e+00  0.000000e+00
bigcom176        0.000000e+00  0.000000e+00
bigcom177        0.000000e+00  0.000000e+00
bigcom178        0.000000e+00  0.000000e+00
bigcom180       -1.503733e-05  7.999254e-01
bigcom181        0.000000e+00  6.938894e-20
bigcom184        0.000000e+00  3.469447e-20
bigcom186        1.188663e-06  6.783943e-01
bigcom187       -2.110525e-05  3.704750e-01
bigcom189        0.000000e+00  0.000000e+00
bigcom194        0.000000e+00  3.469447e-20
bigcom195        0.000000e+00  3.469447e-20
bigcom196       -2.180917e-05  2.503844e-01
bigcom204        0.000000e+00  0.000000e+00
bigcom205        0.000000e+00  0.000000e+00
bigcom212        0.000000e+00  2.220446e-18
bigcom214        0.000000e+00  0.000000e+00
bigcom222        0.000000e+00  0.000000e+00
bigcom223        0.000000e+00  6.938894e-20
bigcom226        0.000000e+00  0.000000e+00
bigcom227        0.000000e+00  3.469447e-20
bigcom229        0.000000e+00  2.775558e-19
bigcom233        0.000000e+00  0.000000e+00
bigcom236        0.000000e+00  0.000000e+00
bigcom237        0.000000e+00  3.469447e-20
bigcom246        0.000000e+00  3.469447e-20
bigcom248        0.000000e+00  6.938894e-20
bigcom249        0.000000e+00  3.469447e-20
bigcom250        0.000000e+00  3.469447e-20
bigcom254        0.000000e+00  0.000000e+00
bigcom266        0.000000e+00  0.000000e+00
bigcom269        0.000000e+00  0.000000e+00
bigcom272        0.000000e+00  1.734723e-20
bigcom274        0.000000e+00  2.463307e-18
bigcom281        0.000000e+00  6.661338e-18
bigcom291        0.000000e+00  1.040834e-19
bigcom292        0.000000e+00  0.000000e+00
bigcom295        0.000000e+00  6.938894e-20
bigcom299        0.000000e+00  0.000000e+00
bigcom301        0.000000e+00  6.938894e-20
bigcom306        0.000000e+00  0.000000e+00
bigcom309        0.000000e+00  3.469447e-20
bigcom314        0.000000e+00  0.000000e+00
bigcom321        0.000000e+00  6.938894e-20
bigcom341        0.000000e+00  3.469447e-20
bigcom350        0.000000e+00  0.000000e+00
bigcom353        0.000000e+00  3.469447e-20
bigcom359        0.000000e+00  0.000000e+00
bigcom363        0.000000e+00  0.000000e+00
bigcom365        0.000000e+00  6.938894e-20
bigcom385        1.761598e-05  7.587748e-01
bigcom386        0.000000e+00  6.938894e-20
bigcom408       -6.063462e-06  5.692090e-02
bigcom412        1.525538e-04  1.535781e+00
bigcom480        0.000000e+00  0.000000e+00
spin_vertex      6.726041e-04  2.229574e+00
membership_s1    3.611788e-04  1.911759e-01
membership_s3    0.000000e+00  0.000000e+00
membership_s4    5.868545e-06  1.798319e-02
membership_s5    1.984666e-04  1.490221e-01
membership_s6    4.351652e-05  4.930365e-02
membership_s7   -1.607460e-05  2.518931e-02
membership_s8    0.000000e+00  0.000000e+00
membership_s9    0.000000e+00  1.734723e-20
membership_s11   0.000000e+00  3.469447e-20
membership_s12   0.000000e+00  1.040834e-19
membership_s14   0.000000e+00  1.040834e-19
membership_s15   1.069351e-04  2.836260e-01
membership_s16   0.000000e+00  3.469447e-20
membership_s17   0.000000e+00  0.000000e+00
membership_s18   0.000000e+00  2.081668e-19
membership_s20   0.000000e+00  0.000000e+00
membership_s21  -6.827677e-05  1.446962e-01
membership_s22   0.000000e+00  3.469447e-20
membership_s24   0.000000e+00  2.255141e-18
membership_s25   0.000000e+00  3.469447e-20
membership_s26   0.000000e+00  0.000000e+00
membership_s27   5.819420e-05  4.738781e-02
membership_s28   0.000000e+00  0.000000e+00
membership_s30   3.892638e-04  1.482555e-01
membership_s31   5.906675e-06  3.405844e-02
membership_s32   1.324624e-03  1.545789e+00
membership_s33   0.000000e+00  3.469447e-20
membership_s36   0.000000e+00  5.551115e-19
membership_s37   0.000000e+00  1.387779e-19
V1               2.805935e-03  2.020716e+00
V2               2.484285e-03  2.861352e+00
pdi              3.897726e-05  1.670262e-01
adhesion         1.514148e-02  2.098154e+00
cohesion         1.410665e-02  1.971248e+00
inner            6.134312e-03  1.504306e+00
outer            2.913389e-03  2.742259e+00
ioratio          3.659930e-03  1.272945e+00
comsize          9.939161e-03  3.784396e+00
[1] "Dataset: med_targets Model GLM, run: 1 of 10 2015-06-22 17:07:27"
[1] "glmnet variable coefficients"
                         [,1]          [,2]
(Intercept)     -3.550909e+00 -1.245726e+02
graph0           7.693807e-40 -1.251373e-05
graph1          -1.033434e-42 -1.015348e-05
graph2           2.913002e-40 -4.910690e-04
graph3           7.518677e-44 -1.670684e-07
graph4          -6.461396e-45 -8.798030e-09
graph5           8.627858e-42 -2.234016e-05
graph6           5.607054e-43  6.747808e-07
graph7           2.571785e-41  4.022587e-06
graph8           3.234175e-41 -1.149390e-03
graph9           1.156794e-45 -3.913676e-09
graph10         -7.253758e-47 -1.511727e-10
graph11         -1.076262e-47 -1.602675e-11
graph12          5.279762e-45  7.810787e-10
graph13          2.663633e-44 -4.270332e-08
graph14         -5.286463e-46  1.381385e-09
graph15          8.211349e-43  1.177616e-06
graph16          2.131384e-45 -4.647916e-08
graph17          1.782235e-44 -2.145385e-08
graph18          4.688418e-43 -5.129325e-07
graph19          2.237250e-43  1.829328e-07
graph20         -1.171801e-43 -2.698386e-06
graph21          1.110544e-42  3.122154e-06
graph22          3.725263e-43 -5.912379e-06
graph23          1.071891e-42  9.481269e-07
graph24          2.151758e-42  2.271610e-06
graph25          1.078213e-41  2.794954e-05
graph26          7.674496e-42  7.494279e-06
graph27          4.711099e-41  5.700434e-06
graph28          2.857920e-41  3.091944e-05
graph29         -5.487425e-41 -8.766965e-04
orbit0           7.693807e-40  6.857404e-06
orbit1          -1.570363e-42 -1.077318e-05
orbit2           5.091791e-41 -1.463090e-05
orbit3           2.913002e-40 -4.791990e-04
orbit4           1.168904e-43 -3.903212e-07
orbit5           1.636837e-43  1.093791e-07
orbit6          -6.466980e-45 -8.780974e-09
orbit7           5.645657e-42 -7.436127e-06
orbit8           8.627858e-42 -2.186583e-05
orbit9           2.043975e-42  5.236716e-06
orbit10          5.635604e-43 -7.268485e-08
orbit11          3.051583e-41  1.999060e-05
orbit12          2.989931e-41  7.823261e-06
orbit13          9.752864e-41 -2.657227e-05
orbit14          3.234175e-41 -1.144198e-03
orbit15          2.213624e-45 -7.591851e-09
orbit16          8.302904e-45 -1.020319e-08
orbit17          6.227726e-46 -1.228477e-08
orbit18          7.203813e-46 -4.320111e-09
orbit19         -1.691460e-46 -2.714285e-10
orbit20         -1.305613e-46  1.446379e-09
orbit21          2.511403e-44  1.163056e-08
orbit22         -1.076267e-47 -1.612032e-11
orbit23          7.988157e-43 -2.656547e-06
orbit24          1.200832e-44  1.711241e-09
orbit25          2.840565e-45 -6.236728e-09
orbit26          8.711811e-44  3.642532e-07
orbit27          1.031913e-43  2.018279e-07
orbit28          1.949646e-43  2.259323e-07
orbit29          3.933818e-44 -1.461831e-07
orbit30          1.844881e-43 -1.910932e-06
orbit31         -1.424910e-45 -1.546922e-09
orbit32         -4.585829e-46  5.853828e-09
orbit33          3.711757e-42 -5.759293e-06
orbit34          8.211349e-43  1.272706e-06
orbit35         -1.065244e-46 -2.090909e-07
orbit36          1.807946e-43  2.280359e-07
orbit37         -2.839522e-45 -7.699555e-08
orbit38          8.471671e-43  3.581320e-06
orbit39          1.027756e-43  2.092987e-07
orbit40          1.557480e-44 -6.074056e-08
orbit41          2.636162e-43 -7.114226e-07
orbit42          1.311437e-41  4.685346e-05
orbit43          4.693051e-43 -4.814795e-07
orbit44          6.332881e-41 -5.244625e-05
orbit45          6.541646e-43  1.590146e-06
orbit46          5.298989e-43 -1.324202e-07
orbit47          3.393847e-42  2.147127e-06
orbit48          4.159506e-43 -5.117407e-08
orbit49         -1.571923e-43 -2.916739e-06
orbit50          7.754052e-42 -5.818591e-06
orbit51          2.380309e-42  9.056650e-06
orbit52          2.403295e-42  3.304661e-06
orbit53          4.957167e-42  8.789440e-06
orbit54          3.557306e-43 -6.018530e-06
orbit55          5.928765e-41  2.042917e-04
orbit56          4.807664e-42  2.276912e-05
orbit57          6.116962e-43 -4.020847e-06
orbit58          1.763663e-41  6.142015e-06
orbit59          2.972080e-42  3.958641e-06
orbit60          6.644481e-42 -1.263278e-06
orbit61          7.303348e-41  2.136389e-04
orbit62          2.883242e-41  7.035451e-05
orbit63          3.402189e-41  4.032548e-05
orbit64          1.781925e-41  7.336602e-05
orbit65          2.424888e-41  4.390002e-05
orbit66          8.599437e-42 -4.712758e-06
orbit67          3.054787e-41  1.200413e-05
orbit68          5.040438e-41  1.748659e-06
orbit69          2.847579e-40  4.994914e-04
orbit70          4.960520e-41  1.793604e-04
orbit71          1.307484e-41 -6.078210e-04
orbit72         -5.487425e-41 -8.795076e-04
AP               4.152541e-39  3.353261e-02
bet              5.575418e-43  3.999002e-06
ecc              8.254303e-39  3.460592e-02
eccrad           4.952582e-38  2.072403e-01
close           -5.203653e-39  4.987910e-02
constraint      -8.627002e-38  1.231206e-01
coreness         9.451619e-40 -4.326361e-03
knn             -6.541293e-41 -2.172523e-04
hubscore         3.330184e-37  1.805096e-01
pagerank        -4.395514e-37 -4.233509e+00
trans           -1.363277e-38 -3.393558e-02
evcent           3.190773e-37  1.196042e-01
first            7.693807e-40  1.597795e-05
upto_second     -3.508499e-42 -1.374327e-05
upto_third       5.000833e-43  2.389258e-06
upto_fourth      4.306042e-42  3.864916e-06
upto_fifth       5.830915e-41  3.872507e-04
upto_sixth       3.549558e-40  8.393381e-03
second          -3.574195e-42 -1.388747e-05
third            2.281646e-42  9.706185e-06
fourth          -4.334932e-43 -3.151265e-06
fifth           -4.615224e-42 -1.704264e-06
sixth           -6.576697e-41 -3.642851e-04
ratio1          -7.488675e-41 -2.218882e-04
ratio2           7.941784e-41  5.837100e-04
ratio3          -1.069729e-39  1.518212e-02
ratio4          -5.348676e-38 -3.092836e-01
ratio5           2.306491e-37  1.782827e+00
ratio6          -5.710139e-40 -2.808605e-03
selfinter        2.196107e-38  1.397651e-01
walktrap_vertex -3.596942e-38 -2.213243e-01
bigcom1         -2.906895e-38 -1.490069e-01
bigcom2         -2.820412e-38 -3.248324e-01
bigcom3          2.294442e-38  1.498181e-01
bigcom4         -1.453810e-38 -3.691227e-02
bigcom6         -2.821023e-38 -3.053745e-01
bigcom8         -2.190026e-38 -1.725616e-01
bigcom9         -2.830828e-38 -2.259191e-01
bigcom11         4.965997e-38  3.561211e-01
bigcom13        -2.824692e-38 -3.280575e-01
bigcom15        -2.826530e-38 -2.095052e-01
bigcom16        -2.821023e-38 -1.578857e-01
bigcom21         4.433908e-39 -2.266280e-02
bigcom22         1.465187e-38  8.872409e-02
bigcom24        -2.820412e-38 -2.434325e-01
bigcom26         5.144648e-38  3.226479e-01
bigcom28         8.428319e-38  3.336106e-01
bigcom30         2.274942e-37  8.381956e-01
bigcom31        -2.819802e-38 -2.315677e-01
bigcom32         1.403526e-37  9.286437e-01
bigcom33        -2.819191e-38 -5.662134e-01
bigcom34        -2.818582e-38 -2.898886e-01
bigcom36        -2.821023e-38 -3.416646e-01
bigcom37        -2.819191e-38 -3.102554e-01
bigcom38         3.087209e-37  1.437068e+00
bigcom39        -2.828371e-38 -2.991130e-01
bigcom40        -1.851018e-38 -2.456098e-02
bigcom43        -2.820412e-38 -3.013838e-01
bigcom44        -2.869479e-38 -1.151803e-01
bigcom46         1.742172e-37  8.886892e-01
bigcom47        -2.822856e-38 -3.843382e-01
bigcom49        -2.821633e-38 -2.533999e-01
bigcom50        -2.819191e-38 -4.339076e-01
bigcom51        -2.819191e-38 -3.166505e-01
bigcom52         4.772837e-37  1.450386e+00
bigcom54         0.000000e+00  0.000000e+00
bigcom56        -2.825917e-38 -4.078572e-01
bigcom62        -2.819802e-38 -3.544528e-01
bigcom66        -2.818582e-38 -3.105281e-01
bigcom68        -2.819191e-38 -2.359170e-01
bigcom69        -2.822856e-38 -3.434292e-01
bigcom71         0.000000e+00  0.000000e+00
bigcom72        -2.818582e-38 -1.627589e-01
bigcom73        -2.827757e-38 -3.799587e-01
bigcom74        -2.824080e-38 -3.750641e-01
bigcom75         3.087209e-37  1.170408e+00
bigcom76        -2.821023e-38 -2.752717e-01
bigcom77        -2.821633e-38 -4.434434e-01
bigcom79        -2.819191e-38 -4.100640e-01
bigcom80        -2.821633e-38 -3.439748e-01
bigcom82        -2.819802e-38 -3.759823e-01
bigcom83        -2.819191e-38 -1.358403e-01
bigcom84        -2.821633e-38 -4.179437e-01
bigcom85        -2.819191e-38 -3.098846e-01
bigcom87        -2.821633e-38 -3.690573e-01
bigcom89        -2.818582e-38 -2.252997e-01
bigcom91         8.421764e-38  4.643155e-01
bigcom92         2.804618e-38  5.332055e-01
bigcom93        -2.818582e-38 -1.346885e-01
bigcom96        -2.819802e-38 -4.078209e-01
bigcom97        -2.820412e-38 -4.474707e-01
bigcom98         0.000000e+00  0.000000e+00
bigcom99         0.000000e+00  0.000000e+00
bigcom101       -2.824080e-38 -2.061795e-01
bigcom104       -2.819191e-38 -4.418987e-01
bigcom106       -2.819191e-38 -3.800676e-01
bigcom109       -2.819191e-38 -2.473013e-01
bigcom113       -2.819191e-38 -4.168676e-01
bigcom116        3.409531e-39  3.551229e-02
bigcom120       -2.819802e-38 -1.512464e-01
bigcom123       -2.819191e-38 -2.892548e-01
bigcom126       -2.819191e-38 -1.816082e-01
bigcom127       -2.821023e-38 -2.886938e-01
bigcom137       -2.821633e-38 -4.957260e-01
bigcom139       -2.818582e-38 -3.246238e-01
bigcom140       -2.819802e-38 -3.217355e-01
bigcom143       -2.818582e-38 -2.229544e-01
bigcom145       -2.818582e-38 -2.003667e-01
bigcom146       -2.819802e-38 -2.997103e-01
bigcom147       -2.827757e-38 -2.069296e-01
bigcom149       -2.820412e-38 -3.247089e-01
bigcom153       -2.822245e-38 -2.634797e-01
bigcom154        0.000000e+00  0.000000e+00
bigcom156       -2.821023e-38 -3.532370e-01
bigcom157       -2.825917e-38 -1.173012e-01
bigcom158       -2.819191e-38 -3.314383e-01
bigcom160        0.000000e+00  0.000000e+00
bigcom161       -2.819191e-38 -3.331689e-01
bigcom162       -2.819191e-38 -2.936454e-01
bigcom164       -2.818582e-38 -3.698568e-01
bigcom166       -2.821633e-38 -2.648737e-01
bigcom167       -2.825304e-38 -4.172132e-01
bigcom171        3.766753e-37  1.294124e+00
bigcom173       -2.819191e-38 -4.238243e-01
bigcom175       -2.818582e-38 -2.627894e-01
bigcom176       -2.818582e-38 -2.325224e-01
bigcom177       -2.819191e-38 -3.088577e-01
bigcom178       -2.819191e-38 -4.453530e-01
bigcom180        4.770771e-37  1.905583e+00
bigcom181       -2.824080e-38 -2.574117e-01
bigcom184       -2.819802e-38 -3.623633e-01
bigcom186        4.770771e-37  1.348838e+00
bigcom187        4.770771e-37  1.217921e+00
bigcom189       -2.821023e-38 -2.576732e-01
bigcom194       -2.819802e-38 -2.533214e-01
bigcom195       -2.818582e-38 -3.358659e-01
bigcom196        3.087209e-37  9.535162e-01
bigcom204        0.000000e+00  0.000000e+00
bigcom205       -2.819191e-38 -3.607638e-01
bigcom212       -2.819191e-38 -2.932379e-01
bigcom214       -2.818582e-38 -2.156011e-01
bigcom222       -2.819191e-38 -2.159971e-01
bigcom223       -2.821633e-38 -3.673973e-01
bigcom226       -2.819191e-38 -2.030692e-01
bigcom227       -2.819191e-38 -3.203906e-01
bigcom229       -2.818582e-38 -1.795334e-01
bigcom233       -2.819802e-38 -2.427801e-01
bigcom236       -2.818582e-38 -1.554263e-01
bigcom237       -2.820412e-38 -3.495725e-01
bigcom246       -2.823468e-38 -3.020406e-01
bigcom248       -2.824692e-38 -3.970204e-01
bigcom249       -2.819802e-38 -3.118698e-01
bigcom250       -2.825917e-38 -1.642881e-01
bigcom254       -2.819191e-38 -2.220655e-01
bigcom266       -2.819802e-38 -3.964423e-01
bigcom269        0.000000e+00  0.000000e+00
bigcom272       -2.818582e-38 -3.094135e-01
bigcom274       -2.833291e-38 -1.739732e-01
bigcom281       -2.821023e-38 -2.239297e-01
bigcom291       -2.820412e-38 -2.393592e-01
bigcom292       -2.819191e-38 -3.956709e-01
bigcom295       -2.821633e-38 -3.329202e-01
bigcom299       -2.819191e-38 -4.354695e-01
bigcom301       -2.822856e-38 -2.442261e-01
bigcom306       -2.818582e-38 -1.439035e-01
bigcom309       -2.818582e-38 -4.244224e-01
bigcom314       -2.820412e-38 -3.395223e-01
bigcom321       -2.818582e-38 -4.856352e-01
bigcom341       -2.819191e-38 -2.914359e-01
bigcom350       -2.819802e-38 -3.564520e-01
bigcom353       -2.818582e-38 -2.168429e-01
bigcom359       -2.819191e-38 -4.619053e-01
bigcom363       -2.818582e-38 -3.564819e-01
bigcom365       -2.820412e-38 -4.337510e-01
bigcom385        4.770771e-37  1.652134e+00
bigcom386       -2.819802e-38 -1.590529e-01
bigcom408        3.087209e-37  1.056911e+00
bigcom412        9.823462e-37  2.672504e+00
bigcom480       -2.818582e-38 -2.609938e-01
spin_vertex      5.936067e-39 -1.613134e-01
membership_s1    1.362383e-38  8.212184e-02
membership_s3   -2.818582e-38 -5.708578e-02
membership_s4   -2.173447e-38 -1.018313e-01
membership_s5   -9.566477e-39  2.150528e-02
membership_s6   -2.100011e-38 -7.617150e-02
membership_s7   -1.869963e-38 -1.604943e-02
membership_s8   -2.819191e-38 -3.101894e-01
membership_s9   -2.819802e-38 -3.403724e-01
membership_s11  -2.819191e-38 -3.080635e-01
membership_s12  -2.821023e-38 -3.285379e-01
membership_s14  -2.819802e-38 -4.126541e-01
membership_s15   9.340508e-39  3.178682e-01
membership_s16  -2.820412e-38 -1.650127e-01
membership_s17  -2.818582e-38 -4.237375e-01
membership_s18  -2.842562e-38 -2.398176e-01
membership_s20  -2.818582e-38 -3.667964e-01
membership_s21   6.854964e-40 -6.074582e-02
membership_s22  -2.825304e-38 -2.489640e-01
membership_s24  -2.825917e-38 -2.206209e-01
membership_s25  -2.827757e-38 -1.717038e-01
membership_s26   0.000000e+00  0.000000e+00
membership_s27  -2.028118e-38 -6.084088e-02
membership_s28  -2.819191e-38 -3.430256e-01
membership_s30   4.785345e-38  1.693692e-01
membership_s31  -1.974949e-38 -1.407189e-01
membership_s32   7.716950e-38  4.144120e-01
membership_s33  -2.818582e-38 -2.151306e-01
membership_s36  -3.291312e-38 -2.061466e-01
membership_s37  -2.832675e-38 -2.159875e-01
V1               7.559388e-38  2.277100e-01
V2              -1.968171e-38 -1.147667e-01
pdi              3.149382e-36 -3.747591e+02
adhesion        -2.327317e-41 -6.755523e-05
cohesion         4.652398e-41  1.340744e-04
inner            5.996371e-43 -5.274057e-07
outer           -2.453354e-41 -7.101992e-05
ioratio         -1.674589e-37 -4.250830e-01
comsize          8.852540e-41  3.285657e-04
[1] "Dataset: med_targets Model GBM, run: 2 of 10 2015-06-22 17:08:21"
Iter   TrainDeviance   ValidDeviance   StepSize   Improve
     1        0.2523            -nan     0.0100    0.0003
     2        0.2480            -nan     0.0100    0.0006
     3        0.2448            -nan     0.0100    0.0002
     4        0.2420            -nan     0.0100    0.0006
     5        0.2397            -nan     0.0100    0.0005
     6        0.2368            -nan     0.0100    0.0005
     7        0.2344            -nan     0.0100    0.0002
     8        0.2321            -nan     0.0100    0.0002
     9        0.2307            -nan     0.0100    0.0003
    10        0.2290            -nan     0.0100    0.0002
    20        0.2140            -nan     0.0100    0.0001
    40        0.1952            -nan     0.0100    0.0001
    60        0.1809            -nan     0.0100   -0.0000
    80        0.1703            -nan     0.0100    0.0000
   100        0.1605            -nan     0.0100   -0.0000
   120        0.1527            -nan     0.0100   -0.0000
   140        0.1451            -nan     0.0100    0.0000
   160        0.1389            -nan     0.0100    0.0000
   180        0.1329            -nan     0.0100    0.0000
   194        0.1279            -nan     0.0100   -0.0000

[1] "GBM variable coefficients"
                            var    rel.inf
comsize                 comsize 5.16976922
bigcom30               bigcom30 2.57558560
V2                           V2 2.54089394
ratio5                   ratio5 2.51096573
membership_s32   membership_s32 2.47134786
V1                           V1 2.24120247
bigcom171             bigcom171 2.13813936
outer                     outer 1.98819338
trans                     trans 1.92841160
spin_vertex         spin_vertex 1.81917149
graph7                   graph7 1.71814290
bet                         bet 1.70555038
cohesion               cohesion 1.68132992
adhesion               adhesion 1.61356805
orbit18                 orbit18 1.59033841
orbit62                 orbit62 1.54434128
graph20                 graph20 1.49032163
walktrap_vertex walktrap_vertex 1.46543684
orbit50                 orbit50 1.37351096
pagerank               pagerank 1.35609630
knn                         knn 1.32022062
ioratio                 ioratio 1.23561902
graph1                   graph1 1.21918986
third                     third 1.17780747
orbit56                 orbit56 1.16700298
fourth                   fourth 1.14599308
orbit30                 orbit30 1.14382952
bigcom28               bigcom28 1.10966323
bigcom46               bigcom46 1.10218851
orbit63                 orbit63 1.09857802
orbit65                 orbit65 1.06204881
orbit38                 orbit38 0.99719079
graph25                 graph25 0.99352045
graph12                 graph12 0.98525714
graph5                   graph5 0.93927279
bigcom52               bigcom52 0.91674174
constraint           constraint 0.89868920
graph10                 graph10 0.89719135
graph22                 graph22 0.88151793
ratio4                   ratio4 0.87673748
inner                     inner 0.86179766
orbit36                 orbit36 0.86011121
orbit69                 orbit69 0.86004765
orbit13                 orbit13 0.82381231
orbit40                 orbit40 0.80612957
graph2                   graph2 0.77653882
graph23                 graph23 0.75895376
orbit24                 orbit24 0.68607528
graph15                 graph15 0.68394757
orbit11                 orbit11 0.67675760
orbit47                 orbit47 0.65320558
orbit45                 orbit45 0.64052969
orbit27                 orbit27 0.61262911
graph4                   graph4 0.59855203
graph6                   graph6 0.59164476
ratio2                   ratio2 0.58349625
orbit46                 orbit46 0.58199455
orbit32                 orbit32 0.57521873
orbit44                 orbit44 0.57065817
graph11                 graph11 0.56887078
orbit37                 orbit37 0.56392339
selfinter             selfinter 0.54459118
graph3                   graph3 0.54452346
bigcom11               bigcom11 0.52985594
orbit51                 orbit51 0.52480989
ratio1                   ratio1 0.52457807
upto_fifth           upto_fifth 0.50961848
graph16                 graph16 0.50358761
orbit19                 orbit19 0.49125677
ratio6                   ratio6 0.48833877
graph8                   graph8 0.48018087
orbit42                 orbit42 0.46340690
graph19                 graph19 0.45726489
graph17                 graph17 0.45055332
orbit48                 orbit48 0.43853842
orbit29                 orbit29 0.43015674
graph27                 graph27 0.40731410
graph26                 graph26 0.39201523
orbit2                   orbit2 0.39150109
orbit49                 orbit49 0.39063818
bigcom26               bigcom26 0.38702534
orbit5                   orbit5 0.38617383
orbit9                   orbit9 0.38093204
graph9                   graph9 0.37473331
graph14                 graph14 0.36955352
close                     close 0.36713077
graph24                 graph24 0.36274551
orbit70                 orbit70 0.36030188
orbit41                 orbit41 0.35952051
orbit52                 orbit52 0.35177917
orbit31                 orbit31 0.34759360
orbit20                 orbit20 0.34406865
upto_fourth         upto_fourth 0.33708675
orbit21                 orbit21 0.33162235
sixth                     sixth 0.33130985
orbit54                 orbit54 0.31696359
graph13                 graph13 0.31208489
orbit16                 orbit16 0.30766596
orbit15                 orbit15 0.30664131
orbit66                 orbit66 0.30244768
graph28                 graph28 0.30240632
ecc                         ecc 0.30097077
orbit61                 orbit61 0.29759921
graph0                   graph0 0.29758674
orbit58                 orbit58 0.29257983
orbit33                 orbit33 0.29041126
upto_second         upto_second 0.28382102
bigcom3                 bigcom3 0.28336303
orbit39                 orbit39 0.27223371
orbit25                 orbit25 0.26395918
coreness               coreness 0.26312606
orbit12                 orbit12 0.25251463
orbit64                 orbit64 0.23971487
bigcom38               bigcom38 0.22943292
orbit55                 orbit55 0.22399171
ratio3                   ratio3 0.22269773
orbit10                 orbit10 0.21278241
upto_sixth           upto_sixth 0.20907036
membership_s30   membership_s30 0.19886863
orbit59                 orbit59 0.19750645
orbit4                   orbit4 0.18412151
fifth                     fifth 0.18043717
orbit28                 orbit28 0.17605192
orbit35                 orbit35 0.17037497
orbit53                 orbit53 0.16344660
graph18                 graph18 0.14942677
graph29                 graph29 0.14538459
graph21                 graph21 0.14244748
membership_s1     membership_s1 0.12206807
orbit17                 orbit17 0.11374619
orbit7                   orbit7 0.11323167
AP                           AP 0.10212472
orbit67                 orbit67 0.09966379
orbit60                 orbit60 0.08588091
bigcom4                 bigcom4 0.06944938
orbit57                 orbit57 0.06893022
bigcom32               bigcom32 0.06514425
evcent                   evcent 0.05762439
orbit23                 orbit23 0.05445521
orbit26                 orbit26 0.04943310
membership_s15   membership_s15 0.04598615
orbit71                 orbit71 0.04048057
orbit68                 orbit68 0.03914085
hubscore               hubscore 0.02759922
pdi                         pdi 0.02746329
second                   second 0.01805108
bigcom92               bigcom92 0.01751933
bigcom22               bigcom22 0.01009750
orbit0                   orbit0 0.00000000
orbit1                   orbit1 0.00000000
orbit3                   orbit3 0.00000000
orbit6                   orbit6 0.00000000
orbit8                   orbit8 0.00000000
orbit14                 orbit14 0.00000000
orbit22                 orbit22 0.00000000
orbit34                 orbit34 0.00000000
orbit43                 orbit43 0.00000000
orbit72                 orbit72 0.00000000
eccrad                   eccrad 0.00000000
first                     first 0.00000000
upto_third           upto_third 0.00000000
bigcom1                 bigcom1 0.00000000
bigcom2                 bigcom2 0.00000000
bigcom6                 bigcom6 0.00000000
bigcom8                 bigcom8 0.00000000
bigcom9                 bigcom9 0.00000000
bigcom13               bigcom13 0.00000000
bigcom15               bigcom15 0.00000000
bigcom16               bigcom16 0.00000000
bigcom21               bigcom21 0.00000000
bigcom24               bigcom24 0.00000000
bigcom31               bigcom31 0.00000000
bigcom33               bigcom33 0.00000000
bigcom34               bigcom34 0.00000000
bigcom36               bigcom36 0.00000000
bigcom37               bigcom37 0.00000000
bigcom39               bigcom39 0.00000000
bigcom40               bigcom40 0.00000000
bigcom43               bigcom43 0.00000000
bigcom44               bigcom44 0.00000000
bigcom47               bigcom47 0.00000000
bigcom49               bigcom49 0.00000000
bigcom50               bigcom50 0.00000000
bigcom51               bigcom51 0.00000000
bigcom54               bigcom54 0.00000000
bigcom56               bigcom56 0.00000000
bigcom62               bigcom62 0.00000000
bigcom66               bigcom66 0.00000000
bigcom68               bigcom68 0.00000000
bigcom69               bigcom69 0.00000000
bigcom71               bigcom71 0.00000000
bigcom72               bigcom72 0.00000000
bigcom73               bigcom73 0.00000000
bigcom74               bigcom74 0.00000000
bigcom75               bigcom75 0.00000000
bigcom76               bigcom76 0.00000000
bigcom77               bigcom77 0.00000000
bigcom79               bigcom79 0.00000000
bigcom80               bigcom80 0.00000000
bigcom82               bigcom82 0.00000000
bigcom83               bigcom83 0.00000000
bigcom84               bigcom84 0.00000000
bigcom85               bigcom85 0.00000000
bigcom87               bigcom87 0.00000000
bigcom89               bigcom89 0.00000000
bigcom91               bigcom91 0.00000000
bigcom93               bigcom93 0.00000000
bigcom96               bigcom96 0.00000000
bigcom97               bigcom97 0.00000000
bigcom98               bigcom98 0.00000000
bigcom99               bigcom99 0.00000000
bigcom101             bigcom101 0.00000000
bigcom104             bigcom104 0.00000000
bigcom106             bigcom106 0.00000000
bigcom109             bigcom109 0.00000000
bigcom113             bigcom113 0.00000000
bigcom116             bigcom116 0.00000000
bigcom120             bigcom120 0.00000000
bigcom123             bigcom123 0.00000000
bigcom126             bigcom126 0.00000000
bigcom127             bigcom127 0.00000000
bigcom137             bigcom137 0.00000000
bigcom139             bigcom139 0.00000000
bigcom140             bigcom140 0.00000000
bigcom143             bigcom143 0.00000000
bigcom145             bigcom145 0.00000000
bigcom146             bigcom146 0.00000000
bigcom147             bigcom147 0.00000000
bigcom149             bigcom149 0.00000000
bigcom153             bigcom153 0.00000000
bigcom154             bigcom154 0.00000000
bigcom156             bigcom156 0.00000000
bigcom157             bigcom157 0.00000000
bigcom158             bigcom158 0.00000000
bigcom160             bigcom160 0.00000000
bigcom161             bigcom161 0.00000000
bigcom162             bigcom162 0.00000000
bigcom164             bigcom164 0.00000000
bigcom166             bigcom166 0.00000000
bigcom167             bigcom167 0.00000000
bigcom173             bigcom173 0.00000000
bigcom175             bigcom175 0.00000000
bigcom176             bigcom176 0.00000000
bigcom177             bigcom177 0.00000000
bigcom178             bigcom178 0.00000000
bigcom180             bigcom180 0.00000000
bigcom181             bigcom181 0.00000000
bigcom184             bigcom184 0.00000000
bigcom186             bigcom186 0.00000000
bigcom187             bigcom187 0.00000000
bigcom189             bigcom189 0.00000000
bigcom194             bigcom194 0.00000000
bigcom195             bigcom195 0.00000000
bigcom196             bigcom196 0.00000000
bigcom204             bigcom204 0.00000000
bigcom205             bigcom205 0.00000000
bigcom212             bigcom212 0.00000000
bigcom214             bigcom214 0.00000000
bigcom222             bigcom222 0.00000000
bigcom223             bigcom223 0.00000000
bigcom226             bigcom226 0.00000000
bigcom227             bigcom227 0.00000000
bigcom229             bigcom229 0.00000000
bigcom233             bigcom233 0.00000000
bigcom236             bigcom236 0.00000000
bigcom237             bigcom237 0.00000000
bigcom246             bigcom246 0.00000000
bigcom248             bigcom248 0.00000000
bigcom249             bigcom249 0.00000000
bigcom250             bigcom250 0.00000000
bigcom254             bigcom254 0.00000000
bigcom266             bigcom266 0.00000000
bigcom269             bigcom269 0.00000000
bigcom272             bigcom272 0.00000000
bigcom274             bigcom274 0.00000000
bigcom281             bigcom281 0.00000000
bigcom291             bigcom291 0.00000000
bigcom292             bigcom292 0.00000000
bigcom295             bigcom295 0.00000000
bigcom299             bigcom299 0.00000000
bigcom301             bigcom301 0.00000000
bigcom306             bigcom306 0.00000000
bigcom309             bigcom309 0.00000000
bigcom314             bigcom314 0.00000000
bigcom321             bigcom321 0.00000000
bigcom341             bigcom341 0.00000000
bigcom350             bigcom350 0.00000000
bigcom353             bigcom353 0.00000000
bigcom359             bigcom359 0.00000000
bigcom363             bigcom363 0.00000000
bigcom365             bigcom365 0.00000000
bigcom385             bigcom385 0.00000000
bigcom386             bigcom386 0.00000000
bigcom408             bigcom408 0.00000000
bigcom412             bigcom412 0.00000000
bigcom480             bigcom480 0.00000000
membership_s3     membership_s3 0.00000000
membership_s4     membership_s4 0.00000000
membership_s5     membership_s5 0.00000000
membership_s6     membership_s6 0.00000000
membership_s7     membership_s7 0.00000000
membership_s8     membership_s8 0.00000000
membership_s9     membership_s9 0.00000000
membership_s11   membership_s11 0.00000000
membership_s12   membership_s12 0.00000000
membership_s14   membership_s14 0.00000000
membership_s16   membership_s16 0.00000000
membership_s17   membership_s17 0.00000000
membership_s18   membership_s18 0.00000000
membership_s20   membership_s20 0.00000000
membership_s21   membership_s21 0.00000000
membership_s22   membership_s22 0.00000000
membership_s24   membership_s24 0.00000000
membership_s25   membership_s25 0.00000000
membership_s26   membership_s26 0.00000000
membership_s27   membership_s27 0.00000000
membership_s28   membership_s28 0.00000000
membership_s31   membership_s31 0.00000000
membership_s33   membership_s33 0.00000000
membership_s36   membership_s36 0.00000000
membership_s37   membership_s37 0.00000000
[1] "Dataset: med_targets Model RF, run: 2 of 10 2015-06-22 17:09:33"
     |      Out-of-bag   |
Tree |      MSE  %Var(y) |
   1 |  0.04974   182.75 |
   2 |   0.0439   161.30 |
   3 |  0.04139   152.07 |
   4 |   0.0398   146.24 |
   5 |  0.03935   144.57 |
   6 |  0.03755   137.95 |
   7 |  0.03652   134.18 |
   8 |  0.03591   131.92 |
   9 |  0.03552   130.49 |
  10 |  0.03529   129.65 |
  11 |  0.03436   126.23 |
  12 |  0.03394   124.71 |
  13 |  0.03354   123.22 |
  14 |  0.03329   122.32 |
  15 |  0.03251   119.45 |
  16 |  0.03235   118.87 |
  17 |  0.03185   117.02 |
  18 |   0.0316   116.09 |
  19 |  0.03156   115.97 |
  20 |  0.03144   115.50 |
  21 |  0.03097   113.80 |
  22 |  0.03074   112.93 |
  23 |  0.03052   112.13 |
  24 |  0.03005   110.42 |
  25 |  0.02985   109.69 |
  26 |  0.02958   108.68 |
  27 |  0.02942   108.09 |
  28 |  0.02929   107.63 |
  29 |  0.02909   106.88 |
  30 |  0.02901   106.58 |
  31 |  0.02884   105.96 |
  32 |  0.02871   105.50 |
  33 |  0.02861   105.12 |
  34 |  0.02847   104.59 |
  35 |  0.02839   104.32 |
  36 |  0.02836   104.21 |
  37 |  0.02831   104.03 |
  38 |  0.02818   103.53 |
  39 |  0.02801   102.93 |
  40 |   0.0279   102.53 |
  41 |  0.02785   102.32 |
  42 |  0.02789   102.47 |
  43 |  0.02792   102.57 |
  44 |   0.0279   102.52 |
  45 |  0.02794   102.66 |
  46 |  0.02793   102.61 |
  47 |  0.02794   102.67 |
  48 |  0.02791   102.53 |
  49 |  0.02794   102.65 |
  50 |   0.0279   102.49 |
  51 |   0.0278   102.16 |
  52 |  0.02775   101.95 |
  53 |  0.02775   101.95 |
  54 |  0.02772   101.85 |
  55 |  0.02773   101.90 |
  56 |  0.02775   101.96 |
  57 |  0.02775   101.95 |
  58 |  0.02776   101.99 |
  59 |  0.02776   102.01 |
  60 |  0.02771   101.80 |
  61 |  0.02765   101.58 |
  62 |  0.02763   101.52 |
  63 |  0.02759   101.36 |
  64 |  0.02758   101.33 |
  65 |  0.02753   101.15 |
  66 |  0.02749   101.01 |
  67 |   0.0274   100.69 |
  68 |  0.02739   100.64 |
  69 |  0.02743   100.79 |
  70 |  0.02738   100.59 |
  71 |  0.02735   100.50 |
  72 |  0.02731   100.33 |
  73 |  0.02728   100.22 |
  74 |  0.02728   100.25 |
  75 |  0.02733   100.40 |
  76 |  0.02732   100.37 |
  77 |  0.02729   100.25 |
  78 |   0.0273   100.31 |
  79 |  0.02731   100.35 |
  80 |  0.02733   100.42 |
  81 |  0.02734   100.46 |
  82 |   0.0273   100.29 |
  83 |  0.02732   100.38 |
  84 |  0.02729   100.26 |
  85 |  0.02728   100.24 |
  86 |  0.02725   100.11 |
  87 |  0.02725   100.14 |
  88 |  0.02726   100.17 |
  89 |  0.02728   100.22 |
  90 |  0.02723   100.06 |
  91 |  0.02724   100.07 |
  92 |  0.02725   100.13 |
  93 |  0.02721    99.99 |
  94 |   0.0272    99.94 |
  95 |  0.02719    99.90 |
  96 |  0.02721    99.97 |
  97 |  0.02723   100.04 |
  98 |  0.02725   100.13 |
  99 |  0.02725   100.11 |
 100 |  0.02724   100.08 |
[1] "Random Forest variable coefficients"
                      %IncMSE IncNodePurity
graph0           1.843327e-04  1.407449e-01
graph1           1.776416e-03  4.689774e-01
graph2           3.367843e-04  3.408083e-01
graph3           4.028279e-04  4.088636e-01
graph4           1.090861e-03  4.420372e-01
graph5           2.679017e-03  6.127672e-01
graph6           5.625540e-04  4.756759e-01
graph7           2.445852e-03  8.477706e-01
graph8           1.518850e-04  1.831822e-01
graph9           5.730763e-04  2.218240e-01
graph10          1.698292e-03  6.607317e-01
graph11          9.663371e-04  7.446760e-01
graph12          5.445697e-04  3.160374e-01
graph13          6.942102e-04  3.192370e-01
graph14          6.674979e-04  4.984593e-01
graph15          1.689616e-03  5.743940e-01
graph16          1.585226e-03  5.149585e-01
graph17          1.534178e-03  4.047101e-01
graph18          6.795133e-04  4.389591e-01
graph19          7.472402e-04  5.604829e-01
graph20          3.799493e-03  9.896067e-01
graph21          2.335468e-03  6.371810e-01
graph22          1.389238e-03  7.846079e-01
graph23          2.293117e-03  8.035030e-01
graph24          1.685370e-03  5.272985e-01
graph25          2.288290e-03  1.019783e+00
graph26          1.838870e-03  5.840062e-01
graph27          1.820288e-03  3.792056e-01
graph28          4.096823e-04  3.641166e-01
graph29          4.792934e-06  1.154139e-01
orbit0           1.702376e-04  1.390589e-01
orbit1           1.295907e-03  4.379448e-01
orbit2           6.161334e-04  3.624510e-01
orbit3           8.410689e-04  3.016801e-01
orbit4           2.321346e-04  3.161534e-01
orbit5           8.086367e-04  4.051150e-01
orbit6           8.237121e-04  6.115469e-01
orbit7           1.138373e-03  3.315292e-01
orbit8           1.429706e-03  6.058248e-01
orbit9           2.107026e-04  3.767709e-01
orbit10          8.594577e-04  4.470784e-01
orbit11          6.118457e-04  3.683003e-01
orbit12          1.323603e-03  4.955148e-01
orbit13          8.876386e-04  5.983239e-01
orbit14          1.907532e-04  2.443241e-01
orbit15          1.425180e-03  4.834465e-01
orbit16          1.834749e-03  5.227149e-01
orbit17          1.256786e-03  4.583709e-01
orbit18          1.766152e-03  1.195060e+00
orbit19          3.516619e-04  2.967870e-01
orbit20          2.041410e-03  5.835695e-01
orbit21          6.680151e-04  6.731307e-01
orbit22          1.462283e-03  5.457097e-01
orbit23          1.341175e-03  4.183930e-01
orbit24          2.255947e-03  7.762618e-01
orbit25          7.267114e-04  4.742189e-01
orbit26          8.732065e-04  4.872065e-01
orbit27          1.200961e-03  4.944346e-01
orbit28          5.400992e-04  4.666136e-01
orbit29          9.257754e-04  3.943379e-01
orbit30          1.092555e-03  6.850626e-01
orbit31          6.012618e-04  4.338812e-01
orbit32          9.965869e-04  3.405108e-01
orbit33          1.195855e-03  4.719562e-01
orbit34          1.172267e-03  5.798556e-01
orbit35          2.360539e-03  3.940685e-01
orbit36          1.828106e-03  8.840435e-01
orbit37          9.842709e-04  4.502513e-01
orbit38          2.573550e-03  8.128662e-01
orbit39          1.499100e-03  6.536286e-01
orbit40          1.001475e-03  8.175696e-01
orbit41          6.345557e-04  4.640631e-01
orbit42          1.803367e-03  5.132056e-01
orbit43          9.999836e-04  3.155324e-01
orbit44          6.791673e-04  4.823745e-01
orbit45          2.177050e-03  8.004622e-01
orbit46          6.884237e-04  3.469010e-01
orbit47          2.251254e-03  8.128065e-01
orbit48          1.286416e-03  4.720838e-01
orbit49          3.476312e-03  9.307606e-01
orbit50          9.194823e-04  7.772337e-01
orbit51          1.734022e-03  7.766350e-01
orbit52          1.800852e-03  5.763508e-01
orbit53          9.195522e-04  3.294940e-01
orbit54          9.354483e-04  6.948992e-01
orbit55          6.682975e-04  4.553603e-01
orbit56          2.708906e-03  1.184681e+00
orbit57          2.769604e-04  1.762140e-01
orbit58          5.960407e-04  1.980300e-01
orbit59          1.685958e-03  3.468879e-01
orbit60          4.966148e-04  1.819786e-01
orbit61          7.769522e-04  6.101835e-01
orbit62          2.416505e-03  1.310555e+00
orbit63          1.462265e-03  7.703548e-01
orbit64          9.399667e-04  4.145943e-01
orbit65          2.231905e-03  7.632637e-01
orbit66          3.003205e-04  2.846979e-01
orbit67          1.057278e-03  1.530404e-01
orbit68          1.496216e-03  3.601214e-01
orbit69          9.499836e-04  8.013095e-01
orbit70          1.338158e-03  3.961324e-01
orbit71          3.047993e-04  1.672201e-01
orbit72          2.339939e-04  1.117066e-01
AP               1.081691e-05  1.429948e-01
bet              3.946981e-04  1.090001e+00
ecc              9.122338e-05  1.155417e-01
eccrad           1.560228e-04  1.992167e-01
close            1.257578e-03  3.234465e-01
constraint       1.626115e-03  9.007304e-01
coreness         5.518437e-04  5.851654e-01
knn              7.330113e-04  8.588641e-01
hubscore         6.190204e-04  2.537759e-01
pagerank         3.546115e-04  1.045410e+00
trans            9.852154e-04  1.290619e+00
evcent           3.195465e-04  2.543539e-01
first            1.710280e-04  2.122338e-01
upto_second      3.964294e-04  2.738452e-01
upto_third       1.719569e-03  3.221690e-01
upto_fourth      1.222047e-03  3.654670e-01
upto_fifth       1.698692e-03  7.130295e-01
upto_sixth       5.827646e-04  5.891436e-01
second           1.681408e-04  1.963185e-01
third            1.693065e-03  1.801567e+00
fourth           7.695901e-04  7.411177e-01
fifth            1.200773e-03  4.685881e-01
sixth            1.174803e-03  5.973028e-01
ratio1           2.174016e-03  9.326573e-01
ratio2           1.220147e-03  6.638122e-01
ratio3           1.546858e-03  4.813943e-01
ratio4           3.015089e-03  1.188895e+00
ratio5           2.417401e-03  2.911112e+00
ratio6           6.077330e-04  6.648799e-01
selfinter        5.527900e-06  3.339192e-01
walktrap_vertex  6.635418e-04  1.314454e+00
bigcom1          4.015318e-05  4.576541e-02
bigcom2          0.000000e+00  0.000000e+00
bigcom3          3.233402e-04  3.700705e-01
bigcom4         -9.707647e-06  8.150794e-02
bigcom6          0.000000e+00  0.000000e+00
bigcom8         -8.901920e-06  2.298623e-02
bigcom9          0.000000e+00  0.000000e+00
bigcom11        -1.982270e-06  4.246508e-01
bigcom13         0.000000e+00  0.000000e+00
bigcom15         0.000000e+00  1.734723e-20
bigcom16         0.000000e+00  0.000000e+00
bigcom21         1.402870e-05  4.344268e-02
bigcom22        -4.472281e-05  5.473093e-02
bigcom24         0.000000e+00  0.000000e+00
bigcom26         3.920435e-04  6.078204e-01
bigcom28         8.541677e-04  7.121753e-01
bigcom30         1.124353e-03  1.723890e+00
bigcom31         0.000000e+00  0.000000e+00
bigcom32        -3.760987e-05  1.531317e-01
bigcom33         0.000000e+00  0.000000e+00
bigcom34         0.000000e+00  0.000000e+00
bigcom36         0.000000e+00  0.000000e+00
bigcom37         0.000000e+00  0.000000e+00
bigcom38        -2.379975e-05  6.743490e-01
bigcom39         0.000000e+00  0.000000e+00
bigcom40         0.000000e+00  1.734723e-19
bigcom43         0.000000e+00  0.000000e+00
bigcom44         0.000000e+00  0.000000e+00
bigcom46        -7.700593e-05  5.568207e-01
bigcom47         0.000000e+00  0.000000e+00
bigcom49         0.000000e+00  0.000000e+00
bigcom50         0.000000e+00  0.000000e+00
bigcom51         0.000000e+00  0.000000e+00
bigcom52         1.991811e-05  1.049535e+00
bigcom54         0.000000e+00  0.000000e+00
bigcom56         0.000000e+00  0.000000e+00
bigcom62         0.000000e+00  0.000000e+00
bigcom66         0.000000e+00  0.000000e+00
bigcom68         0.000000e+00  0.000000e+00
bigcom69         0.000000e+00  0.000000e+00
bigcom71         0.000000e+00  0.000000e+00
bigcom72         0.000000e+00  0.000000e+00
bigcom73         0.000000e+00  0.000000e+00
bigcom74         0.000000e+00  0.000000e+00
bigcom75        -1.808667e-05  4.497134e-01
bigcom76         0.000000e+00  0.000000e+00
bigcom77         0.000000e+00  1.734723e-20
bigcom79         0.000000e+00  0.000000e+00
bigcom80         0.000000e+00  0.000000e+00
bigcom82         0.000000e+00  0.000000e+00
bigcom83         0.000000e+00  0.000000e+00
bigcom84         0.000000e+00  0.000000e+00
bigcom85         0.000000e+00  0.000000e+00
bigcom87         0.000000e+00  0.000000e+00
bigcom89         0.000000e+00  0.000000e+00
bigcom91        -2.529587e-06  3.473585e-01
bigcom92        -9.145929e-05  8.007345e-02
bigcom93         0.000000e+00  0.000000e+00
bigcom96         0.000000e+00  0.000000e+00
bigcom97         0.000000e+00  3.469447e-20
bigcom98         0.000000e+00  0.000000e+00
bigcom99         0.000000e+00  0.000000e+00
bigcom101        0.000000e+00  0.000000e+00
bigcom104        0.000000e+00  0.000000e+00
bigcom106        0.000000e+00  0.000000e+00
bigcom109        0.000000e+00  0.000000e+00
bigcom113        0.000000e+00  0.000000e+00
bigcom116        0.000000e+00  0.000000e+00
bigcom120        0.000000e+00  0.000000e+00
bigcom123        0.000000e+00  0.000000e+00
bigcom126        0.000000e+00  0.000000e+00
bigcom127        0.000000e+00  0.000000e+00
bigcom137        0.000000e+00  0.000000e+00
bigcom139        0.000000e+00  0.000000e+00
bigcom140        0.000000e+00  0.000000e+00
bigcom143        0.000000e+00  0.000000e+00
bigcom145        0.000000e+00  0.000000e+00
bigcom146        0.000000e+00  0.000000e+00
bigcom147        0.000000e+00  0.000000e+00
bigcom149        0.000000e+00  0.000000e+00
bigcom153        0.000000e+00  0.000000e+00
bigcom154        0.000000e+00  0.000000e+00
bigcom156        0.000000e+00  0.000000e+00
bigcom157        0.000000e+00  0.000000e+00
bigcom158        0.000000e+00  0.000000e+00
bigcom160        0.000000e+00  0.000000e+00
bigcom161        0.000000e+00  0.000000e+00
bigcom162        0.000000e+00  0.000000e+00
bigcom164        0.000000e+00  3.469447e-20
bigcom166        0.000000e+00  0.000000e+00
bigcom167        0.000000e+00  0.000000e+00
bigcom171        2.457052e-04  1.636849e+00
bigcom173        0.000000e+00  0.000000e+00
bigcom175        0.000000e+00  0.000000e+00
bigcom176        0.000000e+00  0.000000e+00
bigcom177        0.000000e+00  0.000000e+00
bigcom178        0.000000e+00  0.000000e+00
bigcom180       -1.764834e-05  7.117098e-01
bigcom181        0.000000e+00  0.000000e+00
bigcom184        0.000000e+00  0.000000e+00
bigcom186        0.000000e+00  7.571679e-01
bigcom187       -3.122349e-05  3.317149e-01
bigcom189        0.000000e+00  0.000000e+00
bigcom194        0.000000e+00  0.000000e+00
bigcom195        0.000000e+00  0.000000e+00
bigcom196       -1.031217e-05  3.874069e-01
bigcom204        0.000000e+00  0.000000e+00
bigcom205        0.000000e+00  0.000000e+00
bigcom212        0.000000e+00  0.000000e+00
bigcom214        0.000000e+00  0.000000e+00
bigcom222        0.000000e+00  0.000000e+00
bigcom223        0.000000e+00  0.000000e+00
bigcom226        0.000000e+00  0.000000e+00
bigcom227        0.000000e+00  0.000000e+00
bigcom229        0.000000e+00  0.000000e+00
bigcom233        0.000000e+00  0.000000e+00
bigcom236        0.000000e+00  0.000000e+00
bigcom237        0.000000e+00  0.000000e+00
bigcom246        0.000000e+00  0.000000e+00
bigcom248        0.000000e+00  0.000000e+00
bigcom249        0.000000e+00  0.000000e+00
bigcom250        0.000000e+00  0.000000e+00
bigcom254        0.000000e+00  0.000000e+00
bigcom266        0.000000e+00  0.000000e+00
bigcom269        0.000000e+00  0.000000e+00
bigcom272        0.000000e+00  0.000000e+00
bigcom274        0.000000e+00  0.000000e+00
bigcom281        0.000000e+00  3.469447e-20
bigcom291        0.000000e+00  0.000000e+00
bigcom292        0.000000e+00  0.000000e+00
bigcom295        0.000000e+00  0.000000e+00
bigcom299        0.000000e+00  0.000000e+00
bigcom301        0.000000e+00  1.734723e-20
bigcom306        0.000000e+00  0.000000e+00
bigcom309        0.000000e+00  0.000000e+00
bigcom314        0.000000e+00  0.000000e+00
bigcom321        0.000000e+00  0.000000e+00
bigcom341        0.000000e+00  0.000000e+00
bigcom350        0.000000e+00  0.000000e+00
bigcom353        0.000000e+00  0.000000e+00
bigcom359        0.000000e+00  0.000000e+00
bigcom363        0.000000e+00  0.000000e+00
bigcom365        0.000000e+00  2.775558e-19
bigcom385        2.982501e-05  7.763589e-01
bigcom386        0.000000e+00  0.000000e+00
bigcom408       -1.782532e-05  1.449340e-01
bigcom412        1.655240e-04  1.292521e+00
bigcom480        0.000000e+00  0.000000e+00
spin_vertex      7.089034e-04  1.956909e+00
membership_s1    3.111971e-04  2.864241e-01
membership_s3    0.000000e+00  0.000000e+00
membership_s4    0.000000e+00  0.000000e+00
membership_s5    1.157528e-04  1.174068e-01
membership_s6    5.212819e-05  7.945232e-02
membership_s7    3.210758e-05  9.813310e-02
membership_s8    0.000000e+00  0.000000e+00
membership_s9    0.000000e+00  0.000000e+00
membership_s11   0.000000e+00  0.000000e+00
membership_s12   0.000000e+00  0.000000e+00
membership_s14   0.000000e+00  2.602085e-20
membership_s15   1.117480e-04  2.953545e-01
membership_s16   0.000000e+00  0.000000e+00
membership_s17   0.000000e+00  0.000000e+00
membership_s18   0.000000e+00  0.000000e+00
membership_s20   0.000000e+00  0.000000e+00
membership_s21  -8.719941e-05  1.045661e-01
membership_s22   0.000000e+00  1.734723e-20
membership_s24   0.000000e+00  0.000000e+00
membership_s25   0.000000e+00  0.000000e+00
membership_s26   0.000000e+00  0.000000e+00
membership_s27  -6.276692e-06  9.858763e-02
membership_s28   0.000000e+00  0.000000e+00
membership_s30   1.209884e-04  8.977898e-02
membership_s31   1.180497e-05  2.811683e-02
membership_s32   1.409439e-03  1.653503e+00
membership_s33   0.000000e+00  0.000000e+00
membership_s36   0.000000e+00  1.714286e-02
membership_s37   0.000000e+00  0.000000e+00
V1               6.380948e-03  2.138415e+00
V2               3.210296e-03  2.569416e+00
pdi              7.756580e-05  2.451668e-01
adhesion         2.275321e-02  1.972672e+00
cohesion         2.193778e-02  1.843780e+00
inner            6.048166e-03  1.563099e+00
outer            2.333078e-03  2.380723e+00
ioratio          4.937698e-03  1.607578e+00
comsize          1.136849e-02  4.709736e+00
[1] "Dataset: med_targets Model GLM, run: 2 of 10 2015-06-22 17:10:56"
[1] "glmnet variable coefficients"
                         [,1]          [,2]
(Intercept)     -3.547119e+00 -4.886418e+01
graph0           3.994704e-40 -8.479413e-04
graph1          -3.285422e-42 -8.356331e-06
graph2           1.767347e-40  3.148932e-04
graph3           7.494892e-45 -1.385333e-07
graph4          -7.993072e-45 -1.418033e-08
graph5           2.831221e-42 -2.128220e-05
graph6           2.068884e-43  1.182496e-06
graph7           1.935941e-41  1.121388e-05
graph8          -2.664591e-41 -1.095468e-03
graph9          -9.329705e-47 -5.388724e-09
graph10         -1.439386e-46 -1.325675e-10
graph11         -1.291780e-47 -2.899124e-11
graph12          2.019158e-45 -1.069043e-09
graph13          1.393205e-44 -1.046376e-08
graph14         -7.730921e-46  1.486982e-09
graph15          2.329808e-43 -1.416262e-06
graph16         -8.671579e-45 -4.540742e-08
graph17          6.236603e-45  2.842242e-09
graph18          2.446587e-43  9.494304e-08
graph19          1.527019e-43  1.134611e-07
graph20         -3.035524e-43 -3.332971e-06
graph21          7.396898e-43  2.825843e-06
graph22          1.869694e-43 -5.383630e-06
graph23          7.153198e-43 -5.940778e-07
graph24          1.779795e-42  2.404347e-06
graph25          8.380031e-42  2.810585e-05
graph26          6.917733e-42  1.422318e-05
graph27          3.882378e-41  4.823229e-06
graph28          2.227101e-41  6.178802e-05
graph29         -8.417913e-41 -8.143245e-04
orbit0           3.994704e-40 -8.338357e-04
orbit1          -3.783117e-42 -8.462917e-06
orbit2           2.467878e-41 -5.792916e-05
orbit3           1.767347e-40  3.227548e-04
orbit4           2.290559e-44 -3.244789e-07
orbit5          -2.126307e-44  8.827300e-08
orbit6          -7.995972e-45 -1.414237e-08
orbit7           2.344907e-42 -1.094236e-05
orbit8           2.831221e-42 -2.094578e-05
orbit9           9.970769e-43  3.098680e-06
orbit10          1.111222e-43  1.597866e-06
orbit11          1.891127e-41  6.478863e-05
orbit12          2.347523e-41  1.219550e-05
orbit13          5.345089e-41  5.941409e-05
orbit14         -2.664591e-41 -1.095693e-03
orbit15          2.123545e-46 -6.454030e-09
orbit16          3.036145e-45 -1.052935e-08
orbit17         -3.729459e-45 -3.358149e-08
orbit18          3.197796e-46 -4.393359e-09
orbit19         -2.412958e-46 -2.933951e-10
orbit20         -3.311719e-46  1.777360e-09
orbit21          3.519054e-45 -4.738743e-08
orbit22         -1.291782e-47 -2.897839e-11
orbit23          2.542844e-43 -2.289128e-06
orbit24          6.793208e-45  5.022070e-09
orbit25         -3.193020e-45 -2.477687e-08
orbit26          4.132899e-44  4.737612e-07
orbit27          5.258065e-44  2.828683e-07
orbit28          9.908755e-44  2.343070e-07
orbit29          2.182983e-44 -8.330481e-08
orbit30          3.307197e-44 -1.373247e-06
orbit31         -1.884919e-45 -2.769906e-09
orbit32         -8.209184e-46  7.452034e-09
orbit33          1.973641e-42 -3.631403e-06
orbit34          2.329808e-43 -1.374892e-06
orbit35         -3.245426e-44 -1.996686e-07
orbit36          8.312801e-44 -2.386501e-08
orbit37         -1.712339e-44 -6.540751e-08
orbit38          3.133985e-43  1.266003e-06
orbit39          5.175469e-44  8.130184e-08
orbit40          2.594092e-45 -4.874209e-10
orbit41          1.180313e-43 -5.329416e-07
orbit42          8.064821e-42  5.062726e-05
orbit43          2.451403e-43  1.243518e-07
orbit44          3.079982e-41 -2.854314e-04
orbit45          4.442311e-43  1.099127e-06
orbit46          4.071444e-43 -8.212614e-08
orbit47          2.430181e-42  2.546183e-06
orbit48          1.620948e-43 -3.503319e-07
orbit49         -3.530682e-43 -3.664972e-06
orbit50          5.675848e-42  8.102101e-06
orbit51          1.681717e-42  9.711470e-06
orbit52          1.539525e-42  5.054862e-07
orbit53          2.491883e-42  2.222484e-06
orbit54          1.763533e-43 -5.495464e-06
orbit55          3.420931e-41  2.062329e-04
orbit56          3.729539e-42  1.712792e-05
orbit57          2.478807e-43 -5.385015e-06
orbit58          7.961984e-42 -2.364398e-05
orbit59          2.579720e-42  5.429519e-06
orbit60          4.420553e-42 -1.218298e-05
orbit61          3.188416e-41  5.339205e-05
orbit62          2.374855e-41  8.656530e-05
orbit63          2.972938e-41  8.046167e-05
orbit64          1.026572e-41  3.657080e-05
orbit65          2.428969e-41  8.628864e-05
orbit66          6.285947e-42 -9.432923e-06
orbit67          9.644059e-42 -6.378369e-05
orbit68          4.271615e-41  1.163103e-05
orbit69          4.664498e-41 -1.091522e-03
orbit70          4.513529e-41  2.505045e-04
orbit71         -1.372242e-41 -5.723569e-04
orbit72         -8.417913e-41 -8.160231e-04
AP              -2.385664e-39 -2.064464e-02
bet              3.468623e-43  2.732661e-06
ecc              9.478755e-39  1.826974e-02
eccrad           5.687253e-38  1.096468e-01
close           -1.189156e-37  6.642213e-02
constraint      -4.480277e-38  2.932306e-01
coreness         4.136032e-40 -3.074009e-03
knn             -7.356274e-41 -2.579186e-04
hubscore         1.103426e-37  3.454500e-01
pagerank        -4.475011e-37 -3.920215e+00
trans           -1.152507e-38 -9.251063e-02
evcent           9.467375e-38  1.964497e-01
first            3.994704e-40 -8.236807e-04
upto_second     -5.712859e-42 -9.657310e-06
upto_third      -6.580868e-43  1.375850e-06
upto_fourth     -1.218799e-42 -2.127278e-05
upto_fifth      -9.822933e-42  3.901017e-04
upto_sixth      -4.500281e-40  2.722756e-03
second          -5.767897e-42 -9.709542e-06
third            7.914390e-43  6.201525e-06
fourth           8.850852e-43 -3.525502e-06
fifth            1.348030e-42  2.729246e-05
sixth            6.624970e-42 -4.319725e-04
ratio1          -8.110295e-41 -2.503897e-04
ratio2           1.369376e-40 -8.445759e-04
ratio3           1.566596e-39  2.681934e-02
ratio4          -1.316119e-38 -3.184463e-01
ratio5           1.952680e-37  2.473242e+00
ratio6          -6.034786e-41 -1.245615e-03
selfinter        2.109426e-38  1.464705e-01
walktrap_vertex -3.227349e-38 -1.998872e-01
bigcom1         -2.885010e-38 -1.461258e-01
bigcom2         -2.831444e-38 -3.255698e-01
bigcom3          3.149472e-38  1.769493e-01
bigcom4         -1.589175e-38 -4.967674e-02
bigcom6         -2.831444e-38 -3.419401e-01
bigcom8         -2.222325e-38 -1.510462e-01
bigcom9         -2.841942e-38 -2.300391e-01
bigcom11         1.274762e-37  6.698934e-01
bigcom13        -2.835140e-38 -3.444876e-01
bigcom15        -2.836992e-38 -2.170815e-01
bigcom16        -2.832675e-38 -2.353474e-01
bigcom21         5.421633e-39 -4.131303e-02
bigcom22         1.454683e-38  4.987016e-02
bigcom24        -2.830214e-38 -2.171074e-01
bigcom26         7.368606e-38  4.585168e-01
bigcom28         9.013279e-38  3.554419e-01
bigcom30         1.953902e-37  7.071266e-01
bigcom31        -2.829599e-38 -2.883539e-01
bigcom32         1.161930e-37  7.350185e-01
bigcom33        -2.829599e-38 -6.002735e-01
bigcom34        -2.828985e-38 -2.764914e-01
bigcom36        -2.830828e-38 -3.900454e-01
bigcom37        -2.829599e-38 -3.303080e-01
bigcom38         3.086176e-37  1.541628e+00
bigcom39        -2.840703e-38 -3.212381e-01
bigcom40        -2.216293e-38 -6.841613e-02
bigcom43        -2.832059e-38 -2.947298e-01
bigcom44        -2.887922e-38 -1.195703e-01
bigcom46         2.477900e-37  1.049659e+00
bigcom47        -2.833291e-38 -4.098761e-01
bigcom49        -2.830828e-38 -2.335433e-01
bigcom50        -2.829599e-38 -4.241722e-01
bigcom51        -2.829599e-38 -3.452249e-01
bigcom52         4.771811e-37  1.461748e+00
bigcom54        -2.828985e-38 -1.546787e-01
bigcom56        -2.836992e-38 -4.220041e-01
bigcom62        -2.830214e-38 -3.829330e-01
bigcom66        -2.828985e-38 -3.004374e-01
bigcom68        -2.830214e-38 -2.391322e-01
bigcom69        -2.833291e-38 -3.687334e-01
bigcom71        -2.828985e-38 -1.452426e-01
bigcom72        -2.828985e-38 -1.314171e-01
bigcom73        -2.838228e-38 -4.179617e-01
bigcom74        -2.834523e-38 -3.917374e-01
bigcom75         4.769739e-37  1.441951e+00
bigcom76        -2.832059e-38 -2.687269e-01
bigcom77        -2.832059e-38 -4.468802e-01
bigcom79        -2.829599e-38 -4.746706e-01
bigcom80        -2.832059e-38 -4.350790e-01
bigcom82        -2.830214e-38 -4.146458e-01
bigcom83         0.000000e+00  0.000000e+00
bigcom84        -2.830214e-38 -5.073985e-01
bigcom85        -2.829599e-38 -3.485864e-01
bigcom87        -2.832675e-38 -4.078328e-01
bigcom89        -2.828985e-38 -2.346576e-01
bigcom91         8.411406e-38  4.245924e-01
bigcom92         3.124931e-38  5.793360e-01
bigcom93        -2.828985e-38 -9.786106e-02
bigcom96        -2.830214e-38 -4.233601e-01
bigcom97        -2.832059e-38 -4.731925e-01
bigcom98        -2.828985e-38 -4.917674e-01
bigcom99         0.000000e+00  0.000000e+00
bigcom101       -2.836374e-38 -2.177344e-01
bigcom104       -2.829599e-38 -4.937997e-01
bigcom106       -2.829599e-38 -4.385645e-01
bigcom109       -2.828985e-38 -2.676154e-01
bigcom113       -2.829599e-38 -3.954007e-01
bigcom116       -2.848154e-38 -4.153863e-01
bigcom120       -2.830214e-38 -3.064882e-01
bigcom123       -2.829599e-38 -3.267750e-01
bigcom126       -2.829599e-38 -2.045073e-01
bigcom127       -2.832059e-38 -3.189117e-01
bigcom137       -2.832675e-38 -5.223270e-01
bigcom139       -2.830214e-38 -3.384577e-01
bigcom140       -2.830214e-38 -3.871910e-01
bigcom143       -2.828985e-38 -3.649093e-01
bigcom145       -2.829599e-38 -3.123582e-01
bigcom146       -2.830214e-38 -3.370986e-01
bigcom147       -2.836992e-38 -2.040350e-01
bigcom149       -2.830214e-38 -3.253975e-01
bigcom153       -2.833291e-38 -3.145700e-01
bigcom154       -2.828985e-38 -1.666482e-01
bigcom156       -2.831444e-38 -4.178187e-01
bigcom157       -2.836374e-38 -1.227814e-01
bigcom158       -2.829599e-38 -3.568406e-01
bigcom160       -2.828985e-38 -4.161380e-01
bigcom161       -2.829599e-38 -2.939006e-01
bigcom162       -2.829599e-38 -3.184398e-01
bigcom164       -2.828985e-38 -3.691541e-01
bigcom166       -2.832059e-38 -2.645672e-01
bigcom167       -2.834523e-38 -4.710385e-01
bigcom171        3.765741e-37  1.327488e+00
bigcom173       -2.829599e-38 -4.209397e-01
bigcom175       -2.829599e-38 -2.058711e-01
bigcom176        0.000000e+00  0.000000e+00
bigcom177       -2.828985e-38 -2.876660e-01
bigcom178       -2.829599e-38 -4.412862e-01
bigcom180        4.769739e-37  1.979553e+00
bigcom181       -2.833291e-38 -2.825974e-01
bigcom184       -2.830214e-38 -3.911556e-01
bigcom186        9.820305e-37  2.832219e+00
bigcom187        4.769739e-37  1.164604e+00
bigcom189       -2.832059e-38 -2.508326e-01
bigcom194       -2.830214e-38 -2.729392e-01
bigcom195       -2.828985e-38 -3.486628e-01
bigcom196        3.086176e-37  8.812683e-01
bigcom204        0.000000e+00  0.000000e+00
bigcom205       -2.829599e-38 -3.924492e-01
bigcom212       -2.828985e-38 -3.710514e-01
bigcom214       -2.828985e-38 -2.261594e-01
bigcom222        0.000000e+00  0.000000e+00
bigcom223       -2.831444e-38 -3.842420e-01
bigcom226       -2.830214e-38 -2.354530e-01
bigcom227       -2.829599e-38 -1.998388e-01
bigcom229       -2.828985e-38 -1.998020e-01
bigcom233       -2.830214e-38 -3.223835e-01
bigcom236       -2.828985e-38 -1.573253e-01
bigcom237       -2.830828e-38 -3.682118e-01
bigcom246       -2.833907e-38 -3.295888e-01
bigcom248       -2.834523e-38 -4.277034e-01
bigcom249       -2.830828e-38 -3.662011e-01
bigcom250       -2.836374e-38 -1.706290e-01
bigcom254       -2.828985e-38 -2.242289e-01
bigcom266       -2.830214e-38 -4.464051e-01
bigcom269        0.000000e+00  0.000000e+00
bigcom272       -2.828985e-38 -3.135856e-01
bigcom274       -2.844423e-38 -1.738799e-01
bigcom281       -2.831444e-38 -2.284242e-01
bigcom291       -2.831444e-38 -2.892982e-01
bigcom292       -2.828985e-38 -3.479966e-01
bigcom295       -2.832059e-38 -3.911447e-01
bigcom299       -2.829599e-38 -4.765014e-01
bigcom301       -2.833291e-38 -2.413097e-01
bigcom306       -2.828985e-38 -1.743702e-01
bigcom309       -2.828985e-38 -3.832939e-01
bigcom314       -2.830828e-38 -3.834709e-01
bigcom321       -2.828985e-38 -5.572627e-01
bigcom341       -2.829599e-38 -3.303000e-01
bigcom350       -2.829599e-38 -4.231667e-01
bigcom353       -2.829599e-38 -2.546905e-01
bigcom359       -2.828985e-38 -5.639949e-01
bigcom363       -2.828985e-38 -3.585689e-01
bigcom365       -2.830214e-38 -4.878136e-01
bigcom385        4.769739e-37  1.644066e+00
bigcom386       -2.830214e-38 -1.709246e-01
bigcom408        3.086176e-37  1.074607e+00
bigcom412        9.822437e-37  2.711271e+00
bigcom480       -2.828985e-38 -2.365393e-01
spin_vertex      7.493499e-39 -2.212163e-01
membership_s1    2.267180e-38  1.347859e-01
membership_s3   -2.828985e-38 -3.066349e-01
membership_s4   -2.458365e-38 -1.148821e-01
membership_s5   -1.254991e-38 -1.633193e-02
membership_s6   -2.090648e-38 -6.143309e-02
membership_s7   -1.812245e-38 -3.678447e-03
membership_s8   -2.829599e-38 -3.302141e-01
membership_s9   -2.830214e-38 -3.932983e-01
membership_s11  -2.829599e-38 -4.486266e-01
membership_s12  -2.832059e-38 -3.337386e-01
membership_s14  -2.830828e-38 -4.553319e-01
membership_s15   1.225332e-38  3.425712e-01
membership_s16  -2.831444e-38 -2.063420e-01
membership_s17  -2.828985e-38 -4.194427e-01
membership_s18  -2.854393e-38 -2.575071e-01
membership_s20  -2.828985e-38 -3.287090e-01
membership_s21  -1.716256e-39 -9.304574e-02
membership_s22  -2.835140e-38 -2.758586e-01
membership_s24  -2.837610e-38 -2.349866e-01
membership_s25  -2.838846e-38 -2.022214e-01
membership_s26   0.000000e+00  0.000000e+00
membership_s27  -2.057474e-38 -5.578102e-02
membership_s28  -2.830214e-38 -3.877482e-01
membership_s30   4.625587e-38  1.543684e-01
membership_s31  -1.996128e-38 -1.590333e-01
membership_s32   7.650030e-38  4.591509e-01
membership_s33  -2.828985e-38 -2.357950e-01
membership_s36  -3.310544e-38 -2.076401e-01
membership_s37  -2.842562e-38 -2.090524e-01
V1               8.359955e-38  3.195336e-01
V2              -3.693084e-38 -2.671069e-01
pdi             -1.762471e-35 -3.187509e+02
adhesion        -2.452480e-41 -7.486901e-05
cohesion         4.904748e-41  1.490898e-04
inner            5.960790e-43  1.641103e-06
outer           -2.677774e-41 -7.432222e-05
ioratio         -1.760629e-37 -5.250583e-01
comsize          9.454322e-41  3.767956e-04
[1] "Dataset: med_targets Model GBM, run: 3 of 10 2015-06-22 17:11:55"
Iter   TrainDeviance   ValidDeviance   StepSize   Improve
     1        0.2470            -nan     0.0100    0.0005
     2        0.2441            -nan     0.0100    0.0006
     3        0.2412            -nan     0.0100    0.0003
     4        0.2384            -nan     0.0100    0.0006
     5        0.2355            -nan     0.0100    0.0005
     6        0.2332            -nan     0.0100    0.0004
     7        0.2309            -nan     0.0100    0.0003
     8        0.2288            -nan     0.0100    0.0004
     9        0.2267            -nan     0.0100    0.0004
    10        0.2250            -nan     0.0100    0.0003
    20        0.2089            -nan     0.0100    0.0002
    40        0.1893            -nan     0.0100    0.0001
    60        0.1769            -nan     0.0100    0.0001
    80        0.1664            -nan     0.0100    0.0000
   100        0.1578            -nan     0.0100    0.0000
   120        0.1479            -nan     0.0100   -0.0000
   140        0.1406            -nan     0.0100    0.0000
   160        0.1340            -nan     0.0100    0.0000
   180        0.1282            -nan     0.0100   -0.0000
   194        0.1244            -nan     0.0100   -0.0000

[1] "GBM variable coefficients"
                            var     rel.inf
comsize                 comsize 5.574350321
bigcom30               bigcom30 3.700708753
bigcom171             bigcom171 3.095796330
V2                           V2 2.646014450
trans                     trans 2.440296407
ratio5                   ratio5 2.343972727
outer                     outer 2.269409891
walktrap_vertex walktrap_vertex 2.062248812
adhesion               adhesion 2.011627078
bet                         bet 1.975447957
spin_vertex         spin_vertex 1.883080053
cohesion               cohesion 1.880361161
orbit62                 orbit62 1.839628193
V1                           V1 1.812400561
membership_s32   membership_s32 1.767207436
graph1                   graph1 1.510401397
graph22                 graph22 1.501864566
pagerank               pagerank 1.455044517
orbit69                 orbit69 1.447855767
knn                         knn 1.360744956
orbit18                 orbit18 1.248018209
orbit56                 orbit56 1.154921115
inner                     inner 1.132799833
orbit36                 orbit36 1.106743090
ratio2                   ratio2 1.083712921
orbit63                 orbit63 1.051685852
orbit40                 orbit40 1.000419449
orbit50                 orbit50 0.995996297
orbit65                 orbit65 0.983064501
ioratio                 ioratio 0.981679729
orbit45                 orbit45 0.970403262
bigcom28               bigcom28 0.958751926
bigcom46               bigcom46 0.949837756
graph7                   graph7 0.931620788
orbit24                 orbit24 0.922779209
graph4                   graph4 0.909992413
bigcom52               bigcom52 0.887450671
orbit44                 orbit44 0.857543647
third                     third 0.829895799
constraint           constraint 0.807768304
orbit30                 orbit30 0.799326808
graph3                   graph3 0.795629788
fourth                   fourth 0.785765650
ratio4                   ratio4 0.783127384
orbit49                 orbit49 0.724830353
graph23                 graph23 0.687604857
graph25                 graph25 0.676454045
graph20                 graph20 0.668061803
ratio6                   ratio6 0.662406886
upto_fifth           upto_fifth 0.654733888
graph5                   graph5 0.654497988
orbit54                 orbit54 0.650624332
ratio1                   ratio1 0.646756318
coreness               coreness 0.632656833
graph15                 graph15 0.620443432
orbit61                 orbit61 0.619149683
graph6                   graph6 0.603683703
graph11                 graph11 0.585125914
graph27                 graph27 0.579148628
orbit47                 orbit47 0.578429806
selfinter             selfinter 0.544240155
orbit38                 orbit38 0.534854240
orbit64                 orbit64 0.531014643
graph19                 graph19 0.519209314
graph10                 graph10 0.508597035
orbit15                 orbit15 0.508326666
graph26                 graph26 0.507029513
graph16                 graph16 0.504576029
graph18                 graph18 0.487807817
graph2                   graph2 0.485107972
orbit2                   orbit2 0.485023983
sixth                     sixth 0.478688722
bigcom11               bigcom11 0.464167719
orbit39                 orbit39 0.447523915
orbit20                 orbit20 0.430600403
orbit51                 orbit51 0.426301998
orbit35                 orbit35 0.419150426
graph12                 graph12 0.419077441
ecc                         ecc 0.413221299
orbit48                 orbit48 0.401928553
graph13                 graph13 0.385218352
orbit17                 orbit17 0.383611738
graph9                   graph9 0.381076304
orbit55                 orbit55 0.377950495
graph24                 graph24 0.376281898
orbit46                 orbit46 0.366550657
graph21                 graph21 0.364928735
orbit9                   orbit9 0.344046379
orbit52                 orbit52 0.337520700
orbit28                 orbit28 0.327654834
orbit4                   orbit4 0.316839497
orbit7                   orbit7 0.311565712
orbit31                 orbit31 0.310752414
hubscore               hubscore 0.307625808
orbit11                 orbit11 0.293779148
graph0                   graph0 0.291461316
graph28                 graph28 0.281551076
orbit19                 orbit19 0.267925864
orbit29                 orbit29 0.264617237
fifth                     fifth 0.244359054
orbit26                 orbit26 0.237739776
graph17                 graph17 0.235933715
orbit53                 orbit53 0.229122524
orbit12                 orbit12 0.219537066
orbit25                 orbit25 0.217800470
orbit1                   orbit1 0.215289770
orbit57                 orbit57 0.210701370
orbit21                 orbit21 0.210636593
orbit42                 orbit42 0.203195580
orbit13                 orbit13 0.202415124
orbit41                 orbit41 0.198607630
orbit33                 orbit33 0.198208733
evcent                   evcent 0.192738291
graph29                 graph29 0.191646520
orbit27                 orbit27 0.191043501
orbit60                 orbit60 0.190483922
orbit5                   orbit5 0.172032410
membership_s1     membership_s1 0.169585344
ratio3                   ratio3 0.160559943
upto_sixth           upto_sixth 0.154055684
orbit32                 orbit32 0.153573723
graph8                   graph8 0.151122926
bigcom38               bigcom38 0.150634967
orbit10                 orbit10 0.144770338
graph14                 graph14 0.144583576
orbit43                 orbit43 0.143697487
bigcom3                 bigcom3 0.134662411
orbit66                 orbit66 0.104123453
orbit6                   orbit6 0.102056219
orbit70                 orbit70 0.096831940
orbit59                 orbit59 0.090305319
orbit58                 orbit58 0.083035990
bigcom4                 bigcom4 0.071472134
bigcom32               bigcom32 0.061547040
orbit16                 orbit16 0.055330671
upto_third           upto_third 0.052101312
AP                           AP 0.045571027
upto_second         upto_second 0.044101125
pdi                         pdi 0.041386457
orbit67                 orbit67 0.040109505
close                     close 0.036653148
orbit37                 orbit37 0.035740089
orbit71                 orbit71 0.032245966
orbit68                 orbit68 0.031295109
bigcom75               bigcom75 0.030172037
upto_fourth         upto_fourth 0.027682327
bigcom92               bigcom92 0.021888101
bigcom26               bigcom26 0.018536279
orbit23                 orbit23 0.016249316
membership_s30   membership_s30 0.012120400
membership_s5     membership_s5 0.011625975
bigcom91               bigcom91 0.005753051
membership_s15   membership_s15 0.003917358
orbit0                   orbit0 0.000000000
orbit3                   orbit3 0.000000000
orbit8                   orbit8 0.000000000
orbit14                 orbit14 0.000000000
orbit22                 orbit22 0.000000000
orbit34                 orbit34 0.000000000
orbit72                 orbit72 0.000000000
eccrad                   eccrad 0.000000000
first                     first 0.000000000
second                   second 0.000000000
bigcom1                 bigcom1 0.000000000
bigcom2                 bigcom2 0.000000000
bigcom6                 bigcom6 0.000000000
bigcom8                 bigcom8 0.000000000
bigcom9                 bigcom9 0.000000000
bigcom13               bigcom13 0.000000000
bigcom15               bigcom15 0.000000000
bigcom16               bigcom16 0.000000000
bigcom21               bigcom21 0.000000000
bigcom22               bigcom22 0.000000000
bigcom24               bigcom24 0.000000000
bigcom31               bigcom31 0.000000000
bigcom33               bigcom33 0.000000000
bigcom34               bigcom34 0.000000000
bigcom36               bigcom36 0.000000000
bigcom37               bigcom37 0.000000000
bigcom39               bigcom39 0.000000000
bigcom40               bigcom40 0.000000000
bigcom43               bigcom43 0.000000000
bigcom44               bigcom44 0.000000000
bigcom47               bigcom47 0.000000000
bigcom49               bigcom49 0.000000000
bigcom50               bigcom50 0.000000000
bigcom51               bigcom51 0.000000000
bigcom54               bigcom54 0.000000000
bigcom56               bigcom56 0.000000000
bigcom62               bigcom62 0.000000000
bigcom66               bigcom66 0.000000000
bigcom68               bigcom68 0.000000000
bigcom69               bigcom69 0.000000000
bigcom71               bigcom71 0.000000000
bigcom72               bigcom72 0.000000000
bigcom73               bigcom73 0.000000000
bigcom74               bigcom74 0.000000000
bigcom76               bigcom76 0.000000000
bigcom77               bigcom77 0.000000000
bigcom79               bigcom79 0.000000000
bigcom80               bigcom80 0.000000000
bigcom82               bigcom82 0.000000000
bigcom83               bigcom83 0.000000000
bigcom84               bigcom84 0.000000000
bigcom85               bigcom85 0.000000000
bigcom87               bigcom87 0.000000000
bigcom89               bigcom89 0.000000000
bigcom93               bigcom93 0.000000000
bigcom96               bigcom96 0.000000000
bigcom97               bigcom97 0.000000000
bigcom98               bigcom98 0.000000000
bigcom99               bigcom99 0.000000000
bigcom101             bigcom101 0.000000000
bigcom104             bigcom104 0.000000000
bigcom106             bigcom106 0.000000000
bigcom109             bigcom109 0.000000000
bigcom113             bigcom113 0.000000000
bigcom116             bigcom116 0.000000000
bigcom120             bigcom120 0.000000000
bigcom123             bigcom123 0.000000000
bigcom126             bigcom126 0.000000000
bigcom127             bigcom127 0.000000000
bigcom137             bigcom137 0.000000000
bigcom139             bigcom139 0.000000000
bigcom140             bigcom140 0.000000000
bigcom143             bigcom143 0.000000000
bigcom145             bigcom145 0.000000000
bigcom146             bigcom146 0.000000000
bigcom147             bigcom147 0.000000000
bigcom149             bigcom149 0.000000000
bigcom153             bigcom153 0.000000000
bigcom154             bigcom154 0.000000000
bigcom156             bigcom156 0.000000000
bigcom157             bigcom157 0.000000000
bigcom158             bigcom158 0.000000000
bigcom160             bigcom160 0.000000000
bigcom161             bigcom161 0.000000000
bigcom162             bigcom162 0.000000000
bigcom164             bigcom164 0.000000000
bigcom166             bigcom166 0.000000000
bigcom167             bigcom167 0.000000000
bigcom173             bigcom173 0.000000000
bigcom175             bigcom175 0.000000000
bigcom176             bigcom176 0.000000000
bigcom177             bigcom177 0.000000000
bigcom178             bigcom178 0.000000000
bigcom180             bigcom180 0.000000000
bigcom181             bigcom181 0.000000000
bigcom184             bigcom184 0.000000000
bigcom186             bigcom186 0.000000000
bigcom187             bigcom187 0.000000000
bigcom189             bigcom189 0.000000000
bigcom194             bigcom194 0.000000000
bigcom195             bigcom195 0.000000000
bigcom196             bigcom196 0.000000000
bigcom204             bigcom204 0.000000000
bigcom205             bigcom205 0.000000000
bigcom212             bigcom212 0.000000000
bigcom214             bigcom214 0.000000000
bigcom222             bigcom222 0.000000000
bigcom223             bigcom223 0.000000000
bigcom226             bigcom226 0.000000000
bigcom227             bigcom227 0.000000000
bigcom229             bigcom229 0.000000000
bigcom233             bigcom233 0.000000000
bigcom236             bigcom236 0.000000000
bigcom237             bigcom237 0.000000000
bigcom246             bigcom246 0.000000000
bigcom248             bigcom248 0.000000000
bigcom249             bigcom249 0.000000000
bigcom250             bigcom250 0.000000000
bigcom254             bigcom254 0.000000000
bigcom266             bigcom266 0.000000000
bigcom269             bigcom269 0.000000000
bigcom272             bigcom272 0.000000000
bigcom274             bigcom274 0.000000000
bigcom281             bigcom281 0.000000000
bigcom291             bigcom291 0.000000000
bigcom292             bigcom292 0.000000000
bigcom295             bigcom295 0.000000000
bigcom299             bigcom299 0.000000000
bigcom301             bigcom301 0.000000000
bigcom306             bigcom306 0.000000000
bigcom309             bigcom309 0.000000000
bigcom314             bigcom314 0.000000000
bigcom321             bigcom321 0.000000000
bigcom341             bigcom341 0.000000000
bigcom350             bigcom350 0.000000000
bigcom353             bigcom353 0.000000000
bigcom359             bigcom359 0.000000000
bigcom363             bigcom363 0.000000000
bigcom365             bigcom365 0.000000000
bigcom385             bigcom385 0.000000000
bigcom386             bigcom386 0.000000000
bigcom408             bigcom408 0.000000000
bigcom412             bigcom412 0.000000000
bigcom480             bigcom480 0.000000000
membership_s3     membership_s3 0.000000000
membership_s4     membership_s4 0.000000000
membership_s6     membership_s6 0.000000000
membership_s7     membership_s7 0.000000000
membership_s8     membership_s8 0.000000000
membership_s9     membership_s9 0.000000000
membership_s11   membership_s11 0.000000000
membership_s12   membership_s12 0.000000000
membership_s14   membership_s14 0.000000000
membership_s16   membership_s16 0.000000000
membership_s17   membership_s17 0.000000000
membership_s18   membership_s18 0.000000000
membership_s20   membership_s20 0.000000000
membership_s21   membership_s21 0.000000000
membership_s22   membership_s22 0.000000000
membership_s24   membership_s24 0.000000000
membership_s25   membership_s25 0.000000000
membership_s26   membership_s26 0.000000000
membership_s27   membership_s27 0.000000000
membership_s28   membership_s28 0.000000000
membership_s31   membership_s31 0.000000000
membership_s33   membership_s33 0.000000000
membership_s36   membership_s36 0.000000000
membership_s37   membership_s37 0.000000000
[1] "Dataset: med_targets Model RF, run: 3 of 10 2015-06-22 17:13:06"
     |      Out-of-bag   |
Tree |      MSE  %Var(y) |
   1 |  0.04862   182.93 |
   2 |  0.04732   178.05 |
   3 |  0.04623   173.94 |
   4 |   0.0473   177.98 |
   5 |  0.04495   169.12 |
   6 |  0.04116   154.86 |
   7 |  0.03885   146.17 |
   8 |  0.03875   145.79 |
   9 |  0.03684   138.62 |
  10 |  0.03592   135.16 |
  11 |  0.03549   133.53 |
  12 |  0.03397   127.82 |
  13 |  0.03263   122.76 |
  14 |  0.03225   121.35 |
  15 |  0.03195   120.23 |
  16 |  0.03134   117.94 |
  17 |  0.03141   118.20 |
  18 |  0.03129   117.74 |
  19 |  0.03121   117.42 |
  20 |  0.03082   115.97 |
  21 |  0.03063   115.26 |
  22 |  0.03039   114.34 |
  23 |  0.03026   113.88 |
  24 |  0.02999   112.84 |
  25 |  0.02984   112.29 |
  26 |  0.02952   111.07 |
  27 |  0.02932   110.31 |
  28 |  0.02924   110.02 |
  29 |  0.02922   109.96 |
  30 |  0.02915   109.67 |
  31 |  0.02897   108.99 |
  32 |  0.02885   108.55 |
  33 |  0.02857   107.51 |
  34 |  0.02847   107.12 |
  35 |  0.02847   107.11 |
  36 |  0.02834   106.62 |
  37 |   0.0282   106.10 |
  38 |  0.02815   105.92 |
  39 |  0.02814   105.90 |
  40 |  0.02811   105.76 |
  41 |  0.02809   105.70 |
  42 |  0.02815   105.91 |
  43 |  0.02816   105.97 |
  44 |  0.02816   105.97 |
  45 |  0.02813   105.83 |
  46 |  0.02811   105.78 |
  47 |  0.02802   105.45 |
  48 |  0.02797   105.24 |
  49 |  0.02793   105.09 |
  50 |  0.02793   105.10 |
  51 |  0.02783   104.70 |
  52 |  0.02774   104.36 |
  53 |  0.02772   104.30 |
  54 |  0.02772   104.31 |
  55 |  0.02771   104.27 |
  56 |  0.02773   104.36 |
  57 |  0.02776   104.46 |
  58 |  0.02772   104.30 |
  59 |  0.02771   104.27 |
  60 |  0.02772   104.29 |
  61 |  0.02767   104.13 |
  62 |  0.02759   103.80 |
  63 |  0.02755   103.65 |
  64 |  0.02745   103.30 |
  65 |  0.02744   103.24 |
  66 |  0.02746   103.33 |
  67 |  0.02742   103.16 |
  68 |  0.02739   103.07 |
  69 |   0.0274   103.09 |
  70 |  0.02734   102.88 |
  71 |  0.02734   102.88 |
  72 |  0.02736   102.94 |
  73 |  0.02731   102.77 |
  74 |  0.02731   102.76 |
  75 |   0.0273   102.72 |
  76 |  0.02719   102.30 |
  77 |  0.02718   102.29 |
  78 |  0.02723   102.46 |
  79 |  0.02722   102.43 |
  80 |  0.02721   102.40 |
  81 |  0.02721   102.39 |
  82 |  0.02719   102.30 |
  83 |  0.02718   102.27 |
  84 |  0.02714   102.12 |
  85 |  0.02712   102.05 |
  86 |   0.0271   101.96 |
  87 |  0.02709   101.92 |
  88 |  0.02709   101.94 |
  89 |   0.0271   101.97 |
  90 |   0.0271   101.97 |
  91 |  0.02705   101.76 |
  92 |  0.02702   101.68 |
  93 |  0.02705   101.77 |
  94 |  0.02701   101.63 |
  95 |  0.02699   101.54 |
  96 |  0.02698   101.50 |
  97 |  0.02692   101.29 |
  98 |   0.0269   101.22 |
  99 |  0.02689   101.17 |
 100 |  0.02689   101.19 |
[1] "Random Forest variable coefficients"
                      %IncMSE IncNodePurity
graph0           4.878389e-05  6.920301e-02
graph1           1.580481e-03  4.207683e-01
graph2           4.502152e-04  2.330481e-01
graph3           6.525192e-04  4.345691e-01
graph4           1.250233e-03  3.335305e-01
graph5           1.269352e-03  4.692754e-01
graph6           5.745570e-04  3.115572e-01
graph7           2.172948e-03  6.085843e-01
graph8           1.961004e-04  1.278294e-01
graph9           6.892025e-04  3.975159e-01
graph10          1.517626e-03  7.377683e-01
graph11          2.486190e-03  6.339959e-01
graph12          9.187972e-04  5.166334e-01
graph13          4.070107e-04  3.173566e-01
graph14          1.643956e-03  5.376936e-01
graph15          1.029971e-03  6.132520e-01
graph16          9.943530e-04  3.578383e-01
graph17          1.454020e-03  3.713130e-01
graph18          1.097831e-03  3.526479e-01
graph19          1.039179e-03  5.224498e-01
graph20          1.898257e-03  8.977972e-01
graph21          1.074755e-03  4.535269e-01
graph22          1.163290e-03  9.363851e-01
graph23          3.328323e-03  8.933305e-01
graph24          9.336510e-04  3.868634e-01
graph25          1.224758e-03  7.961357e-01
graph26          1.513157e-03  4.072997e-01
graph27          1.028939e-03  2.514485e-01
graph28          7.978862e-04  1.769188e-01
graph29          9.996781e-05  1.469777e-01
orbit0           1.806814e-04  1.383749e-01
orbit1           7.875533e-04  2.125685e-01
orbit2           6.775961e-04  3.878649e-01
orbit3           4.234709e-04  1.969759e-01
orbit4           2.770828e-03  4.420646e-01
orbit5           1.081963e-03  2.742980e-01
orbit6           8.498689e-04  6.322883e-01
orbit7           3.358054e-04  5.650577e-01
orbit8           3.206815e-03  6.335350e-01
orbit9           1.163985e-03  5.105645e-01
orbit10          1.149958e-03  3.578669e-01
orbit11          1.367077e-04  6.220814e-01
orbit12          1.469700e-03  3.729203e-01
orbit13          5.308787e-04  3.178046e-01
orbit14          4.994178e-04  1.990540e-01
orbit15          1.755390e-03  3.501578e-01
orbit16          1.197100e-03  5.223423e-01
orbit17          1.190048e-03  4.311982e-01
orbit18          2.257252e-03  1.133269e+00
orbit19          9.532275e-04  6.024946e-01
orbit20          1.326877e-03  7.870324e-01
orbit21          1.066578e-03  6.543949e-01
orbit22          2.233402e-03  5.008479e-01
orbit23          3.581405e-04  5.526129e-01
orbit24          1.277193e-03  1.005795e+00
orbit25          9.761657e-04  3.648579e-01
orbit26          9.486569e-04  5.813045e-01
orbit27          7.035476e-04  3.828327e-01
orbit28          6.054075e-04  4.484928e-01
orbit29          6.168619e-04  5.318473e-01
orbit30          9.235168e-04  4.645944e-01
orbit31          1.096990e-03  4.638397e-01
orbit32          1.431188e-03  3.404847e-01
orbit33          6.704067e-04  3.410094e-01
orbit34          4.348040e-04  2.485801e-01
orbit35          2.313105e-03  4.879519e-01
orbit36          1.245060e-03  7.288582e-01
orbit37          1.225251e-03  4.813300e-01
orbit38          8.947315e-04  7.310738e-01
orbit39          9.421272e-04  7.291117e-01
orbit40          9.384927e-04  6.623108e-01
orbit41          9.993270e-04  3.642348e-01
orbit42          2.077318e-04  3.645068e-01
orbit43          1.040164e-03  4.634387e-01
orbit44          3.822370e-04  7.065614e-01
orbit45          1.379612e-03  8.246035e-01
orbit46          1.299492e-03  5.597004e-01
orbit47          1.987449e-03  5.125652e-01
orbit48          5.542587e-04  4.115737e-01
orbit49          2.759540e-03  9.461180e-01
orbit50          1.028434e-03  8.745986e-01
orbit51          1.683261e-03  9.184458e-01
orbit52          1.733828e-03  5.639580e-01
orbit53          1.195093e-03  3.492225e-01
orbit54          1.232522e-03  5.556019e-01
orbit55          3.575236e-04  5.283252e-01
orbit56          3.424304e-03  1.277375e+00
orbit57          4.232305e-04  1.823958e-01
orbit58          1.964338e-04  2.418973e-01
orbit59          2.106513e-03  6.157082e-01
orbit60          1.592214e-03  3.265793e-01
orbit61          1.131181e-03  6.565521e-01
orbit62          2.444136e-03  1.784779e+00
orbit63          1.247598e-03  6.281465e-01
orbit64          8.920690e-04  4.498778e-01
orbit65          2.123180e-03  7.758839e-01
orbit66          6.549287e-04  3.331331e-01
orbit67          8.030810e-04  1.876222e-01
orbit68          1.836018e-03  3.456929e-01
orbit69          7.437163e-04  8.840415e-01
orbit70          5.738111e-04  4.072696e-01
orbit71          2.250081e-04  1.194339e-01
orbit72          1.418272e-04  1.328882e-01
AP               1.647982e-05  1.966924e-01
bet              8.435463e-04  1.291773e+00
ecc              1.038934e-04  2.180204e-01
eccrad           3.537113e-05  1.253750e-01
close            7.184331e-04  3.572475e-01
constraint       5.395051e-04  8.781455e-01
coreness         3.616905e-04  5.308474e-01
knn              1.688431e-03  9.566007e-01
hubscore         2.118836e-03  4.076077e-01
pagerank         1.199104e-03  1.181167e+00
trans            1.170857e-03  1.193484e+00
evcent           1.550925e-03  2.911147e-01
first            1.186497e-04  1.864772e-01
upto_second      8.493679e-04  2.943965e-01
upto_third       5.817473e-04  3.965768e-01
upto_fourth      7.063946e-04  2.958788e-01
upto_fifth       1.400500e-03  6.919647e-01
upto_sixth       4.251502e-04  6.236039e-01
second           1.787641e-03  3.604956e-01
third            1.862305e-03  1.178742e+00
fourth           1.166619e-03  6.649567e-01
fifth            1.246129e-03  5.670387e-01
sixth            1.156503e-03  6.902588e-01
ratio1           1.241290e-03  6.375951e-01
ratio2           1.633437e-03  7.990104e-01
ratio3           5.435693e-04  6.424734e-01
ratio4           1.473953e-03  1.105516e+00
ratio5           3.052540e-03  2.538375e+00
ratio6           7.027226e-04  1.132297e+00
selfinter        9.376000e-05  3.590995e-01
walktrap_vertex  1.536255e-04  1.218530e+00
bigcom1          1.116159e-04  1.266519e-01
bigcom2          0.000000e+00  3.469447e-20
bigcom3          1.901679e-04  2.055499e-01
bigcom4          2.928632e-05  1.159455e-01
bigcom6          0.000000e+00  0.000000e+00
bigcom8          0.000000e+00  3.122502e-19
bigcom9          0.000000e+00  2.775558e-19
bigcom11        -8.012517e-05  4.958256e-01
bigcom13         0.000000e+00  1.734723e-19
bigcom15         0.000000e+00  1.387779e-19
bigcom16         0.000000e+00  1.387779e-19
bigcom21         4.399445e-05  4.899589e-02
bigcom22        -3.491590e-06  1.002742e-01
bigcom24         0.000000e+00  1.387779e-19
bigcom26        -1.790294e-05  1.567750e-01
bigcom28         4.800610e-04  5.788587e-01
bigcom30         1.878569e-03  2.628413e+00
bigcom31         0.000000e+00  0.000000e+00
bigcom32        -7.789405e-05  1.965359e-01
bigcom33         0.000000e+00  0.000000e+00
bigcom34         0.000000e+00  0.000000e+00
bigcom36         0.000000e+00  1.734723e-19
bigcom37         0.000000e+00  0.000000e+00
bigcom38        -4.563383e-05  4.837624e-01
bigcom39         0.000000e+00  0.000000e+00
bigcom40         0.000000e+00  3.469447e-19
bigcom43         0.000000e+00  4.163336e-19
bigcom44         0.000000e+00  1.387779e-19
bigcom46        -1.291219e-04  6.447385e-01
bigcom47         0.000000e+00  3.469447e-20
bigcom49         0.000000e+00  2.775558e-19
bigcom50         0.000000e+00  0.000000e+00
bigcom51         0.000000e+00  1.387779e-19
bigcom52         3.211369e-06  9.994460e-01
bigcom54         0.000000e+00  1.387779e-19
bigcom56         0.000000e+00  2.775558e-19
bigcom62         0.000000e+00  0.000000e+00
bigcom66         0.000000e+00  0.000000e+00
bigcom68         0.000000e+00  2.775558e-19
bigcom69         0.000000e+00  2.775558e-19
bigcom71         0.000000e+00  0.000000e+00
bigcom72         0.000000e+00  0.000000e+00
bigcom73         0.000000e+00  1.734723e-20
bigcom74         0.000000e+00  8.326673e-19
bigcom75        -3.281925e-05  1.903491e-01
bigcom76         0.000000e+00  1.734723e-20
bigcom77         0.000000e+00  2.949030e-19
bigcom79         0.000000e+00  0.000000e+00
bigcom80         0.000000e+00  0.000000e+00
bigcom82         0.000000e+00  2.775558e-19
bigcom83         0.000000e+00  0.000000e+00
bigcom84         0.000000e+00  0.000000e+00
bigcom85         0.000000e+00  0.000000e+00
bigcom87         0.000000e+00  1.387779e-19
bigcom89         0.000000e+00  0.000000e+00
bigcom91         7.031221e-05  4.472436e-01
bigcom92        -6.030398e-05  7.614467e-02
bigcom93         0.000000e+00  0.000000e+00
bigcom96         0.000000e+00  1.387779e-19
bigcom97         0.000000e+00  0.000000e+00
bigcom98         0.000000e+00  0.000000e+00
bigcom99         0.000000e+00  0.000000e+00
bigcom101        0.000000e+00  0.000000e+00
bigcom104        0.000000e+00  0.000000e+00
bigcom106        0.000000e+00  0.000000e+00
bigcom109        0.000000e+00  0.000000e+00
bigcom113        0.000000e+00  0.000000e+00
bigcom116       -1.334666e-05  9.922636e-02
bigcom120        0.000000e+00  0.000000e+00
bigcom123        0.000000e+00  0.000000e+00
bigcom126        0.000000e+00  0.000000e+00
bigcom127        0.000000e+00  0.000000e+00
bigcom137        0.000000e+00  0.000000e+00
bigcom139        0.000000e+00  1.387779e-19
bigcom140        0.000000e+00  0.000000e+00
bigcom143        0.000000e+00  0.000000e+00
bigcom145        0.000000e+00  0.000000e+00
bigcom146        0.000000e+00  0.000000e+00
bigcom147        0.000000e+00  1.561251e-19
bigcom149        0.000000e+00  6.938894e-19
bigcom153        0.000000e+00  1.500000e-02
bigcom154        0.000000e+00  0.000000e+00
bigcom156        0.000000e+00  1.561251e-19
bigcom157        0.000000e+00  1.387779e-19
bigcom158        0.000000e+00  0.000000e+00
bigcom160        0.000000e+00  0.000000e+00
bigcom161        0.000000e+00  0.000000e+00
bigcom162        0.000000e+00  0.000000e+00
bigcom164        0.000000e+00  2.775558e-19
bigcom166        0.000000e+00  0.000000e+00
bigcom167        0.000000e+00  2.775558e-19
bigcom171        3.914577e-04  2.323293e+00
bigcom173        0.000000e+00  0.000000e+00
bigcom175        0.000000e+00  0.000000e+00
bigcom176        0.000000e+00  1.387779e-19
bigcom177        0.000000e+00  0.000000e+00
bigcom178        0.000000e+00  0.000000e+00
bigcom180       -2.477066e-05  8.548684e-01
bigcom181        0.000000e+00  1.387779e-19
bigcom184        0.000000e+00  0.000000e+00
bigcom186       -6.432635e-05  6.600928e-01
bigcom187       -4.087158e-05  3.702057e-01
bigcom189        0.000000e+00  0.000000e+00
bigcom194        0.000000e+00  2.949030e-19
bigcom195        0.000000e+00  0.000000e+00
bigcom196       -2.250848e-05  4.140351e-01
bigcom204        0.000000e+00  0.000000e+00
bigcom205        0.000000e+00  0.000000e+00
bigcom212        0.000000e+00  0.000000e+00
bigcom214        0.000000e+00  0.000000e+00
bigcom222        0.000000e+00  0.000000e+00
bigcom223        0.000000e+00  1.387779e-19
bigcom226        0.000000e+00  0.000000e+00
bigcom227        0.000000e+00  0.000000e+00
bigcom229        0.000000e+00  0.000000e+00
bigcom233        0.000000e+00  0.000000e+00
bigcom236        0.000000e+00  0.000000e+00
bigcom237        0.000000e+00  0.000000e+00
bigcom246        0.000000e+00  0.000000e+00
bigcom248        0.000000e+00  0.000000e+00
bigcom249        0.000000e+00  1.387779e-19
bigcom250        0.000000e+00  0.000000e+00
bigcom254        0.000000e+00  1.387779e-19
bigcom266        0.000000e+00  0.000000e+00
bigcom269        0.000000e+00  0.000000e+00
bigcom272        0.000000e+00  0.000000e+00
bigcom274        0.000000e+00  2.775558e-19
bigcom281        0.000000e+00  0.000000e+00
bigcom291        0.000000e+00  0.000000e+00
bigcom292        0.000000e+00  0.000000e+00
bigcom295        0.000000e+00  0.000000e+00
bigcom299        0.000000e+00  0.000000e+00
bigcom301        0.000000e+00  0.000000e+00
bigcom306        0.000000e+00  0.000000e+00
bigcom309        0.000000e+00  0.000000e+00
bigcom314        0.000000e+00  1.387779e-19
bigcom321        0.000000e+00  1.387779e-19
bigcom341        0.000000e+00  0.000000e+00
bigcom350        0.000000e+00  0.000000e+00
bigcom353        0.000000e+00  2.220446e-18
bigcom359        0.000000e+00  8.333333e-03
bigcom363        0.000000e+00  0.000000e+00
bigcom365        0.000000e+00  1.387779e-19
bigcom385        1.752086e-05  6.649696e-01
bigcom386        0.000000e+00  0.000000e+00
bigcom408       -2.353919e-05  3.455186e-01
bigcom412        1.398168e-04  1.425967e+00
bigcom480        0.000000e+00  0.000000e+00
spin_vertex      5.085436e-04  2.094258e+00
membership_s1    5.832827e-04  2.601011e-01
membership_s3    0.000000e+00  0.000000e+00
membership_s4    0.000000e+00  1.040834e-18
membership_s5    1.496283e-04  1.864902e-01
membership_s6    9.279778e-05  7.129001e-02
membership_s7   -5.458767e-06  1.699361e-01
membership_s8    0.000000e+00  0.000000e+00
membership_s9    0.000000e+00  3.469447e-20
membership_s11   0.000000e+00  0.000000e+00
membership_s12   0.000000e+00  0.000000e+00
membership_s14   0.000000e+00  1.387779e-19
membership_s15  -8.936530e-06  2.919321e-01
membership_s16   0.000000e+00  1.387779e-19
membership_s17   0.000000e+00  1.387779e-19
membership_s18   0.000000e+00  1.387779e-19
membership_s20   0.000000e+00  0.000000e+00
membership_s21  -1.319349e-05  2.086630e-01
membership_s22   0.000000e+00  2.775558e-19
membership_s24   0.000000e+00  3.469447e-20
membership_s25   0.000000e+00  2.775558e-19
membership_s26   0.000000e+00  0.000000e+00
membership_s27   0.000000e+00  2.358871e-02
membership_s28   0.000000e+00  0.000000e+00
membership_s30   2.057644e-05  1.007040e-01
membership_s31   2.348180e-05  6.587979e-02
membership_s32   1.330314e-03  1.078646e+00
membership_s33   0.000000e+00  1.387779e-19
membership_s36  -5.885815e-06  9.285714e-03
membership_s37   0.000000e+00  1.387779e-19
V1               2.579172e-03  1.945206e+00
V2               2.935143e-03  3.194183e+00
pdi             -2.752708e-05  2.204682e-01
adhesion         2.260063e-02  1.923769e+00
cohesion         2.223011e-02  2.158423e+00
inner            6.937430e-03  1.687129e+00
outer            2.047468e-03  2.308382e+00
ioratio          6.624859e-03  1.684364e+00
comsize          1.295274e-02  4.402759e+00
[1] "Dataset: med_targets Model GLM, run: 3 of 10 2015-06-22 17:14:31"
[1] "glmnet variable coefficients"
                         [,1]          [,2]
(Intercept)     -3.572301e+00 -3.886350e+01
graph0           7.370621e-40 -1.346488e-04
graph1          -1.802240e-42 -1.138689e-05
graph2           3.113933e-40 -2.478548e-04
graph3           6.510068e-44 -9.979574e-08
graph4          -7.427162e-45 -1.250663e-08
graph5           9.419871e-42 -9.034540e-06
graph6           5.690803e-43  8.993915e-07
graph7           2.724244e-41 -1.661726e-05
graph8           4.604710e-41 -1.122117e-03
graph9           9.743118e-46 -4.010998e-09
graph10         -9.163506e-47 -3.271424e-11
graph11         -1.232192e-47 -2.494935e-11
graph12          5.168501e-45 -1.336334e-10
graph13          2.777291e-44 -2.168447e-08
graph14         -5.943062e-46  2.114312e-09
graph15          8.366349e-43  4.991274e-07
graph16          2.121320e-45 -4.132261e-08
graph17          1.926670e-44  5.450040e-09
graph18          5.382747e-43 -6.892373e-08
graph19          2.347688e-43  1.376477e-07
graph20         -1.002327e-43 -2.962403e-06
graph21          1.213791e-42  2.987649e-06
graph22          2.895843e-43 -8.320127e-06
graph23          1.146215e-42  1.816142e-07
graph24          2.433827e-42  2.551412e-06
graph25          1.285922e-41  3.586213e-05
graph26          8.775887e-42  8.139639e-06
graph27          6.083617e-41  8.028164e-05
graph28          3.298022e-41  1.333846e-05
graph29         -5.440653e-41 -9.680417e-04
orbit0           7.370621e-40 -1.138383e-04
orbit1          -2.362362e-42 -1.158485e-05
orbit2           4.615806e-41 -7.141818e-05
orbit3           3.113933e-40 -2.346431e-04
orbit4           9.749886e-44 -3.235105e-07
orbit5           1.542004e-43  3.946097e-07
orbit6          -7.431912e-45 -1.247168e-08
orbit7           4.610217e-42 -1.983171e-05
orbit8           9.419871e-42 -8.512612e-06
orbit9           1.788724e-42  4.239488e-06
orbit10          6.553977e-43  7.462344e-07
orbit11          3.102537e-41  1.077027e-05
orbit12          3.083238e-41 -2.119885e-05
orbit13          1.164628e-40 -5.805654e-06
orbit14          4.604710e-41 -1.116938e-03
orbit15          1.720328e-45 -6.528574e-09
orbit16          8.020768e-45 -6.366929e-09
orbit17          3.739044e-46 -1.929253e-08
orbit18          7.040514e-46 -3.294959e-09
orbit19         -2.019830e-46 -2.729623e-10
orbit20         -1.503868e-46  2.328828e-09
orbit21          2.391912e-44  3.059615e-08
orbit22         -1.232195e-47 -2.503866e-11
orbit23          5.607003e-43 -4.848420e-06
orbit24          1.095426e-44 -2.845892e-09
orbit25          3.960766e-45 -3.321301e-09
orbit26          9.501809e-44  4.009228e-07
orbit27          9.138906e-44  2.608904e-07
orbit28          2.012074e-43  4.343347e-07
orbit29          4.396742e-44 -1.163449e-07
orbit30          2.146857e-43 -1.822543e-06
orbit31         -1.666161e-45 -1.663051e-09
orbit32         -4.529210e-46  8.455671e-09
orbit33          3.412658e-42 -1.262893e-05
orbit34          8.366349e-43  5.937564e-07
orbit35         -8.019677e-45 -1.662088e-07
orbit36          1.950796e-43  1.525199e-07
orbit37         -1.679037e-45 -6.944262e-08
orbit38          8.383146e-43  3.311400e-06
orbit39          8.866679e-44  1.715324e-07
orbit40          1.952647e-44 -3.226637e-09
orbit41          3.505249e-43 -9.506085e-07
orbit42          1.398917e-41  2.922250e-05
orbit43          5.385776e-43 -2.504108e-08
orbit44          7.335815e-41 -3.916283e-05
orbit45          5.986346e-43  1.079106e-06
orbit46          5.792648e-43  2.488391e-08
orbit47          3.616360e-42  4.250840e-06
orbit48          5.203197e-43 -2.297382e-07
orbit49         -1.411050e-43 -3.138356e-06
orbit50          8.831253e-42 -2.184164e-05
orbit51          2.566499e-42  8.798215e-06
orbit52          2.624644e-42  2.280495e-06
orbit53          5.797667e-42  1.234669e-05
orbit54          2.702171e-43 -8.425917e-06
orbit55          7.087779e-41  1.950361e-04
orbit56          4.451127e-42  1.940125e-05
orbit57          7.900159e-43 -4.816427e-06
orbit58          1.767625e-41  1.880684e-05
orbit59          3.253089e-42  4.111132e-06
orbit60          8.418380e-42  1.128667e-06
orbit61          9.492622e-41  2.519803e-04
orbit62          3.309584e-41  8.771637e-05
orbit63          3.937057e-41  5.164430e-05
orbit64          2.261977e-41  9.706347e-05
orbit65          2.585466e-41  4.277225e-05
orbit66          1.032871e-41 -3.150653e-06
orbit67          4.083232e-41  6.654820e-06
orbit68          6.456651e-41  8.486537e-05
orbit69          3.975831e-40  1.969997e-04
orbit70          5.346671e-41  1.465662e-04
orbit71          2.398619e-41 -6.497592e-04
orbit72         -5.440653e-41 -9.702726e-04
AP               5.724678e-39  4.465774e-02
bet              5.576193e-43  3.361299e-06
ecc              9.570156e-39  2.665881e-02
eccrad           5.742094e-38  1.598226e-01
close           -9.708016e-38 -8.063136e-02
constraint      -8.448153e-38 -1.482719e-02
coreness         9.401605e-40 -9.205394e-04
knn             -8.368296e-41 -3.715910e-04
hubscore         2.964650e-37  3.463295e-01
pagerank        -4.133562e-37 -4.083579e+00
trans           -2.485904e-38 -2.040245e-01
evcent           2.808019e-37  2.140790e-01
first            7.370621e-40 -1.121548e-04
upto_second     -4.575918e-42 -1.379223e-05
upto_third      -6.054955e-43  1.337198e-07
upto_fourth     -3.861632e-42 -4.091799e-05
upto_fifth      -3.871720e-41  2.901722e-04
upto_sixth      -7.182806e-40  2.064257e-03
second          -4.645645e-42 -1.387747e-05
third            4.629129e-43  5.193632e-06
fourth           6.162724e-43 -3.119206e-06
fifth            4.223459e-42  4.938069e-05
sixth            3.822827e-41 -3.196761e-04
ratio1          -9.341335e-41 -3.497600e-04
ratio2           1.533918e-40 -3.555781e-04
ratio3           2.540764e-39  2.586287e-02
ratio4           1.198428e-38 -2.638323e-01
ratio5           2.203579e-37  2.406937e+00
ratio6           2.425046e-41 -2.395506e-03
selfinter        2.095450e-38  1.165915e-01
walktrap_vertex -3.686702e-38 -2.130970e-01
bigcom1         -2.811389e-38 -1.325391e-01
bigcom2         -2.762930e-38 -3.226790e-01
bigcom3          2.811970e-38  1.672015e-01
bigcom4         -1.425012e-38 -2.216807e-02
bigcom6         -2.762930e-38 -2.825697e-01
bigcom8         -2.845671e-38 -3.238005e-01
bigcom9         -2.773083e-38 -2.234502e-01
bigcom11         1.411149e-37  7.368343e-01
bigcom13        -2.767102e-38 -3.146620e-01
bigcom15        -2.768296e-38 -2.051133e-01
bigcom16        -2.763525e-38 -2.073915e-01
bigcom21         1.270016e-39  3.791055e-02
bigcom22         3.393432e-39  5.870120e-02
bigcom24        -2.761740e-38 -2.479089e-01
bigcom26         2.495847e-38  1.803091e-01
bigcom28         8.243352e-38  3.304150e-01
bigcom30         2.084152e-37  8.690777e-01
bigcom31        -2.761146e-38 -2.486410e-01
bigcom32         1.168766e-37  7.442608e-01
bigcom33        -2.760552e-38 -3.321205e-01
bigcom34         0.000000e+00  0.000000e+00
bigcom36        -2.762930e-38 -3.045068e-01
bigcom37        -2.760552e-38 -2.754124e-01
bigcom38         3.093004e-37  1.470090e+00
bigcom39        -2.771286e-38 -3.260751e-01
bigcom40        -1.975238e-38 -5.060581e-02
bigcom43        -2.763525e-38 -2.536696e-01
bigcom44        -2.815072e-38 -9.959290e-02
bigcom46         2.255079e-37  9.944131e-01
bigcom47        -2.765312e-38 -4.333757e-01
bigcom49        -2.763525e-38 -2.528091e-01
bigcom50        -2.760552e-38 -4.953110e-01
bigcom51        -2.760552e-38 -4.163723e-01
bigcom52         4.778622e-37  1.501534e+00
bigcom54        -2.760552e-38 -1.701029e-01
bigcom56        -2.768296e-38 -3.737121e-01
bigcom62        -2.761740e-38 -4.126572e-01
bigcom66        -2.760552e-38 -3.549698e-01
bigcom68        -2.761740e-38 -2.461925e-01
bigcom69        -2.764120e-38 -3.859783e-01
bigcom71        -2.760552e-38 -1.389217e-01
bigcom72        -2.760552e-38 -1.496492e-01
bigcom73        -2.769491e-38 -4.264867e-01
bigcom74        -2.765908e-38 -3.684895e-01
bigcom75         3.093004e-37  1.045680e+00
bigcom76        -2.762930e-38 -2.763669e-01
bigcom77        -2.764120e-38 -4.130936e-01
bigcom79        -2.761146e-38 -4.405130e-01
bigcom80        -2.763525e-38 -4.622191e-01
bigcom82        -2.761740e-38 -3.198123e-01
bigcom83        -2.761146e-38 -1.211266e-01
bigcom84        -2.763525e-38 -3.990580e-01
bigcom85        -2.760552e-38 -2.661029e-01
bigcom87        -2.763525e-38 -4.128289e-01
bigcom89        -2.760552e-38 -2.606584e-01
bigcom91         8.479807e-38  5.743091e-01
bigcom92         2.300446e-38  5.250560e-01
bigcom93        -2.760552e-38 -8.880599e-02
bigcom96        -2.761146e-38 -3.963620e-01
bigcom97        -2.763525e-38 -4.414723e-01
bigcom98        -2.760552e-38 -4.037579e-01
bigcom99         0.000000e+00  0.000000e+00
bigcom101       -2.767102e-38 -2.159041e-01
bigcom104       -2.761146e-38 -3.911032e-01
bigcom106       -2.761146e-38 -4.922540e-01
bigcom109       -2.761146e-38 -2.382425e-01
bigcom113       -2.761146e-38 -4.489017e-01
bigcom116        6.109894e-39  4.525776e-03
bigcom120       -2.761740e-38 -3.601816e-01
bigcom123       -2.761146e-38 -3.179164e-01
bigcom126       -2.760552e-38 -2.256177e-01
bigcom127       -2.763525e-38 -2.927383e-01
bigcom137       -2.763525e-38 -4.533235e-01
bigcom139       -2.761740e-38 -3.483088e-01
bigcom140       -2.761740e-38 -3.599673e-01
bigcom143       -2.760552e-38 -4.261753e-01
bigcom145       -2.761740e-38 -2.514028e-01
bigcom146       -2.761740e-38 -3.306260e-01
bigcom147       -2.768893e-38 -1.925399e-01
bigcom149       -2.762335e-38 -3.113646e-01
bigcom153       -2.764716e-38 -3.301927e-01
bigcom154       -2.760552e-38 -1.513158e-01
bigcom156       -2.762930e-38 -4.116553e-01
bigcom157       -2.767102e-38 -1.062026e-01
bigcom158       -2.760552e-38 -3.777747e-01
bigcom160       -2.760552e-38 -4.371690e-01
bigcom161       -2.761740e-38 -3.111863e-01
bigcom162       -2.761146e-38 -3.204914e-01
bigcom164       -2.760552e-38 -3.605478e-01
bigcom166       -2.763525e-38 -2.549920e-01
bigcom167       -2.765908e-38 -4.906056e-01
bigcom171        4.784804e-37  1.580458e+00
bigcom173       -2.761146e-38 -4.435756e-01
bigcom175       -2.761146e-38 -1.965454e-01
bigcom176       -2.760552e-38 -2.655158e-01
bigcom177       -2.761146e-38 -2.925732e-01
bigcom178       -2.761146e-38 -4.317882e-01
bigcom180        4.776565e-37  2.081072e+00
bigcom181       -2.765312e-38 -2.587854e-01
bigcom184       -2.761740e-38 -3.264475e-01
bigcom186        4.776565e-37  1.422586e+00
bigcom187        4.776565e-37  1.337546e+00
bigcom189       -2.762930e-38 -2.188589e-01
bigcom194       -2.761740e-38 -2.576796e-01
bigcom195       -2.760552e-38 -3.309828e-01
bigcom196        4.776565e-37  1.328440e+00
bigcom204        0.000000e+00  0.000000e+00
bigcom205       -2.761146e-38 -3.903782e-01
bigcom212       -2.760552e-38 -2.281583e-01
bigcom214       -2.760552e-38 -2.086829e-01
bigcom222       -2.761146e-38 -2.284971e-01
bigcom223       -2.762335e-38 -3.365314e-01
bigcom226       -2.761740e-38 -2.275000e-01
bigcom227       -2.761740e-38 -2.708072e-01
bigcom229       -2.760552e-38 -1.727113e-01
bigcom233       -2.761740e-38 -3.385077e-01
bigcom236       -2.760552e-38 -1.258881e-01
bigcom237       -2.761740e-38 -3.308489e-01
bigcom246       -2.764716e-38 -3.120434e-01
bigcom248       -2.765908e-38 -3.907854e-01
bigcom249       -2.761740e-38 -3.627402e-01
bigcom250       -2.767699e-38 -1.544338e-01
bigcom254       -2.761146e-38 -2.229511e-01
bigcom266       -2.761740e-38 -3.788114e-01
bigcom269        0.000000e+00  0.000000e+00
bigcom272       -2.760552e-38 -3.569552e-01
bigcom274       -2.775483e-38 -1.782421e-01
bigcom281       -2.762930e-38 -2.212821e-01
bigcom291       -2.762335e-38 -2.897832e-01
bigcom292       -2.760552e-38 -4.760045e-01
bigcom295       -2.762930e-38 -4.000273e-01
bigcom299       -2.761146e-38 -4.533105e-01
bigcom301       -2.764716e-38 -2.333326e-01
bigcom306        0.000000e+00  0.000000e+00
bigcom309       -2.760552e-38 -4.539940e-01
bigcom314       -2.761740e-38 -4.150086e-01
bigcom321       -2.760552e-38 -4.620714e-01
bigcom341       -2.761146e-38 -2.783198e-01
bigcom350       -2.761740e-38 -3.530434e-01
bigcom353       -2.761146e-38 -2.130755e-01
bigcom359       -2.761146e-38 -4.517461e-01
bigcom363       -2.760552e-38 -3.721195e-01
bigcom365       -2.762335e-38 -5.136334e-01
bigcom385        4.776565e-37  1.663446e+00
bigcom386       -2.761740e-38 -1.595249e-01
bigcom408        4.776565e-37  1.351487e+00
bigcom412        9.829244e-37  2.743381e+00
bigcom480       -2.760552e-38 -2.772445e-01
spin_vertex      1.050172e-38 -1.553906e-01
membership_s1    2.800583e-38  1.777508e-01
membership_s3   -2.760552e-38 -4.661486e-01
membership_s4   -2.109498e-38 -8.277070e-02
membership_s5   -1.159719e-38 -7.368218e-03
membership_s6   -2.019790e-38 -5.581462e-02
membership_s7   -1.709195e-38  9.106549e-03
membership_s8   -2.760552e-38 -2.753389e-01
membership_s9   -2.761740e-38 -4.867086e-01
membership_s11  -2.761146e-38 -4.307462e-01
membership_s12  -2.762335e-38 -3.184963e-01
membership_s14  -2.762335e-38 -4.239904e-01
membership_s15   1.214549e-38  3.512971e-01
membership_s16  -2.762930e-38 -1.969838e-01
membership_s17  -2.760552e-38 -4.711566e-01
membership_s18  -2.785124e-38 -2.462152e-01
membership_s20  -2.760552e-38 -3.678625e-01
membership_s21   3.993575e-39 -2.291103e-02
membership_s22  -2.767102e-38 -2.797243e-01
membership_s24  -2.768296e-38 -2.347322e-01
membership_s25  -2.769491e-38 -1.972026e-01
membership_s26   0.000000e+00  0.000000e+00
membership_s27  -2.346343e-38 -1.246467e-01
membership_s28  -2.761740e-38 -3.847017e-01
membership_s30   4.411702e-38  1.535410e-01
membership_s31  -1.918560e-38 -1.504689e-01
membership_s32   5.933849e-38  3.170179e-01
membership_s33  -2.760552e-38 -2.839219e-01
membership_s36  -3.219142e-38 -1.989113e-01
membership_s37  -2.774283e-38 -2.180504e-01
V1               8.782366e-38  3.449219e-01
V2              -3.026261e-38 -3.661298e-01
pdi              9.780106e-36 -2.814051e+02
adhesion        -2.387466e-41 -7.474809e-05
cohesion         4.773143e-41  1.479354e-04
inner            5.537508e-43  3.460057e-06
outer           -2.610367e-41 -6.564779e-05
ioratio         -1.716048e-37 -5.775984e-01
comsize          9.364339e-41  3.763368e-04
[1] "Dataset: med_targets Model GBM, run: 4 of 10 2015-06-22 17:15:15"
Iter   TrainDeviance   ValidDeviance   StepSize   Improve
     1        0.2595            -nan     0.0100    0.0006
     2        0.2560            -nan     0.0100    0.0003
     3        0.2532            -nan     0.0100    0.0005
     4        0.2502            -nan     0.0100    0.0003
     5        0.2477            -nan     0.0100    0.0004
     6        0.2455            -nan     0.0100    0.0005
     7        0.2435            -nan     0.0100    0.0003
     8        0.2413            -nan     0.0100    0.0003
     9        0.2389            -nan     0.0100    0.0006
    10        0.2368            -nan     0.0100    0.0002
    20        0.2228            -nan     0.0100    0.0003
    40        0.2020            -nan     0.0100    0.0000
    60        0.1872            -nan     0.0100    0.0001
    80        0.1763            -nan     0.0100    0.0000
   100        0.1663            -nan     0.0100    0.0001
   120        0.1583            -nan     0.0100   -0.0000
   140        0.1516            -nan     0.0100    0.0000
   160        0.1449            -nan     0.0100   -0.0000
   180        0.1394            -nan     0.0100   -0.0000
   194        0.1358            -nan     0.0100    0.0000

[1] "GBM variable coefficients"
                            var     rel.inf
comsize                 comsize 5.037872591
bigcom30               bigcom30 3.503041942
V2                           V2 3.373682342
bigcom171             bigcom171 2.788250430
outer                     outer 2.766159975
trans                     trans 2.499430838
membership_s32   membership_s32 2.458405040
ratio5                   ratio5 2.391398068
pagerank               pagerank 2.365697701
spin_vertex         spin_vertex 2.173820112
adhesion               adhesion 2.170428878
graph22                 graph22 1.945759864
V1                           V1 1.907315945
cohesion               cohesion 1.772682772
knn                         knn 1.657897752
walktrap_vertex walktrap_vertex 1.645262914
ioratio                 ioratio 1.549915082
orbit69                 orbit69 1.337652161
orbit65                 orbit65 1.294728609
orbit50                 orbit50 1.261468861
orbit62                 orbit62 1.222220751
bet                         bet 1.210590672
inner                     inner 1.194733670
third                     third 1.179663015
bigcom46               bigcom46 1.164810840
orbit36                 orbit36 1.103443029
bigcom28               bigcom28 1.085984631
fourth                   fourth 1.066213287
orbit56                 orbit56 1.062945194
orbit38                 orbit38 1.007883583
graph1                   graph1 0.961850954
graph4                   graph4 0.903511135
graph2                   graph2 0.854511287
orbit61                 orbit61 0.844497607
orbit24                 orbit24 0.841233647
graph3                   graph3 0.792342886
ratio6                   ratio6 0.785669208
graph7                   graph7 0.783566773
orbit51                 orbit51 0.758859853
ratio4                   ratio4 0.736979268
graph23                 graph23 0.727181077
orbit63                 orbit63 0.701526194
graph5                   graph5 0.699511983
orbit18                 orbit18 0.686124936
graph10                 graph10 0.681342794
graph12                 graph12 0.669001919
orbit52                 orbit52 0.667519557
coreness               coreness 0.663355166
orbit20                 orbit20 0.649217274
orbit40                 orbit40 0.635360712
orbit13                 orbit13 0.613625154
orbit15                 orbit15 0.603079029
orbit55                 orbit55 0.594072668
graph20                 graph20 0.586907748
ratio1                   ratio1 0.576925111
orbit45                 orbit45 0.565653009
graph24                 graph24 0.565645518
graph18                 graph18 0.559899080
orbit31                 orbit31 0.550985409
constraint           constraint 0.550833320
graph13                 graph13 0.538790509
selfinter             selfinter 0.538577114
bigcom11               bigcom11 0.536624129
orbit47                 orbit47 0.525722231
orbit11                 orbit11 0.513395079
graph19                 graph19 0.511556823
orbit64                 orbit64 0.473399239
orbit30                 orbit30 0.472863039
orbit25                 orbit25 0.468783354
fifth                     fifth 0.468616746
orbit29                 orbit29 0.465218628
sixth                     sixth 0.456055267
orbit39                 orbit39 0.453892316
graph17                 graph17 0.446115523
orbit54                 orbit54 0.431007235
orbit46                 orbit46 0.426928971
orbit48                 orbit48 0.411148918
graph0                   graph0 0.403624011
orbit27                 orbit27 0.388664941
ecc                         ecc 0.386826935
upto_sixth           upto_sixth 0.374887524
orbit2                   orbit2 0.354152935
orbit53                 orbit53 0.352157366
orbit44                 orbit44 0.351010581
graph6                   graph6 0.350468942
ratio2                   ratio2 0.348487482
orbit28                 orbit28 0.341004874
membership_s30   membership_s30 0.340975537
graph15                 graph15 0.337864525
orbit49                 orbit49 0.325842352
graph11                 graph11 0.325650985
graph16                 graph16 0.320868810
orbit26                 orbit26 0.315096389
graph14                 graph14 0.307312007
orbit5                   orbit5 0.300300081
graph8                   graph8 0.291341641
upto_third           upto_third 0.275724573
graph26                 graph26 0.274757543
orbit42                 orbit42 0.273069861
graph28                 graph28 0.271892370
orbit32                 orbit32 0.265948197
graph27                 graph27 0.263083487
orbit35                 orbit35 0.255664976
graph25                 graph25 0.252251447
graph9                   graph9 0.248798890
orbit19                 orbit19 0.243424863
orbit9                   orbit9 0.216366648
orbit66                 orbit66 0.210126507
orbit41                 orbit41 0.202970800
graph21                 graph21 0.202911236
orbit58                 orbit58 0.202511150
orbit10                 orbit10 0.202313250
ratio3                   ratio3 0.200031199
close                     close 0.198641845
orbit67                 orbit67 0.195349463
upto_fifth           upto_fifth 0.191525228
orbit33                 orbit33 0.190948119
membership_s1     membership_s1 0.185026210
orbit57                 orbit57 0.183987967
graph29                 graph29 0.176802406
bigcom26               bigcom26 0.176134564
orbit7                   orbit7 0.162671681
orbit70                 orbit70 0.144110800
orbit21                 orbit21 0.141201589
orbit16                 orbit16 0.137930416
orbit37                 orbit37 0.137894700
orbit68                 orbit68 0.122993117
bigcom4                 bigcom4 0.095771659
orbit6                   orbit6 0.077128865
orbit12                 orbit12 0.076660733
upto_second         upto_second 0.074078089
orbit59                 orbit59 0.067735573
orbit17                 orbit17 0.064189464
bigcom32               bigcom32 0.059202074
orbit4                   orbit4 0.058707828
orbit23                 orbit23 0.050564494
hubscore               hubscore 0.047951171
orbit1                   orbit1 0.045105160
bigcom52               bigcom52 0.039796813
orbit60                 orbit60 0.037201904
bigcom22               bigcom22 0.027894666
orbit71                 orbit71 0.024538511
upto_fourth         upto_fourth 0.024093210
AP                           AP 0.023172033
membership_s5     membership_s5 0.013129161
membership_s21   membership_s21 0.011337677
bigcom75               bigcom75 0.009291948
orbit0                   orbit0 0.000000000
orbit3                   orbit3 0.000000000
orbit8                   orbit8 0.000000000
orbit14                 orbit14 0.000000000
orbit22                 orbit22 0.000000000
orbit34                 orbit34 0.000000000
orbit43                 orbit43 0.000000000
orbit72                 orbit72 0.000000000
eccrad                   eccrad 0.000000000
evcent                   evcent 0.000000000
first                     first 0.000000000
second                   second 0.000000000
bigcom1                 bigcom1 0.000000000
bigcom2                 bigcom2 0.000000000
bigcom3                 bigcom3 0.000000000
bigcom6                 bigcom6 0.000000000
bigcom8                 bigcom8 0.000000000
bigcom9                 bigcom9 0.000000000
bigcom13               bigcom13 0.000000000
bigcom15               bigcom15 0.000000000
bigcom16               bigcom16 0.000000000
bigcom21               bigcom21 0.000000000
bigcom24               bigcom24 0.000000000
bigcom31               bigcom31 0.000000000
bigcom33               bigcom33 0.000000000
bigcom34               bigcom34 0.000000000
bigcom36               bigcom36 0.000000000
bigcom37               bigcom37 0.000000000
bigcom38               bigcom38 0.000000000
bigcom39               bigcom39 0.000000000
bigcom40               bigcom40 0.000000000
bigcom43               bigcom43 0.000000000
bigcom44               bigcom44 0.000000000
bigcom47               bigcom47 0.000000000
bigcom49               bigcom49 0.000000000
bigcom50               bigcom50 0.000000000
bigcom51               bigcom51 0.000000000
bigcom54               bigcom54 0.000000000
bigcom56               bigcom56 0.000000000
bigcom62               bigcom62 0.000000000
bigcom66               bigcom66 0.000000000
bigcom68               bigcom68 0.000000000
bigcom69               bigcom69 0.000000000
bigcom71               bigcom71 0.000000000
bigcom72               bigcom72 0.000000000
bigcom73               bigcom73 0.000000000
bigcom74               bigcom74 0.000000000
bigcom76               bigcom76 0.000000000
bigcom77               bigcom77 0.000000000
bigcom79               bigcom79 0.000000000
bigcom80               bigcom80 0.000000000
bigcom82               bigcom82 0.000000000
bigcom83               bigcom83 0.000000000
bigcom84               bigcom84 0.000000000
bigcom85               bigcom85 0.000000000
bigcom87               bigcom87 0.000000000
bigcom89               bigcom89 0.000000000
bigcom91               bigcom91 0.000000000
bigcom92               bigcom92 0.000000000
bigcom93               bigcom93 0.000000000
bigcom96               bigcom96 0.000000000
bigcom97               bigcom97 0.000000000
bigcom98               bigcom98 0.000000000
bigcom99               bigcom99 0.000000000
bigcom101             bigcom101 0.000000000
bigcom104             bigcom104 0.000000000
bigcom106             bigcom106 0.000000000
bigcom109             bigcom109 0.000000000
bigcom113             bigcom113 0.000000000
bigcom116             bigcom116 0.000000000
bigcom120             bigcom120 0.000000000
bigcom123             bigcom123 0.000000000
bigcom126             bigcom126 0.000000000
bigcom127             bigcom127 0.000000000
bigcom137             bigcom137 0.000000000
bigcom139             bigcom139 0.000000000
bigcom140             bigcom140 0.000000000
bigcom143             bigcom143 0.000000000
bigcom145             bigcom145 0.000000000
bigcom146             bigcom146 0.000000000
bigcom147             bigcom147 0.000000000
bigcom149             bigcom149 0.000000000
bigcom153             bigcom153 0.000000000
bigcom154             bigcom154 0.000000000
bigcom156             bigcom156 0.000000000
bigcom157             bigcom157 0.000000000
bigcom158             bigcom158 0.000000000
bigcom160             bigcom160 0.000000000
bigcom161             bigcom161 0.000000000
bigcom162             bigcom162 0.000000000
bigcom164             bigcom164 0.000000000
bigcom166             bigcom166 0.000000000
bigcom167             bigcom167 0.000000000
bigcom173             bigcom173 0.000000000
bigcom175             bigcom175 0.000000000
bigcom176             bigcom176 0.000000000
bigcom177             bigcom177 0.000000000
bigcom178             bigcom178 0.000000000
bigcom180             bigcom180 0.000000000
bigcom181             bigcom181 0.000000000
bigcom184             bigcom184 0.000000000
bigcom186             bigcom186 0.000000000
bigcom187             bigcom187 0.000000000
bigcom189             bigcom189 0.000000000
bigcom194             bigcom194 0.000000000
bigcom195             bigcom195 0.000000000
bigcom196             bigcom196 0.000000000
bigcom204             bigcom204 0.000000000
bigcom205             bigcom205 0.000000000
bigcom212             bigcom212 0.000000000
bigcom214             bigcom214 0.000000000
bigcom222             bigcom222 0.000000000
bigcom223             bigcom223 0.000000000
bigcom226             bigcom226 0.000000000
bigcom227             bigcom227 0.000000000
bigcom229             bigcom229 0.000000000
bigcom233             bigcom233 0.000000000
bigcom236             bigcom236 0.000000000
bigcom237             bigcom237 0.000000000
bigcom246             bigcom246 0.000000000
bigcom248             bigcom248 0.000000000
bigcom249             bigcom249 0.000000000
bigcom250             bigcom250 0.000000000
bigcom254             bigcom254 0.000000000
bigcom266             bigcom266 0.000000000
bigcom269             bigcom269 0.000000000
bigcom272             bigcom272 0.000000000
bigcom274             bigcom274 0.000000000
bigcom281             bigcom281 0.000000000
bigcom291             bigcom291 0.000000000
bigcom292             bigcom292 0.000000000
bigcom295             bigcom295 0.000000000
bigcom299             bigcom299 0.000000000
bigcom301             bigcom301 0.000000000
bigcom306             bigcom306 0.000000000
bigcom309             bigcom309 0.000000000
bigcom314             bigcom314 0.000000000
bigcom321             bigcom321 0.000000000
bigcom341             bigcom341 0.000000000
bigcom350             bigcom350 0.000000000
bigcom353             bigcom353 0.000000000
bigcom359             bigcom359 0.000000000
bigcom363             bigcom363 0.000000000
bigcom365             bigcom365 0.000000000
bigcom385             bigcom385 0.000000000
bigcom386             bigcom386 0.000000000
bigcom408             bigcom408 0.000000000
bigcom412             bigcom412 0.000000000
bigcom480             bigcom480 0.000000000
membership_s3     membership_s3 0.000000000
membership_s4     membership_s4 0.000000000
membership_s6     membership_s6 0.000000000
membership_s7     membership_s7 0.000000000
membership_s8     membership_s8 0.000000000
membership_s9     membership_s9 0.000000000
membership_s11   membership_s11 0.000000000
membership_s12   membership_s12 0.000000000
membership_s14   membership_s14 0.000000000
membership_s15   membership_s15 0.000000000
membership_s16   membership_s16 0.000000000
membership_s17   membership_s17 0.000000000
membership_s18   membership_s18 0.000000000
membership_s20   membership_s20 0.000000000
membership_s22   membership_s22 0.000000000
membership_s24   membership_s24 0.000000000
membership_s25   membership_s25 0.000000000
membership_s26   membership_s26 0.000000000
membership_s27   membership_s27 0.000000000
membership_s28   membership_s28 0.000000000
membership_s31   membership_s31 0.000000000
membership_s33   membership_s33 0.000000000
membership_s36   membership_s36 0.000000000
membership_s37   membership_s37 0.000000000
pdi                         pdi 0.000000000
[1] "Dataset: med_targets Model RF, run: 4 of 10 2015-06-22 17:16:24"
     |      Out-of-bag   |
Tree |      MSE  %Var(y) |
   1 |  0.05606   198.55 |
   2 |  0.05555   196.72 |
   3 |  0.05305   187.89 |
   4 |  0.04898   173.46 |
   5 |  0.04458   157.86 |
   6 |  0.04321   153.01 |
   7 |  0.04122   145.98 |
   8 |  0.04012   142.07 |
   9 |  0.03868   136.98 |
  10 |  0.03755   132.99 |
  11 |  0.03685   130.52 |
  12 |  0.03561   126.13 |
  13 |  0.03517   124.57 |
  14 |  0.03464   122.69 |
  15 |  0.03423   121.21 |
  16 |   0.0337   119.35 |
  17 |  0.03313   117.32 |
  18 |  0.03291   116.56 |
  19 |  0.03237   114.64 |
  20 |  0.03217   113.92 |
  21 |  0.03223   114.13 |
  22 |  0.03198   113.26 |
  23 |  0.03174   112.41 |
  24 |  0.03159   111.86 |
  25 |  0.03136   111.06 |
  26 |  0.03113   110.23 |
  27 |  0.03117   110.39 |
  28 |  0.03096   109.66 |
  29 |  0.03076   108.94 |
  30 |  0.03059   108.35 |
  31 |  0.03051   108.07 |
  32 |  0.03023   107.05 |
  33 |  0.03024   107.11 |
  34 |  0.03012   106.68 |
  35 |  0.02998   106.17 |
  36 |     0.03   106.24 |
  37 |  0.03004   106.40 |
  38 |  0.03001   106.27 |
  39 |  0.02991   105.91 |
  40 |  0.02978   105.47 |
  41 |  0.02981   105.57 |
  42 |  0.02976   105.40 |
  43 |  0.02961   104.86 |
  44 |  0.02959   104.78 |
  45 |  0.02951   104.50 |
  46 |  0.02938   104.03 |
  47 |  0.02929   103.74 |
  48 |  0.02923   103.50 |
  49 |  0.02919   103.36 |
  50 |  0.02916   103.26 |
  51 |  0.02921   103.44 |
  52 |  0.02924   103.57 |
  53 |  0.02921   103.43 |
  54 |  0.02921   103.45 |
  55 |  0.02923   103.52 |
  56 |  0.02925   103.59 |
  57 |  0.02922   103.49 |
  58 |  0.02914   103.22 |
  59 |  0.02912   103.14 |
  60 |   0.0291   103.05 |
  61 |  0.02909   103.04 |
  62 |  0.02903   102.83 |
  63 |  0.02902   102.76 |
  64 |  0.02899   102.67 |
  65 |  0.02896   102.55 |
  66 |  0.02892   102.41 |
  67 |  0.02889   102.31 |
  68 |  0.02884   102.15 |
  69 |   0.0288   101.99 |
  70 |  0.02881   102.02 |
  71 |   0.0288   101.98 |
  72 |  0.02871   101.68 |
  73 |  0.02869   101.62 |
  74 |  0.02872   101.70 |
  75 |  0.02873   101.75 |
  76 |  0.02869   101.59 |
  77 |  0.02867   101.52 |
  78 |  0.02866   101.49 |
  79 |  0.02868   101.58 |
  80 |  0.02865   101.47 |
  81 |  0.02861   101.32 |
  82 |  0.02862   101.35 |
  83 |  0.02857   101.19 |
  84 |  0.02858   101.21 |
  85 |  0.02854   101.09 |
  86 |  0.02855   101.13 |
  87 |  0.02854   101.07 |
  88 |  0.02856   101.13 |
  89 |   0.0286   101.29 |
  90 |  0.02861   101.34 |
  91 |   0.0286   101.29 |
  92 |  0.02859   101.27 |
  93 |  0.02858   101.23 |
  94 |  0.02855   101.12 |
  95 |  0.02856   101.15 |
  96 |  0.02858   101.22 |
  97 |  0.02859   101.24 |
  98 |  0.02853   101.03 |
  99 |  0.02847   100.84 |
 100 |  0.02846   100.80 |
[1] "Random Forest variable coefficients"
                      %IncMSE IncNodePurity
graph0           1.434610e-04  1.925888e-01
graph1           2.742176e-03  3.983388e-01
graph2           3.730482e-04  4.492894e-01
graph3           5.261552e-04  4.008314e-01
graph4           1.554825e-03  4.293159e-01
graph5           1.051699e-03  4.762888e-01
graph6           9.048419e-04  3.200405e-01
graph7           1.651629e-03  6.199078e-01
graph8           2.534274e-04  1.911029e-01
graph9           3.205971e-04  3.521758e-01
graph10          1.576664e-03  6.026115e-01
graph11          1.266485e-03  6.588469e-01
graph12          1.483324e-03  4.162302e-01
graph13          1.745660e-03  4.091621e-01
graph14          1.555421e-03  4.044746e-01
graph15          9.810444e-04  5.035717e-01
graph16          1.323178e-03  4.731628e-01
graph17          8.661549e-04  4.951104e-01
graph18          9.562923e-04  4.384568e-01
graph19          1.242648e-03  5.106849e-01
graph20          3.401561e-03  9.202814e-01
graph21          6.399914e-04  5.619893e-01
graph22          1.318973e-03  5.712582e-01
graph23          4.296790e-03  8.292969e-01
graph24          1.801086e-03  4.689269e-01
graph25          1.772679e-03  6.674415e-01
graph26          1.766950e-03  6.308031e-01
graph27          1.777915e-03  4.729478e-01
graph28          1.273580e-03  5.313552e-01
graph29          1.374568e-04  1.648255e-01
orbit0           3.575890e-04  1.860364e-01
orbit1           8.132233e-04  3.309891e-01
orbit2           4.071459e-04  4.302473e-01
orbit3           6.274281e-04  4.288052e-01
orbit4           3.991480e-04  4.059071e-01
orbit5           7.531186e-04  4.058814e-01
orbit6           3.470084e-04  5.437898e-01
orbit7           5.613852e-04  3.717618e-01
orbit8           1.534782e-03  4.869374e-01
orbit9           6.823294e-04  3.482694e-01
orbit10          6.997853e-04  3.167801e-01
orbit11          1.617816e-03  4.729467e-01
orbit12          1.771802e-03  4.902322e-01
orbit13          8.868357e-04  4.454574e-01
orbit14          3.128906e-04  1.352116e-01
orbit15          3.985917e-04  3.237606e-01
orbit16          1.708934e-03  5.401181e-01
orbit17          7.515270e-04  3.937095e-01
orbit18          2.174096e-03  1.158874e+00
orbit19          4.826058e-04  4.382873e-01
orbit20          1.605592e-03  4.262956e-01
orbit21          8.096643e-04  6.704768e-01
orbit22          1.482307e-03  4.919480e-01
orbit23          1.174288e-03  6.760393e-01
orbit24          1.954980e-03  8.334754e-01
orbit25          1.130313e-03  5.241446e-01
orbit26          1.003619e-03  4.522606e-01
orbit27          3.385064e-04  5.281814e-01
orbit28          3.196124e-04  5.607992e-01
orbit29          9.333810e-04  5.371012e-01
orbit30          1.232699e-03  8.499657e-01
orbit31          3.511101e-04  6.298732e-01
orbit32          6.930822e-04  5.478334e-01
orbit33          3.893580e-04  2.911808e-01
orbit34          4.445618e-04  4.257596e-01
orbit35          2.499831e-03  3.898670e-01
orbit36          1.092402e-03  9.961660e-01
orbit37          1.814031e-03  6.885535e-01
orbit38          1.494580e-03  6.440365e-01
orbit39          1.715634e-03  6.537757e-01
orbit40          1.010023e-03  7.606203e-01
orbit41          1.212751e-03  3.763666e-01
orbit42          1.051874e-03  3.978793e-01
orbit43          4.581427e-04  3.119505e-01
orbit44          2.497836e-04  5.665098e-01
orbit45          1.056841e-03  1.215042e+00
orbit46          1.333969e-03  4.511381e-01
orbit47          2.865714e-03  8.402687e-01
orbit48          1.094515e-03  2.954926e-01
orbit49          3.063109e-03  6.950742e-01
orbit50          1.739554e-03  9.527529e-01
orbit51          2.109761e-03  8.029939e-01
orbit52          1.290697e-03  8.544431e-01
orbit53          1.442070e-03  6.226791e-01
orbit54          1.210994e-03  9.096463e-01
orbit55          2.049413e-04  3.750787e-01
orbit56          3.766821e-03  1.347230e+00
orbit57          1.264582e-03  2.355565e-01
orbit58          2.429009e-04  1.848916e-01
orbit59          1.944258e-03  5.818011e-01
orbit60          1.065412e-03  3.276312e-01
orbit61          1.164027e-03  6.302651e-01
orbit62          3.214567e-03  9.945655e-01
orbit63          1.721471e-03  1.019288e+00
orbit64          9.437373e-04  6.830898e-01
orbit65          2.769282e-03  1.115409e+00
orbit66          7.112026e-04  2.812049e-01
orbit67          1.112100e-03  2.762473e-01
orbit68          2.465743e-03  4.300865e-01
orbit69          8.028617e-04  6.620763e-01
orbit70          1.096038e-03  5.502063e-01
orbit71          2.426691e-04  1.867484e-01
orbit72          3.208057e-04  2.746992e-01
AP              -4.079652e-05  1.181865e-01
bet              2.319704e-04  1.210473e+00
ecc              1.043125e-04  2.088795e-01
eccrad           4.847386e-05  1.800779e-01
close            3.879981e-04  3.846142e-01
constraint       8.408923e-04  9.255897e-01
coreness         7.312402e-04  7.368763e-01
knn              1.712082e-03  8.238525e-01
hubscore         5.018634e-04  5.392210e-01
pagerank         7.637682e-04  1.683155e+00
trans            1.097833e-03  1.016168e+00
evcent           7.357171e-04  3.983998e-01
first            2.983539e-04  1.280021e-01
upto_second      6.448125e-04  2.330227e-01
upto_third       6.995414e-04  3.825222e-01
upto_fourth      1.770461e-03  3.515803e-01
upto_fifth       5.601238e-04  4.013532e-01
upto_sixth       3.634080e-04  4.857494e-01
second           8.067605e-04  4.939216e-01
third            3.066157e-03  1.578154e+00
fourth           8.750221e-04  1.081768e+00
fifth            1.891795e-03  5.940311e-01
sixth            1.552394e-03  6.675163e-01
ratio1           9.389152e-04  1.061548e+00
ratio2           1.371417e-03  8.149594e-01
ratio3           7.133483e-04  7.490318e-01
ratio4           2.910330e-03  1.212200e+00
ratio5           1.445016e-03  2.534987e+00
ratio6           9.668868e-04  9.362160e-01
selfinter        5.562874e-05  4.616053e-01
walktrap_vertex  4.932429e-04  1.252358e+00
bigcom1          8.325874e-05  5.348998e-02
bigcom2          0.000000e+00  0.000000e+00
bigcom3          4.198921e-04  3.186992e-01
bigcom4          9.973480e-05  8.864558e-02
bigcom6          0.000000e+00  0.000000e+00
bigcom8         -8.687074e-06  3.029993e-03
bigcom9          0.000000e+00  0.000000e+00
bigcom11         3.466022e-05  5.180877e-01
bigcom13         0.000000e+00  0.000000e+00
bigcom15         0.000000e+00  1.110223e-18
bigcom16         0.000000e+00  0.000000e+00
bigcom21        -4.439831e-06  4.228625e-02
bigcom22         4.790788e-05  5.251209e-02
bigcom24         0.000000e+00  2.220446e-18
bigcom26         4.316009e-04  5.099738e-01
bigcom28         7.741585e-04  6.667808e-01
bigcom30         1.351933e-03  2.311944e+00
bigcom31         0.000000e+00  0.000000e+00
bigcom32        -5.313247e-05  1.683220e-01
bigcom33         0.000000e+00  0.000000e+00
bigcom34         0.000000e+00  0.000000e+00
bigcom36         0.000000e+00  0.000000e+00
bigcom37         0.000000e+00  0.000000e+00
bigcom38        -3.483274e-05  7.816501e-01
bigcom39         0.000000e+00  0.000000e+00
bigcom40         5.889282e-06  8.888889e-03
bigcom43         0.000000e+00  0.000000e+00
bigcom44         0.000000e+00  0.000000e+00
bigcom46        -5.905028e-05  5.584284e-01
bigcom47         0.000000e+00  0.000000e+00
bigcom49         0.000000e+00  0.000000e+00
bigcom50         0.000000e+00  0.000000e+00
bigcom51         0.000000e+00  0.000000e+00
bigcom52        -9.796123e-05  5.804859e-01
bigcom54         0.000000e+00  2.220446e-18
bigcom56         0.000000e+00  0.000000e+00
bigcom62         0.000000e+00  0.000000e+00
bigcom66         0.000000e+00  0.000000e+00
bigcom68         0.000000e+00  0.000000e+00
bigcom69         0.000000e+00  2.220446e-18
bigcom71         0.000000e+00  0.000000e+00
bigcom72         0.000000e+00  0.000000e+00
bigcom73         0.000000e+00  0.000000e+00
bigcom74         0.000000e+00  0.000000e+00
bigcom75        -1.582161e-05  1.432609e-01
bigcom76         0.000000e+00  0.000000e+00
bigcom77         0.000000e+00  0.000000e+00
bigcom79         0.000000e+00  0.000000e+00
bigcom80         0.000000e+00  0.000000e+00
bigcom82         0.000000e+00  1.387779e-19
bigcom83         0.000000e+00  0.000000e+00
bigcom84         0.000000e+00  0.000000e+00
bigcom85         0.000000e+00  0.000000e+00
bigcom87         0.000000e+00  0.000000e+00
bigcom89         0.000000e+00  0.000000e+00
bigcom91         1.673574e-05  2.430482e-01
bigcom92        -1.112264e-04  1.130364e-01
bigcom93         0.000000e+00  0.000000e+00
bigcom96         0.000000e+00  0.000000e+00
bigcom97         0.000000e+00  0.000000e+00
bigcom98         0.000000e+00  0.000000e+00
bigcom99         0.000000e+00  0.000000e+00
bigcom101        0.000000e+00  0.000000e+00
bigcom104        0.000000e+00  1.110223e-18
bigcom106        0.000000e+00  0.000000e+00
bigcom109        0.000000e+00  0.000000e+00
bigcom113        0.000000e+00  0.000000e+00
bigcom116        4.330704e-05  8.538947e-02
bigcom120        0.000000e+00  0.000000e+00
bigcom123        0.000000e+00  0.000000e+00
bigcom126        0.000000e+00  1.110223e-18
bigcom127        0.000000e+00  0.000000e+00
bigcom137        0.000000e+00  0.000000e+00
bigcom139        0.000000e+00  0.000000e+00
bigcom140        0.000000e+00  0.000000e+00
bigcom143        0.000000e+00  0.000000e+00
bigcom145        0.000000e+00  8.047619e-03
bigcom146        0.000000e+00  0.000000e+00
bigcom147        0.000000e+00  0.000000e+00
bigcom149        0.000000e+00  0.000000e+00
bigcom153        0.000000e+00  0.000000e+00
bigcom154        0.000000e+00  0.000000e+00
bigcom156        0.000000e+00  0.000000e+00
bigcom157        0.000000e+00  0.000000e+00
bigcom158        0.000000e+00  0.000000e+00
bigcom160        0.000000e+00  0.000000e+00
bigcom161        0.000000e+00  0.000000e+00
bigcom162        0.000000e+00  0.000000e+00
bigcom164        0.000000e+00  0.000000e+00
bigcom166        0.000000e+00  0.000000e+00
bigcom167        0.000000e+00  0.000000e+00
bigcom171        2.767770e-04  1.982928e+00
bigcom173        0.000000e+00  0.000000e+00
bigcom175        0.000000e+00  0.000000e+00
bigcom176        0.000000e+00  0.000000e+00
bigcom177        0.000000e+00  0.000000e+00
bigcom178        0.000000e+00  2.220446e-18
bigcom180        0.000000e+00  1.144821e+00
bigcom181        0.000000e+00  1.387779e-19
bigcom184        0.000000e+00  0.000000e+00
bigcom186       -1.161614e-05  6.185204e-01
bigcom187       -2.339541e-05  2.758878e-01
bigcom189        0.000000e+00  0.000000e+00
bigcom194        0.000000e+00  0.000000e+00
bigcom195        0.000000e+00  0.000000e+00
bigcom196       -5.000617e-06  2.252487e-01
bigcom204        0.000000e+00  0.000000e+00
bigcom205        0.000000e+00  0.000000e+00
bigcom212        0.000000e+00  3.885781e-18
bigcom214        0.000000e+00  0.000000e+00
bigcom222        0.000000e+00  0.000000e+00
bigcom223        0.000000e+00  0.000000e+00
bigcom226        0.000000e+00  0.000000e+00
bigcom227        0.000000e+00  0.000000e+00
bigcom229        0.000000e+00  0.000000e+00
bigcom233        0.000000e+00  0.000000e+00
bigcom236        0.000000e+00  0.000000e+00
bigcom237        0.000000e+00  0.000000e+00
bigcom246        0.000000e+00  0.000000e+00
bigcom248        0.000000e+00  0.000000e+00
bigcom249        0.000000e+00  0.000000e+00
bigcom250        0.000000e+00  0.000000e+00
bigcom254        0.000000e+00  2.220446e-18
bigcom266        0.000000e+00  0.000000e+00
bigcom269        0.000000e+00  0.000000e+00
bigcom272        0.000000e+00  0.000000e+00
bigcom274        0.000000e+00  1.387779e-19
bigcom281        0.000000e+00  1.387779e-19
bigcom291        0.000000e+00  0.000000e+00
bigcom292        0.000000e+00  0.000000e+00
bigcom295        0.000000e+00  0.000000e+00
bigcom299        0.000000e+00  0.000000e+00
bigcom301        0.000000e+00  0.000000e+00
bigcom306        0.000000e+00  0.000000e+00
bigcom309        0.000000e+00  0.000000e+00
bigcom314        0.000000e+00  0.000000e+00
bigcom321        0.000000e+00  2.775558e-19
bigcom341        0.000000e+00  0.000000e+00
bigcom350        0.000000e+00  0.000000e+00
bigcom353        0.000000e+00  0.000000e+00
bigcom359        0.000000e+00  0.000000e+00
bigcom363        0.000000e+00  0.000000e+00
bigcom365        0.000000e+00  0.000000e+00
bigcom385        0.000000e+00  5.529922e-01
bigcom386        0.000000e+00  0.000000e+00
bigcom408        3.804030e-08  9.675601e-02
bigcom412        1.773601e-04  1.504951e+00
bigcom480        0.000000e+00  0.000000e+00
spin_vertex      4.034753e-04  2.140284e+00
membership_s1    9.528128e-04  3.339243e-01
membership_s3    0.000000e+00  0.000000e+00
membership_s4    0.000000e+00  0.000000e+00
membership_s5    4.143742e-04  2.480046e-01
membership_s6    5.909412e-05  4.445320e-02
membership_s7    8.637239e-06  2.283073e-02
membership_s8    0.000000e+00  1.387779e-19
membership_s9    0.000000e+00  0.000000e+00
membership_s11   0.000000e+00  0.000000e+00
membership_s12   0.000000e+00  0.000000e+00
membership_s14   0.000000e+00  0.000000e+00
membership_s15  -6.122475e-05  1.756436e-02
membership_s16   0.000000e+00  5.551115e-19
membership_s17   0.000000e+00  0.000000e+00
membership_s18   0.000000e+00  1.387779e-19
membership_s20   0.000000e+00  0.000000e+00
membership_s21  -5.184875e-05  4.400665e-02
membership_s22   0.000000e+00  1.387779e-19
membership_s24   0.000000e+00  0.000000e+00
membership_s25   0.000000e+00  0.000000e+00
membership_s26   0.000000e+00  0.000000e+00
membership_s27   5.319574e-05  1.357367e-02
membership_s28   0.000000e+00  0.000000e+00
membership_s30   2.435779e-04  2.479219e-01
membership_s31   0.000000e+00  0.000000e+00
membership_s32   1.549433e-03  1.712652e+00
membership_s33   0.000000e+00  0.000000e+00
membership_s36   0.000000e+00  1.387779e-19
membership_s37   0.000000e+00  0.000000e+00
V1               3.818648e-03  1.835553e+00
V2               2.906792e-03  2.994481e+00
pdi             -3.479377e-05  1.901865e-01
adhesion         2.236712e-02  1.999270e+00
cohesion         2.206578e-02  2.403088e+00
inner            1.081984e-02  1.820510e+00
outer            4.485504e-03  3.063625e+00
ioratio          6.653994e-03  1.580931e+00
comsize          8.468355e-03  3.952382e+00
[1] "Dataset: med_targets Model GLM, run: 4 of 10 2015-06-22 17:17:50"
[1] "glmnet variable coefficients"
                         [,1]          [,2]
(Intercept)     -3.508112e+00 -6.611802e+01
graph0           5.842973e-40 -1.002106e-03
graph1          -1.823670e-42 -7.662098e-06
graph2           3.036230e-40 -3.845432e-04
graph3           5.932515e-44 -1.246281e-07
graph4          -7.716451e-45 -1.276061e-08
graph5           1.002142e-41 -1.195928e-05
graph6           5.661816e-43  8.394294e-07
graph7           2.996392e-41  6.387879e-06
graph8           3.535452e-41 -1.308370e-03
graph9           9.048599e-46 -3.878126e-09
graph10         -1.101065e-46 -2.526617e-10
graph11         -1.261025e-47 -2.159383e-11
graph12          5.128081e-45  3.074548e-09
graph13          2.709198e-44 -2.541550e-08
graph14         -7.039670e-46  7.081724e-10
graph15          8.101271e-43  1.342631e-06
graph16          4.522224e-46 -5.865342e-08
graph17          1.895425e-44 -3.228970e-08
graph18          5.128063e-43 -2.879849e-07
graph19          2.394723e-43  2.516528e-07
graph20         -1.187328e-43 -3.729702e-06
graph21          1.199110e-42  3.067343e-06
graph22          5.356754e-43 -6.785433e-06
graph23          1.141630e-42  8.969722e-07
graph24          2.428006e-42  1.353615e-06
graph25          1.237641e-41  3.098070e-05
graph26          9.072506e-42  8.584662e-06
graph27          5.733024e-41  2.916930e-05
graph28          3.611490e-41  5.989599e-05
graph29         -6.427333e-41 -1.078133e-03
orbit0           5.842973e-40 -9.814619e-04
orbit1          -2.319571e-42 -7.582141e-06
orbit2           3.816727e-41 -6.543013e-05
orbit3           3.036230e-40 -3.719593e-04
orbit4           9.679779e-44 -3.482724e-07
orbit5           1.132371e-43  2.926121e-07
orbit6          -7.720852e-45 -1.269500e-08
orbit7           3.980958e-42 -1.188993e-05
orbit8           1.002142e-41 -1.142640e-05
orbit9           1.847361e-42  3.976088e-06
orbit10          6.323606e-43  6.798752e-07
orbit11          2.960991e-41  1.836522e-05
orbit12          3.520544e-41  1.010504e-05
orbit13          1.046893e-40 -7.793865e-06
orbit14          3.535452e-41 -1.303925e-03
orbit15          1.784970e-45 -7.433245e-09
orbit16          6.945811e-45 -9.965506e-09
orbit17         -2.992699e-48 -1.235867e-08
orbit18          6.393345e-46 -3.634162e-09
orbit19         -2.173967e-46 -4.569795e-10
orbit20         -2.417594e-46  1.143379e-09
orbit21          1.933286e-44  3.790350e-08
orbit22         -1.261028e-47 -2.160440e-11
orbit23          5.051212e-43 -2.594362e-06
orbit24          1.110222e-44  6.698201e-10
orbit25          3.528660e-45  5.297625e-09
orbit26          8.655579e-44  4.382401e-07
orbit27          9.310179e-44  2.269935e-07
orbit28          1.743150e-43  2.343146e-07
orbit29          4.431006e-44 -9.857002e-08
orbit30          1.697992e-43 -2.211300e-06
orbit31         -1.808635e-45 -3.400114e-09
orbit32         -6.587897e-46  5.549842e-09
orbit33          3.288203e-42 -1.044660e-05
orbit34          8.101271e-43  1.441785e-06
orbit35         -1.125162e-44 -2.938238e-07
orbit36          1.803513e-43  5.976357e-08
orbit37         -4.547677e-45 -8.247763e-08
orbit38          8.837628e-43  4.230177e-06
orbit39          8.934893e-44  1.569007e-07
orbit40          1.909634e-44 -7.428530e-08
orbit41          3.079368e-43 -6.261564e-07
orbit42          1.341119e-41  4.941599e-05
orbit43          5.135401e-43 -2.450231e-07
orbit44          6.519353e-41 -7.994027e-05
orbit45          6.293693e-43  1.124355e-06
orbit46          6.102561e-43  3.924614e-07
orbit47          3.642796e-42  3.111560e-06
orbit48          4.631510e-43  4.503052e-07
orbit49         -1.630037e-43 -4.037578e-06
orbit50          9.450830e-42 -5.765748e-06
orbit51          2.518310e-42  8.911263e-06
orbit52          2.677094e-42  2.442390e-06
orbit53          5.552811e-42  1.270218e-05
orbit54          5.198303e-43 -6.909779e-06
orbit55          6.301473e-41  2.364009e-04
orbit56          4.903037e-42  2.616587e-05
orbit57          7.048215e-43 -5.066313e-06
orbit58          1.650897e-41 -1.212601e-05
orbit59          3.335065e-42  2.765259e-06
orbit60          7.763177e-42 -5.562968e-06
orbit61          7.742610e-41  2.096287e-04
orbit62          3.243103e-41  6.929993e-05
orbit63          4.168237e-41  5.812030e-05
orbit64          2.090028e-41  8.636087e-05
orbit65          2.818431e-41  6.183107e-05
orbit66          1.052302e-41 -1.342636e-05
orbit67          3.215519e-41 -3.500037e-05
orbit68          6.130786e-41  2.776524e-05
orbit69          3.180405e-40  4.253847e-04
orbit70          6.053788e-41  2.470206e-04
orbit71          1.617393e-41 -7.525310e-04
orbit72         -6.427333e-41 -1.081197e-03
AP              -1.478183e-39 -1.467003e-03
bet              4.012474e-43  3.565045e-06
ecc              1.007143e-38  3.511081e-02
eccrad           6.042857e-38  2.104180e-01
close           -9.436606e-38  9.877628e-03
constraint      -5.566036e-38  2.949270e-01
coreness         8.315931e-40 -3.172149e-03
knn             -7.259475e-41 -1.781771e-04
hubscore         2.954727e-37  3.364071e-02
pagerank        -4.622062e-37 -4.100000e+00
trans           -8.555503e-39 -8.005632e-02
evcent           2.811317e-37 -4.838297e-02
first            5.842973e-40 -9.710110e-04
upto_second     -4.726247e-42 -8.996840e-06
upto_third      -5.465024e-43  3.276034e-07
upto_fourth     -2.786433e-42 -3.521890e-05
upto_fifth      -1.750341e-41  3.962739e-04
upto_sixth      -5.049928e-40  4.053704e-03
second          -4.788027e-42 -9.057035e-06
third            6.180296e-43  3.790013e-06
fourth           6.073024e-43 -2.970997e-06
fifth            3.111992e-42  4.354230e-05
sixth            1.520970e-41 -4.227383e-04
ratio1          -8.374020e-41 -1.513915e-04
ratio2           7.852170e-41 -2.008410e-03
ratio3           2.481403e-39  3.333300e-02
ratio4           4.539170e-40 -3.127128e-01
ratio5           1.549705e-37  1.573576e+00
ratio6          -5.338216e-42 -2.347289e-03
selfinter        2.044546e-38  1.206110e-01
walktrap_vertex -3.439803e-38 -1.975889e-01
bigcom1         -3.023837e-38 -1.451122e-01
bigcom2         -2.940773e-38 -3.187761e-01
bigcom3          1.588883e-38  7.706455e-02
bigcom4         -1.559669e-38 -3.788441e-02
bigcom6         -2.939505e-38 -3.744583e-01
bigcom8         -2.296518e-38 -1.566308e-01
bigcom9         -2.949678e-38 -1.995879e-01
bigcom11         1.393343e-37  6.852988e-01
bigcom13        -2.946492e-38 -3.177302e-01
bigcom15        -2.945219e-38 -2.264815e-01
bigcom16        -2.942042e-38 -2.422441e-01
bigcom21         1.241898e-39 -7.686050e-02
bigcom22         1.210818e-38  3.608576e-02
bigcom24        -2.940139e-38 -2.322269e-01
bigcom26         6.623410e-38  3.851745e-01
bigcom28         9.346928e-38  3.296450e-01
bigcom30         2.186050e-37  7.703838e-01
bigcom31        -2.938871e-38 -1.573068e-01
bigcom32         1.150977e-37  7.327019e-01
bigcom33        -2.938871e-38 -5.852054e-01
bigcom34        -2.938238e-38 -2.929972e-01
bigcom36        -2.940773e-38 -3.818237e-01
bigcom37        -2.938871e-38 -3.075084e-01
bigcom38         4.758795e-37  1.874097e+00
bigcom39        -2.950955e-38 -3.140620e-01
bigcom40        -2.023588e-38 -3.363881e-02
bigcom43        -2.941407e-38 -2.586460e-01
bigcom44        -2.992399e-38 -1.205264e-01
bigcom46         2.237276e-37  9.781823e-01
bigcom47        -2.942677e-38 -4.079307e-01
bigcom49        -2.942042e-38 -2.330103e-01
bigcom50        -2.938871e-38 -4.208684e-01
bigcom51        -2.938871e-38 -3.417163e-01
bigcom52         3.075230e-37  1.071252e+00
bigcom54        -2.938238e-38 -1.881026e-01
bigcom56        -2.945855e-38 -3.643030e-01
bigcom62        -2.938871e-38 -3.847600e-01
bigcom66        -2.938238e-38 -3.214303e-01
bigcom68        -2.939505e-38 -2.400878e-01
bigcom69        -2.943312e-38 -4.039685e-01
bigcom71        -2.938238e-38 -1.536180e-01
bigcom72         0.000000e+00  0.000000e+00
bigcom73        -2.947129e-38 -4.248950e-01
bigcom74        -2.943947e-38 -3.907974e-01
bigcom75         3.075230e-37  1.069038e+00
bigcom76        -2.941407e-38 -2.587627e-01
bigcom77        -2.941407e-38 -4.180443e-01
bigcom79        -2.938871e-38 -4.831446e-01
bigcom80        -2.941407e-38 -4.511959e-01
bigcom82        -2.939505e-38 -4.065883e-01
bigcom83        -2.938871e-38 -1.512791e-01
bigcom84        -2.941407e-38 -4.514992e-01
bigcom85        -2.938871e-38 -3.364019e-01
bigcom87        -2.941407e-38 -4.076317e-01
bigcom89        -2.938238e-38 -2.222293e-01
bigcom91         9.705384e-38  5.045005e-01
bigcom92         2.122043e-38  5.683897e-01
bigcom93        -2.938238e-38 -1.309766e-01
bigcom96        -2.938871e-38 -4.219181e-01
bigcom97        -2.940773e-38 -4.483405e-01
bigcom98        -2.938238e-38 -5.042281e-01
bigcom99         0.000000e+00  0.000000e+00
bigcom101       -2.946492e-38 -2.131137e-01
bigcom104       -2.938871e-38 -4.771861e-01
bigcom106       -2.938871e-38 -4.830696e-01
bigcom109       -2.938871e-38 -2.582120e-01
bigcom113       -2.938871e-38 -3.334979e-01
bigcom116        2.204803e-39 -9.189744e-04
bigcom120       -2.939505e-38 -3.582586e-01
bigcom123       -2.938871e-38 -3.135512e-01
bigcom126       -2.938871e-38 -1.882506e-01
bigcom127       -2.941407e-38 -3.047226e-01
bigcom137       -2.940773e-38 -5.318510e-01
bigcom139       -2.939505e-38 -3.421711e-01
bigcom140       -2.939505e-38 -3.493775e-01
bigcom143       -2.938238e-38 -3.883053e-01
bigcom145       -2.939505e-38 -2.682377e-01
bigcom146       -2.938871e-38 -3.464357e-01
bigcom147       -2.947766e-38 -2.063087e-01
bigcom149       -2.940139e-38 -3.343453e-01
bigcom153       -2.942677e-38 -3.260278e-01
bigcom154       -2.938238e-38 -1.661903e-01
bigcom156       -2.940139e-38 -3.672131e-01
bigcom157       -2.946492e-38 -1.177792e-01
bigcom158       -2.938871e-38 -3.472340e-01
bigcom160       -2.938238e-38 -4.218288e-01
bigcom161       -2.939505e-38 -3.281121e-01
bigcom162       -2.938871e-38 -2.695483e-01
bigcom164       -2.938238e-38 -3.647066e-01
bigcom166       -2.941407e-38 -2.512876e-01
bigcom167       -2.944583e-38 -4.519555e-01
bigcom171        4.767014e-37  1.495198e+00
bigcom173       -2.938871e-38 -4.236784e-01
bigcom175       -2.938871e-38 -2.534465e-01
bigcom176       -2.938238e-38 -2.334365e-01
bigcom177       -2.938871e-38 -2.911423e-01
bigcom178       -2.938238e-38 -2.996931e-01
bigcom180        9.809363e-37  3.063143e+00
bigcom181       -2.943312e-38 -2.165158e-01
bigcom184       -2.939505e-38 -3.287641e-01
bigcom186        4.758795e-37  1.265501e+00
bigcom187        4.758795e-37  1.198848e+00
bigcom189       -2.940773e-38 -2.694190e-01
bigcom194       -2.939505e-38 -2.376490e-01
bigcom195        0.000000e+00  0.000000e+00
bigcom196        3.075230e-37  8.960513e-01
bigcom204        0.000000e+00  0.000000e+00
bigcom205       -2.938871e-38 -3.728714e-01
bigcom212       -2.938871e-38 -2.581243e-01
bigcom214       -2.938238e-38 -2.067201e-01
bigcom222       -2.938871e-38 -1.925983e-01
bigcom223       -2.940773e-38 -3.085420e-01
bigcom226       -2.939505e-38 -2.429366e-01
bigcom227       -2.939505e-38 -2.826011e-01
bigcom229       -2.938238e-38 -2.065614e-01
bigcom233       -2.938871e-38 -3.582330e-01
bigcom236       -2.938238e-38 -1.649971e-01
bigcom237       -2.940139e-38 -3.401031e-01
bigcom246       -2.943312e-38 -2.872034e-01
bigcom248       -2.943947e-38 -3.467283e-01
bigcom249       -2.940139e-38 -3.529041e-01
bigcom250       -2.945219e-38 -1.619570e-01
bigcom254       -2.938871e-38 -2.223566e-01
bigcom266       -2.939505e-38 -4.423022e-01
bigcom269        0.000000e+00  0.000000e+00
bigcom272       -2.938238e-38 -2.618828e-01
bigcom274       -2.954152e-38 -1.716790e-01
bigcom281       -2.940773e-38 -2.258765e-01
bigcom291       -2.940773e-38 -2.635796e-01
bigcom292       -2.938871e-38 -4.074150e-01
bigcom295       -2.940773e-38 -3.951160e-01
bigcom299       -2.938238e-38 -5.317782e-01
bigcom301       -2.942677e-38 -2.493417e-01
bigcom306       -2.938238e-38 -1.485634e-01
bigcom309       -2.938238e-38 -3.746766e-01
bigcom314       -2.940139e-38 -3.758406e-01
bigcom321       -2.938238e-38 -5.452836e-01
bigcom341       -2.938871e-38 -2.661666e-01
bigcom350       -2.939505e-38 -3.659026e-01
bigcom353       -2.938871e-38 -2.376660e-01
bigcom359       -2.938871e-38 -4.755138e-01
bigcom363       -2.938238e-38 -3.238371e-01
bigcom365       -2.940139e-38 -5.010964e-01
bigcom385        9.809363e-37  2.833517e+00
bigcom386       -2.939505e-38 -1.742737e-01
bigcom408        3.075230e-37  1.037570e+00
bigcom412        9.811477e-37  2.685979e+00
bigcom480        0.000000e+00  0.000000e+00
spin_vertex      1.399727e-38 -1.633216e-01
membership_s1    2.265069e-38  1.688569e-01
membership_s3   -2.938238e-38 -3.481578e-01
membership_s4   -2.330989e-38 -1.105207e-01
membership_s5   -1.109124e-38  2.894617e-02
membership_s6   -2.173990e-38 -6.764852e-02
membership_s7   -2.338328e-38 -7.785166e-02
membership_s8   -2.938871e-38 -3.074488e-01
membership_s9   -2.939505e-38 -4.389780e-01
membership_s11  -2.938238e-38 -2.684102e-01
membership_s12  -2.941407e-38 -3.190066e-01
membership_s14  -2.940139e-38 -4.408530e-01
membership_s15  -7.491573e-39  1.491357e-01
membership_s16  -2.940773e-38 -2.021114e-01
membership_s17  -2.938238e-38 -3.728758e-01
membership_s18  -2.965071e-38 -2.530207e-01
membership_s20  -2.938238e-38 -3.635781e-01
membership_s21  -5.199441e-40 -4.587270e-02
membership_s22  -2.945855e-38 -2.656085e-01
membership_s24  -2.947766e-38 -2.260671e-01
membership_s25  -2.948403e-38 -1.780441e-01
membership_s26   0.000000e+00  0.000000e+00
membership_s27  -2.518662e-38 -1.202449e-01
membership_s28  -2.938871e-38 -2.534041e-01
membership_s30   5.168116e-38  2.007070e-01
membership_s31  -2.604545e-38 -2.466837e-01
membership_s32   7.924854e-38  4.667348e-01
membership_s33  -2.938238e-38 -2.691787e-01
membership_s36  -3.427945e-38 -2.120524e-01
membership_s37  -2.951594e-38 -2.246082e-01
V1               8.313195e-38  1.888524e-01
V2              -7.123491e-39  6.613699e-03
pdi             -1.683288e-35 -3.294858e+02
adhesion        -2.488909e-41 -6.817682e-05
cohesion         4.977169e-41  1.360748e-04
inner            5.429742e-43  6.316396e-08
outer           -2.733905e-41 -7.273738e-05
ioratio         -1.771977e-37 -4.451288e-01
comsize          9.533171e-41  3.108280e-04
[1] "Dataset: med_targets Model GBM, run: 5 of 10 2015-06-22 17:18:40"
Iter   TrainDeviance   ValidDeviance   StepSize   Improve
     1        0.2453            -nan     0.0100    0.0002
     2        0.2426            -nan     0.0100    0.0004
     3        0.2394            -nan     0.0100    0.0003
     4        0.2370            -nan     0.0100    0.0006
     5        0.2346            -nan     0.0100    0.0002
     6        0.2323            -nan     0.0100    0.0005
     7        0.2298            -nan     0.0100    0.0002
     8        0.2275            -nan     0.0100    0.0006
     9        0.2257            -nan     0.0100    0.0001
    10        0.2240            -nan     0.0100    0.0003
    20        0.2085            -nan     0.0100    0.0003
    40        0.1888            -nan     0.0100    0.0001
    60        0.1740            -nan     0.0100    0.0000
    80        0.1634            -nan     0.0100    0.0000
   100        0.1543            -nan     0.0100   -0.0000
   120        0.1465            -nan     0.0100    0.0000
   140        0.1393            -nan     0.0100   -0.0000
   160        0.1322            -nan     0.0100    0.0000
   180        0.1270            -nan     0.0100   -0.0000
   194        0.1232            -nan     0.0100   -0.0000

[1] "GBM variable coefficients"
                            var     rel.inf
comsize                 comsize 4.554344102
bigcom30               bigcom30 3.875926507
V2                           V2 3.093671684
ratio5                   ratio5 3.038051266
bigcom171             bigcom171 2.794625793
membership_s32   membership_s32 2.210486287
adhesion               adhesion 2.196411248
trans                     trans 2.186746159
walktrap_vertex walktrap_vertex 2.122253783
spin_vertex         spin_vertex 2.046303250
V1                           V1 1.834307710
bet                         bet 1.800969502
graph22                 graph22 1.765344946
outer                     outer 1.710926634
orbit18                 orbit18 1.681192126
orbit65                 orbit65 1.611923001
third                     third 1.557995359
pagerank               pagerank 1.536480326
graph20                 graph20 1.492469583
ratio4                   ratio4 1.376475688
cohesion               cohesion 1.361702287
orbit56                 orbit56 1.262729562
orbit63                 orbit63 1.239751989
inner                     inner 1.224939439
ioratio                 ioratio 1.193031464
orbit62                 orbit62 1.096495453
graph25                 graph25 1.094398246
graph4                   graph4 1.086649632
orbit36                 orbit36 1.086255814
orbit64                 orbit64 1.085521895
graph11                 graph11 1.014445648
bigcom52               bigcom52 0.989667383
knn                         knn 0.937970504
graph12                 graph12 0.892422998
orbit50                 orbit50 0.854000583
graph1                   graph1 0.846758538
graph23                 graph23 0.845590197
constraint           constraint 0.842688604
orbit69                 orbit69 0.839249146
ratio1                   ratio1 0.786880550
graph21                 graph21 0.762732317
orbit40                 orbit40 0.715975171
bigcom28               bigcom28 0.715115429
graph6                   graph6 0.711644318
bigcom46               bigcom46 0.701944588
ratio2                   ratio2 0.700981573
graph26                 graph26 0.697097283
graph7                   graph7 0.694602409
graph5                   graph5 0.669837626
graph10                 graph10 0.667547939
selfinter             selfinter 0.667057335
orbit24                 orbit24 0.660421050
orbit38                 orbit38 0.629550884
orbit44                 orbit44 0.608137432
graph8                   graph8 0.595024453
graph15                 graph15 0.587325647
orbit47                 orbit47 0.567904891
graph13                 graph13 0.565911300
graph3                   graph3 0.537494492
orbit32                 orbit32 0.517624810
orbit29                 orbit29 0.511387576
graph2                   graph2 0.505426705
sixth                     sixth 0.498707935
orbit25                 orbit25 0.495574374
graph19                 graph19 0.493017957
ratio6                   ratio6 0.492218100
orbit30                 orbit30 0.486409172
orbit41                 orbit41 0.465724776
orbit27                 orbit27 0.447763972
graph0                   graph0 0.434765849
upto_sixth           upto_sixth 0.420645533
orbit51                 orbit51 0.420457315
orbit11                 orbit11 0.417950203
graph14                 graph14 0.413259474
orbit49                 orbit49 0.408482587
orbit15                 orbit15 0.405801436
orbit17                 orbit17 0.402179326
orbit68                 orbit68 0.396853234
orbit31                 orbit31 0.392375978
orbit52                 orbit52 0.388926918
orbit48                 orbit48 0.367810655
orbit61                 orbit61 0.364580883
orbit37                 orbit37 0.360225491
orbit46                 orbit46 0.342170360
graph18                 graph18 0.341003839
orbit20                 orbit20 0.340899276
orbit45                 orbit45 0.336841945
orbit21                 orbit21 0.335766315
orbit26                 orbit26 0.329498671
graph27                 graph27 0.326008016
orbit12                 orbit12 0.298436927
orbit2                   orbit2 0.296960144
orbit54                 orbit54 0.295485218
coreness               coreness 0.287408636
fourth                   fourth 0.280755435
graph24                 graph24 0.279558481
orbit1                   orbit1 0.273202432
graph16                 graph16 0.264122141
graph28                 graph28 0.255793153
bigcom26               bigcom26 0.248444718
orbit5                   orbit5 0.246315373
graph17                 graph17 0.244476644
orbit19                 orbit19 0.243996088
upto_fifth           upto_fifth 0.242648070
fifth                     fifth 0.239350781
orbit70                 orbit70 0.232151208
bigcom38               bigcom38 0.228922508
orbit4                   orbit4 0.228785668
orbit58                 orbit58 0.228415104
orbit39                 orbit39 0.225881221
orbit35                 orbit35 0.212512801
orbit33                 orbit33 0.208987287
orbit55                 orbit55 0.207316876
orbit53                 orbit53 0.204103037
graph29                 graph29 0.201685281
graph9                   graph9 0.194129229
orbit13                 orbit13 0.181509096
orbit16                 orbit16 0.179553481
orbit9                   orbit9 0.175723427
orbit66                 orbit66 0.167261026
orbit42                 orbit42 0.159778269
orbit7                   orbit7 0.148391199
orbit71                 orbit71 0.141286807
orbit57                 orbit57 0.140776851
bigcom3                 bigcom3 0.133077990
orbit59                 orbit59 0.131731832
orbit28                 orbit28 0.130490283
orbit67                 orbit67 0.126354454
bigcom11               bigcom11 0.114976076
upto_fourth         upto_fourth 0.114554886
ecc                         ecc 0.113622699
membership_s30   membership_s30 0.110305777
orbit10                 orbit10 0.098995429
AP                           AP 0.096568366
upto_third           upto_third 0.081905298
orbit23                 orbit23 0.080515361
bigcom32               bigcom32 0.078100748
close                     close 0.077585204
membership_s1     membership_s1 0.068382835
evcent                   evcent 0.064383917
ratio3                   ratio3 0.062303082
orbit60                 orbit60 0.062227537
bigcom4                 bigcom4 0.057616632
orbit43                 orbit43 0.040015337
orbit6                   orbit6 0.036242104
membership_s5     membership_s5 0.031154956
membership_s15   membership_s15 0.019850558
upto_second         upto_second 0.011372624
bigcom22               bigcom22 0.008821695
orbit0                   orbit0 0.000000000
orbit3                   orbit3 0.000000000
orbit8                   orbit8 0.000000000
orbit14                 orbit14 0.000000000
orbit22                 orbit22 0.000000000
orbit34                 orbit34 0.000000000
orbit72                 orbit72 0.000000000
eccrad                   eccrad 0.000000000
hubscore               hubscore 0.000000000
first                     first 0.000000000
second                   second 0.000000000
bigcom1                 bigcom1 0.000000000
bigcom2                 bigcom2 0.000000000
bigcom6                 bigcom6 0.000000000
bigcom8                 bigcom8 0.000000000
bigcom9                 bigcom9 0.000000000
bigcom13               bigcom13 0.000000000
bigcom15               bigcom15 0.000000000
bigcom16               bigcom16 0.000000000
bigcom21               bigcom21 0.000000000
bigcom24               bigcom24 0.000000000
bigcom31               bigcom31 0.000000000
bigcom33               bigcom33 0.000000000
bigcom34               bigcom34 0.000000000
bigcom36               bigcom36 0.000000000
bigcom37               bigcom37 0.000000000
bigcom39               bigcom39 0.000000000
bigcom40               bigcom40 0.000000000
bigcom43               bigcom43 0.000000000
bigcom44               bigcom44 0.000000000
bigcom47               bigcom47 0.000000000
bigcom49               bigcom49 0.000000000
bigcom50               bigcom50 0.000000000
bigcom51               bigcom51 0.000000000
bigcom54               bigcom54 0.000000000
bigcom56               bigcom56 0.000000000
bigcom62               bigcom62 0.000000000
bigcom66               bigcom66 0.000000000
bigcom68               bigcom68 0.000000000
bigcom69               bigcom69 0.000000000
bigcom71               bigcom71 0.000000000
bigcom72               bigcom72 0.000000000
bigcom73               bigcom73 0.000000000
bigcom74               bigcom74 0.000000000
bigcom75               bigcom75 0.000000000
bigcom76               bigcom76 0.000000000
bigcom77               bigcom77 0.000000000
bigcom79               bigcom79 0.000000000
bigcom80               bigcom80 0.000000000
bigcom82               bigcom82 0.000000000
bigcom83               bigcom83 0.000000000
bigcom84               bigcom84 0.000000000
bigcom85               bigcom85 0.000000000
bigcom87               bigcom87 0.000000000
bigcom89               bigcom89 0.000000000
bigcom91               bigcom91 0.000000000
bigcom92               bigcom92 0.000000000
bigcom93               bigcom93 0.000000000
bigcom96               bigcom96 0.000000000
bigcom97               bigcom97 0.000000000
bigcom98               bigcom98 0.000000000
bigcom99               bigcom99 0.000000000
bigcom101             bigcom101 0.000000000
bigcom104             bigcom104 0.000000000
bigcom106             bigcom106 0.000000000
bigcom109             bigcom109 0.000000000
bigcom113             bigcom113 0.000000000
bigcom116             bigcom116 0.000000000
bigcom120             bigcom120 0.000000000
bigcom123             bigcom123 0.000000000
bigcom126             bigcom126 0.000000000
bigcom127             bigcom127 0.000000000
bigcom137             bigcom137 0.000000000
bigcom139             bigcom139 0.000000000
bigcom140             bigcom140 0.000000000
bigcom143             bigcom143 0.000000000
bigcom145             bigcom145 0.000000000
bigcom146             bigcom146 0.000000000
bigcom147             bigcom147 0.000000000
bigcom149             bigcom149 0.000000000
bigcom153             bigcom153 0.000000000
bigcom154             bigcom154 0.000000000
bigcom156             bigcom156 0.000000000
bigcom157             bigcom157 0.000000000
bigcom158             bigcom158 0.000000000
bigcom160             bigcom160 0.000000000
bigcom161             bigcom161 0.000000000
bigcom162             bigcom162 0.000000000
bigcom164             bigcom164 0.000000000
bigcom166             bigcom166 0.000000000
bigcom167             bigcom167 0.000000000
bigcom173             bigcom173 0.000000000
bigcom175             bigcom175 0.000000000
bigcom176             bigcom176 0.000000000
bigcom177             bigcom177 0.000000000
bigcom178             bigcom178 0.000000000
bigcom180             bigcom180 0.000000000
bigcom181             bigcom181 0.000000000
bigcom184             bigcom184 0.000000000
bigcom186             bigcom186 0.000000000
bigcom187             bigcom187 0.000000000
bigcom189             bigcom189 0.000000000
bigcom194             bigcom194 0.000000000
bigcom195             bigcom195 0.000000000
bigcom196             bigcom196 0.000000000
bigcom204             bigcom204 0.000000000
bigcom205             bigcom205 0.000000000
bigcom212             bigcom212 0.000000000
bigcom214             bigcom214 0.000000000
bigcom222             bigcom222 0.000000000
bigcom223             bigcom223 0.000000000
bigcom226             bigcom226 0.000000000
bigcom227             bigcom227 0.000000000
bigcom229             bigcom229 0.000000000
bigcom233             bigcom233 0.000000000
bigcom236             bigcom236 0.000000000
bigcom237             bigcom237 0.000000000
bigcom246             bigcom246 0.000000000
bigcom248             bigcom248 0.000000000
bigcom249             bigcom249 0.000000000
bigcom250             bigcom250 0.000000000
bigcom254             bigcom254 0.000000000
bigcom266             bigcom266 0.000000000
bigcom269             bigcom269 0.000000000
bigcom272             bigcom272 0.000000000
bigcom274             bigcom274 0.000000000
bigcom281             bigcom281 0.000000000
bigcom291             bigcom291 0.000000000
bigcom292             bigcom292 0.000000000
bigcom295             bigcom295 0.000000000
bigcom299             bigcom299 0.000000000
bigcom301             bigcom301 0.000000000
bigcom306             bigcom306 0.000000000
bigcom309             bigcom309 0.000000000
bigcom314             bigcom314 0.000000000
bigcom321             bigcom321 0.000000000
bigcom341             bigcom341 0.000000000
bigcom350             bigcom350 0.000000000
bigcom353             bigcom353 0.000000000
bigcom359             bigcom359 0.000000000
bigcom363             bigcom363 0.000000000
bigcom365             bigcom365 0.000000000
bigcom385             bigcom385 0.000000000
bigcom386             bigcom386 0.000000000
bigcom408             bigcom408 0.000000000
bigcom412             bigcom412 0.000000000
bigcom480             bigcom480 0.000000000
membership_s3     membership_s3 0.000000000
membership_s4     membership_s4 0.000000000
membership_s6     membership_s6 0.000000000
membership_s7     membership_s7 0.000000000
membership_s8     membership_s8 0.000000000
membership_s9     membership_s9 0.000000000
membership_s11   membership_s11 0.000000000
membership_s12   membership_s12 0.000000000
membership_s14   membership_s14 0.000000000
membership_s16   membership_s16 0.000000000
membership_s17   membership_s17 0.000000000
membership_s18   membership_s18 0.000000000
membership_s20   membership_s20 0.000000000
membership_s21   membership_s21 0.000000000
membership_s22   membership_s22 0.000000000
membership_s24   membership_s24 0.000000000
membership_s25   membership_s25 0.000000000
membership_s26   membership_s26 0.000000000
membership_s27   membership_s27 0.000000000
membership_s28   membership_s28 0.000000000
membership_s31   membership_s31 0.000000000
membership_s33   membership_s33 0.000000000
membership_s36   membership_s36 0.000000000
membership_s37   membership_s37 0.000000000
pdi                         pdi 0.000000000
[1] "Dataset: med_targets Model RF, run: 5 of 10 2015-06-22 17:19:47"
     |      Out-of-bag   |
Tree |      MSE  %Var(y) |
   1 |  0.04506   170.65 |
   2 |  0.04759   180.25 |
   3 |   0.0467   176.88 |
   4 |  0.04214   159.61 |
   5 |  0.04018   152.20 |
   6 |  0.04043   153.14 |
   7 |  0.03942   149.30 |
   8 |  0.03775   142.99 |
   9 |    0.037   140.15 |
  10 |  0.03569   135.20 |
  11 |  0.03419   129.51 |
  12 |  0.03366   127.51 |
  13 |  0.03279   124.19 |
  14 |  0.03196   121.03 |
  15 |  0.03174   120.22 |
  16 |  0.03171   120.10 |
  17 |  0.03144   119.09 |
  18 |  0.03109   117.77 |
  19 |  0.03102   117.48 |
  20 |  0.03077   116.54 |
  21 |  0.03065   116.10 |
  22 |  0.03037   115.02 |
  23 |  0.03028   114.68 |
  24 |  0.03019   114.36 |
  25 |  0.02992   113.34 |
  26 |  0.02981   112.90 |
  27 |   0.0296   112.11 |
  28 |  0.02959   112.06 |
  29 |  0.02945   111.54 |
  30 |  0.02936   111.19 |
  31 |  0.02924   110.74 |
  32 |  0.02913   110.35 |
  33 |  0.02896   109.70 |
  34 |  0.02891   109.49 |
  35 |  0.02885   109.26 |
  36 |   0.0287   108.72 |
  37 |  0.02861   108.35 |
  38 |  0.02853   108.06 |
  39 |  0.02841   107.61 |
  40 |  0.02829   107.17 |
  41 |  0.02821   106.83 |
  42 |  0.02812   106.50 |
  43 |  0.02804   106.21 |
  44 |  0.02794   105.84 |
  45 |  0.02792   105.73 |
  46 |  0.02797   105.95 |
  47 |  0.02795   105.88 |
  48 |  0.02786   105.52 |
  49 |  0.02784   105.45 |
  50 |  0.02782   105.36 |
  51 |  0.02785   105.50 |
  52 |  0.02789   105.65 |
  53 |  0.02787   105.55 |
  54 |  0.02784   105.44 |
  55 |  0.02784   105.46 |
  56 |  0.02781   105.34 |
  57 |  0.02778   105.23 |
  58 |  0.02779   105.26 |
  59 |  0.02776   105.15 |
  60 |  0.02765   104.74 |
  61 |  0.02756   104.38 |
  62 |  0.02754   104.31 |
  63 |   0.0275   104.17 |
  64 |  0.02749   104.10 |
  65 |  0.02747   104.03 |
  66 |  0.02746   104.02 |
  67 |  0.02752   104.23 |
  68 |  0.02748   104.10 |
  69 |  0.02743   103.91 |
  70 |  0.02737   103.67 |
  71 |  0.02736   103.63 |
  72 |  0.02737   103.67 |
  73 |  0.02738   103.69 |
  74 |  0.02733   103.52 |
  75 |  0.02732   103.47 |
  76 |  0.02732   103.48 |
  77 |  0.02736   103.62 |
  78 |  0.02737   103.66 |
  79 |  0.02732   103.46 |
  80 |  0.02731   103.45 |
  81 |  0.02737   103.68 |
  82 |  0.02735   103.59 |
  83 |  0.02735   103.58 |
  84 |   0.0273   103.42 |
  85 |  0.02732   103.48 |
  86 |  0.02729   103.35 |
  87 |  0.02731   103.44 |
  88 |   0.0273   103.39 |
  89 |  0.02728   103.33 |
  90 |  0.02725   103.20 |
  91 |  0.02719   103.00 |
  92 |  0.02719   102.99 |
  93 |  0.02715   102.83 |
  94 |  0.02716   102.86 |
  95 |  0.02717   102.89 |
  96 |  0.02716   102.85 |
  97 |  0.02713   102.74 |
  98 |  0.02714   102.80 |
  99 |  0.02712   102.71 |
 100 |  0.02711   102.67 |
[1] "Random Forest variable coefficients"
                      %IncMSE IncNodePurity
graph0           1.617093e-04  1.487475e-01
graph1           2.994888e-04  1.652534e-01
graph2           5.054800e-04  3.210048e-01
graph3           5.776534e-04  3.573266e-01
graph4           6.444646e-04  4.402153e-01
graph5           8.422895e-04  3.859260e-01
graph6           1.074620e-03  4.145599e-01
graph7           1.986797e-03  6.052987e-01
graph8           1.672410e-04  1.710558e-01
graph9           1.057714e-03  3.056189e-01
graph10          1.472912e-03  5.635164e-01
graph11          7.235804e-04  5.160773e-01
graph12          1.310555e-03  4.755713e-01
graph13          1.032707e-03  3.584805e-01
graph14          7.978876e-04  4.853087e-01
graph15          1.361703e-03  6.667590e-01
graph16          3.010578e-03  4.614769e-01
graph17          1.026644e-03  4.392501e-01
graph18          7.510775e-04  2.651542e-01
graph19          1.846821e-03  3.514915e-01
graph20          3.979430e-03  9.095044e-01
graph21          8.739348e-04  6.053049e-01
graph22          2.069303e-03  9.541504e-01
graph23          2.277990e-03  6.945587e-01
graph24          8.969777e-04  5.452714e-01
graph25          1.176324e-03  8.520146e-01
graph26          1.871392e-03  8.119150e-01
graph27          2.207514e-03  3.118589e-01
graph28          4.486832e-04  2.391283e-01
graph29          5.772615e-05  1.700137e-01
orbit0           2.454972e-04  1.236684e-01
orbit1           1.382022e-04  1.851711e-01
orbit2           8.640423e-04  2.847363e-01
orbit3           4.525080e-04  3.684513e-01
orbit4           9.065714e-04  3.968211e-01
orbit5           1.050479e-03  2.729676e-01
orbit6           6.171855e-04  2.919853e-01
orbit7           1.853771e-03  4.030210e-01
orbit8           1.332209e-03  4.280373e-01
orbit9           3.953061e-04  3.452475e-01
orbit10          1.666729e-03  4.862350e-01
orbit11          4.927214e-04  5.550125e-01
orbit12          1.370244e-03  4.635869e-01
orbit13          5.055966e-04  3.643186e-01
orbit14          5.134193e-04  2.249713e-01
orbit15          4.115997e-04  4.248867e-01
orbit16          2.523116e-03  6.171328e-01
orbit17          2.206998e-03  3.407448e-01
orbit18          1.868168e-03  1.102870e+00
orbit19          2.099789e-03  3.174789e-01
orbit20          9.953687e-04  3.636177e-01
orbit21          3.049739e-04  5.712084e-01
orbit22          2.502968e-03  7.058512e-01
orbit23          1.322984e-03  6.005308e-01
orbit24          1.501929e-03  1.014355e+00
orbit25          9.441041e-04  5.333735e-01
orbit26          1.109799e-03  8.882620e-01
orbit27          9.709340e-04  8.123733e-01
orbit28          1.190213e-03  4.048152e-01
orbit29          7.573511e-04  4.162351e-01
orbit30          1.305705e-03  7.231407e-01
orbit31          1.389509e-03  6.347113e-01
orbit32          9.863091e-04  4.114043e-01
orbit33          8.592468e-04  2.622169e-01
orbit34          1.559959e-03  4.746100e-01
orbit35          3.279106e-03  3.809407e-01
orbit36          1.085299e-03  9.075373e-01
orbit37          2.662330e-03  4.752144e-01
orbit38          2.128946e-03  7.421544e-01
orbit39          2.317526e-03  7.391175e-01
orbit40          1.880751e-03  2.819392e-01
orbit41          1.177663e-03  5.410769e-01
orbit42          2.810397e-04  4.136622e-01
orbit43          7.710437e-04  2.647694e-01
orbit44          7.920732e-04  6.139652e-01
orbit45          2.421264e-03  9.597444e-01
orbit46          1.593924e-03  4.576463e-01
orbit47          1.655014e-03  7.221504e-01
orbit48          9.951183e-04  5.079667e-01
orbit49          4.513036e-03  9.382241e-01
orbit50          1.611381e-03  7.869121e-01
orbit51          1.818721e-03  5.699203e-01
orbit52          1.813260e-03  6.838577e-01
orbit53          1.036641e-03  4.786557e-01
orbit54          1.015332e-03  8.219409e-01
orbit55          8.943554e-05  3.041588e-01
orbit56          6.889774e-03  1.007149e+00
orbit57          5.050079e-04  1.344797e-01
orbit58          3.476096e-04  3.325186e-01
orbit59          2.041231e-03  7.501425e-01
orbit60          1.201953e-03  3.769430e-01
orbit61          7.713079e-04  6.424220e-01
orbit62          3.938102e-03  1.072415e+00
orbit63          2.362975e-03  1.047171e+00
orbit64          1.213495e-03  5.540305e-01
orbit65          3.626724e-03  1.048289e+00
orbit66          3.274667e-04  3.344228e-01
orbit67          1.245492e-03  2.006268e-01
orbit68          1.012970e-03  2.710654e-01
orbit69          5.275880e-04  6.221172e-01
orbit70          1.163091e-03  6.280118e-01
orbit71          2.873746e-04  1.093867e-01
orbit72          1.205808e-04  1.730779e-01
AP               1.412722e-05  1.347280e-01
bet              3.787968e-04  8.744969e-01
ecc              1.246231e-05  9.350618e-03
eccrad           6.467035e-05  1.343099e-01
close            9.790270e-04  2.251120e-01
constraint       2.048323e-03  1.105101e+00
coreness         6.831073e-04  5.211901e-01
knn              1.696279e-03  9.408646e-01
hubscore         3.794179e-04  2.566356e-01
pagerank         1.407368e-03  1.673770e+00
trans            1.044848e-03  1.067965e+00
evcent           3.643435e-04  3.738391e-01
first            1.356212e-03  1.128492e-01
upto_second      6.404446e-04  2.015510e-01
upto_third       9.270890e-04  2.367330e-01
upto_fourth      1.656717e-03  2.037771e-01
upto_fifth       9.335678e-04  4.941451e-01
upto_sixth       1.020359e-03  7.823523e-01
second           9.941950e-04  2.850786e-01
third            2.419172e-03  1.502400e+00
fourth           2.259917e-03  7.173883e-01
fifth            1.838282e-03  4.778642e-01
sixth            1.019577e-03  6.666418e-01
ratio1           6.529089e-04  7.566620e-01
ratio2           1.215297e-03  9.126624e-01
ratio3           1.351071e-03  6.817027e-01
ratio4           3.251743e-03  1.383993e+00
ratio5           2.719342e-03  2.643968e+00
ratio6           1.336894e-03  9.309767e-01
selfinter        2.819769e-05  1.526392e-01
walktrap_vertex  4.470744e-04  1.182762e+00
bigcom1          7.064460e-05  7.100671e-02
bigcom2          0.000000e+00  0.000000e+00
bigcom3         -1.568246e-04  2.576917e-01
bigcom4         -9.961763e-07  2.446602e-02
bigcom6          0.000000e+00  0.000000e+00
bigcom8          1.756440e-05  3.040045e-02
bigcom9          0.000000e+00  5.551115e-19
bigcom11         4.192831e-05  2.810856e-01
bigcom13         0.000000e+00  0.000000e+00
bigcom15         0.000000e+00  1.387779e-19
bigcom16         0.000000e+00  0.000000e+00
bigcom21         9.797968e-05  3.265926e-02
bigcom22         1.656243e-05  9.418833e-02
bigcom24         0.000000e+00  0.000000e+00
bigcom26         4.816550e-04  4.001751e-01
bigcom28         3.843750e-04  4.392517e-01
bigcom30         1.509067e-03  2.210737e+00
bigcom31         0.000000e+00  0.000000e+00
bigcom32        -6.411932e-05  1.735850e-01
bigcom33         0.000000e+00  0.000000e+00
bigcom34         0.000000e+00  0.000000e+00
bigcom36         0.000000e+00  5.551115e-19
bigcom37         0.000000e+00  0.000000e+00
bigcom38        -3.369692e-05  5.964631e-01
bigcom39         0.000000e+00  0.000000e+00
bigcom40         5.180005e-06  2.334711e-03
bigcom43         0.000000e+00  0.000000e+00
bigcom44         0.000000e+00  0.000000e+00
bigcom46        -2.406242e-05  3.204993e-01
bigcom47         0.000000e+00  0.000000e+00
bigcom49         0.000000e+00  0.000000e+00
bigcom50         0.000000e+00  0.000000e+00
bigcom51         0.000000e+00  5.551115e-19
bigcom52        -3.569436e-05  1.032533e+00
bigcom54         0.000000e+00  0.000000e+00
bigcom56         0.000000e+00  0.000000e+00
bigcom62         0.000000e+00  0.000000e+00
bigcom66         0.000000e+00  0.000000e+00
bigcom68         0.000000e+00  0.000000e+00
bigcom69         0.000000e+00  0.000000e+00
bigcom71         0.000000e+00  0.000000e+00
bigcom72         0.000000e+00  0.000000e+00
bigcom73         0.000000e+00  0.000000e+00
bigcom74         0.000000e+00  0.000000e+00
bigcom75         0.000000e+00  0.000000e+00
bigcom76         0.000000e+00  0.000000e+00
bigcom77         0.000000e+00  0.000000e+00
bigcom79         0.000000e+00  0.000000e+00
bigcom80         0.000000e+00  0.000000e+00
bigcom82         0.000000e+00  0.000000e+00
bigcom83         0.000000e+00  0.000000e+00
bigcom84         0.000000e+00  0.000000e+00
bigcom85         0.000000e+00  5.551115e-19
bigcom87         0.000000e+00  0.000000e+00
bigcom89         0.000000e+00  0.000000e+00
bigcom91        -3.351393e-05  3.575173e-01
bigcom92         0.000000e+00  0.000000e+00
bigcom93         0.000000e+00  0.000000e+00
bigcom96         0.000000e+00  0.000000e+00
bigcom97         0.000000e+00  0.000000e+00
bigcom98         0.000000e+00  0.000000e+00
bigcom99         0.000000e+00  0.000000e+00
bigcom101        0.000000e+00  0.000000e+00
bigcom104        0.000000e+00  0.000000e+00
bigcom106        0.000000e+00  0.000000e+00
bigcom109        0.000000e+00  0.000000e+00
bigcom113        0.000000e+00  0.000000e+00
bigcom116       -3.604544e-05  4.511125e-02
bigcom120        0.000000e+00  0.000000e+00
bigcom123        0.000000e+00  0.000000e+00
bigcom126        0.000000e+00  0.000000e+00
bigcom127        0.000000e+00  5.551115e-19
bigcom137        0.000000e+00  5.551115e-19
bigcom139        0.000000e+00  0.000000e+00
bigcom140        0.000000e+00  0.000000e+00
bigcom143        0.000000e+00  0.000000e+00
bigcom145        0.000000e+00  0.000000e+00
bigcom146        0.000000e+00  0.000000e+00
bigcom147        0.000000e+00  0.000000e+00
bigcom149        0.000000e+00  0.000000e+00
bigcom153        0.000000e+00  0.000000e+00
bigcom154        0.000000e+00  0.000000e+00
bigcom156        0.000000e+00  0.000000e+00
bigcom157        0.000000e+00  0.000000e+00
bigcom158        0.000000e+00  0.000000e+00
bigcom160        0.000000e+00  0.000000e+00
bigcom161        0.000000e+00  0.000000e+00
bigcom162        0.000000e+00  0.000000e+00
bigcom164        0.000000e+00  0.000000e+00
bigcom166        0.000000e+00  0.000000e+00
bigcom167        0.000000e+00  0.000000e+00
bigcom171        3.309415e-04  1.745626e+00
bigcom173        0.000000e+00  0.000000e+00
bigcom175        0.000000e+00  0.000000e+00
bigcom176        0.000000e+00  0.000000e+00
bigcom177        0.000000e+00  0.000000e+00
bigcom178        0.000000e+00  0.000000e+00
bigcom180       -5.683796e-07  6.580774e-01
bigcom181        0.000000e+00  5.551115e-19
bigcom184        0.000000e+00  0.000000e+00
bigcom186        8.539480e-06  7.595554e-01
bigcom187        0.000000e+00  0.000000e+00
bigcom189        0.000000e+00  0.000000e+00
bigcom194        0.000000e+00  0.000000e+00
bigcom195        0.000000e+00  0.000000e+00
bigcom196       -1.768534e-05  3.022095e-01
bigcom204        0.000000e+00  0.000000e+00
bigcom205        0.000000e+00  0.000000e+00
bigcom212        0.000000e+00  0.000000e+00
bigcom214        0.000000e+00  0.000000e+00
bigcom222        0.000000e+00  0.000000e+00
bigcom223        0.000000e+00  0.000000e+00
bigcom226        0.000000e+00  0.000000e+00
bigcom227        0.000000e+00  0.000000e+00
bigcom229        0.000000e+00  0.000000e+00
bigcom233        0.000000e+00  0.000000e+00
bigcom236        0.000000e+00  0.000000e+00
bigcom237        0.000000e+00  5.551115e-19
bigcom246        0.000000e+00  0.000000e+00
bigcom248        0.000000e+00  0.000000e+00
bigcom249        0.000000e+00  0.000000e+00
bigcom250        0.000000e+00  0.000000e+00
bigcom254        0.000000e+00  0.000000e+00
bigcom266        0.000000e+00  0.000000e+00
bigcom269        0.000000e+00  0.000000e+00
bigcom272        0.000000e+00  0.000000e+00
bigcom274        0.000000e+00  6.938894e-19
bigcom281        0.000000e+00  0.000000e+00
bigcom291        0.000000e+00  0.000000e+00
bigcom292        0.000000e+00  0.000000e+00
bigcom295        0.000000e+00  1.110223e-18
bigcom299        0.000000e+00  0.000000e+00
bigcom301        0.000000e+00  0.000000e+00
bigcom306        0.000000e+00  0.000000e+00
bigcom309        0.000000e+00  0.000000e+00
bigcom314        0.000000e+00  0.000000e+00
bigcom321        0.000000e+00  0.000000e+00
bigcom341        0.000000e+00  0.000000e+00
bigcom350        0.000000e+00  0.000000e+00
bigcom353        0.000000e+00  0.000000e+00
bigcom359        0.000000e+00  0.000000e+00
bigcom363        0.000000e+00  0.000000e+00
bigcom365        0.000000e+00  0.000000e+00
bigcom385        3.362660e-05  6.366680e-01
bigcom386        0.000000e+00  0.000000e+00
bigcom408        0.000000e+00  0.000000e+00
bigcom412        0.000000e+00  4.936201e-01
bigcom480        0.000000e+00  0.000000e+00
spin_vertex      3.235460e-04  1.766279e+00
membership_s1    9.366798e-05  9.565465e-02
membership_s3    0.000000e+00  0.000000e+00
membership_s4    0.000000e+00  0.000000e+00
membership_s5    4.190176e-04  2.312516e-01
membership_s6    2.743704e-05  9.973993e-02
membership_s7    4.980492e-05  7.814910e-02
membership_s8    0.000000e+00  0.000000e+00
membership_s9    0.000000e+00  0.000000e+00
membership_s11   0.000000e+00  0.000000e+00
membership_s12   0.000000e+00  5.551115e-19
membership_s14   0.000000e+00  0.000000e+00
membership_s15   9.321509e-05  3.797317e-01
membership_s16   0.000000e+00  0.000000e+00
membership_s17   0.000000e+00  5.551115e-19
membership_s18   0.000000e+00  0.000000e+00
membership_s20   0.000000e+00  0.000000e+00
membership_s21  -1.647486e-05  1.345083e-01
membership_s22   0.000000e+00  0.000000e+00
membership_s24   0.000000e+00  0.000000e+00
membership_s25   0.000000e+00  0.000000e+00
membership_s26   0.000000e+00  0.000000e+00
membership_s27   1.714591e-05  6.330840e-02
membership_s28   0.000000e+00  0.000000e+00
membership_s30   5.020019e-04  1.767998e-01
membership_s31   5.917160e-06  4.564324e-02
membership_s32   1.682679e-03  1.624562e+00
membership_s33   0.000000e+00  0.000000e+00
membership_s36   0.000000e+00  0.000000e+00
membership_s37   0.000000e+00  0.000000e+00
V1               3.280387e-03  1.861817e+00
V2               3.593184e-03  2.716951e+00
pdi              1.942425e-05  2.350841e-01
adhesion         4.011584e-02  2.145251e+00
cohesion         3.596260e-02  2.246563e+00
inner            1.055530e-02  1.562790e+00
outer            5.415300e-03  2.510678e+00
ioratio          9.550079e-03  1.293021e+00
comsize          1.845064e-02  4.545463e+00
[1] "Dataset: med_targets Model GLM, run: 5 of 10 2015-06-22 17:21:01"
[1] "glmnet variable coefficients"
                         [,1]          [,2]
(Intercept)     -3.579288e+00  4.395409e+00
graph0           3.487106e-40 -1.299827e-03
graph1          -1.874054e-42 -8.982467e-06
graph2           2.195852e-40 -4.355880e-04
graph3           4.632781e-44 -1.603959e-07
graph4          -7.678751e-45 -1.448549e-08
graph5           5.799912e-42 -2.413374e-05
graph6           4.424409e-43  1.031342e-06
graph7           2.442392e-41 -5.043234e-06
graph8           3.652454e-41 -9.526361e-04
graph9           7.009156e-46 -3.772180e-09
graph10         -1.160439e-46 -3.065174e-10
graph11         -1.295705e-47 -2.834221e-11
graph12          4.603324e-45 -9.494340e-11
graph13          2.242178e-44 -3.221391e-08
graph14         -7.649877e-46  8.629217e-10
graph15          6.860675e-43  1.736631e-06
graph16         -2.306912e-45 -5.992555e-08
graph17          1.489847e-44 -1.375908e-08
graph18          4.163847e-43 -4.737373e-08
graph19          2.034081e-43  3.947392e-08
graph20         -1.714217e-43 -3.292177e-06
graph21          1.034794e-42  3.274458e-06
graph22          3.531356e-43 -6.283410e-06
graph23          1.091711e-42  1.106006e-06
graph24          2.152721e-42  1.878031e-06
graph25          1.072579e-41  3.495727e-05
graph26          8.032551e-42  1.014894e-05
graph27          4.905318e-41  1.385251e-06
graph28          3.177487e-41  7.042831e-05
graph29         -5.035273e-41 -1.030789e-03
orbit0           3.487106e-40 -1.281627e-03
orbit1          -2.215431e-42 -8.684985e-06
orbit2           2.046426e-41 -1.063927e-04
orbit3           2.195852e-40 -4.238735e-04
orbit4           8.836170e-44 -3.969007e-07
orbit5           4.467402e-44  1.905720e-07
orbit6          -7.680749e-45 -1.443916e-08
orbit7           1.321424e-42 -2.361953e-05
orbit8           5.799912e-42 -2.364197e-05
orbit9           1.818397e-42  4.730861e-06
orbit10          3.782896e-43  8.714078e-07
orbit11          2.356402e-41  2.051197e-05
orbit12          2.876891e-41 -3.490645e-06
orbit13          8.395734e-41 -4.543328e-05
orbit14          3.652454e-41 -9.489150e-04
orbit15          1.604700e-45 -8.442601e-09
orbit16          5.363343e-45 -1.414016e-09
orbit17         -7.499484e-46 -1.311618e-08
orbit18          7.211368e-46 -1.845902e-09
orbit19         -2.007646e-46 -3.825090e-10
orbit20         -4.096852e-46 -4.443911e-10
orbit21          8.113625e-45  1.311543e-08
orbit22         -1.295705e-47 -2.834015e-11
orbit23         -4.955473e-44 -6.292487e-06
orbit24          1.141578e-44 -2.567105e-09
orbit25          1.137857e-45 -2.493994e-09
orbit26          5.655966e-44  3.373891e-07
orbit27          7.946589e-44  4.728358e-08
orbit28          1.453993e-43  3.583819e-07
orbit29          3.578588e-44 -1.085071e-07
orbit30          1.594564e-43 -1.194119e-06
orbit31         -1.675159e-45 -2.452307e-09
orbit32         -1.002364e-45  5.044002e-09
orbit33          2.383983e-42 -8.583605e-06
orbit34          6.860675e-43  1.815370e-06
orbit35         -6.459111e-45 -2.098298e-07
orbit36          1.417652e-43 -5.066811e-08
orbit37         -9.832352e-45 -9.686415e-08
orbit38          5.444050e-43  3.506207e-06
orbit39          9.908091e-44  2.831747e-07
orbit40          1.101831e-44 -6.072397e-08
orbit41          2.103544e-43 -3.800252e-07
orbit42          1.084486e-41  3.010529e-05
orbit43          4.160717e-43 -1.479441e-08
orbit44          6.990941e-41  3.812214e-05
orbit45          5.504864e-43  5.181089e-07
orbit46          5.047550e-43 -4.971445e-07
orbit47          3.078207e-42  1.003223e-06
orbit48          3.896627e-43  7.651940e-07
orbit49         -1.989949e-43 -3.444351e-06
orbit50          2.911052e-42 -3.673007e-05
orbit51          2.147395e-42  8.806578e-06
orbit52          2.313560e-42  3.249933e-06
orbit53          4.940808e-42  1.830240e-05
orbit54          3.401744e-43 -6.328610e-06
orbit55          5.168496e-41  8.381421e-05
orbit56          4.399738e-42  2.290405e-05
orbit57          7.315537e-43 -3.928586e-06
orbit58          1.709762e-41  1.457182e-05
orbit59          2.932458e-42  3.298609e-06
orbit60          6.992554e-42 -1.140104e-06
orbit61          6.904511e-41  2.103361e-04
orbit62          2.694167e-41  7.444882e-05
orbit63          3.422892e-41  8.022254e-05
orbit64          1.936560e-41  9.216843e-05
orbit65          2.442851e-41  6.182559e-05
orbit66          9.604998e-42 -6.936139e-06
orbit67          3.174747e-41 -1.708034e-05
orbit68          5.281205e-41  5.412093e-07
orbit69          2.462065e-40 -1.637855e-04
orbit70          5.568105e-41  2.646533e-04
orbit71          1.341983e-41 -6.328010e-04
orbit72         -5.035273e-41 -1.033985e-03
AP               3.041840e-39  5.642451e-02
bet              3.401015e-43  3.237416e-06
ecc              9.886330e-39  1.308406e-02
eccrad           5.931798e-38  7.862852e-02
close           -3.181107e-38  2.615686e-01
constraint      -4.106078e-38  4.128571e-01
coreness         5.288366e-40 -3.279287e-03
knn             -5.724576e-41 -2.204146e-04
hubscore         2.565069e-37 -1.888330e-01
pagerank        -4.342466e-37 -4.375738e+00
trans           -2.287330e-38 -2.413138e-01
evcent           2.439384e-37 -2.442403e-01
first            3.487106e-40 -1.266462e-03
upto_second     -4.131122e-42 -9.252743e-06
upto_third       3.013155e-43  4.698696e-06
upto_fourth      8.350572e-43 -2.394338e-05
upto_fifth       3.839290e-42  2.982402e-04
upto_sixth      -3.911108e-40 -1.260111e-03
second          -4.175204e-42 -9.219457e-06
third            2.060668e-42  1.248601e-05
fourth          -3.857959e-43 -8.746621e-06
fifth           -9.409354e-43  2.959406e-05
sixth           -9.038257e-42 -3.694530e-04
ratio1          -6.487706e-41 -1.923526e-04
ratio2          -5.366202e-41 -2.412108e-03
ratio3           1.181974e-39  2.537570e-02
ratio4          -2.434377e-38 -3.453115e-01
ratio5           3.333321e-37  3.067326e+00
ratio6          -6.337401e-41 -1.081095e-03
selfinter        1.753739e-38  1.230208e-01
walktrap_vertex -3.264613e-38 -2.031920e-01
bigcom1         -2.806730e-38 -1.428477e-01
bigcom2         -2.743647e-38 -2.951930e-01
bigcom3          2.862777e-38  1.910072e-01
bigcom4         -1.137007e-38 -2.618201e-02
bigcom6         -2.743051e-38 -2.215072e-01
bigcom8         -2.088824e-38 -1.551265e-01
bigcom9         -2.753219e-38 -2.070309e-01
bigcom11         8.498687e-38  5.406496e-01
bigcom13        -2.749622e-38 -3.116208e-01
bigcom15        -2.748425e-38 -1.959483e-01
bigcom16        -2.744840e-38 -2.277739e-01
bigcom21         3.219547e-39 -6.688557e-02
bigcom22         1.411632e-38  7.351362e-02
bigcom24        -2.743647e-38 -2.296714e-01
bigcom26         6.974136e-38  4.291890e-01
bigcom28         7.207348e-38  2.694259e-01
bigcom30         2.134088e-37  7.634838e-01
bigcom31        -2.743051e-38 -2.354370e-01
bigcom32         1.411214e-37  9.358205e-01
bigcom33        -2.742455e-38 -5.857471e-01
bigcom34        -2.741859e-38 -3.239677e-01
bigcom36        -2.744243e-38 -3.542938e-01
bigcom37        -2.742455e-38 -3.060562e-01
bigcom38         3.094893e-37  1.511653e+00
bigcom39        -2.752619e-38 -3.003641e-01
bigcom40        -1.946866e-38 -4.260840e-02
bigcom43        -2.743051e-38 -2.947768e-01
bigcom44        -2.798994e-38 -1.037764e-01
bigcom46         1.974400e-37  9.443218e-01
bigcom47        -2.746631e-38 -3.741072e-01
bigcom49        -2.745437e-38 -2.362393e-01
bigcom50        -2.742455e-38 -4.199230e-01
bigcom51        -2.742455e-38 -3.857629e-01
bigcom52         4.780530e-37  1.406086e+00
bigcom54        -2.741859e-38 -1.675176e-01
bigcom56        -2.748425e-38 -4.060587e-01
bigcom62        -2.743051e-38 -3.818903e-01
bigcom66        -2.741859e-38 -3.013521e-01
bigcom68        -2.743051e-38 -2.338773e-01
bigcom69        -2.746034e-38 -3.799276e-01
bigcom71        -2.741859e-38 -1.327729e-01
bigcom72        -2.741859e-38 -1.265068e-01
bigcom73        -2.751419e-38 -3.698161e-01
bigcom74        -2.745437e-38 -3.791388e-01
bigcom75        -2.742455e-38 -5.154062e-01
bigcom76        -2.744243e-38 -2.497626e-01
bigcom77        -2.744243e-38 -3.908378e-01
bigcom79        -2.742455e-38 -4.564119e-01
bigcom80        -2.745437e-38 -3.745501e-01
bigcom82        -2.742455e-38 -2.254827e-01
bigcom83        -2.742455e-38 -1.412701e-01
bigcom84        -2.744840e-38 -4.606599e-01
bigcom85        -2.742455e-38 -3.100742e-01
bigcom87        -2.744243e-38 -3.833272e-01
bigcom89        -2.741859e-38 -2.254366e-01
bigcom91         9.902197e-38  5.464344e-01
bigcom92        -2.753219e-38 -1.759619e-01
bigcom93        -2.741859e-38 -1.276386e-01
bigcom96        -2.742455e-38 -3.587343e-01
bigcom97        -2.744840e-38 -4.662711e-01
bigcom98        -2.741859e-38 -4.627798e-01
bigcom99         0.000000e+00  0.000000e+00
bigcom101       -2.749023e-38 -2.022138e-01
bigcom104       -2.742455e-38 -4.710211e-01
bigcom106       -2.741859e-38 -3.801114e-01
bigcom109       -2.742455e-38 -2.423635e-01
bigcom113       -2.741859e-38 -3.754588e-01
bigcom116        3.219547e-39  5.285590e-02
bigcom120       -2.742455e-38 -2.862994e-01
bigcom123       -2.741859e-38 -3.827967e-01
bigcom126       -2.742455e-38 -1.932129e-01
bigcom127       -2.744840e-38 -3.053277e-01
bigcom137       -2.745437e-38 -4.856386e-01
bigcom139       -2.743051e-38 -3.137948e-01
bigcom140       -2.743051e-38 -3.498474e-01
bigcom143       -2.741859e-38 -3.111925e-01
bigcom145       -2.743051e-38 -2.665642e-01
bigcom146       -2.743051e-38 -3.118794e-01
bigcom147       -2.749023e-38 -1.940564e-01
bigcom149       -2.743647e-38 -3.559138e-01
bigcom153       -2.744840e-38 -2.866871e-01
bigcom154       -2.741859e-38 -1.443248e-01
bigcom156       -2.743647e-38 -4.139824e-01
bigcom157       -2.749622e-38 -9.735545e-02
bigcom158       -2.742455e-38 -3.552082e-01
bigcom160       -2.741859e-38 -3.842270e-01
bigcom161       -2.743051e-38 -3.048113e-01
bigcom162       -2.742455e-38 -3.004344e-01
bigcom164       -2.741859e-38 -3.767660e-01
bigcom166       -2.743051e-38 -2.583836e-01
bigcom167       -2.747826e-38 -4.474446e-01
bigcom171        4.784689e-37  1.573363e+00
bigcom173       -2.742455e-38 -4.417357e-01
bigcom175       -2.742455e-38 -2.073198e-01
bigcom176       -2.741859e-38 -2.299072e-01
bigcom177       -2.741859e-38 -2.995595e-01
bigcom178       -2.741859e-38 -5.432066e-01
bigcom180        4.778454e-37  1.962755e+00
bigcom181       -2.747229e-38 -2.304925e-01
bigcom184       -2.743051e-38 -3.361116e-01
bigcom186        4.778454e-37  1.298107e+00
bigcom187       -2.741859e-38 -5.962007e-01
bigcom189       -2.744243e-38 -2.542848e-01
bigcom194       -2.743051e-38 -2.563276e-01
bigcom195       -2.741859e-38 -3.435602e-01
bigcom196        4.778454e-37  1.381854e+00
bigcom204        0.000000e+00  0.000000e+00
bigcom205        0.000000e+00  0.000000e+00
bigcom212       -2.742455e-38 -3.513060e-01
bigcom214       -2.741859e-38 -1.673110e-01
bigcom222       -2.742455e-38 -1.891576e-01
bigcom223       -2.744243e-38 -3.874469e-01
bigcom226       -2.742455e-38 -2.341174e-01
bigcom227       -2.743051e-38 -2.834530e-01
bigcom229        0.000000e+00  0.000000e+00
bigcom233       -2.743051e-38 -2.532609e-01
bigcom236       -2.741859e-38 -1.503626e-01
bigcom237       -2.743647e-38 -3.420197e-01
bigcom246       -2.746631e-38 -3.101463e-01
bigcom248       -2.747229e-38 -4.350727e-01
bigcom249       -2.743647e-38 -3.225734e-01
bigcom250       -2.749023e-38 -1.532916e-01
bigcom254       -2.742455e-38 -2.084275e-01
bigcom266       -2.742455e-38 -4.556593e-01
bigcom269        0.000000e+00  0.000000e+00
bigcom272       -2.741859e-38 -2.969868e-01
bigcom274       -2.755623e-38 -1.600793e-01
bigcom281       -2.743647e-38 -2.351719e-01
bigcom291       -2.743647e-38 -2.956293e-01
bigcom292       -2.742455e-38 -3.900535e-01
bigcom295       -2.744243e-38 -3.477601e-01
bigcom299       -2.742455e-38 -4.628676e-01
bigcom301       -2.744243e-38 -2.110921e-01
bigcom306       -2.741859e-38 -1.446432e-01
bigcom309       -2.741859e-38 -3.910557e-01
bigcom314       -2.743051e-38 -2.965526e-01
bigcom321       -2.741859e-38 -5.482903e-01
bigcom341       -2.742455e-38 -2.510780e-01
bigcom350       -2.742455e-38 -4.191384e-01
bigcom353       -2.742455e-38 -2.273791e-01
bigcom359       -2.742455e-38 -4.957877e-01
bigcom363       -2.741859e-38 -3.626612e-01
bigcom365       -2.743647e-38 -4.384072e-01
bigcom385        4.778454e-37  1.620275e+00
bigcom386       -2.743051e-38 -1.496367e-01
bigcom408       -2.742455e-38 -4.182159e-01
bigcom412        9.829018e-37  2.374543e+00
bigcom480       -2.741859e-38 -2.497310e-01
spin_vertex      1.046650e-39 -1.963413e-01
membership_s1    1.255300e-38  8.729293e-02
membership_s3   -2.741859e-38 -4.642546e-01
membership_s4   -2.236238e-38 -1.094410e-01
membership_s5   -7.839057e-39  2.719663e-02
membership_s6   -1.987111e-38 -6.796030e-02
membership_s7   -1.695290e-38  5.712137e-03
membership_s8   -2.742455e-38 -3.060056e-01
membership_s9   -2.743051e-38 -4.543418e-01
membership_s11  -2.742455e-38 -4.222057e-01
membership_s12  -2.744243e-38 -3.379346e-01
membership_s14  -2.743647e-38 -4.091512e-01
membership_s15   1.313397e-38  3.771179e-01
membership_s16  -2.744243e-38 -1.915693e-01
membership_s17  -2.741859e-38 -3.766856e-01
membership_s18  -2.765279e-38 -2.491976e-01
membership_s20  -2.741859e-38 -4.057179e-01
membership_s21   6.508066e-40 -7.259543e-02
membership_s22  -2.747826e-38 -2.672615e-01
membership_s24  -2.749622e-38 -2.221300e-01
membership_s25  -2.752019e-38 -1.814494e-01
membership_s26   0.000000e+00  0.000000e+00
membership_s27  -2.318210e-38 -1.241986e-01
membership_s28  -2.743051e-38 -3.742004e-01
membership_s30   4.838060e-38  1.786416e-01
membership_s31  -2.385493e-38 -1.857217e-01
membership_s32   7.668465e-38  4.483335e-01
membership_s33  -2.741859e-38 -2.631745e-01
membership_s36  -3.211972e-38 -1.914154e-01
membership_s37  -2.755021e-38 -2.072417e-01
V1               7.958072e-38  2.223982e-01
V2              -4.836891e-38 -2.561656e-01
pdi             -7.028857e-37 -2.369893e+02
adhesion        -2.473317e-41 -8.096560e-05
cohesion         4.943216e-41  1.598666e-04
inner            1.071539e-42  3.415813e-06
outer           -2.359213e-41 -4.985707e-05
ioratio         -1.871498e-37 -5.745822e-01
comsize          9.289691e-41  4.336632e-04
[1] "Dataset: med_targets Model GBM, run: 6 of 10 2015-06-22 17:21:51"
Iter   TrainDeviance   ValidDeviance   StepSize   Improve
     1        0.2584            -nan     0.0100    0.0002
     2        0.2553            -nan     0.0100    0.0004
     3        0.2530            -nan     0.0100    0.0003
     4        0.2498            -nan     0.0100    0.0007
     5        0.2472            -nan     0.0100    0.0004
     6        0.2450            -nan     0.0100    0.0001
     7        0.2427            -nan     0.0100    0.0001
     8        0.2402            -nan     0.0100    0.0004
     9        0.2379            -nan     0.0100    0.0001
    10        0.2358            -nan     0.0100    0.0005
    20        0.2202            -nan     0.0100    0.0002
    40        0.1979            -nan     0.0100    0.0001
    60        0.1837            -nan     0.0100    0.0001
    80        0.1720            -nan     0.0100    0.0000
   100        0.1627            -nan     0.0100    0.0000
   120        0.1544            -nan     0.0100   -0.0000
   140        0.1469            -nan     0.0100   -0.0000
   160        0.1407            -nan     0.0100   -0.0000
   180        0.1343            -nan     0.0100   -0.0000
   194        0.1296            -nan     0.0100   -0.0000

[1] "GBM variable coefficients"
                            var     rel.inf
comsize                 comsize 5.020909166
V2                           V2 3.488752557
bigcom30               bigcom30 3.039764186
ratio5                   ratio5 2.864752234
pagerank               pagerank 2.382657713
cohesion               cohesion 2.160251702
bigcom171             bigcom171 2.126175326
walktrap_vertex walktrap_vertex 2.029444162
graph22                 graph22 1.888844753
membership_s32   membership_s32 1.866396981
V1                           V1 1.812062112
bet                         bet 1.790471662
knn                         knn 1.783663475
trans                     trans 1.719242729
orbit18                 orbit18 1.697080197
orbit50                 orbit50 1.634827029
orbit65                 orbit65 1.581352255
graph20                 graph20 1.414940501
outer                     outer 1.396600022
inner                     inner 1.346155250
third                     third 1.337992983
orbit56                 orbit56 1.296077859
orbit69                 orbit69 1.165947134
adhesion               adhesion 1.159283247
ratio4                   ratio4 1.142366486
bigcom46               bigcom46 1.119799962
spin_vertex         spin_vertex 1.049048578
orbit36                 orbit36 1.022676082
orbit62                 orbit62 1.018704284
ratio6                   ratio6 1.015799456
orbit45                 orbit45 0.993714434
graph23                 graph23 0.979421902
ioratio                 ioratio 0.970331369
graph4                   graph4 0.955463911
orbit39                 orbit39 0.941288470
orbit52                 orbit52 0.887080037
graph7                   graph7 0.845022077
orbit30                 orbit30 0.822477337
bigcom28               bigcom28 0.800227327
graph16                 graph16 0.797881191
constraint           constraint 0.792278640
orbit63                 orbit63 0.780121299
ratio1                   ratio1 0.770368139
graph25                 graph25 0.764125874
orbit61                 orbit61 0.744340038
fourth                   fourth 0.738998314
selfinter             selfinter 0.737636439
graph1                   graph1 0.726487608
ecc                         ecc 0.725987524
graph19                 graph19 0.710394380
coreness               coreness 0.698846036
graph27                 graph27 0.698661177
graph3                   graph3 0.698276723
graph5                   graph5 0.697569732
orbit11                 orbit11 0.625291288
orbit47                 orbit47 0.584070558
orbit51                 orbit51 0.565088771
graph11                 graph11 0.554074040
graph18                 graph18 0.553114882
orbit46                 orbit46 0.550269627
graph2                   graph2 0.544324428
orbit64                 orbit64 0.534782218
orbit38                 orbit38 0.534148211
orbit15                 orbit15 0.532501697
orbit49                 orbit49 0.509826974
graph17                 graph17 0.505172339
graph10                 graph10 0.504921393
bigcom11               bigcom11 0.491970972
orbit24                 orbit24 0.480545577
orbit31                 orbit31 0.477056457
orbit21                 orbit21 0.470214382
graph6                   graph6 0.466130569
graph0                   graph0 0.444835654
graph21                 graph21 0.439843029
orbit40                 orbit40 0.435908302
graph15                 graph15 0.429990703
graph26                 graph26 0.426058539
orbit44                 orbit44 0.418677852
fifth                     fifth 0.417999292
orbit54                 orbit54 0.401780249
orbit29                 orbit29 0.395278324
orbit58                 orbit58 0.392602168
orbit20                 orbit20 0.389844055
orbit41                 orbit41 0.384319247
orbit42                 orbit42 0.371624609
graph8                   graph8 0.365380300
graph24                 graph24 0.361100896
orbit25                 orbit25 0.357532133
orbit35                 orbit35 0.354372698
orbit2                   orbit2 0.343364231
bigcom26               bigcom26 0.334558950
orbit48                 orbit48 0.325092875
graph9                   graph9 0.320831914
upto_fifth           upto_fifth 0.315987523
graph13                 graph13 0.305967307
orbit10                 orbit10 0.291650925
orbit7                   orbit7 0.290209200
sixth                     sixth 0.289230432
orbit4                   orbit4 0.286794360
orbit57                 orbit57 0.283932705
orbit13                 orbit13 0.280751881
orbit5                   orbit5 0.275611299
orbit28                 orbit28 0.269197410
upto_sixth           upto_sixth 0.267836835
graph14                 graph14 0.250004043
graph28                 graph28 0.249837874
orbit16                 orbit16 0.235744303
graph12                 graph12 0.234647435
ratio2                   ratio2 0.226594614
membership_s30   membership_s30 0.225917013
orbit53                 orbit53 0.222663660
orbit19                 orbit19 0.218222972
orbit32                 orbit32 0.213405800
graph29                 graph29 0.199896243
orbit60                 orbit60 0.196165564
membership_s1     membership_s1 0.195853480
orbit33                 orbit33 0.192340881
bigcom4                 bigcom4 0.182952948
orbit1                   orbit1 0.181606540
orbit9                   orbit9 0.180984537
orbit17                 orbit17 0.176610310
ratio3                   ratio3 0.158748263
upto_second         upto_second 0.158274313
orbit26                 orbit26 0.151927328
orbit12                 orbit12 0.136935130
orbit55                 orbit55 0.136096803
orbit59                 orbit59 0.133483571
second                   second 0.121287201
bigcom3                 bigcom3 0.108682260
orbit37                 orbit37 0.108478270
orbit6                   orbit6 0.101483031
orbit23                 orbit23 0.091128172
orbit66                 orbit66 0.085992039
orbit70                 orbit70 0.085737256
upto_third           upto_third 0.081644959
orbit43                 orbit43 0.060926933
orbit68                 orbit68 0.058196405
AP                           AP 0.055773681
orbit67                 orbit67 0.050293274
evcent                   evcent 0.037884874
close                     close 0.032182149
upto_fourth         upto_fourth 0.024864469
bigcom52               bigcom52 0.022084300
membership_s15   membership_s15 0.005101593
bigcom92               bigcom92 0.004323457
bigcom75               bigcom75 0.004311714
orbit0                   orbit0 0.000000000
orbit3                   orbit3 0.000000000
orbit8                   orbit8 0.000000000
orbit14                 orbit14 0.000000000
orbit22                 orbit22 0.000000000
orbit27                 orbit27 0.000000000
orbit34                 orbit34 0.000000000
orbit71                 orbit71 0.000000000
orbit72                 orbit72 0.000000000
eccrad                   eccrad 0.000000000
hubscore               hubscore 0.000000000
first                     first 0.000000000
bigcom1                 bigcom1 0.000000000
bigcom2                 bigcom2 0.000000000
bigcom6                 bigcom6 0.000000000
bigcom8                 bigcom8 0.000000000
bigcom9                 bigcom9 0.000000000
bigcom13               bigcom13 0.000000000
bigcom15               bigcom15 0.000000000
bigcom16               bigcom16 0.000000000
bigcom21               bigcom21 0.000000000
bigcom22               bigcom22 0.000000000
bigcom24               bigcom24 0.000000000
bigcom31               bigcom31 0.000000000
bigcom32               bigcom32 0.000000000
bigcom33               bigcom33 0.000000000
bigcom34               bigcom34 0.000000000
bigcom36               bigcom36 0.000000000
bigcom37               bigcom37 0.000000000
bigcom38               bigcom38 0.000000000
bigcom39               bigcom39 0.000000000
bigcom40               bigcom40 0.000000000
bigcom43               bigcom43 0.000000000
bigcom44               bigcom44 0.000000000
bigcom47               bigcom47 0.000000000
bigcom49               bigcom49 0.000000000
bigcom50               bigcom50 0.000000000
bigcom51               bigcom51 0.000000000
bigcom54               bigcom54 0.000000000
bigcom56               bigcom56 0.000000000
bigcom62               bigcom62 0.000000000
bigcom66               bigcom66 0.000000000
bigcom68               bigcom68 0.000000000
bigcom69               bigcom69 0.000000000
bigcom71               bigcom71 0.000000000
bigcom72               bigcom72 0.000000000
bigcom73               bigcom73 0.000000000
bigcom74               bigcom74 0.000000000
bigcom76               bigcom76 0.000000000
bigcom77               bigcom77 0.000000000
bigcom79               bigcom79 0.000000000
bigcom80               bigcom80 0.000000000
bigcom82               bigcom82 0.000000000
bigcom83               bigcom83 0.000000000
bigcom84               bigcom84 0.000000000
bigcom85               bigcom85 0.000000000
bigcom87               bigcom87 0.000000000
bigcom89               bigcom89 0.000000000
bigcom91               bigcom91 0.000000000
bigcom93               bigcom93 0.000000000
bigcom96               bigcom96 0.000000000
bigcom97               bigcom97 0.000000000
bigcom98               bigcom98 0.000000000
bigcom99               bigcom99 0.000000000
bigcom101             bigcom101 0.000000000
bigcom104             bigcom104 0.000000000
bigcom106             bigcom106 0.000000000
bigcom109             bigcom109 0.000000000
bigcom113             bigcom113 0.000000000
bigcom116             bigcom116 0.000000000
bigcom120             bigcom120 0.000000000
bigcom123             bigcom123 0.000000000
bigcom126             bigcom126 0.000000000
bigcom127             bigcom127 0.000000000
bigcom137             bigcom137 0.000000000
bigcom139             bigcom139 0.000000000
bigcom140             bigcom140 0.000000000
bigcom143             bigcom143 0.000000000
bigcom145             bigcom145 0.000000000
bigcom146             bigcom146 0.000000000
bigcom147             bigcom147 0.000000000
bigcom149             bigcom149 0.000000000
bigcom153             bigcom153 0.000000000
bigcom154             bigcom154 0.000000000
bigcom156             bigcom156 0.000000000
bigcom157             bigcom157 0.000000000
bigcom158             bigcom158 0.000000000
bigcom160             bigcom160 0.000000000
bigcom161             bigcom161 0.000000000
bigcom162             bigcom162 0.000000000
bigcom164             bigcom164 0.000000000
bigcom166             bigcom166 0.000000000
bigcom167             bigcom167 0.000000000
bigcom173             bigcom173 0.000000000
bigcom175             bigcom175 0.000000000
bigcom176             bigcom176 0.000000000
bigcom177             bigcom177 0.000000000
bigcom178             bigcom178 0.000000000
bigcom180             bigcom180 0.000000000
bigcom181             bigcom181 0.000000000
bigcom184             bigcom184 0.000000000
bigcom186             bigcom186 0.000000000
bigcom187             bigcom187 0.000000000
bigcom189             bigcom189 0.000000000
bigcom194             bigcom194 0.000000000
bigcom195             bigcom195 0.000000000
bigcom196             bigcom196 0.000000000
bigcom204             bigcom204 0.000000000
bigcom205             bigcom205 0.000000000
bigcom212             bigcom212 0.000000000
bigcom214             bigcom214 0.000000000
bigcom222             bigcom222 0.000000000
bigcom223             bigcom223 0.000000000
bigcom226             bigcom226 0.000000000
bigcom227             bigcom227 0.000000000
bigcom229             bigcom229 0.000000000
bigcom233             bigcom233 0.000000000
bigcom236             bigcom236 0.000000000
bigcom237             bigcom237 0.000000000
bigcom246             bigcom246 0.000000000
bigcom248             bigcom248 0.000000000
bigcom249             bigcom249 0.000000000
bigcom250             bigcom250 0.000000000
bigcom254             bigcom254 0.000000000
bigcom266             bigcom266 0.000000000
bigcom269             bigcom269 0.000000000
bigcom272             bigcom272 0.000000000
bigcom274             bigcom274 0.000000000
bigcom281             bigcom281 0.000000000
bigcom291             bigcom291 0.000000000
bigcom292             bigcom292 0.000000000
bigcom295             bigcom295 0.000000000
bigcom299             bigcom299 0.000000000
bigcom301             bigcom301 0.000000000
bigcom306             bigcom306 0.000000000
bigcom309             bigcom309 0.000000000
bigcom314             bigcom314 0.000000000
bigcom321             bigcom321 0.000000000
bigcom341             bigcom341 0.000000000
bigcom350             bigcom350 0.000000000
bigcom353             bigcom353 0.000000000
bigcom359             bigcom359 0.000000000
bigcom363             bigcom363 0.000000000
bigcom365             bigcom365 0.000000000
bigcom385             bigcom385 0.000000000
bigcom386             bigcom386 0.000000000
bigcom408             bigcom408 0.000000000
bigcom412             bigcom412 0.000000000
bigcom480             bigcom480 0.000000000
membership_s3     membership_s3 0.000000000
membership_s4     membership_s4 0.000000000
membership_s5     membership_s5 0.000000000
membership_s6     membership_s6 0.000000000
membership_s7     membership_s7 0.000000000
membership_s8     membership_s8 0.000000000
membership_s9     membership_s9 0.000000000
membership_s11   membership_s11 0.000000000
membership_s12   membership_s12 0.000000000
membership_s14   membership_s14 0.000000000
membership_s16   membership_s16 0.000000000
membership_s17   membership_s17 0.000000000
membership_s18   membership_s18 0.000000000
membership_s20   membership_s20 0.000000000
membership_s21   membership_s21 0.000000000
membership_s22   membership_s22 0.000000000
membership_s24   membership_s24 0.000000000
membership_s25   membership_s25 0.000000000
membership_s26   membership_s26 0.000000000
membership_s27   membership_s27 0.000000000
membership_s28   membership_s28 0.000000000
membership_s31   membership_s31 0.000000000
membership_s33   membership_s33 0.000000000
membership_s36   membership_s36 0.000000000
membership_s37   membership_s37 0.000000000
pdi                         pdi 0.000000000
[1] "Dataset: med_targets Model RF, run: 6 of 10 2015-06-22 17:22:59"
     |      Out-of-bag   |
Tree |      MSE  %Var(y) |
   1 |   0.0574   205.30 |
   2 |  0.05466   195.50 |
   3 |  0.05086   181.91 |
   4 |  0.04751   169.90 |
   5 |  0.04584   163.96 |
   6 |  0.04353   155.69 |
   7 |  0.03981   142.37 |
   8 |  0.03848   137.62 |
   9 |   0.0364   130.17 |
  10 |  0.03586   128.26 |
  11 |  0.03455   123.57 |
  12 |  0.03407   121.86 |
  13 |  0.03313   118.50 |
  14 |  0.03265   116.76 |
  15 |  0.03252   116.29 |
  16 |  0.03235   115.72 |
  17 |  0.03243   115.99 |
  18 |  0.03192   114.18 |
  19 |  0.03166   113.23 |
  20 |  0.03167   113.28 |
  21 |  0.03161   113.04 |
  22 |  0.03133   112.07 |
  23 |  0.03124   111.73 |
  24 |  0.03096   110.72 |
  25 |  0.03077   110.03 |
  26 |   0.0307   109.80 |
  27 |  0.03045   108.92 |
  28 |  0.03029   108.33 |
  29 |  0.03028   108.30 |
  30 |  0.03014   107.78 |
  31 |  0.03017   107.90 |
  32 |  0.03011   107.68 |
  33 |  0.03004   107.45 |
  34 |  0.03003   107.39 |
  35 |  0.02993   107.06 |
  36 |  0.02997   107.19 |
  37 |  0.02992   107.00 |
  38 |   0.0299   106.95 |
  39 |  0.02983   106.68 |
  40 |  0.02974   106.36 |
  41 |  0.02976   106.42 |
  42 |  0.02975   106.41 |
  43 |  0.02966   106.08 |
  44 |  0.02952   105.58 |
  45 |  0.02938   105.09 |
  46 |   0.0294   105.15 |
  47 |  0.02945   105.33 |
  48 |   0.0294   105.16 |
  49 |  0.02937   105.04 |
  50 |  0.02926   104.66 |
  51 |  0.02923   104.54 |
  52 |  0.02909   104.05 |
  53 |  0.02902   103.77 |
  54 |  0.02904   103.85 |
  55 |  0.02901   103.76 |
  56 |  0.02904   103.84 |
  57 |  0.02904   103.86 |
  58 |  0.02906   103.94 |
  59 |  0.02909   104.05 |
  60 |  0.02907   103.96 |
  61 |  0.02903   103.84 |
  62 |    0.029   103.73 |
  63 |  0.02897   103.60 |
  64 |  0.02901   103.77 |
  65 |  0.02901   103.76 |
  66 |  0.02896   103.58 |
  67 |  0.02894   103.50 |
  68 |   0.0289   103.35 |
  69 |  0.02888   103.28 |
  70 |  0.02891   103.39 |
  71 |   0.0289   103.37 |
  72 |  0.02887   103.25 |
  73 |  0.02883   103.09 |
  74 |  0.02879   102.97 |
  75 |   0.0288   103.01 |
  76 |  0.02879   102.98 |
  77 |  0.02877   102.90 |
  78 |  0.02875   102.82 |
  79 |  0.02871   102.69 |
  80 |  0.02871   102.69 |
  81 |  0.02873   102.73 |
  82 |  0.02868   102.57 |
  83 |   0.0287   102.64 |
  84 |  0.02873   102.76 |
  85 |  0.02871   102.68 |
  86 |  0.02872   102.71 |
  87 |  0.02874   102.79 |
  88 |  0.02871   102.68 |
  89 |  0.02869   102.61 |
  90 |  0.02867   102.53 |
  91 |  0.02865   102.48 |
  92 |  0.02862   102.34 |
  93 |  0.02861   102.33 |
  94 |  0.02856   102.16 |
  95 |  0.02857   102.19 |
  96 |  0.02856   102.16 |
  97 |  0.02854   102.06 |
  98 |  0.02854   102.09 |
  99 |  0.02853   102.03 |
 100 |  0.02847   101.84 |
[1] "Random Forest variable coefficients"
                      %IncMSE IncNodePurity
graph0           5.462826e-05  1.386524e-01
graph1           5.490285e-04  4.148602e-01
graph2           1.897968e-04  2.593797e-01
graph3           4.234333e-04  3.661101e-01
graph4           1.662405e-03  6.790524e-01
graph5           2.398856e-03  7.217855e-01
graph6           2.495134e-03  5.213812e-01
graph7           2.574295e-03  6.839336e-01
graph8           2.995997e-04  3.126214e-01
graph9           1.993308e-04  2.515318e-01
graph10          2.117407e-03  8.430987e-01
graph11          5.415051e-04  4.431555e-01
graph12          4.049488e-04  5.015648e-01
graph13          5.177696e-04  2.774176e-01
graph14          9.728051e-04  3.618966e-01
graph15          3.102317e-04  4.877688e-01
graph16          1.755145e-03  4.463109e-01
graph17          1.281177e-03  5.653388e-01
graph18          3.536724e-04  4.640308e-01
graph19          3.349498e-04  5.141003e-01
graph20          4.169639e-03  8.450013e-01
graph21          1.203589e-03  4.219304e-01
graph22          3.167949e-03  1.012411e+00
graph23          4.544023e-03  8.158997e-01
graph24          1.685039e-03  3.636046e-01
graph25          1.650076e-03  7.611237e-01
graph26          2.295580e-03  4.381465e-01
graph27          1.555996e-03  3.877426e-01
graph28          5.937680e-04  3.101323e-01
graph29          4.397393e-04  1.218646e-01
orbit0           3.307106e-04  2.373080e-01
orbit1           1.949473e-04  2.324779e-01
orbit2           4.262901e-04  3.802061e-01
orbit3           3.682534e-04  2.092968e-01
orbit4           7.143574e-04  6.453315e-01
orbit5           3.783375e-04  3.026812e-01
orbit6           8.143765e-04  3.713859e-01
orbit7           1.367893e-03  5.322053e-01
orbit8           3.052124e-03  5.873317e-01
orbit9           7.871590e-04  4.390486e-01
orbit10          8.151389e-04  5.345676e-01
orbit11          1.103819e-03  5.024561e-01
orbit12          2.921985e-03  6.617249e-01
orbit13          2.793417e-04  3.149400e-01
orbit14          3.415558e-04  1.663598e-01
orbit15          4.548494e-04  3.703831e-01
orbit16          1.822485e-03  6.071214e-01
orbit17          7.947297e-04  3.343377e-01
orbit18          1.854915e-03  1.504324e+00
orbit19          4.733888e-04  3.375297e-01
orbit20          1.109590e-03  5.454671e-01
orbit21          3.671609e-04  4.968085e-01
orbit22          1.948181e-03  5.828621e-01
orbit23          1.036277e-03  4.680615e-01
orbit24          2.133185e-03  1.120406e+00
orbit25          1.160494e-03  3.368818e-01
orbit26          1.185508e-03  5.894264e-01
orbit27          1.817152e-03  5.117325e-01
orbit28          1.427909e-03  4.072373e-01
orbit29          8.742147e-04  4.599829e-01
orbit30          6.908704e-04  7.703165e-01
orbit31          2.758822e-03  6.530236e-01
orbit32          9.397573e-04  4.320455e-01
orbit33          1.742210e-04  2.935929e-01
orbit34          1.213751e-03  4.836705e-01
orbit35          2.295078e-03  3.836729e-01
orbit36          2.135722e-03  1.038679e+00
orbit37          1.340016e-03  4.530356e-01
orbit38          1.673089e-03  6.617336e-01
orbit39          1.042333e-03  1.027358e+00
orbit40          1.974019e-03  4.877484e-01
orbit41          8.555059e-04  2.319881e-01
orbit42          5.171868e-04  5.709148e-01
orbit43          5.255292e-04  4.716958e-01
orbit44          2.665343e-04  4.722630e-01
orbit45          2.808691e-03  9.921558e-01
orbit46          1.563291e-03  6.375342e-01
orbit47          1.361990e-03  8.862979e-01
orbit48          7.588858e-04  5.169299e-01
orbit49          4.152491e-03  1.175369e+00
orbit50          1.791427e-03  1.156551e+00
orbit51          2.267521e-03  5.506984e-01
orbit52          1.185253e-03  5.470749e-01
orbit53          7.735191e-04  4.012770e-01
orbit54          1.014153e-03  7.583569e-01
orbit55          2.588959e-04  2.771929e-01
orbit56          6.178769e-03  1.665779e+00
orbit57          8.002494e-04  1.713747e-01
orbit58          4.299785e-04  3.013874e-01
orbit59          1.818501e-03  5.440185e-01
orbit60          4.210400e-04  2.480335e-01
orbit61          1.070019e-03  8.662223e-01
orbit62          3.910870e-03  1.296902e+00
orbit63          1.947667e-03  9.005480e-01
orbit64          1.651321e-03  5.375646e-01
orbit65          4.153122e-03  1.000760e+00
orbit66          8.755791e-04  3.105628e-01
orbit67          3.882549e-04  1.694421e-01
orbit68          1.721092e-03  4.900658e-01
orbit69          8.816240e-04  6.362438e-01
orbit70          1.044136e-03  5.937885e-01
orbit71          2.873773e-04  1.118221e-01
orbit72          1.500691e-04  1.201526e-01
AP              -3.902371e-05  2.197899e-01
bet              5.306135e-04  1.377503e+00
ecc              9.979824e-05  2.231678e-01
eccrad           8.542700e-05  2.802385e-01
close            6.318839e-04  3.866245e-01
constraint       1.651490e-03  1.074427e+00
coreness         6.212644e-04  4.713853e-01
knn              3.017956e-03  1.092899e+00
hubscore         1.425753e-03  3.580806e-01
pagerank         3.048949e-04  1.453863e+00
trans            1.530462e-03  1.179035e+00
evcent           1.555206e-03  5.138483e-01
first            2.915481e-04  1.610770e-01
upto_second      1.991156e-04  2.436366e-01
upto_third       5.437254e-04  3.035280e-01
upto_fourth      9.102494e-04  4.331579e-01
upto_fifth       1.420564e-03  5.863414e-01
upto_sixth       3.437536e-04  4.344624e-01
second           6.247970e-04  3.027652e-01
third            2.308509e-03  1.535243e+00
fourth           8.196697e-04  8.946282e-01
fifth            1.601846e-03  6.944084e-01
sixth            4.161019e-04  7.001944e-01
ratio1           2.055118e-03  7.972807e-01
ratio2           6.725899e-04  6.690731e-01
ratio3           2.256525e-03  6.450389e-01
ratio4           3.988761e-03  1.480437e+00
ratio5           1.710181e-03  2.985255e+00
ratio6           1.104644e-03  1.157624e+00
selfinter        1.048946e-04  4.834125e-01
walktrap_vertex  9.391197e-04  1.567010e+00
bigcom1         -1.972163e-05  2.277598e-02
bigcom2          0.000000e+00  0.000000e+00
bigcom3          6.449035e-04  3.633479e-01
bigcom4          4.496897e-06  5.818403e-02
bigcom6          0.000000e+00  0.000000e+00
bigcom8         -2.917153e-06  4.756098e-03
bigcom9          0.000000e+00  1.040834e-19
bigcom11        -2.523375e-05  5.289929e-01
bigcom13         0.000000e+00  1.387779e-19
bigcom15         0.000000e+00  1.040834e-19
bigcom16         0.000000e+00  0.000000e+00
bigcom21         4.333235e-05  4.311447e-02
bigcom22        -8.455987e-05  7.578034e-02
bigcom24         0.000000e+00  0.000000e+00
bigcom26         4.769265e-04  4.563230e-01
bigcom28         9.947100e-04  5.650974e-01
bigcom30         1.666409e-03  2.668384e+00
bigcom31         0.000000e+00  0.000000e+00
bigcom32         0.000000e+00  3.469447e-20
bigcom33         0.000000e+00  0.000000e+00
bigcom34         0.000000e+00  3.469447e-20
bigcom36         0.000000e+00  0.000000e+00
bigcom37         0.000000e+00  3.469447e-20
bigcom38         0.000000e+00  0.000000e+00
bigcom39         0.000000e+00  3.469447e-20
bigcom40         1.185536e-05  1.385836e-03
bigcom43         0.000000e+00  3.469447e-20
bigcom44         0.000000e+00  4.336809e-20
bigcom46        -9.424177e-05  4.842026e-01
bigcom47         0.000000e+00  6.938894e-20
bigcom49         0.000000e+00  6.938894e-20
bigcom50         0.000000e+00  0.000000e+00
bigcom51         0.000000e+00  0.000000e+00
bigcom52        -5.086743e-05  4.103984e-01
bigcom54         0.000000e+00  2.775558e-19
bigcom56         0.000000e+00  1.561251e-19
bigcom62         0.000000e+00  0.000000e+00
bigcom66         0.000000e+00  0.000000e+00
bigcom68         0.000000e+00  1.734723e-19
bigcom69         0.000000e+00  8.673617e-20
bigcom71         0.000000e+00  0.000000e+00
bigcom72         0.000000e+00  0.000000e+00
bigcom73         0.000000e+00  0.000000e+00
bigcom74         0.000000e+00  0.000000e+00
bigcom75        -2.911282e-05  2.855159e-01
bigcom76         0.000000e+00  0.000000e+00
bigcom77         0.000000e+00  6.938894e-20
bigcom79         0.000000e+00  3.469447e-20
bigcom80         0.000000e+00  1.387779e-19
bigcom82         0.000000e+00  3.469447e-20
bigcom83         0.000000e+00  0.000000e+00
bigcom84         0.000000e+00  0.000000e+00
bigcom85         0.000000e+00  6.938894e-20
bigcom87         0.000000e+00  0.000000e+00
bigcom89         0.000000e+00  3.469447e-20
bigcom91         0.000000e+00  4.336809e-20
bigcom92        -3.977956e-05  4.458474e-02
bigcom93         0.000000e+00  0.000000e+00
bigcom96         0.000000e+00  0.000000e+00
bigcom97         0.000000e+00  5.898060e-19
bigcom98         0.000000e+00  3.469447e-20
bigcom99         0.000000e+00  0.000000e+00
bigcom101        0.000000e+00  2.775558e-19
bigcom104        0.000000e+00  0.000000e+00
bigcom106        0.000000e+00  8.673617e-21
bigcom109        0.000000e+00  0.000000e+00
bigcom113        0.000000e+00  0.000000e+00
bigcom116       -4.065584e-05  9.915402e-02
bigcom120        0.000000e+00  3.469447e-20
bigcom123        0.000000e+00  0.000000e+00
bigcom126        0.000000e+00  3.469447e-20
bigcom127        0.000000e+00  4.336809e-20
bigcom137        0.000000e+00  5.204170e-20
bigcom139        0.000000e+00  3.469447e-20
bigcom140        0.000000e+00  0.000000e+00
bigcom143        0.000000e+00  3.469447e-20
bigcom145        0.000000e+00  3.469447e-20
bigcom146        0.000000e+00  1.040834e-19
bigcom147        0.000000e+00  1.040834e-19
bigcom149        0.000000e+00  0.000000e+00
bigcom153        0.000000e+00  0.000000e+00
bigcom154        0.000000e+00  0.000000e+00
bigcom156        0.000000e+00  6.938894e-20
bigcom157        0.000000e+00  0.000000e+00
bigcom158        0.000000e+00  0.000000e+00
bigcom160        0.000000e+00  0.000000e+00
bigcom161        0.000000e+00  0.000000e+00
bigcom162        0.000000e+00  3.469447e-20
bigcom164        0.000000e+00  0.000000e+00
bigcom166        0.000000e+00  6.938894e-20
bigcom167        0.000000e+00  1.040834e-19
bigcom171        1.778840e-04  1.635913e+00
bigcom173        0.000000e+00  3.469447e-20
bigcom175        0.000000e+00  0.000000e+00
bigcom176        0.000000e+00  0.000000e+00
bigcom177        0.000000e+00  0.000000e+00
bigcom178        0.000000e+00  0.000000e+00
bigcom180       -2.402400e-05  6.698964e-01
bigcom181        0.000000e+00  6.938894e-20
bigcom184        0.000000e+00  3.469447e-20
bigcom186       -3.165394e-05  6.908001e-01
bigcom187       -4.757710e-05  4.242215e-01
bigcom189        0.000000e+00  3.469447e-20
bigcom194        0.000000e+00  0.000000e+00
bigcom195        0.000000e+00  0.000000e+00
bigcom196       -2.425499e-05  4.022251e-01
bigcom204        0.000000e+00  0.000000e+00
bigcom205        0.000000e+00  5.551115e-19
bigcom212        0.000000e+00  1.387779e-19
bigcom214        0.000000e+00  0.000000e+00
bigcom222        0.000000e+00  0.000000e+00
bigcom223        0.000000e+00  1.387779e-19
bigcom226        0.000000e+00  1.387779e-19
bigcom227        0.000000e+00  0.000000e+00
bigcom229        0.000000e+00  0.000000e+00
bigcom233        0.000000e+00  0.000000e+00
bigcom236        0.000000e+00  0.000000e+00
bigcom237        0.000000e+00  0.000000e+00
bigcom246        0.000000e+00  0.000000e+00
bigcom248        0.000000e+00  1.387779e-19
bigcom249        0.000000e+00  1.387779e-19
bigcom250        0.000000e+00  3.469447e-20
bigcom254        0.000000e+00  0.000000e+00
bigcom266        0.000000e+00  3.469447e-20
bigcom269        0.000000e+00  0.000000e+00
bigcom272        0.000000e+00  0.000000e+00
bigcom274        0.000000e+00  1.387779e-19
bigcom281        0.000000e+00  0.000000e+00
bigcom291        0.000000e+00  0.000000e+00
bigcom292        0.000000e+00  0.000000e+00
bigcom295        0.000000e+00  3.469447e-20
bigcom299        0.000000e+00  0.000000e+00
bigcom301        0.000000e+00  0.000000e+00
bigcom306        0.000000e+00  3.469447e-20
bigcom309        0.000000e+00  0.000000e+00
bigcom314        0.000000e+00  6.938894e-20
bigcom321        0.000000e+00  3.469447e-20
bigcom341        0.000000e+00  0.000000e+00
bigcom350        0.000000e+00  3.469447e-20
bigcom353        0.000000e+00  1.040834e-19
bigcom359        0.000000e+00  0.000000e+00
bigcom363        0.000000e+00  4.336809e-20
bigcom365        0.000000e+00  0.000000e+00
bigcom385        6.086152e-06  6.471466e-01
bigcom386        0.000000e+00  3.469447e-20
bigcom408        2.658721e-07  8.927537e-02
bigcom412        1.931942e-04  1.405128e+00
bigcom480        0.000000e+00  1.387779e-19
spin_vertex      4.105902e-04  1.948698e+00
membership_s1    6.048947e-04  3.087028e-01
membership_s3    0.000000e+00  0.000000e+00
membership_s4    0.000000e+00  3.295975e-19
membership_s5    2.073092e-04  1.808665e-01
membership_s6    1.257947e-04  8.295546e-02
membership_s7   -2.898496e-05  8.172356e-02
membership_s8    0.000000e+00  3.469447e-20
membership_s9    0.000000e+00  0.000000e+00
membership_s11   0.000000e+00  0.000000e+00
membership_s12   0.000000e+00  0.000000e+00
membership_s14   0.000000e+00  2.949030e-19
membership_s15   4.660156e-05  2.355081e-01
membership_s16   0.000000e+00  0.000000e+00
membership_s17   0.000000e+00  0.000000e+00
membership_s18   0.000000e+00  1.734723e-19
membership_s20   0.000000e+00  0.000000e+00
membership_s21  -5.602210e-05  1.037394e-01
membership_s22   0.000000e+00  6.938894e-20
membership_s24   0.000000e+00  6.938894e-20
membership_s25   0.000000e+00  6.938894e-20
membership_s26   0.000000e+00  0.000000e+00
membership_s27   9.071774e-06  2.707670e-02
membership_s28   0.000000e+00  3.469447e-20
membership_s30   2.028698e-04  2.920667e-01
membership_s31   5.341880e-06  4.184599e-02
membership_s32   8.749835e-04  1.083188e+00
membership_s33   0.000000e+00  0.000000e+00
membership_s36   0.000000e+00  5.030698e-19
membership_s37   0.000000e+00  1.474515e-19
V1               2.600715e-03  1.668822e+00
V2               3.471719e-03  3.324734e+00
pdi             -3.240571e-06  2.344941e-01
adhesion         1.946959e-02  2.360015e+00
cohesion         1.858854e-02  1.853726e+00
inner            9.749303e-03  1.804313e+00
outer            4.265514e-03  2.449170e+00
ioratio          9.846452e-03  1.626738e+00
comsize          1.209206e-02  4.206065e+00
[1] "Dataset: med_targets Model GLM, run: 6 of 10 2015-06-22 17:24:27"
[1] "glmnet variable coefficients"
                         [,1]          [,2]
(Intercept)     -3.518531e+00 -1.457836e+01
graph0           7.957752e-40  6.268394e-04
graph1          -9.812199e-43 -7.967331e-06
graph2           3.425616e-40 -1.866812e-04
graph3           7.462102e-44 -1.726670e-07
graph4          -6.559856e-45 -8.659941e-09
graph5           1.027480e-41 -1.868080e-05
graph6           6.537088e-43  4.804378e-07
graph7           3.217669e-41  1.310799e-05
graph8           4.024998e-41 -1.199042e-03
graph9           1.129728e-45 -4.735703e-09
graph10         -7.604306e-47 -1.177007e-10
graph11         -1.095654e-47 -1.740815e-11
graph12          5.618065e-45 -3.166533e-09
graph13          3.008662e-44 -4.173768e-08
graph14         -5.136950e-46  1.823631e-09
graph15          8.556720e-43  4.221583e-07
graph16          2.878940e-45 -4.222761e-08
graph17          2.278183e-44 -1.360208e-08
graph18          5.646289e-43 -6.559236e-07
graph19          2.585867e-43  2.380459e-07
graph20         -1.334799e-43 -4.093183e-06
graph21          1.295964e-42  3.316897e-06
graph22          5.491207e-43 -6.667661e-06
graph23          1.233994e-42  6.684983e-07
graph24          2.731567e-42  2.433873e-06
graph25          1.368246e-41  3.481629e-05
graph26          9.971012e-42  8.725340e-06
graph27          6.506891e-41  5.868692e-05
graph28          3.536580e-41  2.459917e-05
graph29         -6.072638e-41 -1.115248e-03
orbit0           7.957752e-40  6.431724e-04
orbit1          -1.548311e-42 -8.851561e-06
orbit2           5.422382e-41  3.590546e-05
orbit3           3.425616e-40 -1.777271e-04
orbit4           1.115631e-43 -4.619962e-07
orbit5           1.772795e-43  3.102006e-07
orbit6          -6.565800e-45 -8.633153e-09
orbit7           5.996624e-42 -4.526793e-06
orbit8           1.027480e-41 -1.829625e-05
orbit9           2.122030e-42  4.420802e-06
orbit10          7.251134e-43 -3.362370e-07
orbit11          3.542856e-41  3.918623e-05
orbit12          3.750454e-41  1.810283e-05
orbit13          1.142551e-40  8.470860e-06
orbit14          4.024998e-41 -1.195927e-03
orbit15          2.093336e-45 -1.024551e-08
orbit16          8.573385e-45 -6.669812e-09
orbit17          5.383011e-46 -1.512834e-08
orbit18          6.073650e-46 -4.547398e-09
orbit19         -1.717626e-46 -2.392562e-10
orbit20         -1.211201e-46  1.758061e-09
orbit21          2.592623e-44  2.126629e-08
orbit22         -1.095659e-47 -1.747410e-11
orbit23          8.406274e-43 -2.742959e-06
orbit24          1.187861e-44 -2.335262e-09
orbit25          4.028385e-45 -1.924802e-08
orbit26          1.026534e-43  3.765638e-07
orbit27          1.001096e-43  1.997180e-07
orbit28          2.062925e-43  2.703953e-07
orbit29          4.821113e-44 -1.517711e-07
orbit30          2.310225e-43 -1.901937e-06
orbit31         -1.420514e-45 -8.930292e-10
orbit32         -4.046635e-46  6.767822e-09
orbit33          4.077458e-42 -9.459532e-06
orbit34          8.556720e-43  5.228939e-07
orbit35         -2.163597e-45 -2.489022e-07
orbit36          1.959867e-43  9.168441e-08
orbit37         -1.375690e-45 -5.369592e-08
orbit38          9.070032e-43  3.218193e-06
orbit39          1.068558e-43  2.655388e-07
orbit40          2.300275e-44 -5.799476e-08
orbit41          3.392409e-43 -5.292987e-07
orbit42          1.550857e-41  5.274946e-05
orbit43          5.651078e-43 -6.188845e-07
orbit44          7.440219e-41 -1.130057e-04
orbit45          6.518214e-43  1.061592e-06
orbit46          6.680852e-43  4.145613e-07
orbit47          4.012227e-42  1.935637e-06
orbit48          5.125648e-43  3.570235e-07
orbit49         -1.795993e-43 -4.374932e-06
orbit50          8.809710e-42 -2.327350e-05
orbit51          2.701331e-42  9.834839e-06
orbit52          2.863622e-42  2.117521e-06
orbit53          6.051785e-42  1.249150e-05
orbit54          5.310837e-43 -6.754626e-06
orbit55          6.354547e-41  1.409238e-04
orbit56          4.956424e-42  2.253645e-05
orbit57          7.859050e-43 -4.779223e-06
orbit58          2.052636e-41  2.152603e-05
orbit59          3.692112e-42  3.877406e-06
orbit60          8.958639e-42  1.533926e-06
orbit61          8.470163e-41  2.056552e-04
orbit62          3.428656e-41  9.127966e-05
orbit63          4.205822e-41  4.707781e-05
orbit64          2.440211e-41  8.876221e-05
orbit65          3.052466e-41  5.876984e-05
orbit66          1.126795e-41 -1.038023e-05
orbit67          3.410611e-41 -3.508338e-05
orbit68          6.987681e-41  6.214011e-05
orbit69          3.421249e-40  1.206867e-04
orbit70          6.122201e-41  1.874261e-04
orbit71          1.884514e-41 -6.440554e-04
orbit72         -6.072638e-41 -1.117935e-03
AP              -2.368192e-39 -6.896516e-03
bet              4.861700e-43  3.507383e-06
ecc              9.924262e-39  4.084318e-02
eccrad           5.954557e-38  2.448284e-01
close           -5.764728e-38  6.602871e-02
constraint      -7.422244e-38  1.772854e-01
coreness         1.008844e-39 -4.225315e-03
knn             -6.895118e-41 -2.191530e-04
hubscore         3.452464e-37  2.908998e-02
pagerank        -4.551530e-37 -3.753361e+00
trans           -1.619547e-38 -1.338717e-01
evcent           3.302162e-37 -5.638551e-02
first            7.957752e-40  6.629142e-04
upto_second     -3.655860e-42 -1.020515e-05
upto_third      -2.266816e-43  1.927938e-06
upto_fourth     -1.876239e-42 -1.852107e-05
upto_fifth      -1.167258e-41  2.893243e-04
upto_sixth      -6.901517e-40  2.425247e-04
second          -3.724930e-42 -1.037439e-05
third            8.391151e-43  7.242125e-06
fourth           2.060705e-43 -4.026693e-06
fifth            2.090930e-42  2.341037e-05
sixth            5.342157e-42 -3.409014e-04
ratio1          -7.916291e-41 -2.200193e-04
ratio2          -3.462897e-41 -2.657364e-03
ratio3           3.068630e-39  5.115305e-02
ratio4          -7.192231e-39 -3.373197e-01
ratio5           1.702001e-37  1.530195e+00
ratio6          -7.232486e-41 -1.225905e-03
selfinter        2.252317e-38  1.327900e-01
walktrap_vertex -3.582521e-38 -2.224735e-01
bigcom1         -2.979147e-38 -1.525115e-01
bigcom2         -2.910573e-38 -3.038171e-01
bigcom3          3.228228e-38  1.805267e-01
bigcom4         -1.507907e-38 -4.765251e-02
bigcom6         -2.911208e-38 -3.304914e-01
bigcom8         -2.255400e-38 -1.678815e-01
bigcom9         -2.921414e-38 -2.388354e-01
bigcom11         1.266790e-37  6.381674e-01
bigcom13        -2.915664e-38 -3.301851e-01
bigcom15        -2.916940e-38 -2.284794e-01
bigcom16        -2.911844e-38 -2.586317e-01
bigcom21         6.332144e-40 -5.180535e-02
bigcom22         1.241361e-38  9.172792e-02
bigcom24        -2.909937e-38 -2.506423e-01
bigcom26         6.654551e-38  3.570059e-01
bigcom28         8.653942e-38  2.967342e-01
bigcom30         1.999840e-37  7.497476e-01
bigcom31        -2.909937e-38 -2.342175e-01
bigcom32        -2.911844e-38 -3.549726e-01
bigcom33        -2.909302e-38 -5.382474e-01
bigcom34        -2.908668e-38 -2.896831e-01
bigcom36        -2.910573e-38 -3.840085e-01
bigcom37        -2.908668e-38 -3.106683e-01
bigcom38        -2.909302e-38 -4.303930e-01
bigcom39        -2.920134e-38 -3.319809e-01
bigcom40        -1.928906e-38 -2.982358e-02
bigcom43        -2.911844e-38 -2.822125e-01
bigcom44        -2.964940e-38 -1.235818e-01
bigcom46         2.469943e-37  1.054435e+00
bigcom47        -2.913753e-38 -4.217085e-01
bigcom49        -2.912480e-38 -2.439684e-01
bigcom50        -2.908668e-38 -3.309328e-01
bigcom51        -2.909302e-38 -3.706008e-01
bigcom52         3.078214e-37  1.003729e+00
bigcom54        -2.908668e-38 -1.880275e-01
bigcom56        -2.915664e-38 -4.029802e-01
bigcom62        -2.909937e-38 -3.836760e-01
bigcom66         0.000000e+00  0.000000e+00
bigcom68        -2.909937e-38 -2.510663e-01
bigcom69        -2.913116e-38 -4.423160e-01
bigcom71        -2.908668e-38 -1.536338e-01
bigcom72        -2.908668e-38 -1.416505e-01
bigcom73        -2.917578e-38 -4.248619e-01
bigcom74        -2.913753e-38 -3.948255e-01
bigcom75         3.078214e-37  1.072180e+00
bigcom76        -2.911844e-38 -2.781231e-01
bigcom77        -2.912480e-38 -4.549058e-01
bigcom79        -2.909302e-38 -4.819638e-01
bigcom80        -2.912480e-38 -4.942663e-01
bigcom82        -2.909937e-38 -3.751391e-01
bigcom83        -2.909302e-38 -1.534025e-01
bigcom84        -2.910573e-38 -4.057510e-01
bigcom85        -2.908668e-38 -3.617890e-01
bigcom87        -2.912480e-38 -4.105112e-01
bigcom89        -2.908668e-38 -2.108951e-01
bigcom91        -2.913116e-38 -3.795538e-01
bigcom92         2.151858e-38  4.784072e-01
bigcom93        -2.908668e-38 -1.215378e-01
bigcom96        -2.909937e-38 -4.031657e-01
bigcom97        -2.911208e-38 -4.761011e-01
bigcom98        -2.908668e-38 -4.722415e-01
bigcom99         0.000000e+00  0.000000e+00
bigcom101       -2.916940e-38 -2.270871e-01
bigcom104       -2.909302e-38 -4.461851e-01
bigcom106       -2.909302e-38 -5.222750e-01
bigcom109       -2.909302e-38 -2.672204e-01
bigcom113       -2.908668e-38 -4.640378e-01
bigcom116        1.539870e-39 -2.342987e-02
bigcom120       -2.909937e-38 -4.051639e-01
bigcom123       -2.909302e-38 -3.305409e-01
bigcom126       -2.909302e-38 -2.392815e-01
bigcom127       -2.911208e-38 -3.235167e-01
bigcom137       -2.912480e-38 -5.221882e-01
bigcom139       -2.909937e-38 -3.366090e-01
bigcom140       -2.908668e-38 -3.565909e-01
bigcom143       -2.908668e-38 -3.979625e-01
bigcom145       -2.909937e-38 -2.704406e-01
bigcom146       -2.909937e-38 -3.181088e-01
bigcom147       -2.918217e-38 -2.157901e-01
bigcom149       -2.909302e-38 -2.748417e-01
bigcom153       -2.911844e-38 -3.309011e-01
bigcom154       -2.908668e-38 -1.625141e-01
bigcom156       -2.910573e-38 -3.367160e-01
bigcom157       -2.915664e-38 -1.158970e-01
bigcom158       -2.908668e-38 -4.113332e-01
bigcom160       -2.908668e-38 -4.191196e-01
bigcom161       -2.909302e-38 -3.680941e-01
bigcom162       -2.909302e-38 -3.004160e-01
bigcom164       -2.908668e-38 -3.697325e-01
bigcom166       -2.911208e-38 -3.013704e-01
bigcom167       -2.915027e-38 -4.597903e-01
bigcom171        3.757797e-37  1.329216e+00
bigcom173       -2.909302e-38 -4.386629e-01
bigcom175       -2.909302e-38 -1.907462e-01
bigcom176       -2.908668e-38 -2.442199e-01
bigcom177       -2.909302e-38 -2.893240e-01
bigcom178       -2.909302e-38 -4.735190e-01
bigcom180        4.761779e-37  1.933512e+00
bigcom181       -2.913116e-38 -2.588634e-01
bigcom184       -2.909302e-38 -4.009297e-01
bigcom186        4.761779e-37  1.303204e+00
bigcom187        4.761779e-37  1.286873e+00
bigcom189       -2.911208e-38 -3.766167e-01
bigcom194       -2.909302e-38 -2.762770e-01
bigcom195       -2.908668e-38 -3.355569e-01
bigcom196        3.078214e-37  9.833144e-01
bigcom204        0.000000e+00  0.000000e+00
bigcom205       -2.909302e-38 -3.957923e-01
bigcom212       -2.909302e-38 -2.974388e-01
bigcom214       -2.908668e-38 -2.483451e-01
bigcom222       -2.909302e-38 -2.127692e-01
bigcom223       -2.911208e-38 -3.935362e-01
bigcom226       -2.909937e-38 -2.426526e-01
bigcom227       -2.909937e-38 -2.911879e-01
bigcom229       -2.908668e-38 -2.048876e-01
bigcom233       -2.909937e-38 -3.845261e-01
bigcom236       -2.908668e-38 -1.761862e-01
bigcom237       -2.910573e-38 -3.523906e-01
bigcom246       -2.912480e-38 -3.231368e-01
bigcom248       -2.913753e-38 -4.309537e-01
bigcom249       -2.910573e-38 -3.464664e-01
bigcom250       -2.916940e-38 -1.730540e-01
bigcom254       -2.909302e-38 -2.275665e-01
bigcom266       -2.909302e-38 -4.211429e-01
bigcom269        0.000000e+00  0.000000e+00
bigcom272       -2.908668e-38 -3.029915e-01
bigcom274       -2.923977e-38 -1.858716e-01
bigcom281       -2.910573e-38 -2.391879e-01
bigcom291       -2.910573e-38 -2.195721e-01
bigcom292       -2.909302e-38 -4.010224e-01
bigcom295       -2.911844e-38 -3.855739e-01
bigcom299       -2.908668e-38 -3.720627e-01
bigcom301       -2.912480e-38 -2.657294e-01
bigcom306       -2.908668e-38 -1.740874e-01
bigcom309       -2.908668e-38 -3.518898e-01
bigcom314       -2.910573e-38 -3.607996e-01
bigcom321       -2.908668e-38 -5.104974e-01
bigcom341       -2.908668e-38 -2.053862e-01
bigcom350       -2.909937e-38 -3.899321e-01
bigcom353       -2.909302e-38 -2.394974e-01
bigcom359       -2.909302e-38 -4.876354e-01
bigcom363       -2.908668e-38 -3.510642e-01
bigcom365       -2.910573e-38 -5.202942e-01
bigcom385        4.761779e-37  1.583495e+00
bigcom386       -2.909937e-38 -1.654069e-01
bigcom408        3.078214e-37  1.035510e+00
bigcom412        9.814488e-37  2.659094e+00
bigcom480       -2.908668e-38 -2.473087e-01
spin_vertex      1.325362e-38 -1.426264e-01
membership_s1    2.278635e-38  1.285884e-01
membership_s3   -2.908668e-38 -7.224287e-01
membership_s4   -2.391363e-38 -1.227408e-01
membership_s5   -1.029132e-38  2.068479e-02
membership_s6   -2.121815e-38 -5.503634e-02
membership_s7   -1.882726e-38 -1.923319e-02
membership_s8   -2.908668e-38 -3.105965e-01
membership_s9   -2.909937e-38 -4.942724e-01
membership_s11  -2.908668e-38 -6.717535e-01
membership_s12  -2.911844e-38 -3.246998e-01
membership_s14  -2.909937e-38 -4.552763e-01
membership_s15   9.881777e-39  3.263397e-01
membership_s16  -2.910573e-38 -2.107810e-01
membership_s17  -2.908668e-38 -3.477190e-01
membership_s18  -2.934272e-38 -2.503739e-01
membership_s20   0.000000e+00  0.000000e+00
membership_s21   6.332144e-40  1.388305e-01
membership_s22  -2.915664e-38 -2.691696e-01
membership_s24  -2.918217e-38 -2.366456e-01
membership_s25  -2.917578e-38 -2.023789e-01
membership_s26   0.000000e+00  0.000000e+00
membership_s27  -2.164799e-38 -6.842059e-02
membership_s28  -2.909937e-38 -4.338008e-01
membership_s30   4.996291e-38  1.875302e-01
membership_s31  -2.104468e-38 -1.696344e-01
membership_s32   6.383305e-38  3.641617e-01
membership_s33  -2.908668e-38 -2.448591e-01
membership_s36  -3.398759e-38 -2.176918e-01
membership_s37  -2.923336e-38 -2.242583e-01
V1               7.783879e-38  2.571751e-01
V2              -2.526952e-38 -2.564368e-01
pdi             -2.502417e-35 -5.284936e+02
adhesion        -2.414695e-41 -6.522948e-05
cohesion         4.835023e-41  1.322242e-04
inner            4.552580e-43  1.955129e-06
outer           -2.697768e-41 -5.901493e-05
ioratio         -1.707142e-37 -4.657427e-01
comsize          9.620057e-41  3.540017e-04
[1] "Dataset: med_targets Model GBM, run: 7 of 10 2015-06-22 17:25:23"
Iter   TrainDeviance   ValidDeviance   StepSize   Improve
     1        0.2520            -nan     0.0100    0.0003
     2        0.2492            -nan     0.0100    0.0006
     3        0.2461            -nan     0.0100    0.0005
     4        0.2432            -nan     0.0100    0.0005
     5        0.2404            -nan     0.0100    0.0002
     6        0.2384            -nan     0.0100    0.0000
     7        0.2362            -nan     0.0100    0.0003
     8        0.2337            -nan     0.0100    0.0005
     9        0.2314            -nan     0.0100    0.0004
    10        0.2294            -nan     0.0100    0.0002
    20        0.2138            -nan     0.0100    0.0001
    40        0.1945            -nan     0.0100    0.0001
    60        0.1805            -nan     0.0100    0.0001
    80        0.1703            -nan     0.0100    0.0000
   100        0.1612            -nan     0.0100    0.0000
   120        0.1531            -nan     0.0100    0.0000
   140        0.1450            -nan     0.0100   -0.0000
   160        0.1382            -nan     0.0100   -0.0000
   180        0.1320            -nan     0.0100   -0.0000
   194        0.1279            -nan     0.0100   -0.0000

[1] "GBM variable coefficients"
                            var    rel.inf
comsize                 comsize 5.56014025
bigcom30               bigcom30 3.85445473
bigcom171             bigcom171 3.81335858
V2                           V2 3.41319246
ratio5                   ratio5 2.61246631
trans                     trans 2.26428867
walktrap_vertex walktrap_vertex 2.17651141
bet                         bet 2.16542128
V1                           V1 1.86934544
spin_vertex         spin_vertex 1.86722912
orbit50                 orbit50 1.84484864
membership_s32   membership_s32 1.76105316
cohesion               cohesion 1.66293556
knn                         knn 1.63812269
outer                     outer 1.59620702
pagerank               pagerank 1.55570580
adhesion               adhesion 1.51154421
orbit24                 orbit24 1.43267062
third                     third 1.36332319
graph22                 graph22 1.35211545
inner                     inner 1.29445201
graph23                 graph23 1.28372471
orbit62                 orbit62 1.27926427
orbit65                 orbit65 1.25787535
orbit18                 orbit18 1.23354723
ratio4                   ratio4 1.18252946
ioratio                 ioratio 1.16615474
orbit69                 orbit69 1.03743425
graph20                 graph20 0.98678912
graph7                   graph7 0.98494100
orbit56                 orbit56 0.96763266
graph4                   graph4 0.95047392
graph2                   graph2 0.90991442
bigcom52               bigcom52 0.90251315
bigcom28               bigcom28 0.88485094
coreness               coreness 0.84074991
graph15                 graph15 0.81167721
graph5                   graph5 0.76457012
fourth                   fourth 0.76015191
graph1                   graph1 0.74483591
constraint           constraint 0.73877917
ratio1                   ratio1 0.73184017
orbit61                 orbit61 0.73041501
sixth                     sixth 0.72438840
graph6                   graph6 0.71835639
graph11                 graph11 0.68490865
orbit63                 orbit63 0.64714501
selfinter             selfinter 0.63067840
orbit36                 orbit36 0.62857972
graph0                   graph0 0.62739468
orbit40                 orbit40 0.61762180
orbit46                 orbit46 0.61201130
orbit30                 orbit30 0.60817151
graph19                 graph19 0.59402672
bigcom11               bigcom11 0.59034604
orbit37                 orbit37 0.58355144
graph10                 graph10 0.56591452
graph25                 graph25 0.53258806
orbit45                 orbit45 0.52745761
graph21                 graph21 0.52510869
orbit25                 orbit25 0.51340211
orbit44                 orbit44 0.50614691
ratio2                   ratio2 0.50238326
orbit59                 orbit59 0.50230331
bigcom46               bigcom46 0.50152823
graph18                 graph18 0.49098453
graph29                 graph29 0.48449468
upto_sixth           upto_sixth 0.47789350
orbit52                 orbit52 0.47782130
graph3                   graph3 0.45755802
orbit33                 orbit33 0.45640107
orbit16                 orbit16 0.45017240
graph24                 graph24 0.44403815
graph12                 graph12 0.43940885
orbit53                 orbit53 0.42897879
upto_fifth           upto_fifth 0.40822713
orbit38                 orbit38 0.40656173
orbit64                 orbit64 0.39600136
orbit54                 orbit54 0.39592817
orbit48                 orbit48 0.39509026
orbit20                 orbit20 0.38854537
orbit51                 orbit51 0.38196525
ratio6                   ratio6 0.36719672
graph13                 graph13 0.34621203
ecc                         ecc 0.34436367
orbit13                 orbit13 0.33618094
orbit10                 orbit10 0.32603983
membership_s30   membership_s30 0.32489776
graph8                   graph8 0.32438738
orbit70                 orbit70 0.31929237
orbit47                 orbit47 0.29937013
graph26                 graph26 0.29467447
upto_fourth         upto_fourth 0.29206987
orbit49                 orbit49 0.28552926
orbit11                 orbit11 0.27369465
orbit26                 orbit26 0.26741238
orbit39                 orbit39 0.24967868
orbit42                 orbit42 0.24430471
orbit55                 orbit55 0.24350337
orbit31                 orbit31 0.24019940
orbit7                   orbit7 0.23662042
graph28                 graph28 0.23515184
graph27                 graph27 0.23395805
orbit57                 orbit57 0.22961934
fifth                     fifth 0.22000850
orbit27                 orbit27 0.21859801
bigcom4                 bigcom4 0.21757072
orbit5                   orbit5 0.21511268
bigcom38               bigcom38 0.20905756
orbit28                 orbit28 0.20768368
orbit29                 orbit29 0.20742664
orbit35                 orbit35 0.20114183
graph16                 graph16 0.19923013
orbit12                 orbit12 0.19542007
orbit21                 orbit21 0.19539140
orbit67                 orbit67 0.18892647
bigcom3                 bigcom3 0.18554803
membership_s1     membership_s1 0.17916561
upto_second         upto_second 0.16624044
orbit2                   orbit2 0.16468148
orbit68                 orbit68 0.16293464
orbit41                 orbit41 0.16250617
AP                           AP 0.16104750
orbit15                 orbit15 0.14047680
bigcom26               bigcom26 0.12001198
bigcom32               bigcom32 0.11542655
ratio3                   ratio3 0.11413242
orbit9                   orbit9 0.11403620
orbit1                   orbit1 0.10827472
orbit4                   orbit4 0.10212665
orbit60                 orbit60 0.09589223
orbit19                 orbit19 0.08075260
orbit58                 orbit58 0.07904387
graph14                 graph14 0.07859467
orbit17                 orbit17 0.07646089
close                     close 0.07539588
graph9                   graph9 0.07008680
orbit43                 orbit43 0.06601852
orbit32                 orbit32 0.06581578
orbit23                 orbit23 0.06564248
orbit66                 orbit66 0.05745925
upto_third           upto_third 0.05395032
orbit71                 orbit71 0.05171588
orbit6                   orbit6 0.04985133
graph17                 graph17 0.04475921
membership_s15   membership_s15 0.04472714
hubscore               hubscore 0.02250057
bigcom92               bigcom92 0.02007325
second                   second 0.01580966
pdi                         pdi 0.01478094
orbit0                   orbit0 0.00000000
orbit3                   orbit3 0.00000000
orbit8                   orbit8 0.00000000
orbit14                 orbit14 0.00000000
orbit22                 orbit22 0.00000000
orbit34                 orbit34 0.00000000
orbit72                 orbit72 0.00000000
eccrad                   eccrad 0.00000000
evcent                   evcent 0.00000000
first                     first 0.00000000
bigcom1                 bigcom1 0.00000000
bigcom2                 bigcom2 0.00000000
bigcom6                 bigcom6 0.00000000
bigcom8                 bigcom8 0.00000000
bigcom9                 bigcom9 0.00000000
bigcom13               bigcom13 0.00000000
bigcom15               bigcom15 0.00000000
bigcom16               bigcom16 0.00000000
bigcom21               bigcom21 0.00000000
bigcom22               bigcom22 0.00000000
bigcom24               bigcom24 0.00000000
bigcom31               bigcom31 0.00000000
bigcom33               bigcom33 0.00000000
bigcom34               bigcom34 0.00000000
bigcom36               bigcom36 0.00000000
bigcom37               bigcom37 0.00000000
bigcom39               bigcom39 0.00000000
bigcom40               bigcom40 0.00000000
bigcom43               bigcom43 0.00000000
bigcom44               bigcom44 0.00000000
bigcom47               bigcom47 0.00000000
bigcom49               bigcom49 0.00000000
bigcom50               bigcom50 0.00000000
bigcom51               bigcom51 0.00000000
bigcom54               bigcom54 0.00000000
bigcom56               bigcom56 0.00000000
bigcom62               bigcom62 0.00000000
bigcom66               bigcom66 0.00000000
bigcom68               bigcom68 0.00000000
bigcom69               bigcom69 0.00000000
bigcom71               bigcom71 0.00000000
bigcom72               bigcom72 0.00000000
bigcom73               bigcom73 0.00000000
bigcom74               bigcom74 0.00000000
bigcom75               bigcom75 0.00000000
bigcom76               bigcom76 0.00000000
bigcom77               bigcom77 0.00000000
bigcom79               bigcom79 0.00000000
bigcom80               bigcom80 0.00000000
bigcom82               bigcom82 0.00000000
bigcom83               bigcom83 0.00000000
bigcom84               bigcom84 0.00000000
bigcom85               bigcom85 0.00000000
bigcom87               bigcom87 0.00000000
bigcom89               bigcom89 0.00000000
bigcom91               bigcom91 0.00000000
bigcom93               bigcom93 0.00000000
bigcom96               bigcom96 0.00000000
bigcom97               bigcom97 0.00000000
bigcom98               bigcom98 0.00000000
bigcom99               bigcom99 0.00000000
bigcom101             bigcom101 0.00000000
bigcom104             bigcom104 0.00000000
bigcom106             bigcom106 0.00000000
bigcom109             bigcom109 0.00000000
bigcom113             bigcom113 0.00000000
bigcom116             bigcom116 0.00000000
bigcom120             bigcom120 0.00000000
bigcom123             bigcom123 0.00000000
bigcom126             bigcom126 0.00000000
bigcom127             bigcom127 0.00000000
bigcom137             bigcom137 0.00000000
bigcom139             bigcom139 0.00000000
bigcom140             bigcom140 0.00000000
bigcom143             bigcom143 0.00000000
bigcom145             bigcom145 0.00000000
bigcom146             bigcom146 0.00000000
bigcom147             bigcom147 0.00000000
bigcom149             bigcom149 0.00000000
bigcom153             bigcom153 0.00000000
bigcom154             bigcom154 0.00000000
bigcom156             bigcom156 0.00000000
bigcom157             bigcom157 0.00000000
bigcom158             bigcom158 0.00000000
bigcom160             bigcom160 0.00000000
bigcom161             bigcom161 0.00000000
bigcom162             bigcom162 0.00000000
bigcom164             bigcom164 0.00000000
bigcom166             bigcom166 0.00000000
bigcom167             bigcom167 0.00000000
bigcom173             bigcom173 0.00000000
bigcom175             bigcom175 0.00000000
bigcom176             bigcom176 0.00000000
bigcom177             bigcom177 0.00000000
bigcom178             bigcom178 0.00000000
bigcom180             bigcom180 0.00000000
bigcom181             bigcom181 0.00000000
bigcom184             bigcom184 0.00000000
bigcom186             bigcom186 0.00000000
bigcom187             bigcom187 0.00000000
bigcom189             bigcom189 0.00000000
bigcom194             bigcom194 0.00000000
bigcom195             bigcom195 0.00000000
bigcom196             bigcom196 0.00000000
bigcom204             bigcom204 0.00000000
bigcom205             bigcom205 0.00000000
bigcom212             bigcom212 0.00000000
bigcom214             bigcom214 0.00000000
bigcom222             bigcom222 0.00000000
bigcom223             bigcom223 0.00000000
bigcom226             bigcom226 0.00000000
bigcom227             bigcom227 0.00000000
bigcom229             bigcom229 0.00000000
bigcom233             bigcom233 0.00000000
bigcom236             bigcom236 0.00000000
bigcom237             bigcom237 0.00000000
bigcom246             bigcom246 0.00000000
bigcom248             bigcom248 0.00000000
bigcom249             bigcom249 0.00000000
bigcom250             bigcom250 0.00000000
bigcom254             bigcom254 0.00000000
bigcom266             bigcom266 0.00000000
bigcom269             bigcom269 0.00000000
bigcom272             bigcom272 0.00000000
bigcom274             bigcom274 0.00000000
bigcom281             bigcom281 0.00000000
bigcom291             bigcom291 0.00000000
bigcom292             bigcom292 0.00000000
bigcom295             bigcom295 0.00000000
bigcom299             bigcom299 0.00000000
bigcom301             bigcom301 0.00000000
bigcom306             bigcom306 0.00000000
bigcom309             bigcom309 0.00000000
bigcom314             bigcom314 0.00000000
bigcom321             bigcom321 0.00000000
bigcom341             bigcom341 0.00000000
bigcom350             bigcom350 0.00000000
bigcom353             bigcom353 0.00000000
bigcom359             bigcom359 0.00000000
bigcom363             bigcom363 0.00000000
bigcom365             bigcom365 0.00000000
bigcom385             bigcom385 0.00000000
bigcom386             bigcom386 0.00000000
bigcom408             bigcom408 0.00000000
bigcom412             bigcom412 0.00000000
bigcom480             bigcom480 0.00000000
membership_s3     membership_s3 0.00000000
membership_s4     membership_s4 0.00000000
membership_s5     membership_s5 0.00000000
membership_s6     membership_s6 0.00000000
membership_s7     membership_s7 0.00000000
membership_s8     membership_s8 0.00000000
membership_s9     membership_s9 0.00000000
membership_s11   membership_s11 0.00000000
membership_s12   membership_s12 0.00000000
membership_s14   membership_s14 0.00000000
membership_s16   membership_s16 0.00000000
membership_s17   membership_s17 0.00000000
membership_s18   membership_s18 0.00000000
membership_s20   membership_s20 0.00000000
membership_s21   membership_s21 0.00000000
membership_s22   membership_s22 0.00000000
membership_s24   membership_s24 0.00000000
membership_s25   membership_s25 0.00000000
membership_s26   membership_s26 0.00000000
membership_s27   membership_s27 0.00000000
membership_s28   membership_s28 0.00000000
membership_s31   membership_s31 0.00000000
membership_s33   membership_s33 0.00000000
membership_s36   membership_s36 0.00000000
membership_s37   membership_s37 0.00000000
[1] "Dataset: med_targets Model RF, run: 7 of 10 2015-06-22 17:26:31"
     |      Out-of-bag   |
Tree |      MSE  %Var(y) |
   1 |  0.05257   193.05 |
   2 |  0.04562   167.52 |
   3 |  0.04701   172.60 |
   4 |  0.04503   165.34 |
   5 |  0.04023   147.74 |
   6 |  0.03772   138.49 |
   7 |  0.03728   136.89 |
   8 |  0.03707   136.13 |
   9 |  0.03719   136.55 |
  10 |  0.03577   131.35 |
  11 |  0.03447   126.59 |
  12 |  0.03379   124.06 |
  13 |  0.03286   120.66 |
  14 |  0.03213   117.97 |
  15 |  0.03182   116.86 |
  16 |   0.0312   114.56 |
  17 |  0.03109   114.16 |
  18 |  0.03068   112.67 |
  19 |  0.03059   112.31 |
  20 |   0.0303   111.25 |
  21 |  0.03014   110.65 |
  22 |  0.02991   109.81 |
  23 |  0.02993   109.91 |
  24 |   0.0297   109.05 |
  25 |  0.02964   108.85 |
  26 |   0.0294   107.94 |
  27 |  0.02938   107.86 |
  28 |   0.0293   107.60 |
  29 |  0.02923   107.34 |
  30 |  0.02926   107.43 |
  31 |  0.02897   106.39 |
  32 |  0.02892   106.17 |
  33 |  0.02879   105.72 |
  34 |   0.0288   105.75 |
  35 |  0.02877   105.65 |
  36 |  0.02872   105.46 |
  37 |  0.02872   105.47 |
  38 |  0.02874   105.53 |
  39 |  0.02873   105.49 |
  40 |  0.02872   105.46 |
  41 |  0.02865   105.22 |
  42 |   0.0286   105.01 |
  43 |   0.0285   104.63 |
  44 |  0.02845   104.45 |
  45 |  0.02844   104.42 |
  46 |  0.02843   104.40 |
  47 |  0.02841   104.30 |
  48 |  0.02836   104.15 |
  49 |  0.02831   103.94 |
  50 |   0.0283   103.91 |
  51 |  0.02825   103.75 |
  52 |  0.02822   103.63 |
  53 |  0.02816   103.41 |
  54 |   0.0282   103.55 |
  55 |  0.02824   103.69 |
  56 |  0.02828   103.85 |
  57 |  0.02829   103.88 |
  58 |   0.0283   103.90 |
  59 |  0.02826   103.77 |
  60 |  0.02821   103.58 |
  61 |   0.0282   103.55 |
  62 |  0.02822   103.61 |
  63 |  0.02819   103.50 |
  64 |  0.02819   103.51 |
  65 |  0.02813   103.28 |
  66 |  0.02813   103.31 |
  67 |  0.02809   103.14 |
  68 |  0.02803   102.92 |
  69 |  0.02799   102.79 |
  70 |  0.02793   102.57 |
  71 |  0.02793   102.55 |
  72 |  0.02793   102.56 |
  73 |  0.02789   102.42 |
  74 |  0.02793   102.57 |
  75 |  0.02793   102.55 |
  76 |  0.02792   102.53 |
  77 |   0.0279   102.45 |
  78 |  0.02787   102.35 |
  79 |  0.02785   102.25 |
  80 |  0.02776   101.95 |
  81 |  0.02773   101.80 |
  82 |  0.02771   101.76 |
  83 |  0.02765   101.54 |
  84 |  0.02761   101.39 |
  85 |   0.0276   101.33 |
  86 |  0.02757   101.23 |
  87 |  0.02754   101.11 |
  88 |  0.02753   101.10 |
  89 |   0.0275   100.99 |
  90 |  0.02749   100.94 |
  91 |  0.02749   100.95 |
  92 |  0.02748   100.90 |
  93 |  0.02745   100.81 |
  94 |  0.02743   100.73 |
  95 |  0.02744   100.76 |
  96 |  0.02742   100.70 |
  97 |  0.02743   100.73 |
  98 |  0.02739   100.58 |
  99 |   0.0274   100.62 |
 100 |  0.02741   100.63 |
[1] "Random Forest variable coefficients"
                      %IncMSE IncNodePurity
graph0           5.940127e-05  9.528490e-02
graph1           5.585092e-04  2.220596e-01
graph2           7.980770e-04  4.567463e-01
graph3           7.330633e-04  2.671427e-01
graph4           9.619491e-04  4.203119e-01
graph5           5.917264e-04  4.526638e-01
graph6           8.525387e-04  4.966847e-01
graph7           1.288946e-03  4.941611e-01
graph8           3.507382e-04  2.418791e-01
graph9           3.022647e-04  3.868943e-01
graph10          2.096753e-03  5.160161e-01
graph11          9.399331e-04  3.910359e-01
graph12          1.038016e-03  5.423236e-01
graph13          3.392679e-04  3.355934e-01
graph14          5.392701e-04  4.310422e-01
graph15          8.558924e-04  3.656398e-01
graph16          1.149319e-03  6.247273e-01
graph17          1.127378e-03  5.077059e-01
graph18          3.289421e-04  2.620864e-01
graph19          5.764420e-04  6.338807e-01
graph20          2.944394e-03  8.770937e-01
graph21          1.351858e-03  5.550020e-01
graph22          1.939712e-03  7.757867e-01
graph23          1.754912e-03  6.582373e-01
graph24          1.280152e-03  6.161082e-01
graph25          1.312217e-03  7.765259e-01
graph26          1.299701e-03  5.753304e-01
graph27          7.634470e-04  2.159993e-01
graph28          9.600138e-04  2.684855e-01
graph29          3.052188e-04  1.772230e-01
orbit0           1.158745e-04  1.403075e-01
orbit1           1.140734e-03  2.324614e-01
orbit2           5.814997e-04  4.232231e-01
orbit3           2.710909e-04  1.788222e-01
orbit4           1.928745e-03  5.638752e-01
orbit5           7.554991e-04  4.649273e-01
orbit6           1.303847e-03  4.995701e-01
orbit7           2.041171e-03  4.781493e-01
orbit8           2.064131e-03  6.222104e-01
orbit9           5.515165e-04  4.289605e-01
orbit10          1.080059e-03  3.283860e-01
orbit11          7.508074e-04  6.058781e-01
orbit12          1.373460e-03  4.307584e-01
orbit13          2.058142e-04  3.379312e-01
orbit14          3.902677e-04  2.026872e-01
orbit15          9.757412e-04  2.802731e-01
orbit16          1.027703e-03  5.699042e-01
orbit17          1.132640e-03  5.489479e-01
orbit18          1.457744e-03  1.116957e+00
orbit19          9.744419e-04  6.169101e-01
orbit20          1.499714e-03  6.096092e-01
orbit21          4.656414e-04  7.213576e-01
orbit22          2.104781e-03  6.422298e-01
orbit23          1.894947e-03  5.215203e-01
orbit24          2.200510e-03  1.039034e+00
orbit25          1.640458e-03  6.508186e-01
orbit26          8.073084e-04  3.414973e-01
orbit27          1.158454e-03  4.588857e-01
orbit28          5.955555e-04  6.703779e-01
orbit29          6.750793e-04  4.150573e-01
orbit30          9.092928e-04  8.053137e-01
orbit31          9.972098e-04  4.551658e-01
orbit32          9.129105e-04  5.008451e-01
orbit33          4.771011e-04  5.125266e-01
orbit34          9.646629e-04  3.936683e-01
orbit35          2.390146e-03  8.011155e-01
orbit36          1.007561e-03  4.955672e-01
orbit37          2.985023e-03  7.529696e-01
orbit38          1.919270e-03  6.813884e-01
orbit39          5.226448e-04  5.218588e-01
orbit40          8.679380e-04  4.500789e-01
orbit41          9.610763e-04  4.247699e-01
orbit42          1.169745e-03  4.188372e-01
orbit43          5.226407e-04  2.784831e-01
orbit44          5.614476e-04  5.080189e-01
orbit45          1.735209e-03  6.538006e-01
orbit46          1.091732e-03  6.173311e-01
orbit47          1.878165e-03  7.449152e-01
orbit48          1.039126e-03  3.632429e-01
orbit49          1.761950e-03  8.129183e-01
orbit50          1.250816e-03  1.105599e+00
orbit51          2.343703e-03  6.144475e-01
orbit52          1.243295e-03  6.108550e-01
orbit53          1.323191e-03  7.020014e-01
orbit54          2.837628e-03  1.020211e+00
orbit55          2.383535e-04  4.180937e-01
orbit56          3.888319e-03  1.020855e+00
orbit57          1.103218e-03  3.487569e-01
orbit58          6.474882e-04  3.189555e-01
orbit59          1.323492e-03  5.611284e-01
orbit60          3.323047e-04  2.225147e-01
orbit61          1.317800e-03  5.978359e-01
orbit62          2.926042e-03  1.306898e+00
orbit63          1.354420e-03  7.045387e-01
orbit64          9.764253e-04  5.311166e-01
orbit65          2.306123e-03  8.193237e-01
orbit66          6.114387e-04  4.498501e-01
orbit67          2.887790e-04  1.436055e-01
orbit68          8.804025e-04  5.446604e-01
orbit69          7.546410e-04  9.663106e-01
orbit70          1.481819e-03  6.176732e-01
orbit71          3.936462e-04  8.754385e-02
orbit72          2.697625e-04  2.211945e-01
AP              -2.894616e-05  9.497398e-02
bet              9.298815e-04  1.443159e+00
ecc              5.681279e-05  2.941157e-01
eccrad          -6.843102e-06  1.663364e-01
close            2.781812e-04  3.111729e-01
constraint       1.233838e-03  9.317780e-01
coreness         6.282376e-04  5.442267e-01
knn              1.266447e-03  8.944105e-01
hubscore         2.942662e-04  2.658651e-01
pagerank         8.727701e-04  1.429829e+00
trans            1.062308e-03  1.195892e+00
evcent           1.012385e-03  3.242332e-01
first            3.745435e-04  1.382449e-01
upto_second      1.648463e-03  3.401233e-01
upto_third       8.060148e-04  4.608257e-01
upto_fourth      1.162434e-03  2.948690e-01
upto_fifth       1.534936e-03  6.233164e-01
upto_sixth       4.156528e-04  6.693000e-01
second           4.827505e-04  4.870264e-01
third            1.158451e-03  1.112550e+00
fourth           8.414455e-04  7.629482e-01
fifth            8.983965e-04  6.459312e-01
sixth            1.196490e-03  7.916177e-01
ratio1           1.753638e-03  8.036855e-01
ratio2           1.928896e-03  9.525908e-01
ratio3           1.260922e-03  7.781600e-01
ratio4           4.035858e-03  1.206550e+00
ratio5           1.990274e-03  3.045711e+00
ratio6           9.208143e-04  9.263633e-01
selfinter        5.284231e-04  4.612739e-01
walktrap_vertex  9.256175e-04  1.431029e+00
bigcom1          1.679789e-04  6.447161e-02
bigcom2          0.000000e+00  0.000000e+00
bigcom3          4.282089e-04  1.751739e-01
bigcom4         -3.938549e-05  7.633086e-02
bigcom6          0.000000e+00  0.000000e+00
bigcom8         -1.767826e-05  1.483856e-03
bigcom9          0.000000e+00  0.000000e+00
bigcom11        -4.017033e-05  4.344597e-01
bigcom13         0.000000e+00  0.000000e+00
bigcom15         0.000000e+00  0.000000e+00
bigcom16         0.000000e+00  0.000000e+00
bigcom21         0.000000e+00  0.000000e+00
bigcom22         4.744491e-05  6.078390e-02
bigcom24         0.000000e+00  0.000000e+00
bigcom26         4.230562e-04  3.683348e-01
bigcom28         2.829644e-04  6.841112e-01
bigcom30         1.697525e-03  2.616983e+00
bigcom31         0.000000e+00  0.000000e+00
bigcom32        -3.293178e-05  1.771995e-01
bigcom33         0.000000e+00  0.000000e+00
bigcom34         0.000000e+00  0.000000e+00
bigcom36         0.000000e+00  0.000000e+00
bigcom37         0.000000e+00  0.000000e+00
bigcom38        -7.470369e-05  5.680172e-01
bigcom39         0.000000e+00  0.000000e+00
bigcom40         2.496354e-05  9.200415e-03
bigcom43         0.000000e+00  0.000000e+00
bigcom44         0.000000e+00  0.000000e+00
bigcom46        -4.798804e-05  1.847551e-01
bigcom47         0.000000e+00  0.000000e+00
bigcom49         0.000000e+00  0.000000e+00
bigcom50         0.000000e+00  0.000000e+00
bigcom51         0.000000e+00  0.000000e+00
bigcom52         8.246674e-05  1.285701e+00
bigcom54         0.000000e+00  0.000000e+00
bigcom56         0.000000e+00  0.000000e+00
bigcom62         0.000000e+00  0.000000e+00
bigcom66         0.000000e+00  0.000000e+00
bigcom68         0.000000e+00  0.000000e+00
bigcom69         0.000000e+00  0.000000e+00
bigcom71         0.000000e+00  0.000000e+00
bigcom72         0.000000e+00  0.000000e+00
bigcom73         0.000000e+00  0.000000e+00
bigcom74         0.000000e+00  0.000000e+00
bigcom75        -5.202415e-05  2.305104e-01
bigcom76         0.000000e+00  0.000000e+00
bigcom77         0.000000e+00  0.000000e+00
bigcom79         0.000000e+00  0.000000e+00
bigcom80         0.000000e+00  0.000000e+00
bigcom82         0.000000e+00  0.000000e+00
bigcom83         0.000000e+00  0.000000e+00
bigcom84         0.000000e+00  1.110223e-18
bigcom85         0.000000e+00  0.000000e+00
bigcom87         0.000000e+00  0.000000e+00
bigcom89         0.000000e+00  0.000000e+00
bigcom91         1.439937e-05  3.272702e-01
bigcom92        -7.933229e-05  7.820534e-02
bigcom93         0.000000e+00  0.000000e+00
bigcom96         0.000000e+00  0.000000e+00
bigcom97         0.000000e+00  0.000000e+00
bigcom98         0.000000e+00  0.000000e+00
bigcom99         0.000000e+00  0.000000e+00
bigcom101        0.000000e+00  0.000000e+00
bigcom104        0.000000e+00  8.750000e-03
bigcom106        0.000000e+00  0.000000e+00
bigcom109        0.000000e+00  0.000000e+00
bigcom113        0.000000e+00  0.000000e+00
bigcom116       -2.410529e-05  7.547338e-02
bigcom120        0.000000e+00  0.000000e+00
bigcom123        0.000000e+00  0.000000e+00
bigcom126        0.000000e+00  0.000000e+00
bigcom127        0.000000e+00  0.000000e+00
bigcom137        0.000000e+00  0.000000e+00
bigcom139        0.000000e+00  0.000000e+00
bigcom140        0.000000e+00  0.000000e+00
bigcom143        0.000000e+00  0.000000e+00
bigcom145        0.000000e+00  0.000000e+00
bigcom146        0.000000e+00  0.000000e+00
bigcom147        0.000000e+00  0.000000e+00
bigcom149        0.000000e+00  0.000000e+00
bigcom153        0.000000e+00  0.000000e+00
bigcom154        0.000000e+00  0.000000e+00
bigcom156        0.000000e+00  0.000000e+00
bigcom157        0.000000e+00  0.000000e+00
bigcom158        0.000000e+00  0.000000e+00
bigcom160        0.000000e+00  0.000000e+00
bigcom161        0.000000e+00  0.000000e+00
bigcom162        0.000000e+00  0.000000e+00
bigcom164        0.000000e+00  0.000000e+00
bigcom166        0.000000e+00  0.000000e+00
bigcom167        0.000000e+00  0.000000e+00
bigcom171        5.430699e-04  2.786538e+00
bigcom173        0.000000e+00  0.000000e+00
bigcom175        0.000000e+00  0.000000e+00
bigcom176        0.000000e+00  0.000000e+00
bigcom177        0.000000e+00  0.000000e+00
bigcom178        0.000000e+00  0.000000e+00
bigcom180       -4.112078e-05  8.089055e-01
bigcom181        0.000000e+00  0.000000e+00
bigcom184        0.000000e+00  0.000000e+00
bigcom186       -4.147233e-05  6.781964e-01
bigcom187       -6.367661e-05  3.720745e-01
bigcom189        0.000000e+00  0.000000e+00
bigcom194        0.000000e+00  0.000000e+00
bigcom195        0.000000e+00  0.000000e+00
bigcom196       -6.408232e-05  3.474347e-01
bigcom204        0.000000e+00  0.000000e+00
bigcom205        0.000000e+00  0.000000e+00
bigcom212        0.000000e+00  0.000000e+00
bigcom214        0.000000e+00  0.000000e+00
bigcom222        0.000000e+00  0.000000e+00
bigcom223        0.000000e+00  3.469447e-20
bigcom226        0.000000e+00  0.000000e+00
bigcom227        0.000000e+00  0.000000e+00
bigcom229        0.000000e+00  0.000000e+00
bigcom233        0.000000e+00  0.000000e+00
bigcom236        0.000000e+00  0.000000e+00
bigcom237        0.000000e+00  0.000000e+00
bigcom246        0.000000e+00  3.469447e-20
bigcom248        0.000000e+00  0.000000e+00
bigcom249        0.000000e+00  0.000000e+00
bigcom250        0.000000e+00  0.000000e+00
bigcom254        0.000000e+00  0.000000e+00
bigcom266        0.000000e+00  0.000000e+00
bigcom269        0.000000e+00  0.000000e+00
bigcom272        0.000000e+00  0.000000e+00
bigcom274        0.000000e+00  0.000000e+00
bigcom281        0.000000e+00  0.000000e+00
bigcom291        0.000000e+00  0.000000e+00
bigcom292        0.000000e+00  0.000000e+00
bigcom295        0.000000e+00  0.000000e+00
bigcom299        0.000000e+00  0.000000e+00
bigcom301        0.000000e+00  3.469447e-20
bigcom306        0.000000e+00  0.000000e+00
bigcom309        0.000000e+00  0.000000e+00
bigcom314        0.000000e+00  0.000000e+00
bigcom321        0.000000e+00  0.000000e+00
bigcom341        0.000000e+00  3.469447e-20
bigcom350        0.000000e+00  0.000000e+00
bigcom353        0.000000e+00  0.000000e+00
bigcom359        0.000000e+00  0.000000e+00
bigcom363        0.000000e+00  0.000000e+00
bigcom365        0.000000e+00  0.000000e+00
bigcom385        4.127633e-05  7.846974e-01
bigcom386        0.000000e+00  0.000000e+00
bigcom408       -2.339212e-05  1.260876e-01
bigcom412        0.000000e+00  7.033255e-01
bigcom480        0.000000e+00  0.000000e+00
spin_vertex      5.580514e-04  1.879757e+00
membership_s1    2.953319e-04  1.428341e-01
membership_s3    0.000000e+00  0.000000e+00
membership_s4    0.000000e+00  1.387779e-19
membership_s5    1.521832e-04  1.539114e-01
membership_s6    9.123385e-05  8.725494e-02
membership_s7    1.316883e-05  5.339279e-02
membership_s8    0.000000e+00  0.000000e+00
membership_s9    0.000000e+00  0.000000e+00
membership_s11   0.000000e+00  0.000000e+00
membership_s12   0.000000e+00  0.000000e+00
membership_s14   0.000000e+00  0.000000e+00
membership_s15  -3.245263e-06  2.442866e-01
membership_s16   0.000000e+00  0.000000e+00
membership_s17   0.000000e+00  0.000000e+00
membership_s18   0.000000e+00  0.000000e+00
membership_s20   0.000000e+00  0.000000e+00
membership_s21   0.000000e+00  0.000000e+00
membership_s22   0.000000e+00  0.000000e+00
membership_s24   0.000000e+00  0.000000e+00
membership_s25   0.000000e+00  0.000000e+00
membership_s26   0.000000e+00  0.000000e+00
membership_s27   3.597717e-05  6.048653e-02
membership_s28   0.000000e+00  0.000000e+00
membership_s30   5.283769e-04  2.072747e-01
membership_s31   2.339882e-05  2.525253e-02
membership_s32   9.441994e-04  1.082190e+00
membership_s33   0.000000e+00  0.000000e+00
membership_s36   0.000000e+00  2.602085e-20
membership_s37   0.000000e+00  0.000000e+00
V1               3.290970e-03  1.961226e+00
V2               2.172633e-03  2.514204e+00
pdi              5.885383e-05  2.027135e-01
adhesion         1.720509e-02  2.083661e+00
cohesion         1.741601e-02  2.085642e+00
inner            7.783342e-03  1.808802e+00
outer            2.662712e-03  2.198684e+00
ioratio          5.137381e-03  1.532678e+00
comsize          1.215959e-02  4.390275e+00
[1] "Dataset: med_targets Model GLM, run: 7 of 10 2015-06-22 17:27:54"
[1] "glmnet variable coefficients"
                         [,1]          [,2]
(Intercept)     -3.546449e+00 -2.464531e+01
graph0           3.256301e-40 -9.417745e-04
graph1          -3.382788e-42 -1.041369e-05
graph2           1.773874e-40 -4.472401e-04
graph3           1.260131e-44 -1.280565e-07
graph4          -8.236670e-45 -1.237206e-08
graph5           3.929532e-42 -8.959654e-06
graph6           1.396572e-43 -1.913375e-07
graph7           1.797950e-41 -9.068149e-06
graph8           4.481523e-42 -1.179453e-03
graph9           1.318814e-46 -3.008902e-09
graph10         -1.466201e-46 -2.180160e-10
graph11         -1.315139e-47 -2.214405e-11
graph12          1.938745e-45 -1.807855e-09
graph13          1.533649e-44 -1.335574e-08
graph14         -9.387348e-46  2.639813e-10
graph15          4.776864e-43  1.623965e-06
graph16         -5.129278e-45 -2.452675e-08
graph17          5.011329e-46 -9.814281e-08
graph18          2.131624e-43 -7.041361e-07
graph19          1.590965e-43  1.435607e-07
graph20         -2.134172e-43 -2.833594e-06
graph21          8.538462e-43  3.817852e-06
graph22         -6.793529e-44 -7.625600e-06
graph23          7.079595e-43 -1.122455e-06
graph24          1.785321e-42  2.661253e-06
graph25          9.130380e-42  2.736416e-05
graph26          6.633649e-42  7.608661e-06
graph27          4.454317e-41  5.303330e-05
graph28          2.611955e-41  6.876282e-05
graph29         -6.038720e-41 -9.062227e-04
orbit0           3.256301e-40 -9.186010e-04
orbit1          -3.853787e-42 -1.046032e-05
orbit2           1.993782e-41 -7.665658e-05
orbit3           1.773874e-40 -4.342253e-04
orbit4           2.822940e-44 -3.166375e-07
orbit5          -1.299217e-45  1.520590e-07
orbit6          -8.239190e-45 -1.228828e-08
orbit7           1.815792e-42 -1.248596e-05
orbit8           3.929532e-42 -8.480006e-06
orbit9           8.797439e-43  2.669775e-06
orbit10          6.822307e-45 -1.143540e-06
orbit11          1.770673e-41 -8.304758e-06
orbit12          2.030288e-41 -1.410960e-05
orbit13          7.764983e-41  5.118821e-05
orbit14          4.481523e-42 -1.174000e-03
orbit15          2.600386e-46 -8.155664e-09
orbit16          3.541753e-45 -7.378317e-09
orbit17         -1.599455e-45 -1.295253e-09
orbit18          4.169282e-46 -4.370066e-09
orbit19         -2.530391e-46 -3.808061e-10
orbit20         -3.372221e-46  1.351471e-09
orbit21          7.560708e-45  2.614039e-08
orbit22         -1.315141e-47 -2.216404e-11
orbit23          1.835363e-43 -2.138963e-06
orbit24          6.820475e-45  3.938136e-09
orbit25         -3.202808e-45 -2.014776e-08
orbit26          3.556322e-44  2.605266e-07
orbit27          5.427977e-44  2.864844e-07
orbit28          1.022637e-43  1.668876e-07
orbit29          2.488508e-44 -8.253000e-08
orbit30          7.069488e-44 -1.315352e-06
orbit31         -2.036172e-45 -2.769049e-09
orbit32         -1.237186e-45  3.346375e-09
orbit33          1.680986e-42 -1.426309e-05
orbit34          4.776864e-43  1.706762e-06
orbit35         -3.305874e-44 -2.518491e-07
orbit36          1.124604e-43  1.358585e-07
orbit37         -1.032892e-44 -1.417612e-08
orbit38          4.208004e-43  2.384092e-06
orbit39          4.346644e-44  1.303182e-07
orbit40         -6.848344e-45 -1.981746e-07
orbit41          1.286026e-43 -1.179833e-07
orbit42          9.732509e-42  4.684001e-05
orbit43          2.127061e-43 -6.687448e-07
orbit44          3.972267e-41 -1.343595e-04
orbit45          4.307756e-43  1.212103e-06
orbit46          4.212673e-43 -5.990639e-08
orbit47          2.099544e-42 -3.987221e-06
orbit48          2.763624e-43  3.233931e-07
orbit49         -2.452462e-43 -2.933109e-06
orbit50          3.164736e-42 -3.946552e-05
orbit51          1.861636e-42  1.034732e-05
orbit52          1.774036e-42  4.010981e-06
orbit53          3.947998e-42  1.950382e-05
orbit54         -8.723724e-44 -7.762570e-06
orbit55          5.203427e-41  2.694533e-04
orbit56          3.570808e-42  1.889108e-05
orbit57          3.201568e-43 -6.401849e-06
orbit58          9.827097e-42 -1.514815e-05
orbit59          2.441502e-42  4.154143e-06
orbit60          5.674542e-42  2.944266e-06
orbit61          6.485923e-41  2.678533e-04
orbit62          2.373907e-41  5.549786e-05
orbit63          2.815606e-41  5.900385e-05
orbit64          1.625808e-41  7.637206e-05
orbit65          2.131939e-41  5.516195e-05
orbit66          7.183661e-42 -9.692696e-06
orbit67          2.482545e-41 -5.847889e-05
orbit68          4.740662e-41  5.382986e-05
orbit69          2.835888e-40  4.974483e-04
orbit70          4.630911e-41  2.660677e-04
orbit71          7.201939e-42 -6.557203e-04
orbit72         -6.038720e-41 -9.085147e-04
AP               4.582548e-39  5.064857e-02
bet              4.013362e-43  3.355665e-06
ecc              1.099030e-38  2.891880e-02
eccrad           6.594182e-38  1.733251e-01
close           -1.500498e-37  9.481647e-02
constraint      -3.558738e-38  1.261453e-01
coreness         3.965931e-40 -2.547200e-03
knn             -7.522089e-41 -1.854266e-04
hubscore         1.124119e-37  1.303267e-01
pagerank        -4.296312e-37 -4.027653e+00
trans           -1.283129e-38 -1.729656e-02
evcent           9.819029e-38  4.164911e-02
first            3.256301e-40 -9.129091e-04
upto_second     -5.932379e-42 -1.246065e-05
upto_third      -1.046324e-42  3.055051e-06
upto_fourth     -4.963411e-42 -3.872883e-05
upto_fifth      -5.240292e-41  3.487208e-04
upto_sixth      -1.019330e-39  9.454191e-04
second          -5.984959e-42 -1.249376e-05
third            1.137533e-43  1.056080e-05
fourth           1.208062e-42 -6.955130e-06
fifth            5.408645e-42  4.731600e-05
sixth            5.088695e-41 -4.011285e-04
ratio1          -8.287819e-41 -1.781154e-04
ratio2           1.593810e-40 -1.251844e-03
ratio3           3.170268e-39  3.122044e-02
ratio4           1.676386e-38 -3.143565e-01
ratio5           1.599942e-37  1.802997e+00
ratio6           1.911333e-40 -2.197694e-03
selfinter        2.159163e-38  1.322338e-01
walktrap_vertex -3.485272e-38 -2.071940e-01
bigcom1         -2.878011e-38 -1.388103e-01
bigcom2         -2.832675e-38 -3.264427e-01
bigcom3          2.964943e-38  1.852319e-01
bigcom4         -1.537391e-38 -4.065700e-02
bigcom6         -2.833291e-38 -3.096190e-01
bigcom8         -2.213752e-38 -1.328581e-01
bigcom9         -2.843802e-38 -2.173489e-01
bigcom11         1.163518e-37  6.360964e-01
bigcom13        -2.838228e-38 -3.242873e-01
bigcom15        -2.837610e-38 -2.213352e-01
bigcom16        -2.834523e-38 -2.150776e-01
bigcom21        -2.851270e-38 -3.976022e-01
bigcom22         4.370042e-39  3.925580e-02
bigcom24        -2.832675e-38 -2.361147e-01
bigcom26         6.264746e-38  3.456604e-01
bigcom28         8.491084e-38  3.227311e-01
bigcom30         2.125074e-37  8.119963e-01
bigcom31        -2.832059e-38 -2.312266e-01
bigcom32         1.402308e-37  8.271885e-01
bigcom33        -2.831444e-38 -5.340073e-01
bigcom34        -2.830828e-38 -2.814569e-01
bigcom36        -2.832059e-38 -2.257365e-01
bigcom37        -2.831444e-38 -3.053130e-01
bigcom38         3.085993e-37  1.746857e+00
bigcom39        -2.841942e-38 -3.060132e-01
bigcom40        -2.050815e-38 -3.355553e-02
bigcom43        -2.833907e-38 -2.721863e-01
bigcom44        -2.885364e-38 -1.075960e-01
bigcom46         1.740962e-37  8.408079e-01
bigcom47        -2.833907e-38 -4.206597e-01
bigcom49        -2.833907e-38 -2.159547e-01
bigcom50        -2.831444e-38 -4.521414e-01
bigcom51        -2.831444e-38 -3.177544e-01
bigcom52         6.455192e-37  1.714474e+00
bigcom54        -2.830828e-38 -1.810391e-01
bigcom56        -2.838228e-38 -4.097705e-01
bigcom62        -2.831444e-38 -3.768616e-01
bigcom66        -2.830828e-38 -3.260451e-01
bigcom68        -2.831444e-38 -2.536563e-01
bigcom69        -2.833907e-38 -4.049529e-01
bigcom71        -2.830828e-38 -1.439089e-01
bigcom72        -2.830828e-38 -1.487303e-01
bigcom73        -2.840083e-38 -4.027616e-01
bigcom74        -2.835757e-38 -4.113256e-01
bigcom75         3.085993e-37  1.064719e+00
bigcom76        -2.833291e-38 -2.211397e-01
bigcom77        -2.834523e-38 -4.415520e-01
bigcom79        -2.831444e-38 -4.479522e-01
bigcom80        -2.833291e-38 -4.435221e-01
bigcom82        -2.831444e-38 -4.045664e-01
bigcom83        -2.831444e-38 -1.430228e-01
bigcom84        -2.833907e-38 -4.013195e-01
bigcom85        -2.831444e-38 -2.839074e-01
bigcom87        -2.833907e-38 -3.866274e-01
bigcom89         0.000000e+00  0.000000e+00
bigcom91         9.813101e-38  5.757201e-01
bigcom92         2.792376e-38  5.404084e-01
bigcom93        -2.830828e-38 -1.297938e-01
bigcom96        -2.832059e-38 -4.359635e-01
bigcom97        -2.833907e-38 -4.746149e-01
bigcom98        -2.830828e-38 -4.302319e-01
bigcom99         0.000000e+00  0.000000e+00
bigcom101       -2.837610e-38 -2.137097e-01
bigcom104       -2.831444e-38 -4.310709e-01
bigcom106       -2.831444e-38 -4.569600e-01
bigcom109       -2.831444e-38 -2.459891e-01
bigcom113       -2.831444e-38 -4.261323e-01
bigcom116        3.286363e-39  2.286323e-02
bigcom120       -2.831444e-38 -3.344240e-01
bigcom123       -2.830828e-38 -2.152858e-01
bigcom126       -2.831444e-38 -2.224392e-01
bigcom127       -2.832059e-38 -2.252261e-01
bigcom137       -2.833907e-38 -4.484868e-01
bigcom139       -2.832059e-38 -3.334998e-01
bigcom140       -2.832059e-38 -3.733320e-01
bigcom143        0.000000e+00  0.000000e+00
bigcom145       -2.832059e-38 -2.513701e-01
bigcom146       -2.832059e-38 -3.160578e-01
bigcom147       -2.838228e-38 -1.733153e-01
bigcom149       -2.832675e-38 -3.048543e-01
bigcom153       -2.834523e-38 -3.053721e-01
bigcom154       -2.830828e-38 -1.531580e-01
bigcom156       -2.833291e-38 -3.827580e-01
bigcom157       -2.836992e-38 -1.144318e-01
bigcom158       -2.831444e-38 -1.638890e-01
bigcom160       -2.830828e-38 -4.039159e-01
bigcom161       -2.832059e-38 -2.974834e-01
bigcom162       -2.830828e-38 -1.897038e-01
bigcom164       -2.830828e-38 -3.492866e-01
bigcom166       -2.833291e-38 -2.539135e-01
bigcom167       -2.836992e-38 -4.367553e-01
bigcom171        5.339088e-37  1.640046e+00
bigcom173       -2.830828e-38 -5.245468e-01
bigcom175       -2.831444e-38 -2.060329e-01
bigcom176       -2.830828e-38 -2.380281e-01
bigcom177       -2.831444e-38 -3.033547e-01
bigcom178       -2.831444e-38 -4.430504e-01
bigcom180        4.769556e-37  1.957410e+00
bigcom181       -2.836374e-38 -2.485827e-01
bigcom184       -2.830828e-38 -2.669212e-01
bigcom186        4.769556e-37  1.315561e+00
bigcom187        4.769556e-37  1.237593e+00
bigcom189       -2.833907e-38 -1.321030e-01
bigcom194       -2.831444e-38 -2.129264e-01
bigcom195       -2.830828e-38 -3.034165e-01
bigcom196        3.085993e-37  9.825784e-01
bigcom204        0.000000e+00  0.000000e+00
bigcom205       -2.831444e-38 -3.714158e-01
bigcom212       -2.831444e-38 -3.084813e-01
bigcom214       -2.830828e-38 -2.160278e-01
bigcom222       -2.831444e-38 -2.100156e-01
bigcom223       -2.833907e-38 -3.715066e-01
bigcom226       -2.831444e-38 -2.268780e-01
bigcom227       -2.832059e-38 -2.982231e-01
bigcom229       -2.830828e-38 -1.896456e-01
bigcom233       -2.832059e-38 -3.316003e-01
bigcom236        0.000000e+00  0.000000e+00
bigcom237       -2.832675e-38 -3.340540e-01
bigcom246       -2.834523e-38 -2.862375e-01
bigcom248       -2.835140e-38 -4.189479e-01
bigcom249       -2.832675e-38 -3.408864e-01
bigcom250       -2.838228e-38 -1.621622e-01
bigcom254       -2.831444e-38 -1.988239e-01
bigcom266       -2.832059e-38 -4.096776e-01
bigcom269        0.000000e+00  0.000000e+00
bigcom272       -2.830828e-38 -3.322305e-01
bigcom274       -2.845666e-38 -1.739360e-01
bigcom281       -2.833291e-38 -2.301720e-01
bigcom291       -2.833291e-38 -2.817395e-01
bigcom292       -2.831444e-38 -4.133417e-01
bigcom295       -2.833291e-38 -3.681154e-01
bigcom299       -2.831444e-38 -4.667650e-01
bigcom301       -2.833907e-38 -2.169074e-01
bigcom306       -2.830828e-38 -1.662464e-01
bigcom309        0.000000e+00  0.000000e+00
bigcom314       -2.832675e-38 -3.758045e-01
bigcom321        0.000000e+00  0.000000e+00
bigcom341       -2.831444e-38 -2.982468e-01
bigcom350       -2.832059e-38 -3.766368e-01
bigcom353       -2.830828e-38 -2.219330e-01
bigcom359       -2.831444e-38 -4.911406e-01
bigcom363       -2.830828e-38 -3.603592e-01
bigcom365       -2.832059e-38 -5.153184e-01
bigcom385        4.769556e-37  1.580776e+00
bigcom386       -2.831444e-38 -1.967910e-01
bigcom408        4.769556e-37  1.543149e+00
bigcom412        9.820122e-37  2.845445e+00
bigcom480       -2.830828e-38 -2.591118e-01
spin_vertex      1.418748e-38 -1.526779e-01
membership_s1    2.286973e-38  1.369245e-01
membership_s3   -2.830828e-38 -4.465564e-01
membership_s4   -2.353750e-38 -1.149752e-01
membership_s5   -1.509753e-38 -2.919573e-02
membership_s6   -1.993522e-38 -4.369533e-02
membership_s7   -1.804547e-38 -7.449735e-04
membership_s8   -2.831444e-38 -3.052470e-01
membership_s9   -2.830828e-38 -4.539691e-01
membership_s11  -2.831444e-38 -4.458864e-01
membership_s12  -2.833291e-38 -3.135501e-01
membership_s14  -2.832675e-38 -4.316111e-01
membership_s15   1.066840e-38  3.300048e-01
membership_s16  -2.832059e-38 -2.251868e-01
membership_s17  -2.830828e-38 -4.232888e-01
membership_s18  -2.855644e-38 -2.426491e-01
membership_s20  -2.830828e-38 -3.645065e-01
membership_s21  -2.852518e-38 -5.501644e-01
membership_s22  -2.837610e-38 -2.429404e-01
membership_s24  -2.838846e-38 -2.283854e-01
membership_s25  -2.838846e-38 -2.029356e-01
membership_s26   0.000000e+00  0.000000e+00
membership_s27  -2.126036e-38 -6.457834e-02
membership_s28  -2.832059e-38 -3.789058e-01
membership_s30   5.305006e-38  2.169132e-01
membership_s31  -1.998127e-38 -1.495780e-01
membership_s32   6.531500e-38  3.605101e-01
membership_s33  -2.830828e-38 -2.685266e-01
membership_s36  -3.305506e-38 -2.055773e-01
membership_s37  -2.845044e-38 -2.214432e-01
V1               8.217574e-38  2.149285e-01
V2              -6.709117e-39 -1.417047e-01
pdi              5.386977e-36 -2.823416e+02
adhesion        -2.415996e-41 -6.760887e-05
cohesion         4.830304e-41  1.350776e-04
inner            3.174929e-43  1.515799e-06
outer           -2.751235e-41 -5.993194e-05
ioratio         -1.660235e-37 -4.651094e-01
comsize          1.005249e-40  3.938485e-04
[1] "Dataset: med_targets Model GBM, run: 8 of 10 2015-06-22 17:28:40"
Iter   TrainDeviance   ValidDeviance   StepSize   Improve
     1        0.2479            -nan     0.0100    0.0009
     2        0.2449            -nan     0.0100    0.0004
     3        0.2424            -nan     0.0100    0.0004
     4        0.2394            -nan     0.0100    0.0004
     5        0.2372            -nan     0.0100    0.0001
     6        0.2346            -nan     0.0100    0.0003
     7        0.2327            -nan     0.0100    0.0002
     8        0.2306            -nan     0.0100    0.0002
     9        0.2290            -nan     0.0100    0.0001
    10        0.2272            -nan     0.0100    0.0003
    20        0.2114            -nan     0.0100    0.0002
    40        0.1919            -nan     0.0100    0.0001
    60        0.1777            -nan     0.0100    0.0000
    80        0.1664            -nan     0.0100    0.0000
   100        0.1574            -nan     0.0100    0.0000
   120        0.1492            -nan     0.0100    0.0000
   140        0.1418            -nan     0.0100    0.0000
   160        0.1357            -nan     0.0100    0.0000
   180        0.1290            -nan     0.0100    0.0000
   194        0.1250            -nan     0.0100   -0.0000

[1] "GBM variable coefficients"
                            var     rel.inf
comsize                 comsize 5.057645703
bigcom30               bigcom30 2.635566974
outer                     outer 2.600228633
walktrap_vertex walktrap_vertex 2.528332689
V2                           V2 2.477549067
ratio5                   ratio5 2.373397960
membership_s32   membership_s32 2.300594214
bigcom171             bigcom171 2.216464532
pagerank               pagerank 2.134337022
cohesion               cohesion 1.874701550
graph22                 graph22 1.795748484
bet                         bet 1.708683442
adhesion               adhesion 1.640399826
orbit56                 orbit56 1.607696541
trans                     trans 1.550447500
orbit62                 orbit62 1.495583387
third                     third 1.484199647
constraint           constraint 1.372424873
spin_vertex         spin_vertex 1.344992107
graph20                 graph20 1.319663127
graph4                   graph4 1.262508306
orbit18                 orbit18 1.238906337
orbit30                 orbit30 1.227458040
orbit45                 orbit45 1.212560788
V1                           V1 1.200514142
orbit65                 orbit65 1.192897389
graph15                 graph15 1.141740586
knn                         knn 1.109116780
bigcom52               bigcom52 1.079173802
orbit50                 orbit50 1.069379004
bigcom28               bigcom28 1.063940586
orbit63                 orbit63 1.021671434
graph23                 graph23 1.020302344
orbit24                 orbit24 1.003249652
graph5                   graph5 0.963918056
graph1                   graph1 0.914772002
ioratio                 ioratio 0.888481428
bigcom46               bigcom46 0.885369936
graph11                 graph11 0.856642084
graph2                   graph2 0.854287313
orbit36                 orbit36 0.854270816
inner                     inner 0.803799045
fourth                   fourth 0.792447376
ratio4                   ratio4 0.786686012
ratio6                   ratio6 0.767559574
graph6                   graph6 0.761339276
ratio2                   ratio2 0.760238898
graph25                 graph25 0.744767426
orbit46                 orbit46 0.740469965
ratio1                   ratio1 0.722514265
graph19                 graph19 0.709220233
graph7                   graph7 0.703504964
orbit38                 orbit38 0.688645434
graph3                   graph3 0.653020703
graph0                   graph0 0.622884624
graph12                 graph12 0.612562984
orbit47                 orbit47 0.610891433
graph10                 graph10 0.595138666
coreness               coreness 0.582666559
orbit51                 orbit51 0.578933863
orbit61                 orbit61 0.572847042
upto_fifth           upto_fifth 0.572466994
selfinter             selfinter 0.567458301
orbit52                 orbit52 0.555362250
orbit39                 orbit39 0.552397531
bigcom11               bigcom11 0.532318642
orbit17                 orbit17 0.509992895
graph24                 graph24 0.507627627
orbit11                 orbit11 0.503819007
orbit20                 orbit20 0.484215377
orbit37                 orbit37 0.484088639
orbit69                 orbit69 0.476568531
orbit27                 orbit27 0.434007939
orbit59                 orbit59 0.426630416
orbit44                 orbit44 0.421330440
graph26                 graph26 0.409738816
graph27                 graph27 0.400202156
orbit10                 orbit10 0.396994888
orbit2                   orbit2 0.391562202
bigcom26               bigcom26 0.391294382
graph13                 graph13 0.387826333
graph21                 graph21 0.377939293
graph9                   graph9 0.372083502
sixth                     sixth 0.365013690
orbit53                 orbit53 0.348629434
graph16                 graph16 0.346835558
graph17                 graph17 0.346547688
orbit13                 orbit13 0.345138690
orbit55                 orbit55 0.340604528
orbit16                 orbit16 0.337536812
orbit35                 orbit35 0.335641127
orbit31                 orbit31 0.316677299
ecc                         ecc 0.310992708
graph8                   graph8 0.292351458
orbit40                 orbit40 0.283868641
orbit15                 orbit15 0.282812344
orbit23                 orbit23 0.281915880
membership_s30   membership_s30 0.281729457
orbit5                   orbit5 0.277217045
orbit28                 orbit28 0.273418598
upto_second         upto_second 0.270085545
graph18                 graph18 0.263437561
orbit58                 orbit58 0.254572066
ratio3                   ratio3 0.253817609
orbit42                 orbit42 0.243931211
orbit49                 orbit49 0.242593024
orbit33                 orbit33 0.241089312
upto_sixth           upto_sixth 0.239746379
orbit19                 orbit19 0.238545749
graph28                 graph28 0.233522970
orbit32                 orbit32 0.233223787
orbit9                   orbit9 0.233014452
orbit60                 orbit60 0.230558662
orbit54                 orbit54 0.226846078
fifth                     fifth 0.209822040
orbit70                 orbit70 0.207980483
orbit64                 orbit64 0.206426987
close                     close 0.203701458
membership_s1     membership_s1 0.202371258
graph29                 graph29 0.196362963
orbit29                 orbit29 0.178700659
orbit7                   orbit7 0.165445384
orbit26                 orbit26 0.161301674
orbit25                 orbit25 0.160676247
orbit12                 orbit12 0.157527455
orbit48                 orbit48 0.156966822
orbit1                   orbit1 0.150868643
membership_s5     membership_s5 0.129375413
orbit43                 orbit43 0.116775851
orbit57                 orbit57 0.102294705
bigcom32               bigcom32 0.100143639
upto_fourth         upto_fourth 0.092397707
orbit41                 orbit41 0.087830678
graph14                 graph14 0.080217565
bigcom3                 bigcom3 0.078279843
orbit71                 orbit71 0.076480902
orbit21                 orbit21 0.072391315
AP                           AP 0.053904907
orbit4                   orbit4 0.053762968
orbit67                 orbit67 0.051236176
hubscore               hubscore 0.050836541
upto_third           upto_third 0.044411919
orbit22                 orbit22 0.033354148
orbit66                 orbit66 0.030366356
membership_s27   membership_s27 0.027438263
orbit68                 orbit68 0.020597670
bigcom4                 bigcom4 0.014003865
membership_s15   membership_s15 0.007949529
orbit0                   orbit0 0.000000000
orbit3                   orbit3 0.000000000
orbit6                   orbit6 0.000000000
orbit8                   orbit8 0.000000000
orbit14                 orbit14 0.000000000
orbit34                 orbit34 0.000000000
orbit72                 orbit72 0.000000000
eccrad                   eccrad 0.000000000
evcent                   evcent 0.000000000
first                     first 0.000000000
second                   second 0.000000000
bigcom1                 bigcom1 0.000000000
bigcom2                 bigcom2 0.000000000
bigcom6                 bigcom6 0.000000000
bigcom8                 bigcom8 0.000000000
bigcom9                 bigcom9 0.000000000
bigcom13               bigcom13 0.000000000
bigcom15               bigcom15 0.000000000
bigcom16               bigcom16 0.000000000
bigcom21               bigcom21 0.000000000
bigcom22               bigcom22 0.000000000
bigcom24               bigcom24 0.000000000
bigcom31               bigcom31 0.000000000
bigcom33               bigcom33 0.000000000
bigcom34               bigcom34 0.000000000
bigcom36               bigcom36 0.000000000
bigcom37               bigcom37 0.000000000
bigcom38               bigcom38 0.000000000
bigcom39               bigcom39 0.000000000
bigcom40               bigcom40 0.000000000
bigcom43               bigcom43 0.000000000
bigcom44               bigcom44 0.000000000
bigcom47               bigcom47 0.000000000
bigcom49               bigcom49 0.000000000
bigcom50               bigcom50 0.000000000
bigcom51               bigcom51 0.000000000
bigcom54               bigcom54 0.000000000
bigcom56               bigcom56 0.000000000
bigcom62               bigcom62 0.000000000
bigcom66               bigcom66 0.000000000
bigcom68               bigcom68 0.000000000
bigcom69               bigcom69 0.000000000
bigcom71               bigcom71 0.000000000
bigcom72               bigcom72 0.000000000
bigcom73               bigcom73 0.000000000
bigcom74               bigcom74 0.000000000
bigcom75               bigcom75 0.000000000
bigcom76               bigcom76 0.000000000
bigcom77               bigcom77 0.000000000
bigcom79               bigcom79 0.000000000
bigcom80               bigcom80 0.000000000
bigcom82               bigcom82 0.000000000
bigcom83               bigcom83 0.000000000
bigcom84               bigcom84 0.000000000
bigcom85               bigcom85 0.000000000
bigcom87               bigcom87 0.000000000
bigcom89               bigcom89 0.000000000
bigcom91               bigcom91 0.000000000
bigcom92               bigcom92 0.000000000
bigcom93               bigcom93 0.000000000
bigcom96               bigcom96 0.000000000
bigcom97               bigcom97 0.000000000
bigcom98               bigcom98 0.000000000
bigcom99               bigcom99 0.000000000
bigcom101             bigcom101 0.000000000
bigcom104             bigcom104 0.000000000
bigcom106             bigcom106 0.000000000
bigcom109             bigcom109 0.000000000
bigcom113             bigcom113 0.000000000
bigcom116             bigcom116 0.000000000
bigcom120             bigcom120 0.000000000
bigcom123             bigcom123 0.000000000
bigcom126             bigcom126 0.000000000
bigcom127             bigcom127 0.000000000
bigcom137             bigcom137 0.000000000
bigcom139             bigcom139 0.000000000
bigcom140             bigcom140 0.000000000
bigcom143             bigcom143 0.000000000
bigcom145             bigcom145 0.000000000
bigcom146             bigcom146 0.000000000
bigcom147             bigcom147 0.000000000
bigcom149             bigcom149 0.000000000
bigcom153             bigcom153 0.000000000
bigcom154             bigcom154 0.000000000
bigcom156             bigcom156 0.000000000
bigcom157             bigcom157 0.000000000
bigcom158             bigcom158 0.000000000
bigcom160             bigcom160 0.000000000
bigcom161             bigcom161 0.000000000
bigcom162             bigcom162 0.000000000
bigcom164             bigcom164 0.000000000
bigcom166             bigcom166 0.000000000
bigcom167             bigcom167 0.000000000
bigcom173             bigcom173 0.000000000
bigcom175             bigcom175 0.000000000
bigcom176             bigcom176 0.000000000
bigcom177             bigcom177 0.000000000
bigcom178             bigcom178 0.000000000
bigcom180             bigcom180 0.000000000
bigcom181             bigcom181 0.000000000
bigcom184             bigcom184 0.000000000
bigcom186             bigcom186 0.000000000
bigcom187             bigcom187 0.000000000
bigcom189             bigcom189 0.000000000
bigcom194             bigcom194 0.000000000
bigcom195             bigcom195 0.000000000
bigcom196             bigcom196 0.000000000
bigcom204             bigcom204 0.000000000
bigcom205             bigcom205 0.000000000
bigcom212             bigcom212 0.000000000
bigcom214             bigcom214 0.000000000
bigcom222             bigcom222 0.000000000
bigcom223             bigcom223 0.000000000
bigcom226             bigcom226 0.000000000
bigcom227             bigcom227 0.000000000
bigcom229             bigcom229 0.000000000
bigcom233             bigcom233 0.000000000
bigcom236             bigcom236 0.000000000
bigcom237             bigcom237 0.000000000
bigcom246             bigcom246 0.000000000
bigcom248             bigcom248 0.000000000
bigcom249             bigcom249 0.000000000
bigcom250             bigcom250 0.000000000
bigcom254             bigcom254 0.000000000
bigcom266             bigcom266 0.000000000
bigcom269             bigcom269 0.000000000
bigcom272             bigcom272 0.000000000
bigcom274             bigcom274 0.000000000
bigcom281             bigcom281 0.000000000
bigcom291             bigcom291 0.000000000
bigcom292             bigcom292 0.000000000
bigcom295             bigcom295 0.000000000
bigcom299             bigcom299 0.000000000
bigcom301             bigcom301 0.000000000
bigcom306             bigcom306 0.000000000
bigcom309             bigcom309 0.000000000
bigcom314             bigcom314 0.000000000
bigcom321             bigcom321 0.000000000
bigcom341             bigcom341 0.000000000
bigcom350             bigcom350 0.000000000
bigcom353             bigcom353 0.000000000
bigcom359             bigcom359 0.000000000
bigcom363             bigcom363 0.000000000
bigcom365             bigcom365 0.000000000
bigcom385             bigcom385 0.000000000
bigcom386             bigcom386 0.000000000
bigcom408             bigcom408 0.000000000
bigcom412             bigcom412 0.000000000
bigcom480             bigcom480 0.000000000
membership_s3     membership_s3 0.000000000
membership_s4     membership_s4 0.000000000
membership_s6     membership_s6 0.000000000
membership_s7     membership_s7 0.000000000
membership_s8     membership_s8 0.000000000
membership_s9     membership_s9 0.000000000
membership_s11   membership_s11 0.000000000
membership_s12   membership_s12 0.000000000
membership_s14   membership_s14 0.000000000
membership_s16   membership_s16 0.000000000
membership_s17   membership_s17 0.000000000
membership_s18   membership_s18 0.000000000
membership_s20   membership_s20 0.000000000
membership_s21   membership_s21 0.000000000
membership_s22   membership_s22 0.000000000
membership_s24   membership_s24 0.000000000
membership_s25   membership_s25 0.000000000
membership_s26   membership_s26 0.000000000
membership_s28   membership_s28 0.000000000
membership_s31   membership_s31 0.000000000
membership_s33   membership_s33 0.000000000
membership_s36   membership_s36 0.000000000
membership_s37   membership_s37 0.000000000
pdi                         pdi 0.000000000
[1] "Dataset: med_targets Model RF, run: 8 of 10 2015-06-22 17:29:50"
     |      Out-of-bag   |
Tree |      MSE  %Var(y) |
   1 |  0.04269   159.51 |
   2 |  0.04325   161.60 |
   3 |  0.04201   156.98 |
   4 |   0.0407   152.08 |
   5 |  0.03912   146.17 |
   6 |  0.03853   143.98 |
   7 |  0.03656   136.59 |
   8 |  0.03563   133.13 |
   9 |  0.03439   128.48 |
  10 |  0.03385   126.48 |
  11 |  0.03341   124.82 |
  12 |  0.03258   121.74 |
  13 |  0.03176   118.67 |
  14 |  0.03155   117.88 |
  15 |   0.0313   116.95 |
  16 |  0.03117   116.48 |
  17 |  0.03111   116.22 |
  18 |  0.03094   115.62 |
  19 |  0.03072   114.77 |
  20 |  0.03066   114.56 |
  21 |  0.03043   113.68 |
  22 |  0.03028   113.13 |
  23 |  0.03026   113.07 |
  24 |  0.03005   112.27 |
  25 |  0.02986   111.58 |
  26 |   0.0298   111.35 |
  27 |  0.02954   110.36 |
  28 |  0.02957   110.48 |
  29 |  0.02947   110.10 |
  30 |  0.02933   109.57 |
  31 |  0.02929   109.46 |
  32 |  0.02926   109.34 |
  33 |   0.0292   109.12 |
  34 |  0.02914   108.87 |
  35 |  0.02914   108.88 |
  36 |  0.02902   108.44 |
  37 |  0.02896   108.21 |
  38 |  0.02891   108.02 |
  39 |  0.02886   107.83 |
  40 |  0.02878   107.53 |
  41 |   0.0287   107.22 |
  42 |  0.02871   107.25 |
  43 |  0.02862   106.92 |
  44 |  0.02859   106.82 |
  45 |  0.02859   106.83 |
  46 |  0.02855   106.68 |
  47 |  0.02852   106.55 |
  48 |  0.02843   106.24 |
  49 |  0.02841   106.14 |
  50 |  0.02841   106.15 |
  51 |  0.02837   106.01 |
  52 |  0.02837   106.02 |
  53 |   0.0284   106.11 |
  54 |  0.02838   106.03 |
  55 |  0.02837   105.99 |
  56 |  0.02836   105.98 |
  57 |  0.02833   105.84 |
  58 |  0.02823   105.49 |
  59 |  0.02815   105.16 |
  60 |  0.02815   105.18 |
  61 |  0.02811   105.04 |
  62 |  0.02812   105.06 |
  63 |  0.02809   104.94 |
  64 |   0.0281   104.98 |
  65 |  0.02809   104.96 |
  66 |  0.02805   104.82 |
  67 |    0.028   104.62 |
  68 |  0.02796   104.47 |
  69 |  0.02794   104.40 |
  70 |  0.02788   104.18 |
  71 |  0.02789   104.21 |
  72 |  0.02785   104.05 |
  73 |  0.02787   104.13 |
  74 |  0.02786   104.10 |
  75 |  0.02785   104.05 |
  76 |  0.02784   104.02 |
  77 |  0.02779   103.85 |
  78 |  0.02782   103.93 |
  79 |  0.02782   103.96 |
  80 |   0.0278   103.88 |
  81 |  0.02784   104.03 |
  82 |  0.02784   104.02 |
  83 |  0.02783   104.00 |
  84 |  0.02784   104.02 |
  85 |  0.02784   104.02 |
  86 |  0.02786   104.11 |
  87 |  0.02788   104.16 |
  88 |  0.02783   103.97 |
  89 |  0.02779   103.83 |
  90 |  0.02783   103.97 |
  91 |  0.02786   104.11 |
  92 |  0.02787   104.13 |
  93 |  0.02785   104.06 |
  94 |   0.0278   103.87 |
  95 |  0.02777   103.75 |
  96 |  0.02772   103.59 |
  97 |  0.02768   103.44 |
  98 |  0.02767   103.38 |
  99 |  0.02766   103.35 |
 100 |  0.02763   103.25 |
[1] "Random Forest variable coefficients"
                      %IncMSE IncNodePurity
graph0           2.976506e-04  1.660909e-01
graph1           9.080535e-04  3.937583e-01
graph2           9.980095e-04  2.275235e-01
graph3           1.287163e-03  3.838919e-01
graph4           1.692610e-03  3.599459e-01
graph5           2.524769e-03  5.500740e-01
graph6           3.017121e-04  4.010642e-01
graph7           3.759455e-03  7.264954e-01
graph8           2.284532e-04  1.530244e-01
graph9           3.413223e-04  2.796830e-01
graph10          2.677012e-03  8.533999e-01
graph11          2.303645e-03  5.541673e-01
graph12          5.948203e-04  4.233040e-01
graph13          1.009484e-03  4.682200e-01
graph14          2.129123e-03  4.282507e-01
graph15          1.689820e-03  4.380633e-01
graph16          1.269166e-03  4.387256e-01
graph17          1.561707e-03  4.404039e-01
graph18          1.074020e-03  3.875091e-01
graph19          8.250995e-04  3.117505e-01
graph20          2.925560e-03  8.845024e-01
graph21          9.754750e-04  6.334281e-01
graph22          1.789548e-03  7.950427e-01
graph23          3.223453e-03  8.908053e-01
graph24          1.844279e-03  6.940145e-01
graph25          2.355878e-03  1.164620e+00
graph26          1.286361e-03  4.607708e-01
graph27          2.774607e-03  3.718137e-01
graph28          1.179993e-03  3.901677e-01
graph29          3.811813e-04  2.013865e-01
orbit0           2.056473e-04  2.166511e-01
orbit1           1.829791e-03  3.706447e-01
orbit2           1.463341e-03  4.472903e-01
orbit3           5.138217e-04  1.972408e-01
orbit4           1.487389e-03  6.486623e-01
orbit5           7.188363e-04  4.225446e-01
orbit6           2.963706e-03  4.799426e-01
orbit7           9.034906e-04  4.819498e-01
orbit8           2.491207e-03  5.474808e-01
orbit9           9.901282e-04  4.095343e-01
orbit10          1.316868e-03  4.852510e-01
orbit11          8.513872e-04  3.355255e-01
orbit12          1.709174e-03  5.718006e-01
orbit13          5.672944e-04  3.464161e-01
orbit14          3.470904e-04  1.634020e-01
orbit15          3.426474e-04  4.821120e-01
orbit16          1.370811e-03  6.512716e-01
orbit17          1.368957e-03  5.424237e-01
orbit18          2.694683e-03  1.320480e+00
orbit19          1.734084e-03  4.872569e-01
orbit20          1.586442e-03  5.586283e-01
orbit21          8.902670e-04  8.649050e-01
orbit22          5.258850e-04  6.237729e-01
orbit23          1.243930e-03  6.762908e-01
orbit24          2.483264e-03  8.018820e-01
orbit25          4.611893e-04  5.195643e-01
orbit26          1.723757e-03  6.687617e-01
orbit27          1.985898e-03  5.919076e-01
orbit28          1.064392e-03  3.716315e-01
orbit29          1.301702e-03  4.820768e-01
orbit30          7.622246e-04  6.408800e-01
orbit31          1.338036e-03  4.004182e-01
orbit32          1.627332e-03  6.547976e-01
orbit33          2.300323e-04  5.747673e-01
orbit34          1.302808e-03  4.197556e-01
orbit35          1.397771e-03  6.006275e-01
orbit36          1.900441e-03  1.057490e+00
orbit37          1.602852e-03  5.041064e-01
orbit38          2.759556e-03  8.247447e-01
orbit39          1.525450e-03  9.971827e-01
orbit40          1.003551e-03  4.134206e-01
orbit41          8.533341e-04  4.418814e-01
orbit42          6.332689e-04  3.942142e-01
orbit43          7.035750e-04  3.048968e-01
orbit44          6.554213e-04  6.782925e-01
orbit45          2.175927e-03  1.174304e+00
orbit46          8.557698e-04  4.881983e-01
orbit47          2.777233e-03  7.948947e-01
orbit48          1.505884e-03  4.670567e-01
orbit49          2.525251e-03  1.201789e+00
orbit50          1.922876e-03  1.031468e+00
orbit51          2.810126e-03  6.379131e-01
orbit52          1.587664e-03  5.649580e-01
orbit53          5.732282e-04  5.542946e-01
orbit54          2.988654e-03  7.135095e-01
orbit55          6.206193e-04  3.656884e-01
orbit56          4.823189e-03  1.089658e+00
orbit57          8.764406e-04  2.807854e-01
orbit58          1.530741e-04  1.815877e-01
orbit59          2.623582e-03  6.768668e-01
orbit60          5.884822e-04  2.182130e-01
orbit61          1.140994e-03  5.349086e-01
orbit62          2.851466e-03  1.145553e+00
orbit63          2.698093e-03  6.054511e-01
orbit64          2.591494e-03  6.957622e-01
orbit65          4.251128e-03  1.003384e+00
orbit66          8.711782e-04  3.880302e-01
orbit67          4.689381e-04  2.504803e-01
orbit68          2.014661e-03  4.432572e-01
orbit69          9.014231e-04  4.552368e-01
orbit70          8.925978e-04  3.337508e-01
orbit71          6.073735e-04  1.138956e-01
orbit72          1.688928e-05  6.582974e-02
AP               1.610564e-05  1.324385e-01
bet              4.222589e-04  1.238250e+00
ecc              1.095452e-04  1.312216e-01
eccrad           4.279465e-05  2.517150e-01
close            1.072273e-03  2.171939e-01
constraint       1.571533e-03  8.576363e-01
coreness         6.992712e-04  7.230946e-01
knn              1.775148e-03  1.057136e+00
hubscore         4.098545e-04  3.763148e-01
pagerank         3.868943e-04  1.086156e+00
trans            1.318413e-03  1.077084e+00
evcent           1.684156e-04  1.963268e-01
first            2.532039e-04  2.684256e-01
upto_second      5.330585e-04  3.133993e-01
upto_third       1.383426e-04  2.518815e-01
upto_fourth      9.171943e-04  2.791668e-01
upto_fifth       1.367399e-03  5.532769e-01
upto_sixth       4.429215e-04  4.702453e-01
second           3.771685e-04  3.374497e-01
third            2.776582e-03  1.428242e+00
fourth           1.807669e-03  7.298193e-01
fifth            8.558549e-04  4.084223e-01
sixth            5.898433e-04  5.924423e-01
ratio1           1.261604e-03  9.087078e-01
ratio2           1.459458e-03  7.613272e-01
ratio3           9.721225e-04  5.815306e-01
ratio4           1.202900e-03  8.876443e-01
ratio5           1.800185e-03  2.692328e+00
ratio6           1.362373e-03  1.009395e+00
selfinter        1.948714e-04  2.606744e-01
walktrap_vertex  6.030502e-04  1.029102e+00
bigcom1          0.000000e+00  0.000000e+00
bigcom2          0.000000e+00  0.000000e+00
bigcom3          7.717996e-04  3.479618e-01
bigcom4          4.214810e-05  6.735265e-02
bigcom6          0.000000e+00  0.000000e+00
bigcom8          0.000000e+00  0.000000e+00
bigcom9          0.000000e+00  0.000000e+00
bigcom11         4.907579e-05  5.256341e-01
bigcom13         0.000000e+00  0.000000e+00
bigcom15         0.000000e+00  0.000000e+00
bigcom16         0.000000e+00  0.000000e+00
bigcom21         3.275420e-05  4.086076e-02
bigcom22         8.675963e-05  5.708018e-02
bigcom24         0.000000e+00  0.000000e+00
bigcom26         4.347792e-04  4.309342e-01
bigcom28         2.534172e-04  6.695770e-01
bigcom30         1.002978e-03  2.104173e+00
bigcom31         0.000000e+00  0.000000e+00
bigcom32        -8.281227e-05  2.308003e-01
bigcom33         0.000000e+00  0.000000e+00
bigcom34         0.000000e+00  0.000000e+00
bigcom36         0.000000e+00  0.000000e+00
bigcom37         0.000000e+00  0.000000e+00
bigcom38        -4.123377e-05  8.237477e-01
bigcom39         0.000000e+00  0.000000e+00
bigcom40        -3.432832e-06  2.715259e-02
bigcom43         0.000000e+00  0.000000e+00
bigcom44         0.000000e+00  0.000000e+00
bigcom46        -1.052682e-04  5.682946e-01
bigcom47         0.000000e+00  0.000000e+00
bigcom49         0.000000e+00  0.000000e+00
bigcom50         0.000000e+00  0.000000e+00
bigcom51         0.000000e+00  0.000000e+00
bigcom52        -4.698973e-06  1.014951e+00
bigcom54         0.000000e+00  0.000000e+00
bigcom56         0.000000e+00  0.000000e+00
bigcom62         0.000000e+00  0.000000e+00
bigcom66         0.000000e+00  0.000000e+00
bigcom68         0.000000e+00  0.000000e+00
bigcom69         0.000000e+00  0.000000e+00
bigcom71         0.000000e+00  0.000000e+00
bigcom72         0.000000e+00  0.000000e+00
bigcom73         0.000000e+00  0.000000e+00
bigcom74         0.000000e+00  0.000000e+00
bigcom75        -4.165193e-05  2.912908e-01
bigcom76         0.000000e+00  0.000000e+00
bigcom77         0.000000e+00  0.000000e+00
bigcom79         0.000000e+00  0.000000e+00
bigcom80         0.000000e+00  0.000000e+00
bigcom82         0.000000e+00  0.000000e+00
bigcom83         0.000000e+00  0.000000e+00
bigcom84         0.000000e+00  0.000000e+00
bigcom85         0.000000e+00  0.000000e+00
bigcom87         0.000000e+00  0.000000e+00
bigcom89         0.000000e+00  0.000000e+00
bigcom91         1.605749e-05  4.233034e-01
bigcom92        -5.575822e-05  4.712730e-02
bigcom93         0.000000e+00  0.000000e+00
bigcom96         0.000000e+00  0.000000e+00
bigcom97         0.000000e+00  0.000000e+00
bigcom98         0.000000e+00  0.000000e+00
bigcom99         0.000000e+00  0.000000e+00
bigcom101        0.000000e+00  0.000000e+00
bigcom104        0.000000e+00  0.000000e+00
bigcom106        0.000000e+00  0.000000e+00
bigcom109        0.000000e+00  0.000000e+00
bigcom113        0.000000e+00  0.000000e+00
bigcom116       -3.304801e-05  6.038060e-02
bigcom120        0.000000e+00  0.000000e+00
bigcom123        0.000000e+00  0.000000e+00
bigcom126        0.000000e+00  0.000000e+00
bigcom127        0.000000e+00  0.000000e+00
bigcom137        0.000000e+00  0.000000e+00
bigcom139        0.000000e+00  0.000000e+00
bigcom140        0.000000e+00  0.000000e+00
bigcom143        0.000000e+00  0.000000e+00
bigcom145        0.000000e+00  0.000000e+00
bigcom146        0.000000e+00  0.000000e+00
bigcom147        0.000000e+00  0.000000e+00
bigcom149        0.000000e+00  0.000000e+00
bigcom153        0.000000e+00  0.000000e+00
bigcom154        0.000000e+00  0.000000e+00
bigcom156        0.000000e+00  0.000000e+00
bigcom157        0.000000e+00  0.000000e+00
bigcom158        0.000000e+00  0.000000e+00
bigcom160        0.000000e+00  0.000000e+00
bigcom161        0.000000e+00  0.000000e+00
bigcom162        0.000000e+00  0.000000e+00
bigcom164        0.000000e+00  0.000000e+00
bigcom166        0.000000e+00  0.000000e+00
bigcom167        0.000000e+00  0.000000e+00
bigcom171        1.259842e-04  1.651787e+00
bigcom173        0.000000e+00  0.000000e+00
bigcom175        0.000000e+00  0.000000e+00
bigcom176        0.000000e+00  0.000000e+00
bigcom177        0.000000e+00  0.000000e+00
bigcom178        0.000000e+00  0.000000e+00
bigcom180        0.000000e+00  0.000000e+00
bigcom181        0.000000e+00  0.000000e+00
bigcom184        0.000000e+00  0.000000e+00
bigcom186       -2.294610e-05  6.156922e-01
bigcom187       -2.277152e-05  3.379764e-01
bigcom189        0.000000e+00  0.000000e+00
bigcom194        0.000000e+00  0.000000e+00
bigcom195        0.000000e+00  0.000000e+00
bigcom196       -1.047514e-05  4.039704e-01
bigcom204        0.000000e+00  0.000000e+00
bigcom205        0.000000e+00  0.000000e+00
bigcom212        0.000000e+00  0.000000e+00
bigcom214        0.000000e+00  0.000000e+00
bigcom222        0.000000e+00  0.000000e+00
bigcom223        0.000000e+00  0.000000e+00
bigcom226        0.000000e+00  0.000000e+00
bigcom227        0.000000e+00  0.000000e+00
bigcom229        0.000000e+00  0.000000e+00
bigcom233        0.000000e+00  0.000000e+00
bigcom236        0.000000e+00  0.000000e+00
bigcom237        0.000000e+00  0.000000e+00
bigcom246        0.000000e+00  0.000000e+00
bigcom248        0.000000e+00  0.000000e+00
bigcom249        0.000000e+00  0.000000e+00
bigcom250        0.000000e+00  0.000000e+00
bigcom254        0.000000e+00  0.000000e+00
bigcom266        0.000000e+00  0.000000e+00
bigcom269        0.000000e+00  0.000000e+00
bigcom272        0.000000e+00  0.000000e+00
bigcom274        0.000000e+00  0.000000e+00
bigcom281        0.000000e+00  0.000000e+00
bigcom291        0.000000e+00  0.000000e+00
bigcom292        0.000000e+00  0.000000e+00
bigcom295        0.000000e+00  0.000000e+00
bigcom299        0.000000e+00  0.000000e+00
bigcom301        0.000000e+00  0.000000e+00
bigcom306        0.000000e+00  0.000000e+00
bigcom309        0.000000e+00  0.000000e+00
bigcom314        0.000000e+00  0.000000e+00
bigcom321        0.000000e+00  0.000000e+00
bigcom341        0.000000e+00  0.000000e+00
bigcom350        0.000000e+00  0.000000e+00
bigcom353        0.000000e+00  0.000000e+00
bigcom359        0.000000e+00  0.000000e+00
bigcom363        0.000000e+00  0.000000e+00
bigcom365        0.000000e+00  0.000000e+00
bigcom385        2.300063e-05  7.029436e-01
bigcom386        0.000000e+00  0.000000e+00
bigcom408       -2.319184e-05  7.286620e-02
bigcom412        2.646277e-04  1.380069e+00
bigcom480        0.000000e+00  0.000000e+00
spin_vertex      8.065538e-04  2.177691e+00
membership_s1    6.318808e-04  2.203627e-01
membership_s3    0.000000e+00  0.000000e+00
membership_s4    0.000000e+00  9.090909e-03
membership_s5    2.613756e-04  1.451627e-01
membership_s6    1.480041e-04  5.890340e-02
membership_s7    4.649697e-05  1.702988e-01
membership_s8    0.000000e+00  0.000000e+00
membership_s9    0.000000e+00  0.000000e+00
membership_s11   0.000000e+00  0.000000e+00
membership_s12   0.000000e+00  0.000000e+00
membership_s14   0.000000e+00  0.000000e+00
membership_s15   8.622136e-06  2.862729e-01
membership_s16   0.000000e+00  0.000000e+00
membership_s17   0.000000e+00  0.000000e+00
membership_s18   0.000000e+00  0.000000e+00
membership_s20   0.000000e+00  0.000000e+00
membership_s21  -6.482415e-05  1.766431e-01
membership_s22   0.000000e+00  0.000000e+00
membership_s24   0.000000e+00  0.000000e+00
membership_s25   0.000000e+00  0.000000e+00
membership_s26   0.000000e+00  0.000000e+00
membership_s27   3.475320e-05  3.714211e-02
membership_s28   0.000000e+00  0.000000e+00
membership_s30   2.059453e-04  1.269422e-01
membership_s31  -5.924171e-06  2.604167e-02
membership_s32   1.304388e-03  1.413910e+00
membership_s33   0.000000e+00  0.000000e+00
membership_s36   0.000000e+00  7.271961e-17
membership_s37   0.000000e+00  0.000000e+00
V1               2.925801e-03  1.451358e+00
V2               1.663978e-03  1.939703e+00
pdi              3.334865e-05  1.450099e-01
adhesion         2.874301e-02  1.904621e+00
cohesion         2.825557e-02  1.843207e+00
inner            6.865919e-03  1.753756e+00
outer            3.177683e-03  2.334537e+00
ioratio          6.236383e-03  1.926280e+00
comsize          9.810448e-03  3.969755e+00
[1] "Dataset: med_targets Model GLM, run: 8 of 10 2015-06-22 17:31:26"
[1] "glmnet variable coefficients"
                         [,1]          [,2]
(Intercept)     -3.564901e+00 -5.222585e+01
graph0           6.227270e-40 -1.025584e-03
graph1          -1.252959e-42 -1.174913e-05
graph2           3.430398e-40 -3.344502e-04
graph3           6.538139e-44 -1.444014e-07
graph4          -6.179865e-45 -7.647047e-09
graph5           9.139741e-42 -1.542240e-05
graph6           6.538599e-43  7.275042e-07
graph7           3.194973e-41  2.091105e-05
graph8           7.146423e-41 -1.072568e-03
graph9           9.525479e-46 -5.181800e-09
graph10         -7.013984e-47 -7.508084e-11
graph11         -1.025839e-47 -1.355037e-11
graph12          5.898473e-45  6.242703e-09
graph13          2.902747e-44 -1.897337e-08
graph14         -4.557957e-46  2.038178e-09
graph15          8.335273e-43  1.051978e-06
graph16          2.606220e-45 -6.170269e-08
graph17          2.436772e-44 -1.988073e-08
graph18          5.748718e-43 -1.280357e-07
graph19          2.508023e-43  2.689815e-07
graph20         -1.527802e-43 -4.139639e-06
graph21          1.248646e-42  3.390262e-06
graph22          6.015848e-43 -7.120878e-06
graph23          1.199183e-42  5.148466e-07
graph24          2.605979e-42  2.646575e-06
graph25          1.223403e-41  3.327413e-05
graph26          9.591604e-42  9.184617e-06
graph27          5.890714e-41  2.492765e-05
graph28          3.811832e-41  3.994861e-05
graph29         -4.580872e-41 -1.165089e-03
orbit0           6.227270e-40 -1.006361e-03
orbit1          -1.740586e-42 -1.238972e-05
orbit2           4.248497e-41 -3.048930e-05
orbit3           3.430398e-40 -3.232662e-04
orbit4           9.945360e-44 -3.569370e-07
orbit5           1.503052e-43  1.607599e-07
orbit6          -6.184731e-45 -7.639797e-09
orbit7           4.748990e-42 -2.349865e-06
orbit8           9.139741e-42 -1.503406e-05
orbit9           2.051887e-42  4.636527e-06
orbit10          7.631670e-43  2.252693e-07
orbit11          3.229995e-41  1.642067e-05
orbit12          3.773071e-41  3.366292e-05
orbit13          1.089984e-40 -7.510321e-05
orbit14          7.146423e-41 -1.067514e-03
orbit15          1.651150e-45 -1.093578e-08
orbit16          7.514432e-45 -7.323750e-09
orbit17          6.638514e-46 -1.761512e-08
orbit18          6.122694e-46 -3.602067e-09
orbit19         -1.620200e-46 -2.217760e-10
orbit20         -1.111161e-46  1.697798e-09
orbit21          2.309832e-44  2.030044e-08
orbit22         -1.025843e-47 -1.364518e-11
orbit23          6.739483e-43 -2.390611e-07
orbit24          1.209285e-44  2.098152e-08
orbit25          5.387394e-45 -1.390863e-08
orbit26          9.494238e-44  3.559082e-07
orbit27          8.824860e-44  2.276242e-07
orbit28          1.960976e-43  4.177753e-07
orbit29          4.860252e-44 -9.606626e-08
orbit30          2.096742e-43 -2.170750e-06
orbit31         -1.315953e-45 -3.775792e-10
orbit32         -3.123126e-46  6.956029e-09
orbit33          3.662373e-42 -8.734208e-06
orbit34          8.335273e-43  1.139839e-06
orbit35         -6.585516e-45 -4.067624e-07
orbit36          1.846518e-43  1.713142e-07
orbit37         -8.397169e-46 -7.302607e-08
orbit38          8.354868e-43  3.342826e-06
orbit39          1.069301e-43  3.191367e-07
orbit40          2.628710e-44 -7.496185e-08
orbit41          3.451627e-43 -5.775680e-07
orbit42          1.371288e-41  3.316111e-05
orbit43          5.758249e-43 -7.185856e-08
orbit44          7.125964e-41 -1.529261e-04
orbit45          6.195639e-43  1.078745e-06
orbit46          6.698489e-43  9.348874e-07
orbit47          3.907711e-42  3.426295e-06
orbit48          4.870940e-43 -3.211033e-07
orbit49         -1.980259e-43 -4.483637e-06
orbit50          7.956131e-42 -8.557541e-06
orbit51          2.581225e-42  9.538900e-06
orbit52          2.877435e-42  3.914232e-06
orbit53          5.637953e-42  1.107622e-05
orbit54          5.866093e-43 -7.225727e-06
orbit55          6.349589e-41  2.092152e-04
orbit56          4.838621e-42  2.525594e-05
orbit57          8.192058e-43 -5.334291e-06
orbit58          2.237360e-41  1.435059e-05
orbit59          3.565711e-42  4.679134e-06
orbit60          8.333599e-42 -2.061864e-06
orbit61          8.215399e-41  1.906613e-04
orbit62          3.189584e-41  8.427234e-05
orbit63          3.994632e-41  5.329554e-05
orbit64          2.048428e-41  8.495632e-05
orbit65          2.939802e-41  6.823341e-05
orbit66          1.127469e-41 -1.533027e-05
orbit67          3.520922e-41 -2.438822e-05
orbit68          6.321561e-41  2.373212e-05
orbit69          3.151589e-40  2.946291e-04
orbit70          6.546428e-41  2.106058e-04
orbit71          2.184820e-41 -6.350959e-04
orbit72         -4.580872e-41 -1.168599e-03
AP              -3.822188e-40 -2.000213e-02
bet              5.126768e-43  4.086809e-06
ecc              8.408448e-39  2.428010e-02
eccrad           5.045069e-38  1.455298e-01
close           -8.967604e-38 -1.596997e-01
constraint      -5.014891e-38  3.655267e-01
coreness         7.981606e-40 -3.022718e-03
knn             -7.058962e-41 -2.815803e-04
hubscore         3.212122e-37  1.374185e-01
pagerank        -4.349158e-37 -3.880357e+00
trans           -7.641844e-39 -9.440222e-02
evcent           3.067198e-37  3.757680e-02
first            6.227270e-40 -1.002094e-03
upto_second     -3.864881e-42 -1.538315e-05
upto_third      -6.544106e-43 -8.257180e-07
upto_fourth     -4.019686e-42 -3.615394e-05
upto_fifth      -3.329429e-41  3.285730e-04
upto_sixth      -6.389264e-40  3.072622e-03
second          -3.924572e-42 -1.542535e-05
third            1.032452e-43  3.835756e-06
fourth           6.769380e-43 -1.347671e-06
fifth            4.439027e-42  4.418486e-05
sixth            3.261847e-41 -3.528961e-04
ratio1          -8.014813e-41 -2.582101e-04
ratio2           1.165968e-40 -1.259957e-03
ratio3           2.634265e-39  2.732334e-02
ratio4           1.459207e-38 -2.481457e-01
ratio5           1.298457e-37  1.418076e+00
ratio6           1.079938e-40 -1.912504e-03
selfinter        1.995083e-38  1.279723e-01
walktrap_vertex -3.956060e-38 -2.875787e-01
bigcom1         -3.035223e-38 -1.912470e-01
bigcom2         -2.782887e-38 -3.508974e-01
bigcom3          2.616022e-38  1.574146e-01
bigcom4         -1.695279e-38 -4.799026e-02
bigcom6         -2.782288e-38 -3.760665e-01
bigcom8         -2.133701e-38 -1.440342e-01
bigcom9         -2.791298e-38 -2.359121e-01
bigcom11         1.168529e-37  6.389468e-01
bigcom13        -2.787086e-38 -3.510337e-01
bigcom15        -2.788890e-38 -2.058328e-01
bigcom16        -2.784085e-38 -2.426922e-01
bigcom21         1.069122e-39 -6.517932e-02
bigcom22         1.329623e-38  7.704732e-02
bigcom24        -2.782288e-38 -2.543785e-01
bigcom26         6.934039e-38  4.625086e-01
bigcom28         8.782247e-38  3.500230e-01
bigcom30         1.891490e-37  7.340467e-01
bigcom31        -2.781690e-38 -2.503881e-01
bigcom32         1.744087e-37  1.007031e+00
bigcom33        -2.781091e-38 -6.157366e-01
bigcom34        -2.780493e-38 -2.831835e-01
bigcom36        -2.782887e-38 -3.833767e-01
bigcom37        -2.781091e-38 -3.241166e-01
bigcom38         4.774569e-37  1.977216e+00
bigcom39        -2.791298e-38 -3.188762e-01
bigcom40        -1.810153e-38 -2.756602e-02
bigcom43        -2.783486e-38 -2.912917e-01
bigcom44        -2.832886e-38 -1.194897e-01
bigcom46         2.253076e-37  1.020288e+00
bigcom47        -2.785285e-38 -4.294813e-01
bigcom49        -2.783486e-38 -2.489522e-01
bigcom50        -2.781091e-38 -4.132001e-01
bigcom51        -2.781091e-38 -3.522394e-01
bigcom52         4.776624e-37  1.552552e+00
bigcom54        -2.780493e-38 -1.877564e-01
bigcom56        -2.787086e-38 -4.062488e-01
bigcom62        -2.781690e-38 -3.976608e-01
bigcom66        -2.780493e-38 -3.165132e-01
bigcom68        -2.781690e-38 -2.526163e-01
bigcom69        -2.785285e-38 -3.882596e-01
bigcom71        -2.780493e-38 -1.737984e-01
bigcom72        -2.780493e-38 -1.496393e-01
bigcom73        -2.788890e-38 -4.341828e-01
bigcom74        -2.784085e-38 -3.528836e-01
bigcom75         3.091008e-37  1.072939e+00
bigcom76        -2.783486e-38 -2.779247e-01
bigcom77        -2.783486e-38 -4.313128e-01
bigcom79        -2.781091e-38 -4.884877e-01
bigcom80        -2.783486e-38 -4.780319e-01
bigcom82        -2.781091e-38 -4.468692e-01
bigcom83        -2.781091e-38 -1.552047e-01
bigcom84        -2.783486e-38 -4.652417e-01
bigcom85        -2.781091e-38 -3.627680e-01
bigcom87        -2.784085e-38 -4.244400e-01
bigcom89        -2.780493e-38 -2.384714e-01
bigcom91         1.166768e-37  6.390769e-01
bigcom92         2.546830e-38  5.641803e-01
bigcom93        -2.780493e-38 -1.258400e-01
bigcom96        -2.781690e-38 -3.952658e-01
bigcom97        -2.783486e-38 -4.662735e-01
bigcom98        -2.780493e-38 -5.003365e-01
bigcom99         0.000000e+00  0.000000e+00
bigcom101       -2.787687e-38 -2.219480e-01
bigcom104       -2.781091e-38 -4.688936e-01
bigcom106       -2.781091e-38 -4.958048e-01
bigcom109       -2.781091e-38 -2.682670e-01
bigcom113       -2.781091e-38 -4.293468e-01
bigcom116        3.792799e-39  5.178974e-03
bigcom120       -2.781690e-38 -3.780012e-01
bigcom123       -2.781091e-38 -3.354780e-01
bigcom126       -2.780493e-38 -2.454845e-01
bigcom127       -2.783486e-38 -3.085843e-01
bigcom137       -2.783486e-38 -5.387032e-01
bigcom139       -2.781690e-38 -3.444732e-01
bigcom140       -2.781690e-38 -3.983776e-01
bigcom143       -2.780493e-38 -4.096617e-01
bigcom145       -2.781690e-38 -2.724014e-01
bigcom146       -2.781091e-38 -3.059445e-01
bigcom147       -2.787086e-38 -2.084127e-01
bigcom149       -2.782288e-38 -3.226442e-01
bigcom153       -2.784685e-38 -3.345158e-01
bigcom154       -2.780493e-38 -1.805619e-01
bigcom156       -2.782887e-38 -4.257005e-01
bigcom157       -2.787687e-38 -1.184589e-01
bigcom158       -2.781091e-38 -3.720017e-01
bigcom160       -2.780493e-38 -4.274224e-01
bigcom161       -2.781690e-38 -3.312355e-01
bigcom162       -2.781091e-38 -3.453184e-01
bigcom164       -2.780493e-38 -3.756857e-01
bigcom166       -2.783486e-38 -3.068844e-01
bigcom167       -2.786486e-38 -4.655512e-01
bigcom171        3.770521e-37  1.392313e+00
bigcom173       -2.781091e-38 -4.348276e-01
bigcom175       -2.781091e-38 -1.997110e-01
bigcom176       -2.780493e-38 -2.319522e-01
bigcom177       -2.781091e-38 -2.949411e-01
bigcom178       -2.781091e-38 -4.340785e-01
bigcom180       -2.780493e-38 -1.917227e-01
bigcom181       -2.785885e-38 -2.552596e-01
bigcom184       -2.781690e-38 -3.748154e-01
bigcom186        4.774569e-37  1.329689e+00
bigcom187        4.774569e-37  1.243320e+00
bigcom189       -2.783486e-38 -2.729062e-01
bigcom194       -2.781690e-38 -2.929654e-01
bigcom195       -2.780493e-38 -3.507200e-01
bigcom196        3.091008e-37  9.084456e-01
bigcom204        0.000000e+00  0.000000e+00
bigcom205       -2.781091e-38 -4.028397e-01
bigcom212       -2.781091e-38 -3.247548e-01
bigcom214       -2.780493e-38 -2.511658e-01
bigcom222       -2.781091e-38 -2.417083e-01
bigcom223       -2.783486e-38 -4.192275e-01
bigcom226       -2.781690e-38 -2.423448e-01
bigcom227       -2.781690e-38 -2.948357e-01
bigcom229       -2.780493e-38 -2.133639e-01
bigcom233       -2.781091e-38 -3.599315e-01
bigcom236       -2.780493e-38 -1.754713e-01
bigcom237       -2.781690e-38 -3.742083e-01
bigcom246       -2.784085e-38 -3.208851e-01
bigcom248       -2.785885e-38 -4.381470e-01
bigcom249       -2.782288e-38 -3.686841e-01
bigcom250       -2.788288e-38 -1.788144e-01
bigcom254       -2.781091e-38 -2.431133e-01
bigcom266       -2.781690e-38 -4.460206e-01
bigcom269        0.000000e+00  0.000000e+00
bigcom272       -2.780493e-38 -3.252363e-01
bigcom274       -2.794314e-38 -1.741386e-01
bigcom281       -2.782887e-38 -2.276436e-01
bigcom291       -2.782887e-38 -2.919807e-01
bigcom292       -2.781091e-38 -4.233439e-01
bigcom295       -2.782887e-38 -3.905220e-01
bigcom299       -2.781091e-38 -4.670887e-01
bigcom301       -2.784085e-38 -2.522597e-01
bigcom306       -2.780493e-38 -1.909303e-01
bigcom309       -2.780493e-38 -3.676135e-01
bigcom314       -2.782288e-38 -3.775417e-01
bigcom321       -2.780493e-38 -5.604744e-01
bigcom341       -2.781091e-38 -3.249877e-01
bigcom350       -2.781690e-38 -3.730246e-01
bigcom353       -2.781091e-38 -2.412219e-01
bigcom359       -2.780493e-38 -3.692447e-01
bigcom363       -2.780493e-38 -3.417640e-01
bigcom365       -2.781690e-38 -4.981504e-01
bigcom385        4.774569e-37  1.707312e+00
bigcom386       -2.781091e-38 -1.729355e-01
bigcom408        3.091008e-37  1.021969e+00
bigcom412        9.827246e-37  2.785204e+00
bigcom480       -2.780493e-38 -2.618349e-01
spin_vertex      1.208281e-38 -1.848664e-01
membership_s1    2.444277e-38  1.483858e-01
membership_s3   -2.780493e-38 -4.106780e-01
membership_s4   -2.110173e-38 -1.056696e-01
membership_s5   -1.431823e-38 -1.292626e-02
membership_s6   -2.040251e-38 -7.516671e-02
membership_s7   -1.730267e-38  1.496211e-02
membership_s8   -2.781091e-38 -3.240301e-01
membership_s9   -2.781690e-38 -4.652227e-01
membership_s11  -2.781091e-38 -5.073628e-01
membership_s12  -2.783486e-38 -3.518463e-01
membership_s14  -2.781690e-38 -5.285936e-01
membership_s15   1.194382e-38  3.514143e-01
membership_s16  -2.782887e-38 -2.139532e-01
membership_s17  -2.780493e-38 -4.466104e-01
membership_s18  -2.804011e-38 -2.632256e-01
membership_s20  -2.780493e-38 -3.517396e-01
membership_s21  -1.227375e-39 -3.455453e-02
membership_s22  -2.787687e-38 -2.817187e-01
membership_s24  -2.788890e-38 -2.313984e-01
membership_s25  -2.790093e-38 -2.046674e-01
membership_s26   0.000000e+00  0.000000e+00
membership_s27  -2.076142e-38 -6.182680e-02
membership_s28  -2.781690e-38 -4.211327e-01
membership_s30   4.302980e-38  1.372209e-01
membership_s31  -1.963621e-38 -1.638678e-01
membership_s32   7.411842e-38  4.541717e-01
membership_s33  -2.780493e-38 -2.721007e-01
membership_s36  -3.249382e-38 -2.072081e-01
membership_s37  -2.794918e-38 -2.199837e-01
V1               7.297517e-38  1.707778e-01
V2              -2.967666e-38 -2.795421e-01
pdi             -1.190457e-35 -4.472017e+02
adhesion        -2.252164e-41 -6.101125e-05
cohesion         4.504369e-41  1.214486e-04
inner            4.169133e-43  9.847928e-07
outer           -2.481823e-41 -5.435287e-05
ioratio         -1.584723e-37 -4.036561e-01
comsize          9.028908e-41  3.685485e-04
[1] "Dataset: med_targets Model GBM, run: 9 of 10 2015-06-22 17:32:10"
Iter   TrainDeviance   ValidDeviance   StepSize   Improve
     1        0.2414            -nan     0.0100    0.0004
     2        0.2380            -nan     0.0100    0.0005
     3        0.2346            -nan     0.0100    0.0004
     4        0.2316            -nan     0.0100    0.0005
     5        0.2289            -nan     0.0100    0.0001
     6        0.2267            -nan     0.0100    0.0002
     7        0.2241            -nan     0.0100    0.0005
     8        0.2223            -nan     0.0100    0.0003
     9        0.2207            -nan     0.0100    0.0003
    10        0.2184            -nan     0.0100    0.0002
    20        0.2033            -nan     0.0100    0.0001
    40        0.1834            -nan     0.0100    0.0002
    60        0.1698            -nan     0.0100   -0.0000
    80        0.1584            -nan     0.0100    0.0001
   100        0.1491            -nan     0.0100   -0.0000
   120        0.1415            -nan     0.0100   -0.0000
   140        0.1346            -nan     0.0100   -0.0000
   160        0.1279            -nan     0.0100    0.0000
   180        0.1217            -nan     0.0100   -0.0000
   194        0.1180            -nan     0.0100   -0.0000

[1] "GBM variable coefficients"
                            var     rel.inf
comsize                 comsize 4.363849733
bigcom30               bigcom30 3.571315047
bigcom171             bigcom171 3.199918408
V2                           V2 3.198902536
ratio5                   ratio5 2.425678291
trans                     trans 2.402436133
walktrap_vertex walktrap_vertex 2.239667161
orbit18                 orbit18 2.002583452
V1                           V1 1.993802086
membership_s32   membership_s32 1.885325681
cohesion               cohesion 1.881857168
orbit62                 orbit62 1.822604823
pagerank               pagerank 1.736945279
third                     third 1.629679703
bet                         bet 1.595180275
graph20                 graph20 1.503737270
graph7                   graph7 1.482723856
outer                     outer 1.479504699
adhesion               adhesion 1.454398307
orbit69                 orbit69 1.435484329
knn                         knn 1.422957292
graph22                 graph22 1.321150613
bigcom28               bigcom28 1.292897319
bigcom46               bigcom46 1.281384861
spin_vertex         spin_vertex 1.242135388
orbit50                 orbit50 1.208828925
graph25                 graph25 1.171697652
constraint           constraint 1.110420863
orbit36                 orbit36 1.103720743
selfinter             selfinter 1.055407356
orbit38                 orbit38 1.027516334
inner                     inner 0.983088947
bigcom52               bigcom52 0.928978674
orbit24                 orbit24 0.925339310
orbit30                 orbit30 0.865702652
graph5                   graph5 0.862257414
orbit45                 orbit45 0.832600824
orbit56                 orbit56 0.819954575
orbit48                 orbit48 0.817436399
graph4                   graph4 0.814716954
ratio4                   ratio4 0.764534680
graph1                   graph1 0.761581230
orbit55                 orbit55 0.724240642
graph0                   graph0 0.719238215
orbit27                 orbit27 0.714514449
graph23                 graph23 0.711053746
orbit39                 orbit39 0.702842182
graph3                   graph3 0.685748519
ioratio                 ioratio 0.646740984
coreness               coreness 0.633725766
orbit47                 orbit47 0.630273066
graph10                 graph10 0.615395247
graph24                 graph24 0.602647827
fourth                   fourth 0.595378134
graph26                 graph26 0.594556912
ratio1                   ratio1 0.594504039
orbit11                 orbit11 0.588807763
graph19                 graph19 0.577146985
orbit52                 orbit52 0.565605267
orbit63                 orbit63 0.544861215
orbit41                 orbit41 0.532654292
orbit54                 orbit54 0.528582631
orbit46                 orbit46 0.524586140
graph16                 graph16 0.504151828
orbit64                 orbit64 0.495643316
graph6                   graph6 0.490590475
graph15                 graph15 0.487473993
membership_s1     membership_s1 0.486904264
bigcom11               bigcom11 0.483128731
orbit44                 orbit44 0.479754736
graph13                 graph13 0.457037080
orbit40                 orbit40 0.452076320
orbit28                 orbit28 0.444027495
graph2                   graph2 0.441359906
upto_fifth           upto_fifth 0.425854981
orbit16                 orbit16 0.425083622
orbit53                 orbit53 0.410408425
ecc                         ecc 0.407849314
orbit10                 orbit10 0.407659278
orbit9                   orbit9 0.404920315
ratio6                   ratio6 0.403526954
orbit51                 orbit51 0.402847611
graph12                 graph12 0.402700289
orbit33                 orbit33 0.401568688
orbit58                 orbit58 0.400843690
orbit20                 orbit20 0.399593666
orbit65                 orbit65 0.386290069
graph9                   graph9 0.385739509
graph11                 graph11 0.375677479
orbit25                 orbit25 0.362102047
orbit26                 orbit26 0.346424530
orbit31                 orbit31 0.346172506
orbit49                 orbit49 0.336664200
graph17                 graph17 0.333833735
fifth                     fifth 0.322843964
orbit19                 orbit19 0.296461684
graph8                   graph8 0.283024764
orbit29                 orbit29 0.275768211
graph27                 graph27 0.269268863
orbit60                 orbit60 0.266408084
graph21                 graph21 0.258958651
upto_sixth           upto_sixth 0.256818282
orbit5                   orbit5 0.249742648
orbit32                 orbit32 0.242283010
graph18                 graph18 0.238349907
ratio3                   ratio3 0.237624124
orbit42                 orbit42 0.228267402
orbit70                 orbit70 0.219806334
orbit13                 orbit13 0.212838780
close                     close 0.209618050
bigcom4                 bigcom4 0.204942946
bigcom38               bigcom38 0.200172205
orbit23                 orbit23 0.190961454
graph14                 graph14 0.189411718
orbit21                 orbit21 0.170736564
orbit61                 orbit61 0.160269433
upto_second         upto_second 0.156820383
orbit37                 orbit37 0.152827622
membership_s30   membership_s30 0.140458276
orbit7                   orbit7 0.135031904
orbit67                 orbit67 0.133727031
orbit2                   orbit2 0.130892199
orbit4                   orbit4 0.129015045
orbit35                 orbit35 0.124519558
orbit66                 orbit66 0.122460566
orbit17                 orbit17 0.121611552
sixth                     sixth 0.103756396
graph29                 graph29 0.101092238
membership_s5     membership_s5 0.100909911
bigcom32               bigcom32 0.100556225
bigcom26               bigcom26 0.094501453
orbit68                 orbit68 0.094092705
orbit71                 orbit71 0.093059357
ratio2                   ratio2 0.092242900
second                   second 0.088104909
orbit12                 orbit12 0.082118013
orbit15                 orbit15 0.074367448
orbit59                 orbit59 0.074338802
graph28                 graph28 0.073921462
AP                           AP 0.063262466
bigcom3                 bigcom3 0.055644373
evcent                   evcent 0.051653606
orbit1                   orbit1 0.034894399
upto_third           upto_third 0.030486111
pdi                         pdi 0.030295658
upto_fourth         upto_fourth 0.024557075
bigcom92               bigcom92 0.020667839
bigcom196             bigcom196 0.010672494
membership_s21   membership_s21 0.009376960
membership_s27   membership_s27 0.008787782
bigcom116             bigcom116 0.008380146
bigcom408             bigcom408 0.005401748
orbit0                   orbit0 0.000000000
orbit3                   orbit3 0.000000000
orbit6                   orbit6 0.000000000
orbit8                   orbit8 0.000000000
orbit14                 orbit14 0.000000000
orbit22                 orbit22 0.000000000
orbit34                 orbit34 0.000000000
orbit43                 orbit43 0.000000000
orbit57                 orbit57 0.000000000
orbit72                 orbit72 0.000000000
eccrad                   eccrad 0.000000000
hubscore               hubscore 0.000000000
first                     first 0.000000000
bigcom1                 bigcom1 0.000000000
bigcom2                 bigcom2 0.000000000
bigcom6                 bigcom6 0.000000000
bigcom8                 bigcom8 0.000000000
bigcom9                 bigcom9 0.000000000
bigcom13               bigcom13 0.000000000
bigcom15               bigcom15 0.000000000
bigcom16               bigcom16 0.000000000
bigcom21               bigcom21 0.000000000
bigcom22               bigcom22 0.000000000
bigcom24               bigcom24 0.000000000
bigcom31               bigcom31 0.000000000
bigcom33               bigcom33 0.000000000
bigcom34               bigcom34 0.000000000
bigcom36               bigcom36 0.000000000
bigcom37               bigcom37 0.000000000
bigcom39               bigcom39 0.000000000
bigcom40               bigcom40 0.000000000
bigcom43               bigcom43 0.000000000
bigcom44               bigcom44 0.000000000
bigcom47               bigcom47 0.000000000
bigcom49               bigcom49 0.000000000
bigcom50               bigcom50 0.000000000
bigcom51               bigcom51 0.000000000
bigcom54               bigcom54 0.000000000
bigcom56               bigcom56 0.000000000
bigcom62               bigcom62 0.000000000
bigcom66               bigcom66 0.000000000
bigcom68               bigcom68 0.000000000
bigcom69               bigcom69 0.000000000
bigcom71               bigcom71 0.000000000
bigcom72               bigcom72 0.000000000
bigcom73               bigcom73 0.000000000
bigcom74               bigcom74 0.000000000
bigcom75               bigcom75 0.000000000
bigcom76               bigcom76 0.000000000
bigcom77               bigcom77 0.000000000
bigcom79               bigcom79 0.000000000
bigcom80               bigcom80 0.000000000
bigcom82               bigcom82 0.000000000
bigcom83               bigcom83 0.000000000
bigcom84               bigcom84 0.000000000
bigcom85               bigcom85 0.000000000
bigcom87               bigcom87 0.000000000
bigcom89               bigcom89 0.000000000
bigcom91               bigcom91 0.000000000
bigcom93               bigcom93 0.000000000
bigcom96               bigcom96 0.000000000
bigcom97               bigcom97 0.000000000
bigcom98               bigcom98 0.000000000
bigcom99               bigcom99 0.000000000
bigcom101             bigcom101 0.000000000
bigcom104             bigcom104 0.000000000
bigcom106             bigcom106 0.000000000
bigcom109             bigcom109 0.000000000
bigcom113             bigcom113 0.000000000
bigcom120             bigcom120 0.000000000
bigcom123             bigcom123 0.000000000
bigcom126             bigcom126 0.000000000
bigcom127             bigcom127 0.000000000
bigcom137             bigcom137 0.000000000
bigcom139             bigcom139 0.000000000
bigcom140             bigcom140 0.000000000
bigcom143             bigcom143 0.000000000
bigcom145             bigcom145 0.000000000
bigcom146             bigcom146 0.000000000
bigcom147             bigcom147 0.000000000
bigcom149             bigcom149 0.000000000
bigcom153             bigcom153 0.000000000
bigcom154             bigcom154 0.000000000
bigcom156             bigcom156 0.000000000
bigcom157             bigcom157 0.000000000
bigcom158             bigcom158 0.000000000
bigcom160             bigcom160 0.000000000
bigcom161             bigcom161 0.000000000
bigcom162             bigcom162 0.000000000
bigcom164             bigcom164 0.000000000
bigcom166             bigcom166 0.000000000
bigcom167             bigcom167 0.000000000
bigcom173             bigcom173 0.000000000
bigcom175             bigcom175 0.000000000
bigcom176             bigcom176 0.000000000
bigcom177             bigcom177 0.000000000
bigcom178             bigcom178 0.000000000
bigcom180             bigcom180 0.000000000
bigcom181             bigcom181 0.000000000
bigcom184             bigcom184 0.000000000
bigcom186             bigcom186 0.000000000
bigcom187             bigcom187 0.000000000
bigcom189             bigcom189 0.000000000
bigcom194             bigcom194 0.000000000
bigcom195             bigcom195 0.000000000
bigcom204             bigcom204 0.000000000
bigcom205             bigcom205 0.000000000
bigcom212             bigcom212 0.000000000
bigcom214             bigcom214 0.000000000
bigcom222             bigcom222 0.000000000
bigcom223             bigcom223 0.000000000
bigcom226             bigcom226 0.000000000
bigcom227             bigcom227 0.000000000
bigcom229             bigcom229 0.000000000
bigcom233             bigcom233 0.000000000
bigcom236             bigcom236 0.000000000
bigcom237             bigcom237 0.000000000
bigcom246             bigcom246 0.000000000
bigcom248             bigcom248 0.000000000
bigcom249             bigcom249 0.000000000
bigcom250             bigcom250 0.000000000
bigcom254             bigcom254 0.000000000
bigcom266             bigcom266 0.000000000
bigcom269             bigcom269 0.000000000
bigcom272             bigcom272 0.000000000
bigcom274             bigcom274 0.000000000
bigcom281             bigcom281 0.000000000
bigcom291             bigcom291 0.000000000
bigcom292             bigcom292 0.000000000
bigcom295             bigcom295 0.000000000
bigcom299             bigcom299 0.000000000
bigcom301             bigcom301 0.000000000
bigcom306             bigcom306 0.000000000
bigcom309             bigcom309 0.000000000
bigcom314             bigcom314 0.000000000
bigcom321             bigcom321 0.000000000
bigcom341             bigcom341 0.000000000
bigcom350             bigcom350 0.000000000
bigcom353             bigcom353 0.000000000
bigcom359             bigcom359 0.000000000
bigcom363             bigcom363 0.000000000
bigcom365             bigcom365 0.000000000
bigcom385             bigcom385 0.000000000
bigcom386             bigcom386 0.000000000
bigcom412             bigcom412 0.000000000
bigcom480             bigcom480 0.000000000
membership_s3     membership_s3 0.000000000
membership_s4     membership_s4 0.000000000
membership_s6     membership_s6 0.000000000
membership_s7     membership_s7 0.000000000
membership_s8     membership_s8 0.000000000
membership_s9     membership_s9 0.000000000
membership_s11   membership_s11 0.000000000
membership_s12   membership_s12 0.000000000
membership_s14   membership_s14 0.000000000
membership_s15   membership_s15 0.000000000
membership_s16   membership_s16 0.000000000
membership_s17   membership_s17 0.000000000
membership_s18   membership_s18 0.000000000
membership_s20   membership_s20 0.000000000
membership_s22   membership_s22 0.000000000
membership_s24   membership_s24 0.000000000
membership_s25   membership_s25 0.000000000
membership_s26   membership_s26 0.000000000
membership_s28   membership_s28 0.000000000
membership_s31   membership_s31 0.000000000
membership_s33   membership_s33 0.000000000
membership_s36   membership_s36 0.000000000
membership_s37   membership_s37 0.000000000
[1] "Dataset: med_targets Model RF, run: 9 of 10 2015-06-22 17:33:18"
     |      Out-of-bag   |
Tree |      MSE  %Var(y) |
   1 |  0.04795   184.55 |
   2 |   0.0465   178.98 |
   3 |  0.04423   170.26 |
   4 |    0.046   177.04 |
   5 |  0.04414   169.91 |
   6 |  0.04156   159.96 |
   7 |  0.03899   150.07 |
   8 |  0.03712   142.86 |
   9 |  0.03579   137.77 |
  10 |  0.03387   130.36 |
  11 |  0.03259   125.44 |
  12 |  0.03168   121.94 |
  13 |  0.03075   118.37 |
  14 |  0.03023   116.34 |
  15 |  0.03002   115.56 |
  16 |  0.02999   115.42 |
  17 |  0.02971   114.34 |
  18 |  0.02976   114.53 |
  19 |  0.02942   113.22 |
  20 |  0.02896   111.48 |
  21 |   0.0286   110.09 |
  22 |  0.02833   109.06 |
  23 |  0.02841   109.35 |
  24 |  0.02833   109.05 |
  25 |  0.02828   108.87 |
  26 |  0.02821   108.57 |
  27 |  0.02813   108.27 |
  28 |  0.02813   108.28 |
  29 |  0.02792   107.45 |
  30 |   0.0279   107.38 |
  31 |  0.02775   106.82 |
  32 |  0.02775   106.82 |
  33 |  0.02778   106.93 |
  34 |   0.0276   106.23 |
  35 |  0.02753   105.96 |
  36 |  0.02756   106.09 |
  37 |  0.02754   106.02 |
  38 |  0.02747   105.72 |
  39 |  0.02745   105.67 |
  40 |  0.02723   104.80 |
  41 |  0.02719   104.64 |
  42 |   0.0272   104.70 |
  43 |  0.02717   104.57 |
  44 |  0.02702   103.99 |
  45 |  0.02699   103.90 |
  46 |  0.02692   103.62 |
  47 |  0.02679   103.10 |
  48 |  0.02671   102.82 |
  49 |   0.0267   102.79 |
  50 |  0.02668   102.71 |
  51 |  0.02663   102.48 |
  52 |  0.02652   102.08 |
  53 |  0.02644   101.76 |
  54 |  0.02639   101.59 |
  55 |  0.02647   101.87 |
  56 |  0.02646   101.84 |
  57 |  0.02651   102.05 |
  58 |  0.02644   101.78 |
  59 |  0.02644   101.77 |
  60 |  0.02641   101.66 |
  61 |  0.02641   101.65 |
  62 |  0.02647   101.88 |
  63 |  0.02648   101.91 |
  64 |  0.02642   101.70 |
  65 |  0.02645   101.79 |
  66 |  0.02643   101.74 |
  67 |  0.02641   101.67 |
  68 |  0.02635   101.42 |
  69 |  0.02628   101.17 |
  70 |  0.02625   101.05 |
  71 |  0.02621   100.87 |
  72 |  0.02621   100.88 |
  73 |  0.02621   100.89 |
  74 |  0.02613   100.59 |
  75 |  0.02613   100.57 |
  76 |  0.02614   100.63 |
  77 |  0.02617   100.72 |
  78 |   0.0261   100.46 |
  79 |  0.02608   100.37 |
  80 |  0.02606   100.31 |
  81 |  0.02608   100.38 |
  82 |  0.02609   100.43 |
  83 |  0.02611   100.51 |
  84 |  0.02612   100.52 |
  85 |  0.02608   100.38 |
  86 |  0.02603   100.21 |
  87 |  0.02607   100.36 |
  88 |  0.02605   100.26 |
  89 |  0.02607   100.33 |
  90 |  0.02608   100.38 |
  91 |  0.02604   100.25 |
  92 |  0.02603   100.19 |
  93 |  0.02601   100.12 |
  94 |  0.02596    99.93 |
  95 |  0.02595    99.90 |
  96 |  0.02596    99.93 |
  97 |  0.02594    99.84 |
  98 |  0.02589    99.65 |
  99 |  0.02585    99.49 |
 100 |  0.02585    99.48 |
[1] "Random Forest variable coefficients"
                      %IncMSE IncNodePurity
graph0           1.148423e-04  2.495735e-01
graph1           1.491705e-03  2.842683e-01
graph2           7.462864e-04  3.684322e-01
graph3           1.376269e-03  1.738305e-01
graph4           4.296645e-04  4.460014e-01
graph5           1.248837e-03  3.427782e-01
graph6           1.069355e-03  3.248180e-01
graph7           2.839227e-03  4.932081e-01
graph8           8.596732e-05  1.145377e-01
graph9           7.339012e-04  2.762878e-01
graph10          1.747695e-03  6.355049e-01
graph11          2.139348e-03  6.547010e-01
graph12          1.511256e-03  5.348676e-01
graph13          5.141249e-04  2.326936e-01
graph14          4.000458e-04  2.781693e-01
graph15          1.233062e-03  3.584223e-01
graph16          1.465407e-03  3.637757e-01
graph17          5.373011e-04  4.442471e-01
graph18          1.160583e-03  3.751792e-01
graph19          1.297521e-03  6.186992e-01
graph20          2.521072e-03  1.095955e+00
graph21          8.792597e-04  4.628735e-01
graph22          3.135501e-03  5.298630e-01
graph23          3.388209e-03  5.859441e-01
graph24          5.460830e-04  3.282271e-01
graph25          1.464953e-03  8.151739e-01
graph26          1.302706e-03  5.282106e-01
graph27          1.866276e-03  4.286604e-01
graph28          6.553858e-04  1.835359e-01
graph29          1.402626e-04  1.208734e-01
orbit0           1.775537e-04  2.301035e-01
orbit1           1.039775e-03  3.154533e-01
orbit2           7.667279e-04  3.647314e-01
orbit3           2.519109e-04  3.791017e-01
orbit4           1.147493e-03  3.969033e-01
orbit5           4.967538e-04  4.392387e-01
orbit6           7.047970e-04  3.783984e-01
orbit7           5.734024e-04  2.697185e-01
orbit8           1.183518e-03  3.396103e-01
orbit9           6.445618e-04  4.449049e-01
orbit10          1.054714e-03  3.456371e-01
orbit11          6.569559e-04  6.071873e-01
orbit12          9.967133e-04  4.649381e-01
orbit13          1.087803e-03  4.055946e-01
orbit14          2.852952e-04  1.797733e-01
orbit15          8.570918e-04  3.575078e-01
orbit16          2.787114e-04  5.053183e-01
orbit17          4.202367e-04  2.827726e-01
orbit18          3.607226e-03  1.251813e+00
orbit19          1.515505e-04  3.883314e-01
orbit20          1.045586e-03  5.529726e-01
orbit21          6.632843e-04  6.859124e-01
orbit22          3.656087e-04  3.029837e-01
orbit23          9.236758e-04  4.896919e-01
orbit24          1.792065e-03  7.104399e-01
orbit25          2.449182e-03  6.502996e-01
orbit26          5.080756e-04  2.593576e-01
orbit27          1.840607e-03  6.503704e-01
orbit28          8.715197e-04  3.805447e-01
orbit29          1.585525e-03  4.065169e-01
orbit30          7.261002e-04  8.845619e-01
orbit31          5.688803e-04  4.946442e-01
orbit32          1.678118e-03  7.110294e-01
orbit33          3.651670e-04  4.059034e-01
orbit34          9.110793e-04  4.662548e-01
orbit35          1.698893e-03  5.422599e-01
orbit36          1.874491e-03  1.126727e+00
orbit37          5.238903e-04  5.397577e-01
orbit38          4.583138e-04  5.554366e-01
orbit39          1.785232e-03  8.019483e-01
orbit40          1.034525e-03  6.233214e-01
orbit41          4.311658e-04  3.509732e-01
orbit42          4.971940e-04  4.577550e-01
orbit43          4.067539e-04  3.167043e-01
orbit44          3.832018e-04  3.907368e-01
orbit45          1.429922e-03  8.237824e-01
orbit46          1.497567e-03  4.640126e-01
orbit47          8.545778e-04  5.384006e-01
orbit48          1.336875e-03  3.649136e-01
orbit49          2.254134e-03  1.101939e+00
orbit50          2.121576e-03  9.599892e-01
orbit51          1.368022e-03  7.968503e-01
orbit52          1.243934e-03  6.599946e-01
orbit53          1.271401e-03  4.673134e-01
orbit54          2.808323e-03  6.362687e-01
orbit55          7.408091e-04  6.368962e-01
orbit56          3.454511e-03  9.997817e-01
orbit57          1.278597e-03  4.541108e-01
orbit58          2.860945e-04  1.936458e-01
orbit59          6.474180e-04  3.180907e-01
orbit60          1.065328e-03  5.042121e-01
orbit61          1.052010e-03  5.817613e-01
orbit62          3.802828e-03  1.301004e+00
orbit63          1.830673e-03  8.096869e-01
orbit64          1.998486e-03  5.796009e-01
orbit65          1.453252e-03  5.382062e-01
orbit66          1.189971e-03  3.768250e-01
orbit67          8.413089e-04  3.219022e-01
orbit68          2.228568e-03  3.100596e-01
orbit69          8.623379e-04  7.659594e-01
orbit70          1.533014e-03  4.293322e-01
orbit71          2.817368e-04  1.287023e-01
orbit72          1.535623e-04  1.517111e-01
AP              -2.698883e-06  1.038449e-01
bet              2.209754e-04  1.292202e+00
ecc              1.542889e-05  2.107578e-01
eccrad           4.154593e-05  1.240116e-01
close            7.140266e-04  2.970312e-01
constraint       1.513121e-03  9.258388e-01
coreness         4.484160e-04  4.192220e-01
knn              1.470783e-03  7.929432e-01
hubscore         4.867437e-04  5.423457e-01
pagerank         5.945305e-04  1.281324e+00
trans            1.037345e-03  1.294217e+00
evcent           4.145780e-04  2.899480e-01
first            8.829518e-05  2.197608e-01
upto_second      6.005948e-04  2.485378e-01
upto_third       5.942823e-05  3.022221e-01
upto_fourth      1.152793e-03  2.233018e-01
upto_fifth       1.041676e-03  6.154865e-01
upto_sixth       8.196201e-04  5.173872e-01
second           3.166695e-04  2.801611e-01
third            2.055403e-03  1.698569e+00
fourth           7.535300e-04  8.334544e-01
fifth            6.096021e-04  5.873961e-01
sixth            1.465647e-03  5.560199e-01
ratio1           1.706248e-03  7.092631e-01
ratio2           1.259236e-03  6.883847e-01
ratio3           5.179175e-04  7.610494e-01
ratio4           2.564297e-03  1.408352e+00
ratio5           2.145597e-03  2.509868e+00
ratio6           1.366995e-03  7.121644e-01
selfinter        9.431970e-05  5.257195e-01
walktrap_vertex  6.179306e-04  1.400505e+00
bigcom1          7.201403e-05  5.287469e-02
bigcom2          0.000000e+00  0.000000e+00
bigcom3          2.974219e-04  2.919180e-01
bigcom4          9.844520e-05  1.336982e-01
bigcom6          0.000000e+00  0.000000e+00
bigcom8         -5.984440e-06  2.727390e-02
bigcom9          0.000000e+00  3.469447e-20
bigcom11         4.669856e-05  6.696435e-01
bigcom13         0.000000e+00  0.000000e+00
bigcom15         0.000000e+00  0.000000e+00
bigcom16         0.000000e+00  0.000000e+00
bigcom21         5.396126e-05  4.384314e-02
bigcom22         3.245823e-05  8.899106e-02
bigcom24         0.000000e+00  0.000000e+00
bigcom26         4.090496e-04  3.674660e-01
bigcom28         6.726181e-04  6.901210e-01
bigcom30         2.074722e-03  2.691988e+00
bigcom31         0.000000e+00  0.000000e+00
bigcom32        -6.024249e-05  1.851541e-01
bigcom33         0.000000e+00  3.469447e-20
bigcom34         0.000000e+00  0.000000e+00
bigcom36         0.000000e+00  0.000000e+00
bigcom37         0.000000e+00  0.000000e+00
bigcom38        -5.622497e-06  4.361200e-01
bigcom39         0.000000e+00  0.000000e+00
bigcom40        -1.741149e-05  8.750000e-03
bigcom43         0.000000e+00  0.000000e+00
bigcom44         0.000000e+00  0.000000e+00
bigcom46        -5.580109e-05  5.176629e-01
bigcom47         0.000000e+00  0.000000e+00
bigcom49         0.000000e+00  0.000000e+00
bigcom50         0.000000e+00  0.000000e+00
bigcom51         0.000000e+00  0.000000e+00
bigcom52         4.192590e-05  8.049088e-01
bigcom54         0.000000e+00  0.000000e+00
bigcom56         0.000000e+00  1.387779e-19
[truncated: 135,444 more chars]
