# Supplementary material for: Distinctive Behaviors of Druggable Proteins in Cellular Networks
Source: PLoS Comput Biol. 2015 Dec 23;11(12):e1004597. doi: 10.1371/journal.pcbi.1004597 (PMC4689399; doi:10.1371/journal.pcbi.1004597)
Supplement: S1 File — (ZIP) [file pcbi.1004597.s004.zip › S1_File/direct.murcko.20150613_all_predict.ppi.optimised_Target_results_med_TnotC.txt]

[[1]]
[1] "med_TnotC"

[1] "Dataset: med_TnotC Model GBM, run: 1 of 10 2015-06-22 17:03:52"
Iter   TrainDeviance   ValidDeviance   StepSize   Improve
     1        0.1711            -nan     0.0100    0.0013
     2        0.1679            -nan     0.0100    0.0006
     3        0.1655            -nan     0.0100    0.0002
     4        0.1625            -nan     0.0100    0.0004
     5        0.1602            -nan     0.0100    0.0000
     6        0.1576            -nan     0.0100    0.0005
     7        0.1558            -nan     0.0100    0.0002
     8        0.1541            -nan     0.0100    0.0001
     9        0.1522            -nan     0.0100    0.0002
    10        0.1500            -nan     0.0100    0.0004
    20        0.1378            -nan     0.0100    0.0001
    40        0.1207            -nan     0.0100    0.0000
    60        0.1090            -nan     0.0100    0.0001
    80        0.0998            -nan     0.0100   -0.0001
   100        0.0925            -nan     0.0100   -0.0000
   106        0.0905            -nan     0.0100   -0.0000

[1] "GBM variable coefficients"
                            var     rel.inf
bigcom30               bigcom30 7.615665575
comsize                 comsize 5.424365920
membership_s32   membership_s32 3.690054955
orbit18                 orbit18 3.515311143
outer                     outer 3.162536819
ratio5                   ratio5 2.887407211
V2                           V2 2.607361478
spin_vertex         spin_vertex 2.143395833
trans                     trans 1.882884922
bigcom46               bigcom46 1.832179549
V1                           V1 1.710596428
adhesion               adhesion 1.534116500
orbit69                 orbit69 1.505264658
cohesion               cohesion 1.495400137
orbit30                 orbit30 1.448832406
graph23                 graph23 1.445061852
ratio4                   ratio4 1.439355083
pagerank               pagerank 1.309385036
graph4                   graph4 1.287033890
inner                     inner 1.259531292
graph11                 graph11 1.251145859
knn                         knn 1.250009584
third                     third 1.247833698
walktrap_vertex walktrap_vertex 1.178402866
bigcom11               bigcom11 1.170216948
graph25                 graph25 1.138071196
graph7                   graph7 1.134744852
orbit40                 orbit40 1.065757976
bigcom26               bigcom26 1.002714530
graph22                 graph22 0.984934860
orbit61                 orbit61 0.971771032
fourth                   fourth 0.953725638
graph10                 graph10 0.944084895
orbit38                 orbit38 0.917190080
orbit56                 orbit56 0.882652850
orbit46                 orbit46 0.874353645
orbit27                 orbit27 0.867111180
fifth                     fifth 0.862452895
orbit36                 orbit36 0.847510229
orbit5                   orbit5 0.842952158
graph19                 graph19 0.835321026
upto_sixth           upto_sixth 0.808438327
graph20                 graph20 0.774618273
orbit24                 orbit24 0.731505720
graph6                   graph6 0.718412439
constraint           constraint 0.689566907
ioratio                 ioratio 0.688440334
bet                         bet 0.674598697
ratio1                   ratio1 0.634621310
ratio2                   ratio2 0.628524512
orbit45                 orbit45 0.585926989
graph12                 graph12 0.574398932
graph18                 graph18 0.560390727
graph24                 graph24 0.507512756
orbit49                 orbit49 0.502118692
orbit13                 orbit13 0.502075189
orbit15                 orbit15 0.497909084
orbit50                 orbit50 0.494286599
orbit47                 orbit47 0.474705538
orbit26                 orbit26 0.469301388
orbit37                 orbit37 0.466861968
upto_second         upto_second 0.463061464
upto_fifth           upto_fifth 0.453993655
orbit62                 orbit62 0.453288646
orbit25                 orbit25 0.452844443
orbit42                 orbit42 0.450004447
graph27                 graph27 0.429078025
ratio6                   ratio6 0.427104932
orbit29                 orbit29 0.417783466
graph3                   graph3 0.403009653
orbit63                 orbit63 0.395537549
orbit33                 orbit33 0.383697165
orbit39                 orbit39 0.363329333
orbit52                 orbit52 0.358451978
orbit11                 orbit11 0.344055140
orbit10                 orbit10 0.329588784
graph15                 graph15 0.328828406
graph13                 graph13 0.325537432
orbit2                   orbit2 0.324186346
graph1                   graph1 0.317533706
orbit48                 orbit48 0.302037628
orbit12                 orbit12 0.288727563
orbit54                 orbit54 0.287621662
graph16                 graph16 0.287408259
orbit31                 orbit31 0.286494616
orbit20                 orbit20 0.284776302
graph5                   graph5 0.284587836
orbit65                 orbit65 0.284435831
graph14                 graph14 0.282773792
graph17                 graph17 0.277421169
graph26                 graph26 0.273589968
ratio3                   ratio3 0.267336094
orbit35                 orbit35 0.264896460
orbit17                 orbit17 0.259520698
graph9                   graph9 0.258528752
orbit53                 orbit53 0.255249875
close                     close 0.249418958
orbit41                 orbit41 0.242097893
selfinter             selfinter 0.221193950
orbit44                 orbit44 0.217968684
orbit59                 orbit59 0.212766565
orbit66                 orbit66 0.208163031
orbit4                   orbit4 0.204995515
bigcom28               bigcom28 0.204490745
graph2                   graph2 0.202036592
orbit58                 orbit58 0.189291063
upto_third           upto_third 0.187407655
hubscore               hubscore 0.187271747
orbit32                 orbit32 0.184480998
orbit51                 orbit51 0.174124512
orbit60                 orbit60 0.173214834
upto_fourth         upto_fourth 0.172244071
orbit23                 orbit23 0.168440315
orbit19                 orbit19 0.160883961
orbit16                 orbit16 0.151588922
orbit21                 orbit21 0.150782536
graph21                 graph21 0.147187323
orbit64                 orbit64 0.145271540
orbit67                 orbit67 0.136719288
AP                           AP 0.131981340
graph8                   graph8 0.129562411
membership_s1     membership_s1 0.105807201
graph0                   graph0 0.105559677
coreness               coreness 0.096992810
bigcom92               bigcom92 0.094229282
membership_s27   membership_s27 0.085236908
orbit1                   orbit1 0.078039509
ecc                         ecc 0.073000764
orbit28                 orbit28 0.069300992
pdi                         pdi 0.063038660
graph28                 graph28 0.062148458
orbit55                 orbit55 0.053399648
bigcom4                 bigcom4 0.047545748
orbit7                   orbit7 0.046580571
membership_s30   membership_s30 0.045118011
bigcom3                 bigcom3 0.034049703
orbit71                 orbit71 0.032142272
bigcom22               bigcom22 0.029498462
graph29                 graph29 0.019854408
membership_s21   membership_s21 0.015784224
orbit9                   orbit9 0.014969704
orbit43                 orbit43 0.004884395
orbit0                   orbit0 0.000000000
orbit3                   orbit3 0.000000000
orbit6                   orbit6 0.000000000
orbit8                   orbit8 0.000000000
orbit14                 orbit14 0.000000000
orbit22                 orbit22 0.000000000
orbit34                 orbit34 0.000000000
orbit57                 orbit57 0.000000000
orbit68                 orbit68 0.000000000
orbit70                 orbit70 0.000000000
orbit72                 orbit72 0.000000000
eccrad                   eccrad 0.000000000
evcent                   evcent 0.000000000
first                     first 0.000000000
second                   second 0.000000000
sixth                     sixth 0.000000000
bigcom1                 bigcom1 0.000000000
bigcom2                 bigcom2 0.000000000
bigcom6                 bigcom6 0.000000000
bigcom8                 bigcom8 0.000000000
bigcom9                 bigcom9 0.000000000
bigcom13               bigcom13 0.000000000
bigcom15               bigcom15 0.000000000
bigcom16               bigcom16 0.000000000
bigcom21               bigcom21 0.000000000
bigcom24               bigcom24 0.000000000
bigcom31               bigcom31 0.000000000
bigcom32               bigcom32 0.000000000
bigcom33               bigcom33 0.000000000
bigcom34               bigcom34 0.000000000
bigcom36               bigcom36 0.000000000
bigcom37               bigcom37 0.000000000
bigcom38               bigcom38 0.000000000
bigcom39               bigcom39 0.000000000
bigcom40               bigcom40 0.000000000
bigcom43               bigcom43 0.000000000
bigcom44               bigcom44 0.000000000
bigcom47               bigcom47 0.000000000
bigcom49               bigcom49 0.000000000
bigcom50               bigcom50 0.000000000
bigcom51               bigcom51 0.000000000
bigcom52               bigcom52 0.000000000
bigcom54               bigcom54 0.000000000
bigcom56               bigcom56 0.000000000
bigcom62               bigcom62 0.000000000
bigcom66               bigcom66 0.000000000
bigcom68               bigcom68 0.000000000
bigcom69               bigcom69 0.000000000
bigcom71               bigcom71 0.000000000
bigcom72               bigcom72 0.000000000
bigcom73               bigcom73 0.000000000
bigcom74               bigcom74 0.000000000
bigcom75               bigcom75 0.000000000
bigcom76               bigcom76 0.000000000
bigcom77               bigcom77 0.000000000
bigcom79               bigcom79 0.000000000
bigcom80               bigcom80 0.000000000
bigcom82               bigcom82 0.000000000
bigcom83               bigcom83 0.000000000
bigcom84               bigcom84 0.000000000
bigcom85               bigcom85 0.000000000
bigcom87               bigcom87 0.000000000
bigcom89               bigcom89 0.000000000
bigcom91               bigcom91 0.000000000
bigcom93               bigcom93 0.000000000
bigcom96               bigcom96 0.000000000
bigcom97               bigcom97 0.000000000
bigcom98               bigcom98 0.000000000
bigcom99               bigcom99 0.000000000
bigcom101             bigcom101 0.000000000
bigcom104             bigcom104 0.000000000
bigcom106             bigcom106 0.000000000
bigcom109             bigcom109 0.000000000
bigcom113             bigcom113 0.000000000
bigcom116             bigcom116 0.000000000
bigcom120             bigcom120 0.000000000
bigcom123             bigcom123 0.000000000
bigcom126             bigcom126 0.000000000
bigcom127             bigcom127 0.000000000
bigcom137             bigcom137 0.000000000
bigcom139             bigcom139 0.000000000
bigcom140             bigcom140 0.000000000
bigcom143             bigcom143 0.000000000
bigcom145             bigcom145 0.000000000
bigcom146             bigcom146 0.000000000
bigcom147             bigcom147 0.000000000
bigcom149             bigcom149 0.000000000
bigcom153             bigcom153 0.000000000
bigcom154             bigcom154 0.000000000
bigcom156             bigcom156 0.000000000
bigcom157             bigcom157 0.000000000
bigcom158             bigcom158 0.000000000
bigcom160             bigcom160 0.000000000
bigcom161             bigcom161 0.000000000
bigcom162             bigcom162 0.000000000
bigcom164             bigcom164 0.000000000
bigcom166             bigcom166 0.000000000
bigcom167             bigcom167 0.000000000
bigcom171             bigcom171 0.000000000
bigcom173             bigcom173 0.000000000
bigcom175             bigcom175 0.000000000
bigcom176             bigcom176 0.000000000
bigcom177             bigcom177 0.000000000
bigcom178             bigcom178 0.000000000
bigcom180             bigcom180 0.000000000
bigcom181             bigcom181 0.000000000
bigcom184             bigcom184 0.000000000
bigcom186             bigcom186 0.000000000
bigcom187             bigcom187 0.000000000
bigcom189             bigcom189 0.000000000
bigcom194             bigcom194 0.000000000
bigcom195             bigcom195 0.000000000
bigcom196             bigcom196 0.000000000
bigcom204             bigcom204 0.000000000
bigcom205             bigcom205 0.000000000
bigcom212             bigcom212 0.000000000
bigcom214             bigcom214 0.000000000
bigcom222             bigcom222 0.000000000
bigcom223             bigcom223 0.000000000
bigcom226             bigcom226 0.000000000
bigcom227             bigcom227 0.000000000
bigcom229             bigcom229 0.000000000
bigcom233             bigcom233 0.000000000
bigcom236             bigcom236 0.000000000
bigcom237             bigcom237 0.000000000
bigcom246             bigcom246 0.000000000
bigcom248             bigcom248 0.000000000
bigcom249             bigcom249 0.000000000
bigcom250             bigcom250 0.000000000
bigcom254             bigcom254 0.000000000
bigcom266             bigcom266 0.000000000
bigcom269             bigcom269 0.000000000
bigcom272             bigcom272 0.000000000
bigcom274             bigcom274 0.000000000
bigcom281             bigcom281 0.000000000
bigcom291             bigcom291 0.000000000
bigcom292             bigcom292 0.000000000
bigcom295             bigcom295 0.000000000
bigcom299             bigcom299 0.000000000
bigcom301             bigcom301 0.000000000
bigcom306             bigcom306 0.000000000
bigcom309             bigcom309 0.000000000
bigcom314             bigcom314 0.000000000
bigcom321             bigcom321 0.000000000
bigcom341             bigcom341 0.000000000
bigcom350             bigcom350 0.000000000
bigcom353             bigcom353 0.000000000
bigcom359             bigcom359 0.000000000
bigcom363             bigcom363 0.000000000
bigcom365             bigcom365 0.000000000
bigcom385             bigcom385 0.000000000
bigcom386             bigcom386 0.000000000
bigcom408             bigcom408 0.000000000
bigcom412             bigcom412 0.000000000
bigcom480             bigcom480 0.000000000
membership_s3     membership_s3 0.000000000
membership_s4     membership_s4 0.000000000
membership_s5     membership_s5 0.000000000
membership_s6     membership_s6 0.000000000
membership_s7     membership_s7 0.000000000
membership_s8     membership_s8 0.000000000
membership_s9     membership_s9 0.000000000
membership_s11   membership_s11 0.000000000
membership_s12   membership_s12 0.000000000
membership_s14   membership_s14 0.000000000
membership_s15   membership_s15 0.000000000
membership_s16   membership_s16 0.000000000
membership_s17   membership_s17 0.000000000
membership_s18   membership_s18 0.000000000
membership_s20   membership_s20 0.000000000
membership_s22   membership_s22 0.000000000
membership_s24   membership_s24 0.000000000
membership_s25   membership_s25 0.000000000
membership_s26   membership_s26 0.000000000
membership_s28   membership_s28 0.000000000
membership_s31   membership_s31 0.000000000
membership_s33   membership_s33 0.000000000
membership_s36   membership_s36 0.000000000
membership_s37   membership_s37 0.000000000
[1] "Dataset: med_TnotC Model RF, run: 1 of 10 2015-06-22 17:04:51"
     |      Out-of-bag   |
Tree |      MSE  %Var(y) |
   1 |  0.03076   179.19 |
   2 |   0.0315   183.48 |
   3 |  0.03045   177.40 |
   4 |  0.02834   165.07 |
   5 |  0.02623   152.82 |
   6 |   0.0255   148.53 |
   7 |  0.02466   143.66 |
   8 |  0.02546   148.33 |
   9 |   0.0251   146.20 |
  10 |  0.02427   141.35 |
  11 |  0.02359   137.41 |
  12 |  0.02256   131.43 |
  13 |  0.02204   128.40 |
  14 |  0.02159   125.79 |
  15 |   0.0214   124.67 |
  16 |  0.02101   122.37 |
  17 |  0.02096   122.10 |
  18 |  0.02073   120.78 |
  19 |  0.02052   119.55 |
  20 |  0.02036   118.59 |
  21 |  0.02023   117.82 |
  22 |   0.0201   117.08 |
  23 |  0.02002   116.64 |
  24 |  0.01998   116.37 |
  25 |  0.02002   116.64 |
  26 |  0.02001   116.54 |
  27 |  0.01991   115.99 |
  28 |  0.01987   115.72 |
  29 |  0.01982   115.43 |
  30 |  0.01973   114.94 |
  31 |  0.01962   114.27 |
  32 |  0.01958   114.04 |
  33 |  0.01951   113.65 |
  34 |  0.01957   114.02 |
  35 |  0.01953   113.76 |
  36 |  0.01948   113.49 |
  37 |  0.01946   113.34 |
  38 |  0.01947   113.43 |
  39 |  0.01946   113.35 |
  40 |  0.01942   113.14 |
  41 |  0.01929   112.38 |
  42 |   0.0193   112.40 |
  43 |  0.01919   111.81 |
  44 |  0.01913   111.46 |
  45 |  0.01905   110.96 |
  46 |  0.01903   110.84 |
  47 |  0.01901   110.76 |
  48 |  0.01895   110.39 |
  49 |  0.01896   110.47 |
  50 |  0.01897   110.52 |
  51 |  0.01895   110.40 |
  52 |  0.01903   110.83 |
  53 |  0.01902   110.81 |
  54 |  0.01898   110.54 |
  55 |  0.01897   110.51 |
  56 |   0.0189   110.09 |
  57 |  0.01885   109.78 |
  58 |  0.01883   109.71 |
  59 |  0.01875   109.20 |
  60 |  0.01874   109.18 |
  61 |  0.01873   109.13 |
  62 |  0.01874   109.14 |
  63 |   0.0187   108.93 |
  64 |  0.01868   108.80 |
  65 |  0.01864   108.61 |
  66 |  0.01865   108.65 |
  67 |  0.01862   108.47 |
  68 |  0.01862   108.45 |
  69 |  0.01864   108.56 |
  70 |  0.01862   108.46 |
  71 |  0.01857   108.19 |
  72 |  0.01853   107.96 |
  73 |  0.01856   108.10 |
  74 |  0.01857   108.15 |
  75 |  0.01854   107.99 |
  76 |  0.01852   107.87 |
  77 |  0.01853   107.92 |
  78 |  0.01849   107.71 |
  79 |  0.01849   107.69 |
  80 |  0.01848   107.67 |
  81 |  0.01848   107.64 |
  82 |  0.01847   107.57 |
  83 |  0.01843   107.35 |
  84 |  0.01844   107.45 |
  85 |  0.01844   107.44 |
  86 |  0.01844   107.40 |
  87 |  0.01842   107.31 |
  88 |  0.01841   107.26 |
  89 |  0.01843   107.34 |
  90 |  0.01836   106.92 |
  91 |  0.01836   106.96 |
  92 |  0.01838   107.09 |
  93 |  0.01841   107.23 |
  94 |  0.01841   107.23 |
  95 |  0.01841   107.23 |
  96 |   0.0184   107.17 |
  97 |  0.01843   107.37 |
  98 |  0.01842   107.32 |
  99 |  0.01841   107.26 |
 100 |  0.01842   107.28 |
[1] "Random Forest variable coefficients"
                      %IncMSE IncNodePurity
graph0           1.699802e-04  1.695436e-01
graph1           3.332699e-04  2.003890e-01
graph2           2.007709e-04  1.357883e-01
graph3           1.827017e-04  1.305668e-01
graph4           9.509950e-04  2.308441e-01
graph5           9.647115e-04  4.058236e-01
graph6           5.201905e-04  3.825167e-01
graph7           1.342580e-03  4.087154e-01
graph8           5.913665e-05  6.452347e-02
graph9           5.454116e-04  1.683717e-01
graph10          2.133696e-03  4.972710e-01
graph11          1.008595e-03  4.213602e-01
graph12          2.281145e-03  4.629343e-01
graph13          4.362096e-04  2.378051e-01
graph14          9.520235e-04  3.584149e-01
graph15          1.281044e-03  5.279111e-01
graph16          1.108332e-03  1.480990e-01
graph17          1.496190e-03  4.086406e-01
graph18          5.025573e-04  2.930568e-01
graph19          4.527329e-04  4.449545e-01
graph20          3.563543e-03  5.912965e-01
graph21          8.240159e-04  3.000022e-01
graph22          6.383981e-04  2.970799e-01
graph23          8.678468e-04  6.144563e-01
graph24          1.385307e-03  4.734755e-01
graph25          1.238080e-03  1.633236e-01
graph26          1.214587e-03  2.781197e-01
graph27          4.540472e-04  2.328238e-01
graph28          4.844641e-04  6.495820e-02
graph29         -3.727481e-06  9.785395e-03
orbit0           6.507534e-05  1.586526e-01
orbit1           1.581888e-04  1.895873e-01
orbit2           6.772355e-04  5.068422e-01
orbit3           1.466415e-04  1.199070e-01
orbit4           5.250245e-04  1.952536e-01
orbit5           7.674863e-04  3.483691e-01
orbit6           2.159615e-03  3.026646e-01
orbit7           4.442809e-04  2.720665e-01
orbit8           1.234269e-03  3.041486e-01
orbit9           8.009421e-04  3.646481e-01
orbit10          6.185876e-04  3.041342e-01
orbit11          9.653493e-04  3.550003e-01
orbit12          1.208900e-03  3.487966e-01
orbit13          2.702411e-04  2.437068e-01
orbit14          8.645759e-05  1.046608e-01
orbit15          2.286479e-04  2.618907e-01
orbit16          1.100539e-03  3.456865e-01
orbit17          3.621120e-03  4.220009e-01
orbit18          1.123379e-03  9.448040e-01
orbit19          7.570194e-04  3.689079e-01
orbit20          6.482668e-04  2.116184e-01
orbit21          8.635833e-04  4.118442e-01
orbit22          2.811121e-03  4.445578e-01
orbit23          3.674787e-04  3.109282e-01
orbit24          1.343870e-03  3.637107e-01
orbit25          7.914620e-04  4.582856e-01
orbit26          3.460436e-04  2.757323e-01
orbit27          7.130718e-04  3.208970e-01
orbit28          1.465249e-04  3.282131e-01
orbit29          8.616071e-04  2.622712e-01
orbit30          1.118554e-03  3.939414e-01
orbit31          3.026084e-04  5.919372e-01
orbit32          1.414897e-04  3.280926e-01
orbit33          1.521691e-04  2.597361e-01
orbit34          1.094302e-03  4.016691e-01
orbit35          1.062409e-03  3.359639e-01
orbit36          9.193930e-04  4.800364e-01
orbit37          9.017773e-04  3.620576e-01
orbit38          1.671540e-03  3.825548e-01
orbit39          3.120448e-04  3.955232e-01
orbit40          1.478635e-03  4.403168e-01
orbit41          2.761863e-04  2.217948e-01
orbit42          9.140590e-04  5.884258e-01
orbit43          1.072034e-03  3.047771e-01
orbit44          3.580113e-04  2.168784e-01
orbit45          1.450831e-03  5.600812e-01
orbit46          6.285044e-04  4.371659e-01
orbit47          1.081038e-03  3.822494e-01
orbit48          1.173560e-03  4.254145e-01
orbit49          2.215731e-03  6.033939e-01
orbit50          3.333147e-04  3.416941e-01
orbit51          5.439410e-04  3.035318e-01
orbit52          1.624736e-03  2.817675e-01
orbit53          1.254398e-03  3.434688e-01
orbit54          2.992874e-03  4.974141e-01
orbit55          4.541505e-04  1.198424e-01
orbit56          1.188044e-03  6.461459e-01
orbit57          4.274802e-04  7.897533e-02
orbit58          1.476645e-04  1.566345e-01
orbit59          1.614285e-03  3.074629e-01
orbit60          8.356517e-04  1.582572e-01
orbit61          7.251434e-04  4.031526e-01
orbit62          5.523454e-04  2.785967e-01
orbit63          1.090923e-03  4.166912e-01
orbit64          8.538253e-04  2.806283e-01
orbit65          1.416138e-03  2.797574e-01
orbit66          2.694724e-04  1.549703e-01
orbit67          1.102630e-04  1.028111e-01
orbit68          1.623003e-04  1.607243e-01
orbit69          7.951831e-04  6.451297e-01
orbit70          6.931256e-04  1.908544e-01
orbit71          2.681724e-04  2.121049e-01
orbit72         -9.459068e-06  8.255968e-02
AP               7.878412e-05  1.739387e-01
bet              5.674971e-04  7.575766e-01
ecc             -1.170331e-05  6.064908e-02
eccrad          -8.819856e-06  7.667069e-02
close            4.523534e-04  1.148049e-01
constraint       9.012969e-04  8.449327e-01
coreness         6.829411e-04  4.291266e-01
knn              2.058348e-03  4.694219e-01
hubscore         2.221006e-04  1.173823e-01
pagerank         4.668211e-04  7.028078e-01
trans            4.983592e-04  7.141920e-01
evcent           1.414263e-03  2.585199e-01
first            1.672809e-04  1.125177e-01
upto_second      7.321185e-04  1.410738e-01
upto_third       5.553672e-04  1.851678e-01
upto_fourth      3.539047e-04  2.058744e-01
upto_fifth       1.049157e-03  3.590411e-01
upto_sixth       9.666710e-04  6.220532e-01
second           7.141889e-04  1.945939e-01
third            1.554633e-03  1.000837e+00
fourth           6.070072e-04  3.638435e-01
fifth            2.032849e-03  6.872285e-01
sixth            1.258994e-03  5.474498e-01
ratio1           2.570510e-03  4.357068e-01
ratio2           2.654222e-03  4.727487e-01
ratio3           7.201291e-04  3.183632e-01
ratio4           3.704657e-03  8.405261e-01
ratio5           3.996434e-04  1.680971e+00
ratio6           7.434837e-04  7.000426e-01
selfinter        1.361092e-04  1.776607e-01
walktrap_vertex  4.147318e-04  1.002678e+00
bigcom1          0.000000e+00  0.000000e+00
bigcom2          0.000000e+00  0.000000e+00
bigcom3          5.969893e-04  8.492075e-02
bigcom4          7.625178e-06  2.346321e-02
bigcom6          0.000000e+00  0.000000e+00
bigcom8          0.000000e+00  2.359224e-18
bigcom9          0.000000e+00  0.000000e+00
bigcom11        -2.326500e-05  4.060371e-01
bigcom13         0.000000e+00  0.000000e+00
bigcom15         0.000000e+00  0.000000e+00
bigcom16         0.000000e+00  0.000000e+00
bigcom21         0.000000e+00  0.000000e+00
bigcom22         7.774744e-05  7.555085e-02
bigcom24         0.000000e+00  0.000000e+00
bigcom26         7.207814e-04  5.747927e-01
bigcom28         4.319512e-04  2.382335e-01
bigcom30         2.176677e-03  2.709259e+00
bigcom31         0.000000e+00  0.000000e+00
bigcom32         0.000000e+00  0.000000e+00
bigcom33         0.000000e+00  1.734723e-20
bigcom34         0.000000e+00  0.000000e+00
bigcom36         0.000000e+00  8.673617e-21
bigcom37         0.000000e+00  0.000000e+00
bigcom38        -3.459363e-05  4.961182e-01
bigcom39         0.000000e+00  0.000000e+00
bigcom40         0.000000e+00  0.000000e+00
bigcom43         0.000000e+00  0.000000e+00
bigcom44         0.000000e+00  0.000000e+00
bigcom46         5.216950e-05  6.794776e-01
bigcom47         0.000000e+00  0.000000e+00
bigcom49         0.000000e+00  0.000000e+00
bigcom50         0.000000e+00  0.000000e+00
bigcom51         0.000000e+00  0.000000e+00
bigcom52         9.287853e-05  1.160517e+00
bigcom54         0.000000e+00  0.000000e+00
bigcom56         0.000000e+00  3.469447e-20
bigcom62         0.000000e+00  0.000000e+00
bigcom66         0.000000e+00  0.000000e+00
bigcom68         0.000000e+00  0.000000e+00
bigcom69         0.000000e+00  0.000000e+00
bigcom71         0.000000e+00  0.000000e+00
bigcom72         0.000000e+00  0.000000e+00
bigcom73         0.000000e+00  0.000000e+00
bigcom74         0.000000e+00  0.000000e+00
bigcom75        -1.410875e-05  2.277752e-01
bigcom76         0.000000e+00  0.000000e+00
bigcom77         0.000000e+00  0.000000e+00
bigcom79         0.000000e+00  0.000000e+00
bigcom80         0.000000e+00  0.000000e+00
bigcom82         0.000000e+00  0.000000e+00
bigcom83         0.000000e+00  0.000000e+00
bigcom84         0.000000e+00  0.000000e+00
bigcom85         0.000000e+00  0.000000e+00
bigcom87         0.000000e+00  0.000000e+00
bigcom89         0.000000e+00  8.673617e-21
bigcom91        -1.358213e-06  2.716236e-01
bigcom92        -3.592101e-05  8.045471e-02
bigcom93         0.000000e+00  0.000000e+00
bigcom96         0.000000e+00  0.000000e+00
bigcom97         0.000000e+00  0.000000e+00
bigcom98         0.000000e+00  0.000000e+00
bigcom99         0.000000e+00  0.000000e+00
bigcom101        0.000000e+00  0.000000e+00
bigcom104        0.000000e+00  0.000000e+00
bigcom106        0.000000e+00  0.000000e+00
bigcom109        0.000000e+00  0.000000e+00
bigcom113        0.000000e+00  0.000000e+00
bigcom116        6.401517e-05  5.900027e-02
bigcom120        0.000000e+00  0.000000e+00
bigcom123        0.000000e+00  0.000000e+00
bigcom126        0.000000e+00  0.000000e+00
bigcom127        0.000000e+00  2.775558e-19
bigcom137        0.000000e+00  2.775558e-19
bigcom139        0.000000e+00  0.000000e+00
bigcom140        0.000000e+00  0.000000e+00
bigcom143        0.000000e+00  0.000000e+00
bigcom145        0.000000e+00  0.000000e+00
bigcom146        0.000000e+00  0.000000e+00
bigcom147        0.000000e+00  0.000000e+00
bigcom149        0.000000e+00  0.000000e+00
bigcom153        0.000000e+00  0.000000e+00
bigcom154        0.000000e+00  0.000000e+00
bigcom156        0.000000e+00  0.000000e+00
bigcom157        0.000000e+00  0.000000e+00
bigcom158        0.000000e+00  0.000000e+00
bigcom160        0.000000e+00  0.000000e+00
bigcom161        0.000000e+00  0.000000e+00
bigcom162        0.000000e+00  3.469447e-20
bigcom164        0.000000e+00  0.000000e+00
bigcom166        0.000000e+00  3.469447e-20
bigcom167        5.770340e-06  7.352941e-03
bigcom171        0.000000e+00  2.775558e-19
bigcom173        0.000000e+00  0.000000e+00
bigcom175        0.000000e+00  0.000000e+00
bigcom176        0.000000e+00  0.000000e+00
bigcom177        0.000000e+00  0.000000e+00
bigcom178        0.000000e+00  0.000000e+00
bigcom180        0.000000e+00  0.000000e+00
bigcom181        0.000000e+00  0.000000e+00
bigcom184        0.000000e+00  0.000000e+00
bigcom186        4.073651e-05  8.416151e-01
bigcom187       -2.072537e-05  3.601358e-01
bigcom189        0.000000e+00  0.000000e+00
bigcom194        0.000000e+00  0.000000e+00
bigcom195        0.000000e+00  0.000000e+00
bigcom196       -1.940809e-05  4.777569e-01
bigcom204        0.000000e+00  0.000000e+00
bigcom205        0.000000e+00  0.000000e+00
bigcom212        0.000000e+00  0.000000e+00
bigcom214        0.000000e+00  0.000000e+00
bigcom222        0.000000e+00  0.000000e+00
bigcom223        0.000000e+00  0.000000e+00
bigcom226        0.000000e+00  0.000000e+00
bigcom227        0.000000e+00  0.000000e+00
bigcom229        0.000000e+00  0.000000e+00
bigcom233        0.000000e+00  0.000000e+00
bigcom236        0.000000e+00  0.000000e+00
bigcom237        0.000000e+00  0.000000e+00
bigcom246        0.000000e+00  0.000000e+00
bigcom248        0.000000e+00  0.000000e+00
bigcom249        0.000000e+00  8.673617e-21
bigcom250        0.000000e+00  0.000000e+00
bigcom254        0.000000e+00  0.000000e+00
bigcom266        0.000000e+00  2.775558e-19
bigcom269        0.000000e+00  0.000000e+00
bigcom272        0.000000e+00  0.000000e+00
bigcom274        0.000000e+00  0.000000e+00
bigcom281        0.000000e+00  0.000000e+00
bigcom291        0.000000e+00  1.734723e-20
bigcom292        0.000000e+00  0.000000e+00
bigcom295        0.000000e+00  0.000000e+00
bigcom299        0.000000e+00  0.000000e+00
bigcom301        0.000000e+00  0.000000e+00
bigcom306        0.000000e+00  0.000000e+00
bigcom309        0.000000e+00  0.000000e+00
bigcom314        0.000000e+00  0.000000e+00
bigcom321        0.000000e+00  0.000000e+00
bigcom341        0.000000e+00  0.000000e+00
bigcom350        0.000000e+00  0.000000e+00
bigcom353        0.000000e+00  0.000000e+00
bigcom359        0.000000e+00  0.000000e+00
bigcom363        0.000000e+00  0.000000e+00
bigcom365        0.000000e+00  0.000000e+00
bigcom385        0.000000e+00  0.000000e+00
bigcom386        0.000000e+00  0.000000e+00
bigcom408        0.000000e+00  0.000000e+00
bigcom412        0.000000e+00  0.000000e+00
bigcom480        0.000000e+00  0.000000e+00
spin_vertex      3.000028e-04  9.192929e-01
membership_s1    2.581821e-04  6.820319e-02
membership_s3    0.000000e+00  8.673617e-21
membership_s4    0.000000e+00  3.555556e-02
membership_s5    4.877432e-05  6.471047e-02
membership_s6    1.672095e-04  1.436462e-02
membership_s7    0.000000e+00  0.000000e+00
membership_s8    0.000000e+00  0.000000e+00
membership_s9    0.000000e+00  0.000000e+00
membership_s11   0.000000e+00  0.000000e+00
membership_s12   0.000000e+00  2.775558e-19
membership_s14   0.000000e+00  0.000000e+00
membership_s15   9.932777e-05  1.047048e-01
membership_s16   0.000000e+00  0.000000e+00
membership_s17   0.000000e+00  0.000000e+00
membership_s18   0.000000e+00  0.000000e+00
membership_s20   0.000000e+00  2.775558e-19
membership_s21  -2.080009e-05  5.320549e-02
membership_s22   0.000000e+00  0.000000e+00
membership_s24   0.000000e+00  0.000000e+00
membership_s25   0.000000e+00  0.000000e+00
membership_s26   0.000000e+00  0.000000e+00
membership_s27   0.000000e+00  4.521505e-03
membership_s28   0.000000e+00  0.000000e+00
membership_s30   9.409168e-05  2.578418e-02
membership_s31   2.587999e-06  3.834125e-02
membership_s32   1.289710e-03  9.255849e-01
membership_s33   0.000000e+00  0.000000e+00
membership_s36   0.000000e+00  2.775558e-19
membership_s37   0.000000e+00  1.734723e-20
V1               2.662138e-03  1.013662e+00
V2               1.643743e-03  1.296280e+00
pdi              3.065498e-05  2.339980e-01
adhesion         1.833687e-02  9.995059e-01
cohesion         1.658846e-02  1.465517e+00
inner            6.325092e-03  1.443802e+00
outer            2.465058e-03  1.766487e+00
ioratio          7.600381e-03  8.084747e-01
comsize          6.117919e-03  2.136748e+00
[1] "Dataset: med_TnotC Model GLM, run: 1 of 10 2015-06-22 17:06:26"
[1] "glmnet variable coefficients"
                     [,1]          [,2]
(Intercept)     -4.029532 -4.630660e+02
graph0           0.000000 -3.433519e-06
graph1           0.000000  0.000000e+00
graph2           0.000000  9.353453e-03
graph3           0.000000  0.000000e+00
graph4           0.000000  0.000000e+00
graph5           0.000000  1.801447e-04
graph6           0.000000  0.000000e+00
graph7           0.000000  0.000000e+00
graph8           0.000000 -1.193382e-02
graph9           0.000000 -5.033183e-08
graph10          0.000000  3.081423e-10
graph11          0.000000 -6.118570e-12
graph12          0.000000 -2.024774e-07
graph13          0.000000  0.000000e+00
graph14          0.000000  3.978668e-09
graph15          0.000000  1.851087e-05
graph16          0.000000  0.000000e+00
graph17          0.000000  0.000000e+00
graph18          0.000000 -8.754502e-07
graph19          0.000000 -2.881381e-06
graph20          0.000000  7.807585e-06
graph21          0.000000  1.169628e-05
graph22          0.000000 -1.364507e-05
graph23          0.000000  0.000000e+00
graph24          0.000000  1.841945e-05
graph25          0.000000  0.000000e+00
graph26          0.000000  0.000000e+00
graph27          0.000000  0.000000e+00
graph28          0.000000  0.000000e+00
graph29          0.000000 -4.548003e-03
orbit0           0.000000  4.439021e-05
orbit1           0.000000  0.000000e+00
orbit2           0.000000  2.726655e-07
orbit3           0.000000  9.451897e-03
orbit4           0.000000  0.000000e+00
orbit5           0.000000  2.372680e-06
orbit6           0.000000  0.000000e+00
orbit7           0.000000  0.000000e+00
orbit8           0.000000  1.990355e-04
orbit9           0.000000  3.164967e-06
orbit10          0.000000  0.000000e+00
orbit11          0.000000  1.262322e-04
orbit12          0.000000 -1.476950e-04
orbit13          0.000000  4.128173e-03
orbit14          0.000000 -1.183062e-02
orbit15          0.000000 -1.009861e-07
orbit16          0.000000 -6.210693e-08
orbit17          0.000000 -1.039229e-07
orbit18          0.000000 -9.591840e-10
orbit19          0.000000  7.546127e-09
orbit20          0.000000 -5.909875e-09
orbit21          0.000000  0.000000e+00
orbit22          0.000000 -2.402147e-12
orbit23          0.000000  2.766095e-06
orbit24          0.000000 -4.857108e-07
orbit25          0.000000 -1.196491e-07
orbit26          0.000000  1.312670e-06
orbit27          0.000000  4.057259e-06
orbit28          0.000000 -2.253037e-06
orbit29          0.000000 -1.180650e-06
orbit30          0.000000 -7.074013e-06
orbit31          0.000000  0.000000e+00
orbit32          0.000000  4.537146e-08
orbit33          0.000000 -2.522242e-04
orbit34          0.000000  1.754573e-05
orbit35          0.000000  0.000000e+00
orbit36          0.000000 -1.653567e-06
orbit37          0.000000 -1.455808e-07
orbit38          0.000000  1.604345e-05
orbit39          0.000000 -6.349497e-07
orbit40          0.000000 -1.232877e-08
orbit41          0.000000 -1.975148e-05
orbit42          0.000000  5.715047e-04
orbit43          0.000000 -7.444248e-07
orbit44          0.000000 -9.661064e-06
orbit45          0.000000 -9.721269e-07
orbit46          0.000000 -1.146125e-05
orbit47          0.000000 -2.624012e-05
orbit48          0.000000 -1.140732e-06
orbit49          0.000000  1.880901e-05
orbit50          0.000000 -9.285688e-04
orbit51          0.000000  1.315942e-05
orbit52          0.000000  3.984212e-05
orbit53          0.000000  1.026544e-04
orbit54          0.000000 -1.112064e-05
orbit55          0.000000 -2.103035e-03
orbit56          0.000000  1.241140e-04
orbit57          0.000000 -2.103443e-05
orbit58          0.000000 -3.547173e-04
orbit59          0.000000  3.724479e-05
orbit60          0.000000  0.000000e+00
orbit61          0.000000  1.280574e-03
orbit62          0.000000 -7.209242e-04
orbit63          0.000000 -1.248266e-05
orbit64          0.000000  1.306130e-04
orbit65          0.000000 -1.248698e-04
orbit66          0.000000  5.157654e-04
orbit67          0.000000  2.769642e-04
orbit68          0.000000  0.000000e+00
orbit69          0.000000 -8.608430e-03
orbit70          0.000000  1.764385e-03
orbit71          0.000000 -3.083836e-03
orbit72          0.000000 -4.425976e-03
AP               0.000000  3.211058e-01
bet              0.000000  4.087292e-06
ecc              0.000000  2.667021e-02
eccrad           0.000000  1.461684e-01
close            0.000000  3.006238e+00
constraint       0.000000  6.406063e+00
coreness         0.000000  2.329839e-02
knn              0.000000 -2.278796e-03
hubscore         0.000000  2.786506e+00
pagerank         0.000000 -4.064978e-01
trans            0.000000 -8.856227e-01
evcent           0.000000  3.094867e+00
first            0.000000  1.295190e-05
upto_second      0.000000 -8.116810e-07
upto_third       0.000000  0.000000e+00
upto_fourth      0.000000 -2.813951e-04
upto_fifth       0.000000  1.195567e-03
upto_sixth       0.000000  3.276403e-02
second           0.000000 -6.995553e-08
third            0.000000  3.676089e-06
fourth           0.000000 -3.049026e-05
fifth            0.000000  5.253800e-04
sixth            0.000000 -8.344612e-04
ratio1           0.000000 -1.036298e-03
ratio2           0.000000 -2.517125e-03
ratio3           0.000000  4.066257e-01
ratio4           0.000000 -5.766964e+00
ratio5           0.000000  6.663460e+00
ratio6           0.000000 -7.925218e-02
selfinter        0.000000 -2.605364e-02
walktrap_vertex  0.000000 -1.824472e-01
bigcom1          0.000000 -9.544459e-01
bigcom2          0.000000 -6.628170e-01
bigcom3          0.000000  8.331533e-02
bigcom4          0.000000  6.974968e-02
bigcom6          0.000000 -4.619285e-01
bigcom8          0.000000 -1.079959e+00
bigcom9          0.000000 -5.906891e-01
bigcom11         0.000000  1.417100e+00
bigcom13         0.000000 -7.574718e-01
bigcom15         0.000000 -3.538011e-01
bigcom16         0.000000 -2.031057e-01
bigcom21         0.000000 -1.183158e+00
bigcom22         0.000000  2.056866e-01
bigcom24         0.000000 -2.956978e-01
bigcom26         0.000000  1.261594e+00
bigcom28         0.000000  4.619348e-01
bigcom30         0.000000  1.950714e+00
bigcom31         0.000000 -2.242400e-01
bigcom32         0.000000 -1.198893e+00
bigcom33         0.000000 -1.104382e+00
bigcom34         0.000000 -4.382010e-01
bigcom36         0.000000 -5.598140e-01
bigcom37         0.000000 -3.994950e-01
bigcom38         0.000000  3.257690e+00
bigcom39         0.000000 -8.924054e-01
bigcom40         0.000000 -1.737675e-01
bigcom43         0.000000 -4.203690e-01
bigcom44         0.000000 -3.306440e-02
bigcom46         0.000000  2.116505e+00
bigcom47         0.000000 -1.263569e+00
bigcom49         0.000000 -2.733002e-01
bigcom50         0.000000 -5.717667e-01
bigcom51         0.000000 -6.391131e-01
bigcom52         0.000000  3.119978e+00
bigcom54         0.000000  0.000000e+00
bigcom56         0.000000 -7.602106e-01
bigcom62         0.000000 -6.061268e-01
bigcom66         0.000000 -4.477271e-01
bigcom68         0.000000 -3.473688e-01
bigcom69         0.000000 -7.398095e-01
bigcom71         0.000000  0.000000e+00
bigcom72         0.000000  0.000000e+00
bigcom73         0.000000 -1.276549e+00
bigcom74         0.000000 -9.692177e-01
bigcom75         0.000000  1.630495e+00
bigcom76         0.000000 -4.605629e-01
bigcom77         0.000000 -9.727074e-01
bigcom79         0.000000 -7.240953e-01
bigcom80         0.000000 -1.866521e+00
bigcom82         0.000000 -5.954314e-01
bigcom83         0.000000  0.000000e+00
bigcom84         0.000000 -1.060796e+00
bigcom85         0.000000 -2.496731e-01
bigcom87         0.000000 -1.124669e+00
bigcom89         0.000000 -2.330568e-01
bigcom91         0.000000  1.042287e+00
bigcom92         0.000000  1.297066e+00
bigcom93         0.000000  0.000000e+00
bigcom96         0.000000 -7.174696e-01
bigcom97         0.000000 -7.596429e-01
bigcom98         0.000000 -6.735173e-01
bigcom99         0.000000  0.000000e+00
bigcom101        0.000000 -2.014198e-01
bigcom104        0.000000 -6.451110e-01
bigcom106        0.000000 -1.242429e+00
bigcom109        0.000000 -8.411389e-02
bigcom113        0.000000 -1.027294e+00
bigcom116        0.000000  5.890095e-02
bigcom120        0.000000 -1.412993e+00
bigcom123        0.000000 -6.782259e-01
bigcom126        0.000000 -3.398149e-01
bigcom127        0.000000 -5.561779e-01
bigcom137        0.000000 -9.838107e-01
bigcom139        0.000000 -6.456110e-01
bigcom140        0.000000 -3.661342e-01
bigcom143        0.000000 -2.131123e-01
bigcom145        0.000000 -5.027518e-01
bigcom146        0.000000 -5.154354e-01
bigcom147        0.000000 -2.724457e-01
bigcom149        0.000000 -8.325592e-01
bigcom153        0.000000 -6.019689e-01
bigcom154        0.000000  0.000000e+00
bigcom156        0.000000 -1.186482e+00
bigcom157        0.000000  0.000000e+00
bigcom158        0.000000 -6.987791e-01
bigcom160        0.000000 -5.741989e-01
bigcom161        0.000000 -4.433962e-01
bigcom162        0.000000  0.000000e+00
bigcom164        0.000000 -2.783797e-01
bigcom166        0.000000  0.000000e+00
bigcom167        0.000000 -1.483424e+00
bigcom171        0.000000 -9.865033e-01
bigcom173        0.000000 -8.296056e-01
bigcom175        0.000000  0.000000e+00
bigcom176        0.000000 -1.974976e-01
bigcom177        0.000000  0.000000e+00
bigcom178        0.000000 -5.013080e-01
bigcom180        0.000000 -5.515963e-01
bigcom181        0.000000 -2.661046e-01
bigcom184        0.000000 -4.792269e-01
bigcom186        0.000000  2.434263e+00
bigcom187        0.000000  1.852204e+00
bigcom189        0.000000 -4.450713e-01
bigcom194        0.000000  0.000000e+00
bigcom195        0.000000 -4.348056e-01
bigcom196        0.000000  1.836739e+00
bigcom204        0.000000  0.000000e+00
bigcom205        0.000000 -8.463960e-01
bigcom212        0.000000  0.000000e+00
bigcom214        0.000000 -8.274768e-02
bigcom222        0.000000 -1.885045e-02
bigcom223        0.000000 -7.997335e-01
bigcom226        0.000000 -2.631644e-01
bigcom227        0.000000 -3.073037e-01
bigcom229        0.000000 -2.114346e-01
bigcom233        0.000000 -1.189749e+00
bigcom236        0.000000 -4.237904e-02
bigcom237        0.000000 -6.465994e-01
bigcom246        0.000000 -5.973115e-01
bigcom248        0.000000 -8.655124e-01
bigcom249        0.000000 -8.838497e-01
bigcom250        0.000000 -1.242639e-01
bigcom254        0.000000 -1.780031e-01
bigcom266        0.000000 -6.131184e-01
bigcom269        0.000000  0.000000e+00
bigcom272        0.000000 -1.768984e-01
bigcom274        0.000000 -7.147384e-03
bigcom281        0.000000  0.000000e+00
bigcom291        0.000000 -3.442789e-01
bigcom292        0.000000 -5.165940e-01
bigcom295        0.000000 -9.117002e-01
bigcom299        0.000000 -5.234459e-01
bigcom301        0.000000 -1.216741e-01
bigcom306        0.000000  0.000000e+00
bigcom309        0.000000 -2.885687e-01
bigcom314        0.000000 -1.144925e+00
bigcom321        0.000000 -6.775333e-01
bigcom341        0.000000 -3.502513e-01
bigcom350        0.000000 -8.446311e-01
bigcom353        0.000000  0.000000e+00
bigcom359        0.000000 -5.552719e-01
bigcom363        0.000000 -7.072471e-02
bigcom365        0.000000 -1.327990e+00
bigcom385        0.000000 -1.578537e-01
bigcom386        0.000000 -5.297208e-01
bigcom408        0.000000 -5.632314e-01
bigcom412        0.000000 -1.081471e+00
bigcom480        0.000000  0.000000e+00
spin_vertex      0.000000 -1.969216e-01
membership_s1    0.000000  6.525388e-01
membership_s3    0.000000 -8.796719e-01
membership_s4    0.000000  0.000000e+00
membership_s5    0.000000  3.748027e-01
membership_s6    0.000000  2.228064e-01
membership_s7    0.000000 -8.960249e-01
membership_s8    0.000000 -3.867485e-01
membership_s9    0.000000 -7.627839e-01
membership_s11   0.000000 -1.637092e+00
membership_s12   0.000000 -6.313807e-01
membership_s14   0.000000 -1.228135e+00
membership_s15   0.000000  6.725407e-01
membership_s16   0.000000  0.000000e+00
membership_s17   0.000000 -9.753926e-02
membership_s18   0.000000 -7.250366e-01
membership_s20   0.000000 -5.878426e-02
membership_s21   0.000000  5.483144e-02
membership_s22   0.000000 -6.524412e-01
membership_s24   0.000000 -6.669035e-01
membership_s25   0.000000 -4.125603e-01
membership_s26   0.000000  0.000000e+00
membership_s27   0.000000  0.000000e+00
membership_s28   0.000000 -6.648862e-01
membership_s30   0.000000  3.115334e-01
membership_s31   0.000000 -1.590410e-01
membership_s32   0.000000  1.127041e+00
membership_s33   0.000000  0.000000e+00
membership_s36   0.000000 -1.029003e+00
membership_s37   0.000000 -4.811347e-01
V1               0.000000  3.892622e-01
V2               0.000000 -1.622928e+00
pdi              0.000000 -7.788515e+02
adhesion         0.000000 -1.543224e-05
cohesion         0.000000  1.111057e-05
inner            0.000000  0.000000e+00
outer            0.000000 -2.784526e-07
ioratio          0.000000  0.000000e+00
comsize          0.000000  1.335567e-03
[1] "Dataset: med_TnotC Model GBM, run: 2 of 10 2015-06-22 17:07:26"
Iter   TrainDeviance   ValidDeviance   StepSize   Improve
     1        0.1590            -nan     0.0100    0.0002
     2        0.1563            -nan     0.0100    0.0001
     3        0.1537            -nan     0.0100    0.0004
     4        0.1522            -nan     0.0100    0.0001
     5        0.1495            -nan     0.0100    0.0000
     6        0.1473            -nan     0.0100    0.0002
     7        0.1461            -nan     0.0100    0.0001
     8        0.1442            -nan     0.0100    0.0000
     9        0.1425            -nan     0.0100   -0.0000
    10        0.1407            -nan     0.0100    0.0002
    20        0.1283            -nan     0.0100   -0.0001
    40        0.1119            -nan     0.0100    0.0000
    60        0.1007            -nan     0.0100   -0.0000
    80        0.0913            -nan     0.0100   -0.0000
   100        0.0841            -nan     0.0100    0.0000
   106        0.0824            -nan     0.0100   -0.0000

[1] "GBM variable coefficients"
                            var    rel.inf
bigcom30               bigcom30 7.08361978
ratio5                   ratio5 4.55654301
comsize                 comsize 3.96315448
outer                     outer 3.66287620
V2                           V2 2.82283850
orbit18                 orbit18 2.82047777
V1                           V1 2.64094156
trans                     trans 2.60837225
membership_s32   membership_s32 2.55692005
bigcom46               bigcom46 2.47854988
adhesion               adhesion 2.09867011
walktrap_vertex walktrap_vertex 1.97074777
fourth                   fourth 1.86980867
ratio4                   ratio4 1.78044512
inner                     inner 1.75475775
cohesion               cohesion 1.68612728
spin_vertex         spin_vertex 1.68101896
orbit56                 orbit56 1.56643937
orbit38                 orbit38 1.50313524
third                     third 1.48062659
bigcom11               bigcom11 1.30721353
graph11                 graph11 1.28598546
orbit49                 orbit49 1.27463126
orbit30                 orbit30 1.22413188
graph20                 graph20 1.15835366
graph5                   graph5 1.12098459
orbit45                 orbit45 1.11092682
graph23                 graph23 1.04411964
pagerank               pagerank 0.93104275
bet                         bet 0.91888210
graph3                   graph3 0.91882541
graph7                   graph7 0.88780149
graph22                 graph22 0.88117044
orbit61                 orbit61 0.88055235
orbit46                 orbit46 0.80534376
graph24                 graph24 0.77768338
graph25                 graph25 0.77666470
graph1                   graph1 0.77381799
orbit36                 orbit36 0.77059234
orbit47                 orbit47 0.72310369
orbit35                 orbit35 0.72154212
ratio1                   ratio1 0.72085918
orbit25                 orbit25 0.71440880
graph10                 graph10 0.71034345
ratio6                   ratio6 0.69777465
graph21                 graph21 0.69144166
constraint           constraint 0.64889023
orbit17                 orbit17 0.62103332
graph19                 graph19 0.60553677
knn                         knn 0.58434121
orbit24                 orbit24 0.55362983
orbit16                 orbit16 0.53037971
orbit54                 orbit54 0.50415032
orbit40                 orbit40 0.49212417
ioratio                 ioratio 0.49112985
coreness               coreness 0.48498402
orbit59                 orbit59 0.47765007
graph9                   graph9 0.47656913
graph6                   graph6 0.47349487
orbit11                 orbit11 0.47335244
orbit7                   orbit7 0.47293952
orbit52                 orbit52 0.47283416
orbit39                 orbit39 0.47122570
orbit69                 orbit69 0.46312365
membership_s30   membership_s30 0.45394099
orbit41                 orbit41 0.44002865
orbit48                 orbit48 0.40670608
graph4                   graph4 0.39723481
orbit28                 orbit28 0.39533420
bigcom28               bigcom28 0.39129266
graph16                 graph16 0.39120112
bigcom26               bigcom26 0.38669838
fifth                     fifth 0.38430705
orbit37                 orbit37 0.36860723
upto_fifth           upto_fifth 0.36404214
upto_second         upto_second 0.35853375
orbit15                 orbit15 0.34778781
graph15                 graph15 0.34313809
graph28                 graph28 0.33777585
orbit42                 orbit42 0.33433930
orbit51                 orbit51 0.30499767
orbit66                 orbit66 0.29834022
orbit62                 orbit62 0.29753763
orbit50                 orbit50 0.29650918
upto_sixth           upto_sixth 0.29483436
orbit33                 orbit33 0.28647156
graph27                 graph27 0.27716427
orbit44                 orbit44 0.27102758
sixth                     sixth 0.26417540
close                     close 0.26082181
orbit32                 orbit32 0.25528768
graph18                 graph18 0.25032106
orbit29                 orbit29 0.24704148
graph8                   graph8 0.24228440
orbit4                   orbit4 0.23787739
orbit12                 orbit12 0.23560221
bigcom92               bigcom92 0.23509252
graph13                 graph13 0.23329663
orbit27                 orbit27 0.21579905
orbit21                 orbit21 0.19784802
orbit2                   orbit2 0.18618728
graph12                 graph12 0.18337615
orbit63                 orbit63 0.17471534
upto_third           upto_third 0.16506473
orbit58                 orbit58 0.14190123
membership_s1     membership_s1 0.13426243
orbit65                 orbit65 0.13150505
graph26                 graph26 0.12753677
ratio3                   ratio3 0.12583102
graph0                   graph0 0.12514155
orbit19                 orbit19 0.12117812
orbit60                 orbit60 0.11865422
orbit31                 orbit31 0.10831603
orbit64                 orbit64 0.09953893
ratio2                   ratio2 0.09447344
selfinter             selfinter 0.09325456
upto_fourth         upto_fourth 0.08999509
graph2                   graph2 0.08831613
orbit26                 orbit26 0.08787619
bigcom4                 bigcom4 0.08046994
orbit1                   orbit1 0.07267601
orbit5                   orbit5 0.06285747
orbit70                 orbit70 0.05813904
orbit23                 orbit23 0.05163390
graph17                 graph17 0.04676104
pdi                         pdi 0.04087787
bigcom22               bigcom22 0.02344399
ecc                         ecc 0.02279106
orbit9                   orbit9 0.02160521
membership_s15   membership_s15 0.02033308
membership_s21   membership_s21 0.01966285
graph29                 graph29 0.01921963
orbit53                 orbit53 0.01657904
AP                           AP 0.01622316
orbit20                 orbit20 0.01464782
graph14                 graph14 0.00000000
orbit0                   orbit0 0.00000000
orbit3                   orbit3 0.00000000
orbit6                   orbit6 0.00000000
orbit8                   orbit8 0.00000000
orbit10                 orbit10 0.00000000
orbit13                 orbit13 0.00000000
orbit14                 orbit14 0.00000000
orbit22                 orbit22 0.00000000
orbit34                 orbit34 0.00000000
orbit43                 orbit43 0.00000000
orbit55                 orbit55 0.00000000
orbit57                 orbit57 0.00000000
orbit67                 orbit67 0.00000000
orbit68                 orbit68 0.00000000
orbit71                 orbit71 0.00000000
orbit72                 orbit72 0.00000000
eccrad                   eccrad 0.00000000
hubscore               hubscore 0.00000000
evcent                   evcent 0.00000000
first                     first 0.00000000
second                   second 0.00000000
bigcom1                 bigcom1 0.00000000
bigcom2                 bigcom2 0.00000000
bigcom3                 bigcom3 0.00000000
bigcom6                 bigcom6 0.00000000
bigcom8                 bigcom8 0.00000000
bigcom9                 bigcom9 0.00000000
bigcom13               bigcom13 0.00000000
bigcom15               bigcom15 0.00000000
bigcom16               bigcom16 0.00000000
bigcom21               bigcom21 0.00000000
bigcom24               bigcom24 0.00000000
bigcom31               bigcom31 0.00000000
bigcom32               bigcom32 0.00000000
bigcom33               bigcom33 0.00000000
bigcom34               bigcom34 0.00000000
bigcom36               bigcom36 0.00000000
bigcom37               bigcom37 0.00000000
bigcom38               bigcom38 0.00000000
bigcom39               bigcom39 0.00000000
bigcom40               bigcom40 0.00000000
bigcom43               bigcom43 0.00000000
bigcom44               bigcom44 0.00000000
bigcom47               bigcom47 0.00000000
bigcom49               bigcom49 0.00000000
bigcom50               bigcom50 0.00000000
bigcom51               bigcom51 0.00000000
bigcom52               bigcom52 0.00000000
bigcom54               bigcom54 0.00000000
bigcom56               bigcom56 0.00000000
bigcom62               bigcom62 0.00000000
bigcom66               bigcom66 0.00000000
bigcom68               bigcom68 0.00000000
bigcom69               bigcom69 0.00000000
bigcom71               bigcom71 0.00000000
bigcom72               bigcom72 0.00000000
bigcom73               bigcom73 0.00000000
bigcom74               bigcom74 0.00000000
bigcom75               bigcom75 0.00000000
bigcom76               bigcom76 0.00000000
bigcom77               bigcom77 0.00000000
bigcom79               bigcom79 0.00000000
bigcom80               bigcom80 0.00000000
bigcom82               bigcom82 0.00000000
bigcom83               bigcom83 0.00000000
bigcom84               bigcom84 0.00000000
bigcom85               bigcom85 0.00000000
bigcom87               bigcom87 0.00000000
bigcom89               bigcom89 0.00000000
bigcom91               bigcom91 0.00000000
bigcom93               bigcom93 0.00000000
bigcom96               bigcom96 0.00000000
bigcom97               bigcom97 0.00000000
bigcom98               bigcom98 0.00000000
bigcom99               bigcom99 0.00000000
bigcom101             bigcom101 0.00000000
bigcom104             bigcom104 0.00000000
bigcom106             bigcom106 0.00000000
bigcom109             bigcom109 0.00000000
bigcom113             bigcom113 0.00000000
bigcom116             bigcom116 0.00000000
bigcom120             bigcom120 0.00000000
bigcom123             bigcom123 0.00000000
bigcom126             bigcom126 0.00000000
bigcom127             bigcom127 0.00000000
bigcom137             bigcom137 0.00000000
bigcom139             bigcom139 0.00000000
bigcom140             bigcom140 0.00000000
bigcom143             bigcom143 0.00000000
bigcom145             bigcom145 0.00000000
bigcom146             bigcom146 0.00000000
bigcom147             bigcom147 0.00000000
bigcom149             bigcom149 0.00000000
bigcom153             bigcom153 0.00000000
bigcom154             bigcom154 0.00000000
bigcom156             bigcom156 0.00000000
bigcom157             bigcom157 0.00000000
bigcom158             bigcom158 0.00000000
bigcom160             bigcom160 0.00000000
bigcom161             bigcom161 0.00000000
bigcom162             bigcom162 0.00000000
bigcom164             bigcom164 0.00000000
bigcom166             bigcom166 0.00000000
bigcom167             bigcom167 0.00000000
bigcom171             bigcom171 0.00000000
bigcom173             bigcom173 0.00000000
bigcom175             bigcom175 0.00000000
bigcom176             bigcom176 0.00000000
bigcom177             bigcom177 0.00000000
bigcom178             bigcom178 0.00000000
bigcom180             bigcom180 0.00000000
bigcom181             bigcom181 0.00000000
bigcom184             bigcom184 0.00000000
bigcom186             bigcom186 0.00000000
bigcom187             bigcom187 0.00000000
bigcom189             bigcom189 0.00000000
bigcom194             bigcom194 0.00000000
bigcom195             bigcom195 0.00000000
bigcom196             bigcom196 0.00000000
bigcom204             bigcom204 0.00000000
bigcom205             bigcom205 0.00000000
bigcom212             bigcom212 0.00000000
bigcom214             bigcom214 0.00000000
bigcom222             bigcom222 0.00000000
bigcom223             bigcom223 0.00000000
bigcom226             bigcom226 0.00000000
bigcom227             bigcom227 0.00000000
bigcom229             bigcom229 0.00000000
bigcom233             bigcom233 0.00000000
bigcom236             bigcom236 0.00000000
bigcom237             bigcom237 0.00000000
bigcom246             bigcom246 0.00000000
bigcom248             bigcom248 0.00000000
bigcom249             bigcom249 0.00000000
bigcom250             bigcom250 0.00000000
bigcom254             bigcom254 0.00000000
bigcom266             bigcom266 0.00000000
bigcom269             bigcom269 0.00000000
bigcom272             bigcom272 0.00000000
bigcom274             bigcom274 0.00000000
bigcom281             bigcom281 0.00000000
bigcom291             bigcom291 0.00000000
bigcom292             bigcom292 0.00000000
bigcom295             bigcom295 0.00000000
bigcom299             bigcom299 0.00000000
bigcom301             bigcom301 0.00000000
bigcom306             bigcom306 0.00000000
bigcom309             bigcom309 0.00000000
bigcom314             bigcom314 0.00000000
bigcom321             bigcom321 0.00000000
bigcom341             bigcom341 0.00000000
bigcom350             bigcom350 0.00000000
bigcom353             bigcom353 0.00000000
bigcom359             bigcom359 0.00000000
bigcom363             bigcom363 0.00000000
bigcom365             bigcom365 0.00000000
bigcom385             bigcom385 0.00000000
bigcom386             bigcom386 0.00000000
bigcom408             bigcom408 0.00000000
bigcom412             bigcom412 0.00000000
bigcom480             bigcom480 0.00000000
membership_s3     membership_s3 0.00000000
membership_s4     membership_s4 0.00000000
membership_s5     membership_s5 0.00000000
membership_s6     membership_s6 0.00000000
membership_s7     membership_s7 0.00000000
membership_s8     membership_s8 0.00000000
membership_s9     membership_s9 0.00000000
membership_s11   membership_s11 0.00000000
membership_s12   membership_s12 0.00000000
membership_s14   membership_s14 0.00000000
membership_s16   membership_s16 0.00000000
membership_s17   membership_s17 0.00000000
membership_s18   membership_s18 0.00000000
membership_s20   membership_s20 0.00000000
membership_s22   membership_s22 0.00000000
membership_s24   membership_s24 0.00000000
membership_s25   membership_s25 0.00000000
membership_s26   membership_s26 0.00000000
membership_s27   membership_s27 0.00000000
membership_s28   membership_s28 0.00000000
membership_s31   membership_s31 0.00000000
membership_s33   membership_s33 0.00000000
membership_s36   membership_s36 0.00000000
membership_s37   membership_s37 0.00000000
[1] "Dataset: med_TnotC Model RF, run: 2 of 10 2015-06-22 17:08:23"
     |      Out-of-bag   |
Tree |      MSE  %Var(y) |
   1 |  0.03677   236.63 |
   2 |  0.03268   210.30 |
   3 |  0.03037   195.43 |
   4 |  0.02871   184.79 |
   5 |  0.02691   173.17 |
   6 |  0.02377   152.97 |
   7 |    0.024   154.48 |
   8 |  0.02344   150.83 |
   9 |  0.02296   147.76 |
  10 |  0.02134   137.32 |
  11 |  0.02067   133.02 |
  12 |  0.02007   129.14 |
  13 |  0.01989   128.01 |
  14 |  0.01988   127.96 |
  15 |  0.01954   125.73 |
  16 |  0.01959   126.09 |
  17 |  0.01924   123.82 |
  18 |  0.01898   122.14 |
  19 |    0.019   122.27 |
  20 |  0.01881   121.07 |
  21 |  0.01856   119.43 |
  22 |  0.01857   119.53 |
  23 |  0.01859   119.64 |
  24 |  0.01837   118.24 |
  25 |  0.01831   117.83 |
  26 |  0.01822   117.28 |
  27 |  0.01821   117.21 |
  28 |  0.01813   116.66 |
  29 |  0.01804   116.13 |
  30 |  0.01793   115.41 |
  31 |  0.01782   114.70 |
  32 |  0.01774   114.18 |
  33 |   0.0178   114.57 |
  34 |  0.01776   114.32 |
  35 |  0.01778   114.45 |
  36 |  0.01772   114.07 |
  37 |  0.01776   114.33 |
  38 |  0.01762   113.39 |
  39 |  0.01761   113.36 |
  40 |  0.01756   113.04 |
  41 |   0.0175   112.64 |
  42 |  0.01751   112.67 |
  43 |  0.01749   112.58 |
  44 |  0.01742   112.14 |
  45 |  0.01742   112.14 |
  46 |  0.01739   111.94 |
  47 |  0.01729   111.25 |
  48 |  0.01733   111.54 |
  49 |   0.0173   111.37 |
  50 |  0.01727   111.18 |
  51 |  0.01727   111.12 |
  52 |  0.01724   110.94 |
  53 |  0.01721   110.79 |
  54 |  0.01719   110.65 |
  55 |  0.01715   110.39 |
  56 |  0.01713   110.25 |
  57 |  0.01712   110.18 |
  58 |  0.01709   109.99 |
  59 |  0.01706   109.77 |
  60 |  0.01699   109.37 |
  61 |  0.01697   109.19 |
  62 |  0.01692   108.90 |
  63 |  0.01691   108.86 |
  64 |  0.01687   108.59 |
  65 |  0.01689   108.71 |
  66 |  0.01689   108.71 |
  67 |  0.01687   108.60 |
  68 |  0.01684   108.38 |
  69 |  0.01678   108.02 |
  70 |  0.01681   108.21 |
  71 |  0.01683   108.32 |
  72 |  0.01682   108.23 |
  73 |  0.01682   108.28 |
  74 |  0.01682   108.27 |
  75 |  0.01688   108.64 |
  76 |  0.01685   108.44 |
  77 |  0.01686   108.52 |
  78 |  0.01685   108.44 |
  79 |  0.01686   108.49 |
  80 |  0.01685   108.45 |
  81 |  0.01684   108.41 |
  82 |  0.01683   108.30 |
  83 |  0.01683   108.30 |
  84 |  0.01678   108.01 |
  85 |  0.01679   108.03 |
  86 |  0.01678   108.01 |
  87 |  0.01677   107.91 |
  88 |  0.01673   107.69 |
  89 |  0.01674   107.77 |
  90 |  0.01674   107.71 |
  91 |  0.01674   107.71 |
  92 |  0.01677   107.94 |
  93 |  0.01678   108.03 |
  94 |  0.01679   108.07 |
  95 |   0.0168   108.12 |
  96 |  0.01676   107.87 |
  97 |  0.01673   107.69 |
  98 |  0.01674   107.76 |
  99 |  0.01672   107.63 |
 100 |  0.01672   107.59 |
[1] "Random Forest variable coefficients"
                      %IncMSE IncNodePurity
graph0           1.250643e-04  2.109941e-01
graph1           2.087362e-03  1.295028e-01
graph2           1.668190e-04  1.037363e-01
graph3           5.925292e-04  1.484576e-01
graph4           2.989547e-04  1.830869e-01
graph5           3.187539e-03  2.893609e-01
graph6           2.510252e-04  2.449789e-01
graph7           1.680515e-03  3.242899e-01
graph8           5.334153e-05  1.998119e-02
graph9           1.146519e-03  1.469485e-01
graph10          2.569890e-03  3.106953e-01
graph11          2.244548e-03  5.479254e-01
graph12          1.324083e-03  4.529707e-01
graph13          2.002706e-03  1.939868e-01
graph14          1.627450e-03  3.119980e-01
graph15          1.187784e-03  4.224681e-01
graph16          1.047006e-03  2.896903e-01
graph17          2.682713e-03  3.180237e-01
graph18          5.718833e-03  2.111957e-01
graph19          1.678096e-03  3.426632e-01
graph20          2.327733e-03  6.031184e-01
graph21          1.230097e-03  1.775565e-01
graph22          3.468584e-03  3.711795e-01
graph23          2.717505e-03  6.736940e-01
graph24          1.950144e-03  2.989107e-01
graph25          5.251569e-04  3.741171e-01
graph26          1.308898e-03  1.707038e-01
graph27          9.576556e-04  1.648208e-01
graph28          3.460986e-04  1.599185e-01
graph29          2.205044e-05  5.391413e-02
orbit0           5.136889e-05  1.787531e-01
orbit1           6.220960e-04  2.509083e-01
orbit2           6.553376e-04  3.498803e-01
orbit3           4.428849e-04  1.205453e-01
orbit4           8.829438e-04  1.366984e-01
orbit5           7.602841e-04  1.852727e-01
orbit6           5.254263e-04  3.588614e-01
orbit7           2.936707e-04  3.052393e-01
orbit8           2.260329e-03  3.468900e-01
orbit9           2.105135e-04  2.502130e-01
orbit10          1.238866e-03  2.175543e-01
orbit11          1.561465e-03  3.025948e-01
orbit12          3.107502e-03  2.107315e-01
orbit13          5.714318e-04  2.319949e-01
orbit14          2.607582e-04  1.099069e-01
orbit15          1.446794e-03  3.583303e-01
orbit16          2.416943e-04  2.733543e-01
orbit17          8.361851e-04  2.924405e-01
orbit18          2.006820e-03  1.119429e+00
orbit19          1.421731e-03  1.535915e-01
orbit20          8.325365e-04  2.009451e-01
orbit21          4.172735e-04  4.805682e-01
orbit22          3.287585e-03  3.675611e-01
orbit23          7.362654e-04  4.058723e-01
orbit24          3.527284e-03  6.872986e-01
orbit25          9.840974e-04  1.882845e-01
orbit26          2.221250e-04  1.315812e-01
orbit27          1.299817e-03  3.478367e-01
orbit28          6.104761e-04  4.111190e-01
orbit29          2.104758e-03  2.311337e-01
orbit30          2.672109e-04  2.340746e-01
orbit31          2.662577e-04  3.372147e-01
orbit32          3.699762e-03  3.400844e-01
orbit33          2.154106e-04  1.884275e-01
orbit34          1.289288e-03  3.488233e-01
orbit35          1.256175e-03  2.274004e-01
orbit36          1.606777e-03  3.621488e-01
orbit37          1.203501e-03  4.285038e-01
orbit38          6.594941e-04  3.801826e-01
orbit39          3.761412e-04  4.717063e-01
orbit40          2.352917e-03  3.160779e-01
orbit41          5.447673e-04  1.570703e-01
orbit42          6.593044e-04  3.057767e-01
orbit43          1.660613e-03  2.336159e-01
orbit44          4.926703e-04  1.327849e-01
orbit45          1.327401e-03  6.903078e-01
orbit46          1.219800e-03  2.015083e-01
orbit47          2.074604e-03  4.190450e-01
orbit48          8.062179e-04  2.168889e-01
orbit49          2.248604e-03  6.638838e-01
orbit50          2.226492e-05  3.302774e-01
orbit51          9.015353e-04  2.615906e-01
orbit52          1.686613e-03  3.829917e-01
orbit53          2.072686e-04  3.690788e-01
orbit54          2.146235e-03  4.623712e-01
orbit55          6.371382e-04  1.932497e-01
orbit56          3.887895e-03  7.982585e-01
orbit57          9.759492e-05  8.435958e-02
orbit58          2.094567e-05  9.613958e-02
orbit59          2.213652e-03  5.085295e-01
orbit60          5.628312e-04  1.629386e-01
orbit61          9.843890e-04  4.505023e-01
orbit62          6.465947e-04  3.357162e-01
orbit63          9.733602e-04  3.165403e-01
orbit64          2.336977e-04  3.031816e-01
orbit65          2.537094e-03  5.009640e-01
orbit66          1.508869e-03  1.443440e-01
orbit67          5.506890e-05  1.006590e-01
orbit68          3.869314e-04  1.375959e-01
orbit69          5.563007e-04  5.093714e-01
orbit70          9.361605e-04  1.567639e-01
orbit71          4.778435e-05  9.978494e-02
orbit72          4.826829e-07  2.504311e-02
AP               1.338359e-05  3.782879e-02
bet              4.672798e-04  6.867700e-01
ecc              8.869972e-05  6.519873e-02
eccrad           3.306063e-06  3.639198e-02
close            4.088709e-05  8.250283e-02
constraint       1.678173e-03  7.689774e-01
coreness         5.395353e-04  1.813840e-01
knn              1.018810e-03  4.614900e-01
hubscore         7.663764e-04  1.784165e-01
pagerank         4.805663e-04  6.188150e-01
trans            5.657409e-04  6.092718e-01
evcent           7.378369e-04  2.296647e-01
first            2.637688e-04  1.007828e-01
upto_second      8.359298e-04  2.585804e-01
upto_third       4.183046e-04  1.626826e-01
upto_fourth      1.456409e-03  1.450789e-01
upto_fifth       5.891848e-04  2.103487e-01
upto_sixth       5.167278e-04  3.274024e-01
second           1.434731e-03  2.084156e-01
third            2.049937e-03  4.448299e-01
fourth           8.034237e-04  7.353367e-01
fifth            1.993878e-03  4.670085e-01
sixth            1.576312e-03  4.833186e-01
ratio1           1.675578e-03  5.157737e-01
ratio2           8.933820e-04  7.516294e-01
ratio3           1.447125e-03  4.385352e-01
ratio4           3.163343e-03  1.104911e+00
ratio5           1.308698e-03  2.161714e+00
ratio6           9.873096e-04  3.898337e-01
selfinter        1.631855e-04  1.703991e-01
walktrap_vertex  5.201315e-04  7.211121e-01
bigcom1          0.000000e+00  3.257576e-02
bigcom2          0.000000e+00  0.000000e+00
bigcom3          4.673353e-04  1.491958e-01
bigcom4         -1.462860e-05  6.196854e-02
bigcom6          0.000000e+00  0.000000e+00
bigcom8          0.000000e+00  1.387779e-19
bigcom9          0.000000e+00  0.000000e+00
bigcom11        -5.699185e-06  3.702419e-01
bigcom13         0.000000e+00  0.000000e+00
bigcom15         0.000000e+00  0.000000e+00
bigcom16         0.000000e+00  0.000000e+00
bigcom21         0.000000e+00  2.775558e-19
bigcom22         4.934451e-06  8.567044e-02
bigcom24         0.000000e+00  0.000000e+00
bigcom26         5.333249e-04  2.786144e-01
bigcom28         4.845336e-04  2.893237e-01
bigcom30         1.197198e-03  1.966148e+00
bigcom31         0.000000e+00  0.000000e+00
bigcom32         0.000000e+00  2.775558e-19
bigcom33         0.000000e+00  0.000000e+00
bigcom34         0.000000e+00  0.000000e+00
bigcom36         0.000000e+00  0.000000e+00
bigcom37         0.000000e+00  0.000000e+00
bigcom38        -1.170962e-05  7.226978e-01
bigcom39         0.000000e+00  0.000000e+00
bigcom40         0.000000e+00  1.333333e-02
bigcom43         0.000000e+00  0.000000e+00
bigcom44         0.000000e+00  0.000000e+00
bigcom46        -6.292324e-06  5.495516e-01
bigcom47         0.000000e+00  1.734723e-20
bigcom49         0.000000e+00  0.000000e+00
bigcom50         0.000000e+00  0.000000e+00
bigcom51         0.000000e+00  0.000000e+00
bigcom52         1.952406e-04  1.281982e+00
bigcom54         0.000000e+00  0.000000e+00
bigcom56         0.000000e+00  2.775558e-19
bigcom62         0.000000e+00  0.000000e+00
bigcom66         0.000000e+00  0.000000e+00
bigcom68         0.000000e+00  0.000000e+00
bigcom69         0.000000e+00  0.000000e+00
bigcom71         0.000000e+00  0.000000e+00
bigcom72         0.000000e+00  0.000000e+00
bigcom73         0.000000e+00  0.000000e+00
bigcom74         0.000000e+00  0.000000e+00
bigcom75         1.768700e-05  2.353767e-01
bigcom76         0.000000e+00  0.000000e+00
bigcom77         0.000000e+00  2.775558e-19
bigcom79         0.000000e+00  0.000000e+00
bigcom80         0.000000e+00  0.000000e+00
bigcom82         0.000000e+00  0.000000e+00
bigcom83         0.000000e+00  0.000000e+00
bigcom84         0.000000e+00  0.000000e+00
bigcom85         0.000000e+00  0.000000e+00
bigcom87         0.000000e+00  0.000000e+00
bigcom89         0.000000e+00  0.000000e+00
bigcom91         0.000000e+00  0.000000e+00
bigcom92        -7.832089e-05  1.098529e-01
bigcom93         0.000000e+00  0.000000e+00
bigcom96         0.000000e+00  1.387779e-19
bigcom97         0.000000e+00  2.775558e-19
bigcom98         0.000000e+00  0.000000e+00
bigcom99         0.000000e+00  0.000000e+00
bigcom101        0.000000e+00  0.000000e+00
bigcom104        0.000000e+00  0.000000e+00
bigcom106        0.000000e+00  0.000000e+00
bigcom109        0.000000e+00  0.000000e+00
bigcom113        0.000000e+00  0.000000e+00
bigcom116       -1.746479e-05  7.528745e-02
bigcom120        0.000000e+00  0.000000e+00
bigcom123        0.000000e+00  0.000000e+00
bigcom126        0.000000e+00  0.000000e+00
bigcom127        0.000000e+00  0.000000e+00
bigcom137        0.000000e+00  0.000000e+00
bigcom139        0.000000e+00  0.000000e+00
bigcom140        0.000000e+00  2.775558e-19
bigcom143        0.000000e+00  0.000000e+00
bigcom145        0.000000e+00  0.000000e+00
bigcom146        0.000000e+00  0.000000e+00
bigcom147        0.000000e+00  0.000000e+00
bigcom149        0.000000e+00  0.000000e+00
bigcom153        0.000000e+00  0.000000e+00
bigcom154        0.000000e+00  0.000000e+00
bigcom156        0.000000e+00  0.000000e+00
bigcom157        0.000000e+00  0.000000e+00
bigcom158        0.000000e+00  0.000000e+00
bigcom160        0.000000e+00  0.000000e+00
bigcom161        0.000000e+00  0.000000e+00
bigcom162        0.000000e+00  0.000000e+00
bigcom164        0.000000e+00  0.000000e+00
bigcom166        0.000000e+00  0.000000e+00
bigcom167        0.000000e+00  0.000000e+00
bigcom171        0.000000e+00  0.000000e+00
bigcom173        0.000000e+00  0.000000e+00
bigcom175        0.000000e+00  0.000000e+00
bigcom176        0.000000e+00  0.000000e+00
bigcom177        0.000000e+00  0.000000e+00
bigcom178        0.000000e+00  0.000000e+00
bigcom180        0.000000e+00  0.000000e+00
bigcom181        0.000000e+00  1.387779e-19
bigcom184        0.000000e+00  6.938894e-20
bigcom186        1.750356e-05  6.876016e-01
bigcom187       -1.758271e-05  4.955829e-01
bigcom189        0.000000e+00  0.000000e+00
bigcom194        0.000000e+00  0.000000e+00
bigcom195        0.000000e+00  0.000000e+00
bigcom196        0.000000e+00  0.000000e+00
bigcom204        0.000000e+00  0.000000e+00
bigcom205        0.000000e+00  0.000000e+00
bigcom212        0.000000e+00  0.000000e+00
bigcom214        0.000000e+00  0.000000e+00
bigcom222        0.000000e+00  0.000000e+00
bigcom223        0.000000e+00  0.000000e+00
bigcom226        0.000000e+00  0.000000e+00
bigcom227        0.000000e+00  0.000000e+00
bigcom229        0.000000e+00  0.000000e+00
bigcom233        0.000000e+00  2.775558e-19
bigcom236        0.000000e+00  0.000000e+00
bigcom237        0.000000e+00  0.000000e+00
bigcom246        0.000000e+00  0.000000e+00
bigcom248        0.000000e+00  0.000000e+00
bigcom249        0.000000e+00  4.336809e-21
bigcom250        0.000000e+00  2.775558e-19
bigcom254        0.000000e+00  0.000000e+00
bigcom266        0.000000e+00  1.387779e-19
bigcom269        0.000000e+00  0.000000e+00
bigcom272        0.000000e+00  0.000000e+00
bigcom274        0.000000e+00  2.775558e-19
bigcom281        0.000000e+00  0.000000e+00
bigcom291        0.000000e+00  2.775558e-19
bigcom292        0.000000e+00  0.000000e+00
bigcom295        0.000000e+00  0.000000e+00
bigcom299        0.000000e+00  0.000000e+00
bigcom301        0.000000e+00  0.000000e+00
bigcom306        0.000000e+00  0.000000e+00
bigcom309        0.000000e+00  0.000000e+00
bigcom314        0.000000e+00  0.000000e+00
bigcom321        0.000000e+00  0.000000e+00
bigcom341        0.000000e+00  0.000000e+00
bigcom350        0.000000e+00  0.000000e+00
bigcom353        0.000000e+00  0.000000e+00
bigcom359        0.000000e+00  2.775558e-19
bigcom363        0.000000e+00  0.000000e+00
bigcom365        0.000000e+00  0.000000e+00
bigcom385        5.903188e-06  5.799584e-01
bigcom386        0.000000e+00  2.775558e-19
bigcom408        0.000000e+00  0.000000e+00
bigcom412        0.000000e+00  0.000000e+00
bigcom480        0.000000e+00  0.000000e+00
spin_vertex      4.011267e-04  6.843510e-01
membership_s1    2.455931e-04  1.140681e-01
membership_s3    0.000000e+00  0.000000e+00
membership_s4    0.000000e+00  5.018208e-16
membership_s5    1.424603e-04  6.770094e-02
membership_s6    4.449366e-05  1.997838e-02
membership_s7   -8.951846e-06  6.403853e-02
membership_s8    0.000000e+00  0.000000e+00
membership_s9    0.000000e+00  0.000000e+00
membership_s11   0.000000e+00  0.000000e+00
membership_s12   0.000000e+00  0.000000e+00
membership_s14   0.000000e+00  0.000000e+00
membership_s15   1.069619e-04  1.926946e-01
membership_s16   0.000000e+00  0.000000e+00
membership_s17   0.000000e+00  0.000000e+00
membership_s18   0.000000e+00  0.000000e+00
membership_s20   0.000000e+00  0.000000e+00
membership_s21  -8.284568e-05  7.448135e-02
membership_s22   0.000000e+00  2.775558e-19
membership_s24   0.000000e+00  0.000000e+00
membership_s25   0.000000e+00  0.000000e+00
membership_s26   0.000000e+00  0.000000e+00
membership_s27   0.000000e+00  3.383393e-05
membership_s28   0.000000e+00  0.000000e+00
membership_s30   3.669963e-04  1.193022e-01
membership_s31   1.179679e-05  4.280882e-02
membership_s32   1.382583e-03  6.046237e-01
membership_s33   0.000000e+00  0.000000e+00
membership_s36   0.000000e+00  0.000000e+00
membership_s37   0.000000e+00  0.000000e+00
V1               2.767132e-03  9.535185e-01
V2               1.175008e-03  1.057686e+00
pdi              2.546281e-05  2.165081e-01
adhesion         8.024484e-03  1.105482e+00
cohesion         4.845949e-03  1.220508e+00
inner            7.839872e-03  9.429737e-01
outer            2.593911e-03  1.845715e+00
ioratio          5.680719e-03  1.007103e+00
comsize          6.811662e-03  2.246285e+00
[1] "Dataset: med_TnotC Model GLM, run: 2 of 10 2015-06-22 17:09:44"
[1] "glmnet variable coefficients"
                     [,1]          [,2]
(Intercept)     -4.132643 -2.290698e+02
graph0           0.000000 -5.648166e-05
graph1           0.000000  0.000000e+00
graph2           0.000000  1.109557e-02
graph3           0.000000  0.000000e+00
graph4           0.000000  1.544935e-09
graph5           0.000000  2.050282e-04
graph6           0.000000  0.000000e+00
graph7           0.000000 -1.964430e-04
graph8           0.000000 -8.933918e-03
graph9           0.000000 -4.704231e-08
graph10          0.000000 -2.430325e-10
graph11          0.000000  8.306437e-12
graph12          0.000000 -2.455604e-07
graph13          0.000000  0.000000e+00
graph14          0.000000  7.891031e-09
graph15          0.000000  1.418460e-05
graph16          0.000000 -6.326245e-08
graph17          0.000000 -3.701903e-09
graph18          0.000000 -9.499485e-06
graph19          0.000000 -3.503657e-09
graph20          0.000000  1.361159e-05
graph21          0.000000  1.951537e-05
graph22          0.000000 -2.093151e-05
graph23          0.000000  0.000000e+00
graph24          0.000000  2.007334e-05
graph25          0.000000  0.000000e+00
graph26          0.000000  0.000000e+00
graph27          0.000000 -4.031545e-05
graph28          0.000000  1.631259e-05
graph29          0.000000 -1.213847e-03
orbit0           0.000000  4.000928e-06
orbit1           0.000000  0.000000e+00
orbit2           0.000000  6.787927e-08
orbit3           0.000000  1.147950e-02
orbit4           0.000000 -9.405951e-07
orbit5           0.000000  1.141706e-07
orbit6           0.000000  4.912854e-10
orbit7           0.000000  0.000000e+00
orbit8           0.000000  2.263827e-04
orbit9           0.000000  2.428060e-05
orbit10          0.000000 -1.947337e-06
orbit11          0.000000  5.120979e-04
orbit12          0.000000 -6.412417e-04
orbit13          0.000000  4.205464e-04
orbit14          0.000000 -8.846122e-03
orbit15          0.000000 -1.300056e-07
orbit16          0.000000 -2.392778e-07
orbit17          0.000000 -1.550578e-09
orbit18          0.000000  2.897284e-10
orbit19          0.000000  4.250476e-09
orbit20          0.000000 -1.169974e-09
orbit21          0.000000 -1.046573e-07
orbit22          0.000000 -7.053321e-13
orbit23          0.000000  2.117926e-05
orbit24          0.000000 -8.836706e-07
orbit25          0.000000  0.000000e+00
orbit26          0.000000  0.000000e+00
orbit27          0.000000  2.904006e-06
orbit28          0.000000 -2.138954e-06
orbit29          0.000000 -2.094029e-08
orbit30          0.000000 -1.652220e-06
orbit31          0.000000  0.000000e+00
orbit32          0.000000  3.591470e-08
orbit33          0.000000 -2.285013e-04
orbit34          0.000000  1.365771e-05
orbit35          0.000000 -3.316364e-07
orbit36          0.000000  0.000000e+00
orbit37          0.000000 -2.612123e-07
orbit38          0.000000  2.076821e-05
orbit39          0.000000  0.000000e+00
orbit40          0.000000 -3.452635e-07
orbit41          0.000000 -7.157032e-06
orbit42          0.000000  2.676779e-04
orbit43          0.000000 -1.033378e-05
orbit44          0.000000 -4.896900e-06
orbit45          0.000000  0.000000e+00
orbit46          0.000000 -3.318871e-06
orbit47          0.000000 -3.785646e-05
orbit48          0.000000  1.143766e-06
orbit49          0.000000  2.465798e-05
orbit50          0.000000 -1.041154e-03
orbit51          0.000000  4.526529e-05
orbit52          0.000000  4.742573e-05
orbit53          0.000000  4.477563e-05
orbit54          0.000000 -1.810712e-05
orbit55          0.000000 -2.039772e-03
orbit56          0.000000  2.050342e-04
orbit57          0.000000 -1.845211e-05
orbit58          0.000000 -6.416862e-04
orbit59          0.000000  2.583863e-05
orbit60          0.000000  4.811130e-05
orbit61          0.000000  1.968863e-03
orbit62          0.000000 -9.660779e-04
orbit63          0.000000  1.314969e-04
orbit64          0.000000  1.952533e-04
orbit65          0.000000 -2.601589e-04
orbit66          0.000000  1.679263e-04
orbit67          0.000000  5.630023e-06
orbit68          0.000000 -8.719017e-07
orbit69          0.000000 -4.450074e-03
orbit70          0.000000  2.947320e-03
orbit71          0.000000 -4.660649e-03
orbit72          0.000000 -1.130075e-03
AP               0.000000  1.446087e-01
bet              0.000000  6.330147e-06
ecc              0.000000  6.592012e-03
eccrad           0.000000  3.131823e-02
close            0.000000  4.946650e-01
constraint       0.000000  3.540518e+00
coreness         0.000000  0.000000e+00
knn              0.000000 -2.368645e-03
hubscore         0.000000  1.532474e+00
pagerank         0.000000  0.000000e+00
trans            0.000000 -6.605602e-01
evcent           0.000000  2.287388e+00
first            0.000000  2.158190e-04
upto_second      0.000000 -6.485208e-07
upto_third       0.000000  0.000000e+00
upto_fourth      0.000000 -3.780209e-04
upto_fifth       0.000000  2.408196e-03
upto_sixth       0.000000  1.436782e-02
second           0.000000 -8.515304e-07
third            0.000000  3.571238e-05
fourth           0.000000 -3.671333e-05
fifth            0.000000  6.628091e-04
sixth            0.000000 -2.525165e-03
ratio1           0.000000 -4.552394e-07
ratio2           0.000000 -2.246407e-03
ratio3           0.000000  2.566615e-01
ratio4           0.000000 -4.897104e+00
ratio5           0.000000  1.046632e+01
ratio6           0.000000 -5.807986e-02
selfinter        0.000000 -1.142729e-02
walktrap_vertex  0.000000 -5.239663e-01
bigcom1          0.000000 -1.123417e+00
bigcom2          0.000000 -6.562647e-01
bigcom3          0.000000  1.771175e-01
bigcom4          0.000000  3.850641e-02
bigcom6          0.000000 -3.381826e-01
bigcom8          0.000000 -1.028020e+00
bigcom9          0.000000 -5.737818e-01
bigcom11         0.000000  1.577785e+00
bigcom13         0.000000 -7.498121e-01
bigcom15         0.000000 -4.147297e-01
bigcom16         0.000000  0.000000e+00
bigcom21         0.000000 -1.276457e+00
bigcom22         0.000000  1.922703e-01
bigcom24         0.000000 -3.337787e-01
bigcom26         0.000000  8.660084e-01
bigcom28         0.000000  6.067760e-01
bigcom30         0.000000  1.925326e+00
bigcom31         0.000000 -3.141829e-01
bigcom32         0.000000 -7.952492e-01
bigcom33         0.000000 -1.153298e+00
bigcom34         0.000000 -4.157363e-01
bigcom36         0.000000 -8.604940e-01
bigcom37         0.000000 -2.933461e-01
bigcom38         0.000000  3.859887e+00
bigcom39         0.000000 -9.073867e-01
bigcom40         0.000000 -2.214536e-01
bigcom43         0.000000 -3.763196e-01
bigcom44         0.000000 -3.416450e-02
bigcom46         0.000000  2.305407e+00
bigcom47         0.000000 -9.642801e-01
bigcom49         0.000000 -3.682943e-01
bigcom50         0.000000 -6.549985e-01
bigcom51         0.000000 -5.358272e-01
bigcom52         0.000000  3.196162e+00
bigcom54         0.000000  0.000000e+00
bigcom56         0.000000 -7.031638e-01
bigcom62         0.000000 -7.293316e-01
bigcom66         0.000000 -4.447141e-01
bigcom68         0.000000 -3.696807e-01
bigcom69         0.000000 -8.335330e-01
bigcom71         0.000000  0.000000e+00
bigcom72         0.000000  0.000000e+00
bigcom73         0.000000 -1.122401e+00
bigcom74         0.000000 -9.349239e-01
bigcom75         0.000000  2.104780e+00
bigcom76         0.000000 -4.330717e-01
bigcom77         0.000000 -1.045722e+00
bigcom79         0.000000 -6.148964e-01
bigcom80         0.000000 -1.455830e+00
bigcom82         0.000000 -7.271493e-01
bigcom83         0.000000  0.000000e+00
bigcom84         0.000000 -1.079038e+00
bigcom85         0.000000 -2.408872e-01
bigcom87         0.000000 -9.683483e-01
bigcom89         0.000000 -3.248981e-01
bigcom91         0.000000 -9.414489e-01
bigcom92         0.000000  1.337571e+00
bigcom93         0.000000  0.000000e+00
bigcom96         0.000000 -7.076753e-01
bigcom97         0.000000 -8.729561e-01
bigcom98         0.000000 -8.039067e-01
bigcom99         0.000000  0.000000e+00
bigcom101        0.000000 -2.591200e-01
bigcom104        0.000000 -5.560458e-01
bigcom106        0.000000 -1.180787e+00
bigcom109        0.000000 -1.590065e-01
bigcom113        0.000000 -1.203436e+00
bigcom116        0.000000  3.298457e-01
bigcom120        0.000000 -1.231188e+00
bigcom123        0.000000 -5.552238e-01
bigcom126        0.000000 -3.640236e-01
bigcom127        0.000000 -5.798194e-01
bigcom137        0.000000 -1.035161e+00
bigcom139        0.000000 -4.222824e-01
bigcom140        0.000000 -6.011195e-01
bigcom143        0.000000 -3.758323e-01
bigcom145        0.000000 -5.998995e-01
bigcom146        0.000000 -5.477216e-01
bigcom147        0.000000 -3.857468e-01
bigcom149        0.000000 -7.288929e-01
bigcom153        0.000000 -6.719483e-01
bigcom154        0.000000  0.000000e+00
bigcom156        0.000000 -8.884232e-01
bigcom157        0.000000  0.000000e+00
bigcom158        0.000000 -8.089549e-01
bigcom160        0.000000 -4.666070e-01
bigcom161        0.000000 -2.250518e-01
bigcom162        0.000000 -3.541573e-01
bigcom164        0.000000 -5.317103e-01
bigcom166        0.000000 -4.916599e-01
bigcom167        0.000000 -1.109734e+00
bigcom171        0.000000 -9.647147e-01
bigcom173        0.000000 -8.207047e-01
bigcom175        0.000000 -2.502506e-01
bigcom176        0.000000 -2.582596e-01
bigcom177        0.000000 -4.367318e-01
bigcom178        0.000000 -6.922252e-01
bigcom180        0.000000 -4.519869e-01
bigcom181        0.000000 -3.634101e-01
bigcom184        0.000000 -3.884416e-01
bigcom186        0.000000  2.550868e+00
bigcom187        0.000000  2.265808e+00
bigcom189        0.000000 -6.447472e-01
bigcom194        0.000000 -8.823639e-02
bigcom195        0.000000 -4.274016e-01
bigcom196        0.000000 -9.275109e-01
bigcom204        0.000000  0.000000e+00
bigcom205        0.000000 -7.413839e-01
bigcom212        0.000000 -3.865885e-01
bigcom214        0.000000 -9.341847e-02
bigcom222        0.000000 -7.771820e-02
bigcom223        0.000000 -1.059566e+00
bigcom226        0.000000 -2.730149e-01
bigcom227        0.000000 -4.125825e-01
bigcom229        0.000000 -2.511287e-01
bigcom233        0.000000 -8.721049e-01
bigcom236        0.000000 -3.207235e-02
bigcom237        0.000000 -5.500439e-01
bigcom246        0.000000 -4.741740e-01
bigcom248        0.000000 -1.079590e+00
bigcom249        0.000000 -6.377289e-01
bigcom250        0.000000 -1.361094e-01
bigcom254        0.000000  0.000000e+00
bigcom266        0.000000 -6.524600e-01
bigcom269        0.000000  0.000000e+00
bigcom272        0.000000 -2.565586e-01
bigcom274        0.000000 -4.603670e-02
bigcom281        0.000000  0.000000e+00
bigcom291        0.000000 -4.122079e-01
bigcom292        0.000000 -5.907099e-01
bigcom295        0.000000 -8.105419e-01
bigcom299        0.000000 -5.883434e-01
bigcom301        0.000000 -3.859816e-01
bigcom306        0.000000 -1.547179e-02
bigcom309        0.000000 -3.361376e-01
bigcom314        0.000000 -7.527961e-01
bigcom321        0.000000 -8.504186e-01
bigcom341        0.000000 -2.147680e-01
bigcom350        0.000000 -8.347138e-01
bigcom353        0.000000  0.000000e+00
bigcom359        0.000000 -6.550308e-01
bigcom363        0.000000 -5.990107e-02
bigcom365        0.000000 -1.051369e+00
bigcom385        0.000000  3.363664e+00
bigcom386        0.000000 -5.023624e-01
bigcom408        0.000000 -3.674581e-01
bigcom412        0.000000 -1.140175e+00
bigcom480        0.000000 -2.173113e-01
spin_vertex      0.000000 -2.817610e-02
membership_s1    0.000000  4.631986e-01
membership_s3    0.000000 -1.804564e-01
membership_s4    0.000000 -6.272167e-02
membership_s5    0.000000  2.588281e-01
membership_s6    0.000000  2.576908e-01
membership_s7    0.000000  5.411283e-02
membership_s8    0.000000 -2.856278e-01
membership_s9    0.000000 -8.990234e-01
membership_s11   0.000000 -1.230441e+00
membership_s12   0.000000 -7.666788e-01
membership_s14   0.000000 -7.815076e-01
membership_s15   0.000000  8.838608e-01
membership_s16   0.000000  0.000000e+00
membership_s17   0.000000 -2.501895e-01
membership_s18   0.000000 -6.652540e-01
membership_s20   0.000000 -1.724305e-01
membership_s21   0.000000  2.735250e-01
membership_s22   0.000000 -5.608119e-01
membership_s24   0.000000 -5.516119e-01
membership_s25   0.000000 -4.054145e-01
membership_s26   0.000000  0.000000e+00
membership_s27   0.000000 -1.933889e-01
membership_s28   0.000000 -2.455122e-01
membership_s30   0.000000  4.412252e-01
membership_s31   0.000000 -1.353503e-01
membership_s32   0.000000  1.085259e+00
membership_s33   0.000000 -1.114306e-02
membership_s36   0.000000 -1.032105e+00
membership_s37   0.000000 -4.624951e-01
V1               0.000000  2.707566e-02
V2               0.000000 -4.464035e-01
pdi              0.000000 -1.099342e+03
adhesion         0.000000 -9.925016e-07
cohesion         0.000000  0.000000e+00
inner            0.000000  0.000000e+00
outer            0.000000  1.909323e-05
ioratio          0.000000 -9.836783e-02
comsize          0.000000  9.147672e-04
[1] "Dataset: med_TnotC Model GBM, run: 3 of 10 2015-06-22 17:10:29"
Iter   TrainDeviance   ValidDeviance   StepSize   Improve
     1        0.1679            -nan     0.0100    0.0003
     2        0.1647            -nan     0.0100    0.0002
     3        0.1617            -nan     0.0100    0.0003
     4        0.1588            -nan     0.0100    0.0004
     5        0.1570            -nan     0.0100    0.0001
     6        0.1547            -nan     0.0100    0.0004
     7        0.1526            -nan     0.0100    0.0002
     8        0.1508            -nan     0.0100    0.0000
     9        0.1490            -nan     0.0100    0.0001
    10        0.1472            -nan     0.0100    0.0002
    20        0.1345            -nan     0.0100    0.0001
    40        0.1170            -nan     0.0100    0.0001
    60        0.1053            -nan     0.0100   -0.0000
    80        0.0959            -nan     0.0100   -0.0000
   100        0.0889            -nan     0.0100   -0.0000
   106        0.0870            -nan     0.0100   -0.0000

[1] "GBM variable coefficients"
                            var    rel.inf
bigcom30               bigcom30 9.82638188
comsize                 comsize 4.14683257
V2                           V2 3.56669864
ratio5                   ratio5 3.45718286
trans                     trans 3.25339451
spin_vertex         spin_vertex 2.95867634
membership_s32   membership_s32 2.84315574
orbit18                 orbit18 2.79028085
V1                           V1 2.23599065
adhesion               adhesion 2.14308125
outer                     outer 1.85438242
orbit38                 orbit38 1.75053684
graph23                 graph23 1.72108765
third                     third 1.62876728
walktrap_vertex walktrap_vertex 1.39597811
ratio4                   ratio4 1.34717844
graph25                 graph25 1.31350460
cohesion               cohesion 1.31255183
inner                     inner 1.27613845
graph20                 graph20 1.27251375
bet                         bet 1.21793222
ioratio                 ioratio 1.21177640
bigcom11               bigcom11 1.16444254
orbit50                 orbit50 1.12043586
orbit69                 orbit69 1.05787714
orbit62                 orbit62 1.01008259
orbit30                 orbit30 0.99501030
ratio1                   ratio1 0.94118888
knn                         knn 0.93932782
graph19                 graph19 0.92684189
graph18                 graph18 0.89955549
ratio2                   ratio2 0.88938538
orbit45                 orbit45 0.86077727
graph7                   graph7 0.82734990
orbit56                 orbit56 0.79951486
selfinter             selfinter 0.79768985
graph27                 graph27 0.78845161
orbit59                 orbit59 0.78641802
pagerank               pagerank 0.78068066
graph5                   graph5 0.77866000
orbit61                 orbit61 0.77682903
graph10                 graph10 0.76979197
orbit52                 orbit52 0.74266360
bigcom46               bigcom46 0.68638356
orbit40                 orbit40 0.65940950
upto_sixth           upto_sixth 0.65444451
graph11                 graph11 0.65427797
graph4                   graph4 0.64694367
graph3                   graph3 0.64519627
graph1                   graph1 0.62718142
graph15                 graph15 0.61551837
sixth                     sixth 0.58601663
constraint           constraint 0.56706063
orbit17                 orbit17 0.56263524
bigcom26               bigcom26 0.55330291
orbit11                 orbit11 0.53773756
orbit24                 orbit24 0.53079847
graph22                 graph22 0.52962432
orbit35                 orbit35 0.51831021
orbit48                 orbit48 0.49630432
orbit36                 orbit36 0.49237151
orbit53                 orbit53 0.48511807
graph6                   graph6 0.48296732
orbit13                 orbit13 0.48130337
orbit21                 orbit21 0.48118125
graph17                 graph17 0.47352223
orbit46                 orbit46 0.44863587
orbit37                 orbit37 0.44806043
ratio3                   ratio3 0.43445287
bigcom28               bigcom28 0.42831102
graph0                   graph0 0.42345469
orbit54                 orbit54 0.40427435
ratio6                   ratio6 0.39709126
orbit29                 orbit29 0.39586779
orbit25                 orbit25 0.39302168
graph24                 graph24 0.38744009
orbit44                 orbit44 0.38669039
orbit65                 orbit65 0.37964479
fourth                   fourth 0.36949333
orbit16                 orbit16 0.35355389
ecc                         ecc 0.35217208
orbit64                 orbit64 0.34064621
graph16                 graph16 0.33307917
orbit28                 orbit28 0.31341554
orbit32                 orbit32 0.30493085
orbit27                 orbit27 0.29751351
orbit49                 orbit49 0.28272595
orbit47                 orbit47 0.27649276
orbit60                 orbit60 0.26802870
orbit15                 orbit15 0.26559187
orbit19                 orbit19 0.26042256
upto_fifth           upto_fifth 0.23687449
graph12                 graph12 0.23658619
graph21                 graph21 0.23437078
orbit51                 orbit51 0.23210075
coreness               coreness 0.22836802
orbit7                   orbit7 0.22500098
orbit12                 orbit12 0.21714009
orbit9                   orbit9 0.20362247
orbit42                 orbit42 0.20148129
graph13                 graph13 0.20096323
orbit33                 orbit33 0.19122383
graph2                   graph2 0.18980891
AP                           AP 0.18908793
orbit63                 orbit63 0.18649307
orbit41                 orbit41 0.17895147
orbit5                   orbit5 0.16826819
orbit26                 orbit26 0.15056049
bigcom92               bigcom92 0.13973464
orbit23                 orbit23 0.13811322
orbit43                 orbit43 0.13212098
orbit31                 orbit31 0.09236691
orbit67                 orbit67 0.08010126
orbit55                 orbit55 0.07865935
orbit20                 orbit20 0.07840695
membership_s1     membership_s1 0.07438219
graph28                 graph28 0.07415630
second                   second 0.07037808
fifth                     fifth 0.06727203
orbit4                   orbit4 0.06639121
graph9                   graph9 0.05005608
orbit58                 orbit58 0.04714971
orbit39                 orbit39 0.03898446
orbit57                 orbit57 0.02927836
bigcom22               bigcom22 0.02786015
graph14                 graph14 0.02657208
membership_s30   membership_s30 0.02308095
orbit66                 orbit66 0.02238892
orbit1                   orbit1 0.01836162
bigcom116             bigcom116 0.01801020
orbit70                 orbit70 0.01625480
bigcom3                 bigcom3 0.01527341
bigcom91               bigcom91 0.01412508
graph8                   graph8 0.00000000
graph26                 graph26 0.00000000
graph29                 graph29 0.00000000
orbit0                   orbit0 0.00000000
orbit2                   orbit2 0.00000000
orbit3                   orbit3 0.00000000
orbit6                   orbit6 0.00000000
orbit8                   orbit8 0.00000000
orbit10                 orbit10 0.00000000
orbit14                 orbit14 0.00000000
orbit22                 orbit22 0.00000000
orbit34                 orbit34 0.00000000
orbit68                 orbit68 0.00000000
orbit71                 orbit71 0.00000000
orbit72                 orbit72 0.00000000
eccrad                   eccrad 0.00000000
close                     close 0.00000000
hubscore               hubscore 0.00000000
evcent                   evcent 0.00000000
first                     first 0.00000000
upto_second         upto_second 0.00000000
upto_third           upto_third 0.00000000
upto_fourth         upto_fourth 0.00000000
bigcom1                 bigcom1 0.00000000
bigcom2                 bigcom2 0.00000000
bigcom4                 bigcom4 0.00000000
bigcom6                 bigcom6 0.00000000
bigcom8                 bigcom8 0.00000000
bigcom9                 bigcom9 0.00000000
bigcom13               bigcom13 0.00000000
bigcom15               bigcom15 0.00000000
bigcom16               bigcom16 0.00000000
bigcom21               bigcom21 0.00000000
bigcom24               bigcom24 0.00000000
bigcom31               bigcom31 0.00000000
bigcom32               bigcom32 0.00000000
bigcom33               bigcom33 0.00000000
bigcom34               bigcom34 0.00000000
bigcom36               bigcom36 0.00000000
bigcom37               bigcom37 0.00000000
bigcom38               bigcom38 0.00000000
bigcom39               bigcom39 0.00000000
bigcom40               bigcom40 0.00000000
bigcom43               bigcom43 0.00000000
bigcom44               bigcom44 0.00000000
bigcom47               bigcom47 0.00000000
bigcom49               bigcom49 0.00000000
bigcom50               bigcom50 0.00000000
bigcom51               bigcom51 0.00000000
bigcom52               bigcom52 0.00000000
bigcom54               bigcom54 0.00000000
bigcom56               bigcom56 0.00000000
bigcom62               bigcom62 0.00000000
bigcom66               bigcom66 0.00000000
bigcom68               bigcom68 0.00000000
bigcom69               bigcom69 0.00000000
bigcom71               bigcom71 0.00000000
bigcom72               bigcom72 0.00000000
bigcom73               bigcom73 0.00000000
bigcom74               bigcom74 0.00000000
bigcom75               bigcom75 0.00000000
bigcom76               bigcom76 0.00000000
bigcom77               bigcom77 0.00000000
bigcom79               bigcom79 0.00000000
bigcom80               bigcom80 0.00000000
bigcom82               bigcom82 0.00000000
bigcom83               bigcom83 0.00000000
bigcom84               bigcom84 0.00000000
bigcom85               bigcom85 0.00000000
bigcom87               bigcom87 0.00000000
bigcom89               bigcom89 0.00000000
bigcom93               bigcom93 0.00000000
bigcom96               bigcom96 0.00000000
bigcom97               bigcom97 0.00000000
bigcom98               bigcom98 0.00000000
bigcom99               bigcom99 0.00000000
bigcom101             bigcom101 0.00000000
bigcom104             bigcom104 0.00000000
bigcom106             bigcom106 0.00000000
bigcom109             bigcom109 0.00000000
bigcom113             bigcom113 0.00000000
bigcom120             bigcom120 0.00000000
bigcom123             bigcom123 0.00000000
bigcom126             bigcom126 0.00000000
bigcom127             bigcom127 0.00000000
bigcom137             bigcom137 0.00000000
bigcom139             bigcom139 0.00000000
bigcom140             bigcom140 0.00000000
bigcom143             bigcom143 0.00000000
bigcom145             bigcom145 0.00000000
bigcom146             bigcom146 0.00000000
bigcom147             bigcom147 0.00000000
bigcom149             bigcom149 0.00000000
bigcom153             bigcom153 0.00000000
bigcom154             bigcom154 0.00000000
bigcom156             bigcom156 0.00000000
bigcom157             bigcom157 0.00000000
bigcom158             bigcom158 0.00000000
bigcom160             bigcom160 0.00000000
bigcom161             bigcom161 0.00000000
bigcom162             bigcom162 0.00000000
bigcom164             bigcom164 0.00000000
bigcom166             bigcom166 0.00000000
bigcom167             bigcom167 0.00000000
bigcom171             bigcom171 0.00000000
bigcom173             bigcom173 0.00000000
bigcom175             bigcom175 0.00000000
bigcom176             bigcom176 0.00000000
bigcom177             bigcom177 0.00000000
bigcom178             bigcom178 0.00000000
bigcom180             bigcom180 0.00000000
bigcom181             bigcom181 0.00000000
bigcom184             bigcom184 0.00000000
bigcom186             bigcom186 0.00000000
bigcom187             bigcom187 0.00000000
bigcom189             bigcom189 0.00000000
bigcom194             bigcom194 0.00000000
bigcom195             bigcom195 0.00000000
bigcom196             bigcom196 0.00000000
bigcom204             bigcom204 0.00000000
bigcom205             bigcom205 0.00000000
bigcom212             bigcom212 0.00000000
bigcom214             bigcom214 0.00000000
bigcom222             bigcom222 0.00000000
bigcom223             bigcom223 0.00000000
bigcom226             bigcom226 0.00000000
bigcom227             bigcom227 0.00000000
bigcom229             bigcom229 0.00000000
bigcom233             bigcom233 0.00000000
bigcom236             bigcom236 0.00000000
bigcom237             bigcom237 0.00000000
bigcom246             bigcom246 0.00000000
bigcom248             bigcom248 0.00000000
bigcom249             bigcom249 0.00000000
bigcom250             bigcom250 0.00000000
bigcom254             bigcom254 0.00000000
bigcom266             bigcom266 0.00000000
bigcom269             bigcom269 0.00000000
bigcom272             bigcom272 0.00000000
bigcom274             bigcom274 0.00000000
bigcom281             bigcom281 0.00000000
bigcom291             bigcom291 0.00000000
bigcom292             bigcom292 0.00000000
bigcom295             bigcom295 0.00000000
bigcom299             bigcom299 0.00000000
bigcom301             bigcom301 0.00000000
bigcom306             bigcom306 0.00000000
bigcom309             bigcom309 0.00000000
bigcom314             bigcom314 0.00000000
bigcom321             bigcom321 0.00000000
bigcom341             bigcom341 0.00000000
bigcom350             bigcom350 0.00000000
bigcom353             bigcom353 0.00000000
bigcom359             bigcom359 0.00000000
bigcom363             bigcom363 0.00000000
bigcom365             bigcom365 0.00000000
bigcom385             bigcom385 0.00000000
bigcom386             bigcom386 0.00000000
bigcom408             bigcom408 0.00000000
bigcom412             bigcom412 0.00000000
bigcom480             bigcom480 0.00000000
membership_s3     membership_s3 0.00000000
membership_s4     membership_s4 0.00000000
membership_s5     membership_s5 0.00000000
membership_s6     membership_s6 0.00000000
membership_s7     membership_s7 0.00000000
membership_s8     membership_s8 0.00000000
membership_s9     membership_s9 0.00000000
membership_s11   membership_s11 0.00000000
membership_s12   membership_s12 0.00000000
membership_s14   membership_s14 0.00000000
membership_s15   membership_s15 0.00000000
membership_s16   membership_s16 0.00000000
membership_s17   membership_s17 0.00000000
membership_s18   membership_s18 0.00000000
membership_s20   membership_s20 0.00000000
membership_s21   membership_s21 0.00000000
membership_s22   membership_s22 0.00000000
membership_s24   membership_s24 0.00000000
membership_s25   membership_s25 0.00000000
membership_s26   membership_s26 0.00000000
membership_s27   membership_s27 0.00000000
membership_s28   membership_s28 0.00000000
membership_s31   membership_s31 0.00000000
membership_s33   membership_s33 0.00000000
membership_s36   membership_s36 0.00000000
membership_s37   membership_s37 0.00000000
pdi                         pdi 0.00000000
[1] "Dataset: med_TnotC Model RF, run: 3 of 10 2015-06-22 17:11:09"
     |      Out-of-bag   |
Tree |      MSE  %Var(y) |
   1 |  0.03969   237.10 |
   2 |  0.03343   199.72 |
   3 |   0.0312   186.41 |
   4 |  0.03064   183.04 |
   5 |  0.02858   170.73 |
   6 |  0.02717   162.31 |
   7 |  0.02565   153.22 |
   8 |   0.0247   147.57 |
   9 |  0.02436   145.51 |
  10 |  0.02375   141.88 |
  11 |  0.02275   135.88 |
  12 |  0.02234   133.47 |
  13 |  0.02169   129.57 |
  14 |  0.02111   126.12 |
  15 |  0.02087   124.66 |
  16 |  0.02082   124.35 |
  17 |  0.02056   122.80 |
  18 |  0.02062   123.20 |
  19 |  0.02048   122.36 |
  20 |  0.02041   121.95 |
  21 |  0.02011   120.14 |
  22 |  0.02004   119.74 |
  23 |  0.01988   118.78 |
  24 |  0.01964   117.35 |
  25 |  0.01948   116.40 |
  26 |  0.01938   115.78 |
  27 |  0.01931   115.36 |
  28 |  0.01924   114.95 |
  29 |  0.01916   114.46 |
  30 |  0.01903   113.67 |
  31 |   0.0189   112.90 |
  32 |  0.01878   112.20 |
  33 |  0.01877   112.11 |
  34 |  0.01877   112.15 |
  35 |  0.01875   112.01 |
  36 |   0.0187   111.69 |
  37 |  0.01863   111.31 |
  38 |  0.01865   111.41 |
  39 |   0.0185   110.51 |
  40 |  0.01846   110.28 |
  41 |  0.01846   110.27 |
  42 |  0.01841   109.97 |
  43 |  0.01839   109.88 |
  44 |   0.0184   109.92 |
  45 |  0.01838   109.80 |
  46 |  0.01832   109.43 |
  47 |  0.01832   109.44 |
  48 |  0.01834   109.58 |
  49 |   0.0183   109.32 |
  50 |  0.01826   109.07 |
  51 |  0.01824   108.97 |
  52 |  0.01822   108.84 |
  53 |  0.01825   109.02 |
  54 |  0.01824   108.97 |
  55 |   0.0182   108.73 |
  56 |  0.01811   108.21 |
  57 |  0.01813   108.30 |
  58 |  0.01806   107.86 |
  59 |  0.01796   107.28 |
  60 |  0.01799   107.46 |
  61 |  0.01802   107.66 |
  62 |  0.01802   107.65 |
  63 |  0.01806   107.89 |
  64 |  0.01803   107.71 |
  65 |  0.01806   107.91 |
  66 |  0.01804   107.79 |
  67 |  0.01801   107.57 |
  68 |  0.01794   107.17 |
  69 |  0.01794   107.19 |
  70 |  0.01793   107.13 |
  71 |  0.01793   107.12 |
  72 |  0.01795   107.26 |
  73 |  0.01792   107.06 |
  74 |  0.01793   107.11 |
  75 |  0.01791   107.01 |
  76 |  0.01789   106.88 |
  77 |  0.01791   106.98 |
  78 |   0.0179   106.94 |
  79 |  0.01786   106.67 |
  80 |  0.01785   106.65 |
  81 |  0.01785   106.65 |
  82 |  0.01785   106.66 |
  83 |  0.01784   106.59 |
  84 |  0.01785   106.62 |
  85 |  0.01785   106.61 |
  86 |  0.01784   106.58 |
  87 |  0.01783   106.49 |
  88 |  0.01781   106.38 |
  89 |  0.01782   106.43 |
  90 |  0.01779   106.26 |
  91 |  0.01777   106.18 |
  92 |  0.01777   106.15 |
  93 |  0.01777   106.18 |
  94 |  0.01775   106.05 |
  95 |  0.01776   106.07 |
  96 |  0.01776   106.09 |
  97 |  0.01774   105.99 |
  98 |  0.01772   105.88 |
  99 |  0.01769   105.66 |
 100 |  0.01771   105.77 |
[1] "Random Forest variable coefficients"
                      %IncMSE IncNodePurity
graph0          -7.035439e-06  5.093869e-02
graph1           2.827212e-03  2.509491e-01
graph2           6.096744e-04  2.322962e-01
graph3           3.479066e-04  2.380099e-01
graph4           4.671340e-04  2.458475e-01
graph5           2.271905e-03  4.920269e-01
graph6           1.640671e-03  2.866914e-01
graph7           4.751178e-04  1.808464e-01
graph8          -5.617271e-06  5.996979e-02
graph9           1.053553e-03  2.541116e-01
graph10          3.371777e-03  5.821938e-01
graph11          2.385305e-03  3.819561e-01
graph12          2.683103e-04  2.530734e-01
graph13          5.168910e-04  2.442920e-01
graph14          3.993615e-04  2.866286e-01
graph15          1.022128e-03  3.800825e-01
graph16          8.918559e-04  2.560386e-01
graph17          6.097898e-04  2.548111e-01
graph18          7.839274e-04  2.542136e-01
graph19          1.408790e-03  4.948952e-01
graph20          2.816479e-03  6.276813e-01
graph21          5.382434e-04  2.410655e-01
graph22          1.811233e-03  2.487623e-01
graph23          2.825982e-03  4.314086e-01
graph24          2.121543e-03  2.284038e-01
graph25          5.776228e-04  2.725851e-01
graph26          5.989219e-04  3.059542e-01
graph27          4.280748e-04  1.295932e-01
graph28          5.691168e-05  2.367489e-02
graph29         -5.941771e-06  2.252252e-02
orbit0           9.182029e-05  1.249170e-01
orbit1           2.832843e-04  2.516772e-01
orbit2           1.012571e-04  1.837713e-01
orbit3           3.795747e-04  2.675137e-01
orbit4           6.619501e-04  3.175326e-01
orbit5           6.887979e-04  2.506235e-01
orbit6           1.130297e-03  2.919067e-01
orbit7           5.354455e-04  2.593477e-01
orbit8           1.475125e-03  2.091437e-01
orbit9           1.137822e-03  2.337667e-01
orbit10          1.860891e-04  2.072938e-01
orbit11          3.780199e-04  3.684755e-01
orbit12          4.542242e-04  3.142746e-01
orbit13          2.030536e-04  2.658728e-01
orbit14          6.768894e-05  2.577475e-02
orbit15          1.077691e-03  1.602376e-01
orbit16          7.802364e-04  3.131474e-01
orbit17          8.681630e-04  2.598320e-01
orbit18          1.245960e-03  1.114378e+00
orbit19          3.980777e-04  1.896892e-01
orbit20          8.061879e-04  3.421549e-01
orbit21          2.634472e-04  2.511049e-01
orbit22          9.031242e-04  4.935863e-01
orbit23          3.215228e-04  3.447015e-01
orbit24          1.736819e-03  7.132251e-01
orbit25          7.110848e-04  3.445577e-01
orbit26          1.029870e-03  3.935826e-01
orbit27          6.230245e-04  2.677796e-01
orbit28          5.303743e-04  2.423494e-01
orbit29          8.434213e-04  2.730101e-01
orbit30          4.137697e-04  5.581664e-01
orbit31          5.347489e-04  3.803932e-01
orbit32          4.999483e-04  3.050927e-01
orbit33          1.308643e-03  4.242511e-01
orbit34          6.999776e-04  2.420213e-01
orbit35          2.254535e-03  3.214311e-01
orbit36          1.133073e-03  3.766118e-01
orbit37          1.620483e-03  3.632372e-01
orbit38          3.305472e-04  9.767662e-02
orbit39          8.976871e-04  3.899138e-01
orbit40          1.292161e-03  3.921648e-01
orbit41          7.350621e-04  2.689347e-01
orbit42          1.191951e-03  3.703890e-01
orbit43          1.290288e-03  3.991821e-01
orbit44          1.186209e-04  2.085537e-01
orbit45          1.655147e-03  7.659978e-01
orbit46          1.106652e-03  3.004715e-01
orbit47          9.795658e-04  3.694129e-01
orbit48          6.017658e-04  2.324669e-01
orbit49          1.225837e-03  5.753093e-01
orbit50          4.127210e-04  3.037286e-01
orbit51          4.715992e-04  3.837474e-01
orbit52          2.413188e-03  4.210603e-01
orbit53          5.369711e-04  4.093441e-01
orbit54          1.297232e-03  3.780273e-01
orbit55          3.508539e-04  2.043981e-01
orbit56          1.327107e-03  7.475851e-01
orbit57          7.257996e-04  1.147642e-01
orbit58          1.327014e-04  9.128074e-02
orbit59          1.211729e-03  2.550429e-01
orbit60          1.434786e-03  1.577155e-01
orbit61          1.332724e-03  4.609723e-01
orbit62          6.933575e-04  3.165991e-01
orbit63          1.369671e-03  2.610234e-01
orbit64          1.183572e-03  3.675985e-01
orbit65          2.583421e-03  3.688082e-01
orbit66          8.826231e-04  1.153791e-01
orbit67          1.657354e-04  1.453014e-01
orbit68          4.930060e-04  1.484379e-01
orbit69          9.081865e-04  5.473988e-01
orbit70          2.483211e-04  7.620902e-02
orbit71          1.175518e-04  1.110189e-01
orbit72          5.878895e-06  1.875000e-02
AP               7.901110e-05  1.241521e-01
bet              1.745703e-04  6.405268e-01
ecc              1.186753e-04  6.953789e-02
eccrad           3.373895e-05  6.743537e-02
close            4.048632e-04  6.887239e-02
constraint       2.500709e-04  5.082950e-01
coreness         3.814120e-04  2.455989e-01
knn              1.221721e-03  3.958036e-01
hubscore         4.347551e-04  1.672283e-01
pagerank         3.956181e-04  7.624240e-01
trans            3.674769e-04  7.520858e-01
evcent           1.495716e-04  1.871947e-01
first            1.108326e-05  1.088471e-01
upto_second      1.520800e-03  2.163444e-01
upto_third       2.983207e-04  1.234322e-01
upto_fourth      1.196760e-03  3.560645e-01
upto_fifth       1.512630e-03  4.110694e-01
upto_sixth       9.297014e-04  6.308334e-01
second           4.661854e-04  1.661228e-01
third            8.957351e-04  7.441466e-01
fourth           5.996350e-04  4.212977e-01
fifth            1.354792e-03  4.744070e-01
sixth            5.593836e-04  2.736761e-01
ratio1           1.311513e-03  4.828686e-01
ratio2           8.971273e-04  5.345933e-01
ratio3           9.938443e-04  3.427933e-01
ratio4           4.243637e-03  7.830475e-01
ratio5           1.667117e-03  2.004904e+00
ratio6           1.018092e-03  7.039155e-01
selfinter        1.613278e-05  1.271628e-01
walktrap_vertex  3.232669e-04  5.954931e-01
bigcom1          0.000000e+00  6.938894e-20
bigcom2          0.000000e+00  0.000000e+00
bigcom3          2.380726e-04  1.970775e-01
bigcom4          6.009615e-06  2.222222e-02
bigcom6          0.000000e+00  1.387779e-19
bigcom8          0.000000e+00  0.000000e+00
bigcom9          0.000000e+00  8.673617e-21
bigcom11         1.925650e-05  4.140253e-01
bigcom13         0.000000e+00  2.949030e-19
bigcom15         0.000000e+00  0.000000e+00
bigcom16         0.000000e+00  0.000000e+00
bigcom21         0.000000e+00  3.469447e-20
bigcom22         9.521295e-05  1.129255e-01
bigcom24         0.000000e+00  0.000000e+00
bigcom26         2.225792e-04  4.526915e-01
bigcom28         3.070427e-04  2.932088e-01
bigcom30         2.124132e-03  3.199133e+00
bigcom31         0.000000e+00  0.000000e+00
bigcom32         0.000000e+00  1.040834e-19
bigcom33         0.000000e+00  1.734723e-20
bigcom34         0.000000e+00  0.000000e+00
bigcom36         0.000000e+00  3.469447e-20
bigcom37         0.000000e+00  0.000000e+00
bigcom38        -7.281048e-05  6.011598e-01
bigcom39         0.000000e+00  0.000000e+00
bigcom40         0.000000e+00  8.673617e-20
bigcom43         0.000000e+00  1.428571e-02
bigcom44         0.000000e+00  6.938894e-20
bigcom46         2.542792e-05  1.821883e-01
bigcom47         0.000000e+00  2.081668e-19
bigcom49         0.000000e+00  0.000000e+00
bigcom50         0.000000e+00  0.000000e+00
bigcom51         0.000000e+00  0.000000e+00
bigcom52        -6.625209e-05  4.830183e-01
bigcom54         0.000000e+00  0.000000e+00
bigcom56         0.000000e+00  0.000000e+00
bigcom62         0.000000e+00  0.000000e+00
bigcom66         0.000000e+00  0.000000e+00
bigcom68         0.000000e+00  0.000000e+00
bigcom69         0.000000e+00  0.000000e+00
bigcom71         0.000000e+00  0.000000e+00
bigcom72         0.000000e+00  0.000000e+00
bigcom73         0.000000e+00  0.000000e+00
bigcom74         0.000000e+00  1.734723e-20
bigcom75        -5.868545e-06  3.074142e-01
bigcom76         0.000000e+00  0.000000e+00
bigcom77         0.000000e+00  0.000000e+00
bigcom79         0.000000e+00  0.000000e+00
bigcom80         0.000000e+00  0.000000e+00
bigcom82         0.000000e+00  0.000000e+00
bigcom83         0.000000e+00  0.000000e+00
bigcom84         0.000000e+00  0.000000e+00
bigcom85         0.000000e+00  0.000000e+00
bigcom87         0.000000e+00  5.551115e-19
bigcom89         0.000000e+00  0.000000e+00
bigcom91         4.812285e-05  3.118576e-01
bigcom92        -5.848745e-05  6.866446e-02
bigcom93         0.000000e+00  0.000000e+00
bigcom96         0.000000e+00  0.000000e+00
bigcom97         0.000000e+00  0.000000e+00
bigcom98         0.000000e+00  0.000000e+00
bigcom99         0.000000e+00  0.000000e+00
bigcom101        0.000000e+00  0.000000e+00
bigcom104        0.000000e+00  0.000000e+00
bigcom106        0.000000e+00  0.000000e+00
bigcom109        0.000000e+00  0.000000e+00
bigcom113        0.000000e+00  0.000000e+00
bigcom116       -1.175950e-05  1.641780e-01
bigcom120        0.000000e+00  0.000000e+00
bigcom123        0.000000e+00  0.000000e+00
bigcom126        0.000000e+00  0.000000e+00
bigcom127        0.000000e+00  0.000000e+00
bigcom137        0.000000e+00  0.000000e+00
bigcom139        0.000000e+00  0.000000e+00
bigcom140        0.000000e+00  0.000000e+00
bigcom143        0.000000e+00  0.000000e+00
bigcom145        0.000000e+00  1.734723e-20
bigcom146        0.000000e+00  0.000000e+00
bigcom147        0.000000e+00  0.000000e+00
bigcom149        0.000000e+00  0.000000e+00
bigcom153        0.000000e+00  0.000000e+00
bigcom154        0.000000e+00  0.000000e+00
bigcom156        0.000000e+00  0.000000e+00
bigcom157        0.000000e+00  0.000000e+00
bigcom158        0.000000e+00  0.000000e+00
bigcom160        0.000000e+00  0.000000e+00
bigcom161        0.000000e+00  1.387779e-19
bigcom162        0.000000e+00  0.000000e+00
bigcom164        0.000000e+00  0.000000e+00
bigcom166        0.000000e+00  0.000000e+00
bigcom167        0.000000e+00  0.000000e+00
bigcom171        0.000000e+00  0.000000e+00
bigcom173        0.000000e+00  0.000000e+00
bigcom175        0.000000e+00  0.000000e+00
bigcom176        0.000000e+00  0.000000e+00
bigcom177        0.000000e+00  0.000000e+00
bigcom178        0.000000e+00  0.000000e+00
bigcom180        0.000000e+00  0.000000e+00
bigcom181        0.000000e+00  0.000000e+00
bigcom184        0.000000e+00  0.000000e+00
bigcom186        5.813086e-06  6.535109e-01
bigcom187       -2.949081e-05  5.567096e-01
bigcom189        0.000000e+00  3.469447e-20
bigcom194        0.000000e+00  0.000000e+00
bigcom195        0.000000e+00  0.000000e+00
bigcom196        7.735216e-06  5.070288e-01
bigcom204        0.000000e+00  0.000000e+00
bigcom205        0.000000e+00  0.000000e+00
bigcom212        0.000000e+00  0.000000e+00
bigcom214        0.000000e+00  0.000000e+00
bigcom222        0.000000e+00  3.469447e-20
bigcom223        0.000000e+00  0.000000e+00
bigcom226        0.000000e+00  0.000000e+00
bigcom227        0.000000e+00  0.000000e+00
bigcom229        0.000000e+00  0.000000e+00
bigcom233        0.000000e+00  0.000000e+00
bigcom236        0.000000e+00  0.000000e+00
bigcom237        0.000000e+00  0.000000e+00
bigcom246        0.000000e+00  6.938894e-20
bigcom248        0.000000e+00  0.000000e+00
bigcom249        0.000000e+00  0.000000e+00
bigcom250        0.000000e+00  1.734723e-20
bigcom254        0.000000e+00  0.000000e+00
bigcom266        0.000000e+00  0.000000e+00
bigcom269        0.000000e+00  0.000000e+00
bigcom272        0.000000e+00  6.938894e-20
bigcom274        0.000000e+00  8.673617e-21
bigcom281        0.000000e+00  0.000000e+00
bigcom291        0.000000e+00  0.000000e+00
bigcom292        0.000000e+00  0.000000e+00
bigcom295        0.000000e+00  0.000000e+00
bigcom299        0.000000e+00  0.000000e+00
bigcom301        0.000000e+00  0.000000e+00
bigcom306        0.000000e+00  0.000000e+00
bigcom309        0.000000e+00  0.000000e+00
bigcom314        0.000000e+00  0.000000e+00
bigcom321        0.000000e+00  0.000000e+00
bigcom341        0.000000e+00  0.000000e+00
bigcom350        0.000000e+00  6.938894e-20
bigcom353        0.000000e+00  0.000000e+00
bigcom359        0.000000e+00  0.000000e+00
bigcom363        0.000000e+00  3.469447e-20
bigcom365        0.000000e+00  3.469447e-20
bigcom385        2.326656e-05  6.387462e-01
bigcom386        0.000000e+00  0.000000e+00
bigcom408        0.000000e+00  0.000000e+00
bigcom412        0.000000e+00  0.000000e+00
bigcom480        0.000000e+00  0.000000e+00
spin_vertex      2.834434e-04  7.982344e-01
membership_s1    5.075754e-04  1.993652e-01
membership_s3    0.000000e+00  0.000000e+00
membership_s4    0.000000e+00  5.854692e-20
membership_s5    1.769413e-04  1.470020e-01
membership_s6    2.158594e-04  9.828171e-02
membership_s7    2.091184e-05  2.969760e-02
membership_s8    0.000000e+00  0.000000e+00
membership_s9    0.000000e+00  0.000000e+00
membership_s11   0.000000e+00  0.000000e+00
membership_s12   0.000000e+00  0.000000e+00
membership_s14   0.000000e+00  0.000000e+00
membership_s15   1.042617e-04  2.859271e-01
membership_s16   0.000000e+00  0.000000e+00
membership_s17   0.000000e+00  0.000000e+00
membership_s18   0.000000e+00  0.000000e+00
membership_s20   0.000000e+00  0.000000e+00
membership_s21   0.000000e+00  3.469447e-20
membership_s22   0.000000e+00  0.000000e+00
membership_s24   0.000000e+00  8.673617e-21
membership_s25   0.000000e+00  7.806256e-20
membership_s26   0.000000e+00  0.000000e+00
membership_s27   0.000000e+00  1.115903e-02
membership_s28   0.000000e+00  0.000000e+00
membership_s30   1.289526e-04  9.358233e-02
membership_s31   1.463700e-06  1.750597e-02
membership_s32   1.419135e-03  8.554442e-01
membership_s33   0.000000e+00  0.000000e+00
membership_s36   0.000000e+00  9.285714e-03
membership_s37   0.000000e+00  3.469447e-20
V1               2.378134e-03  1.162486e+00
V2               1.455973e-03  1.819030e+00
pdi             -5.331610e-05  6.940944e-02
adhesion         2.409471e-02  1.722853e+00
cohesion         1.958238e-02  1.580693e+00
inner            8.802655e-03  1.085368e+00
outer            1.531418e-03  1.836905e+00
ioratio          7.631715e-03  1.066446e+00
comsize          6.989027e-03  2.650493e+00
[1] "Dataset: med_TnotC Model GLM, run: 3 of 10 2015-06-22 17:12:30"
[1] "glmnet variable coefficients"
                    [,1]          [,2]
(Intercept)     -4.05563 -4.927246e+01
graph0           0.00000 -1.275867e-03
graph1           0.00000  0.000000e+00
graph2           0.00000  1.185161e-02
graph3           0.00000  0.000000e+00
graph4           0.00000  0.000000e+00
graph5           0.00000  2.457909e-06
graph6           0.00000  0.000000e+00
graph7           0.00000 -3.121155e-04
graph8           0.00000 -1.639269e-02
graph9           0.00000 -7.528618e-08
graph10          0.00000  2.206957e-09
graph11          0.00000 -1.256323e-10
graph12          0.00000 -2.787697e-07
graph13          0.00000  0.000000e+00
graph14          0.00000  2.252595e-08
graph15          0.00000  2.474261e-05
graph16          0.00000  0.000000e+00
graph17          0.00000  0.000000e+00
graph18          0.00000 -1.843055e-07
graph19          0.00000 -2.576011e-06
graph20          0.00000  1.492738e-05
graph21          0.00000  1.674466e-05
graph22          0.00000 -2.446603e-05
graph23          0.00000  0.000000e+00
graph24          0.00000  3.524654e-05
graph25          0.00000 -3.343225e-06
graph26          0.00000  2.370272e-05
graph27          0.00000 -2.676023e-05
graph28          0.00000  0.000000e+00
graph29          0.00000 -1.456832e-02
orbit0           0.00000 -2.976921e-04
orbit1           0.00000  0.000000e+00
orbit2           0.00000  3.065227e-05
orbit3           0.00000  1.288719e-02
orbit4           0.00000  0.000000e+00
orbit5           0.00000  7.825909e-06
orbit6           0.00000  0.000000e+00
orbit7           0.00000  6.906450e-06
orbit8           0.00000  0.000000e+00
orbit9           0.00000  4.298766e-05
orbit10          0.00000 -8.815247e-06
orbit11          0.00000  6.705630e-04
orbit12          0.00000 -1.210892e-03
orbit13          0.00000  2.373661e-03
orbit14          0.00000 -1.617618e-02
orbit15          0.00000 -1.909356e-07
orbit16          0.00000 -8.274678e-08
orbit17          0.00000 -1.018027e-07
orbit18          0.00000 -2.182155e-09
orbit19          0.00000  1.387519e-08
orbit20          0.00000 -1.265691e-08
orbit21          0.00000  2.761350e-07
orbit22          0.00000 -1.412805e-10
orbit23          0.00000  1.307318e-05
orbit24          0.00000 -6.961055e-07
orbit25          0.00000 -2.125514e-07
orbit26          0.00000  4.584316e-07
orbit27          0.00000  2.321598e-06
orbit28          0.00000 -6.176213e-06
orbit29          0.00000 -1.093383e-06
orbit30          0.00000 -8.334875e-06
orbit31          0.00000  0.000000e+00
orbit32          0.00000  8.328838e-08
orbit33          0.00000 -3.569769e-04
orbit34          0.00000  2.464132e-05
orbit35          0.00000  9.555346e-07
orbit36          0.00000 -2.302880e-06
orbit37          0.00000 -9.629069e-08
orbit38          0.00000  2.053772e-05
orbit39          0.00000 -3.235843e-07
orbit40          0.00000  1.986042e-07
orbit41          0.00000 -3.438944e-05
orbit42          0.00000  5.733695e-04
orbit43          0.00000 -2.412845e-06
orbit44          0.00000  5.671200e-04
orbit45          0.00000 -7.730423e-06
orbit46          0.00000 -6.233027e-06
orbit47          0.00000  4.772015e-06
orbit48          0.00000 -7.265815e-06
orbit49          0.00000  2.546770e-05
orbit50          0.00000 -9.638297e-04
orbit51          0.00000  3.856866e-05
orbit52          0.00000  7.025728e-05
orbit53          0.00000  6.351114e-05
orbit54          0.00000 -2.095960e-05
orbit55          0.00000 -1.979810e-03
orbit56          0.00000  1.494927e-04
orbit57          0.00000 -1.777517e-05
orbit58          0.00000  2.802774e-04
orbit59          0.00000  5.882330e-05
orbit60          0.00000  3.247315e-05
orbit61          0.00000  2.468579e-03
orbit62          0.00000 -8.999683e-04
orbit63          0.00000  4.336943e-04
orbit64          0.00000  3.387278e-07
orbit65          0.00000 -5.633757e-05
orbit66          0.00000  7.931105e-04
orbit67          0.00000  0.000000e+00
orbit68          0.00000 -1.066193e-05
orbit69          0.00000 -7.943601e-03
orbit70          0.00000  0.000000e+00
orbit71          0.00000  5.458013e-04
orbit72          0.00000 -1.454704e-02
AP               0.00000  4.814578e-01
bet              0.00000  5.063344e-06
ecc              0.00000  1.278063e-01
eccrad           0.00000  7.464530e-01
close            0.00000  6.169158e+00
constraint       0.00000  3.846898e+00
coreness         0.00000  3.070105e-03
knn              0.00000 -2.775500e-03
hubscore         0.00000  5.872472e+00
pagerank         0.00000  0.000000e+00
trans            0.00000 -1.232416e+00
evcent           0.00000  6.661393e+00
first            0.00000 -2.149465e-03
upto_second      0.00000 -3.912151e-05
upto_third       0.00000  0.000000e+00
upto_fourth      0.00000 -6.436028e-04
upto_fifth       0.00000  2.207907e-04
upto_sixth       0.00000  2.895152e-03
second           0.00000 -2.710927e-05
third            0.00000  1.333845e-04
fourth           0.00000 -8.281917e-05
fifth            0.00000  7.449665e-04
sixth            0.00000 -8.020780e-04
ratio1           0.00000 -1.145077e-03
ratio2           0.00000  1.051454e-03
ratio3           0.00000  3.833252e-01
ratio4           0.00000 -1.361398e+01
ratio5           0.00000  8.229658e+00
ratio6           0.00000 -5.057009e-02
selfinter        0.00000  3.861533e-02
walktrap_vertex  0.00000 -4.939746e-01
bigcom1          0.00000 -1.270613e+00
bigcom2          0.00000 -6.197647e-01
bigcom3          0.00000 -1.593292e-01
bigcom4          0.00000  4.587774e-02
bigcom6          0.00000 -6.956533e-01
bigcom8          0.00000 -1.142633e+00
bigcom9          0.00000 -7.037644e-01
bigcom11         0.00000  1.381595e+00
bigcom13         0.00000 -8.402592e-01
bigcom15         0.00000 -3.838695e-01
bigcom16         0.00000 -4.810546e-01
bigcom21         0.00000 -1.406458e+00
bigcom22         0.00000  1.025133e-01
bigcom24         0.00000 -3.402641e-01
bigcom26         0.00000  1.006512e+00
bigcom28         0.00000  6.047670e-01
bigcom30         0.00000  2.129970e+00
bigcom31         0.00000 -4.691312e-01
bigcom32         0.00000 -9.327724e-01
bigcom33         0.00000 -1.521719e+00
bigcom34         0.00000 -6.125411e-01
bigcom36         0.00000 -7.817479e-01
bigcom37         0.00000 -3.921734e-01
bigcom38         0.00000  4.987791e+00
bigcom39         0.00000 -1.057090e+00
bigcom40         0.00000 -1.769214e-01
bigcom43         0.00000 -6.486273e-01
bigcom44         0.00000  0.000000e+00
bigcom46         0.00000  1.604895e+00
bigcom47         0.00000 -1.300356e+00
bigcom49         0.00000 -4.070874e-01
bigcom50         0.00000 -8.776147e-01
bigcom51         0.00000 -1.044361e+00
bigcom52         0.00000  1.861399e+00
bigcom54         0.00000  0.000000e+00
bigcom56         0.00000 -1.059117e+00
bigcom62         0.00000 -1.067152e+00
bigcom66         0.00000 -1.846254e-01
bigcom68         0.00000 -4.587578e-01
bigcom69         0.00000 -1.000725e+00
bigcom71         0.00000  0.000000e+00
bigcom72         0.00000  0.000000e+00
bigcom73         0.00000 -1.239439e+00
bigcom74         0.00000 -1.120942e+00
bigcom75         0.00000  2.738145e+00
bigcom76         0.00000 -7.646692e-01
bigcom77         0.00000 -9.593266e-01
bigcom79         0.00000 -1.029068e+00
bigcom80         0.00000 -1.427707e+00
bigcom82         0.00000 -8.640214e-01
bigcom83         0.00000  0.000000e+00
bigcom84         0.00000 -1.364738e+00
bigcom85         0.00000 -4.653688e-01
bigcom87         0.00000 -1.204675e+00
bigcom89         0.00000 -3.568523e-01
bigcom91         0.00000  1.279005e+00
bigcom92         0.00000  1.482609e+00
bigcom93         0.00000  0.000000e+00
bigcom96         0.00000 -6.933339e-01
bigcom97         0.00000 -1.065410e+00
bigcom98         0.00000  0.000000e+00
bigcom99         0.00000  0.000000e+00
bigcom101        0.00000 -3.215383e-01
bigcom104        0.00000 -7.346940e-01
bigcom106        0.00000 -1.301145e+00
bigcom109        0.00000 -3.054817e-01
bigcom113        0.00000  0.000000e+00
bigcom116        0.00000  2.486565e-01
bigcom120        0.00000 -9.077356e-01
bigcom123        0.00000 -8.980429e-01
bigcom126        0.00000 -3.780368e-01
bigcom127        0.00000 -7.786747e-01
bigcom137        0.00000 -1.358436e+00
bigcom139        0.00000 -7.897136e-01
bigcom140        0.00000 -6.688879e-01
bigcom143        0.00000  0.000000e+00
bigcom145        0.00000 -5.733726e-01
bigcom146        0.00000 -6.756742e-01
bigcom147        0.00000 -2.891391e-01
bigcom149        0.00000 -1.080012e+00
bigcom153        0.00000 -6.384288e-01
bigcom154        0.00000  0.000000e+00
bigcom156        0.00000 -5.978613e-01
bigcom157        0.00000  0.000000e+00
bigcom158        0.00000  0.000000e+00
bigcom160        0.00000 -6.849580e-01
bigcom161        0.00000 -7.463245e-01
bigcom162        0.00000 -5.041340e-01
bigcom164        0.00000 -4.636644e-01
bigcom166        0.00000 -5.606384e-01
bigcom167        0.00000 -1.505611e+00
bigcom171        0.00000 -1.196587e+00
bigcom173        0.00000 -1.045303e+00
bigcom175        0.00000  0.000000e+00
bigcom176        0.00000 -3.618059e-01
bigcom177        0.00000 -4.786524e-01
bigcom178        0.00000 -9.788291e-01
bigcom180        0.00000 -6.231135e-01
bigcom181        0.00000 -3.859886e-01
bigcom184        0.00000 -7.902646e-01
bigcom186        0.00000  2.323774e+00
bigcom187        0.00000  1.981695e+00
bigcom189        0.00000  0.000000e+00
bigcom194        0.00000 -3.979653e-01
bigcom195        0.00000 -6.535978e-01
bigcom196        0.00000  1.750807e+00
bigcom204        0.00000  0.000000e+00
bigcom205        0.00000  0.000000e+00
bigcom212        0.00000 -5.898099e-01
bigcom214        0.00000 -9.358924e-02
bigcom222        0.00000 -1.810219e-01
bigcom223        0.00000 -8.571906e-01
bigcom226        0.00000 -2.737525e-01
bigcom227        0.00000 -6.606589e-01
bigcom229        0.00000 -1.498160e-01
bigcom233        0.00000 -1.101152e+00
bigcom236        0.00000 -9.170105e-02
bigcom237        0.00000 -7.475417e-01
bigcom246        0.00000 -7.807457e-01
bigcom248        0.00000 -1.172834e+00
bigcom249        0.00000 -8.420422e-01
bigcom250        0.00000 -1.271749e-01
bigcom254        0.00000 -2.772865e-01
bigcom266        0.00000 -7.471364e-01
bigcom269        0.00000  0.000000e+00
bigcom272        0.00000 -1.535606e-01
bigcom274        0.00000 -1.155888e-02
bigcom281        0.00000  0.000000e+00
bigcom291        0.00000 -4.332258e-01
bigcom292        0.00000  0.000000e+00
bigcom295        0.00000 -9.403946e-01
bigcom299        0.00000 -8.547690e-01
bigcom301        0.00000 -4.693712e-01
bigcom306        0.00000  0.000000e+00
bigcom309        0.00000  0.000000e+00
bigcom314        0.00000 -9.065043e-01
bigcom321        0.00000 -1.027815e+00
bigcom341        0.00000 -3.992260e-01
bigcom350        0.00000 -9.301289e-01
bigcom353        0.00000  0.000000e+00
bigcom359        0.00000 -9.285765e-01
bigcom363        0.00000 -3.667427e-02
bigcom365        0.00000 -1.491507e+00
bigcom385        0.00000  3.118458e+00
bigcom386        0.00000 -3.519114e-01
bigcom408        0.00000 -1.572972e-02
bigcom412        0.00000 -1.502406e+00
bigcom480        0.00000 -7.187119e-02
spin_vertex      0.00000 -3.046062e-01
membership_s1    0.00000  5.516976e-01
membership_s3    0.00000 -7.992384e-02
membership_s4    0.00000 -1.864103e-01
membership_s5    0.00000  3.729120e-01
membership_s6    0.00000  1.747458e-01
membership_s7    0.00000  4.712511e-02
membership_s8    0.00000 -3.840601e-01
membership_s9    0.00000 -7.341426e-01
membership_s11   0.00000 -1.796895e+00
membership_s12   0.00000 -8.409217e-01
membership_s14   0.00000 -1.191457e+00
membership_s15   0.00000  7.456903e-01
membership_s16   0.00000  0.000000e+00
membership_s17   0.00000 -2.303690e-01
membership_s18   0.00000 -9.112135e-01
membership_s20   0.00000  0.000000e+00
membership_s21   0.00000 -3.557685e+00
membership_s22   0.00000 -7.423979e-01
membership_s24   0.00000 -8.205382e-01
membership_s25   0.00000 -4.267871e-01
membership_s26   0.00000  0.000000e+00
membership_s27   0.00000  1.909759e-04
membership_s28   0.00000 -9.603835e-01
membership_s30   0.00000  3.527591e-01
membership_s31   0.00000 -2.546373e-01
membership_s32   0.00000  1.062675e+00
membership_s33   0.00000  0.000000e+00
membership_s36   0.00000 -1.111224e+00
membership_s37   0.00000 -6.361667e-01
V1               0.00000  2.245887e-01
V2               0.00000 -8.639651e-01
pdi              0.00000 -2.867981e+03
adhesion         0.00000 -2.086762e-05
cohesion         0.00000 -1.551346e-05
inner            0.00000  2.769994e-05
outer            0.00000 -3.675624e-06
ioratio          0.00000 -1.042740e-01
comsize          0.00000  1.391822e-03
[1] "Dataset: med_TnotC Model GBM, run: 4 of 10 2015-06-22 17:13:30"
Iter   TrainDeviance   ValidDeviance   StepSize   Improve
     1        0.1647            -nan     0.0100    0.0002
     2        0.1623            -nan     0.0100    0.0003
     3        0.1599            -nan     0.0100    0.0003
     4        0.1571            -nan     0.0100    0.0006
     5        0.1543            -nan     0.0100    0.0001
     6        0.1517            -nan     0.0100    0.0001
     7        0.1494            -nan     0.0100   -0.0000
     8        0.1474            -nan     0.0100    0.0004
     9        0.1456            -nan     0.0100    0.0002
    10        0.1442            -nan     0.0100    0.0002
    20        0.1315            -nan     0.0100    0.0002
    40        0.1140            -nan     0.0100    0.0000
    60        0.1032            -nan     0.0100   -0.0001
    80        0.0948            -nan     0.0100    0.0000
   100        0.0877            -nan     0.0100   -0.0000
   106        0.0856            -nan     0.0100    0.0000

[1] "GBM variable coefficients"
                            var     rel.inf
bigcom30               bigcom30 7.476722376
membership_s32   membership_s32 5.055852312
comsize                 comsize 4.872111007
ratio5                   ratio5 4.056102505
V2                           V2 3.270290808
inner                     inner 3.048106846
outer                     outer 2.942112642
trans                     trans 2.441160303
spin_vertex         spin_vertex 2.176520449
adhesion               adhesion 1.974260294
orbit46                 orbit46 1.836936917
orbit40                 orbit40 1.822300613
orbit18                 orbit18 1.666965221
bigcom46               bigcom46 1.625779697
orbit69                 orbit69 1.597437845
orbit56                 orbit56 1.596764236
pagerank               pagerank 1.464993945
orbit54                 orbit54 1.454630935
orbit61                 orbit61 1.415036069
bigcom26               bigcom26 1.356408156
third                     third 1.315373065
walktrap_vertex walktrap_vertex 1.237435471
bigcom11               bigcom11 1.226400111
V1                           V1 1.209458177
cohesion               cohesion 1.195947915
graph19                 graph19 1.194924768
orbit30                 orbit30 1.163339863
orbit45                 orbit45 1.080099665
orbit49                 orbit49 1.044974275
graph23                 graph23 1.013182634
constraint           constraint 0.867883260
graph5                   graph5 0.855565639
graph20                 graph20 0.820555511
orbit33                 orbit33 0.800403239
bet                         bet 0.782278451
orbit26                 orbit26 0.780245111
ratio4                   ratio4 0.776296024
graph7                   graph7 0.771636024
orbit38                 orbit38 0.749885392
graph4                   graph4 0.742973630
graph15                 graph15 0.734394825
graph18                 graph18 0.731469781
orbit47                 orbit47 0.725197922
ratio2                   ratio2 0.723451242
graph10                 graph10 0.709931923
knn                         knn 0.682429385
orbit24                 orbit24 0.647892325
graph3                   graph3 0.641157035
orbit51                 orbit51 0.615433509
upto_sixth           upto_sixth 0.587095015
orbit42                 orbit42 0.556841601
ratio6                   ratio6 0.533290304
orbit15                 orbit15 0.530979901
orbit65                 orbit65 0.527637156
graph6                   graph6 0.503914141
ioratio                 ioratio 0.503836177
graph12                 graph12 0.488484308
orbit32                 orbit32 0.486397921
graph11                 graph11 0.479966172
graph16                 graph16 0.472798049
orbit27                 orbit27 0.464749319
sixth                     sixth 0.456250283
fourth                   fourth 0.443123975
orbit37                 orbit37 0.440381654
graph17                 graph17 0.437720161
orbit29                 orbit29 0.437161585
orbit48                 orbit48 0.431272080
orbit10                 orbit10 0.428157951
orbit28                 orbit28 0.423689700
orbit64                 orbit64 0.421408677
graph21                 graph21 0.411514497
graph26                 graph26 0.395010272
orbit5                   orbit5 0.385237729
graph22                 graph22 0.352304773
orbit20                 orbit20 0.347935684
orbit63                 orbit63 0.346715217
orbit7                   orbit7 0.330314073
graph2                   graph2 0.329268212
bigcom28               bigcom28 0.300992938
orbit70                 orbit70 0.298406142
orbit36                 orbit36 0.289568297
ratio1                   ratio1 0.288492596
orbit50                 orbit50 0.282349024
orbit21                 orbit21 0.279140498
graph25                 graph25 0.267768518
upto_fifth           upto_fifth 0.264712407
orbit11                 orbit11 0.264287973
orbit12                 orbit12 0.261966415
orbit59                 orbit59 0.261337985
graph24                 graph24 0.256901316
graph28                 graph28 0.237709326
orbit53                 orbit53 0.233528254
coreness               coreness 0.231458178
orbit13                 orbit13 0.224816486
graph14                 graph14 0.217109826
orbit25                 orbit25 0.200663619
graph0                   graph0 0.189558613
ratio3                   ratio3 0.169207307
orbit23                 orbit23 0.167768763
graph27                 graph27 0.162560957
close                     close 0.156196704
orbit41                 orbit41 0.153856887
pdi                         pdi 0.148177999
orbit68                 orbit68 0.147058557
orbit55                 orbit55 0.136277946
graph9                   graph9 0.132409973
orbit44                 orbit44 0.128456671
bigcom3                 bigcom3 0.128347763
orbit9                   orbit9 0.117722394
bigcom92               bigcom92 0.114046178
graph1                   graph1 0.113861777
orbit58                 orbit58 0.112267114
orbit19                 orbit19 0.105470638
orbit52                 orbit52 0.085739500
graph13                 graph13 0.085639414
orbit16                 orbit16 0.073357027
orbit39                 orbit39 0.069681154
fifth                     fifth 0.069113980
membership_s30   membership_s30 0.067565950
upto_fourth         upto_fourth 0.062131022
orbit60                 orbit60 0.060288768
membership_s1     membership_s1 0.057853599
orbit71                 orbit71 0.051028915
selfinter             selfinter 0.044751336
orbit57                 orbit57 0.043095885
ecc                         ecc 0.041236452
orbit17                 orbit17 0.038253824
graph8                   graph8 0.029245212
evcent                   evcent 0.026264166
membership_s21   membership_s21 0.023050848
AP                           AP 0.021473155
orbit66                 orbit66 0.020983562
membership_s5     membership_s5 0.019114420
bigcom91               bigcom91 0.016572831
bigcom22               bigcom22 0.004937005
graph29                 graph29 0.000000000
orbit0                   orbit0 0.000000000
orbit1                   orbit1 0.000000000
orbit2                   orbit2 0.000000000
orbit3                   orbit3 0.000000000
orbit4                   orbit4 0.000000000
orbit6                   orbit6 0.000000000
orbit8                   orbit8 0.000000000
orbit14                 orbit14 0.000000000
orbit22                 orbit22 0.000000000
orbit31                 orbit31 0.000000000
orbit34                 orbit34 0.000000000
orbit35                 orbit35 0.000000000
orbit43                 orbit43 0.000000000
orbit62                 orbit62 0.000000000
orbit67                 orbit67 0.000000000
orbit72                 orbit72 0.000000000
eccrad                   eccrad 0.000000000
hubscore               hubscore 0.000000000
first                     first 0.000000000
upto_second         upto_second 0.000000000
upto_third           upto_third 0.000000000
second                   second 0.000000000
bigcom1                 bigcom1 0.000000000
bigcom2                 bigcom2 0.000000000
bigcom4                 bigcom4 0.000000000
bigcom6                 bigcom6 0.000000000
bigcom8                 bigcom8 0.000000000
bigcom9                 bigcom9 0.000000000
bigcom13               bigcom13 0.000000000
bigcom15               bigcom15 0.000000000
bigcom16               bigcom16 0.000000000
bigcom21               bigcom21 0.000000000
bigcom24               bigcom24 0.000000000
bigcom31               bigcom31 0.000000000
bigcom32               bigcom32 0.000000000
bigcom33               bigcom33 0.000000000
bigcom34               bigcom34 0.000000000
bigcom36               bigcom36 0.000000000
bigcom37               bigcom37 0.000000000
bigcom38               bigcom38 0.000000000
bigcom39               bigcom39 0.000000000
bigcom40               bigcom40 0.000000000
bigcom43               bigcom43 0.000000000
bigcom44               bigcom44 0.000000000
bigcom47               bigcom47 0.000000000
bigcom49               bigcom49 0.000000000
bigcom50               bigcom50 0.000000000
bigcom51               bigcom51 0.000000000
bigcom52               bigcom52 0.000000000
bigcom54               bigcom54 0.000000000
bigcom56               bigcom56 0.000000000
bigcom62               bigcom62 0.000000000
bigcom66               bigcom66 0.000000000
bigcom68               bigcom68 0.000000000
bigcom69               bigcom69 0.000000000
bigcom71               bigcom71 0.000000000
bigcom72               bigcom72 0.000000000
bigcom73               bigcom73 0.000000000
bigcom74               bigcom74 0.000000000
bigcom75               bigcom75 0.000000000
bigcom76               bigcom76 0.000000000
bigcom77               bigcom77 0.000000000
bigcom79               bigcom79 0.000000000
bigcom80               bigcom80 0.000000000
bigcom82               bigcom82 0.000000000
bigcom83               bigcom83 0.000000000
bigcom84               bigcom84 0.000000000
bigcom85               bigcom85 0.000000000
bigcom87               bigcom87 0.000000000
bigcom89               bigcom89 0.000000000
bigcom93               bigcom93 0.000000000
bigcom96               bigcom96 0.000000000
bigcom97               bigcom97 0.000000000
bigcom98               bigcom98 0.000000000
bigcom99               bigcom99 0.000000000
bigcom101             bigcom101 0.000000000
bigcom104             bigcom104 0.000000000
bigcom106             bigcom106 0.000000000
bigcom109             bigcom109 0.000000000
bigcom113             bigcom113 0.000000000
bigcom116             bigcom116 0.000000000
bigcom120             bigcom120 0.000000000
bigcom123             bigcom123 0.000000000
bigcom126             bigcom126 0.000000000
bigcom127             bigcom127 0.000000000
bigcom137             bigcom137 0.000000000
bigcom139             bigcom139 0.000000000
bigcom140             bigcom140 0.000000000
bigcom143             bigcom143 0.000000000
bigcom145             bigcom145 0.000000000
bigcom146             bigcom146 0.000000000
bigcom147             bigcom147 0.000000000
bigcom149             bigcom149 0.000000000
bigcom153             bigcom153 0.000000000
bigcom154             bigcom154 0.000000000
bigcom156             bigcom156 0.000000000
bigcom157             bigcom157 0.000000000
bigcom158             bigcom158 0.000000000
bigcom160             bigcom160 0.000000000
bigcom161             bigcom161 0.000000000
bigcom162             bigcom162 0.000000000
bigcom164             bigcom164 0.000000000
bigcom166             bigcom166 0.000000000
bigcom167             bigcom167 0.000000000
bigcom171             bigcom171 0.000000000
bigcom173             bigcom173 0.000000000
bigcom175             bigcom175 0.000000000
bigcom176             bigcom176 0.000000000
bigcom177             bigcom177 0.000000000
bigcom178             bigcom178 0.000000000
bigcom180             bigcom180 0.000000000
bigcom181             bigcom181 0.000000000
bigcom184             bigcom184 0.000000000
bigcom186             bigcom186 0.000000000
bigcom187             bigcom187 0.000000000
bigcom189             bigcom189 0.000000000
bigcom194             bigcom194 0.000000000
bigcom195             bigcom195 0.000000000
bigcom196             bigcom196 0.000000000
bigcom204             bigcom204 0.000000000
bigcom205             bigcom205 0.000000000
bigcom212             bigcom212 0.000000000
bigcom214             bigcom214 0.000000000
bigcom222             bigcom222 0.000000000
bigcom223             bigcom223 0.000000000
bigcom226             bigcom226 0.000000000
bigcom227             bigcom227 0.000000000
bigcom229             bigcom229 0.000000000
bigcom233             bigcom233 0.000000000
bigcom236             bigcom236 0.000000000
bigcom237             bigcom237 0.000000000
bigcom246             bigcom246 0.000000000
bigcom248             bigcom248 0.000000000
bigcom249             bigcom249 0.000000000
bigcom250             bigcom250 0.000000000
bigcom254             bigcom254 0.000000000
bigcom266             bigcom266 0.000000000
bigcom269             bigcom269 0.000000000
bigcom272             bigcom272 0.000000000
bigcom274             bigcom274 0.000000000
bigcom281             bigcom281 0.000000000
bigcom291             bigcom291 0.000000000
bigcom292             bigcom292 0.000000000
bigcom295             bigcom295 0.000000000
bigcom299             bigcom299 0.000000000
bigcom301             bigcom301 0.000000000
bigcom306             bigcom306 0.000000000
bigcom309             bigcom309 0.000000000
bigcom314             bigcom314 0.000000000
bigcom321             bigcom321 0.000000000
bigcom341             bigcom341 0.000000000
bigcom350             bigcom350 0.000000000
bigcom353             bigcom353 0.000000000
bigcom359             bigcom359 0.000000000
bigcom363             bigcom363 0.000000000
bigcom365             bigcom365 0.000000000
bigcom385             bigcom385 0.000000000
bigcom386             bigcom386 0.000000000
bigcom408             bigcom408 0.000000000
bigcom412             bigcom412 0.000000000
bigcom480             bigcom480 0.000000000
membership_s3     membership_s3 0.000000000
membership_s4     membership_s4 0.000000000
membership_s6     membership_s6 0.000000000
membership_s7     membership_s7 0.000000000
membership_s8     membership_s8 0.000000000
membership_s9     membership_s9 0.000000000
membership_s11   membership_s11 0.000000000
membership_s12   membership_s12 0.000000000
membership_s14   membership_s14 0.000000000
membership_s15   membership_s15 0.000000000
membership_s16   membership_s16 0.000000000
membership_s17   membership_s17 0.000000000
membership_s18   membership_s18 0.000000000
membership_s20   membership_s20 0.000000000
membership_s22   membership_s22 0.000000000
membership_s24   membership_s24 0.000000000
membership_s25   membership_s25 0.000000000
membership_s26   membership_s26 0.000000000
membership_s27   membership_s27 0.000000000
membership_s28   membership_s28 0.000000000
membership_s31   membership_s31 0.000000000
membership_s33   membership_s33 0.000000000
membership_s36   membership_s36 0.000000000
membership_s37   membership_s37 0.000000000
[1] "Dataset: med_TnotC Model RF, run: 4 of 10 2015-06-22 17:14:09"
     |      Out-of-bag   |
Tree |      MSE  %Var(y) |
   1 |  0.02544   156.48 |
   2 |  0.02761   169.84 |
   3 |  0.02669   164.21 |
   4 |  0.02516   154.76 |
   5 |  0.02251   138.45 |
   6 |  0.02324   142.95 |
   7 |  0.02173   133.69 |
   8 |  0.02213   136.15 |
   9 |  0.02179   134.04 |
  10 |  0.02177   133.94 |
  11 |  0.02112   129.93 |
  12 |  0.02061   126.77 |
  13 |  0.02016   124.00 |
  14 |  0.01974   121.45 |
  15 |  0.01947   119.78 |
  16 |  0.01938   119.19 |
  17 |  0.01919   118.08 |
  18 |  0.01896   116.66 |
  19 |  0.01871   115.10 |
  20 |   0.0187   115.05 |
  21 |  0.01867   114.84 |
  22 |  0.01867   114.83 |
  23 |   0.0185   113.80 |
  24 |  0.01849   113.72 |
  25 |  0.01853   113.98 |
  26 |  0.01839   113.12 |
  27 |  0.01827   112.42 |
  28 |  0.01821   112.04 |
  29 |  0.01812   111.45 |
  30 |  0.01794   110.38 |
  31 |  0.01793   110.28 |
  32 |  0.01789   110.08 |
  33 |  0.01789   110.05 |
  34 |  0.01786   109.89 |
  35 |  0.01775   109.22 |
  36 |  0.01783   109.70 |
  37 |  0.01779   109.42 |
  38 |  0.01775   109.20 |
  39 |  0.01768   108.78 |
  40 |   0.0177   108.88 |
  41 |  0.01769   108.81 |
  42 |  0.01766   108.61 |
  43 |  0.01762   108.41 |
  44 |  0.01762   108.40 |
  45 |  0.01749   107.58 |
  46 |  0.01744   107.29 |
  47 |  0.01743   107.25 |
  48 |  0.01743   107.23 |
  49 |  0.01735   106.73 |
  50 |  0.01734   106.66 |
  51 |  0.01732   106.56 |
  52 |  0.01734   106.65 |
  53 |  0.01728   106.29 |
  54 |  0.01724   106.08 |
  55 |  0.01723   105.97 |
  56 |   0.0172   105.84 |
  57 |  0.01721   105.84 |
  58 |   0.0172   105.83 |
  59 |  0.01721   105.88 |
  60 |  0.01719   105.77 |
  61 |  0.01719   105.74 |
  62 |  0.01721   105.86 |
  63 |  0.01719   105.75 |
  64 |  0.01721   105.89 |
  65 |   0.0172   105.81 |
  66 |  0.01719   105.76 |
  67 |  0.01718   105.70 |
  68 |  0.01717   105.64 |
  69 |  0.01716   105.56 |
  70 |  0.01715   105.50 |
  71 |  0.01718   105.66 |
  72 |  0.01715   105.48 |
  73 |  0.01714   105.44 |
  74 |  0.01711   105.24 |
  75 |  0.01709   105.15 |
  76 |   0.0171   105.17 |
  77 |  0.01709   105.12 |
  78 |  0.01707   105.02 |
  79 |  0.01708   105.07 |
  80 |  0.01705   104.87 |
  81 |  0.01703   104.77 |
  82 |  0.01702   104.71 |
  83 |  0.01699   104.53 |
  84 |    0.017   104.59 |
  85 |  0.01698   104.47 |
  86 |    0.017   104.60 |
  87 |  0.01698   104.44 |
  88 |  0.01695   104.25 |
  89 |  0.01695   104.25 |
  90 |  0.01694   104.22 |
  91 |  0.01692   104.09 |
  92 |  0.01691   104.04 |
  93 |  0.01692   104.06 |
  94 |  0.01694   104.21 |
  95 |  0.01695   104.27 |
  96 |  0.01696   104.33 |
  97 |  0.01695   104.25 |
  98 |  0.01694   104.19 |
  99 |  0.01693   104.12 |
 100 |  0.01692   104.10 |
[1] "Random Forest variable coefficients"
                      %IncMSE IncNodePurity
graph0           1.307332e-04  1.075365e-01
graph1           1.947961e-03  2.179865e-01
graph2           1.200460e-04  1.697935e-01
graph3           1.162400e-04  2.501087e-01
graph4           1.692405e-03  2.284808e-01
graph5           1.030840e-03  3.674665e-01
graph6           3.161893e-04  2.224073e-01
graph7           1.689104e-03  5.211899e-01
graph8           1.089846e-04  6.378029e-02
graph9           6.670399e-04  3.322806e-01
graph10          5.384321e-04  4.387909e-01
graph11          7.596487e-04  2.101653e-01
graph12          1.355507e-03  4.065983e-01
graph13          1.885554e-04  1.442590e-01
graph14          5.487995e-04  2.519218e-01
graph15          1.106197e-03  4.711261e-01
graph16          2.388028e-04  1.817785e-01
graph17          1.320768e-03  2.466990e-01
graph18          6.139038e-04  2.377898e-01
graph19          6.986914e-04  3.231117e-01
graph20          2.007194e-03  4.402972e-01
graph21          6.388364e-04  3.540028e-01
graph22          1.626837e-03  3.253170e-01
graph23          1.725986e-03  4.808002e-01
graph24          5.992091e-04  2.465911e-01
graph25          6.253186e-04  3.865541e-01
graph26          1.850647e-03  3.227584e-01
graph27          5.308064e-04  1.151107e-01
graph28          5.370993e-04  2.194396e-01
graph29         -1.632347e-05  7.551038e-02
orbit0           6.962657e-05  1.968382e-01
orbit1           4.391242e-04  1.658902e-01
orbit2           4.219886e-04  3.404881e-01
orbit3           2.429757e-04  1.981682e-01
orbit4           1.798269e-04  1.608084e-01
orbit5           3.406896e-04  2.183318e-01
orbit6           2.980783e-04  3.091164e-01
orbit7           1.300472e-04  4.197810e-01
orbit8           7.873849e-04  3.627268e-01
orbit9           2.630128e-04  2.592027e-01
orbit10          6.199535e-04  2.222693e-01
orbit11          4.130402e-04  2.985253e-01
orbit12          3.382616e-04  2.221713e-01
orbit13          3.866636e-04  2.323455e-01
orbit14          9.128713e-05  5.374897e-02
orbit15          1.599341e-03  2.676941e-01
orbit16          3.243247e-04  3.810122e-01
orbit17          8.165638e-04  1.871697e-01
orbit18          1.500125e-03  1.289179e+00
orbit19          6.617263e-04  1.469703e-01
orbit20          1.085107e-03  1.548956e-01
orbit21          1.250797e-04  4.401865e-01
orbit22          9.102612e-04  3.058900e-01
orbit23          3.202314e-04  3.366546e-01
orbit24          1.221097e-03  6.416220e-01
orbit25          8.226917e-04  1.602175e-01
orbit26          6.254391e-05  1.189364e-01
orbit27          1.435373e-03  3.351941e-01
orbit28          1.210693e-04  2.236618e-01
orbit29          1.502273e-03  1.217108e-01
orbit30          2.346873e-04  5.094858e-01
orbit31          6.630007e-04  2.923247e-01
orbit32          2.058929e-03  4.023152e-01
orbit33          4.160584e-04  1.348892e-01
orbit34          1.289756e-03  4.443591e-01
orbit35          6.800760e-04  2.258195e-01
orbit36          1.880000e-03  3.434250e-01
orbit37          1.901984e-03  3.233086e-01
orbit38          7.532662e-04  3.328228e-01
orbit39          1.744177e-03  5.564703e-01
orbit40          2.893658e-03  5.192903e-01
orbit41          4.406527e-04  2.394466e-01
orbit42          4.699512e-04  3.904763e-01
orbit43          4.014425e-04  3.617209e-01
orbit44          2.408838e-04  1.467513e-01
orbit45          2.941854e-03  6.241232e-01
orbit46          4.290647e-04  3.038943e-01
orbit47          6.994057e-04  2.074190e-01
orbit48          1.050781e-03  3.480485e-01
orbit49          2.186241e-03  5.508906e-01
orbit50          1.190452e-04  2.681490e-01
orbit51          3.468995e-04  2.700673e-01
orbit52          1.166003e-03  2.477852e-01
orbit53          5.642775e-04  2.440013e-01
orbit54          1.258377e-03  3.004763e-01
orbit55          5.485002e-04  1.809063e-01
orbit56          1.275196e-03  6.861123e-01
orbit57          5.036324e-04  1.113194e-01
orbit58          1.704971e-04  1.321163e-01
orbit59          2.171176e-03  2.788644e-01
orbit60          6.848036e-04  1.579303e-01
orbit61          9.711024e-04  5.181079e-01
orbit62          2.988584e-04  3.458195e-01
orbit63          1.196900e-04  1.695544e-01
orbit64          1.035468e-03  6.136762e-01
orbit65          3.971401e-03  3.028535e-01
orbit66          5.710450e-04  2.023718e-01
orbit67          1.750847e-04  2.214068e-01
orbit68          5.531954e-04  1.689376e-01
orbit69          4.763651e-04  6.515000e-01
orbit70          1.146390e-03  1.642238e-01
orbit71          3.840044e-04  1.247157e-01
orbit72         -4.711033e-05  1.187702e-01
AP               4.966102e-05  5.706393e-02
bet              4.071428e-04  4.787313e-01
ecc              7.884375e-05  3.491208e-02
eccrad           1.691274e-04  2.124536e-02
close            5.387275e-04  1.549026e-01
constraint       7.635798e-04  6.195708e-01
coreness         3.223630e-04  2.995817e-01
knn              8.642000e-04  5.097113e-01
hubscore         7.723228e-04  2.254767e-01
pagerank         4.821882e-04  7.929457e-01
trans            7.237261e-04  7.351821e-01
evcent           4.715432e-04  1.272086e-01
first            3.029043e-05  8.439242e-02
upto_second      5.347779e-04  1.690192e-01
upto_third       2.671495e-04  1.566860e-01
upto_fourth      4.564456e-04  1.641103e-01
upto_fifth       7.344433e-04  3.858843e-01
upto_sixth       7.956524e-04  5.957785e-01
second           5.349939e-04  1.939092e-01
third            1.235349e-03  1.076639e+00
fourth           4.892764e-04  3.923880e-01
fifth            1.425535e-03  3.722782e-01
sixth            1.049026e-03  5.138682e-01
ratio1           1.551020e-03  4.673870e-01
ratio2           5.149010e-04  3.633184e-01
ratio3           4.738452e-04  4.169122e-01
ratio4           2.696489e-03  5.433438e-01
ratio5           1.293821e-03  2.284384e+00
ratio6           5.267977e-04  5.957486e-01
selfinter        6.990062e-05  7.953415e-02
walktrap_vertex  2.464922e-04  1.022020e+00
bigcom1          0.000000e+00  9.540979e-20
bigcom2          0.000000e+00  1.387779e-19
bigcom3          2.994473e-04  1.321399e-01
bigcom4          0.000000e+00  2.513181e-18
bigcom6          0.000000e+00  0.000000e+00
bigcom8          0.000000e+00  8.673617e-21
bigcom9          0.000000e+00  0.000000e+00
bigcom11         7.370166e-05  5.384611e-01
bigcom13         0.000000e+00  1.734723e-20
bigcom15         0.000000e+00  0.000000e+00
bigcom16         0.000000e+00  0.000000e+00
bigcom21         0.000000e+00  3.469447e-20
bigcom22        -1.041797e-04  6.914954e-02
bigcom24         0.000000e+00  1.734723e-20
bigcom26         6.881565e-04  4.813994e-01
bigcom28         3.412061e-04  2.144828e-01
bigcom30         1.910626e-03  2.411165e+00
bigcom31         0.000000e+00  0.000000e+00
bigcom32         0.000000e+00  0.000000e+00
bigcom33         0.000000e+00  1.387779e-19
bigcom34         0.000000e+00  0.000000e+00
bigcom36         0.000000e+00  0.000000e+00
bigcom37         0.000000e+00  0.000000e+00
bigcom38        -5.977286e-06  5.978064e-01
bigcom39         0.000000e+00  1.387779e-19
bigcom40         0.000000e+00  3.816392e-19
bigcom43         0.000000e+00  0.000000e+00
bigcom44         0.000000e+00  0.000000e+00
bigcom46        -3.474594e-05  4.192206e-01
bigcom47         0.000000e+00  0.000000e+00
bigcom49         0.000000e+00  0.000000e+00
bigcom50         0.000000e+00  1.734723e-19
bigcom51         0.000000e+00  8.673617e-21
bigcom52         1.643859e-04  1.099005e+00
bigcom54         0.000000e+00  0.000000e+00
bigcom56         0.000000e+00  0.000000e+00
bigcom62         0.000000e+00  0.000000e+00
bigcom66         0.000000e+00  0.000000e+00
bigcom68         0.000000e+00  3.469447e-20
bigcom69         0.000000e+00  0.000000e+00
bigcom71         0.000000e+00  3.469447e-20
bigcom72         0.000000e+00  0.000000e+00
bigcom73         0.000000e+00  1.734723e-20
bigcom74         0.000000e+00  3.469447e-20
bigcom75         5.159930e-06  4.266812e-01
bigcom76         0.000000e+00  0.000000e+00
bigcom77         0.000000e+00  3.469447e-20
bigcom79         0.000000e+00  0.000000e+00
bigcom80         0.000000e+00  0.000000e+00
bigcom82         0.000000e+00  0.000000e+00
bigcom83         0.000000e+00  0.000000e+00
bigcom84         0.000000e+00  0.000000e+00
bigcom85         0.000000e+00  8.673617e-21
bigcom87         0.000000e+00  1.387779e-19
bigcom89         0.000000e+00  0.000000e+00
bigcom91         4.758097e-05  4.555803e-01
bigcom92        -7.549867e-05  4.020029e-02
bigcom93         0.000000e+00  0.000000e+00
bigcom96         0.000000e+00  0.000000e+00
bigcom97         0.000000e+00  0.000000e+00
bigcom98         0.000000e+00  0.000000e+00
bigcom99         0.000000e+00  0.000000e+00
bigcom101        0.000000e+00  0.000000e+00
bigcom104        0.000000e+00  0.000000e+00
bigcom106        0.000000e+00  0.000000e+00
bigcom109        0.000000e+00  0.000000e+00
bigcom113        0.000000e+00  0.000000e+00
bigcom116        0.000000e+00  0.000000e+00
bigcom120        0.000000e+00  0.000000e+00
bigcom123        0.000000e+00  0.000000e+00
bigcom126        0.000000e+00  0.000000e+00
bigcom127        0.000000e+00  0.000000e+00
bigcom137        0.000000e+00  0.000000e+00
bigcom139        0.000000e+00  0.000000e+00
bigcom140        0.000000e+00  0.000000e+00
bigcom143        0.000000e+00  1.734723e-20
bigcom145        0.000000e+00  0.000000e+00
bigcom146        0.000000e+00  0.000000e+00
bigcom147        0.000000e+00  1.387779e-19
bigcom149        0.000000e+00  0.000000e+00
bigcom153        0.000000e+00  3.469447e-20
bigcom154        0.000000e+00  0.000000e+00
bigcom156        0.000000e+00  2.775558e-19
bigcom157        0.000000e+00  1.734723e-20
bigcom158        0.000000e+00  0.000000e+00
bigcom160        0.000000e+00  0.000000e+00
bigcom161        0.000000e+00  0.000000e+00
bigcom162        0.000000e+00  0.000000e+00
bigcom164        0.000000e+00  0.000000e+00
bigcom166        0.000000e+00  0.000000e+00
bigcom167        0.000000e+00  0.000000e+00
bigcom171        0.000000e+00  1.474515e-19
bigcom173        0.000000e+00  8.673617e-21
bigcom175        0.000000e+00  0.000000e+00
bigcom176        0.000000e+00  0.000000e+00
bigcom177        0.000000e+00  0.000000e+00
bigcom178        0.000000e+00  0.000000e+00
bigcom180        0.000000e+00  0.000000e+00
bigcom181        0.000000e+00  0.000000e+00
bigcom184        0.000000e+00  2.775558e-19
bigcom186        4.131473e-05  7.105489e-01
bigcom187        2.140122e-05  4.682769e-01
bigcom189        0.000000e+00  2.775558e-19
bigcom194        0.000000e+00  0.000000e+00
bigcom195        0.000000e+00  0.000000e+00
bigcom196       -2.929834e-05  3.651112e-01
bigcom204        0.000000e+00  0.000000e+00
bigcom205        0.000000e+00  1.387779e-19
bigcom212        0.000000e+00  0.000000e+00
bigcom214        0.000000e+00  0.000000e+00
bigcom222        0.000000e+00  0.000000e+00
bigcom223        0.000000e+00  3.469447e-20
bigcom226        0.000000e+00  1.387779e-19
bigcom227        0.000000e+00  1.474515e-19
bigcom229        0.000000e+00  0.000000e+00
bigcom233        0.000000e+00  1.734723e-20
bigcom236        0.000000e+00  0.000000e+00
bigcom237        0.000000e+00  0.000000e+00
bigcom246        0.000000e+00  0.000000e+00
bigcom248        0.000000e+00  0.000000e+00
bigcom249        0.000000e+00  0.000000e+00
bigcom250        0.000000e+00  1.387779e-19
bigcom254        0.000000e+00  0.000000e+00
bigcom266        0.000000e+00  0.000000e+00
bigcom269        0.000000e+00  0.000000e+00
bigcom272        0.000000e+00  5.204170e-20
bigcom274        0.000000e+00  1.948052e-02
bigcom281        0.000000e+00  0.000000e+00
bigcom291        0.000000e+00  0.000000e+00
bigcom292        0.000000e+00  3.469447e-20
bigcom295        0.000000e+00  1.561251e-19
bigcom299        0.000000e+00  0.000000e+00
bigcom301        0.000000e+00  3.469447e-20
bigcom306        0.000000e+00  0.000000e+00
bigcom309        0.000000e+00  3.469447e-20
bigcom314        0.000000e+00  0.000000e+00
bigcom321        0.000000e+00  0.000000e+00
bigcom341        0.000000e+00  0.000000e+00
bigcom350        0.000000e+00  0.000000e+00
bigcom353        0.000000e+00  0.000000e+00
bigcom359        0.000000e+00  0.000000e+00
bigcom363        0.000000e+00  0.000000e+00
bigcom365        0.000000e+00  1.734723e-20
bigcom385        1.037868e-05  6.412617e-01
bigcom386        0.000000e+00  0.000000e+00
bigcom408        0.000000e+00  0.000000e+00
bigcom412        0.000000e+00  0.000000e+00
bigcom480        0.000000e+00  0.000000e+00
spin_vertex      2.186480e-04  6.826630e-01
membership_s1    1.817877e-04  9.675142e-02
membership_s3    0.000000e+00  0.000000e+00
membership_s4    0.000000e+00  2.255141e-19
membership_s5   -7.108020e-06  1.427576e-02
membership_s6    5.432469e-05  6.435738e-02
membership_s7    0.000000e+00  3.242424e-03
membership_s8    0.000000e+00  0.000000e+00
membership_s9    0.000000e+00  0.000000e+00
membership_s11   0.000000e+00  0.000000e+00
membership_s12   0.000000e+00  1.561251e-19
membership_s14   0.000000e+00  6.938894e-20
membership_s15   0.000000e+00  1.734723e-19
membership_s16   0.000000e+00  0.000000e+00
membership_s17   0.000000e+00  0.000000e+00
membership_s18   0.000000e+00  0.000000e+00
membership_s20   0.000000e+00  0.000000e+00
membership_s21  -5.860990e-05  5.836017e-02
membership_s22   0.000000e+00  2.775558e-19
membership_s24   0.000000e+00  0.000000e+00
membership_s25   0.000000e+00  8.673617e-20
membership_s26   0.000000e+00  0.000000e+00
membership_s27   0.000000e+00  4.190769e-02
membership_s28   0.000000e+00  8.750000e-03
membership_s30   1.197076e-04  1.041380e-01
membership_s31  -1.466324e-05  6.679484e-02
membership_s32   1.906861e-03  9.296831e-01
membership_s33   0.000000e+00  0.000000e+00
membership_s36   0.000000e+00  8.023096e-20
membership_s37   0.000000e+00  0.000000e+00
V1               1.772300e-03  8.993134e-01
V2               1.769298e-03  1.543011e+00
pdi              1.302736e-05  2.353695e-01
adhesion         1.876527e-02  1.251652e+00
cohesion         1.842127e-02  1.204798e+00
inner            7.732333e-03  1.196026e+00
outer            1.520994e-03  1.809971e+00
ioratio          5.967967e-03  7.053794e-01
comsize          9.713352e-03  2.129493e+00
[1] "Dataset: med_TnotC Model GLM, run: 4 of 10 2015-06-22 17:15:28"
[1] "glmnet variable coefficients"
                     [,1]          [,2]
(Intercept)     -4.085976 -3.504960e+02
graph0           0.000000  1.487499e-03
graph1           0.000000  0.000000e+00
graph2           0.000000  9.760980e-03
graph3           0.000000  0.000000e+00
graph4           0.000000  0.000000e+00
graph5           0.000000  4.758153e-04
graph6           0.000000  0.000000e+00
graph7           0.000000 -4.520320e-05
graph8           0.000000 -9.322819e-03
graph9           0.000000 -5.902265e-08
graph10          0.000000  3.078126e-09
graph11          0.000000 -1.656493e-10
graph12          0.000000 -2.911892e-07
graph13          0.000000  0.000000e+00
graph14          0.000000  9.577133e-09
graph15          0.000000  2.077034e-05
graph16          0.000000  0.000000e+00
graph17          0.000000 -3.492900e-10
graph18          0.000000 -3.963821e-06
graph19          0.000000 -2.516103e-07
graph20          0.000000  5.122660e-06
graph21          0.000000  9.190669e-06
graph22          0.000000 -2.386520e-06
graph23          0.000000  0.000000e+00
graph24          0.000000  1.279929e-05
graph25          0.000000  0.000000e+00
graph26          0.000000  0.000000e+00
graph27          0.000000  1.809993e-05
graph28          0.000000  0.000000e+00
graph29          0.000000 -4.163979e-03
orbit0           0.000000  1.407289e-03
orbit1           0.000000  0.000000e+00
orbit2           0.000000  0.000000e+00
orbit3           0.000000  9.475410e-03
orbit4           0.000000 -3.274623e-08
orbit5           0.000000  2.002560e-06
orbit6           0.000000  0.000000e+00
orbit7           0.000000  0.000000e+00
orbit8           0.000000  4.961140e-04
orbit9           0.000000  3.882449e-05
orbit10          0.000000  0.000000e+00
orbit11          0.000000  3.682630e-05
orbit12          0.000000 -3.502782e-04
orbit13          0.000000  8.048864e-04
orbit14          0.000000 -8.834994e-03
orbit15          0.000000 -9.885887e-08
orbit16          0.000000 -1.895737e-07
orbit17          0.000000 -1.101200e-07
orbit18          0.000000  1.648690e-08
orbit19          0.000000  8.217550e-09
orbit20          0.000000 -2.997945e-09
orbit21          0.000000  1.242098e-08
orbit22          0.000000 -1.544089e-10
orbit23          0.000000  1.299392e-05
orbit24          0.000000 -9.082529e-07
orbit25          0.000000 -1.580455e-07
orbit26          0.000000  3.803686e-06
orbit27          0.000000  3.402365e-06
orbit28          0.000000 -2.878675e-06
orbit29          0.000000 -1.840591e-06
orbit30          0.000000 -3.673686e-06
orbit31          0.000000  0.000000e+00
orbit32          0.000000  3.380735e-08
orbit33          0.000000 -3.208810e-04
orbit34          0.000000  2.053156e-05
orbit35          0.000000  6.462691e-08
orbit36          0.000000 -2.770245e-06
orbit37          0.000000 -1.301617e-08
orbit38          0.000000  2.485842e-05
orbit39          0.000000  2.665670e-06
orbit40          0.000000 -1.455878e-06
orbit41          0.000000 -2.662484e-05
orbit42          0.000000  8.541844e-04
orbit43          0.000000 -4.793750e-06
orbit44          0.000000 -2.048040e-04
orbit45          0.000000 -1.835160e-06
orbit46          0.000000 -9.671075e-06
orbit47          0.000000 -4.752937e-05
orbit48          0.000000  0.000000e+00
orbit49          0.000000  1.317409e-05
orbit50          0.000000 -1.052982e-03
orbit51          0.000000  6.038593e-07
orbit52          0.000000  9.729300e-05
orbit53          0.000000  4.729219e-05
orbit54          0.000000 -1.676046e-06
orbit55          0.000000 -9.954011e-04
orbit56          0.000000  1.650171e-04
orbit57          0.000000 -1.548342e-05
orbit58          0.000000 -4.686116e-04
orbit59          0.000000  6.461638e-05
orbit60          0.000000 -3.753551e-05
orbit61          0.000000  2.460580e-03
orbit62          0.000000 -8.439605e-04
orbit63          0.000000 -3.066483e-05
orbit64          0.000000  1.861103e-04
orbit65          0.000000 -3.486334e-04
orbit66          0.000000  3.676738e-04
orbit67          0.000000  0.000000e+00
orbit68          0.000000  1.449636e-04
orbit69          0.000000 -1.369065e-02
orbit70          0.000000  2.552577e-03
orbit71          0.000000 -4.335087e-03
orbit72          0.000000 -4.143234e-03
AP               0.000000  3.738163e-01
bet              0.000000 -3.319424e-06
ecc              0.000000  1.412605e-02
eccrad           0.000000  7.159887e-02
close            0.000000  1.981845e+00
constraint       0.000000  3.360519e+00
coreness         0.000000 -4.096563e-03
knn              0.000000 -3.097229e-03
hubscore         0.000000  1.500870e+00
pagerank         0.000000 -5.939911e-01
trans            0.000000 -3.356419e-01
evcent           0.000000  2.346562e+00
first            0.000000  1.965477e-03
upto_second      0.000000  0.000000e+00
upto_third       0.000000  0.000000e+00
upto_fourth      0.000000 -4.133875e-04
upto_fifth       0.000000  2.431486e-03
upto_sixth       0.000000  2.308007e-02
second           0.000000  0.000000e+00
third            0.000000  2.203927e-05
fourth           0.000000 -3.469943e-05
fifth            0.000000  6.887830e-04
sixth            0.000000 -2.444250e-03
ratio1           0.000000 -2.475108e-06
ratio2           0.000000 -1.242693e-03
ratio3           0.000000  2.691328e-01
ratio4           0.000000 -6.316297e+00
ratio5           0.000000  8.579100e+00
ratio6           0.000000 -4.694605e-02
selfinter        0.000000  2.520121e-02
walktrap_vertex  0.000000 -2.913023e-02
bigcom1          0.000000 -1.345568e+00
bigcom2          0.000000 -8.107591e-01
bigcom3          0.000000  3.864973e-02
bigcom4          0.000000 -1.895680e-01
bigcom6          0.000000 -6.187577e-01
bigcom8          0.000000 -1.142327e+00
bigcom9          0.000000 -7.138312e-01
bigcom11         0.000000  1.430600e+00
bigcom13         0.000000 -9.001882e-01
bigcom15         0.000000 -5.050923e-01
bigcom16         0.000000 -3.116547e-01
bigcom21         0.000000 -1.194289e+00
bigcom22         0.000000  5.985347e-02
bigcom24         0.000000 -4.090470e-01
bigcom26         0.000000  1.219395e+00
bigcom28         0.000000  2.554865e-01
bigcom30         0.000000  2.034777e+00
bigcom31         0.000000 -5.730592e-01
bigcom32         0.000000 -1.283568e+00
bigcom33         0.000000 -1.053430e+00
bigcom34         0.000000 -7.368512e-01
bigcom36         0.000000 -6.767878e-01
bigcom37         0.000000 -3.842133e-01
bigcom38         0.000000  3.763179e+00
bigcom39         0.000000 -9.578219e-01
bigcom40         0.000000 -3.830552e-01
bigcom43         0.000000 -7.016516e-01
bigcom44         0.000000 -2.308375e-01
bigcom46         0.000000  1.904731e+00
bigcom47         0.000000 -1.409044e+00
bigcom49         0.000000 -4.639167e-01
bigcom50         0.000000 -7.453881e-01
bigcom51         0.000000 -7.532220e-01
bigcom52         0.000000  3.063122e+00
bigcom54         0.000000 -2.475464e-04
bigcom56         0.000000 -1.122482e+00
bigcom62         0.000000 -8.007617e-01
bigcom66         0.000000  0.000000e+00
bigcom68         0.000000 -5.906758e-01
bigcom69         0.000000 -7.699294e-01
bigcom71         0.000000  0.000000e+00
bigcom72         0.000000  0.000000e+00
bigcom73         0.000000 -1.383058e+00
bigcom74         0.000000 -1.123630e+00
bigcom75         0.000000  2.376978e+00
bigcom76         0.000000 -3.720605e-01
bigcom77         0.000000 -1.211885e+00
bigcom79         0.000000 -8.704556e-01
bigcom80         0.000000 -1.759720e+00
bigcom82         0.000000 -6.250622e-01
bigcom83         0.000000  0.000000e+00
bigcom84         0.000000 -1.074714e+00
bigcom85         0.000000 -5.369420e-01
bigcom87         0.000000 -1.108472e+00
bigcom89         0.000000  0.000000e+00
bigcom91         0.000000  1.268546e+00
bigcom92         0.000000  1.134943e+00
bigcom93         0.000000  0.000000e+00
bigcom96         0.000000 -9.035003e-01
bigcom97         0.000000 -1.068740e+00
bigcom98         0.000000 -6.138056e-01
bigcom99         0.000000  0.000000e+00
bigcom101        0.000000 -2.753774e-01
bigcom104        0.000000 -6.266249e-01
bigcom106        0.000000 -1.259041e+00
bigcom109        0.000000 -3.281780e-01
bigcom113        0.000000 -2.190675e-02
bigcom116        0.000000 -1.647159e+00
bigcom120        0.000000 -1.411202e+00
bigcom123        0.000000 -6.534369e-01
bigcom126        0.000000 -1.485615e-01
bigcom127        0.000000 -8.166600e-01
bigcom137        0.000000 -1.194226e+00
bigcom139        0.000000 -7.479480e-01
bigcom140        0.000000 -8.279802e-01
bigcom143        0.000000 -6.716407e-01
bigcom145        0.000000 -7.113497e-01
bigcom146        0.000000 -9.681551e-01
bigcom147        0.000000 -4.060339e-01
bigcom149        0.000000 -1.100827e+00
bigcom153        0.000000 -7.806459e-01
bigcom154        0.000000  0.000000e+00
bigcom156        0.000000 -1.209286e+00
bigcom157        0.000000 -4.174916e-02
bigcom158        0.000000 -1.002644e+00
bigcom160        0.000000 -6.734281e-01
bigcom161        0.000000 -4.755622e-01
bigcom162        0.000000 -4.842834e-01
bigcom164        0.000000 -5.041760e-01
bigcom166        0.000000 -5.654830e-01
bigcom167        0.000000 -1.583941e+00
bigcom171        0.000000 -1.246094e+00
bigcom173        0.000000 -1.011636e+00
bigcom175        0.000000  0.000000e+00
bigcom176        0.000000 -3.307353e-01
bigcom177        0.000000 -5.893008e-01
bigcom178        0.000000 -7.223361e-01
bigcom180        0.000000 -5.561976e-01
bigcom181        0.000000 -6.114718e-01
bigcom184        0.000000 -8.766788e-01
bigcom186        0.000000  2.564068e+00
bigcom187        0.000000  2.158609e+00
bigcom189        0.000000 -7.264207e-01
bigcom194        0.000000 -3.768571e-01
bigcom195        0.000000 -5.099608e-01
bigcom196        0.000000  2.417271e+00
bigcom204        0.000000  0.000000e+00
bigcom205        0.000000 -9.888623e-01
bigcom212        0.000000 -6.014587e-01
bigcom214        0.000000  0.000000e+00
bigcom222        0.000000 -1.945969e-01
bigcom223        0.000000 -6.006441e-03
bigcom226        0.000000 -3.275359e-01
bigcom227        0.000000 -7.096181e-01
bigcom229        0.000000  0.000000e+00
bigcom233        0.000000 -1.078190e+00
bigcom236        0.000000 -3.997086e-02
bigcom237        0.000000 -7.244364e-01
bigcom246        0.000000 -7.336222e-01
bigcom248        0.000000 -1.458166e-01
bigcom249        0.000000 -7.671475e-01
bigcom250        0.000000 -2.319309e-01
bigcom254        0.000000 -2.518757e-01
bigcom266        0.000000 -7.872931e-01
bigcom269        0.000000  0.000000e+00
bigcom272        0.000000 -4.490301e-01
bigcom274        0.000000 -8.165463e-02
bigcom281        0.000000  0.000000e+00
bigcom291        0.000000 -3.930362e-01
bigcom292        0.000000 -7.388431e-01
bigcom295        0.000000 -9.415813e-01
bigcom299        0.000000 -7.142295e-01
bigcom301        0.000000 -5.234428e-01
bigcom306        0.000000 -4.301924e-02
bigcom309        0.000000 -8.456474e-01
bigcom314        0.000000 -9.431975e-01
bigcom321        0.000000 -6.774576e-01
bigcom341        0.000000 -6.006014e-01
bigcom350        0.000000 -9.144588e-01
bigcom353        0.000000  0.000000e+00
bigcom359        0.000000 -7.507395e-01
bigcom363        0.000000 -5.061242e-01
bigcom365        0.000000 -1.422676e+00
bigcom385        0.000000  3.364960e+00
bigcom386        0.000000 -8.275460e-01
bigcom408        0.000000 -7.190526e-01
bigcom412        0.000000 -1.219918e+00
bigcom480        0.000000 -3.817190e-01
spin_vertex      0.000000 -4.194251e-01
membership_s1    0.000000  4.609740e-01
membership_s3    0.000000 -2.137993e-01
membership_s4    0.000000 -8.213027e-04
membership_s5    0.000000  2.847713e-01
membership_s6    0.000000  2.570594e-01
membership_s7    0.000000  1.654901e-02
membership_s8    0.000000 -3.777470e-01
membership_s9    0.000000 -3.680665e-01
membership_s11   0.000000 -1.415746e+00
membership_s12   0.000000 -8.715440e-01
membership_s14   0.000000 -1.209675e+00
membership_s15   0.000000 -8.158279e-01
membership_s16   0.000000  0.000000e+00
membership_s17   0.000000 -5.154744e-01
membership_s18   0.000000 -8.946485e-01
membership_s20   0.000000 -3.230575e-01
membership_s21   0.000000  1.970048e-01
membership_s22   0.000000 -9.164837e-01
membership_s24   0.000000 -5.195899e-01
membership_s25   0.000000 -5.040950e-01
membership_s26   0.000000  0.000000e+00
membership_s27   0.000000  0.000000e+00
membership_s28   0.000000 -8.615931e-01
membership_s30   0.000000  2.764634e-01
membership_s31   0.000000 -1.988126e-01
membership_s32   0.000000  6.884442e-01
membership_s33   0.000000 -6.102022e-02
membership_s36   0.000000 -1.118578e+00
membership_s37   0.000000 -4.871364e-01
V1               0.000000  3.709422e-01
V2               0.000000 -6.081774e-01
pdi              0.000000 -7.795939e+01
adhesion         0.000000  1.678868e-05
cohesion         0.000000 -1.545840e-04
inner            0.000000  6.187167e-06
outer            0.000000  1.271699e-04
ioratio          0.000000 -2.361371e-01
comsize          0.000000  1.907059e-03
[1] "Dataset: med_TnotC Model GBM, run: 5 of 10 2015-06-22 17:16:17"
Iter   TrainDeviance   ValidDeviance   StepSize   Improve
     1        0.1701            -nan     0.0100    0.0006
     2        0.1677            -nan     0.0100    0.0000
     3        0.1647            -nan     0.0100    0.0005
     4        0.1626            -nan     0.0100    0.0003
     5        0.1599            -nan     0.0100    0.0001
     6        0.1583            -nan     0.0100    0.0003
     7        0.1559            -nan     0.0100    0.0002
     8        0.1542            -nan     0.0100    0.0001
     9        0.1524            -nan     0.0100    0.0002
    10        0.1504            -nan     0.0100    0.0003
    20        0.1375            -nan     0.0100    0.0001
    40        0.1198            -nan     0.0100    0.0001
    60        0.1082            -nan     0.0100   -0.0000
    80        0.0986            -nan     0.0100    0.0000
   100        0.0912            -nan     0.0100   -0.0000
   106        0.0894            -nan     0.0100   -0.0000

[1] "GBM variable coefficients"
                            var     rel.inf
bigcom30               bigcom30 6.641444231
comsize                 comsize 4.725489382
ratio5                   ratio5 3.682323781
outer                     outer 3.349134519
V2                           V2 2.837411970
trans                     trans 2.775621785
V1                           V1 2.658296402
membership_s32   membership_s32 2.616680692
pagerank               pagerank 2.252573221
adhesion               adhesion 2.139970003
spin_vertex         spin_vertex 2.089080432
third                     third 1.842133743
bet                         bet 1.710435417
walktrap_vertex walktrap_vertex 1.676804355
cohesion               cohesion 1.671781597
orbit18                 orbit18 1.592839896
inner                     inner 1.578958182
graph23                 graph23 1.545684206
fourth                   fourth 1.330985778
orbit69                 orbit69 1.284167428
graph19                 graph19 1.263911655
graph27                 graph27 1.263653036
bigcom11               bigcom11 1.205734363
ratio4                   ratio4 1.140923544
orbit48                 orbit48 1.125721452
orbit61                 orbit61 1.118623965
graph18                 graph18 1.112621605
knn                         knn 1.099587461
bigcom26               bigcom26 1.076200370
orbit38                 orbit38 1.060515281
orbit50                 orbit50 1.056605647
graph22                 graph22 1.051255326
orbit46                 orbit46 1.036805195
orbit65                 orbit65 0.982439146
orbit25                 orbit25 0.928578601
orbit56                 orbit56 0.913513683
orbit40                 orbit40 0.911225180
orbit36                 orbit36 0.896343255
bigcom46               bigcom46 0.870983489
ioratio                 ioratio 0.833476784
orbit30                 orbit30 0.825043087
orbit62                 orbit62 0.816774312
selfinter             selfinter 0.807299620
graph20                 graph20 0.788567235
constraint           constraint 0.785681178
graph25                 graph25 0.769395675
orbit64                 orbit64 0.762337268
graph7                   graph7 0.708415885
graph15                 graph15 0.703514764
orbit11                 orbit11 0.703385866
ratio2                   ratio2 0.677788106
orbit54                 orbit54 0.667973793
orbit10                 orbit10 0.619925717
coreness               coreness 0.603129551
graph17                 graph17 0.591500257
graph5                   graph5 0.563604982
orbit13                 orbit13 0.560750244
graph24                 graph24 0.550671158
orbit53                 orbit53 0.528089740
orbit63                 orbit63 0.514889219
orbit17                 orbit17 0.501285501
orbit47                 orbit47 0.473572346
orbit45                 orbit45 0.462406397
orbit29                 orbit29 0.430129002
ratio1                   ratio1 0.423797003
orbit12                 orbit12 0.414082605
graph6                   graph6 0.408531585
orbit5                   orbit5 0.408015784
orbit24                 orbit24 0.400493756
upto_fifth           upto_fifth 0.399598855
ratio6                   ratio6 0.395467322
orbit41                 orbit41 0.394299853
graph11                 graph11 0.391660244
graph2                   graph2 0.389859421
orbit49                 orbit49 0.368932695
graph4                   graph4 0.359557914
graph12                 graph12 0.345814922
orbit2                   orbit2 0.317233024
orbit20                 orbit20 0.286259182
orbit26                 orbit26 0.272458461
graph9                   graph9 0.266474933
orbit57                 orbit57 0.265849476
graph10                 graph10 0.248847572
membership_s30   membership_s30 0.243333590
orbit9                   orbit9 0.240706838
orbit4                   orbit4 0.239057818
graph1                   graph1 0.238101010
orbit33                 orbit33 0.233204947
upto_sixth           upto_sixth 0.219102291
orbit27                 orbit27 0.217131433
AP                           AP 0.211859638
ecc                         ecc 0.199503003
orbit68                 orbit68 0.195087454
orbit58                 orbit58 0.185034310
graph21                 graph21 0.178432571
orbit42                 orbit42 0.176385610
sixth                     sixth 0.171570284
orbit35                 orbit35 0.170691262
graph16                 graph16 0.165438470
graph28                 graph28 0.163854660
orbit60                 orbit60 0.158789062
bigcom28               bigcom28 0.155488770
orbit7                   orbit7 0.150116915
orbit21                 orbit21 0.148932738
orbit15                 orbit15 0.143863394
orbit32                 orbit32 0.138990062
orbit51                 orbit51 0.137806033
orbit55                 orbit55 0.136097299
graph3                   graph3 0.130442793
orbit59                 orbit59 0.126137781
fifth                     fifth 0.126013259
orbit52                 orbit52 0.124446992
graph26                 graph26 0.121514180
orbit31                 orbit31 0.110533267
orbit39                 orbit39 0.109400920
graph13                 graph13 0.092147771
orbit19                 orbit19 0.090288327
pdi                         pdi 0.088352927
bigcom92               bigcom92 0.088182806
bigcom4                 bigcom4 0.081585409
graph8                   graph8 0.080206272
bigcom22               bigcom22 0.079893702
orbit66                 orbit66 0.072733492
graph14                 graph14 0.066113641
orbit28                 orbit28 0.065440832
graph0                   graph0 0.060636227
ratio3                   ratio3 0.059413547
orbit23                 orbit23 0.059216060
orbit37                 orbit37 0.057530064
membership_s5     membership_s5 0.052608982
membership_s1     membership_s1 0.049369038
orbit67                 orbit67 0.048764021
close                     close 0.045291102
membership_s21   membership_s21 0.039740506
orbit43                 orbit43 0.036984387
bigcom3                 bigcom3 0.030904589
graph29                 graph29 0.019978135
membership_s15   membership_s15 0.019293244
orbit6                   orbit6 0.014632081
bigcom116             bigcom116 0.009722616
orbit0                   orbit0 0.000000000
orbit1                   orbit1 0.000000000
orbit3                   orbit3 0.000000000
orbit8                   orbit8 0.000000000
orbit14                 orbit14 0.000000000
orbit16                 orbit16 0.000000000
orbit22                 orbit22 0.000000000
orbit34                 orbit34 0.000000000
orbit44                 orbit44 0.000000000
orbit70                 orbit70 0.000000000
orbit71                 orbit71 0.000000000
orbit72                 orbit72 0.000000000
eccrad                   eccrad 0.000000000
hubscore               hubscore 0.000000000
evcent                   evcent 0.000000000
first                     first 0.000000000
upto_second         upto_second 0.000000000
upto_third           upto_third 0.000000000
upto_fourth         upto_fourth 0.000000000
second                   second 0.000000000
bigcom1                 bigcom1 0.000000000
bigcom2                 bigcom2 0.000000000
bigcom6                 bigcom6 0.000000000
bigcom8                 bigcom8 0.000000000
bigcom9                 bigcom9 0.000000000
bigcom13               bigcom13 0.000000000
bigcom15               bigcom15 0.000000000
bigcom16               bigcom16 0.000000000
bigcom21               bigcom21 0.000000000
bigcom24               bigcom24 0.000000000
bigcom31               bigcom31 0.000000000
bigcom32               bigcom32 0.000000000
bigcom33               bigcom33 0.000000000
bigcom34               bigcom34 0.000000000
bigcom36               bigcom36 0.000000000
bigcom37               bigcom37 0.000000000
bigcom38               bigcom38 0.000000000
bigcom39               bigcom39 0.000000000
bigcom40               bigcom40 0.000000000
bigcom43               bigcom43 0.000000000
bigcom44               bigcom44 0.000000000
bigcom47               bigcom47 0.000000000
bigcom49               bigcom49 0.000000000
bigcom50               bigcom50 0.000000000
bigcom51               bigcom51 0.000000000
bigcom52               bigcom52 0.000000000
bigcom54               bigcom54 0.000000000
bigcom56               bigcom56 0.000000000
bigcom62               bigcom62 0.000000000
bigcom66               bigcom66 0.000000000
bigcom68               bigcom68 0.000000000
bigcom69               bigcom69 0.000000000
bigcom71               bigcom71 0.000000000
bigcom72               bigcom72 0.000000000
bigcom73               bigcom73 0.000000000
bigcom74               bigcom74 0.000000000
bigcom75               bigcom75 0.000000000
bigcom76               bigcom76 0.000000000
bigcom77               bigcom77 0.000000000
bigcom79               bigcom79 0.000000000
bigcom80               bigcom80 0.000000000
bigcom82               bigcom82 0.000000000
bigcom83               bigcom83 0.000000000
bigcom84               bigcom84 0.000000000
bigcom85               bigcom85 0.000000000
bigcom87               bigcom87 0.000000000
bigcom89               bigcom89 0.000000000
bigcom91               bigcom91 0.000000000
bigcom93               bigcom93 0.000000000
bigcom96               bigcom96 0.000000000
bigcom97               bigcom97 0.000000000
bigcom98               bigcom98 0.000000000
bigcom99               bigcom99 0.000000000
bigcom101             bigcom101 0.000000000
bigcom104             bigcom104 0.000000000
bigcom106             bigcom106 0.000000000
bigcom109             bigcom109 0.000000000
bigcom113             bigcom113 0.000000000
bigcom120             bigcom120 0.000000000
bigcom123             bigcom123 0.000000000
bigcom126             bigcom126 0.000000000
bigcom127             bigcom127 0.000000000
bigcom137             bigcom137 0.000000000
bigcom139             bigcom139 0.000000000
bigcom140             bigcom140 0.000000000
bigcom143             bigcom143 0.000000000
bigcom145             bigcom145 0.000000000
bigcom146             bigcom146 0.000000000
bigcom147             bigcom147 0.000000000
bigcom149             bigcom149 0.000000000
bigcom153             bigcom153 0.000000000
bigcom154             bigcom154 0.000000000
bigcom156             bigcom156 0.000000000
bigcom157             bigcom157 0.000000000
bigcom158             bigcom158 0.000000000
bigcom160             bigcom160 0.000000000
bigcom161             bigcom161 0.000000000
bigcom162             bigcom162 0.000000000
bigcom164             bigcom164 0.000000000
bigcom166             bigcom166 0.000000000
bigcom167             bigcom167 0.000000000
bigcom171             bigcom171 0.000000000
bigcom173             bigcom173 0.000000000
bigcom175             bigcom175 0.000000000
bigcom176             bigcom176 0.000000000
bigcom177             bigcom177 0.000000000
bigcom178             bigcom178 0.000000000
bigcom180             bigcom180 0.000000000
bigcom181             bigcom181 0.000000000
bigcom184             bigcom184 0.000000000
bigcom186             bigcom186 0.000000000
bigcom187             bigcom187 0.000000000
bigcom189             bigcom189 0.000000000
bigcom194             bigcom194 0.000000000
bigcom195             bigcom195 0.000000000
bigcom196             bigcom196 0.000000000
bigcom204             bigcom204 0.000000000
bigcom205             bigcom205 0.000000000
bigcom212             bigcom212 0.000000000
bigcom214             bigcom214 0.000000000
bigcom222             bigcom222 0.000000000
bigcom223             bigcom223 0.000000000
bigcom226             bigcom226 0.000000000
bigcom227             bigcom227 0.000000000
bigcom229             bigcom229 0.000000000
bigcom233             bigcom233 0.000000000
bigcom236             bigcom236 0.000000000
bigcom237             bigcom237 0.000000000
bigcom246             bigcom246 0.000000000
bigcom248             bigcom248 0.000000000
bigcom249             bigcom249 0.000000000
bigcom250             bigcom250 0.000000000
bigcom254             bigcom254 0.000000000
bigcom266             bigcom266 0.000000000
bigcom269             bigcom269 0.000000000
bigcom272             bigcom272 0.000000000
bigcom274             bigcom274 0.000000000
bigcom281             bigcom281 0.000000000
bigcom291             bigcom291 0.000000000
bigcom292             bigcom292 0.000000000
bigcom295             bigcom295 0.000000000
bigcom299             bigcom299 0.000000000
bigcom301             bigcom301 0.000000000
bigcom306             bigcom306 0.000000000
bigcom309             bigcom309 0.000000000
bigcom314             bigcom314 0.000000000
bigcom321             bigcom321 0.000000000
bigcom341             bigcom341 0.000000000
bigcom350             bigcom350 0.000000000
bigcom353             bigcom353 0.000000000
bigcom359             bigcom359 0.000000000
bigcom363             bigcom363 0.000000000
bigcom365             bigcom365 0.000000000
bigcom385             bigcom385 0.000000000
bigcom386             bigcom386 0.000000000
bigcom408             bigcom408 0.000000000
bigcom412             bigcom412 0.000000000
bigcom480             bigcom480 0.000000000
membership_s3     membership_s3 0.000000000
membership_s4     membership_s4 0.000000000
membership_s6     membership_s6 0.000000000
membership_s7     membership_s7 0.000000000
membership_s8     membership_s8 0.000000000
membership_s9     membership_s9 0.000000000
membership_s11   membership_s11 0.000000000
membership_s12   membership_s12 0.000000000
membership_s14   membership_s14 0.000000000
membership_s16   membership_s16 0.000000000
membership_s17   membership_s17 0.000000000
membership_s18   membership_s18 0.000000000
membership_s20   membership_s20 0.000000000
membership_s22   membership_s22 0.000000000
membership_s24   membership_s24 0.000000000
membership_s25   membership_s25 0.000000000
membership_s26   membership_s26 0.000000000
membership_s27   membership_s27 0.000000000
membership_s28   membership_s28 0.000000000
membership_s31   membership_s31 0.000000000
membership_s33   membership_s33 0.000000000
membership_s36   membership_s36 0.000000000
membership_s37   membership_s37 0.000000000
[1] "Dataset: med_TnotC Model RF, run: 5 of 10 2015-06-22 17:16:56"
     |      Out-of-bag   |
Tree |      MSE  %Var(y) |
   1 |  0.04487   267.11 |
   2 |   0.0342   203.63 |
   3 |  0.03283   195.44 |
   4 |  0.03092   184.10 |
   5 |  0.02995   178.30 |
   6 |  0.02845   169.38 |
   7 |  0.02632   156.72 |
   8 |  0.02585   153.88 |
   9 |  0.02404   143.11 |
  10 |  0.02284   135.98 |
  11 |  0.02264   134.76 |
  12 |  0.02223   132.32 |
  13 |  0.02187   130.20 |
  14 |  0.02147   127.85 |
  15 |  0.02108   125.51 |
  16 |  0.02076   123.58 |
  17 |  0.02081   123.90 |
  18 |  0.02055   122.35 |
  19 |  0.02029   120.82 |
  20 |  0.02004   119.32 |
  21 |  0.01989   118.42 |
  22 |  0.01991   118.54 |
  23 |  0.01979   117.79 |
  24 |  0.01984   118.14 |
  25 |  0.01967   117.11 |
  26 |  0.01969   117.21 |
  27 |  0.01951   116.14 |
  28 |  0.01933   115.06 |
  29 |  0.01939   115.44 |
  30 |  0.01922   114.40 |
  31 |  0.01911   113.77 |
  32 |  0.01909   113.64 |
  33 |  0.01905   113.42 |
  34 |    0.019   113.12 |
  35 |  0.01886   112.31 |
  36 |  0.01873   111.53 |
  37 |  0.01866   111.11 |
  38 |   0.0187   111.33 |
  39 |  0.01865   111.05 |
  40 |  0.01865   111.06 |
  41 |  0.01856   110.47 |
  42 |  0.01854   110.36 |
  43 |  0.01854   110.35 |
  44 |  0.01851   110.21 |
  45 |  0.01849   110.07 |
  46 |  0.01846   109.90 |
  47 |  0.01847   109.98 |
  48 |   0.0184   109.53 |
  49 |  0.01841   109.61 |
  50 |   0.0184   109.52 |
  51 |  0.01835   109.24 |
  52 |  0.01833   109.16 |
  53 |  0.01832   109.07 |
  54 |   0.0183   108.92 |
  55 |  0.01828   108.83 |
  56 |  0.01827   108.75 |
  57 |  0.01823   108.55 |
  58 |  0.01824   108.57 |
  59 |  0.01824   108.62 |
  60 |  0.01825   108.63 |
  61 |  0.01828   108.83 |
  62 |  0.01829   108.86 |
  63 |  0.01827   108.76 |
  64 |  0.01823   108.51 |
  65 |  0.01816   108.11 |
  66 |  0.01816   108.13 |
  67 |  0.01814   108.00 |
  68 |  0.01812   107.91 |
  69 |   0.0181   107.77 |
  70 |  0.01809   107.71 |
  71 |  0.01806   107.53 |
  72 |  0.01805   107.44 |
  73 |  0.01805   107.48 |
  74 |  0.01803   107.35 |
  75 |    0.018   107.14 |
  76 |  0.01802   107.30 |
  77 |  0.01799   107.13 |
  78 |  0.01798   107.02 |
  79 |  0.01801   107.24 |
  80 |    0.018   107.17 |
  81 |  0.01802   107.28 |
  82 |  0.01799   107.10 |
  83 |  0.01795   106.88 |
  84 |  0.01795   106.88 |
  85 |  0.01795   106.88 |
  86 |  0.01794   106.80 |
  87 |  0.01794   106.83 |
  88 |  0.01792   106.66 |
  89 |  0.01793   106.77 |
  90 |  0.01793   106.74 |
  91 |  0.01792   106.71 |
  92 |  0.01791   106.60 |
  93 |  0.01792   106.70 |
  94 |  0.01792   106.70 |
  95 |   0.0179   106.57 |
  96 |  0.01792   106.67 |
  97 |  0.01788   106.48 |
  98 |  0.01788   106.43 |
  99 |  0.01788   106.45 |
 100 |  0.01785   106.27 |
[1] "Random Forest variable coefficients"
                      %IncMSE IncNodePurity
graph0           6.166392e-06  7.377376e-02
graph1           4.293392e-04  3.374188e-01
graph2           6.020002e-04  1.079597e-01
graph3           5.483617e-04  2.297575e-01
graph4           3.474757e-04  2.610197e-01
graph5           2.111014e-03  4.102594e-01
graph6           6.050015e-04  1.985351e-01
graph7           1.707106e-03  3.801123e-01
graph8           1.381534e-04  3.320971e-02
graph9           3.182841e-04  2.692411e-01
graph10          1.179045e-03  3.186247e-01
graph11          1.494709e-05  2.419249e-01
graph12          8.882684e-04  3.998636e-01
graph13          5.899651e-04  2.276914e-01
graph14          1.012922e-03  2.716954e-01
graph15          8.995614e-04  2.315529e-01
graph16          1.194422e-03  2.088992e-01
graph17          1.884066e-03  5.335078e-01
graph18          1.632247e-03  2.540560e-01
graph19          9.261176e-04  3.275218e-01
graph20          1.654165e-03  3.980037e-01
graph21          5.682935e-04  2.931773e-01
graph22          2.954953e-03  4.328747e-01
graph23          1.685452e-03  5.170957e-01
graph24          1.772993e-03  2.242718e-01
graph25          4.606027e-04  5.049322e-01
graph26          1.581063e-03  2.467440e-01
graph27          7.120911e-04  2.191897e-01
graph28          3.065367e-04  1.960903e-01
graph29          6.007299e-05  5.479429e-02
orbit0           5.245676e-05  1.276041e-01
orbit1           1.202914e-03  1.573417e-01
orbit2           2.356937e-04  3.538534e-01
orbit3           1.939276e-04  2.054834e-01
orbit4           3.373134e-04  2.213947e-01
orbit5           5.266276e-04  1.321286e-01
orbit6           8.731332e-05  1.989086e-01
orbit7           8.140566e-04  3.901572e-01
orbit8           2.337850e-03  3.528210e-01
orbit9           5.020203e-04  2.712989e-01
orbit10          4.619215e-04  2.540758e-01
orbit11          4.645126e-04  2.474171e-01
orbit12          1.744184e-03  2.286551e-01
orbit13          4.249287e-04  2.880710e-01
orbit14          1.297784e-04  1.484503e-01
orbit15          8.920939e-04  2.340232e-01
orbit16          2.637390e-04  2.123267e-01
orbit17          1.336807e-03  3.155406e-01
orbit18          2.002130e-03  1.165858e+00
orbit19          1.918539e-03  1.620083e-01
orbit20          5.404813e-04  1.817793e-01
orbit21          6.919616e-04  4.203752e-01
orbit22          7.267949e-04  2.358875e-01
orbit23          5.026456e-04  4.419740e-01
orbit24          5.753557e-04  4.392616e-01
orbit25          9.230813e-04  2.690078e-01
orbit26          4.660521e-04  2.714982e-01
orbit27          7.619814e-04  2.674458e-01
orbit28          1.023947e-03  2.635618e-01
orbit29          1.943341e-03  3.810497e-01
orbit30          3.934947e-04  3.326507e-01
orbit31          5.623683e-04  3.038261e-01
orbit32          9.997558e-04  3.985955e-01
orbit33          3.085089e-04  2.951661e-01
orbit34          1.326583e-03  2.956649e-01
orbit35          2.279355e-03  3.308695e-01
orbit36          1.442971e-03  4.853641e-01
orbit37          1.128037e-03  4.783111e-01
orbit38          7.395107e-04  5.307724e-01
orbit39          6.149982e-04  5.010593e-01
orbit40          8.125980e-04  2.231499e-01
orbit41          8.362718e-04  2.094877e-01
orbit42          1.686207e-04  2.931288e-01
orbit43          5.773170e-04  2.252569e-01
orbit44          1.174922e-03  1.361725e-01
orbit45          1.420937e-03  5.299571e-01
orbit46          6.304231e-04  3.981757e-01
orbit47          9.532038e-04  1.789811e-01
orbit48          9.423365e-04  4.938501e-01
orbit49          2.062989e-03  5.544800e-01
orbit50          7.857125e-04  3.078193e-01
orbit51          4.945902e-04  2.166989e-01
orbit52          2.281367e-03  5.885400e-01
orbit53          1.184312e-03  5.916335e-01
orbit54          6.433986e-04  2.826216e-01
orbit55          5.351571e-04  2.050045e-01
orbit56          1.711219e-03  8.624562e-01
orbit57          2.430508e-05  6.377184e-02
orbit58          4.382573e-04  8.273534e-02
orbit59          1.657918e-03  2.360613e-01
orbit60          1.679518e-03  2.371254e-01
orbit61          1.223033e-03  7.096306e-01
orbit62          2.274352e-04  3.436650e-01
orbit63          1.979376e-03  3.116890e-01
orbit64          1.227764e-03  4.507476e-01
orbit65          2.205910e-03  4.455358e-01
orbit66          7.161304e-04  1.944785e-01
orbit67          1.176815e-05  1.768125e-01
orbit68          5.520757e-04  1.748903e-01
orbit69          7.212253e-04  7.948541e-01
orbit70          5.174185e-04  1.106731e-01
orbit71          1.214934e-04  9.895395e-02
orbit72         -1.251283e-05  9.339127e-02
AP              -2.196013e-05  1.885416e-01
bet              3.890471e-04  8.546558e-01
ecc              1.206368e-04  6.992763e-02
eccrad           1.003617e-04  1.292429e-01
close            7.749243e-04  2.011172e-01
constraint       1.489482e-03  5.735092e-01
coreness         3.085661e-04  4.023879e-01
knn              9.776054e-04  3.389049e-01
hubscore         1.095559e-03  2.461298e-01
pagerank         7.909501e-04  6.347362e-01
trans            6.669789e-04  7.347860e-01
evcent           2.678012e-05  1.556735e-01
first            2.739136e-04  7.449485e-02
upto_second      2.369789e-04  1.481886e-01
upto_third       6.604087e-04  2.984953e-01
upto_fourth      1.892094e-03  3.092428e-01
upto_fifth       7.164729e-04  4.029119e-01
upto_sixth       7.472492e-04  5.447232e-01
second           2.928674e-05  9.864706e-02
third            2.019690e-03  7.160491e-01
fourth           4.696895e-04  6.951700e-01
fifth            1.615938e-03  4.143158e-01
sixth            5.827518e-04  3.741031e-01
ratio1           7.595347e-04  4.439449e-01
ratio2           1.428304e-03  4.778073e-01
ratio3           8.073329e-04  5.351084e-01
ratio4           4.123752e-03  1.013282e+00
ratio5           1.187459e-03  2.208513e+00
ratio6           7.813299e-04  4.110018e-01
selfinter        1.219532e-04  1.120103e-01
walktrap_vertex  1.384357e-04  7.933127e-01
bigcom1          0.000000e+00  1.431147e-19
bigcom2          0.000000e+00  0.000000e+00
bigcom3          3.753247e-04  1.569541e-01
bigcom4         -5.865103e-06  2.614286e-02
bigcom6          0.000000e+00  0.000000e+00
bigcom8          0.000000e+00  1.691355e-18
bigcom9          0.000000e+00  0.000000e+00
bigcom11         1.745142e-05  6.589939e-01
bigcom13         0.000000e+00  0.000000e+00
bigcom15         0.000000e+00  0.000000e+00
bigcom16         0.000000e+00  1.734723e-20
bigcom21         0.000000e+00  8.673617e-21
bigcom22         5.089524e-05  1.174148e-01
bigcom24         0.000000e+00  2.775558e-19
bigcom26         7.791372e-04  5.192734e-01
bigcom28         6.284494e-04  3.445281e-01
bigcom30         2.043909e-03  2.016900e+00
bigcom31         0.000000e+00  0.000000e+00
bigcom32         0.000000e+00  1.734723e-20
bigcom33         0.000000e+00  0.000000e+00
bigcom34         0.000000e+00  0.000000e+00
bigcom36         0.000000e+00  1.734723e-20
bigcom37         0.000000e+00  0.000000e+00
bigcom38        -3.517911e-05  5.452274e-01
bigcom39         0.000000e+00  0.000000e+00
bigcom40         0.000000e+00  3.122502e-19
bigcom43         0.000000e+00  0.000000e+00
bigcom44         0.000000e+00  0.000000e+00
bigcom46        -5.234075e-05  5.197806e-01
bigcom47         0.000000e+00  3.469447e-20
bigcom49         0.000000e+00  0.000000e+00
bigcom50         0.000000e+00  0.000000e+00
bigcom51         0.000000e+00  0.000000e+00
bigcom52         0.000000e+00  9.466068e-01
bigcom54         0.000000e+00  0.000000e+00
bigcom56         0.000000e+00  1.734723e-20
bigcom62         0.000000e+00  0.000000e+00
bigcom66         0.000000e+00  0.000000e+00
bigcom68         0.000000e+00  8.673617e-21
bigcom69         0.000000e+00  6.505213e-21
bigcom71         0.000000e+00  0.000000e+00
bigcom72         0.000000e+00  0.000000e+00
bigcom73         0.000000e+00  1.734723e-20
bigcom74         0.000000e+00  8.673617e-21
bigcom75        -2.753837e-05  2.694920e-01
bigcom76         0.000000e+00  0.000000e+00
bigcom77         0.000000e+00  0.000000e+00
bigcom79         0.000000e+00  0.000000e+00
bigcom80         0.000000e+00  1.734723e-20
bigcom82         0.000000e+00  0.000000e+00
bigcom83         0.000000e+00  0.000000e+00
bigcom84         0.000000e+00  0.000000e+00
bigcom85         0.000000e+00  0.000000e+00
bigcom87         0.000000e+00  0.000000e+00
bigcom89         0.000000e+00  0.000000e+00
bigcom91         4.352245e-05  3.607206e-01
bigcom92        -6.031076e-05  6.205968e-02
bigcom93         0.000000e+00  0.000000e+00
bigcom96         0.000000e+00  1.734723e-20
bigcom97         0.000000e+00  0.000000e+00
bigcom98         0.000000e+00  0.000000e+00
bigcom99         0.000000e+00  0.000000e+00
bigcom101        0.000000e+00  0.000000e+00
bigcom104        0.000000e+00  0.000000e+00
bigcom106        0.000000e+00  0.000000e+00
bigcom109        0.000000e+00  0.000000e+00
bigcom113        0.000000e+00  0.000000e+00
bigcom116        1.878107e-05  9.770348e-02
bigcom120        0.000000e+00  0.000000e+00
bigcom123        0.000000e+00  1.734723e-20
bigcom126        0.000000e+00  0.000000e+00
bigcom127        0.000000e+00  0.000000e+00
bigcom137        0.000000e+00  0.000000e+00
bigcom139        0.000000e+00  0.000000e+00
bigcom140        0.000000e+00  0.000000e+00
bigcom143        0.000000e+00  0.000000e+00
bigcom145        0.000000e+00  0.000000e+00
bigcom146        0.000000e+00  0.000000e+00
bigcom147        0.000000e+00  8.673617e-21
bigcom149        0.000000e+00  0.000000e+00
bigcom153        0.000000e+00  0.000000e+00
bigcom154        0.000000e+00  0.000000e+00
bigcom156        0.000000e+00  0.000000e+00
bigcom157        0.000000e+00  0.000000e+00
bigcom158        0.000000e+00  0.000000e+00
bigcom160        0.000000e+00  0.000000e+00
bigcom161        0.000000e+00  0.000000e+00
bigcom162        0.000000e+00  2.602085e-20
bigcom164        0.000000e+00  0.000000e+00
bigcom166        0.000000e+00  0.000000e+00
bigcom167        0.000000e+00  2.775558e-19
bigcom171        0.000000e+00  1.734723e-20
bigcom173        0.000000e+00  0.000000e+00
bigcom175        0.000000e+00  0.000000e+00
bigcom176        0.000000e+00  1.734723e-20
bigcom177        0.000000e+00  0.000000e+00
bigcom178        0.000000e+00  0.000000e+00
bigcom180        0.000000e+00  0.000000e+00
bigcom181        0.000000e+00  0.000000e+00
bigcom184        0.000000e+00  0.000000e+00
bigcom186       -1.718993e-05  7.525605e-01
bigcom187       -1.687547e-05  5.480386e-01
bigcom189        0.000000e+00  0.000000e+00
bigcom194        0.000000e+00  0.000000e+00
bigcom195        0.000000e+00  0.000000e+00
bigcom196       -8.684019e-06  4.741996e-01
bigcom204        0.000000e+00  0.000000e+00
bigcom205        0.000000e+00  0.000000e+00
bigcom212        0.000000e+00  0.000000e+00
bigcom214        0.000000e+00  0.000000e+00
bigcom222        0.000000e+00  5.204170e-20
bigcom223        0.000000e+00  0.000000e+00
bigcom226        0.000000e+00  0.000000e+00
bigcom227        0.000000e+00  1.734723e-20
bigcom229        0.000000e+00  0.000000e+00
bigcom233        0.000000e+00  0.000000e+00
bigcom236        0.000000e+00  0.000000e+00
bigcom237        0.000000e+00  0.000000e+00
bigcom246        0.000000e+00  0.000000e+00
bigcom248        0.000000e+00  0.000000e+00
bigcom249        0.000000e+00  0.000000e+00
bigcom250        0.000000e+00  2.602085e-20
bigcom254        0.000000e+00  0.000000e+00
bigcom266        0.000000e+00  0.000000e+00
bigcom269        0.000000e+00  0.000000e+00
bigcom272        0.000000e+00  0.000000e+00
bigcom274        0.000000e+00  3.469447e-20
bigcom281        0.000000e+00  0.000000e+00
bigcom291        0.000000e+00  0.000000e+00
bigcom292        0.000000e+00  1.734723e-20
bigcom295        0.000000e+00  0.000000e+00
bigcom299        0.000000e+00  0.000000e+00
bigcom301        0.000000e+00  0.000000e+00
bigcom306        0.000000e+00  0.000000e+00
bigcom309        0.000000e+00  0.000000e+00
bigcom314        0.000000e+00  0.000000e+00
bigcom321        0.000000e+00  0.000000e+00
bigcom341        0.000000e+00  0.000000e+00
bigcom350        0.000000e+00  0.000000e+00
bigcom353        0.000000e+00  0.000000e+00
bigcom359        0.000000e+00  0.000000e+00
bigcom363        0.000000e+00  0.000000e+00
bigcom365        0.000000e+00  0.000000e+00
bigcom385       -8.409040e-20  5.607494e-01
bigcom386        0.000000e+00  0.000000e+00
bigcom408        0.000000e+00  0.000000e+00
bigcom412        0.000000e+00  0.000000e+00
bigcom480        0.000000e+00  0.000000e+00
spin_vertex      3.390836e-04  6.295227e-01
membership_s1    3.544095e-04  1.663881e-01
membership_s3    0.000000e+00  0.000000e+00
membership_s4    0.000000e+00  6.071532e-20
membership_s5    1.909735e-04  1.075495e-01
membership_s6    1.232210e-04  6.757663e-02
membership_s7    6.522238e-06  6.720109e-03
membership_s8    0.000000e+00  0.000000e+00
membership_s9    0.000000e+00  0.000000e+00
membership_s11   0.000000e+00  0.000000e+00
membership_s12   0.000000e+00  0.000000e+00
membership_s14   0.000000e+00  0.000000e+00
membership_s15   3.593137e-05  1.320472e-01
membership_s16   0.000000e+00  6.938894e-20
membership_s17   0.000000e+00  0.000000e+00
membership_s18   0.000000e+00  0.000000e+00
membership_s20   0.000000e+00  0.000000e+00
membership_s21  -5.844534e-05  2.151913e-01
membership_s22   0.000000e+00  0.000000e+00
membership_s24   0.000000e+00  1.734723e-20
membership_s25   0.000000e+00  0.000000e+00
membership_s26   0.000000e+00  0.000000e+00
membership_s27   1.331760e-05  2.483706e-02
membership_s28   0.000000e+00  0.000000e+00
membership_s30   1.587112e-04  1.603260e-01
membership_s31  -5.038992e-06  3.219805e-02
membership_s32   1.357022e-03  7.231278e-01
membership_s33   0.000000e+00  0.000000e+00
membership_s36   0.000000e+00  8.673617e-20
membership_s37   0.000000e+00  3.469447e-20
V1               1.312602e-03  1.203573e+00
V2               8.234819e-04  1.794072e+00
pdi             -2.017994e-05  7.897567e-02
adhesion         3.399642e-02  1.699390e+00
cohesion         2.972524e-02  1.551559e+00
inner            1.071444e-02  1.127284e+00
outer            1.750615e-03  1.648938e+00
ioratio          7.504539e-03  9.013919e-01
comsize          9.317837e-03  2.907579e+00
[1] "Dataset: med_TnotC Model GLM, run: 5 of 10 2015-06-22 17:18:18"
[1] "glmnet variable coefficients"
                     [,1]          [,2]
(Intercept)     -4.052115 -1.227377e+03
graph0           0.000000 -4.775559e-03
graph1           0.000000  1.102652e-08
graph2           0.000000  9.922259e-03
graph3           0.000000  2.538741e-09
graph4           0.000000  0.000000e+00
graph5           0.000000  3.675828e-04
graph6           0.000000  2.377890e-06
graph7           0.000000 -9.570658e-05
graph8           0.000000 -1.433761e-02
graph9           0.000000 -4.634576e-08
graph10          0.000000  2.548068e-09
graph11          0.000000 -7.723444e-11
graph12          0.000000 -3.263817e-07
graph13          0.000000 -2.680558e-10
graph14          0.000000  1.825954e-08
graph15          0.000000  2.180640e-05
graph16          0.000000 -4.160281e-08
graph17          0.000000  0.000000e+00
graph18          0.000000 -1.741618e-07
graph19          0.000000 -4.383509e-07
graph20          0.000000  5.595695e-06
graph21          0.000000  9.826419e-06
graph22          0.000000 -1.634351e-06
graph23          0.000000  0.000000e+00
graph24          0.000000  2.700033e-05
graph25          0.000000 -1.306711e-08
graph26          0.000000  0.000000e+00
graph27          0.000000  0.000000e+00
graph28          0.000000  0.000000e+00
graph29          0.000000 -4.551053e-04
orbit0           0.000000 -2.580369e-03
orbit1           0.000000  0.000000e+00
orbit2           0.000000  1.882185e-05
orbit3           0.000000  9.645549e-03
orbit4           0.000000  0.000000e+00
orbit5           0.000000  6.227482e-06
orbit6           0.000000  0.000000e+00
orbit7           0.000000  6.433555e-05
orbit8           0.000000  3.502340e-04
orbit9           0.000000  5.495675e-05
orbit10          0.000000  0.000000e+00
orbit11          0.000000  1.688927e-04
orbit12          0.000000 -8.313157e-04
orbit13          0.000000  4.101912e-03
orbit14          0.000000 -1.431567e-02
orbit15          0.000000 -1.089162e-07
orbit16          0.000000 -1.670431e-07
orbit17          0.000000 -9.224362e-08
orbit18          0.000000  6.609977e-09
orbit19          0.000000  1.379300e-08
orbit20          0.000000 -1.684920e-08
orbit21          0.000000 -2.207660e-09
orbit22          0.000000 -5.193553e-11
orbit23          0.000000  2.701462e-06
orbit24          0.000000 -1.010830e-06
orbit25          0.000000 -1.089480e-07
orbit26          0.000000  1.695432e-06
orbit27          0.000000  2.403998e-06
orbit28          0.000000 -3.547284e-06
orbit29          0.000000 -1.405681e-06
orbit30          0.000000 -7.766312e-06
orbit31          0.000000  4.346477e-09
orbit32          0.000000  3.524825e-08
orbit33          0.000000 -2.794100e-04
orbit34          0.000000  2.050545e-05
orbit35          0.000000 -1.138920e-08
orbit36          0.000000 -8.015386e-07
orbit37          0.000000 -1.460827e-07
orbit38          0.000000  2.412323e-05
orbit39          0.000000  1.683364e-06
orbit40          0.000000  1.261846e-07
orbit41          0.000000 -2.464736e-05
orbit42          0.000000  6.662616e-04
orbit43          0.000000 -1.081056e-06
orbit44          0.000000 -4.711168e-04
orbit45          0.000000  2.048718e-07
orbit46          0.000000 -1.603692e-05
orbit47          0.000000 -5.339434e-05
orbit48          0.000000 -4.989380e-06
orbit49          0.000000  1.510905e-05
orbit50          0.000000 -1.084387e-03
orbit51          0.000000  1.478765e-05
orbit52          0.000000  3.562715e-05
orbit53          0.000000  9.571845e-05
orbit54          0.000000 -9.106924e-08
orbit55          0.000000 -2.635465e-03
orbit56          0.000000  1.434925e-04
orbit57          0.000000 -1.910680e-05
orbit58          0.000000 -3.699258e-04
orbit59          0.000000  1.006402e-04
orbit60          0.000000 -1.852428e-05
orbit61          0.000000  3.799887e-03
orbit62          0.000000 -8.772828e-04
orbit63          0.000000 -1.203127e-05
orbit64          0.000000  2.829286e-04
orbit65          0.000000 -5.064049e-04
orbit66          0.000000  5.218116e-04
orbit67          0.000000  5.044517e-04
orbit68          0.000000  3.655831e-05
orbit69          0.000000 -2.159068e-02
orbit70          0.000000  1.991060e-03
orbit71          0.000000 -3.466575e-03
orbit72          0.000000 -4.643596e-04
AP               0.000000  3.314791e-01
bet              0.000000  1.901169e-06
ecc              0.000000  1.818239e-01
eccrad           0.000000  1.053895e+00
close            0.000000  4.533433e+00
constraint       0.000000  5.028122e+00
coreness         0.000000  1.463324e-03
knn              0.000000 -3.171322e-03
hubscore         0.000000  5.951474e+00
pagerank         0.000000 -1.339429e+03
trans            0.000000 -4.917689e-01
evcent           0.000000  3.442350e+00
first            0.000000 -3.865846e-03
upto_second      0.000000 -1.232122e-06
upto_third       0.000000  0.000000e+00
upto_fourth      0.000000 -4.564146e-04
upto_fifth       0.000000  2.396145e-03
upto_sixth       0.000000  8.840135e-02
second           0.000000 -2.701242e-07
third            0.000000  1.239459e-06
fourth           0.000000 -3.701805e-05
fifth            0.000000  7.081159e-04
sixth            0.000000 -2.265929e-03
ratio1           0.000000 -1.975354e-03
ratio2           0.000000 -7.243276e-03
ratio3           0.000000  3.482207e-01
ratio4           0.000000 -6.587201e+00
ratio5           0.000000  7.522181e+00
ratio6           0.000000 -6.684006e-02
selfinter        0.000000  6.270257e-02
walktrap_vertex  0.000000 -2.648525e-01
bigcom1          0.000000 -1.251301e+00
bigcom2          0.000000 -7.728027e-01
bigcom3          0.000000  1.203490e-01
bigcom4          0.000000 -5.267326e-02
bigcom6          0.000000 -6.191785e-01
bigcom8          0.000000 -1.201305e+00
bigcom9          0.000000 -7.015751e-01
bigcom11         0.000000  1.570611e+00
bigcom13         0.000000 -9.842325e-01
bigcom15         0.000000 -5.467550e-01
bigcom16         0.000000 -5.265131e-01
bigcom21         0.000000 -1.383229e+00
bigcom22         0.000000  3.781827e-01
bigcom24         0.000000 -3.646804e-01
bigcom26         0.000000  1.157531e+00
bigcom28         0.000000  3.577816e-01
bigcom30         0.000000  1.857281e+00
bigcom31         0.000000 -5.003799e-01
bigcom32         0.000000 -1.122131e+00
bigcom33         0.000000 -1.178613e+00
bigcom34         0.000000 -7.884833e-01
bigcom36         0.000000 -8.011194e-01
bigcom37         0.000000 -4.569273e-01
bigcom38         0.000000  3.151030e+00
bigcom39         0.000000 -1.016955e+00
bigcom40         0.000000 -2.914158e-01
bigcom43         0.000000 -6.070564e-01
bigcom44         0.000000  0.000000e+00
bigcom46         0.000000  1.757042e+00
bigcom47         0.000000 -1.182542e+00
bigcom49         0.000000 -3.986517e-01
bigcom50         0.000000 -6.723818e-01
bigcom51         0.000000 -7.803582e-01
bigcom52         0.000000  6.287882e+00
bigcom54         0.000000  0.000000e+00
bigcom56         0.000000 -1.011907e+00
bigcom62         0.000000 -8.523737e-01
bigcom66         0.000000 -5.935213e-01
bigcom68         0.000000 -5.295730e-01
bigcom69         0.000000 -8.735171e-01
bigcom71         0.000000  0.000000e+00
bigcom72         0.000000  0.000000e+00
bigcom73         0.000000 -1.293207e+00
bigcom74         0.000000 -1.040614e+00
bigcom75         0.000000  1.958938e+00
bigcom76         0.000000 -5.059329e-01
bigcom77         0.000000 -1.201944e+00
bigcom79         0.000000 -7.623431e-01
bigcom80         0.000000 -1.800635e+00
bigcom82         0.000000 -6.643565e-01
bigcom83         0.000000  0.000000e+00
bigcom84         0.000000 -1.138639e+00
bigcom85         0.000000 -4.223508e-01
bigcom87         0.000000 -1.081671e+00
bigcom89         0.000000 -2.813353e-01
bigcom91         0.000000  1.205467e+00
bigcom92         0.000000  1.211614e+00
bigcom93         0.000000  0.000000e+00
bigcom96         0.000000 -8.170578e-01
bigcom97         0.000000 -7.914981e-01
bigcom98         0.000000 -8.511921e-01
bigcom99         0.000000  0.000000e+00
bigcom101        0.000000  0.000000e+00
bigcom104        0.000000 -6.253153e-01
bigcom106        0.000000 -9.722067e-01
bigcom109        0.000000 -3.527005e-01
bigcom113        0.000000 -1.113618e+00
bigcom116        0.000000  9.800538e-02
bigcom120        0.000000 -9.570361e-01
bigcom123        0.000000 -6.331742e-01
bigcom126        0.000000 -3.781524e-01
bigcom127        0.000000 -7.541290e-01
bigcom137        0.000000 -1.180454e+00
bigcom139        0.000000 -7.559144e-01
bigcom140        0.000000 -4.831892e-01
bigcom143        0.000000  0.000000e+00
bigcom145        0.000000 -6.205526e-01
bigcom146        0.000000 -5.580668e-01
bigcom147        0.000000 -3.517113e-01
bigcom149        0.000000 -9.803669e-01
bigcom153        0.000000 -6.737279e-01
bigcom154        0.000000  0.000000e+00
bigcom156        0.000000 -1.201858e+00
bigcom157        0.000000  0.000000e+00
bigcom158        0.000000 -7.525225e-01
bigcom160        0.000000 -5.409348e-01
bigcom161        0.000000 -7.998030e-01
bigcom162        0.000000 -4.525649e-01
bigcom164        0.000000 -5.837566e-01
bigcom166        0.000000 -5.289185e-01
bigcom167        0.000000 -1.563497e+00
bigcom171        0.000000 -1.120072e+00
bigcom173        0.000000 -1.005217e+00
bigcom175        0.000000  0.000000e+00
bigcom176        0.000000 -2.295031e-01
bigcom177        0.000000 -3.637371e-01
bigcom178        0.000000 -6.292044e-01
bigcom180        0.000000 -6.729205e-01
bigcom181        0.000000 -5.011183e-01
bigcom184        0.000000 -8.418702e-01
bigcom186        0.000000  2.368871e+00
bigcom187        0.000000  1.978284e+00
bigcom189        0.000000 -4.785025e-01
bigcom194        0.000000 -3.666993e-01
bigcom195        0.000000 -6.565019e-01
bigcom196        0.000000  1.956595e+00
bigcom204        0.000000  0.000000e+00
bigcom205        0.000000 -1.014549e+00
bigcom212        0.000000 -3.375647e-02
bigcom214        0.000000 -1.712682e-01
bigcom222        0.000000 -4.437600e-02
bigcom223        0.000000 -1.079417e+00
bigcom226        0.000000 -4.527459e-01
bigcom227        0.000000 -6.649046e-01
bigcom229        0.000000 -9.262183e-02
bigcom233        0.000000 -1.229814e+00
bigcom236        0.000000 -1.296080e-01
bigcom237        0.000000 -7.640268e-01
bigcom246        0.000000 -6.876761e-01
bigcom248        0.000000 -1.106904e+00
bigcom249        0.000000 -8.333301e-01
bigcom250        0.000000 -4.984293e-02
bigcom254        0.000000 -3.005663e-01
bigcom266        0.000000 -8.343825e-01
bigcom269        0.000000  0.000000e+00
bigcom272        0.000000 -1.502829e-01
bigcom274        0.000000 -7.384519e-02
bigcom281        0.000000  0.000000e+00
bigcom291        0.000000 -3.545870e-01
bigcom292        0.000000 -6.370553e-01
bigcom295        0.000000 -1.011610e+00
bigcom299        0.000000 -6.415542e-01
bigcom301        0.000000 -5.422676e-01
bigcom306        0.000000  0.000000e+00
bigcom309        0.000000 -2.165319e-01
bigcom314        0.000000 -1.140203e+00
bigcom321        0.000000 -8.450673e-01
bigcom341        0.000000 -3.626072e-01
bigcom350        0.000000 -8.527893e-01
bigcom353        0.000000  0.000000e+00
bigcom359        0.000000 -7.895178e-01
bigcom363        0.000000 -1.103126e-01
bigcom365        0.000000 -1.158746e+00
bigcom385        0.000000  3.333427e+00
bigcom386        0.000000 -5.314295e-01
bigcom408        0.000000 -6.156400e-01
bigcom412        0.000000 -1.015451e+00
bigcom480        0.000000 -2.859746e-01
spin_vertex      0.000000 -3.765957e-01
membership_s1    0.000000  5.521992e-01
membership_s3    0.000000  0.000000e+00
membership_s4    0.000000 -3.774499e-02
membership_s5    0.000000  3.897801e-01
membership_s6    0.000000  1.826572e-01
membership_s7    0.000000  1.238439e-02
membership_s8    0.000000 -4.462893e-01
membership_s9    0.000000 -3.464027e-01
membership_s11   0.000000 -1.570083e-01
membership_s12   0.000000 -8.102497e-01
membership_s14   0.000000 -1.232813e+00
membership_s15   0.000000  6.656434e-01
membership_s16   0.000000  0.000000e+00
membership_s17   0.000000  0.000000e+00
membership_s18   0.000000 -8.600773e-01
membership_s20   0.000000  0.000000e+00
membership_s21   0.000000  9.456197e-02
membership_s22   0.000000 -7.676624e-01
membership_s24   0.000000 -7.444792e-01
membership_s25   0.000000 -5.647662e-01
membership_s26   0.000000  0.000000e+00
membership_s27   0.000000 -1.866154e-02
membership_s28   0.000000 -7.588120e-01
membership_s30   0.000000  3.237257e-01
membership_s31   0.000000 -1.647127e-01
membership_s32   0.000000  9.227339e-01
membership_s33   0.000000  0.000000e+00
membership_s36   0.000000 -9.998387e-01
membership_s37   0.000000 -5.433964e-01
V1               0.000000  3.976038e-02
V2               0.000000 -1.290766e-01
pdi              0.000000 -6.356359e+02
adhesion         0.000000 -2.618187e-05
cohesion         0.000000  5.871770e-05
inner            0.000000  5.256266e-06
outer            0.000000  2.158976e-04
ioratio          0.000000 -5.115883e-01
comsize          0.000000  1.673064e-03
[1] "Dataset: med_TnotC Model GBM, run: 6 of 10 2015-06-22 17:19:10"
Iter   TrainDeviance   ValidDeviance   StepSize   Improve
     1        0.1634            -nan     0.0100    0.0005
     2        0.1606            -nan     0.0100    0.0005
     3        0.1569            -nan     0.0100    0.0006
     4        0.1548            -nan     0.0100    0.0003
     5        0.1529            -nan     0.0100    0.0003
     6        0.1508            -nan     0.0100    0.0004
     7        0.1491            -nan     0.0100    0.0003
     8        0.1475            -nan     0.0100    0.0000
     9        0.1458            -nan     0.0100    0.0004
    10        0.1441            -nan     0.0100   -0.0000
    20        0.1306            -nan     0.0100    0.0001
    40        0.1140            -nan     0.0100    0.0000
    60        0.1025            -nan     0.0100    0.0000
    80        0.0944            -nan     0.0100   -0.0000
   100        0.0875            -nan     0.0100   -0.0000
   106        0.0854            -nan     0.0100   -0.0001

[1] "GBM variable coefficients"
                            var     rel.inf
bigcom30               bigcom30 7.750263038
comsize                 comsize 4.399577462
spin_vertex         spin_vertex 4.069283184
V2                           V2 3.257519358
ratio5                   ratio5 3.247337039
orbit18                 orbit18 3.072460795
outer                     outer 3.043925157
trans                     trans 2.898739995
bigcom46               bigcom46 2.542854021
V1                           V1 2.502174100
membership_s32   membership_s32 2.436865116
walktrap_vertex walktrap_vertex 1.722154211
knn                         knn 1.665781486
cohesion               cohesion 1.582028760
pagerank               pagerank 1.560489342
third                     third 1.494059399
graph23                 graph23 1.462995371
inner                     inner 1.413747367
adhesion               adhesion 1.383945765
orbit38                 orbit38 1.368755110
orbit33                 orbit33 1.240423415
graph5                   graph5 1.218881690
ratio4                   ratio4 1.217139464
graph20                 graph20 1.186446356
graph3                   graph3 1.174613119
bigcom11               bigcom11 1.155122690
bet                         bet 1.030522903
selfinter             selfinter 1.024939792
ratio2                   ratio2 1.021323756
ratio6                   ratio6 1.012527382
ioratio                 ioratio 1.000679827
orbit64                 orbit64 0.985752810
orbit61                 orbit61 0.981059115
constraint           constraint 0.914398390
bigcom26               bigcom26 0.878344148
orbit56                 orbit56 0.876377394
fourth                   fourth 0.824258079
graph19                 graph19 0.796516536
orbit40                 orbit40 0.789552984
orbit45                 orbit45 0.786489038
orbit48                 orbit48 0.786364792
ratio1                   ratio1 0.784641609
orbit62                 orbit62 0.752646842
graph25                 graph25 0.741471843
graph11                 graph11 0.734217998
orbit24                 orbit24 0.731948467
graph10                 graph10 0.714046160
orbit5                   orbit5 0.706116860
coreness               coreness 0.632849126
orbit39                 orbit39 0.629009879
graph27                 graph27 0.622384737
orbit49                 orbit49 0.548809243
graph26                 graph26 0.509936510
orbit31                 orbit31 0.474152264
orbit30                 orbit30 0.471587719
upto_sixth           upto_sixth 0.464045271
orbit50                 orbit50 0.445282088
graph4                   graph4 0.445089658
graph22                 graph22 0.445063689
graph7                   graph7 0.433749625
orbit35                 orbit35 0.433595582
graph12                 graph12 0.428258082
orbit53                 orbit53 0.417059714
orbit21                 orbit21 0.414460219
orbit65                 orbit65 0.409919894
orbit20                 orbit20 0.402970811
orbit46                 orbit46 0.377388227
graph18                 graph18 0.369831877
graph2                   graph2 0.365715288
orbit37                 orbit37 0.361551363
orbit36                 orbit36 0.359842001
orbit29                 orbit29 0.359673320
orbit23                 orbit23 0.358884971
graph17                 graph17 0.353640780
fifth                     fifth 0.351105584
graph24                 graph24 0.336211953
orbit63                 orbit63 0.336160365
upto_second         upto_second 0.314672383
orbit13                 orbit13 0.302263314
orbit47                 orbit47 0.300993520
graph15                 graph15 0.291233694
orbit52                 orbit52 0.281468633
graph16                 graph16 0.278060946
graph9                   graph9 0.272477305
orbit26                 orbit26 0.258103096
orbit41                 orbit41 0.249783820
orbit32                 orbit32 0.237842907
orbit15                 orbit15 0.226094299
orbit17                 orbit17 0.219301462
orbit28                 orbit28 0.217717975
orbit12                 orbit12 0.210987591
graph0                   graph0 0.191917528
orbit4                   orbit4 0.188204049
orbit2                   orbit2 0.183153280
orbit58                 orbit58 0.183111069
orbit11                 orbit11 0.180821318
graph1                   graph1 0.177608114
graph13                 graph13 0.166884845
bigcom28               bigcom28 0.166625041
orbit25                 orbit25 0.164437610
membership_s30   membership_s30 0.163691476
graph6                   graph6 0.160843297
orbit51                 orbit51 0.156763231
orbit71                 orbit71 0.154993082
bigcom92               bigcom92 0.142374623
ecc                         ecc 0.140679630
bigcom4                 bigcom4 0.140004585
orbit9                   orbit9 0.135660751
orbit60                 orbit60 0.124507056
orbit59                 orbit59 0.117396098
orbit42                 orbit42 0.116108853
graph21                 graph21 0.109140307
orbit19                 orbit19 0.106115101
ratio3                   ratio3 0.101055765
graph8                   graph8 0.095434152
graph14                 graph14 0.095386207
orbit44                 orbit44 0.091718072
sixth                     sixth 0.091387197
bigcom3                 bigcom3 0.086777697
upto_third           upto_third 0.084060228
upto_fifth           upto_fifth 0.067115028
orbit7                   orbit7 0.066367213
orbit10                 orbit10 0.064387294
close                     close 0.063510883
orbit57                 orbit57 0.063295328
hubscore               hubscore 0.061170068
orbit55                 orbit55 0.059236952
orbit27                 orbit27 0.051380773
bigcom116             bigcom116 0.044108864
orbit16                 orbit16 0.042605637
bigcom22               bigcom22 0.042235170
pdi                         pdi 0.037495504
orbit69                 orbit69 0.036824616
graph28                 graph28 0.033751696
membership_s15   membership_s15 0.016514620
orbit1                   orbit1 0.016319012
orbit67                 orbit67 0.016088125
membership_s27   membership_s27 0.012351089
orbit54                 orbit54 0.012107358
membership_s5     membership_s5 0.011319806
membership_s1     membership_s1 0.003944387
graph29                 graph29 0.000000000
orbit0                   orbit0 0.000000000
orbit3                   orbit3 0.000000000
orbit6                   orbit6 0.000000000
orbit8                   orbit8 0.000000000
orbit14                 orbit14 0.000000000
orbit22                 orbit22 0.000000000
orbit34                 orbit34 0.000000000
orbit43                 orbit43 0.000000000
orbit66                 orbit66 0.000000000
orbit68                 orbit68 0.000000000
orbit70                 orbit70 0.000000000
orbit72                 orbit72 0.000000000
AP                           AP 0.000000000
eccrad                   eccrad 0.000000000
evcent                   evcent 0.000000000
first                     first 0.000000000
upto_fourth         upto_fourth 0.000000000
second                   second 0.000000000
bigcom1                 bigcom1 0.000000000
bigcom2                 bigcom2 0.000000000
bigcom6                 bigcom6 0.000000000
bigcom8                 bigcom8 0.000000000
bigcom9                 bigcom9 0.000000000
bigcom13               bigcom13 0.000000000
bigcom15               bigcom15 0.000000000
bigcom16               bigcom16 0.000000000
bigcom21               bigcom21 0.000000000
bigcom24               bigcom24 0.000000000
bigcom31               bigcom31 0.000000000
bigcom32               bigcom32 0.000000000
bigcom33               bigcom33 0.000000000
bigcom34               bigcom34 0.000000000
bigcom36               bigcom36 0.000000000
bigcom37               bigcom37 0.000000000
bigcom38               bigcom38 0.000000000
bigcom39               bigcom39 0.000000000
bigcom40               bigcom40 0.000000000
bigcom43               bigcom43 0.000000000
bigcom44               bigcom44 0.000000000
bigcom47               bigcom47 0.000000000
bigcom49               bigcom49 0.000000000
bigcom50               bigcom50 0.000000000
bigcom51               bigcom51 0.000000000
bigcom52               bigcom52 0.000000000
bigcom54               bigcom54 0.000000000
bigcom56               bigcom56 0.000000000
bigcom62               bigcom62 0.000000000
bigcom66               bigcom66 0.000000000
bigcom68               bigcom68 0.000000000
bigcom69               bigcom69 0.000000000
bigcom71               bigcom71 0.000000000
bigcom72               bigcom72 0.000000000
bigcom73               bigcom73 0.000000000
bigcom74               bigcom74 0.000000000
bigcom75               bigcom75 0.000000000
bigcom76               bigcom76 0.000000000
bigcom77               bigcom77 0.000000000
bigcom79               bigcom79 0.000000000
bigcom80               bigcom80 0.000000000
bigcom82               bigcom82 0.000000000
bigcom83               bigcom83 0.000000000
bigcom84               bigcom84 0.000000000
bigcom85               bigcom85 0.000000000
bigcom87               bigcom87 0.000000000
bigcom89               bigcom89 0.000000000
bigcom91               bigcom91 0.000000000
bigcom93               bigcom93 0.000000000
bigcom96               bigcom96 0.000000000
bigcom97               bigcom97 0.000000000
bigcom98               bigcom98 0.000000000
bigcom99               bigcom99 0.000000000
bigcom101             bigcom101 0.000000000
bigcom104             bigcom104 0.000000000
bigcom106             bigcom106 0.000000000
bigcom109             bigcom109 0.000000000
bigcom113             bigcom113 0.000000000
bigcom120             bigcom120 0.000000000
bigcom123             bigcom123 0.000000000
bigcom126             bigcom126 0.000000000
bigcom127             bigcom127 0.000000000
bigcom137             bigcom137 0.000000000
bigcom139             bigcom139 0.000000000
bigcom140             bigcom140 0.000000000
bigcom143             bigcom143 0.000000000
bigcom145             bigcom145 0.000000000
bigcom146             bigcom146 0.000000000
bigcom147             bigcom147 0.000000000
bigcom149             bigcom149 0.000000000
bigcom153             bigcom153 0.000000000
bigcom154             bigcom154 0.000000000
bigcom156             bigcom156 0.000000000
bigcom157             bigcom157 0.000000000
bigcom158             bigcom158 0.000000000
bigcom160             bigcom160 0.000000000
bigcom161             bigcom161 0.000000000
bigcom162             bigcom162 0.000000000
bigcom164             bigcom164 0.000000000
bigcom166             bigcom166 0.000000000
bigcom167             bigcom167 0.000000000
bigcom171             bigcom171 0.000000000
bigcom173             bigcom173 0.000000000
bigcom175             bigcom175 0.000000000
bigcom176             bigcom176 0.000000000
bigcom177             bigcom177 0.000000000
bigcom178             bigcom178 0.000000000
bigcom180             bigcom180 0.000000000
bigcom181             bigcom181 0.000000000
bigcom184             bigcom184 0.000000000
bigcom186             bigcom186 0.000000000
bigcom187             bigcom187 0.000000000
bigcom189             bigcom189 0.000000000
bigcom194             bigcom194 0.000000000
bigcom195             bigcom195 0.000000000
bigcom196             bigcom196 0.000000000
bigcom204             bigcom204 0.000000000
bigcom205             bigcom205 0.000000000
bigcom212             bigcom212 0.000000000
bigcom214             bigcom214 0.000000000
bigcom222             bigcom222 0.000000000
bigcom223             bigcom223 0.000000000
bigcom226             bigcom226 0.000000000
bigcom227             bigcom227 0.000000000
bigcom229             bigcom229 0.000000000
bigcom233             bigcom233 0.000000000
bigcom236             bigcom236 0.000000000
bigcom237             bigcom237 0.000000000
bigcom246             bigcom246 0.000000000
bigcom248             bigcom248 0.000000000
bigcom249             bigcom249 0.000000000
bigcom250             bigcom250 0.000000000
bigcom254             bigcom254 0.000000000
bigcom266             bigcom266 0.000000000
bigcom269             bigcom269 0.000000000
bigcom272             bigcom272 0.000000000
bigcom274             bigcom274 0.000000000
bigcom281             bigcom281 0.000000000
bigcom291             bigcom291 0.000000000
bigcom292             bigcom292 0.000000000
bigcom295             bigcom295 0.000000000
bigcom299             bigcom299 0.000000000
bigcom301             bigcom301 0.000000000
bigcom306             bigcom306 0.000000000
bigcom309             bigcom309 0.000000000
bigcom314             bigcom314 0.000000000
bigcom321             bigcom321 0.000000000
bigcom341             bigcom341 0.000000000
bigcom350             bigcom350 0.000000000
bigcom353             bigcom353 0.000000000
bigcom359             bigcom359 0.000000000
bigcom363             bigcom363 0.000000000
bigcom365             bigcom365 0.000000000
bigcom385             bigcom385 0.000000000
bigcom386             bigcom386 0.000000000
bigcom408             bigcom408 0.000000000
bigcom412             bigcom412 0.000000000
bigcom480             bigcom480 0.000000000
membership_s3     membership_s3 0.000000000
membership_s4     membership_s4 0.000000000
membership_s6     membership_s6 0.000000000
membership_s7     membership_s7 0.000000000
membership_s8     membership_s8 0.000000000
membership_s9     membership_s9 0.000000000
membership_s11   membership_s11 0.000000000
membership_s12   membership_s12 0.000000000
membership_s14   membership_s14 0.000000000
membership_s16   membership_s16 0.000000000
membership_s17   membership_s17 0.000000000
membership_s18   membership_s18 0.000000000
membership_s20   membership_s20 0.000000000
membership_s21   membership_s21 0.000000000
membership_s22   membership_s22 0.000000000
membership_s24   membership_s24 0.000000000
membership_s25   membership_s25 0.000000000
membership_s26   membership_s26 0.000000000
membership_s28   membership_s28 0.000000000
membership_s31   membership_s31 0.000000000
membership_s33   membership_s33 0.000000000
membership_s36   membership_s36 0.000000000
membership_s37   membership_s37 0.000000000
[1] "Dataset: med_TnotC Model RF, run: 6 of 10 2015-06-22 17:19:49"
     |      Out-of-bag   |
Tree |      MSE  %Var(y) |
   1 |  0.03682   227.85 |
   2 |  0.03595   222.48 |
   3 |  0.03132   193.82 |
   4 |  0.02884   178.46 |
   5 |    0.028   173.28 |
   6 |  0.02663   164.77 |
   7 |   0.0253   156.54 |
   8 |  0.02369   146.58 |
   9 |  0.02298   142.21 |
  10 |  0.02238   138.53 |
  11 |  0.02129   131.76 |
  12 |   0.0208   128.70 |
  13 |   0.0203   125.62 |
  14 |  0.02053   127.08 |
  15 |  0.02027   125.44 |
  16 |  0.02004   124.00 |
  17 |  0.01947   120.50 |
  18 |  0.01914   118.46 |
  19 |  0.01911   118.28 |
  20 |  0.01902   117.73 |
  21 |  0.01884   116.60 |
  22 |  0.01873   115.94 |
  23 |  0.01855   114.80 |
  24 |  0.01843   114.08 |
  25 |  0.01824   112.85 |
  26 |  0.01823   112.84 |
  27 |  0.01808   111.88 |
  28 |  0.01801   111.46 |
  29 |  0.01788   110.66 |
  30 |  0.01783   110.34 |
  31 |  0.01773   109.74 |
  32 |  0.01772   109.63 |
  33 |  0.01779   110.11 |
  34 |  0.01769   109.50 |
  35 |  0.01771   109.57 |
  36 |  0.01762   109.07 |
  37 |  0.01769   109.47 |
  38 |  0.01768   109.42 |
  39 |  0.01763   109.08 |
  40 |  0.01756   108.64 |
  41 |  0.01756   108.69 |
  42 |  0.01747   108.11 |
  43 |  0.01738   107.56 |
  44 |  0.01739   107.60 |
  45 |  0.01735   107.39 |
  46 |  0.01734   107.32 |
  47 |  0.01731   107.15 |
  48 |  0.01733   107.25 |
  49 |  0.01732   107.18 |
  50 |  0.01721   106.53 |
  51 |   0.0172   106.44 |
  52 |  0.01724   106.70 |
  53 |  0.01723   106.60 |
  54 |  0.01724   106.70 |
  55 |  0.01721   106.52 |
  56 |  0.01727   106.87 |
  57 |  0.01731   107.11 |
  58 |  0.01729   106.98 |
  59 |  0.01726   106.81 |
  60 |  0.01726   106.84 |
  61 |  0.01726   106.80 |
  62 |  0.01721   106.50 |
  63 |   0.0172   106.42 |
  64 |   0.0172   106.44 |
  65 |  0.01719   106.38 |
  66 |  0.01711   105.88 |
  67 |  0.01713   106.00 |
  68 |  0.01708   105.68 |
  69 |  0.01712   105.95 |
  70 |  0.01712   105.97 |
  71 |  0.01709   105.77 |
  72 |  0.01711   105.88 |
  73 |  0.01708   105.69 |
  74 |  0.01706   105.60 |
  75 |  0.01703   105.37 |
  76 |  0.01702   105.34 |
  77 |  0.01702   105.36 |
  78 |  0.01704   105.45 |
  79 |  0.01706   105.57 |
  80 |  0.01705   105.53 |
  81 |  0.01705   105.52 |
  82 |  0.01705   105.50 |
  83 |  0.01703   105.38 |
  84 |  0.01701   105.27 |
  85 |  0.01701   105.26 |
  86 |  0.01699   105.15 |
  87 |  0.01699   105.12 |
  88 |  0.01699   105.14 |
  89 |  0.01698   105.08 |
  90 |  0.01698   105.08 |
  91 |  0.01697   105.01 |
  92 |  0.01697   105.05 |
  93 |  0.01696   104.94 |
  94 |  0.01696   104.96 |
  95 |  0.01696   104.95 |
  96 |  0.01694   104.86 |
  97 |  0.01693   104.76 |
  98 |  0.01695   104.89 |
  99 |  0.01697   104.99 |
 100 |  0.01698   105.10 |
[1] "Random Forest variable coefficients"
                      %IncMSE IncNodePurity
graph0           1.895466e-04  2.079153e-01
graph1           2.156627e-04  9.169106e-02
graph2           6.130850e-05  7.347322e-02
graph3           5.465256e-04  1.892684e-01
graph4           1.776192e-03  2.162183e-01
graph5           1.319498e-03  5.227929e-01
graph6           7.080107e-04  2.390329e-01
graph7           8.766827e-04  2.283023e-01
graph8           1.215176e-04  7.872136e-02
graph9           6.246336e-04  2.127235e-01
graph10          2.551266e-03  4.155617e-01
graph11          1.362902e-03  3.939621e-01
graph12          1.327435e-04  1.650854e-01
graph13          4.202772e-05  2.121665e-01
graph14          6.929529e-04  2.680883e-01
graph15          1.534699e-03  3.576746e-01
graph16          1.802284e-04  2.609485e-01
graph17          1.141218e-03  3.196463e-01
graph18          2.022262e-04  1.585596e-01
graph19          9.335489e-04  4.684475e-01
graph20          1.273846e-03  4.979805e-01
graph21          5.787279e-04  3.521197e-01
graph22          1.524938e-03  1.204103e-01
graph23          1.977518e-03  4.951931e-01
graph24          3.217732e-04  1.912776e-01
graph25          6.732989e-04  2.670193e-01
graph26          1.618699e-03  2.160741e-01
graph27          1.415481e-03  2.002644e-01
graph28          4.147401e-04  1.130122e-01
graph29          8.077541e-07  3.742390e-02
orbit0           1.105059e-04  1.096569e-01
orbit1           1.191769e-03  6.842952e-02
orbit2           2.261533e-04  2.680838e-01
orbit3           2.085298e-04  1.908105e-01
orbit4           7.947070e-04  2.049795e-01
orbit5           5.233282e-04  2.306947e-01
orbit6           3.235934e-04  3.495738e-01
orbit7           1.555917e-04  3.306272e-01
orbit8           7.963296e-04  3.419361e-01
orbit9           1.435985e-03  2.046043e-01
orbit10          2.032095e-04  2.080336e-01
orbit11          5.341399e-04  2.098357e-01
orbit12          1.706559e-03  1.623104e-01
orbit13          7.236101e-04  1.566149e-01
orbit14          2.460215e-04  8.091439e-02
orbit15          9.912315e-04  2.860689e-01
orbit16          8.508734e-04  3.374383e-01
orbit17          9.094746e-04  2.570745e-01
orbit18          1.214552e-03  1.134478e+00
orbit19          2.065302e-04  2.737988e-01
orbit20          4.954217e-04  2.995943e-01
orbit21          4.371173e-04  3.938036e-01
orbit22          1.452651e-03  5.190227e-01
orbit23          5.780700e-04  4.103102e-01
orbit24          1.603777e-03  4.952335e-01
orbit25          7.897979e-04  2.954934e-01
orbit26          4.675756e-04  2.566240e-01
orbit27          1.954934e-04  2.014674e-01
orbit28          1.221086e-04  2.875346e-01
orbit29          1.614091e-03  3.336643e-01
orbit30          9.358613e-04  3.463573e-01
orbit31          2.989420e-04  4.798594e-01
orbit32          1.331045e-03  1.975584e-01
orbit33          2.110040e-04  2.574998e-01
orbit34          2.048147e-03  3.084609e-01
orbit35          3.204606e-03  2.668118e-01
orbit36          1.385812e-03  4.886331e-01
orbit37          6.434009e-04  3.107010e-01
orbit38          5.021285e-04  4.857601e-01
orbit39          1.339018e-03  5.915522e-01
orbit40          1.374539e-03  2.913702e-01
orbit41          2.500873e-04  1.221562e-01
orbit42          3.193669e-04  2.797158e-01
orbit43          4.365775e-04  2.465699e-01
orbit44          8.922561e-05  1.501380e-01
orbit45          1.139126e-03  3.712637e-01
orbit46          2.400803e-04  2.561591e-01
orbit47          1.804140e-03  3.232092e-01
orbit48          7.886094e-04  1.657702e-01
orbit49          7.729312e-04  5.794764e-01
orbit50          2.165824e-04  3.771109e-01
orbit51          1.466027e-03  3.301753e-01
orbit52          9.271871e-04  2.741785e-01
orbit53          6.168274e-05  1.328031e-01
orbit54          2.105148e-03  4.265323e-01
orbit55          2.664670e-04  1.135761e-01
orbit56          1.399302e-03  7.062496e-01
orbit57          6.217669e-05  6.312915e-02
orbit58          1.548808e-04  1.508221e-01
orbit59          1.039101e-03  4.385298e-01
orbit60          1.681029e-03  1.880547e-01
orbit61          5.261948e-04  1.788600e-01
orbit62          2.511300e-04  2.686039e-01
orbit63          2.511762e-03  3.252249e-01
orbit64          1.070406e-03  5.175737e-01
orbit65          1.553028e-03  2.126975e-01
orbit66          2.420510e-04  1.345172e-01
orbit67          6.919115e-04  2.042466e-01
orbit68          2.274151e-04  2.070794e-01
orbit69          1.901367e-04  1.751694e-01
orbit70          7.960952e-04  1.345380e-01
orbit71          6.793159e-04  1.128458e-01
orbit72         -6.728257e-06  3.091188e-02
AP               5.998685e-06  7.088764e-02
bet              2.000105e-04  6.713802e-01
ecc              3.241110e-05  1.129321e-01
eccrad           9.909300e-05  6.177231e-02
close            8.091264e-05  2.138697e-01
constraint       1.232340e-03  4.929503e-01
coreness         4.493099e-04  2.997454e-01
knn              1.623627e-03  5.304925e-01
hubscore         3.118234e-04  2.852275e-01
pagerank         5.880864e-04  6.604873e-01
trans            3.196547e-04  4.637818e-01
evcent           1.218627e-04  1.456670e-01
first            1.065756e-04  1.179656e-01
upto_second      2.754955e-04  1.523612e-01
upto_third       2.865638e-04  2.193307e-01
upto_fourth      7.852525e-04  2.933267e-01
upto_fifth       2.234111e-03  3.103206e-01
upto_sixth       7.581136e-04  4.641916e-01
second           2.587024e-04  2.045772e-01
third            7.604370e-04  9.328710e-01
fourth           9.475650e-04  4.848924e-01
fifth            2.424290e-03  3.753481e-01
sixth            2.479367e-03  6.821170e-01
ratio1           1.658238e-03  5.679368e-01
ratio2           3.312203e-04  5.019640e-01
ratio3           5.340534e-04  4.966045e-01
ratio4           4.017291e-03  1.011683e+00
ratio5           2.223075e-03  2.267519e+00
ratio6           4.887523e-04  5.351326e-01
selfinter        4.910575e-04  6.429687e-02
walktrap_vertex  4.247866e-04  1.030978e+00
bigcom1          0.000000e+00  8.664944e-18
bigcom2          0.000000e+00  0.000000e+00
bigcom3          4.385760e-04  1.109050e-01
bigcom4          7.527137e-06  1.757660e-02
bigcom6          0.000000e+00  8.673617e-21
bigcom8          0.000000e+00  2.363561e-19
bigcom9          0.000000e+00  6.938894e-20
bigcom11         7.652714e-05  4.620967e-01
bigcom13         0.000000e+00  3.469447e-20
bigcom15         0.000000e+00  3.469447e-20
bigcom16         0.000000e+00  0.000000e+00
bigcom21         0.000000e+00  1.301043e-19
bigcom22        -3.906522e-06  8.838425e-02
bigcom24         0.000000e+00  0.000000e+00
bigcom26         5.817566e-04  4.826827e-01
bigcom28         9.168621e-05  2.117234e-01
bigcom30         1.887702e-03  2.501659e+00
bigcom31         0.000000e+00  4.119968e-20
bigcom32         0.000000e+00  4.336809e-20
bigcom33         0.000000e+00  0.000000e+00
bigcom34         0.000000e+00  0.000000e+00
bigcom36         0.000000e+00  0.000000e+00
bigcom37         0.000000e+00  0.000000e+00
bigcom38        -9.081173e-06  5.900169e-01
bigcom39         0.000000e+00  2.168404e-20
bigcom40         0.000000e+00  1.137111e-17
bigcom43         0.000000e+00  0.000000e+00
bigcom44         0.000000e+00  8.673617e-21
bigcom46         2.206269e-05  6.841440e-01
bigcom47         0.000000e+00  9.166667e-03
bigcom49         0.000000e+00  8.673617e-21
bigcom50         0.000000e+00  0.000000e+00
bigcom51         0.000000e+00  0.000000e+00
bigcom52         2.200027e-04  9.072478e-01
bigcom54         0.000000e+00  0.000000e+00
bigcom56         0.000000e+00  0.000000e+00
bigcom62         0.000000e+00  0.000000e+00
bigcom66         0.000000e+00  0.000000e+00
bigcom68         0.000000e+00  2.602085e-20
bigcom69         0.000000e+00  6.938894e-20
bigcom71         0.000000e+00  0.000000e+00
bigcom72         0.000000e+00  0.000000e+00
bigcom73         0.000000e+00  5.204170e-20
bigcom74         0.000000e+00  2.168404e-20
bigcom75        -1.293860e-05  1.614802e-01
bigcom76         0.000000e+00  0.000000e+00
bigcom77         0.000000e+00  8.673617e-21
bigcom79         0.000000e+00  0.000000e+00
bigcom80         0.000000e+00  0.000000e+00
bigcom82         0.000000e+00  0.000000e+00
bigcom83         0.000000e+00  1.734723e-20
bigcom84         0.000000e+00  0.000000e+00
bigcom85         0.000000e+00  8.673617e-21
bigcom87         0.000000e+00  9.540979e-20
bigcom89         0.000000e+00  0.000000e+00
bigcom91         1.179832e-05  4.267692e-01
bigcom92        -1.347013e-04  8.234152e-02
bigcom93         0.000000e+00  8.673617e-21
bigcom96         0.000000e+00  8.673617e-21
bigcom97         0.000000e+00  0.000000e+00
bigcom98         0.000000e+00  0.000000e+00
bigcom99         0.000000e+00  0.000000e+00
bigcom101        0.000000e+00  8.673617e-21
bigcom104        0.000000e+00  0.000000e+00
bigcom106        0.000000e+00  8.673617e-21
bigcom109        0.000000e+00  0.000000e+00
bigcom113        0.000000e+00  8.673617e-21
bigcom116        7.019318e-05  7.861924e-02
bigcom120        0.000000e+00  0.000000e+00
bigcom123        0.000000e+00  0.000000e+00
bigcom126        0.000000e+00  8.673617e-21
bigcom127        0.000000e+00  1.127570e-19
bigcom137        0.000000e+00  6.505213e-21
bigcom139        0.000000e+00  0.000000e+00
bigcom140        0.000000e+00  0.000000e+00
bigcom143        0.000000e+00  0.000000e+00
bigcom145        0.000000e+00  0.000000e+00
bigcom146        0.000000e+00  1.040834e-19
bigcom147        0.000000e+00  1.734723e-20
bigcom149        0.000000e+00  0.000000e+00
bigcom153        0.000000e+00  1.301043e-20
bigcom154        0.000000e+00  0.000000e+00
bigcom156        0.000000e+00  0.000000e+00
bigcom157        0.000000e+00  1.301043e-20
bigcom158        0.000000e+00  1.040834e-19
bigcom160        0.000000e+00  0.000000e+00
bigcom161        0.000000e+00  0.000000e+00
bigcom162        0.000000e+00  0.000000e+00
bigcom164        0.000000e+00  0.000000e+00
bigcom166        0.000000e+00  0.000000e+00
bigcom167        0.000000e+00  8.673617e-21
bigcom171        0.000000e+00  0.000000e+00
bigcom173        0.000000e+00  0.000000e+00
bigcom175        0.000000e+00  0.000000e+00
bigcom176        0.000000e+00  8.673617e-21
bigcom177        0.000000e+00  0.000000e+00
bigcom178        0.000000e+00  0.000000e+00
bigcom180        0.000000e+00  0.000000e+00
bigcom181        0.000000e+00  1.040834e-19
bigcom184        0.000000e+00  0.000000e+00
bigcom186        1.060106e-05  8.344105e-01
bigcom187       -4.110652e-05  5.994720e-01
bigcom189        0.000000e+00  0.000000e+00
bigcom194        0.000000e+00  8.673617e-21
bigcom195        0.000000e+00  0.000000e+00
bigcom196       -4.237779e-05  4.450864e-01
bigcom204        0.000000e+00  0.000000e+00
bigcom205        0.000000e+00  0.000000e+00
bigcom212        0.000000e+00  0.000000e+00
bigcom214        0.000000e+00  0.000000e+00
bigcom222        0.000000e+00  0.000000e+00
bigcom223        0.000000e+00  1.040834e-19
bigcom226        0.000000e+00  0.000000e+00
bigcom227        0.000000e+00  8.673617e-21
bigcom229        0.000000e+00  0.000000e+00
bigcom233        0.000000e+00  0.000000e+00
bigcom236        0.000000e+00  0.000000e+00
bigcom237        0.000000e+00  1.301043e-20
bigcom246        0.000000e+00  8.673617e-21
bigcom248        0.000000e+00  7.806256e-20
bigcom249        0.000000e+00  8.673617e-21
bigcom250        0.000000e+00  0.000000e+00
bigcom254        0.000000e+00  0.000000e+00
bigcom266        0.000000e+00  0.000000e+00
bigcom269        0.000000e+00  0.000000e+00
bigcom272        0.000000e+00  0.000000e+00
bigcom274        0.000000e+00  1.734723e-20
bigcom281        0.000000e+00  1.734723e-20
bigcom291        0.000000e+00  3.469447e-20
bigcom292        0.000000e+00  0.000000e+00
bigcom295        0.000000e+00  0.000000e+00
bigcom299        0.000000e+00  0.000000e+00
bigcom301        0.000000e+00  1.714286e-02
bigcom306        0.000000e+00  0.000000e+00
bigcom309        0.000000e+00  0.000000e+00
bigcom314        0.000000e+00  2.602085e-20
bigcom321        0.000000e+00  0.000000e+00
bigcom341        0.000000e+00  1.734723e-20
bigcom350        0.000000e+00  0.000000e+00
bigcom353        0.000000e+00  0.000000e+00
bigcom359        0.000000e+00  0.000000e+00
bigcom363        0.000000e+00  0.000000e+00
bigcom365        0.000000e+00  0.000000e+00
bigcom385       -5.770020e-06  6.759094e-01
bigcom386        0.000000e+00  0.000000e+00
bigcom408        0.000000e+00  0.000000e+00
bigcom412        0.000000e+00  0.000000e+00
bigcom480        0.000000e+00  0.000000e+00
spin_vertex      3.890767e-04  8.922008e-01
membership_s1    3.768776e-04  1.380622e-01
membership_s3    0.000000e+00  0.000000e+00
membership_s4   -5.955926e-06  8.571429e-03
membership_s5    1.092245e-04  1.546911e-01
membership_s6    1.044662e-04  8.379944e-02
membership_s7    2.558283e-06  2.254450e-02
membership_s8    0.000000e+00  0.000000e+00
membership_s9    0.000000e+00  6.505213e-21
membership_s11   0.000000e+00  6.505213e-21
membership_s12   0.000000e+00  0.000000e+00
membership_s14   0.000000e+00  5.204170e-20
membership_s15   1.654761e-04  2.478063e-01
membership_s16   0.000000e+00  6.505213e-21
membership_s17   0.000000e+00  0.000000e+00
membership_s18   0.000000e+00  8.890458e-20
membership_s20   0.000000e+00  0.000000e+00
membership_s21  -3.339805e-05  1.654484e-01
membership_s22   0.000000e+00  2.602085e-20
membership_s24   0.000000e+00  4.770490e-20
membership_s25   0.000000e+00  1.105886e-19
membership_s26   0.000000e+00  0.000000e+00
membership_s27  -1.582455e-05  4.554577e-02
membership_s28   0.000000e+00  8.673617e-21
membership_s30   4.262866e-06  1.003896e-01
membership_s31   0.000000e+00  5.594483e-19
membership_s32   1.262965e-03  7.074436e-01
membership_s33   0.000000e+00  8.673617e-21
membership_s36   0.000000e+00  7.127545e-18
membership_s37   0.000000e+00  2.602085e-20
V1               2.239342e-03  9.787540e-01
V2               1.067156e-03  1.866600e+00
pdi              1.214735e-05  1.481557e-01
adhesion         1.373976e-02  1.209356e+00
cohesion         1.127637e-02  1.385327e+00
inner            9.665851e-03  9.850584e-01
outer            5.006940e-03  1.597530e+00
ioratio          7.445841e-03  8.308343e-01
comsize          7.287476e-03  2.540908e+00
[1] "Dataset: med_TnotC Model GLM, run: 6 of 10 2015-06-22 17:21:43"
[1] "glmnet variable coefficients"
                     [,1]          [,2]
(Intercept)     -4.092149 -4.737196e+02
graph0           0.000000 -8.238135e-04
graph1           0.000000  0.000000e+00
graph2           0.000000  4.828987e-03
graph3           0.000000  0.000000e+00
graph4           0.000000  0.000000e+00
graph5           0.000000  2.321956e-04
graph6           0.000000  0.000000e+00
graph7           0.000000  0.000000e+00
graph8           0.000000 -8.834159e-03
graph9           0.000000 -5.121004e-08
graph10          0.000000  1.884457e-09
graph11          0.000000 -1.020256e-11
graph12          0.000000 -8.508118e-08
graph13          0.000000  0.000000e+00
graph14          0.000000  1.909628e-08
graph15          0.000000  2.830736e-05
graph16          0.000000  0.000000e+00
graph17          0.000000  0.000000e+00
graph18          0.000000 -6.481696e-08
graph19          0.000000 -4.615470e-06
graph20          0.000000  7.664371e-06
graph21          0.000000  2.600135e-06
graph22          0.000000 -3.300406e-05
graph23          0.000000  0.000000e+00
graph24          0.000000  4.691454e-05
graph25          0.000000  0.000000e+00
graph26          0.000000  0.000000e+00
graph27          0.000000 -2.660574e-05
graph28          0.000000  4.720687e-05
graph29          0.000000 -6.318993e-03
orbit0           0.000000 -1.238224e-03
orbit1           0.000000  0.000000e+00
orbit2           0.000000  0.000000e+00
orbit3           0.000000  4.612860e-03
orbit4           0.000000  0.000000e+00
orbit5           0.000000  1.767324e-06
orbit6           0.000000  0.000000e+00
orbit7           0.000000 -1.501384e-05
orbit8           0.000000  1.847978e-04
orbit9           0.000000  0.000000e+00
orbit10          0.000000  0.000000e+00
orbit11          0.000000  4.347046e-04
orbit12          0.000000 -2.568426e-05
orbit13          0.000000  0.000000e+00
orbit14          0.000000 -9.144552e-03
orbit15          0.000000 -8.467723e-08
orbit16          0.000000 -1.615955e-07
orbit17          0.000000 -1.147264e-07
orbit18          0.000000 -9.484475e-10
orbit19          0.000000  1.162897e-08
orbit20          0.000000 -1.282066e-08
orbit21          0.000000 -9.892884e-08
orbit22          0.000000 -5.401122e-12
orbit23          0.000000  8.629750e-06
orbit24          0.000000 -3.126145e-07
orbit25          0.000000 -2.122178e-08
orbit26          0.000000  1.925037e-06
orbit27          0.000000  2.418367e-06
orbit28          0.000000 -4.966276e-06
orbit29          0.000000 -8.167030e-07
orbit30          0.000000 -5.016225e-06
orbit31          0.000000  2.317146e-08
orbit32          0.000000  1.297648e-08
orbit33          0.000000 -1.540177e-04
orbit34          0.000000  2.791914e-05
orbit35          0.000000  1.927632e-07
orbit36          0.000000 -3.507072e-06
orbit37          0.000000  0.000000e+00
orbit38          0.000000  1.565900e-05
orbit39          0.000000  4.983267e-07
orbit40          0.000000  0.000000e+00
orbit41          0.000000 -1.798087e-05
orbit42          0.000000  5.064097e-04
orbit43          0.000000 -4.191658e-08
orbit44          0.000000  7.057569e-06
orbit45          0.000000 -9.619595e-06
orbit46          0.000000 -1.028504e-05
orbit47          0.000000 -3.711222e-05
orbit48          0.000000 -4.889547e-06
orbit49          0.000000  1.598891e-05
orbit50          0.000000 -7.839702e-04
orbit51          0.000000  1.199333e-05
orbit52          0.000000  8.989414e-06
orbit53          0.000000  6.898603e-05
orbit54          0.000000 -2.937511e-05
orbit55          0.000000 -1.267529e-03
orbit56          0.000000  1.404026e-04
orbit57          0.000000 -3.754893e-05
orbit58          0.000000 -5.496422e-04
orbit59          0.000000  6.468347e-05
orbit60          0.000000  1.044118e-04
orbit61          0.000000  1.295449e-03
orbit62          0.000000 -6.908102e-04
orbit63          0.000000  0.000000e+00
orbit64          0.000000  2.307509e-04
orbit65          0.000000 -3.882613e-04
orbit66          0.000000  4.636530e-04
orbit67          0.000000  5.972078e-04
orbit68          0.000000  5.698132e-05
orbit69          0.000000 -7.686680e-03
orbit70          0.000000  2.743040e-03
orbit71          0.000000 -2.542600e-03
orbit72          0.000000 -6.177195e-03
AP               0.000000  1.074927e-01
bet              0.000000  4.307879e-06
ecc              0.000000  1.163303e-01
eccrad           0.000000  6.612027e-01
close            0.000000  3.081119e+00
constraint       0.000000  3.828118e+00
coreness         0.000000  8.049711e-03
knn              0.000000 -2.544040e-03
hubscore         0.000000  8.018076e-01
pagerank         0.000000  0.000000e+00
trans            0.000000 -3.959097e-01
evcent           0.000000  3.486190e-01
first            0.000000 -1.391143e-03
upto_second      0.000000  0.000000e+00
upto_third       0.000000  0.000000e+00
upto_fourth      0.000000 -4.240127e-04
upto_fifth       0.000000  5.773942e-04
upto_sixth       0.000000  3.429014e-02
second           0.000000  0.000000e+00
third            0.000000  3.013356e-05
fourth           0.000000 -7.153062e-05
fifth            0.000000  6.323809e-04
sixth            0.000000 -2.001166e-04
ratio1           0.000000 -1.228159e-03
ratio2           0.000000 -2.789535e-04
ratio3           0.000000  2.291566e-01
ratio4           0.000000 -6.504818e+00
ratio5           0.000000  8.171725e+00
ratio6           0.000000 -5.262256e-02
selfinter        0.000000  1.375497e-01
walktrap_vertex  0.000000 -6.642156e-01
bigcom1          0.000000 -1.164132e+00
bigcom2          0.000000 -7.581550e-01
bigcom3          0.000000  8.420406e-02
bigcom4          0.000000  4.188915e-02
bigcom6          0.000000 -6.914196e-01
bigcom8          0.000000 -1.062637e+00
bigcom9          0.000000 -6.576265e-01
bigcom11         0.000000  1.312544e+00
bigcom13         0.000000 -9.512653e-01
bigcom15         0.000000 -4.823769e-01
bigcom16         0.000000 -4.173134e-01
bigcom21         0.000000 -1.263222e+00
bigcom22         0.000000  4.987163e-01
bigcom24         0.000000 -3.453312e-01
bigcom26         0.000000  1.031013e+00
bigcom28         0.000000  4.703312e-01
bigcom30         0.000000  2.118397e+00
bigcom31         0.000000 -3.818847e-01
bigcom32         0.000000 -1.031177e+00
bigcom33         0.000000 -1.138305e+00
bigcom34         0.000000 -5.721486e-01
bigcom36         0.000000 -7.120221e-01
bigcom37         0.000000 -4.319149e-01
bigcom38         0.000000  3.229519e+00
bigcom39         0.000000 -1.073975e+00
bigcom40         0.000000 -4.929216e-01
bigcom43         0.000000 -6.152539e-01
bigcom44         0.000000  0.000000e+00
bigcom46         0.000000  2.267723e+00
bigcom47         0.000000 -1.299889e+00
bigcom49         0.000000 -4.221935e-01
bigcom50         0.000000 -7.330786e-01
bigcom51         0.000000 -8.177629e-01
bigcom52         0.000000  3.050743e+00
bigcom54         0.000000  0.000000e+00
bigcom56         0.000000 -8.963534e-01
bigcom62         0.000000 -9.834420e-01
bigcom66         0.000000 -5.616152e-01
bigcom68         0.000000 -3.335244e-01
bigcom69         0.000000 -8.267559e-01
bigcom71         0.000000  0.000000e+00
bigcom72         0.000000  0.000000e+00
bigcom73         0.000000 -1.297669e+00
bigcom74         0.000000 -9.440128e-01
bigcom75         0.000000  1.716173e+00
bigcom76         0.000000 -5.733521e-01
bigcom77         0.000000 -1.082010e+00
bigcom79         0.000000 -8.847627e-01
bigcom80         0.000000 -1.756971e+00
bigcom82         0.000000 -6.593669e-01
bigcom83         0.000000  0.000000e+00
bigcom84         0.000000 -1.141932e+00
bigcom85         0.000000 -2.895769e-01
bigcom87         0.000000 -1.162433e+00
bigcom89         0.000000 -2.905889e-01
bigcom91         0.000000  1.612642e+00
bigcom92         0.000000  1.369858e+00
bigcom93         0.000000  0.000000e+00
bigcom96         0.000000 -8.101228e-01
bigcom97         0.000000 -9.886226e-01
bigcom98         0.000000 -7.839437e-01
bigcom99         0.000000  0.000000e+00
bigcom101        0.000000 -1.966278e-01
bigcom104        0.000000 -5.763117e-01
bigcom106        0.000000 -1.283673e+00
bigcom109        0.000000 -2.462615e-01
bigcom113        0.000000 -9.461429e-01
bigcom116        0.000000  9.972613e-02
bigcom120        0.000000 -1.089393e+00
bigcom123        0.000000 -7.663307e-01
bigcom126        0.000000 -3.383007e-01
bigcom127        0.000000 -7.121529e-01
bigcom137        0.000000 -1.287953e+00
bigcom139        0.000000 -7.863702e-01
bigcom140        0.000000 -5.188354e-01
bigcom143        0.000000 -5.881004e-01
bigcom145        0.000000 -6.047065e-01
bigcom146        0.000000 -6.116351e-01
bigcom147        0.000000 -1.538028e-01
bigcom149        0.000000 -6.950408e-01
bigcom153        0.000000 -8.912581e-01
bigcom154        0.000000  0.000000e+00
bigcom156        0.000000 -1.345775e+00
bigcom157        0.000000  0.000000e+00
bigcom158        0.000000 -6.562053e-01
bigcom160        0.000000 -5.921736e-01
bigcom161        0.000000 -6.296710e-01
bigcom162        0.000000 -4.130624e-01
bigcom164        0.000000 -5.474208e-01
bigcom166        0.000000 -3.459784e-01
bigcom167        0.000000 -1.515585e+00
bigcom171        0.000000 -1.088250e+00
bigcom173        0.000000 -8.789866e-01
bigcom175        0.000000  0.000000e+00
bigcom176        0.000000 -2.045277e-01
bigcom177        0.000000 -3.260349e-01
bigcom178        0.000000 -7.647047e-01
bigcom180        0.000000 -5.446729e-01
bigcom181        0.000000 -3.769338e-01
bigcom184        0.000000 -7.518520e-01
bigcom186        0.000000  2.495330e+00
bigcom187        0.000000  2.230316e+00
bigcom189        0.000000 -5.662855e-01
bigcom194        0.000000 -3.332254e-01
bigcom195        0.000000 -4.864198e-01
bigcom196        0.000000  1.867137e+00
bigcom204        0.000000  0.000000e+00
bigcom205        0.000000 -1.078222e+00
bigcom212        0.000000 -5.311058e-01
bigcom214        0.000000 -2.158172e-01
bigcom222        0.000000 -1.443316e-01
bigcom223        0.000000 -9.889500e-01
bigcom226        0.000000 -2.405660e-01
bigcom227        0.000000 -5.554934e-01
bigcom229        0.000000 -2.089872e-01
bigcom233        0.000000 -1.312754e+00
bigcom236        0.000000 -7.400798e-02
bigcom237        0.000000 -5.580861e-01
bigcom246        0.000000 -7.069216e-01
bigcom248        0.000000 -1.019270e+00
bigcom249        0.000000 -9.231882e-01
bigcom250        0.000000 -3.718975e-02
bigcom254        0.000000 -2.701502e-01
bigcom266        0.000000 -5.701921e-01
bigcom269        0.000000  0.000000e+00
bigcom272        0.000000 -2.897772e-01
bigcom274        0.000000 -2.083601e-02
bigcom281        0.000000  0.000000e+00
bigcom291        0.000000 -4.396587e-01
bigcom292        0.000000 -8.268602e-01
bigcom295        0.000000 -1.058939e+00
bigcom299        0.000000 -6.945560e-01
bigcom301        0.000000 -3.464957e-01
bigcom306        0.000000  0.000000e+00
bigcom309        0.000000 -3.726610e-01
bigcom314        0.000000 -9.895749e-01
bigcom321        0.000000 -8.231156e-01
bigcom341        0.000000 -5.073991e-01
bigcom350        0.000000 -9.148063e-01
bigcom353        0.000000  0.000000e+00
bigcom359        0.000000 -5.596323e-01
bigcom363        0.000000 -9.807581e-02
bigcom365        0.000000 -1.400512e+00
bigcom385        0.000000  3.339594e+00
bigcom386        0.000000 -4.528075e-01
bigcom408        0.000000 -5.664404e-01
bigcom412        0.000000 -7.967495e-01
bigcom480        0.000000 -5.829396e-02
spin_vertex      0.000000 -2.280176e-01
membership_s1    0.000000  6.880505e-01
membership_s3    0.000000  0.000000e+00
membership_s4    0.000000 -1.162473e-01
membership_s5    0.000000  1.945586e-01
membership_s6    0.000000  1.608696e-01
membership_s7    0.000000  7.692461e-03
membership_s8    0.000000 -4.215403e-01
membership_s9    0.000000 -8.654205e-01
membership_s11   0.000000 -1.402318e+00
membership_s12   0.000000 -7.941299e-01
membership_s14   0.000000 -1.278844e+00
membership_s15   0.000000  6.576896e-01
membership_s16   0.000000  0.000000e+00
membership_s17   0.000000 -4.723277e-01
membership_s18   0.000000 -8.283461e-01
membership_s20   0.000000 -2.135153e-01
membership_s21   0.000000  2.225222e-02
membership_s22   0.000000 -7.211118e-01
membership_s24   0.000000 -6.297268e-01
membership_s25   0.000000 -5.848097e-01
membership_s26   0.000000  0.000000e+00
membership_s27   0.000000  0.000000e+00
membership_s28   0.000000 -8.410459e-01
membership_s30   0.000000  3.437213e-01
membership_s31   0.000000 -1.587109e-01
membership_s32   0.000000  9.114510e-01
membership_s33   0.000000 -4.565867e-04
membership_s36   0.000000 -1.067964e+00
membership_s37   0.000000 -5.452634e-01
V1               0.000000  6.257403e-01
V2               0.000000 -7.073784e-01
pdi              0.000000 -9.202669e+02
adhesion         0.000000  4.522265e-05
cohesion         0.000000 -2.532305e-04
inner            0.000000  5.328987e-05
outer            0.000000  8.735020e-05
ioratio          0.000000 -1.832785e-01
comsize          0.000000  1.563278e-03
[1] "Dataset: med_TnotC Model GBM, run: 7 of 10 2015-06-22 17:22:22"
Iter   TrainDeviance   ValidDeviance   StepSize   Improve
     1        0.1596            -nan     0.0100    0.0008
     2        0.1572            -nan     0.0100    0.0007
     3        0.1536            -nan     0.0100    0.0006
     4        0.1514            -nan     0.0100    0.0002
     5        0.1491            -nan     0.0100    0.0002
     6        0.1466            -nan     0.0100    0.0004
     7        0.1446            -nan     0.0100    0.0003
     8        0.1426            -nan     0.0100    0.0003
     9        0.1405            -nan     0.0100    0.0002
    10        0.1388            -nan     0.0100    0.0002
    20        0.1255            -nan     0.0100    0.0001
    40        0.1093            -nan     0.0100    0.0001
    60        0.0983            -nan     0.0100    0.0000
    80        0.0898            -nan     0.0100   -0.0000
   100        0.0828            -nan     0.0100    0.0000
   106        0.0809            -nan     0.0100    0.0000

[1] "GBM variable coefficients"
                            var    rel.inf
bigcom30               bigcom30 6.82148826
comsize                 comsize 5.41030948
trans                     trans 5.08821531
membership_s32   membership_s32 3.87375769
outer                     outer 3.07933549
ratio5                   ratio5 2.54492046
V1                           V1 2.37054737
orbit18                 orbit18 2.22664775
adhesion               adhesion 2.15625228
cohesion               cohesion 2.02112082
V2                           V2 1.96733515
bigcom46               bigcom46 1.93313912
orbit69                 orbit69 1.81046587
graph23                 graph23 1.72269634
third                     third 1.66218545
inner                     inner 1.62943728
bet                         bet 1.53044461
ratio4                   ratio4 1.49101594
pagerank               pagerank 1.47490887
bigcom11               bigcom11 1.43601811
bigcom26               bigcom26 1.38026439
orbit37                 orbit37 1.35071651
orbit63                 orbit63 1.30355589
walktrap_vertex walktrap_vertex 1.28109814
orbit61                 orbit61 1.27788639
orbit30                 orbit30 1.23459588
spin_vertex         spin_vertex 1.17596592
graph10                 graph10 1.09927135
ratio1                   ratio1 1.07419964
orbit40                 orbit40 1.06317536
graph11                 graph11 1.03942498
graph25                 graph25 1.02027359
orbit50                 orbit50 0.96762185
ioratio                 ioratio 0.92569480
orbit65                 orbit65 0.90747026
orbit49                 orbit49 0.86240869
graph7                   graph7 0.85060525
orbit46                 orbit46 0.82350417
graph17                 graph17 0.78910185
graph20                 graph20 0.78679535
knn                         knn 0.76579911
orbit47                 orbit47 0.76360195
graph15                 graph15 0.73546259
constraint           constraint 0.72749476
ratio2                   ratio2 0.71491026
selfinter             selfinter 0.67654173
ratio6                   ratio6 0.65592141
orbit56                 orbit56 0.62957716
graph5                   graph5 0.62449323
orbit48                 orbit48 0.60131055
graph27                 graph27 0.59715375
orbit64                 orbit64 0.56917073
orbit27                 orbit27 0.56146425
graph3                   graph3 0.56135125
graph4                   graph4 0.54130751
orbit28                 orbit28 0.52107892
upto_sixth           upto_sixth 0.50862528
orbit16                 orbit16 0.50184381
graph18                 graph18 0.49201972
orbit62                 orbit62 0.47543007
graph19                 graph19 0.47276362
orbit38                 orbit38 0.44095145
ratio3                   ratio3 0.43935784
orbit26                 orbit26 0.43011259
graph1                   graph1 0.41491503
orbit52                 orbit52 0.39518083
graph9                   graph9 0.38408283
orbit36                 orbit36 0.36927963
orbit31                 orbit31 0.36018197
upto_fifth           upto_fifth 0.35433270
orbit17                 orbit17 0.34568722
orbit24                 orbit24 0.34548090
orbit29                 orbit29 0.32085563
graph6                   graph6 0.31940488
orbit32                 orbit32 0.31365365
orbit41                 orbit41 0.30425323
graph16                 graph16 0.28980908
graph24                 graph24 0.28876569
graph12                 graph12 0.27901064
orbit25                 orbit25 0.27473831
orbit59                 orbit59 0.26778667
graph22                 graph22 0.25903269
graph2                   graph2 0.25011640
orbit55                 orbit55 0.24741232
orbit67                 orbit67 0.24538730
pdi                         pdi 0.22199125
orbit9                   orbit9 0.21688938
bigcom92               bigcom92 0.21609789
orbit10                 orbit10 0.21025968
orbit45                 orbit45 0.21024236
orbit39                 orbit39 0.20878448
orbit35                 orbit35 0.19834225
bigcom28               bigcom28 0.19154494
graph0                   graph0 0.19133970
ecc                         ecc 0.19025129
close                     close 0.18912813
coreness               coreness 0.18771833
orbit23                 orbit23 0.18339716
upto_second         upto_second 0.18298303
orbit57                 orbit57 0.17470464
orbit54                 orbit54 0.15966219
orbit4                   orbit4 0.15920823
orbit15                 orbit15 0.15904041
orbit2                   orbit2 0.15751350
orbit42                 orbit42 0.14834373
orbit33                 orbit33 0.14144313
orbit13                 orbit13 0.11912639
orbit6                   orbit6 0.11893787
orbit44                 orbit44 0.11401476
orbit60                 orbit60 0.10843342
orbit5                   orbit5 0.10822359
graph26                 graph26 0.10263255
graph21                 graph21 0.10221749
fourth                   fourth 0.09280886
sixth                     sixth 0.08841089
orbit1                   orbit1 0.08774089
bigcom3                 bigcom3 0.08079107
hubscore               hubscore 0.07767591
orbit21                 orbit21 0.07742185
membership_s30   membership_s30 0.07709817
orbit43                 orbit43 0.06818239
orbit58                 orbit58 0.06628044
bigcom116             bigcom116 0.05707106
orbit70                 orbit70 0.05395252
bigcom22               bigcom22 0.05275412
orbit7                   orbit7 0.05264152
orbit53                 orbit53 0.05038399
graph13                 graph13 0.04814757
membership_s15   membership_s15 0.03544902
membership_s1     membership_s1 0.03203521
orbit20                 orbit20 0.02107302
upto_fourth         upto_fourth 0.02094354
graph14                 graph14 0.02006017
membership_s5     membership_s5 0.01831569
upto_third           upto_third 0.01720206
membership_s21   membership_s21 0.01615834
orbit51                 orbit51 0.01394683
graph8                   graph8 0.00000000
graph28                 graph28 0.00000000
graph29                 graph29 0.00000000
orbit0                   orbit0 0.00000000
orbit3                   orbit3 0.00000000
orbit8                   orbit8 0.00000000
orbit11                 orbit11 0.00000000
orbit12                 orbit12 0.00000000
orbit14                 orbit14 0.00000000
orbit19                 orbit19 0.00000000
orbit22                 orbit22 0.00000000
orbit34                 orbit34 0.00000000
orbit66                 orbit66 0.00000000
orbit68                 orbit68 0.00000000
orbit71                 orbit71 0.00000000
orbit72                 orbit72 0.00000000
AP                           AP 0.00000000
eccrad                   eccrad 0.00000000
evcent                   evcent 0.00000000
first                     first 0.00000000
second                   second 0.00000000
fifth                     fifth 0.00000000
bigcom1                 bigcom1 0.00000000
bigcom2                 bigcom2 0.00000000
bigcom4                 bigcom4 0.00000000
bigcom6                 bigcom6 0.00000000
bigcom8                 bigcom8 0.00000000
bigcom9                 bigcom9 0.00000000
bigcom13               bigcom13 0.00000000
bigcom15               bigcom15 0.00000000
bigcom16               bigcom16 0.00000000
bigcom21               bigcom21 0.00000000
bigcom24               bigcom24 0.00000000
bigcom31               bigcom31 0.00000000
bigcom32               bigcom32 0.00000000
bigcom33               bigcom33 0.00000000
bigcom34               bigcom34 0.00000000
bigcom36               bigcom36 0.00000000
bigcom37               bigcom37 0.00000000
bigcom38               bigcom38 0.00000000
bigcom39               bigcom39 0.00000000
bigcom40               bigcom40 0.00000000
bigcom43               bigcom43 0.00000000
bigcom44               bigcom44 0.00000000
bigcom47               bigcom47 0.00000000
bigcom49               bigcom49 0.00000000
bigcom50               bigcom50 0.00000000
bigcom51               bigcom51 0.00000000
bigcom52               bigcom52 0.00000000
bigcom54               bigcom54 0.00000000
bigcom56               bigcom56 0.00000000
bigcom62               bigcom62 0.00000000
bigcom66               bigcom66 0.00000000
bigcom68               bigcom68 0.00000000
bigcom69               bigcom69 0.00000000
bigcom71               bigcom71 0.00000000
bigcom72               bigcom72 0.00000000
bigcom73               bigcom73 0.00000000
bigcom74               bigcom74 0.00000000
bigcom75               bigcom75 0.00000000
bigcom76               bigcom76 0.00000000
bigcom77               bigcom77 0.00000000
bigcom79               bigcom79 0.00000000
bigcom80               bigcom80 0.00000000
bigcom82               bigcom82 0.00000000
bigcom83               bigcom83 0.00000000
bigcom84               bigcom84 0.00000000
bigcom85               bigcom85 0.00000000
bigcom87               bigcom87 0.00000000
bigcom89               bigcom89 0.00000000
bigcom91               bigcom91 0.00000000
bigcom93               bigcom93 0.00000000
bigcom96               bigcom96 0.00000000
bigcom97               bigcom97 0.00000000
bigcom98               bigcom98 0.00000000
bigcom99               bigcom99 0.00000000
bigcom101             bigcom101 0.00000000
bigcom104             bigcom104 0.00000000
bigcom106             bigcom106 0.00000000
bigcom109             bigcom109 0.00000000
bigcom113             bigcom113 0.00000000
bigcom120             bigcom120 0.00000000
bigcom123             bigcom123 0.00000000
bigcom126             bigcom126 0.00000000
bigcom127             bigcom127 0.00000000
bigcom137             bigcom137 0.00000000
bigcom139             bigcom139 0.00000000
bigcom140             bigcom140 0.00000000
bigcom143             bigcom143 0.00000000
bigcom145             bigcom145 0.00000000
bigcom146             bigcom146 0.00000000
bigcom147             bigcom147 0.00000000
bigcom149             bigcom149 0.00000000
bigcom153             bigcom153 0.00000000
bigcom154             bigcom154 0.00000000
bigcom156             bigcom156 0.00000000
bigcom157             bigcom157 0.00000000
bigcom158             bigcom158 0.00000000
bigcom160             bigcom160 0.00000000
bigcom161             bigcom161 0.00000000
bigcom162             bigcom162 0.00000000
bigcom164             bigcom164 0.00000000
bigcom166             bigcom166 0.00000000
bigcom167             bigcom167 0.00000000
bigcom171             bigcom171 0.00000000
bigcom173             bigcom173 0.00000000
bigcom175             bigcom175 0.00000000
bigcom176             bigcom176 0.00000000
bigcom177             bigcom177 0.00000000
bigcom178             bigcom178 0.00000000
bigcom180             bigcom180 0.00000000
bigcom181             bigcom181 0.00000000
bigcom184             bigcom184 0.00000000
bigcom186             bigcom186 0.00000000
bigcom187             bigcom187 0.00000000
bigcom189             bigcom189 0.00000000
bigcom194             bigcom194 0.00000000
bigcom195             bigcom195 0.00000000
bigcom196             bigcom196 0.00000000
bigcom204             bigcom204 0.00000000
bigcom205             bigcom205 0.00000000
bigcom212             bigcom212 0.00000000
bigcom214             bigcom214 0.00000000
bigcom222             bigcom222 0.00000000
bigcom223             bigcom223 0.00000000
bigcom226             bigcom226 0.00000000
bigcom227             bigcom227 0.00000000
bigcom229             bigcom229 0.00000000
bigcom233             bigcom233 0.00000000
bigcom236             bigcom236 0.00000000
bigcom237             bigcom237 0.00000000
bigcom246             bigcom246 0.00000000
bigcom248             bigcom248 0.00000000
bigcom249             bigcom249 0.00000000
bigcom250             bigcom250 0.00000000
bigcom254             bigcom254 0.00000000
bigcom266             bigcom266 0.00000000
bigcom269             bigcom269 0.00000000
bigcom272             bigcom272 0.00000000
bigcom274             bigcom274 0.00000000
bigcom281             bigcom281 0.00000000
bigcom291             bigcom291 0.00000000
bigcom292             bigcom292 0.00000000
bigcom295             bigcom295 0.00000000
bigcom299             bigcom299 0.00000000
bigcom301             bigcom301 0.00000000
bigcom306             bigcom306 0.00000000
bigcom309             bigcom309 0.00000000
bigcom314             bigcom314 0.00000000
bigcom321             bigcom321 0.00000000
bigcom341             bigcom341 0.00000000
bigcom350             bigcom350 0.00000000
bigcom353             bigcom353 0.00000000
bigcom359             bigcom359 0.00000000
bigcom363             bigcom363 0.00000000
bigcom365             bigcom365 0.00000000
bigcom385             bigcom385 0.00000000
bigcom386             bigcom386 0.00000000
bigcom408             bigcom408 0.00000000
bigcom412             bigcom412 0.00000000
bigcom480             bigcom480 0.00000000
membership_s3     membership_s3 0.00000000
membership_s4     membership_s4 0.00000000
membership_s6     membership_s6 0.00000000
membership_s7     membership_s7 0.00000000
membership_s8     membership_s8 0.00000000
membership_s9     membership_s9 0.00000000
membership_s11   membership_s11 0.00000000
membership_s12   membership_s12 0.00000000
membership_s14   membership_s14 0.00000000
membership_s16   membership_s16 0.00000000
membership_s17   membership_s17 0.00000000
membership_s18   membership_s18 0.00000000
membership_s20   membership_s20 0.00000000
membership_s22   membership_s22 0.00000000
membership_s24   membership_s24 0.00000000
membership_s25   membership_s25 0.00000000
membership_s26   membership_s26 0.00000000
membership_s27   membership_s27 0.00000000
membership_s28   membership_s28 0.00000000
membership_s31   membership_s31 0.00000000
membership_s33   membership_s33 0.00000000
membership_s36   membership_s36 0.00000000
membership_s37   membership_s37 0.00000000
[1] "Dataset: med_TnotC Model RF, run: 7 of 10 2015-06-22 17:23:01"
     |      Out-of-bag   |
Tree |      MSE  %Var(y) |
   1 |  0.03414   218.43 |
   2 |   0.0279   178.47 |
   3 |  0.02781   177.90 |
   4 |  0.02576   164.82 |
   5 |  0.02421   154.89 |
   6 |  0.02308   147.66 |
   7 |  0.02214   141.65 |
   8 |  0.02126   136.04 |
   9 |  0.02089   133.67 |
  10 |  0.02048   131.01 |
  11 |  0.02019   129.16 |
  12 |  0.01952   124.87 |
  13 |  0.01929   123.38 |
  14 |  0.01913   122.37 |
  15 |  0.01895   121.25 |
  16 |  0.01859   118.91 |
  17 |  0.01849   118.27 |
  18 |   0.0182   116.46 |
  19 |  0.01809   115.76 |
  20 |  0.01798   115.01 |
  21 |  0.01783   114.07 |
  22 |  0.01782   114.03 |
  23 |  0.01774   113.46 |
  24 |   0.0177   113.21 |
  25 |  0.01764   112.82 |
  26 |  0.01765   112.91 |
  27 |  0.01769   113.19 |
  28 |  0.01763   112.79 |
  29 |  0.01755   112.31 |
  30 |   0.0175   111.95 |
  31 |   0.0174   111.29 |
  32 |   0.0174   111.33 |
  33 |  0.01735   111.00 |
  34 |  0.01726   110.45 |
  35 |  0.01729   110.60 |
  36 |  0.01726   110.43 |
  37 |  0.01733   110.85 |
  38 |  0.01738   111.17 |
  39 |  0.01736   111.07 |
  40 |  0.01738   111.22 |
  41 |  0.01734   110.96 |
  42 |  0.01734   110.96 |
  43 |  0.01734   110.95 |
  44 |  0.01734   110.95 |
  45 |  0.01729   110.58 |
  46 |  0.01721   110.09 |
  47 |  0.01714   109.62 |
  48 |  0.01715   109.69 |
  49 |  0.01714   109.62 |
  50 |  0.01707   109.22 |
  51 |  0.01703   108.97 |
  52 |  0.01691   108.20 |
  53 |  0.01695   108.46 |
  54 |  0.01693   108.33 |
  55 |  0.01692   108.27 |
  56 |   0.0169   108.12 |
  57 |  0.01683   107.69 |
  58 |  0.01686   107.84 |
  59 |  0.01684   107.73 |
  60 |  0.01684   107.74 |
  61 |  0.01676   107.25 |
  62 |  0.01673   107.04 |
  63 |  0.01672   107.00 |
  64 |  0.01672   106.95 |
  65 |  0.01672   106.97 |
  66 |  0.01671   106.93 |
  67 |   0.0167   106.83 |
  68 |  0.01667   106.65 |
  69 |  0.01666   106.61 |
  70 |  0.01669   106.76 |
  71 |  0.01668   106.72 |
  72 |   0.0167   106.86 |
  73 |   0.0167   106.85 |
  74 |  0.01671   106.89 |
  75 |  0.01667   106.62 |
  76 |  0.01666   106.60 |
  77 |  0.01662   106.33 |
  78 |  0.01662   106.34 |
  79 |  0.01662   106.31 |
  80 |  0.01661   106.27 |
  81 |  0.01657   106.01 |
  82 |  0.01657   105.99 |
  83 |  0.01655   105.90 |
  84 |  0.01654   105.84 |
  85 |  0.01654   105.81 |
  86 |  0.01654   105.81 |
  87 |  0.01652   105.66 |
  88 |   0.0165   105.56 |
  89 |  0.01651   105.65 |
  90 |  0.01651   105.65 |
  91 |  0.01651   105.65 |
  92 |  0.01649   105.46 |
  93 |  0.01649   105.51 |
  94 |  0.01648   105.42 |
  95 |  0.01644   105.20 |
  96 |  0.01642   105.06 |
  97 |   0.0164   104.92 |
  98 |  0.01641   104.98 |
  99 |  0.01643   105.11 |
 100 |  0.01641   105.00 |
[1] "Random Forest variable coefficients"
                      %IncMSE IncNodePurity
graph0           9.978749e-05  2.061583e-01
graph1           8.096430e-05  1.829738e-01
graph2           3.551476e-04  2.523555e-01
graph3           5.476038e-04  2.299560e-01
graph4           4.811082e-04  2.459847e-01
graph5           1.111011e-03  2.402782e-01
graph6           4.373667e-04  2.491600e-01
graph7           1.537497e-04  2.430930e-01
graph8           1.414673e-04  3.924792e-02
graph9           1.168024e-03  4.170917e-01
graph10          1.902576e-03  2.572621e-01
graph11          7.979938e-04  3.577613e-01
graph12          1.079830e-03  2.783493e-01
graph13          2.612023e-04  1.400115e-01
graph14          2.816749e-04  3.412829e-01
graph15          5.538647e-04  2.172817e-01
graph16          4.780526e-04  1.077947e-01
graph17          7.717461e-04  2.302976e-01
graph18          6.196589e-04  1.430039e-01
graph19          1.655707e-04  2.630456e-01
graph20          2.105345e-03  5.376856e-01
graph21          8.029057e-04  2.499616e-01
graph22          6.478868e-04  3.371834e-01
graph23          1.679882e-03  4.379421e-01
graph24          1.402723e-03  1.847109e-01
graph25          3.701351e-04  2.927997e-01
graph26          6.688901e-04  1.869625e-01
graph27          5.901242e-04  2.037234e-01
graph28          4.621415e-04  9.198903e-02
graph29          1.446379e-05  7.046555e-02
orbit0           4.529143e-06  9.109621e-02
orbit1           3.409460e-04  1.027994e-01
orbit2           3.104718e-04  3.729346e-01
orbit3           2.151183e-04  1.279458e-01
orbit4           2.149838e-04  1.848156e-01
orbit5           1.195923e-04  1.923135e-01
orbit6           9.577266e-04  3.478806e-01
orbit7           2.079870e-04  2.163976e-01
orbit8           1.106206e-03  2.564382e-01
orbit9           4.528621e-04  2.968876e-01
orbit10          5.668694e-04  3.407999e-01
orbit11          4.731635e-04  1.246737e-01
orbit12          8.809983e-04  2.888294e-01
orbit13          5.039718e-04  3.231824e-01
orbit14          1.477134e-04  1.254210e-01
orbit15          2.402624e-03  2.576791e-01
orbit16          2.886938e-04  2.847147e-01
orbit17          6.724294e-04  2.728717e-01
orbit18          1.683476e-03  6.886909e-01
orbit19          6.234666e-04  3.357154e-01
orbit20          7.686943e-04  3.406317e-01
orbit21          4.733627e-05  3.526701e-01
orbit22          8.432421e-04  5.908770e-01
orbit23          3.327258e-04  3.385556e-01
orbit24          3.199305e-03  5.324268e-01
orbit25          4.426584e-04  3.240434e-01
orbit26          1.038874e-03  3.307056e-01
orbit27          1.214897e-03  3.014446e-01
orbit28          1.068726e-04  1.735030e-01
orbit29          6.537861e-04  3.002791e-01
orbit30          3.979145e-04  4.406373e-01
orbit31          6.654217e-04  4.694901e-01
orbit32          1.946333e-03  3.364119e-01
orbit33          4.335212e-04  1.587463e-01
orbit34          5.320472e-04  2.545959e-01
orbit35          8.036171e-04  5.067272e-01
orbit36          5.566477e-04  2.653319e-01
orbit37          5.229087e-04  5.070554e-01
orbit38          7.753222e-04  4.204745e-01
orbit39          9.500010e-04  4.054348e-01
orbit40          1.235392e-03  3.829695e-01
orbit41          4.632633e-04  1.510200e-01
orbit42          4.886374e-04  1.821705e-01
orbit43          3.388732e-04  2.245639e-01
orbit44          2.960476e-04  2.208454e-01
orbit45          1.382437e-03  5.653040e-01
orbit46          5.564697e-04  2.723958e-01
orbit47          5.035045e-04  3.229865e-01
orbit48          1.757257e-04  2.348387e-01
orbit49          1.753853e-03  4.744129e-01
orbit50          2.792025e-04  3.530534e-01
orbit51          1.027002e-04  2.573125e-01
orbit52          1.033004e-03  3.565223e-01
orbit53          5.637202e-04  9.971524e-02
orbit54          7.498914e-04  3.348526e-01
orbit55          2.018854e-04  1.824393e-01
orbit56          2.272107e-03  7.698550e-01
orbit57          1.047986e-04  5.811861e-02
orbit58          1.186597e-05  9.639534e-02
orbit59          1.739170e-03  3.023112e-01
orbit60          1.607289e-04  1.245456e-01
orbit61          8.780653e-04  4.558174e-01
orbit62          4.075040e-04  3.805060e-01
orbit63          1.240806e-03  4.542177e-01
orbit64          9.082247e-04  3.939516e-01
orbit65          1.291553e-03  2.390264e-01
orbit66          3.485605e-04  1.244840e-01
orbit67          1.962335e-04  1.281178e-01
orbit68          4.941956e-04  1.730313e-01
orbit69          3.222000e-04  5.074650e-01
orbit70          1.078522e-03  1.890312e-01
orbit71          1.649670e-04  1.713738e-01
orbit72          2.174128e-05  7.299495e-02
AP              -6.724759e-06  6.730053e-02
bet              2.755489e-04  5.528493e-01
ecc             -1.838311e-06  6.268178e-02
eccrad           3.048615e-04  1.775069e-01
close            6.629036e-04  1.375727e-01
constraint       1.005943e-03  5.788277e-01
coreness         3.234865e-04  4.891389e-01
knn              1.875040e-03  6.789484e-01
hubscore         2.042045e-04  1.208841e-01
pagerank         2.421552e-04  6.403523e-01
trans            2.723510e-04  1.088373e+00
evcent           1.027611e-04  1.620085e-01
first            1.652593e-04  1.608971e-01
upto_second      3.637371e-04  1.342444e-01
upto_third       5.957054e-04  1.550072e-01
upto_fourth      1.760639e-03  2.881175e-01
upto_fifth       4.221634e-04  3.147157e-01
upto_sixth       9.454306e-04  6.474934e-01
second           6.747057e-04  1.685022e-01
third            1.425778e-03  6.796418e-01
fourth           7.968855e-04  4.098504e-01
fifth            1.705362e-03  4.161104e-01
sixth            1.035157e-03  6.530208e-01
ratio1           1.851380e-03  4.568944e-01
ratio2           2.206391e-03  5.481491e-01
ratio3           1.102415e-03  4.332349e-01
ratio4           3.225859e-03  9.234061e-01
ratio5           8.764844e-04  1.468164e+00
ratio6           1.025644e-03  3.097615e-01
selfinter       -3.793032e-05  5.031288e-02
walktrap_vertex  2.409619e-04  6.979445e-01
bigcom1          0.000000e+00  0.000000e+00
bigcom2          0.000000e+00  2.220446e-18
bigcom3         -5.991612e-06  5.010133e-02
bigcom4          4.938502e-05  4.071702e-02
bigcom6          0.000000e+00  0.000000e+00
bigcom8          0.000000e+00  0.000000e+00
bigcom9          0.000000e+00  6.938894e-20
bigcom11         1.520774e-04  4.236316e-01
bigcom13         0.000000e+00  0.000000e+00
bigcom15         0.000000e+00  4.336809e-21
bigcom16         0.000000e+00  0.000000e+00
bigcom21         0.000000e+00  1.110223e-18
bigcom22        -6.522208e-06  3.481920e-02
bigcom24         0.000000e+00  0.000000e+00
bigcom26         7.710537e-04  5.371689e-01
bigcom28         3.612406e-04  2.671646e-01
bigcom30         1.961276e-03  2.190611e+00
bigcom31         0.000000e+00  1.110223e-18
bigcom32         0.000000e+00  0.000000e+00
bigcom33         0.000000e+00  2.775558e-19
bigcom34         0.000000e+00  0.000000e+00
bigcom36         0.000000e+00  0.000000e+00
bigcom37         0.000000e+00  0.000000e+00
bigcom38        -2.321898e-07  4.345552e-01
bigcom39         0.000000e+00  0.000000e+00
bigcom40         0.000000e+00  1.457168e-18
bigcom43         0.000000e+00  0.000000e+00
bigcom44         0.000000e+00  0.000000e+00
bigcom46        -6.665642e-05  5.751039e-01
bigcom47         0.000000e+00  0.000000e+00
bigcom49         0.000000e+00  0.000000e+00
bigcom50         0.000000e+00  0.000000e+00
bigcom51         0.000000e+00  1.387779e-19
bigcom52         1.294290e-04  1.344751e+00
bigcom54         0.000000e+00  2.220446e-18
bigcom56         0.000000e+00  2.775558e-19
bigcom62         0.000000e+00  2.220446e-18
bigcom66         0.000000e+00  0.000000e+00
bigcom68         0.000000e+00  0.000000e+00
bigcom69         0.000000e+00  0.000000e+00
bigcom71         0.000000e+00  0.000000e+00
bigcom72         0.000000e+00  1.110223e-18
bigcom73         0.000000e+00  0.000000e+00
bigcom74         0.000000e+00  1.387779e-19
bigcom75         0.000000e+00  1.110223e-18
bigcom76         0.000000e+00  1.387779e-19
bigcom77         0.000000e+00  2.220446e-18
bigcom79         0.000000e+00  0.000000e+00
bigcom80         0.000000e+00  0.000000e+00
bigcom82         0.000000e+00  0.000000e+00
bigcom83         0.000000e+00  1.110223e-18
bigcom84         0.000000e+00  0.000000e+00
bigcom85         0.000000e+00  1.110223e-18
bigcom87         0.000000e+00  0.000000e+00
bigcom89         0.000000e+00  1.110223e-18
bigcom91         5.961055e-05  3.859126e-01
bigcom92        -7.528008e-05  1.049221e-01
bigcom93         0.000000e+00  0.000000e+00
bigcom96         0.000000e+00  0.000000e+00
bigcom97         0.000000e+00  0.000000e+00
bigcom98         0.000000e+00  0.000000e+00
bigcom99         0.000000e+00  0.000000e+00
bigcom101        0.000000e+00  2.081668e-19
bigcom104        0.000000e+00  1.110223e-18
bigcom106        0.000000e+00  0.000000e+00
bigcom109        0.000000e+00  0.000000e+00
bigcom113        0.000000e+00  0.000000e+00
bigcom116        1.479012e-04  6.249559e-02
bigcom120        0.000000e+00  0.000000e+00
bigcom123        0.000000e+00  0.000000e+00
bigcom126        0.000000e+00  0.000000e+00
bigcom127        0.000000e+00  0.000000e+00
bigcom137        0.000000e+00  1.110223e-18
bigcom139        0.000000e+00  0.000000e+00
bigcom140        0.000000e+00  0.000000e+00
bigcom143        0.000000e+00  0.000000e+00
bigcom145        0.000000e+00  2.289835e-18
bigcom146        0.000000e+00  0.000000e+00
bigcom147        0.000000e+00  0.000000e+00
bigcom149        0.000000e+00  0.000000e+00
bigcom153        0.000000e+00  1.110223e-18
bigcom154        0.000000e+00  0.000000e+00
bigcom156        0.000000e+00  0.000000e+00
bigcom157        0.000000e+00  0.000000e+00
bigcom158        0.000000e+00  0.000000e+00
bigcom160        0.000000e+00  0.000000e+00
bigcom161        0.000000e+00  2.220446e-18
bigcom162        0.000000e+00  0.000000e+00
bigcom164        0.000000e+00  0.000000e+00
bigcom166        0.000000e+00  1.387779e-19
bigcom167        0.000000e+00  1.110223e-18
bigcom171        0.000000e+00  0.000000e+00
bigcom173        0.000000e+00  6.938894e-20
bigcom175        0.000000e+00  1.110223e-18
bigcom176        0.000000e+00  1.110223e-18
bigcom177        0.000000e+00  1.110223e-18
bigcom178        0.000000e+00  0.000000e+00
bigcom180        0.000000e+00  0.000000e+00
bigcom181        0.000000e+00  6.938894e-20
bigcom184        0.000000e+00  1.179612e-18
bigcom186        0.000000e+00  0.000000e+00
bigcom187        0.000000e+00  0.000000e+00
bigcom189        0.000000e+00  1.387779e-19
bigcom194        0.000000e+00  1.110223e-18
bigcom195        0.000000e+00  0.000000e+00
bigcom196        5.354912e-06  4.907855e-01
bigcom204        0.000000e+00  0.000000e+00
bigcom205        0.000000e+00  1.110223e-18
bigcom212        0.000000e+00  6.938894e-20
bigcom214        0.000000e+00  0.000000e+00
bigcom222        0.000000e+00  0.000000e+00
bigcom223        0.000000e+00  1.110223e-18
bigcom226        0.000000e+00  0.000000e+00
bigcom227        0.000000e+00  1.110223e-18
bigcom229        0.000000e+00  0.000000e+00
bigcom233        0.000000e+00  0.000000e+00
bigcom236        0.000000e+00  2.220446e-18
bigcom237        0.000000e+00  0.000000e+00
bigcom246        0.000000e+00  0.000000e+00
bigcom248        0.000000e+00  0.000000e+00
bigcom249        0.000000e+00  0.000000e+00
bigcom250        0.000000e+00  0.000000e+00
bigcom254        0.000000e+00  0.000000e+00
bigcom266        0.000000e+00  0.000000e+00
bigcom269        0.000000e+00  0.000000e+00
bigcom272        0.000000e+00  0.000000e+00
bigcom274        0.000000e+00  0.000000e+00
bigcom281        0.000000e+00  0.000000e+00
bigcom291        0.000000e+00  0.000000e+00
bigcom292        0.000000e+00  0.000000e+00
bigcom295        0.000000e+00  0.000000e+00
bigcom299        0.000000e+00  1.110223e-18
bigcom301        0.000000e+00  0.000000e+00
bigcom306        0.000000e+00  0.000000e+00
bigcom309        0.000000e+00  0.000000e+00
bigcom314        0.000000e+00  2.289835e-18
bigcom321        0.000000e+00  0.000000e+00
bigcom341        0.000000e+00  0.000000e+00
bigcom350        0.000000e+00  0.000000e+00
bigcom353        0.000000e+00  0.000000e+00
bigcom359        0.000000e+00  0.000000e+00
bigcom363        0.000000e+00  0.000000e+00
bigcom365        0.000000e+00  0.000000e+00
bigcom385       -2.101895e-05  6.278427e-01
bigcom386        0.000000e+00  0.000000e+00
bigcom408        0.000000e+00  0.000000e+00
bigcom412        0.000000e+00  1.110223e-18
bigcom480        0.000000e+00  2.220446e-18
spin_vertex      2.255148e-04  8.258479e-01
membership_s1    2.528150e-04  1.074966e-01
membership_s3    0.000000e+00  0.000000e+00
membership_s4    0.000000e+00  0.000000e+00
membership_s5    2.032540e-05  1.170233e-01
membership_s6    1.217751e-04  1.136170e-01
membership_s7    5.938242e-06  1.483077e-02
membership_s8    0.000000e+00  0.000000e+00
membership_s9    0.000000e+00  1.179612e-18
membership_s11   0.000000e+00  0.000000e+00
membership_s12   0.000000e+00  0.000000e+00
membership_s14   0.000000e+00  2.220446e-18
membership_s15   4.921654e-05  1.735213e-01
membership_s16   0.000000e+00  0.000000e+00
membership_s17   0.000000e+00  0.000000e+00
membership_s18   0.000000e+00  6.938894e-20
membership_s20   0.000000e+00  0.000000e+00
membership_s21  -3.456549e-05  1.366475e-01
membership_s22   0.000000e+00  6.938894e-20
membership_s24   0.000000e+00  0.000000e+00
membership_s25   0.000000e+00  0.000000e+00
membership_s26   0.000000e+00  0.000000e+00
membership_s27   0.000000e+00  0.000000e+00
membership_s28   0.000000e+00  1.110223e-18
membership_s30   1.281153e-04  6.577089e-02
membership_s31   5.889282e-06  1.014738e-02
membership_s32   1.487487e-03  9.237591e-01
membership_s33   0.000000e+00  0.000000e+00
membership_s36   0.000000e+00  0.000000e+00
membership_s37   0.000000e+00  6.938894e-20
V1               2.051652e-03  9.620629e-01
V2               8.563733e-04  1.225079e+00
pdi              7.652997e-05  1.641604e-01
adhesion         1.573726e-02  1.288376e+00
cohesion         1.168030e-02  1.505099e+00
inner            5.422964e-03  1.058927e+00
outer            3.691360e-03  1.411870e+00
ioratio          2.255926e-03  7.006405e-01
comsize          1.078489e-02  2.545843e+00
[1] "Dataset: med_TnotC Model GLM, run: 7 of 10 2015-06-22 17:24:12"
[1] "glmnet variable coefficients"
                     [,1]          [,2]
(Intercept)     -4.126471 -4.125863e+02
graph0           0.000000  2.771335e-03
graph1           0.000000  1.073190e-04
graph2           0.000000  0.000000e+00
graph3           0.000000  9.900884e-07
graph4           0.000000  0.000000e+00
graph5           0.000000  1.232580e-04
graph6           0.000000  2.181182e-05
graph7           0.000000  0.000000e+00
graph8           0.000000 -1.361295e-02
graph9           0.000000 -4.870793e-08
graph10          0.000000  1.479135e-09
graph11          0.000000 -1.047108e-12
graph12          0.000000 -4.371729e-07
graph13          0.000000  0.000000e+00
graph14          0.000000  2.713606e-09
graph15          0.000000  2.707921e-05
graph16          0.000000 -9.117399e-08
graph17          0.000000  0.000000e+00
graph18          0.000000 -1.979392e-06
graph19          0.000000  0.000000e+00
graph20          0.000000  1.056893e-05
graph21          0.000000  3.164080e-05
graph22          0.000000 -1.196775e-05
graph23          0.000000  0.000000e+00
graph24          0.000000  2.516897e-05
graph25          0.000000 -3.289818e-05
graph26          0.000000  0.000000e+00
graph27          0.000000  0.000000e+00
graph28          0.000000  6.822449e-06
graph29          0.000000 -1.872171e-03
orbit0           0.000000  3.024487e-03
orbit1           0.000000  9.470930e-05
orbit2           0.000000  5.479705e-04
orbit3           0.000000  0.000000e+00
orbit4           0.000000  7.108240e-07
orbit5           0.000000  5.959118e-06
orbit6           0.000000  0.000000e+00
orbit7           0.000000  1.103276e-05
orbit8           0.000000  1.009678e-04
orbit9           0.000000  6.364060e-06
orbit10          0.000000  4.109541e-05
orbit11          0.000000  4.859474e-04
orbit12          0.000000  0.000000e+00
orbit13          0.000000  0.000000e+00
orbit14          0.000000 -1.362972e-02
orbit15          0.000000 -2.070889e-07
orbit16          0.000000  0.000000e+00
orbit17          0.000000 -2.206571e-07
orbit18          0.000000  1.377076e-08
orbit19          0.000000  1.291967e-08
orbit20          0.000000 -1.616125e-08
orbit21          0.000000 -2.568705e-06
orbit22          0.000000 -1.023453e-12
orbit23          0.000000  0.000000e+00
orbit24          0.000000 -9.669587e-07
orbit25          0.000000 -5.326203e-07
orbit26          0.000000  4.311478e-06
orbit27          0.000000  2.152896e-06
orbit28          0.000000 -1.081379e-05
orbit29          0.000000 -1.029483e-08
orbit30          0.000000 -1.606379e-05
orbit31          0.000000  2.494623e-12
orbit32          0.000000  1.114788e-08
orbit33          0.000000 -9.319971e-05
orbit34          0.000000  2.700315e-05
orbit35          0.000000  0.000000e+00
orbit36          0.000000 -7.928633e-06
orbit37          0.000000 -3.249073e-07
orbit38          0.000000  2.441759e-06
orbit39          0.000000 -3.731250e-07
orbit40          0.000000  5.619789e-07
orbit41          0.000000 -4.034190e-05
orbit42          0.000000  6.222747e-04
orbit43          0.000000 -3.016759e-06
orbit44          0.000000  1.869310e-04
orbit45          0.000000  6.524425e-06
orbit46          0.000000 -2.143905e-05
orbit47          0.000000 -1.168439e-05
orbit48          0.000000  0.000000e+00
orbit49          0.000000  1.818701e-05
orbit50          0.000000 -8.980736e-04
orbit51          0.000000  5.060520e-05
orbit52          0.000000  6.055795e-05
orbit53          0.000000  2.104031e-04
orbit54          0.000000 -1.344414e-05
orbit55          0.000000 -3.481653e-04
orbit56          0.000000  1.859929e-04
orbit57          0.000000 -3.421376e-05
orbit58          0.000000 -1.132143e-03
orbit59          0.000000  9.299121e-05
orbit60          0.000000 -8.214970e-06
orbit61          0.000000  6.497071e-04
orbit62          0.000000 -9.239889e-04
orbit63          0.000000 -5.894799e-05
orbit64          0.000000  1.466651e-05
orbit65          0.000000 -5.279690e-04
orbit66          0.000000  4.866970e-04
orbit67          0.000000  3.455750e-04
orbit68          0.000000  0.000000e+00
orbit69          0.000000 -2.335559e-03
orbit70          0.000000  2.363954e-03
orbit71          0.000000 -2.242461e-03
orbit72          0.000000 -1.702686e-03
AP               0.000000  3.411792e-01
bet              0.000000  9.338898e-06
ecc              0.000000  4.400904e-02
eccrad           0.000000  2.420566e-01
close            0.000000  8.005704e+00
constraint       0.000000  6.268498e+00
coreness         0.000000  2.371765e-02
knn              0.000000 -3.412202e-03
hubscore         0.000000  7.963294e+00
pagerank         0.000000  0.000000e+00
trans            0.000000 -5.350963e-01
evcent           0.000000  4.023635e+00
first            0.000000  3.801962e-03
upto_second      0.000000  0.000000e+00
upto_third       0.000000  0.000000e+00
upto_fourth      0.000000 -3.967419e-04
upto_fifth       0.000000  3.134133e-03
upto_sixth       0.000000  2.693638e-02
second           0.000000  0.000000e+00
third            0.000000  0.000000e+00
fourth           0.000000 -2.466032e-05
fifth            0.000000  6.097796e-04
sixth            0.000000 -3.580040e-03
ratio1           0.000000 -2.157117e-03
ratio2           0.000000 -5.271602e-03
ratio3           0.000000  2.221940e-01
ratio4           0.000000 -5.108442e+00
ratio5           0.000000  4.910624e+00
ratio6           0.000000 -3.314118e-02
selfinter        0.000000  1.579990e-03
walktrap_vertex  0.000000 -4.697148e-01
bigcom1          0.000000 -1.160991e+00
bigcom2          0.000000 -8.221620e-01
bigcom3          0.000000 -2.923047e-01
bigcom4          0.000000  1.142891e-01
bigcom6          0.000000 -6.130946e-01
bigcom8          0.000000 -1.010735e+00
bigcom9          0.000000 -2.083737e-02
bigcom11         0.000000  1.311015e+00
bigcom13         0.000000 -4.901271e-01
bigcom15         0.000000 -3.662241e-01
bigcom16         0.000000 -3.990359e-01
bigcom21         0.000000 -1.383965e+00
bigcom22         0.000000  2.783009e-01
bigcom24         0.000000 -3.897264e-01
bigcom26         0.000000  1.374742e+00
bigcom28         0.000000  3.439748e-01
bigcom30         0.000000  1.886215e+00
bigcom31         0.000000 -1.654672e-01
bigcom32         0.000000 -1.048252e+00
bigcom33         0.000000 -1.498594e+00
bigcom34         0.000000 -6.940907e-01
bigcom36         0.000000 -8.670356e-01
bigcom37         0.000000 -5.431875e-01
bigcom38         0.000000  3.328218e+00
bigcom39         0.000000 -1.030485e+00
bigcom40         0.000000 -2.674336e-01
bigcom43         0.000000 -4.401966e-01
bigcom44         0.000000 -1.013620e-04
bigcom46         0.000000  2.030777e+00
bigcom47         0.000000 -1.309793e+00
bigcom49         0.000000 -2.722240e-01
bigcom50         0.000000 -7.455799e-01
bigcom51         0.000000 -7.803353e-01
bigcom52         0.000000  3.161808e+00
bigcom54         0.000000  0.000000e+00
bigcom56         0.000000 -1.007183e+00
bigcom62         0.000000 -8.989191e-01
bigcom66         0.000000 -5.614712e-01
bigcom68         0.000000 -1.462608e-01
bigcom69         0.000000 -8.308213e-01
bigcom71         0.000000  0.000000e+00
bigcom72         0.000000  0.000000e+00
bigcom73         0.000000 -1.381540e+00
bigcom74         0.000000 -1.064177e+00
bigcom75         0.000000 -1.245417e+00
bigcom76         0.000000 -5.786089e-01
bigcom77         0.000000 -1.055601e+00
bigcom79         0.000000 -8.725706e-01
bigcom80         0.000000 -1.721261e+00
bigcom82         0.000000 -7.546510e-01
bigcom83         0.000000  0.000000e+00
bigcom84         0.000000 -1.068750e+00
bigcom85         0.000000 -5.168718e-01
bigcom87         0.000000 -1.253273e+00
bigcom89         0.000000 -4.620824e-01
bigcom91         0.000000  1.316196e+00
bigcom92         0.000000  2.661939e+00
bigcom93         0.000000  0.000000e+00
bigcom96         0.000000 -5.543266e-01
bigcom97         0.000000 -1.032756e+00
bigcom98         0.000000 -8.234608e-01
bigcom99         0.000000  0.000000e+00
bigcom101        0.000000 -3.085805e-01
bigcom104        0.000000 -6.877514e-01
bigcom106        0.000000 -1.340041e+00
bigcom109        0.000000 -2.004733e-01
bigcom113        0.000000 -1.060619e+00
bigcom116        0.000000  8.741637e-02
bigcom120        0.000000 -1.174240e+00
bigcom123        0.000000 -8.224758e-01
bigcom126        0.000000  0.000000e+00
bigcom127        0.000000 -7.905793e-01
bigcom137        0.000000 -1.215528e+00
bigcom139        0.000000 -4.975757e-01
bigcom140        0.000000 -7.715330e-01
bigcom143        0.000000 -5.529579e-01
bigcom145        0.000000 -7.167142e-01
bigcom146        0.000000 -6.850933e-01
bigcom147        0.000000 -5.813450e-02
bigcom149        0.000000 -9.562766e-01
bigcom153        0.000000 -9.054248e-01
bigcom154        0.000000  0.000000e+00
bigcom156        0.000000 -1.211332e+00
bigcom157        0.000000  0.000000e+00
bigcom158        0.000000 -8.121192e-01
bigcom160        0.000000 -6.737043e-01
bigcom161        0.000000 -5.608255e-01
bigcom162        0.000000 -5.996121e-01
bigcom164        0.000000 -5.427713e-01
bigcom166        0.000000 -4.340204e-01
bigcom167        0.000000 -1.481848e+00
bigcom171        0.000000 -1.070208e+00
bigcom173        0.000000 -1.118743e+00
bigcom175        0.000000  0.000000e+00
bigcom176        0.000000 -2.276575e-01
bigcom177        0.000000 -4.168656e-01
bigcom178        0.000000 -4.535161e-01
bigcom180        0.000000 -5.612970e-01
bigcom181        0.000000  0.000000e+00
bigcom184        0.000000 -4.965251e-01
bigcom186        0.000000 -1.429175e+00
bigcom187        0.000000  0.000000e+00
bigcom189        0.000000 -6.193687e-01
bigcom194        0.000000 -2.460113e-01
bigcom195        0.000000  0.000000e+00
bigcom196        0.000000  2.503548e+00
bigcom204        0.000000  0.000000e+00
bigcom205        0.000000 -1.143255e+00
bigcom212        0.000000 -3.580749e-01
bigcom214        0.000000 -8.971811e-02
bigcom222        0.000000 -8.084088e-03
bigcom223        0.000000 -9.017641e-01
bigcom226        0.000000 -3.886484e-01
bigcom227        0.000000 -6.366316e-01
bigcom229        0.000000 -2.333384e-01
bigcom233        0.000000 -9.519551e-01
bigcom236        0.000000 -2.221460e-01
bigcom237        0.000000 -5.684339e-01
bigcom246        0.000000 -5.415389e-01
bigcom248        0.000000 -9.140535e-01
bigcom249        0.000000 -1.089125e+00
bigcom250        0.000000 -1.421925e-01
bigcom254        0.000000 -3.999961e-01
bigcom266        0.000000 -8.038138e-01
bigcom269        0.000000  0.000000e+00
bigcom272        0.000000  0.000000e+00
bigcom274        0.000000  0.000000e+00
bigcom281        0.000000  0.000000e+00
bigcom291        0.000000 -2.961220e-01
bigcom292        0.000000 -7.352787e-01
bigcom295        0.000000 -9.255402e-01
bigcom299        0.000000 -8.036735e-01
bigcom301        0.000000 -3.712963e-01
bigcom306        0.000000  0.000000e+00
bigcom309        0.000000 -2.223444e-01
bigcom314        0.000000 -1.004336e+00
bigcom321        0.000000 -1.065053e+00
bigcom341        0.000000 -2.325291e-01
bigcom350        0.000000 -6.733848e-01
bigcom353        0.000000  0.000000e+00
bigcom359        0.000000 -6.461631e-01
bigcom363        0.000000  0.000000e+00
bigcom365        0.000000 -1.406261e+00
bigcom385        0.000000  3.445471e+00
bigcom386        0.000000 -6.488401e-01
bigcom408        0.000000 -8.031527e-01
bigcom412        0.000000 -6.915349e-01
bigcom480        0.000000 -1.445772e-01
spin_vertex      0.000000 -3.482261e-01
membership_s1    0.000000  6.132881e-01
membership_s3    0.000000 -7.355236e-02
membership_s4    0.000000  0.000000e+00
membership_s5    0.000000  2.753098e-01
membership_s6    0.000000  2.637488e-01
membership_s7    0.000000  1.783686e-02
membership_s8    0.000000 -5.325167e-01
membership_s9    0.000000 -6.880532e-01
membership_s11   0.000000 -1.474173e+00
membership_s12   0.000000 -4.450378e-01
membership_s14   0.000000 -1.366568e+00
membership_s15   0.000000  6.078157e-01
membership_s16   0.000000  0.000000e+00
membership_s17   0.000000 -3.979410e-01
membership_s18   0.000000 -8.347136e-01
membership_s20   0.000000 -8.417182e-02
membership_s21   0.000000  8.277062e-02
membership_s22   0.000000 -8.913154e-01
membership_s24   0.000000 -3.123745e-01
membership_s25   0.000000 -6.194176e-01
membership_s26   0.000000  0.000000e+00
membership_s27   0.000000 -2.010654e-01
membership_s28   0.000000 -9.081015e-01
membership_s30   0.000000  2.979001e-01
membership_s31   0.000000 -1.276662e+00
membership_s32   0.000000  1.194839e+00
membership_s33   0.000000  0.000000e+00
membership_s36   0.000000 -1.009177e+00
membership_s37   0.000000 -5.676814e-01
V1               0.000000  5.492579e-01
V2               0.000000 -1.242910e+00
pdi              0.000000 -1.696699e+03
adhesion         0.000000  4.135918e-05
cohesion         0.000000 -1.291102e-04
inner            0.000000  5.611399e-05
outer            0.000000  5.285713e-05
ioratio          0.000000 -1.032156e-01
comsize          0.000000  1.779841e-03
[1] "Dataset: med_TnotC Model GBM, run: 8 of 10 2015-06-22 17:25:00"
Iter   TrainDeviance   ValidDeviance   StepSize   Improve
     1        0.1710            -nan     0.0100    0.0003
     2        0.1682            -nan     0.0100    0.0003
     3        0.1658            -nan     0.0100    0.0006
     4        0.1639            -nan     0.0100    0.0002
     5        0.1607            -nan     0.0100    0.0002
     6        0.1581            -nan     0.0100    0.0004
     7        0.1564            -nan     0.0100    0.0001
     8        0.1545            -nan     0.0100    0.0001
     9        0.1525            -nan     0.0100    0.0001
    10        0.1511            -nan     0.0100    0.0001
    20        0.1380            -nan     0.0100    0.0001
    40        0.1218            -nan     0.0100   -0.0000
    60        0.1094            -nan     0.0100    0.0000
    80        0.0993            -nan     0.0100   -0.0000
   100        0.0912            -nan     0.0100   -0.0000
   106        0.0892            -nan     0.0100   -0.0000

[1] "GBM variable coefficients"
                            var    rel.inf
bigcom30               bigcom30 9.36538781
comsize                 comsize 4.61857410
ratio5                   ratio5 3.93876513
outer                     outer 3.31131379
V1                           V1 2.91081550
V2                           V2 2.60153229
trans                     trans 2.55743205
membership_s32   membership_s32 2.49650841
bet                         bet 2.45625524
spin_vertex         spin_vertex 2.34371486
bigcom46               bigcom46 2.03794823
pagerank               pagerank 1.91086003
ratio4                   ratio4 1.54445652
inner                     inner 1.53931333
adhesion               adhesion 1.45269294
graph23                 graph23 1.43511102
orbit18                 orbit18 1.43320157
walktrap_vertex walktrap_vertex 1.42725112
cohesion               cohesion 1.42655032
orbit61                 orbit61 1.31384456
ioratio                 ioratio 1.31362276
bigcom11               bigcom11 1.30954289
constraint           constraint 1.14593478
orbit40                 orbit40 1.14232305
graph25                 graph25 1.12561026
third                     third 1.08641770
orbit38                 orbit38 1.08351360
orbit69                 orbit69 0.98592529
orbit63                 orbit63 0.97443815
orbit62                 orbit62 0.96494876
orbit36                 orbit36 0.92605112
graph11                 graph11 0.88162744
bigcom26               bigcom26 0.88133568
orbit30                 orbit30 0.85565776
graph10                 graph10 0.84788065
fourth                   fourth 0.81006973
knn                         knn 0.80945017
ratio2                   ratio2 0.78584224
graph5                   graph5 0.75086709
orbit49                 orbit49 0.72612016
orbit65                 orbit65 0.69575893
orbit46                 orbit46 0.69478406
orbit51                 orbit51 0.68377612
selfinter             selfinter 0.66663032
orbit37                 orbit37 0.66602154
upto_sixth           upto_sixth 0.66300996
graph17                 graph17 0.64490002
orbit25                 orbit25 0.60299509
graph13                 graph13 0.56568420
orbit24                 orbit24 0.56245067
orbit56                 orbit56 0.56119394
orbit39                 orbit39 0.53261884
orbit45                 orbit45 0.52736753
graph7                   graph7 0.51551509
orbit17                 orbit17 0.50544844
graph20                 graph20 0.50420300
graph19                 graph19 0.49140897
orbit54                 orbit54 0.47855458
orbit21                 orbit21 0.47780699
upto_fifth           upto_fifth 0.47506564
graph22                 graph22 0.47036633
orbit48                 orbit48 0.45915277
orbit59                 orbit59 0.45657835
ratio1                   ratio1 0.45622218
orbit52                 orbit52 0.45389590
graph21                 graph21 0.45295960
graph18                 graph18 0.44949024
orbit12                 orbit12 0.43988246
orbit15                 orbit15 0.42448390
orbit50                 orbit50 0.42233664
orbit42                 orbit42 0.41080885
orbit28                 orbit28 0.40624838
orbit32                 orbit32 0.37924431
graph3                   graph3 0.36857250
orbit11                 orbit11 0.36558976
ratio6                   ratio6 0.36321693
graph2                   graph2 0.36156259
orbit10                 orbit10 0.34512423
orbit57                 orbit57 0.30074925
orbit5                   orbit5 0.29443750
graph1                   graph1 0.28901047
orbit27                 orbit27 0.28613091
orbit47                 orbit47 0.28521664
orbit60                 orbit60 0.28268482
ratio3                   ratio3 0.26491419
upto_second         upto_second 0.26450857
orbit33                 orbit33 0.25233448
orbit35                 orbit35 0.25026782
orbit20                 orbit20 0.24806401
orbit66                 orbit66 0.24681366
orbit53                 orbit53 0.24067371
graph15                 graph15 0.23097868
graph8                   graph8 0.22040945
coreness               coreness 0.21652998
orbit55                 orbit55 0.20788622
graph9                   graph9 0.20190136
orbit64                 orbit64 0.19982249
orbit41                 orbit41 0.19667857
graph14                 graph14 0.18781783
sixth                     sixth 0.18607499
orbit23                 orbit23 0.18255785
graph12                 graph12 0.17798293
orbit29                 orbit29 0.17413382
orbit2                   orbit2 0.17394749
orbit16                 orbit16 0.16920632
orbit26                 orbit26 0.16894655
graph16                 graph16 0.16393223
graph6                   graph6 0.15697875
graph24                 graph24 0.14701597
orbit9                   orbit9 0.14547541
graph27                 graph27 0.14325948
orbit7                   orbit7 0.13226161
bigcom92               bigcom92 0.13130147
close                     close 0.13086328
orbit19                 orbit19 0.11743677
membership_s1     membership_s1 0.11539391
bigcom28               bigcom28 0.11433185
bigcom22               bigcom22 0.11358338
orbit58                 orbit58 0.11275626
fifth                     fifth 0.11184237
orbit4                   orbit4 0.10427648
orbit31                 orbit31 0.10321950
membership_s30   membership_s30 0.09546561
graph0                   graph0 0.08922132
graph4                   graph4 0.08814810
ecc                         ecc 0.08681755
bigcom3                 bigcom3 0.07435295
orbit6                   orbit6 0.06079037
AP                           AP 0.05914940
pdi                         pdi 0.05894023
bigcom116             bigcom116 0.05824789
orbit1                   orbit1 0.05462615
graph28                 graph28 0.05185859
bigcom4                 bigcom4 0.05009352
orbit13                 orbit13 0.04933041
upto_fourth         upto_fourth 0.03425218
graph26                 graph26 0.02595795
membership_s5     membership_s5 0.02527760
upto_third           upto_third 0.01936553
membership_s15   membership_s15 0.01672141
membership_s27   membership_s27 0.01592030
orbit70                 orbit70 0.01121575
graph29                 graph29 0.00000000
orbit0                   orbit0 0.00000000
orbit3                   orbit3 0.00000000
orbit8                   orbit8 0.00000000
orbit14                 orbit14 0.00000000
orbit22                 orbit22 0.00000000
orbit34                 orbit34 0.00000000
orbit43                 orbit43 0.00000000
orbit44                 orbit44 0.00000000
orbit67                 orbit67 0.00000000
orbit68                 orbit68 0.00000000
orbit71                 orbit71 0.00000000
orbit72                 orbit72 0.00000000
eccrad                   eccrad 0.00000000
hubscore               hubscore 0.00000000
evcent                   evcent 0.00000000
first                     first 0.00000000
second                   second 0.00000000
bigcom1                 bigcom1 0.00000000
bigcom2                 bigcom2 0.00000000
bigcom6                 bigcom6 0.00000000
bigcom8                 bigcom8 0.00000000
bigcom9                 bigcom9 0.00000000
bigcom13               bigcom13 0.00000000
bigcom15               bigcom15 0.00000000
bigcom16               bigcom16 0.00000000
bigcom21               bigcom21 0.00000000
bigcom24               bigcom24 0.00000000
bigcom31               bigcom31 0.00000000
bigcom32               bigcom32 0.00000000
bigcom33               bigcom33 0.00000000
bigcom34               bigcom34 0.00000000
bigcom36               bigcom36 0.00000000
bigcom37               bigcom37 0.00000000
bigcom38               bigcom38 0.00000000
bigcom39               bigcom39 0.00000000
bigcom40               bigcom40 0.00000000
bigcom43               bigcom43 0.00000000
bigcom44               bigcom44 0.00000000
bigcom47               bigcom47 0.00000000
bigcom49               bigcom49 0.00000000
bigcom50               bigcom50 0.00000000
bigcom51               bigcom51 0.00000000
bigcom52               bigcom52 0.00000000
bigcom54               bigcom54 0.00000000
bigcom56               bigcom56 0.00000000
bigcom62               bigcom62 0.00000000
bigcom66               bigcom66 0.00000000
bigcom68               bigcom68 0.00000000
bigcom69               bigcom69 0.00000000
bigcom71               bigcom71 0.00000000
bigcom72               bigcom72 0.00000000
bigcom73               bigcom73 0.00000000
bigcom74               bigcom74 0.00000000
bigcom75               bigcom75 0.00000000
bigcom76               bigcom76 0.00000000
bigcom77               bigcom77 0.00000000
bigcom79               bigcom79 0.00000000
bigcom80               bigcom80 0.00000000
bigcom82               bigcom82 0.00000000
bigcom83               bigcom83 0.00000000
bigcom84               bigcom84 0.00000000
bigcom85               bigcom85 0.00000000
bigcom87               bigcom87 0.00000000
bigcom89               bigcom89 0.00000000
bigcom91               bigcom91 0.00000000
bigcom93               bigcom93 0.00000000
bigcom96               bigcom96 0.00000000
bigcom97               bigcom97 0.00000000
bigcom98               bigcom98 0.00000000
bigcom99               bigcom99 0.00000000
bigcom101             bigcom101 0.00000000
bigcom104             bigcom104 0.00000000
bigcom106             bigcom106 0.00000000
bigcom109             bigcom109 0.00000000
bigcom113             bigcom113 0.00000000
bigcom120             bigcom120 0.00000000
bigcom123             bigcom123 0.00000000
bigcom126             bigcom126 0.00000000
bigcom127             bigcom127 0.00000000
bigcom137             bigcom137 0.00000000
bigcom139             bigcom139 0.00000000
bigcom140             bigcom140 0.00000000
bigcom143             bigcom143 0.00000000
bigcom145             bigcom145 0.00000000
bigcom146             bigcom146 0.00000000
bigcom147             bigcom147 0.00000000
bigcom149             bigcom149 0.00000000
bigcom153             bigcom153 0.00000000
bigcom154             bigcom154 0.00000000
bigcom156             bigcom156 0.00000000
bigcom157             bigcom157 0.00000000
bigcom158             bigcom158 0.00000000
bigcom160             bigcom160 0.00000000
bigcom161             bigcom161 0.00000000
bigcom162             bigcom162 0.00000000
bigcom164             bigcom164 0.00000000
bigcom166             bigcom166 0.00000000
bigcom167             bigcom167 0.00000000
bigcom171             bigcom171 0.00000000
bigcom173             bigcom173 0.00000000
bigcom175             bigcom175 0.00000000
bigcom176             bigcom176 0.00000000
bigcom177             bigcom177 0.00000000
bigcom178             bigcom178 0.00000000
bigcom180             bigcom180 0.00000000
bigcom181             bigcom181 0.00000000
bigcom184             bigcom184 0.00000000
bigcom186             bigcom186 0.00000000
bigcom187             bigcom187 0.00000000
bigcom189             bigcom189 0.00000000
bigcom194             bigcom194 0.00000000
bigcom195             bigcom195 0.00000000
bigcom196             bigcom196 0.00000000
bigcom204             bigcom204 0.00000000
bigcom205             bigcom205 0.00000000
bigcom212             bigcom212 0.00000000
bigcom214             bigcom214 0.00000000
bigcom222             bigcom222 0.00000000
bigcom223             bigcom223 0.00000000
bigcom226             bigcom226 0.00000000
bigcom227             bigcom227 0.00000000
bigcom229             bigcom229 0.00000000
bigcom233             bigcom233 0.00000000
bigcom236             bigcom236 0.00000000
bigcom237             bigcom237 0.00000000
bigcom246             bigcom246 0.00000000
bigcom248             bigcom248 0.00000000
bigcom249             bigcom249 0.00000000
bigcom250             bigcom250 0.00000000
bigcom254             bigcom254 0.00000000
bigcom266             bigcom266 0.00000000
bigcom269             bigcom269 0.00000000
bigcom272             bigcom272 0.00000000
bigcom274             bigcom274 0.00000000
bigcom281             bigcom281 0.00000000
bigcom291             bigcom291 0.00000000
bigcom292             bigcom292 0.00000000
bigcom295             bigcom295 0.00000000
bigcom299             bigcom299 0.00000000
bigcom301             bigcom301 0.00000000
bigcom306             bigcom306 0.00000000
bigcom309             bigcom309 0.00000000
bigcom314             bigcom314 0.00000000
bigcom321             bigcom321 0.00000000
bigcom341             bigcom341 0.00000000
bigcom350             bigcom350 0.00000000
bigcom353             bigcom353 0.00000000
bigcom359             bigcom359 0.00000000
bigcom363             bigcom363 0.00000000
bigcom365             bigcom365 0.00000000
bigcom385             bigcom385 0.00000000
bigcom386             bigcom386 0.00000000
bigcom408             bigcom408 0.00000000
bigcom412             bigcom412 0.00000000
bigcom480             bigcom480 0.00000000
membership_s3     membership_s3 0.00000000
membership_s4     membership_s4 0.00000000
membership_s6     membership_s6 0.00000000
membership_s7     membership_s7 0.00000000
membership_s8     membership_s8 0.00000000
membership_s9     membership_s9 0.00000000
membership_s11   membership_s11 0.00000000
membership_s12   membership_s12 0.00000000
membership_s14   membership_s14 0.00000000
membership_s16   membership_s16 0.00000000
membership_s17   membership_s17 0.00000000
membership_s18   membership_s18 0.00000000
membership_s20   membership_s20 0.00000000
membership_s21   membership_s21 0.00000000
membership_s22   membership_s22 0.00000000
membership_s24   membership_s24 0.00000000
membership_s25   membership_s25 0.00000000
membership_s26   membership_s26 0.00000000
membership_s28   membership_s28 0.00000000
membership_s31   membership_s31 0.00000000
membership_s33   membership_s33 0.00000000
membership_s36   membership_s36 0.00000000
membership_s37   membership_s37 0.00000000
[1] "Dataset: med_TnotC Model RF, run: 8 of 10 2015-06-22 17:25:39"
     |      Out-of-bag   |
Tree |      MSE  %Var(y) |
   1 |  0.03726   218.68 |
   2 |  0.03175   186.37 |
   3 |  0.03081   180.81 |
   4 |  0.02753   161.55 |
   5 |  0.02666   156.50 |
   6 |  0.02522   148.05 |
   7 |  0.02515   147.62 |
   8 |  0.02494   146.39 |
   9 |  0.02378   139.55 |
  10 |  0.02316   135.93 |
  11 |   0.0226   132.67 |
  12 |  0.02214   129.96 |
  13 |  0.02186   128.28 |
  14 |   0.0214   125.57 |
  15 |  0.02094   122.90 |
  16 |  0.02062   121.00 |
  17 |  0.02059   120.85 |
  18 |   0.0203   119.17 |
  19 |  0.02005   117.68 |
  20 |  0.02001   117.44 |
  21 |  0.01977   116.06 |
  22 |  0.01994   117.06 |
  23 |  0.01984   116.45 |
  24 |   0.0197   115.63 |
  25 |  0.01948   114.36 |
  26 |  0.01944   114.10 |
  27 |  0.01936   113.63 |
  28 |  0.01926   113.05 |
  29 |   0.0192   112.70 |
  30 |  0.01906   111.85 |
  31 |    0.019   111.54 |
  32 |  0.01888   110.82 |
  33 |  0.01882   110.44 |
  34 |  0.01877   110.17 |
  35 |  0.01875   110.03 |
  36 |  0.01863   109.37 |
  37 |  0.01863   109.37 |
  38 |   0.0186   109.15 |
  39 |  0.01855   108.86 |
  40 |  0.01848   108.47 |
  41 |  0.01844   108.23 |
  42 |  0.01841   108.06 |
  43 |  0.01834   107.64 |
  44 |  0.01832   107.54 |
  45 |  0.01838   107.86 |
  46 |  0.01841   108.08 |
  47 |  0.01838   107.87 |
  48 |  0.01836   107.74 |
  49 |  0.01831   107.49 |
  50 |  0.01836   107.73 |
  51 |  0.01831   107.48 |
  52 |  0.01833   107.59 |
  53 |  0.01832   107.52 |
  54 |  0.01829   107.36 |
  55 |   0.0183   107.39 |
  56 |   0.0183   107.40 |
  57 |  0.01826   107.19 |
  58 |  0.01823   107.02 |
  59 |  0.01822   106.92 |
  60 |  0.01822   106.96 |
  61 |  0.01821   106.85 |
  62 |  0.01813   106.41 |
  63 |   0.0181   106.23 |
  64 |  0.01808   106.13 |
  65 |  0.01811   106.26 |
  66 |  0.01808   106.12 |
  67 |   0.0181   106.22 |
  68 |  0.01808   106.11 |
  69 |  0.01806   105.97 |
  70 |  0.01802   105.75 |
  71 |  0.01797   105.47 |
  72 |  0.01797   105.44 |
  73 |  0.01794   105.29 |
  74 |  0.01796   105.40 |
  75 |  0.01792   105.15 |
  76 |  0.01793   105.21 |
  77 |  0.01793   105.23 |
  78 |  0.01793   105.26 |
  79 |  0.01793   105.22 |
  80 |  0.01795   105.34 |
  81 |  0.01795   105.38 |
  82 |   0.0179   105.06 |
  83 |  0.01792   105.17 |
  84 |  0.01791   105.09 |
  85 |  0.01786   104.84 |
  86 |  0.01783   104.66 |
  87 |  0.01784   104.71 |
  88 |  0.01785   104.75 |
  89 |  0.01783   104.66 |
  90 |  0.01784   104.68 |
  91 |  0.01785   104.77 |
  92 |  0.01784   104.73 |
  93 |  0.01784   104.71 |
  94 |  0.01785   104.79 |
  95 |  0.01785   104.75 |
  96 |  0.01783   104.65 |
  97 |  0.01784   104.70 |
  98 |  0.01784   104.70 |
  99 |  0.01783   104.67 |
 100 |  0.01784   104.68 |
[1] "Random Forest variable coefficients"
                      %IncMSE IncNodePurity
graph0           8.227456e-05  6.072125e-02
graph1           7.755775e-04  2.225980e-01
graph2           2.475794e-04  2.268704e-01
graph3           4.549134e-04  1.962780e-01
graph4           6.622089e-04  2.566040e-01
graph5           2.088925e-03  2.576493e-01
graph6           3.173759e-04  3.074022e-01
graph7           1.920477e-03  4.615381e-01
graph8           5.295992e-05  7.271611e-02
graph9           2.954112e-04  1.970444e-01
graph10          2.163438e-03  2.577688e-01
graph11          3.163297e-03  4.564484e-01
graph12          1.774240e-03  2.272126e-01
graph13          9.757036e-05  1.960779e-01
graph14          5.951715e-04  1.721897e-01
graph15          1.896606e-03  3.363212e-01
graph16          6.107514e-04  2.481212e-01
graph17          1.208857e-03  4.836137e-01
graph18          5.137302e-04  2.628156e-01
graph19          8.152148e-04  3.148536e-01
graph20          1.854344e-03  6.179203e-01
graph21          6.988526e-04  2.062284e-01
graph22          2.623458e-04  2.184442e-01
graph23          1.166042e-03  5.294240e-01
graph24          2.599156e-03  5.308612e-01
graph25          7.656073e-04  2.678979e-01
graph26          1.793343e-03  3.419930e-01
graph27          7.905366e-04  2.743638e-01
graph28          3.648603e-04  1.522094e-01
graph29          3.082693e-05  9.510428e-02
orbit0           8.258566e-05  3.580077e-02
orbit1           2.566740e-04  2.131242e-01
orbit2           1.282961e-04  2.254434e-01
orbit3           7.274996e-05  9.127164e-02
orbit4           8.829924e-04  2.436407e-01
orbit5           3.525339e-04  2.642613e-01
orbit6           6.933917e-04  2.819917e-01
orbit7           3.000841e-04  4.762222e-01
orbit8           8.562057e-04  3.091015e-01
orbit9           6.681925e-04  3.310639e-01
orbit10          9.235523e-04  2.686054e-01
orbit11          3.165223e-04  2.400257e-01
orbit12          1.936326e-03  3.086911e-01
orbit13          7.360133e-04  3.026515e-01
orbit14          3.449586e-04  1.376459e-01
orbit15          6.349160e-04  3.410102e-01
orbit16          2.607854e-04  3.523916e-01
orbit17          9.457861e-04  3.129024e-01
orbit18          1.599622e-03  1.045230e+00
orbit19          6.754588e-04  3.192771e-01
orbit20          2.857785e-04  1.949162e-01
orbit21          1.031042e-04  5.668952e-01
orbit22          2.474505e-03  4.102989e-01
orbit23          1.240888e-04  1.563182e-01
orbit24          1.730025e-03  7.626429e-01
orbit25          5.170684e-04  2.463262e-01
orbit26          1.043941e-03  3.200804e-01
orbit27          1.107862e-03  3.289098e-01
orbit28          7.981772e-06  1.953643e-01
orbit29          9.483461e-04  2.367996e-01
orbit30          5.845883e-04  3.789161e-01
orbit31          3.712204e-04  3.565575e-01
orbit32          1.382032e-03  3.181010e-01
orbit33          4.093028e-04  1.607763e-01
orbit34          1.464157e-03  3.142512e-01
orbit35          1.678526e-03  2.312937e-01
orbit36          2.113962e-03  4.794377e-01
orbit37          1.133390e-03  4.544088e-01
orbit38          1.070666e-03  4.073823e-01
orbit39          2.417456e-03  3.937724e-01
orbit40          6.028491e-04  3.280602e-01
orbit41          5.373465e-04  3.113459e-01
orbit42          8.843519e-04  3.112525e-01
orbit43          4.476090e-04  2.586034e-01
orbit44          6.005107e-04  2.263014e-01
orbit45          1.622186e-03  8.121338e-01
orbit46          7.642132e-04  3.868507e-01
orbit47          1.567599e-03  1.608345e-01
orbit48          1.112267e-03  1.657181e-01
orbit49          1.099157e-03  5.839638e-01
orbit50          2.590740e-04  2.052156e-01
orbit51          3.163284e-04  2.106587e-01
orbit52          1.572142e-03  5.546121e-01
orbit53          6.575437e-04  3.698412e-01
orbit54          5.444537e-04  4.279149e-01
orbit55          9.552279e-05  1.008100e-01
orbit56          9.491563e-04  6.878223e-01
orbit57          6.480085e-05  8.757035e-02
orbit58          2.081538e-04  1.030825e-01
orbit59          8.930610e-04  3.279787e-01
orbit60          5.676555e-04  1.816560e-01
orbit61          6.162518e-04  4.288875e-01
orbit62          3.968511e-04  4.519260e-01
orbit63          1.035862e-03  4.738243e-01
orbit64          6.534431e-04  4.863622e-01
orbit65          1.358469e-03  3.166925e-01
orbit66          3.734819e-04  1.458279e-01
orbit67          5.358350e-05  1.786025e-01
orbit68          7.965558e-04  1.844486e-01
orbit69          5.607918e-04  5.262594e-01
orbit70          1.040270e-03  2.311196e-01
orbit71          2.599136e-04  1.889238e-01
orbit72          5.340901e-05  1.117586e-01
AP               1.040367e-05  9.808984e-02
bet              1.882378e-04  8.008645e-01
ecc             -6.636708e-06  1.130184e-01
eccrad           1.049094e-04  1.339755e-01
close            6.215998e-04  1.937286e-01
constraint       3.700644e-04  6.412870e-01
coreness         3.425991e-04  4.321810e-01
knn              1.535126e-03  3.902119e-01
hubscore         2.255496e-04  1.308781e-01
pagerank         2.953496e-04  7.529445e-01
trans            3.521262e-04  6.440809e-01
evcent           3.120629e-04  6.382495e-02
first            9.513524e-05  1.004017e-01
upto_second      2.510651e-04  1.878014e-01
upto_third       1.373875e-05  1.192135e-01
upto_fourth     -1.557622e-05  4.574290e-02
upto_fifth       8.768262e-04  4.984336e-01
upto_sixth       5.285486e-04  5.728303e-01
second           1.714646e-05  2.318026e-01
third            1.431819e-03  9.595242e-01
fourth           6.280660e-04  5.370563e-01
fifth            1.833026e-03  5.134130e-01
sixth            1.557630e-03  4.492983e-01
ratio1           7.895491e-04  4.366740e-01
ratio2           1.474360e-03  6.807745e-01
ratio3           1.817962e-03  5.052359e-01
ratio4           3.812100e-03  1.093931e+00
ratio5           1.259270e-03  1.900344e+00
ratio6           3.575670e-04  5.252399e-01
selfinter       -2.002035e-05  1.575392e-01
walktrap_vertex -1.694960e-05  8.822503e-01
bigcom1          0.000000e+00  2.428613e-19
bigcom2          0.000000e+00  3.469447e-20
bigcom3          2.639444e-04  1.366753e-01
bigcom4         -1.353194e-05  4.283687e-03
bigcom6          0.000000e+00  3.469447e-20
bigcom8          0.000000e+00  0.000000e+00
bigcom9          0.000000e+00  0.000000e+00
bigcom11         4.718929e-05  4.920971e-01
bigcom13         0.000000e+00  0.000000e+00
bigcom15         0.000000e+00  0.000000e+00
bigcom16         0.000000e+00  0.000000e+00
bigcom21         0.000000e+00  0.000000e+00
bigcom22        -9.604123e-06  4.034067e-02
bigcom24         0.000000e+00  0.000000e+00
bigcom26         6.984326e-04  4.141819e-01
bigcom28         4.816969e-04  2.522636e-01
bigcom30         2.142797e-03  2.760335e+00
bigcom31         0.000000e+00  0.000000e+00
bigcom32         0.000000e+00  0.000000e+00
bigcom33         0.000000e+00  0.000000e+00
bigcom34         0.000000e+00  0.000000e+00
bigcom36         0.000000e+00  0.000000e+00
bigcom37         0.000000e+00  0.000000e+00
bigcom38        -4.019933e-05  5.776383e-01
bigcom39         0.000000e+00  0.000000e+00
bigcom40         0.000000e+00  5.204170e-20
bigcom43         0.000000e+00  0.000000e+00
bigcom44         0.000000e+00  0.000000e+00
bigcom46         3.014648e-05  6.376918e-01
bigcom47         0.000000e+00  0.000000e+00
bigcom49         0.000000e+00  0.000000e+00
bigcom50         0.000000e+00  0.000000e+00
bigcom51         0.000000e+00  0.000000e+00
bigcom52         1.359688e-04  8.297786e-01
bigcom54         0.000000e+00  0.000000e+00
bigcom56         0.000000e+00  0.000000e+00
bigcom62         0.000000e+00  0.000000e+00
bigcom66         0.000000e+00  0.000000e+00
bigcom68         0.000000e+00  0.000000e+00
bigcom69         0.000000e+00  0.000000e+00
bigcom71         0.000000e+00  0.000000e+00
bigcom72         0.000000e+00  0.000000e+00
bigcom73         0.000000e+00  0.000000e+00
bigcom74         0.000000e+00  0.000000e+00
bigcom75        -1.163583e-05  3.242400e-01
bigcom76         0.000000e+00  0.000000e+00
bigcom77         0.000000e+00  2.775558e-19
bigcom79         0.000000e+00  0.000000e+00
bigcom80         0.000000e+00  0.000000e+00
bigcom82         0.000000e+00  0.000000e+00
bigcom83         0.000000e+00  0.000000e+00
bigcom84         0.000000e+00  0.000000e+00
bigcom85         0.000000e+00  4.336809e-21
bigcom87         0.000000e+00  0.000000e+00
bigcom89         0.000000e+00  0.000000e+00
bigcom91         3.504210e-05  3.212285e-01
bigcom92        -1.245656e-04  1.154043e-01
bigcom93         0.000000e+00  0.000000e+00
bigcom96         0.000000e+00  0.000000e+00
bigcom97         0.000000e+00  0.000000e+00
bigcom98         0.000000e+00  0.000000e+00
bigcom99         0.000000e+00  0.000000e+00
bigcom101        0.000000e+00  0.000000e+00
bigcom104        0.000000e+00  0.000000e+00
bigcom106        0.000000e+00  0.000000e+00
bigcom109        0.000000e+00  0.000000e+00
bigcom113        0.000000e+00  0.000000e+00
bigcom116        7.806933e-05  3.102575e-02
bigcom120        0.000000e+00  0.000000e+00
bigcom123        0.000000e+00  0.000000e+00
bigcom126        0.000000e+00  0.000000e+00
bigcom127        0.000000e+00  1.387779e-19
bigcom137        0.000000e+00  0.000000e+00
bigcom139        0.000000e+00  0.000000e+00
bigcom140        0.000000e+00  0.000000e+00
bigcom143        0.000000e+00  0.000000e+00
bigcom145        0.000000e+00  2.775558e-19
bigcom146        0.000000e+00  0.000000e+00
bigcom147        0.000000e+00  0.000000e+00
bigcom149        0.000000e+00  0.000000e+00
bigcom153        0.000000e+00  0.000000e+00
bigcom154        0.000000e+00  0.000000e+00
bigcom156        0.000000e+00  0.000000e+00
bigcom157        0.000000e+00  0.000000e+00
bigcom158        0.000000e+00  0.000000e+00
bigcom160        0.000000e+00  1.387779e-19
bigcom161        0.000000e+00  0.000000e+00
bigcom162        0.000000e+00  0.000000e+00
bigcom164        0.000000e+00  0.000000e+00
bigcom166        0.000000e+00  0.000000e+00
bigcom167        5.844535e-06  9.000000e-03
bigcom171        0.000000e+00  0.000000e+00
bigcom173        0.000000e+00  0.000000e+00
bigcom175        0.000000e+00  0.000000e+00
bigcom176        0.000000e+00  0.000000e+00
bigcom177        0.000000e+00  0.000000e+00
bigcom178        0.000000e+00  0.000000e+00
bigcom180        0.000000e+00  0.000000e+00
bigcom181        0.000000e+00  0.000000e+00
bigcom184        0.000000e+00  0.000000e+00
bigcom186        2.490264e-05  6.402722e-01
bigcom187       -6.016577e-06  3.316823e-01
bigcom189        0.000000e+00  3.469447e-20
bigcom194        0.000000e+00  3.469447e-20
bigcom195        0.000000e+00  0.000000e+00
bigcom196       -4.437450e-05  4.603909e-01
bigcom204        0.000000e+00  0.000000e+00
bigcom205        0.000000e+00  0.000000e+00
bigcom212        0.000000e+00  0.000000e+00
bigcom214        0.000000e+00  0.000000e+00
bigcom222        0.000000e+00  0.000000e+00
bigcom223        0.000000e+00  0.000000e+00
bigcom226        0.000000e+00  0.000000e+00
bigcom227        0.000000e+00  0.000000e+00
bigcom229        0.000000e+00  0.000000e+00
bigcom233        0.000000e+00  0.000000e+00
bigcom236        0.000000e+00  0.000000e+00
bigcom237        0.000000e+00  0.000000e+00
bigcom246        0.000000e+00  1.387779e-19
bigcom248        0.000000e+00  0.000000e+00
bigcom249        0.000000e+00  1.387779e-19
bigcom250        0.000000e+00  0.000000e+00
bigcom254        0.000000e+00  0.000000e+00
bigcom266        0.000000e+00  0.000000e+00
bigcom269        0.000000e+00  0.000000e+00
bigcom272        0.000000e+00  0.000000e+00
bigcom274        0.000000e+00  0.000000e+00
bigcom281        0.000000e+00  0.000000e+00
bigcom291        0.000000e+00  0.000000e+00
bigcom292        0.000000e+00  0.000000e+00
bigcom295        0.000000e+00  0.000000e+00
bigcom299        0.000000e+00  0.000000e+00
bigcom301        0.000000e+00  0.000000e+00
bigcom306        0.000000e+00  0.000000e+00
bigcom309        0.000000e+00  0.000000e+00
bigcom314        0.000000e+00  0.000000e+00
bigcom321        0.000000e+00  0.000000e+00
bigcom341        0.000000e+00  0.000000e+00
bigcom350        0.000000e+00  0.000000e+00
bigcom353        0.000000e+00  0.000000e+00
bigcom359        0.000000e+00  0.000000e+00
bigcom363        0.000000e+00  1.387779e-19
bigcom365        0.000000e+00  0.000000e+00
bigcom385        1.185360e-05  5.408980e-01
bigcom386        0.000000e+00  0.000000e+00
bigcom408        0.000000e+00  0.000000e+00
bigcom412        0.000000e+00  0.000000e+00
bigcom480        0.000000e+00  0.000000e+00
spin_vertex      4.244776e-05  4.965512e-01
membership_s1    4.293011e-04  7.592498e-02
membership_s3    0.000000e+00  0.000000e+00
membership_s4    0.000000e+00  0.000000e+00
membership_s5    1.410471e-04  1.270061e-01
membership_s6    0.000000e+00  0.000000e+00
membership_s7    1.911117e-05  4.265827e-02
membership_s8    0.000000e+00  0.000000e+00
membership_s9    0.000000e+00  8.673617e-21
membership_s11   0.000000e+00  0.000000e+00
membership_s12   0.000000e+00  2.775558e-19
membership_s14   0.000000e+00  0.000000e+00
membership_s15   1.112954e-04  2.074708e-01
membership_s16   0.000000e+00  0.000000e+00
membership_s17   0.000000e+00  0.000000e+00
membership_s18   0.000000e+00  1.387779e-19
membership_s20   0.000000e+00  0.000000e+00
membership_s21  -6.458962e-05  1.485142e-01
membership_s22   0.000000e+00  1.387779e-19
membership_s24   0.000000e+00  0.000000e+00
membership_s25   0.000000e+00  2.775558e-19
membership_s26   0.000000e+00  0.000000e+00
membership_s27   1.180638e-05  1.961297e-02
membership_s28   0.000000e+00  0.000000e+00
membership_s30   5.876699e-05  7.781800e-02
membership_s31  -2.499135e-06  3.793090e-02
membership_s32   9.573720e-04  6.678153e-01
membership_s33   0.000000e+00  0.000000e+00
membership_s36   5.792247e-05  1.127210e-02
membership_s37   0.000000e+00  0.000000e+00
V1               3.728891e-03  1.111036e+00
V2               1.398610e-03  1.575906e+00
pdi              3.300002e-05  1.261118e-01
adhesion         1.475680e-02  1.444364e+00
cohesion         1.615825e-02  1.228071e+00
inner            1.009275e-02  1.294509e+00
outer            4.415652e-03  1.529829e+00
ioratio          6.661072e-03  1.138014e+00
comsize          8.241869e-03  2.492776e+00
[1] "Dataset: med_TnotC Model GLM, run: 8 of 10 2015-06-22 17:26:50"
[1] "glmnet variable coefficients"
                     [,1]          [,2]
(Intercept)     -4.037333 -3.222456e+02
graph0           0.000000 -2.169612e-03
graph1           0.000000  1.625337e-05
graph2           0.000000  8.382357e-03
graph3           0.000000  0.000000e+00
graph4           0.000000  0.000000e+00
graph5           0.000000  2.545847e-04
graph6           0.000000  0.000000e+00
graph7           0.000000  0.000000e+00
graph8           0.000000 -7.735290e-03
graph9           0.000000 -3.798756e-08
graph10          0.000000  1.324891e-10
graph11          0.000000  0.000000e+00
graph12          0.000000 -1.644863e-07
graph13          0.000000  0.000000e+00
graph14          0.000000  1.450505e-08
graph15          0.000000  1.500308e-05
graph16          0.000000  0.000000e+00
graph17          0.000000  0.000000e+00
graph18          0.000000 -1.659984e-06
graph19          0.000000 -3.409826e-06
graph20          0.000000  5.490275e-06
graph21          0.000000  1.319489e-05
graph22          0.000000 -1.369213e-05
graph23          0.000000  0.000000e+00
graph24          0.000000  2.025821e-05
graph25          0.000000  0.000000e+00
graph26          0.000000  0.000000e+00
graph27          0.000000 -1.003747e-06
graph28          0.000000  0.000000e+00
graph29          0.000000 -5.779949e-03
orbit0           0.000000 -1.288978e-03
orbit1           0.000000  3.841412e-05
orbit2           0.000000  0.000000e+00
orbit3           0.000000  8.083634e-03
orbit4           0.000000  0.000000e+00
orbit5           0.000000  1.622741e-06
orbit6           0.000000  0.000000e+00
orbit7           0.000000 -2.714793e-05
orbit8           0.000000  2.261566e-04
orbit9           0.000000  0.000000e+00
orbit10          0.000000  0.000000e+00
orbit11          0.000000  4.833947e-04
orbit12          0.000000 -9.192423e-05
orbit13          0.000000  1.468425e-03
orbit14          0.000000 -7.496973e-03
orbit15          0.000000 -4.893847e-08
orbit16          0.000000 -1.844373e-07
orbit17          0.000000 -1.307187e-07
orbit18          0.000000 -5.402680e-09
orbit19          0.000000  7.171864e-09
orbit20          0.000000 -4.043488e-09
orbit21          0.000000 -4.812878e-07
orbit22          0.000000  0.000000e+00
orbit23          0.000000  9.986681e-07
orbit24          0.000000 -5.871396e-07
orbit25          0.000000 -1.186296e-09
orbit26          0.000000  1.626922e-06
orbit27          0.000000  2.789310e-06
orbit28          0.000000 -1.330378e-13
orbit29          0.000000 -1.047691e-06
orbit30          0.000000 -6.642674e-06
orbit31          0.000000  0.000000e+00
orbit32          0.000000  6.289210e-08
orbit33          0.000000 -1.960269e-04
orbit34          0.000000  1.460368e-05
orbit35          0.000000  0.000000e+00
orbit36          0.000000 -9.153853e-08
orbit37          0.000000 -1.598274e-08
orbit38          0.000000  2.103688e-05
orbit39          0.000000 -2.117255e-07
orbit40          0.000000  5.509120e-09
orbit41          0.000000 -2.595406e-05
orbit42          0.000000  4.904060e-04
orbit43          0.000000 -2.504318e-06
orbit44          0.000000  1.146003e-04
orbit45          0.000000 -2.977306e-06
orbit46          0.000000 -8.621266e-06
orbit47          0.000000 -4.143876e-05
orbit48          0.000000 -9.006384e-06
orbit49          0.000000  1.481240e-05
orbit50          0.000000 -9.004105e-04
orbit51          0.000000  1.565100e-05
orbit52          0.000000  5.697526e-05
orbit53          0.000000  8.633826e-05
orbit54          0.000000 -9.867587e-06
orbit55          0.000000 -1.105669e-03
orbit56          0.000000  1.288007e-04
orbit57          0.000000 -2.333590e-05
orbit58          0.000000 -4.942407e-04
orbit59          0.000000  3.751582e-05
orbit60          0.000000  8.253932e-11
orbit61          0.000000  1.310226e-03
orbit62          0.000000 -8.004739e-04
orbit63          0.000000 -5.861600e-06
orbit64          0.000000  2.213844e-04
orbit65          0.000000 -2.181099e-04
orbit66          0.000000  5.546679e-04
orbit67          0.000000  7.697767e-04
orbit68          0.000000 -8.799022e-10
orbit69          0.000000 -8.834664e-03
orbit70          0.000000  1.366568e-03
orbit71          0.000000 -3.744935e-03
orbit72          0.000000 -5.711880e-03
AP               0.000000  3.233177e-01
bet              0.000000  1.072447e-06
ecc              0.000000  1.527648e-02
eccrad           0.000000  8.228359e-02
close            0.000000  2.086939e+00
constraint       0.000000  3.408393e+00
coreness         0.000000  1.085943e-02
knn              0.000000 -2.317464e-03
hubscore         0.000000  1.639913e+00
pagerank         0.000000 -2.413642e-01
trans            0.000000 -1.022859e+00
evcent           0.000000  6.394903e-01
first            0.000000 -2.409936e-03
upto_second      0.000000  0.000000e+00
upto_third       0.000000  0.000000e+00
upto_fourth      0.000000 -2.457580e-04
upto_fifth       0.000000  6.646267e-03
upto_sixth       0.000000  1.670186e-02
second           0.000000  0.000000e+00
third            0.000000  0.000000e+00
fourth           0.000000  0.000000e+00
fifth            0.000000  4.707950e-04
sixth            0.000000 -8.697203e-03
ratio1           0.000000 -1.758686e-03
ratio2           0.000000 -2.342100e-03
ratio3           0.000000  3.560239e-01
ratio4           0.000000 -2.868527e+00
ratio5           0.000000  1.140366e+01
ratio6           0.000000 -3.225969e-02
selfinter        0.000000  2.693166e-02
walktrap_vertex  0.000000 -2.532253e-01
bigcom1          0.000000 -1.137837e+00
bigcom2          0.000000 -6.461434e-01
bigcom3          0.000000 -2.752881e-03
bigcom4          0.000000 -1.160048e-01
bigcom6          0.000000 -4.926894e-01
bigcom8          0.000000 -1.220994e+00
bigcom9          0.000000 -5.993654e-01
bigcom11         0.000000  1.378109e+00
bigcom13         0.000000 -8.445032e-01
bigcom15         0.000000 -4.984765e-01
bigcom16         0.000000 -2.890379e-01
bigcom21         0.000000 -1.064115e+00
bigcom22         0.000000  4.006635e-01
bigcom24         0.000000 -3.199848e-01
bigcom26         0.000000  9.414066e-01
bigcom28         0.000000  2.669187e-01
bigcom30         0.000000  2.194678e+00
bigcom31         0.000000 -3.245466e-01
bigcom32         0.000000 -1.091468e+00
bigcom33         0.000000  0.000000e+00
bigcom34         0.000000 -5.864399e-01
bigcom36         0.000000 -5.282902e-01
bigcom37         0.000000 -2.024340e-01
bigcom38         0.000000  3.058791e+00
bigcom39         0.000000 -9.566929e-01
bigcom40         0.000000 -3.334428e-01
bigcom43         0.000000 -5.161115e-01
bigcom44         0.000000 -9.281290e-02
bigcom46         0.000000  2.058851e+00
bigcom47         0.000000 -1.202677e+00
bigcom49         0.000000 -3.202872e-01
bigcom50         0.000000 -6.633678e-01
bigcom51         0.000000 -8.455106e-01
bigcom52         0.000000  2.797270e+00
bigcom54         0.000000  0.000000e+00
bigcom56         0.000000 -8.703066e-01
bigcom62         0.000000 -9.290776e-01
bigcom66         0.000000 -4.315898e-01
bigcom68         0.000000 -1.669990e-01
bigcom69         0.000000 -8.737583e-01
bigcom71         0.000000  0.000000e+00
bigcom72         0.000000  0.000000e+00
bigcom73         0.000000 -1.271619e+00
bigcom74         0.000000 -1.036735e+00
bigcom75         0.000000  1.612606e+00
bigcom76         0.000000 -5.462157e-01
bigcom77         0.000000 -1.102321e+00
bigcom79         0.000000 -7.204947e-01
bigcom80         0.000000 -1.503037e+00
bigcom82         0.000000 -5.145459e-01
bigcom83         0.000000  0.000000e+00
bigcom84         0.000000 -8.840081e-01
bigcom85         0.000000 -2.594457e-01
bigcom87         0.000000 -1.188036e+00
bigcom89         0.000000  0.000000e+00
bigcom91         0.000000  1.336293e+00
bigcom92         0.000000  1.360363e+00
bigcom93         0.000000  0.000000e+00
bigcom96         0.000000 -7.334071e-01
bigcom97         0.000000 -8.963576e-01
bigcom98         0.000000 -5.218138e-01
bigcom99         0.000000  0.000000e+00
bigcom101        0.000000 -1.564614e-01
bigcom104        0.000000 -4.919097e-01
bigcom106        0.000000 -9.470195e-01
bigcom109        0.000000 -2.584965e-01
bigcom113        0.000000 -9.730964e-01
bigcom116        0.000000 -4.387195e-02
bigcom120        0.000000 -9.211955e-01
bigcom123        0.000000 -7.046650e-01
bigcom126        0.000000 -2.983326e-01
bigcom127        0.000000 -5.684879e-01
bigcom137        0.000000 -1.107833e+00
bigcom139        0.000000 -6.609863e-01
bigcom140        0.000000 -5.474167e-01
bigcom143        0.000000 -1.949946e-01
bigcom145        0.000000  0.000000e+00
bigcom146        0.000000  0.000000e+00
bigcom147        0.000000 -2.590502e-01
bigcom149        0.000000 -5.559629e-01
bigcom153        0.000000 -6.807540e-01
bigcom154        0.000000  0.000000e+00
bigcom156        0.000000 -1.132834e+00
bigcom157        0.000000  0.000000e+00
bigcom158        0.000000 -6.270003e-01
bigcom160        0.000000 -6.291598e-01
bigcom161        0.000000 -5.467911e-01
bigcom162        0.000000 -2.074586e-01
bigcom164        0.000000 -4.773043e-01
bigcom166        0.000000 -3.954492e-01
bigcom167        0.000000 -1.467516e+00
bigcom171        0.000000 -1.121866e+00
bigcom173        0.000000 -8.127527e-01
bigcom175        0.000000  0.000000e+00
bigcom176        0.000000 -2.127275e-01
bigcom177        0.000000 -4.753943e-01
bigcom178        0.000000 -7.062516e-01
bigcom180        0.000000 -5.430518e-01
bigcom181        0.000000 -3.585624e-01
bigcom184        0.000000 -3.033938e-01
bigcom186        0.000000  2.508669e+00
bigcom187        0.000000  2.253210e+00
bigcom189        0.000000 -5.551856e-01
bigcom194        0.000000 -2.830986e-01
bigcom195        0.000000 -5.288548e-01
bigcom196        0.000000  2.171404e+00
bigcom204        0.000000  0.000000e+00
bigcom205        0.000000 -8.744728e-01
bigcom212        0.000000 -4.706942e-01
bigcom214        0.000000 -1.521678e-01
bigcom222        0.000000 -5.310395e-02
bigcom223        0.000000 -7.112080e-01
bigcom226        0.000000 -2.889805e-01
bigcom227        0.000000 -2.166185e-01
bigcom229        0.000000  0.000000e+00
bigcom233        0.000000 -8.653100e-01
bigcom236        0.000000  0.000000e+00
bigcom237        0.000000 -7.333374e-01
bigcom246        0.000000 -5.563638e-01
bigcom248        0.000000 -1.048757e+00
bigcom249        0.000000 -8.380370e-01
bigcom250        0.000000 -4.213041e-02
bigcom254        0.000000 -2.565515e-01
bigcom266        0.000000 -5.800105e-01
bigcom269        0.000000  0.000000e+00
bigcom272        0.000000 -1.237988e-01
bigcom274        0.000000 -9.707781e-02
bigcom281        0.000000  0.000000e+00
bigcom291        0.000000 -3.339180e-01
bigcom292        0.000000 -6.192578e-01
bigcom295        0.000000 -8.852881e-01
bigcom299        0.000000 -7.132991e-01
bigcom301        0.000000 -3.841254e-01
bigcom306        0.000000  0.000000e+00
bigcom309        0.000000 -3.388750e-01
bigcom314        0.000000 -1.029684e+00
bigcom321        0.000000  0.000000e+00
bigcom341        0.000000 -2.113504e-01
bigcom350        0.000000 -7.964685e-01
bigcom353        0.000000  0.000000e+00
bigcom359        0.000000 -7.984609e-01
bigcom363        0.000000 -2.262302e-01
bigcom365        0.000000 -1.282768e+00
bigcom385        0.000000  3.067967e+00
bigcom386        0.000000  0.000000e+00
bigcom408        0.000000 -6.802716e-01
bigcom412        0.000000 -1.218639e+00
bigcom480        0.000000 -1.869060e-01
spin_vertex      0.000000 -3.563117e-02
membership_s1    0.000000  5.849332e-01
membership_s3    0.000000 -1.886782e-02
membership_s4    0.000000 -3.670982e-02
membership_s5    0.000000  3.473621e-01
membership_s6    0.000000 -7.271182e-01
membership_s7    0.000000  2.557846e-02
membership_s8    0.000000 -1.929599e-01
membership_s9    0.000000 -3.152539e-01
membership_s11   0.000000 -1.239204e+00
membership_s12   0.000000 -6.698858e-01
membership_s14   0.000000 -9.238355e-01
membership_s15   0.000000  7.156014e-01
membership_s16   0.000000  0.000000e+00
membership_s17   0.000000 -2.486164e-01
membership_s18   0.000000 -7.445460e-01
membership_s20   0.000000 -1.745553e-01
membership_s21   0.000000  8.602572e-02
membership_s22   0.000000 -6.734060e-01
membership_s24   0.000000 -5.308187e-01
membership_s25   0.000000 -3.788380e-01
membership_s26   0.000000  0.000000e+00
membership_s27   0.000000  1.390426e-03
membership_s28   0.000000 -6.908814e-01
membership_s30   0.000000  3.494812e-01
membership_s31   0.000000 -1.771998e-01
membership_s32   0.000000  6.043504e-01
membership_s33   0.000000  0.000000e+00
membership_s36   0.000000 -9.722225e-01
membership_s37   0.000000 -4.206711e-01
V1               0.000000  2.686711e+00
V2               0.000000 -1.025725e+00
pdi              0.000000 -6.100660e+02
adhesion         0.000000 -2.180489e-05
cohesion         0.000000 -2.082180e-06
inner            0.000000  2.518337e-05
outer            0.000000  1.557142e-05
ioratio          0.000000 -1.732544e-01
comsize          0.000000  1.336950e-03
[1] "Dataset: med_TnotC Model GBM, run: 9 of 10 2015-06-22 17:27:28"
Iter   TrainDeviance   ValidDeviance   StepSize   Improve
     1        0.1757            -nan     0.0100    0.0007
     2        0.1720            -nan     0.0100    0.0009
     3        0.1685            -nan     0.0100    0.0005
     4        0.1651            -nan     0.0100    0.0004
     5        0.1631            -nan     0.0100    0.0004
     6        0.1611            -nan     0.0100    0.0000
     7        0.1594            -nan     0.0100    0.0002
     8        0.1572            -nan     0.0100    0.0002
     9        0.1554            -nan     0.0100    0.0002
    10        0.1532            -nan     0.0100    0.0004
    20        0.1394            -nan     0.0100    0.0001
    40        0.1229            -nan     0.0100    0.0000
    60        0.1111            -nan     0.0100    0.0000
    80        0.1013            -nan     0.0100   -0.0000
   100        0.0936            -nan     0.0100   -0.0000
   106        0.0912            -nan     0.0100   -0.0000

[1] "GBM variable coefficients"
                            var     rel.inf
bigcom30               bigcom30 7.696474551
comsize                 comsize 5.747694524
outer                     outer 3.252740017
orbit18                 orbit18 3.150176170
V2                           V2 2.982056325
membership_s32   membership_s32 2.902140646
trans                     trans 2.497969980
ratio5                   ratio5 2.470141560
third                     third 2.138013226
spin_vertex         spin_vertex 2.137351700
orbit30                 orbit30 1.745747882
adhesion               adhesion 1.710182615
V1                           V1 1.626944979
bigcom46               bigcom46 1.547137930
inner                     inner 1.401444990
pagerank               pagerank 1.350401112
orbit38                 orbit38 1.318768900
orbit36                 orbit36 1.307506615
cohesion               cohesion 1.305740598
graph23                 graph23 1.210366335
graph27                 graph27 1.166443772
walktrap_vertex walktrap_vertex 1.138054510
orbit11                 orbit11 1.137755650
graph22                 graph22 1.100237282
orbit45                 orbit45 1.087017522
ratio4                   ratio4 1.054730640
graph11                 graph11 1.041225860
orbit37                 orbit37 1.015467343
graph16                 graph16 0.972117396
orbit62                 orbit62 0.939677093
orbit40                 orbit40 0.908846339
orbit50                 orbit50 0.888897116
bigcom11               bigcom11 0.883391093
orbit33                 orbit33 0.848119818
orbit24                 orbit24 0.841317583
constraint           constraint 0.829780698
bet                         bet 0.777731425
orbit64                 orbit64 0.775733451
knn                         knn 0.769007246
orbit61                 orbit61 0.755361242
orbit63                 orbit63 0.743679786
graph4                   graph4 0.736580816
graph26                 graph26 0.725711323
coreness               coreness 0.713532544
orbit35                 orbit35 0.691659134
orbit41                 orbit41 0.687244097
orbit59                 orbit59 0.676022368
orbit54                 orbit54 0.673921846
upto_sixth           upto_sixth 0.672828971
bigcom26               bigcom26 0.656205026
orbit52                 orbit52 0.655241933
graph20                 graph20 0.619366255
ratio2                   ratio2 0.618397652
ioratio                 ioratio 0.616537264
graph5                   graph5 0.610809127
graph10                 graph10 0.579198578
orbit29                 orbit29 0.572393273
orbit49                 orbit49 0.571312328
graph3                   graph3 0.567801905
upto_fifth           upto_fifth 0.567371835
graph7                   graph7 0.563642727
graph18                 graph18 0.555470612
selfinter             selfinter 0.540912082
graph12                 graph12 0.516182956
graph24                 graph24 0.509950752
graph9                   graph9 0.501563062
orbit48                 orbit48 0.498770251
orbit26                 orbit26 0.495027661
graph15                 graph15 0.490763825
orbit4                   orbit4 0.489916848
graph13                 graph13 0.475660350
graph25                 graph25 0.466093631
graph1                   graph1 0.461666525
graph21                 graph21 0.426062518
orbit15                 orbit15 0.422609848
orbit25                 orbit25 0.412716923
orbit56                 orbit56 0.388012166
graph19                 graph19 0.383321432
orbit20                 orbit20 0.381183773
orbit46                 orbit46 0.380692116
orbit65                 orbit65 0.360010500
orbit27                 orbit27 0.357566120
bigcom28               bigcom28 0.339373518
orbit47                 orbit47 0.335643018
orbit12                 orbit12 0.333800498
graph8                   graph8 0.328835010
orbit51                 orbit51 0.308045452
fourth                   fourth 0.302267176
orbit55                 orbit55 0.287976427
ratio6                   ratio6 0.260548080
graph14                 graph14 0.253586552
orbit67                 orbit67 0.240505596
graph2                   graph2 0.238447814
fifth                     fifth 0.223789801
orbit53                 orbit53 0.217182435
orbit21                 orbit21 0.213042611
upto_second         upto_second 0.210800112
ratio1                   ratio1 0.207406088
orbit39                 orbit39 0.200734457
orbit17                 orbit17 0.189137638
close                     close 0.188850317
orbit42                 orbit42 0.186551968
orbit2                   orbit2 0.175092135
graph0                   graph0 0.173075982
upto_fourth         upto_fourth 0.170528920
orbit32                 orbit32 0.170379916
orbit60                 orbit60 0.169174209
orbit7                   orbit7 0.168830764
orbit1                   orbit1 0.166425806
orbit44                 orbit44 0.163227127
graph6                   graph6 0.144999996
orbit28                 orbit28 0.141629456
graph28                 graph28 0.125690038
orbit19                 orbit19 0.123680267
orbit9                   orbit9 0.123508992
bigcom3                 bigcom3 0.112441381
orbit68                 orbit68 0.107124064
hubscore               hubscore 0.100178824
orbit31                 orbit31 0.097149023
orbit58                 orbit58 0.095178956
bigcom4                 bigcom4 0.083691686
ratio3                   ratio3 0.083680518
membership_s30   membership_s30 0.080118673
orbit69                 orbit69 0.079701501
second                   second 0.078473217
orbit13                 orbit13 0.075988815
graph17                 graph17 0.074539181
ecc                         ecc 0.055306384
pdi                         pdi 0.049365180
orbit70                 orbit70 0.046315454
membership_s5     membership_s5 0.043494962
orbit16                 orbit16 0.036004129
upto_third           upto_third 0.035027043
bigcom92               bigcom92 0.027434320
bigcom116             bigcom116 0.019501554
orbit57                 orbit57 0.017743026
membership_s15   membership_s15 0.017605652
membership_s1     membership_s1 0.017514125
membership_s21   membership_s21 0.010241559
orbit66                 orbit66 0.009886122
graph29                 graph29 0.000000000
orbit0                   orbit0 0.000000000
orbit3                   orbit3 0.000000000
orbit5                   orbit5 0.000000000
orbit6                   orbit6 0.000000000
orbit8                   orbit8 0.000000000
orbit10                 orbit10 0.000000000
orbit14                 orbit14 0.000000000
orbit22                 orbit22 0.000000000
orbit23                 orbit23 0.000000000
orbit34                 orbit34 0.000000000
orbit43                 orbit43 0.000000000
orbit71                 orbit71 0.000000000
orbit72                 orbit72 0.000000000
AP                           AP 0.000000000
eccrad                   eccrad 0.000000000
evcent                   evcent 0.000000000
first                     first 0.000000000
sixth                     sixth 0.000000000
bigcom1                 bigcom1 0.000000000
bigcom2                 bigcom2 0.000000000
bigcom6                 bigcom6 0.000000000
bigcom8                 bigcom8 0.000000000
bigcom9                 bigcom9 0.000000000
bigcom13               bigcom13 0.000000000
bigcom15               bigcom15 0.000000000
bigcom16               bigcom16 0.000000000
bigcom21               bigcom21 0.000000000
bigcom22               bigcom22 0.000000000
bigcom24               bigcom24 0.000000000
bigcom31               bigcom31 0.000000000
bigcom32               bigcom32 0.000000000
bigcom33               bigcom33 0.000000000
bigcom34               bigcom34 0.000000000
bigcom36               bigcom36 0.000000000
bigcom37               bigcom37 0.000000000
bigcom38               bigcom38 0.000000000
bigcom39               bigcom39 0.000000000
bigcom40               bigcom40 0.000000000
bigcom43               bigcom43 0.000000000
bigcom44               bigcom44 0.000000000
bigcom47               bigcom47 0.000000000
bigcom49               bigcom49 0.000000000
bigcom50               bigcom50 0.000000000
bigcom51               bigcom51 0.000000000
bigcom52               bigcom52 0.000000000
bigcom54               bigcom54 0.000000000
bigcom56               bigcom56 0.000000000
bigcom62               bigcom62 0.000000000
bigcom66               bigcom66 0.000000000
bigcom68               bigcom68 0.000000000
bigcom69               bigcom69 0.000000000
bigcom71               bigcom71 0.000000000
bigcom72               bigcom72 0.000000000
bigcom73               bigcom73 0.000000000
bigcom74               bigcom74 0.000000000
bigcom75               bigcom75 0.000000000
bigcom76               bigcom76 0.000000000
bigcom77               bigcom77 0.000000000
bigcom79               bigcom79 0.000000000
bigcom80               bigcom80 0.000000000
bigcom82               bigcom82 0.000000000
bigcom83               bigcom83 0.000000000
bigcom84               bigcom84 0.000000000
bigcom85               bigcom85 0.000000000
bigcom87               bigcom87 0.000000000
bigcom89               bigcom89 0.000000000
bigcom91               bigcom91 0.000000000
bigcom93               bigcom93 0.000000000
bigcom96               bigcom96 0.000000000
bigcom97               bigcom97 0.000000000
bigcom98               bigcom98 0.000000000
bigcom99               bigcom99 0.000000000
bigcom101             bigcom101 0.000000000
bigcom104             bigcom104 0.000000000
bigcom106             bigcom106 0.000000000
bigcom109             bigcom109 0.000000000
bigcom113             bigcom113 0.000000000
bigcom120             bigcom120 0.000000000
bigcom123             bigcom123 0.000000000
bigcom126             bigcom126 0.000000000
bigcom127             bigcom127 0.000000000
bigcom137             bigcom137 0.000000000
bigcom139             bigcom139 0.000000000
bigcom140             bigcom140 0.000000000
bigcom143             bigcom143 0.000000000
bigcom145             bigcom145 0.000000000
bigcom146             bigcom146 0.000000000
bigcom147             bigcom147 0.000000000
bigcom149             bigcom149 0.000000000
bigcom153             bigcom153 0.000000000
bigcom154             bigcom154 0.000000000
bigcom156             bigcom156 0.000000000
bigcom157             bigcom157 0.000000000
bigcom158             bigcom158 0.000000000
bigcom160             bigcom160 0.000000000
bigcom161             bigcom161 0.000000000
bigcom162             bigcom162 0.000000000
bigcom164             bigcom164 0.000000000
bigcom166             bigcom166 0.000000000
bigcom167             bigcom167 0.000000000
bigcom171             bigcom171 0.000000000
bigcom173             bigcom173 0.000000000
bigcom175             bigcom175 0.000000000
bigcom176             bigcom176 0.000000000
bigcom177             bigcom177 0.000000000
bigcom178             bigcom178 0.000000000
bigcom180             bigcom180 0.000000000
bigcom181             bigcom181 0.000000000
bigcom184             bigcom184 0.000000000
bigcom186             bigcom186 0.000000000
bigcom187             bigcom187 0.000000000
bigcom189             bigcom189 0.000000000
bigcom194             bigcom194 0.000000000
bigcom195             bigcom195 0.000000000
bigcom196             bigcom196 0.000000000
bigcom204             bigcom204 0.000000000
bigcom205             bigcom205 0.000000000
bigcom212             bigcom212 0.000000000
bigcom214             bigcom214 0.000000000
bigcom222             bigcom222 0.000000000
bigcom223             bigcom223 0.000000000
bigcom226             bigcom226 0.000000000
bigcom227             bigcom227 0.000000000
bigcom229             bigcom229 0.000000000
bigcom233             bigcom233 0.000000000
bigcom236             bigcom236 0.000000000
bigcom237             bigcom237 0.000000000
bigcom246             bigcom246 0.000000000
bigcom248             bigcom248 0.000000000
bigcom249             bigcom249 0.000000000
bigcom250             bigcom250 0.000000000
bigcom254             bigcom254 0.000000000
bigcom266             bigcom266 0.000000000
bigcom269             bigcom269 0.000000000
bigcom272             bigcom272 0.000000000
bigcom274             bigcom274 0.000000000
bigcom281             bigcom281 0.000000000
bigcom291             bigcom291 0.000000000
bigcom292             bigcom292 0.000000000
bigcom295             bigcom295 0.000000000
bigcom299             bigcom299 0.000000000
bigcom301             bigcom301 0.000000000
bigcom306             bigcom306 0.000000000
bigcom309             bigcom309 0.000000000
bigcom314             bigcom314 0.000000000
bigcom321             bigcom321 0.000000000
bigcom341             bigcom341 0.000000000
bigcom350             bigcom350 0.000000000
bigcom353             bigcom353 0.000000000
bigcom359             bigcom359 0.000000000
bigcom363             bigcom363 0.000000000
bigcom365             bigcom365 0.000000000
bigcom385             bigcom385 0.000000000
bigcom386             bigcom386 0.000000000
bigcom408             bigcom408 0.000000000
bigcom412             bigcom412 0.000000000
bigcom480             bigcom480 0.000000000
membership_s3     membership_s3 0.000000000
membership_s4     membership_s4 0.000000000
membership_s6     membership_s6 0.000000000
membership_s7     membership_s7 0.000000000
membership_s8     membership_s8 0.000000000
membership_s9     membership_s9 0.000000000
membership_s11   membership_s11 0.000000000
membership_s12   membership_s12 0.000000000
membership_s14   membership_s14 0.000000000
membership_s16   membership_s16 0.000000000
membership_s17   membership_s17 0.000000000
membership_s18   membership_s18 0.000000000
membership_s20   membership_s20 0.000000000
membership_s22   membership_s22 0.000000000
membership_s24   membership_s24 0.000000000
membership_s25   membership_s25 0.000000000
membership_s26   membership_s26 0.000000000
membership_s27   membership_s27 0.000000000
membership_s28   membership_s28 0.000000000
membership_s31   membership_s31 0.000000000
membership_s33   membership_s33 0.000000000
membership_s36   membership_s36 0.000000000
membership_s37   membership_s37 0.000000000
[1] "Dataset: med_TnotC Model RF, run: 9 of 10 2015-06-22 17:28:06"
     |      Out-of-bag   |
Tree |      MSE  %Var(y) |
   1 |  0.03492   199.21 |
   2 |   0.0313   178.59 |
   3 |  0.02946   168.07 |
   4 |   0.0279   159.16 |
   5 |  0.02924   166.80 |
   6 |  0.02753   157.06 |
   7 |  0.02655   151.50 |
   8 |   0.0251   143.20 |
   9 |  0.02487   141.92 |
  10 |  0.02343   133.69 |
  11 |  0.02255   128.69 |
  12 |  0.02213   126.25 |
  13 |  0.02178   124.24 |
  14 |  0.02165   123.55 |
  15 |  0.02121   121.04 |
  16 |  0.02091   119.33 |
  17 |  0.02081   118.73 |
  18 |  0.02066   117.85 |
  19 |  0.02022   115.35 |
  20 |  0.02005   114.39 |
  21 |  0.01995   113.81 |
  22 |  0.01982   113.08 |
  23 |  0.01982   113.05 |
  24 |   0.0197   112.41 |
  25 |   0.0195   111.26 |
  26 |  0.01947   111.07 |
  27 |  0.01925   109.82 |
  28 |  0.01908   108.89 |
  29 |  0.01892   107.94 |
  30 |  0.01886   107.63 |
  31 |   0.0188   107.24 |
  32 |  0.01872   106.79 |
  33 |  0.01866   106.45 |
  34 |  0.01868   106.58 |
  35 |  0.01873   106.89 |
  36 |  0.01866   106.44 |
  37 |  0.01864   106.38 |
  38 |  0.01862   106.21 |
  39 |  0.01866   106.44 |
  40 |  0.01864   106.37 |
  41 |  0.01863   106.28 |
  42 |  0.01867   106.52 |
  43 |  0.01862   106.24 |
  44 |   0.0186   106.11 |
  45 |  0.01859   106.09 |
  46 |  0.01854   105.79 |
  47 |   0.0185   105.57 |
  48 |  0.01852   105.64 |
  49 |  0.01846   105.34 |
  50 |  0.01845   105.28 |
  51 |  0.01844   105.23 |
  52 |   0.0185   105.53 |
  53 |  0.01842   105.08 |
  54 |  0.01844   105.24 |
  55 |  0.01841   105.06 |
  56 |  0.01839   104.93 |
  57 |   0.0184   105.00 |
  58 |  0.01838   104.86 |
  59 |  0.01843   105.13 |
  60 |  0.01842   105.10 |
  61 |  0.01842   105.11 |
  62 |   0.0184   104.96 |
  63 |  0.01839   104.92 |
  64 |   0.0184   104.96 |
  65 |  0.01837   104.82 |
  66 |  0.01835   104.70 |
  67 |  0.01835   104.68 |
  68 |  0.01835   104.68 |
  69 |  0.01828   104.30 |
  70 |  0.01828   104.29 |
  71 |  0.01828   104.29 |
  72 |  0.01825   104.11 |
  73 |  0.01826   104.16 |
  74 |  0.01823   104.01 |
  75 |  0.01822   103.98 |
  76 |  0.01816   103.62 |
  77 |  0.01814   103.51 |
  78 |  0.01813   103.41 |
  79 |  0.01811   103.31 |
  80 |  0.01808   103.13 |
  81 |  0.01806   103.07 |
  82 |  0.01808   103.14 |
  83 |  0.01805   102.98 |
  84 |  0.01806   103.02 |
  85 |  0.01808   103.16 |
  86 |  0.01812   103.38 |
  87 |  0.01811   103.33 |
  88 |  0.01811   103.34 |
  89 |  0.01813   103.42 |
  90 |  0.01811   103.34 |
  91 |  0.01814   103.52 |
  92 |  0.01811   103.33 |
  93 |  0.01812   103.36 |
  94 |   0.0181   103.30 |
  95 |  0.01808   103.15 |
  96 |  0.01807   103.12 |
  97 |  0.01808   103.17 |
  98 |  0.01809   103.20 |
  99 |  0.01811   103.30 |
 100 |  0.01811   103.33 |
[1] "Random Forest variable coefficients"
                      %IncMSE IncNodePurity
graph0           1.357212e-04  1.159569e-01
graph1           1.968399e-03  2.276398e-01
graph2           1.046900e-04  1.647368e-01
graph3           6.043952e-04  1.212801e-01
graph4           8.294603e-04  2.958641e-01
graph5           1.059728e-03  4.323905e-01
graph6           7.342077e-04  2.683730e-01
graph7           2.437015e-03  2.915472e-01
graph8           2.390171e-05  7.142582e-02
graph9           6.465959e-04  1.195858e-01
graph10          2.191800e-03  6.307733e-01
graph11          8.740187e-04  5.555651e-01
graph12          1.796022e-03  2.503057e-01
graph13          3.167047e-04  2.972759e-01
graph14          3.691994e-04  3.312372e-01
graph15          1.119181e-03  3.213449e-01
graph16          1.116411e-03  2.359123e-01
graph17          1.245464e-03  3.777764e-01
graph18          4.138941e-05  9.863871e-02
graph19          8.870576e-04  4.015138e-01
graph20          6.367701e-04  6.204470e-01
graph21          5.283314e-04  2.428343e-01
graph22          7.273464e-04  2.672224e-01
graph23          1.760928e-03  7.810938e-01
graph24          1.944540e-03  3.505269e-01
graph25          7.792966e-04  3.286869e-01
graph26          7.198525e-04  2.975175e-01
graph27          5.242262e-04  2.795319e-01
graph28          6.371494e-04  1.390992e-01
graph29          1.927638e-04  2.926357e-04
orbit0           9.980180e-05  2.173657e-01
orbit1           5.060308e-04  9.399979e-02
orbit2           2.268326e-04  2.390532e-01
orbit3           3.775663e-04  1.147448e-01
orbit4           3.654438e-04  2.726344e-01
orbit5           1.148764e-03  1.567351e-01
orbit6           4.985729e-04  4.208611e-01
orbit7           5.408503e-04  3.209797e-01
orbit8           4.730313e-04  3.187354e-01
orbit9           5.868507e-04  3.843090e-01
orbit10          2.722754e-03  3.997928e-01
orbit11          4.567336e-04  3.899328e-01
orbit12          8.730580e-04  1.767714e-01
orbit13          7.459849e-04  2.481683e-01
orbit14          2.126590e-04  8.662811e-02
orbit15          9.388284e-04  1.994145e-01
orbit16          1.098021e-03  3.447786e-01
orbit17          6.278244e-04  1.576528e-01
orbit18          1.424614e-03  1.058368e+00
orbit19          5.549698e-04  2.277306e-01
orbit20          8.652949e-04  2.475237e-01
orbit21          3.718868e-04  5.047026e-01
orbit22          1.517543e-03  5.555314e-01
orbit23          2.643501e-04  2.892948e-01
orbit24          2.004414e-03  6.810620e-01
orbit25          4.802729e-04  3.405216e-01
orbit26          6.389769e-04  3.415269e-01
orbit27          7.168800e-04  4.216638e-01
orbit28          1.711648e-04  3.244910e-01
orbit29          8.126314e-04  4.549648e-01
orbit30          5.351584e-04  5.491720e-01
orbit31          6.488194e-04  2.977550e-01
orbit32          2.846023e-03  3.940574e-01
orbit33          4.530786e-04  2.859837e-01
orbit34          8.903639e-04  1.784415e-01
orbit35          3.210044e-03  3.489247e-01
orbit36          1.599624e-03  6.074225e-01
orbit37          1.166496e-03  4.730370e-01
orbit38          3.466516e-04  4.595650e-01
orbit39          9.413943e-04  4.272332e-01
orbit40          5.690542e-04  3.891211e-01
orbit41          5.684483e-04  3.059695e-01
orbit42          1.568745e-03  2.769694e-01
orbit43          2.291049e-03  3.056783e-01
orbit44          2.858893e-04  1.349045e-01
orbit45          1.849271e-03  6.075904e-01
orbit46          6.330903e-04  2.993619e-01
orbit47          6.658846e-04  3.081729e-01
orbit48          1.700787e-04  2.261754e-01
orbit49          1.549600e-03  3.847085e-01
orbit50          3.844163e-04  4.194657e-01
orbit51          6.542145e-04  3.036517e-01
orbit52          8.801750e-04  4.543581e-01
orbit53          1.660337e-04  3.325556e-01
orbit54          1.945471e-03  3.907457e-01
orbit55          1.658182e-04  1.812418e-01
orbit56          1.338767e-03  6.407139e-01
orbit57          3.329476e-05  6.119675e-02
orbit58          4.395915e-05  6.957857e-02
orbit59          1.183863e-03  2.396174e-01
orbit60          1.828060e-03  1.778423e-01
orbit61          7.471370e-04  5.310319e-01
orbit62          8.068856e-04  2.571150e-01
orbit63          8.581926e-04  5.468669e-01
orbit64          6.074123e-04  4.794510e-01
orbit65          1.761784e-03  3.639013e-01
orbit66          3.624098e-04  1.951265e-01
orbit67          1.731325e-04  1.570641e-01
orbit68          6.897778e-04  1.844773e-01
orbit69          4.440246e-04  2.684255e-01
orbit70          7.128991e-04  4.506601e-02
orbit71          1.032518e-04  8.845813e-02
orbit72          3.582534e-05  3.752634e-02
AP               3.707184e-05  1.401523e-01
bet              1.435582e-04  6.471970e-01
ecc              1.488530e-06  1.354006e-01
eccrad           3.205897e-05  9.907685e-02
close            7.182027e-04  1.696827e-01
constraint       2.554338e-04  6.166735e-01
coreness         1.304388e-04  1.993682e-01
knn              1.242013e-03  5.260477e-01
hubscore         5.563359e-04  9.850311e-02
pagerank         2.915358e-04  5.909341e-01
trans            1.738239e-04  6.409172e-01
evcent           5.600517e-04  1.554455e-01
first            7.378616e-05  6.151218e-02
upto_second      7.479948e-04  9.099906e-02
upto_third       1.169151e-03  1.657670e-01
upto_fourth      8.077956e-04  2.299574e-01
upto_fifth       1.106610e-03  4.216692e-01
upto_sixth       9.960480e-04  5.879420e-01
second           3.110257e-04  2.288395e-01
third            2.233579e-03  8.931384e-01
fourth           8.147435e-04  5.140006e-01
fifth            1.923734e-03  3.828501e-01
sixth            5.319472e-04  4.151483e-01
ratio1           1.533261e-03  3.956206e-01
ratio2           1.941496e-03  4.320545e-01
ratio3           1.291153e-03  3.734028e-01
ratio4           2.876297e-03  7.276364e-01
ratio5           2.129668e-03  2.247836e+00
ratio6           1.248005e-03  5.408395e-01
selfinter        8.552065e-05  1.569837e-01
walktrap_vertex  3.700670e-04  7.826816e-01
bigcom1          0.000000e+00  2.211772e-19
bigcom2          0.000000e+00  0.000000e+00
bigcom3          2.602411e-04  1.447047e-01
bigcom4          2.639491e-05  4.970584e-02
bigcom6          0.000000e+00  0.000000e+00
bigcom8          0.000000e+00  1.301043e-19
bigcom9          0.000000e+00  0.000000e+00
bigcom11         6.031987e-05  4.435903e-01
bigcom13         0.000000e+00  0.000000e+00
bigcom15         0.000000e+00  0.000000e+00
bigcom16         0.000000e+00  5.551115e-19
bigcom21         0.000000e+00  8.673617e-21
bigcom22         5.905810e-05  6.705909e-02
bigcom24         0.000000e+00  0.000000e+00
bigcom26         6.892190e-04  4.200328e-01
bigcom28         5.189494e-04  2.738685e-01
bigcom30         2.320507e-03  2.392186e+00
bigcom31         0.000000e+00  0.000000e+00
bigcom32         0.000000e+00  0.000000e+00
bigcom33         0.000000e+00  0.000000e+00
bigcom34         0.000000e+00  0.000000e+00
bigcom36         0.000000e+00  0.000000e+00
bigcom37         0.000000e+00  0.000000e+00
bigcom38        -8.570382e-06  3.912071e-01
bigcom39         0.000000e+00  0.000000e+00
bigcom40         0.000000e+00  8.023096e-20
bigcom43         0.000000e+00  4.336809e-21
bigcom44         0.000000e+00  3.469447e-20
bigcom46         1.260903e-05  5.223501e-01
bigcom47         0.000000e+00  0.000000e+00
bigcom49         0.000000e+00  0.000000e+00
bigcom50         0.000000e+00  0.000000e+00
bigcom51         0.000000e+00  0.000000e+00
bigcom52         1.259643e-04  9.835324e-01
bigcom54         0.000000e+00  0.000000e+00
bigcom56         0.000000e+00  0.000000e+00
bigcom62         0.000000e+00  0.000000e+00
bigcom66         0.000000e+00  0.000000e+00
bigcom68         0.000000e+00  0.000000e+00
bigcom69         0.000000e+00  0.000000e+00
bigcom71         0.000000e+00  0.000000e+00
bigcom72         0.000000e+00  0.000000e+00
bigcom73         0.000000e+00  0.000000e+00
bigcom74         0.000000e+00  3.469447e-20
bigcom75        -3.277062e-05  1.929838e-01
bigcom76         0.000000e+00  0.000000e+00
bigcom77         0.000000e+00  0.000000e+00
bigcom79         0.000000e+00  0.000000e+00
bigcom80         0.000000e+00  8.673617e-21
bigcom82         0.000000e+00  0.000000e+00
bigcom83         0.000000e+00  0.000000e+00
bigcom84         0.000000e+00  0.000000e+00
bigcom85         0.000000e+00  0.000000e+00
bigcom87         0.000000e+00  8.750000e-03
bigcom89         0.000000e+00  0.000000e+00
bigcom91         6.173974e-05  3.343782e-01
bigcom92         2.321088e-05  9.602299e-02
bigcom93         0.000000e+00  0.000000e+00
bigcom96         0.000000e+00  0.000000e+00
bigcom97         0.000000e+00  0.000000e+00
bigcom98         0.000000e+00  0.000000e+00
bigcom99         0.000000e+00  0.000000e+00
bigcom101        0.000000e+00  5.551115e-19
bigcom104        0.000000e+00  0.000000e+00
bigcom106        0.000000e+00  0.000000e+00
bigcom109        0.000000e+00  5.551115e-19
bigcom113        0.000000e+00  4.336809e-21
bigcom116        1.969821e-05  6.623688e-02
bigcom120        0.000000e+00  0.000000e+00
bigcom123        0.000000e+00  0.000000e+00
bigcom126        0.000000e+00  0.000000e+00
bigcom127        0.000000e+00  0.000000e+00
bigcom137        0.000000e+00  0.000000e+00
bigcom139        0.000000e+00  0.000000e+00
bigcom140        0.000000e+00  0.000000e+00
bigcom143        0.000000e+00  0.000000e+00
bigcom145        0.000000e+00  0.000000e+00
bigcom146        0.000000e+00  0.000000e+00
bigcom147        0.000000e+00  0.000000e+00
bigcom149        0.000000e+00  0.000000e+00
bigcom153        0.000000e+00  0.000000e+00
bigcom154        0.000000e+00  0.000000e+00
bigcom156        0.000000e+00  0.000000e+00
bigcom157        0.000000e+00  0.000000e+00
bigcom158        0.000000e+00  0.000000e+00
bigcom160        0.000000e+00  0.000000e+00
bigcom161        0.000000e+00  0.000000e+00
bigcom162        0.000000e+00  0.000000e+00
bigcom164        0.000000e+00  0.000000e+00
bigcom166        0.000000e+00  0.000000e+00
bigcom167        0.000000e+00  2.168404e-21
bigcom171        0.000000e+00  0.000000e+00
bigcom173        0.000000e+00  0.000000e+00
bigcom175        0.000000e+00  0.000000e+00
bigcom176        0.000000e+00  0.000000e+00
bigcom177        0.000000e+00  0.000000e+00
bigcom178        0.000000e+00  0.000000e+00
bigcom180        0.000000e+00  0.000000e+00
bigcom181        0.000000e+00  0.000000e+00
bigcom184        0.000000e+00  0.000000e+00
bigcom186        0.000000e+00  1.054306e+00
bigcom187       -3.944641e-05  4.725785e-01
bigcom189        0.000000e+00  0.000000e+00
bigcom194        0.000000e+00  2.775558e-19
bigcom195        0.000000e+00  0.000000e+00
bigcom196       -9.968394e-06  4.543934e-01
bigcom204        0.000000e+00  0.000000e+00
bigcom205        0.000000e+00  0.000000e+00
bigcom212        0.000000e+00  0.000000e+00
bigcom214        0.000000e+00  0.000000e+00
bigcom222        0.000000e+00  6.938894e-20
bigcom223        0.000000e+00  0.000000e+00
bigcom226        0.000000e+00  0.000000e+00
bigcom227        0.000000e+00  0.000000e+00
bigcom229        0.000000e+00  0.000000e+00
bigcom233        0.000000e+00  0.000000e+00
bigcom236        0.000000e+00  0.000000e+00
bigcom237        0.000000e+00  0.000000e+00
bigcom246        0.000000e+00  0.000000e+00
bigcom248        0.000000e+00  0.000000e+00
bigcom249        0.000000e+00  6.938894e-20
bigcom250        0.000000e+00  0.000000e+00
bigcom254        0.000000e+00  0.000000e+00
bigcom266        0.000000e+00  0.000000e+00
bigcom269        0.000000e+00  0.000000e+00
bigcom272        0.000000e+00  0.000000e+00
bigcom274        0.000000e+00  0.000000e+00
bigcom281        0.000000e+00  0.000000e+00
bigcom291        0.000000e+00  0.000000e+00
bigcom292        0.000000e+00  0.000000e+00
bigcom295        0.000000e+00  2.775558e-19
bigcom299        0.000000e+00  0.000000e+00
bigcom301        0.000000e+00  0.000000e+00
bigcom306        0.000000e+00  0.000000e+00
bigcom309        0.000000e+00  0.000000e+00
bigcom314        0.000000e+00  0.000000e+00
bigcom321        0.000000e+00  0.000000e+00
bigcom341        0.000000e+00  0.000000e+00
bigcom350        0.000000e+00  1.387779e-19
bigcom353        0.000000e+00  0.000000e+00
bigcom359        0.000000e+00  0.000000e+00
bigcom363        0.000000e+00  0.000000e+00
bigcom365        0.000000e+00  2.775558e-19
bigcom385        4.152301e-08  5.270921e-01
bigcom386        0.000000e+00  0.000000e+00
bigcom408        0.000000e+00  0.000000e+00
bigcom412        0.000000e+00  0.000000e+00
bigcom480        0.000000e+00  0.000000e+00
spin_vertex      3.638961e-04  6.173628e-01
membership_s1    6.904605e-05  1.301290e-01
membership_s3    0.000000e+00  0.000000e+00
membership_s4    0.000000e+00  1.127570e-19
membership_s5    3.255273e-04  1.168779e-01
membership_s6    7.311592e-05  6.026704e-02
membership_s7    1.808752e-05  4.827674e-02
membership_s8    0.000000e+00  0.000000e+00
membership_s9    0.000000e+00  0.000000e+00
membership_s11   0.000000e+00  0.000000e+00
membership_s12   0.000000e+00  0.000000e+00
membership_s14   0.000000e+00  0.000000e+00
membership_s15   1.338894e-04  1.967183e-01
membership_s16   0.000000e+00  0.000000e+00
membership_s17   0.000000e+00  0.000000e+00
membership_s18   0.000000e+00  1.175275e-18
membership_s20   0.000000e+00  0.000000e+00
membership_s21  -4.870080e-05  1.454295e-01
membership_s22   0.000000e+00  0.000000e+00
membership_s24   0.000000e+00  0.000000e+00
membership_s25   0.000000e+00  6.938894e-20
membership_s26   0.000000e+00  0.000000e+00
membership_s27   1.820238e-05  1.286611e-02
membership_s28   0.000000e+00  0.000000e+00
membership_s30   7.463945e-05  5.311087e-02
membership_s31  -1.751122e-05  6.435322e-02
membership_s32   1.027986e-03  1.005820e+00
membership_s33   0.000000e+00  0.000000e+00
membership_s36   0.000000e+00  7.806256e-20
membership_s37   0.000000e+00  8.673617e-21
V1               3.442915e-03  9.639436e-01
V2               1.234921e-03  1.470893e+00
pdi              2.035985e-05  1.913484e-01
adhesion         1.868392e-02  1.541502e+00
cohesion         1.607758e-02  1.410880e+00
inner            1.106763e-02  1.211191e+00
outer            3.351110e-03  1.848040e+00
ioratio          5.500660e-03  1.055147e+00
comsize          9.807198e-03  3.330799e+00
[1] "Dataset: med_TnotC Model GLM, run: 9 of 10 2015-06-22 17:29:31"
[1] "glmnet variable coefficients"
                     [,1]          [,2]
(Intercept)     -4.007998 -4.656748e+02
graph0           0.000000 -1.965725e-03
graph1           0.000000  0.000000e+00
graph2           0.000000  8.844738e-03
graph3           0.000000  0.000000e+00
graph4           0.000000  0.000000e+00
graph5           0.000000  2.109736e-04
graph6           0.000000  0.000000e+00
graph7           0.000000  0.000000e+00
graph8           0.000000 -1.012782e-02
graph9           0.000000 -4.826365e-08
graph10          0.000000  9.696920e-10
graph11          0.000000 -1.961128e-16
graph12          0.000000 -2.274813e-07
graph13          0.000000  0.000000e+00
graph14          0.000000  1.711426e-08
graph15          0.000000  1.647808e-05
graph16          0.000000  0.000000e+00
graph17          0.000000  0.000000e+00
graph18          0.000000 -5.129089e-06
graph19          0.000000  0.000000e+00
graph20          0.000000  1.085608e-05
graph21          0.000000  1.068019e-05
graph22          0.000000 -1.244610e-05
graph23          0.000000  0.000000e+00
graph24          0.000000  2.581385e-05
graph25          0.000000  0.000000e+00
graph26          0.000000  0.000000e+00
graph27          0.000000 -2.286739e-05
graph28          0.000000  0.000000e+00
graph29          0.000000 -5.638225e-03
orbit0           0.000000 -9.210051e-04
orbit1           0.000000  0.000000e+00
orbit2           0.000000  0.000000e+00
orbit3           0.000000  8.485539e-03
orbit4           0.000000  0.000000e+00
orbit5           0.000000  9.422508e-07
orbit6           0.000000  0.000000e+00
orbit7           0.000000 -1.556536e-05
orbit8           0.000000  1.651618e-04
orbit9           0.000000  2.285615e-05
orbit10          0.000000  0.000000e+00
orbit11          0.000000  1.786567e-04
orbit12          0.000000 -2.026434e-04
orbit13          0.000000  2.128309e-03
orbit14          0.000000 -1.024024e-02
orbit15          0.000000 -1.108192e-07
orbit16          0.000000 -4.769235e-08
orbit17          0.000000 -7.869482e-08
orbit18          0.000000  4.462955e-09
orbit19          0.000000  9.195963e-09
orbit20          0.000000 -7.725895e-09
orbit21          0.000000 -2.100112e-08
orbit22          0.000000  0.000000e+00
orbit23          0.000000  7.740878e-06
orbit24          0.000000 -5.740411e-07
orbit25          0.000000 -2.044187e-07
orbit26          0.000000  2.531660e-06
orbit27          0.000000  3.543249e-06
orbit28          0.000000 -2.618572e-06
orbit29          0.000000 -7.621445e-07
orbit30          0.000000 -6.557013e-06
orbit31          0.000000  3.811082e-09
orbit32          0.000000  3.790549e-08
orbit33          0.000000 -2.392957e-04
orbit34          0.000000  1.673489e-05
orbit35          0.000000  6.293082e-07
orbit36          0.000000 -1.710723e-06
orbit37          0.000000 -1.393571e-07
orbit38          0.000000  1.234987e-05
orbit39          0.000000  3.318996e-07
orbit40          0.000000  0.000000e+00
orbit41          0.000000 -2.275092e-05
orbit42          0.000000  5.514476e-04
orbit43          0.000000 -5.868907e-06
orbit44          0.000000  1.055893e-05
orbit45          0.000000  1.443572e-08
orbit46          0.000000 -1.610940e-05
orbit47          0.000000 -1.717814e-05
orbit48          0.000000 -8.476659e-06
orbit49          0.000000  2.052576e-05
orbit50          0.000000 -8.148421e-04
orbit51          0.000000  1.244175e-05
orbit52          0.000000  4.871371e-05
orbit53          0.000000  1.168484e-04
orbit54          0.000000 -7.267769e-06
orbit55          0.000000 -1.711660e-03
orbit56          0.000000  1.397494e-04
orbit57          0.000000 -3.003852e-05
orbit58          0.000000 -2.643871e-04
orbit59          0.000000  8.476102e-05
orbit60          0.000000  0.000000e+00
orbit61          0.000000  1.331761e-03
orbit62          0.000000 -9.829298e-04
orbit63          0.000000  0.000000e+00
orbit64          0.000000  1.758902e-04
orbit65          0.000000 -4.158418e-04
orbit66          0.000000  5.393277e-04
orbit67          0.000000  3.869926e-04
orbit68          0.000000 -9.413409e-06
orbit69          0.000000 -7.022250e-03
orbit70          0.000000  1.938167e-03
orbit71          0.000000 -3.686663e-03
orbit72          0.000000 -5.524942e-03
AP               0.000000  3.255285e-01
bet              0.000000  9.492175e-07
ecc              0.000000  6.376532e-02
eccrad           0.000000  3.603880e-01
close            0.000000  1.294487e+00
constraint       0.000000  3.396559e+00
coreness         0.000000 -2.929262e-03
knn              0.000000 -3.298459e-03
hubscore         0.000000  1.326735e+00
pagerank         0.000000 -4.502098e-01
trans            0.000000 -5.866225e-01
evcent           0.000000  2.153139e+00
first            0.000000 -1.665784e-03
upto_second      0.000000 -6.131404e-06
upto_third       0.000000  0.000000e+00
upto_fourth      0.000000 -3.053959e-04
upto_fifth       0.000000  3.132116e-03
upto_sixth       0.000000  3.093647e-02
second           0.000000 -8.598952e-07
third            0.000000  1.995922e-05
fourth           0.000000 -8.674432e-06
fifth            0.000000  5.241532e-04
sixth            0.000000 -3.453189e-03
ratio1           0.000000 -7.905910e-04
ratio2           0.000000 -1.126198e-03
ratio3           0.000000  3.662557e-01
ratio4           0.000000 -5.952460e+00
ratio5           0.000000  9.568134e+00
ratio6           0.000000 -4.129155e-02
selfinter        0.000000  1.695128e-01
walktrap_vertex  0.000000 -2.337524e-01
bigcom1          0.000000 -1.065197e+00
bigcom2          0.000000 -6.391539e-01
bigcom3          0.000000  1.434241e-01
bigcom4          0.000000  1.074246e-01
bigcom6          0.000000 -5.009637e-01
bigcom8          0.000000 -1.072382e+00
bigcom9          0.000000 -5.637402e-01
bigcom11         0.000000  1.426093e+00
bigcom13         0.000000 -7.799459e-01
bigcom15         0.000000 -2.509912e-01
bigcom16         0.000000 -3.114818e-01
bigcom21         0.000000 -1.181370e+00
bigcom22         0.000000 -1.808691e-02
bigcom24         0.000000 -3.003909e-01
bigcom26         0.000000  1.014172e+00
bigcom28         0.000000  5.707290e-01
bigcom30         0.000000  2.004921e+00
bigcom31         0.000000 -3.688189e-01
bigcom32         0.000000 -9.476641e-01
bigcom33         0.000000 -1.103812e+00
bigcom34         0.000000 -4.903397e-01
bigcom36         0.000000 -6.416531e-01
bigcom37         0.000000 -3.866611e-01
bigcom38         0.000000  3.218736e+00
bigcom39         0.000000 -7.785434e-01
bigcom40         0.000000 -1.993748e-01
bigcom43         0.000000 -5.372635e-01
bigcom44         0.000000 -1.260592e-02
bigcom46         0.000000  2.210940e+00
bigcom47         0.000000 -1.183415e+00
bigcom49         0.000000 -3.001380e-01
[truncated: 117,981 more chars]
