# Supplementary material for: Distinctive Behaviors of Druggable Proteins in Cellular Networks
Source: PLoS Comput Biol. 2015 Dec 23;11(12):e1004597. doi: 10.1371/journal.pcbi.1004597 (PMC4689399; doi:10.1371/journal.pcbi.1004597)
Supplement: S1 File — (ZIP) [file pcbi.1004597.s004.zip › S1_File/y2h_binary.ppi.csv.Target_results_all_C.txt]

[[1]]
[1] "all_C"

[1] "Dataset: all_C Model GBM, run: 1 of 10 2015-06-08 08:03:52"
Iter   TrainDeviance   ValidDeviance   StepSize   Improve
     1        0.3423             nan     0.0100    0.0002
     2        0.3408             nan     0.0100    0.0004
     3        0.3395             nan     0.0100    0.0003
     4        0.3384             nan     0.0100    0.0003
     5        0.3373             nan     0.0100    0.0002
     6        0.3361             nan     0.0100    0.0004
     7        0.3352             nan     0.0100    0.0002
     8        0.3345             nan     0.0100    0.0000
     9        0.3337             nan     0.0100    0.0001
    10        0.3328             nan     0.0100    0.0002
    20        0.3246             nan     0.0100    0.0001
    40        0.3124             nan     0.0100    0.0001
    60        0.3040             nan     0.0100    0.0000
    80        0.2966             nan     0.0100    0.0001
   100        0.2904             nan     0.0100    0.0000
   120        0.2845             nan     0.0100    0.0000
   140        0.2792             nan     0.0100    0.0000
   160        0.2743             nan     0.0100   -0.0000
   180        0.2699             nan     0.0100   -0.0000
   200        0.2658             nan     0.0100   -0.0000
   220        0.2620             nan     0.0100   -0.0000
   240        0.2585             nan     0.0100   -0.0000
   260        0.2551             nan     0.0100   -0.0000
   280        0.2524             nan     0.0100   -0.0000
   300        0.2488             nan     0.0100   -0.0000
   320        0.2458             nan     0.0100   -0.0000
   340        0.2430             nan     0.0100   -0.0000
   360        0.2401             nan     0.0100   -0.0000
   380        0.2373             nan     0.0100   -0.0000
   400        0.2345             nan     0.0100   -0.0000
   420        0.2316             nan     0.0100   -0.0000
   434        0.2296             nan     0.0100    0.0000

[1] "GBM variable coefficients"
                            var     rel.inf
spin_vertex         spin_vertex 3.876121214
inner                     inner 3.767984002
membership_s16   membership_s16 3.477593835
bet                         bet 3.354781795
ratio5                   ratio5 3.081374411
comsize                 comsize 2.708358540
pagerank               pagerank 2.299377770
walktrap_vertex walktrap_vertex 2.224200386
V2                           V2 2.099471190
V1                           V1 2.077466818
outer                     outer 1.843302618
knn                         knn 1.514376204
adhesion               adhesion 1.490928013
upto_sixth           upto_sixth 1.462090079
orbit35                 orbit35 1.332832680
ratio4                   ratio4 1.251297789
ratio1                   ratio1 1.211502059
ratio2                   ratio2 1.124713535
orbit56                 orbit56 1.082020163
fourth                   fourth 1.080433708
graph11                 graph11 1.062723939
orbit45                 orbit45 1.040011581
membership_s12   membership_s12 1.030670740
membership_s4     membership_s4 1.012129631
constraint           constraint 1.009234571
cohesion               cohesion 0.977240283
bigcom2                 bigcom2 0.959262700
graph12                 graph12 0.953632382
orbit18                 orbit18 0.902668533
orbit9                   orbit9 0.901568575
ratio6                   ratio6 0.892583718
graph16                 graph16 0.883325841
graph4                   graph4 0.879314912
graph23                 graph23 0.855157636
third                     third 0.817802562
orbit24                 orbit24 0.790420664
graph20                 graph20 0.754642390
graph6                   graph6 0.750593953
orbit28                 orbit28 0.734121721
graph19                 graph19 0.724393221
orbit46                 orbit46 0.717140561
orbit31                 orbit31 0.706336255
orbit23                 orbit23 0.698638465
orbit39                 orbit39 0.687499623
graph17                 graph17 0.674263677
orbit36                 orbit36 0.667572049
upto_fifth           upto_fifth 0.663199119
orbit27                 orbit27 0.661617280
orbit37                 orbit37 0.651808116
graph13                 graph13 0.643535706
orbit50                 orbit50 0.636699288
graph15                 graph15 0.618580250
bigcom11               bigcom11 0.617684243
trans                     trans 0.616300393
graph14                 graph14 0.610315286
orbit33                 orbit33 0.599122771
orbit22                 orbit22 0.599079425
orbit54                 orbit54 0.578952752
orbit51                 orbit51 0.570268999
graph9                   graph9 0.569898557
graph5                   graph5 0.567691921
graph7                   graph7 0.546423959
orbit26                 orbit26 0.543831265
ioratio                 ioratio 0.541117791
orbit32                 orbit32 0.539486549
sixth                     sixth 0.531463142
bigcom50               bigcom50 0.529079054
graph10                 graph10 0.527096915
graph18                 graph18 0.522119667
orbit4                   orbit4 0.516099483
graph25                 graph25 0.515228326
graph1                   graph1 0.510142887
bigcom46               bigcom46 0.504845228
orbit52                 orbit52 0.503251302
upto_fourth         upto_fourth 0.498168551
graph21                 graph21 0.497298163
orbit44                 orbit44 0.492764624
ecc                         ecc 0.461024697
orbit21                 orbit21 0.457218230
orbit49                 orbit49 0.453642344
ratio3                   ratio3 0.445757139
graph24                 graph24 0.426302407
graph22                 graph22 0.424852532
bigcom25               bigcom25 0.415279341
graph0                   graph0 0.411621932
fifth                     fifth 0.407073978
orbit11                 orbit11 0.403791543
orbit65                 orbit65 0.394741904
orbit5                   orbit5 0.385819522
orbit30                 orbit30 0.379695167
orbit62                 orbit62 0.374373118
close                     close 0.354973836
hubscore               hubscore 0.350318411
graph3                   graph3 0.349200696
orbit16                 orbit16 0.349177862
orbit38                 orbit38 0.339936399
graph26                 graph26 0.338502356
orbit59                 orbit59 0.334445175
orbit20                 orbit20 0.327443788
orbit19                 orbit19 0.325056690
orbit58                 orbit58 0.322479670
orbit53                 orbit53 0.310258229
orbit63                 orbit63 0.303928892
orbit40                 orbit40 0.302870327
bigcom33               bigcom33 0.290793784
graph2                   graph2 0.276668768
orbit42                 orbit42 0.262590249
orbit48                 orbit48 0.261846027
orbit41                 orbit41 0.259458454
graph28                 graph28 0.252985454
orbit61                 orbit61 0.252837727
second                   second 0.247341612
orbit1                   orbit1 0.241009430
graph8                   graph8 0.238999039
upto_third           upto_third 0.232667308
orbit6                   orbit6 0.232608683
orbit47                 orbit47 0.232584028
orbit60                 orbit60 0.222567908
orbit25                 orbit25 0.217466996
orbit43                 orbit43 0.215679058
upto_second         upto_second 0.205847513
orbit29                 orbit29 0.198271876
selfinter             selfinter 0.188413730
orbit66                 orbit66 0.187509204
orbit17                 orbit17 0.185837626
orbit12                 orbit12 0.170557944
orbit10                 orbit10 0.167420792
orbit57                 orbit57 0.166538054
orbit7                   orbit7 0.157852713
orbit64                 orbit64 0.150412750
orbit13                 orbit13 0.143453884
membership_s38   membership_s38 0.140829496
coreness               coreness 0.129648439
orbit15                 orbit15 0.118266274
orbit71                 orbit71 0.117121812
orbit2                   orbit2 0.113898187
orbit67                 orbit67 0.106857399
membership_s21   membership_s21 0.094571638
orbit70                 orbit70 0.091907830
orbit55                 orbit55 0.088536984
AP                           AP 0.087968256
bigcom177             bigcom177 0.080608924
orbit69                 orbit69 0.078134796
graph27                 graph27 0.075577117
bigcom13               bigcom13 0.060694732
bigcom87               bigcom87 0.047396583
orbit68                 orbit68 0.046353740
bigcom36               bigcom36 0.041860210
evcent                   evcent 0.041605455
bigcom58               bigcom58 0.040763221
bigcom22               bigcom22 0.036066460
bigcom34               bigcom34 0.036058378
membership_s7     membership_s7 0.034315947
membership_s19   membership_s19 0.033274972
bigcom297             bigcom297 0.032723275
bigcom307             bigcom307 0.031863699
bigcom390             bigcom390 0.029505381
bigcom3                 bigcom3 0.026042848
membership_s8     membership_s8 0.023895694
bigcom419             bigcom419 0.022331555
membership_s3     membership_s3 0.019943788
bigcom68               bigcom68 0.014943546
membership_s23   membership_s23 0.014290411
bigcom9                 bigcom9 0.013110726
membership_s31   membership_s31 0.012598592
bigcom18               bigcom18 0.010589993
bigcom110             bigcom110 0.010450446
bigcom43               bigcom43 0.006840243
bigcom1                 bigcom1 0.006188164
membership_s22   membership_s22 0.006009988
graph29                 graph29 0.000000000
orbit0                   orbit0 0.000000000
orbit3                   orbit3 0.000000000
orbit8                   orbit8 0.000000000
orbit14                 orbit14 0.000000000
orbit34                 orbit34 0.000000000
orbit72                 orbit72 0.000000000
eccrad                   eccrad 0.000000000
first                     first 0.000000000
bigcom4                 bigcom4 0.000000000
bigcom5                 bigcom5 0.000000000
bigcom6                 bigcom6 0.000000000
bigcom8                 bigcom8 0.000000000
bigcom10               bigcom10 0.000000000
bigcom12               bigcom12 0.000000000
bigcom14               bigcom14 0.000000000
bigcom15               bigcom15 0.000000000
bigcom16               bigcom16 0.000000000
bigcom17               bigcom17 0.000000000
bigcom21               bigcom21 0.000000000
bigcom23               bigcom23 0.000000000
bigcom24               bigcom24 0.000000000
bigcom26               bigcom26 0.000000000
bigcom27               bigcom27 0.000000000
bigcom29               bigcom29 0.000000000
bigcom31               bigcom31 0.000000000
bigcom35               bigcom35 0.000000000
bigcom39               bigcom39 0.000000000
bigcom40               bigcom40 0.000000000
bigcom48               bigcom48 0.000000000
bigcom49               bigcom49 0.000000000
bigcom52               bigcom52 0.000000000
bigcom54               bigcom54 0.000000000
bigcom56               bigcom56 0.000000000
bigcom57               bigcom57 0.000000000
bigcom62               bigcom62 0.000000000
bigcom63               bigcom63 0.000000000
bigcom64               bigcom64 0.000000000
bigcom65               bigcom65 0.000000000
bigcom66               bigcom66 0.000000000
bigcom69               bigcom69 0.000000000
bigcom70               bigcom70 0.000000000
bigcom71               bigcom71 0.000000000
bigcom72               bigcom72 0.000000000
bigcom77               bigcom77 0.000000000
bigcom79               bigcom79 0.000000000
bigcom80               bigcom80 0.000000000
bigcom82               bigcom82 0.000000000
bigcom83               bigcom83 0.000000000
bigcom86               bigcom86 0.000000000
bigcom88               bigcom88 0.000000000
bigcom90               bigcom90 0.000000000
bigcom92               bigcom92 0.000000000
bigcom94               bigcom94 0.000000000
bigcom96               bigcom96 0.000000000
bigcom98               bigcom98 0.000000000
bigcom99               bigcom99 0.000000000
bigcom100             bigcom100 0.000000000
bigcom102             bigcom102 0.000000000
bigcom103             bigcom103 0.000000000
bigcom104             bigcom104 0.000000000
bigcom107             bigcom107 0.000000000
bigcom108             bigcom108 0.000000000
bigcom109             bigcom109 0.000000000
bigcom125             bigcom125 0.000000000
bigcom133             bigcom133 0.000000000
bigcom141             bigcom141 0.000000000
bigcom142             bigcom142 0.000000000
bigcom143             bigcom143 0.000000000
bigcom145             bigcom145 0.000000000
bigcom158             bigcom158 0.000000000
bigcom162             bigcom162 0.000000000
bigcom194             bigcom194 0.000000000
bigcom208             bigcom208 0.000000000
bigcom220             bigcom220 0.000000000
bigcom227             bigcom227 0.000000000
bigcom229             bigcom229 0.000000000
bigcom247             bigcom247 0.000000000
bigcom252             bigcom252 0.000000000
bigcom255             bigcom255 0.000000000
bigcom258             bigcom258 0.000000000
bigcom266             bigcom266 0.000000000
bigcom269             bigcom269 0.000000000
bigcom273             bigcom273 0.000000000
bigcom274             bigcom274 0.000000000
bigcom276             bigcom276 0.000000000
bigcom284             bigcom284 0.000000000
bigcom290             bigcom290 0.000000000
bigcom292             bigcom292 0.000000000
bigcom294             bigcom294 0.000000000
bigcom295             bigcom295 0.000000000
bigcom296             bigcom296 0.000000000
bigcom302             bigcom302 0.000000000
bigcom303             bigcom303 0.000000000
bigcom311             bigcom311 0.000000000
bigcom313             bigcom313 0.000000000
bigcom318             bigcom318 0.000000000
bigcom326             bigcom326 0.000000000
bigcom332             bigcom332 0.000000000
bigcom340             bigcom340 0.000000000
bigcom341             bigcom341 0.000000000
bigcom345             bigcom345 0.000000000
bigcom347             bigcom347 0.000000000
bigcom360             bigcom360 0.000000000
bigcom365             bigcom365 0.000000000
bigcom366             bigcom366 0.000000000
bigcom370             bigcom370 0.000000000
bigcom387             bigcom387 0.000000000
bigcom398             bigcom398 0.000000000
bigcom408             bigcom408 0.000000000
bigcom417             bigcom417 0.000000000
bigcom424             bigcom424 0.000000000
bigcom441             bigcom441 0.000000000
bigcom445             bigcom445 0.000000000
bigcom468             bigcom468 0.000000000
membership_s1     membership_s1 0.000000000
membership_s5     membership_s5 0.000000000
membership_s6     membership_s6 0.000000000
membership_s9     membership_s9 0.000000000
membership_s10   membership_s10 0.000000000
membership_s11   membership_s11 0.000000000
membership_s13   membership_s13 0.000000000
membership_s14   membership_s14 0.000000000
membership_s17   membership_s17 0.000000000
membership_s18   membership_s18 0.000000000
membership_s20   membership_s20 0.000000000
membership_s24   membership_s24 0.000000000
membership_s25   membership_s25 0.000000000
membership_s26   membership_s26 0.000000000
membership_s27   membership_s27 0.000000000
membership_s28   membership_s28 0.000000000
membership_s30   membership_s30 0.000000000
membership_s32   membership_s32 0.000000000
membership_s33   membership_s33 0.000000000
membership_s34   membership_s34 0.000000000
membership_s35   membership_s35 0.000000000
membership_s36   membership_s36 0.000000000
membership_s37   membership_s37 0.000000000
[1] "Dataset: all_C Model RF, run: 1 of 10 2015-06-08 08:08:04"
     |      Out-of-bag   |
Tree |      MSE  %Var(y) |
   1 |  0.07654   193.57 |
   2 |  0.07185   181.71 |
   3 |  0.06571   166.19 |
   4 |  0.06147   155.46 |
   5 |  0.05876   148.60 |
   6 |  0.05778   146.12 |
   7 |  0.05409   136.79 |
   8 |  0.05336   134.94 |
   9 |  0.05215   131.88 |
  10 |  0.05054   127.81 |
  11 |  0.04964   125.54 |
  12 |  0.04886   123.58 |
  13 |  0.04775   120.76 |
  14 |  0.04705   118.99 |
  15 |  0.04679   118.32 |
  16 |  0.04622   116.89 |
  17 |   0.0455   115.07 |
  18 |  0.04514   114.15 |
  19 |  0.04492   113.59 |
  20 |  0.04466   112.94 |
  21 |  0.04436   112.19 |
  22 |  0.04429   112.01 |
  23 |  0.04399   111.26 |
  24 |  0.04364   110.38 |
  25 |  0.04348   109.96 |
  26 |  0.04321   109.29 |
  27 |  0.04296   108.64 |
  28 |  0.04285   108.38 |
  29 |  0.04265   107.87 |
  30 |  0.04243   107.32 |
  31 |  0.04232   107.03 |
  32 |  0.04231   107.00 |
  33 |  0.04219   106.70 |
  34 |  0.04211   106.49 |
  35 |  0.04196   106.11 |
  36 |  0.04188   105.92 |
  37 |  0.04181   105.74 |
  38 |  0.04172   105.50 |
  39 |  0.04166   105.36 |
  40 |  0.04166   105.36 |
  41 |  0.04155   105.07 |
  42 |  0.04147   104.87 |
  43 |  0.04132   104.51 |
  44 |  0.04126   104.36 |
  45 |  0.04122   104.25 |
  46 |  0.04119   104.17 |
  47 |  0.04117   104.12 |
  48 |  0.04106   103.84 |
  49 |  0.04098   103.63 |
  50 |  0.04096   103.59 |
  51 |  0.04099   103.67 |
  52 |  0.04097   103.61 |
  53 |  0.04097   103.61 |
  54 |  0.04098   103.64 |
  55 |  0.04097   103.62 |
  56 |  0.04094   103.55 |
  57 |  0.04087   103.37 |
  58 |  0.04084   103.29 |
  59 |  0.04084   103.29 |
  60 |  0.04081   103.20 |
  61 |  0.04075   103.06 |
  62 |  0.04069   102.90 |
  63 |  0.04059   102.65 |
  64 |  0.04056   102.56 |
  65 |   0.0405   102.41 |
  66 |  0.04055   102.55 |
  67 |  0.04053   102.49 |
  68 |  0.04047   102.35 |
  69 |  0.04045   102.31 |
  70 |  0.04047   102.34 |
  71 |  0.04047   102.35 |
  72 |  0.04048   102.36 |
  73 |  0.04045   102.29 |
  74 |  0.04043   102.25 |
  75 |  0.04041   102.20 |
  76 |   0.0404   102.18 |
  77 |  0.04037   102.10 |
  78 |  0.04033   101.99 |
  79 |  0.04029   101.89 |
  80 |  0.04023   101.75 |
  81 |  0.04018   101.62 |
  82 |  0.04015   101.53 |
  83 |  0.04013   101.50 |
  84 |  0.04012   101.46 |
  85 |  0.04013   101.49 |
  86 |   0.0401   101.42 |
  87 |   0.0401   101.42 |
  88 |  0.04008   101.36 |
  89 |  0.04002   101.20 |
  90 |  0.03999   101.13 |
  91 |  0.03999   101.13 |
  92 |  0.03996   101.07 |
  93 |  0.03994   101.01 |
  94 |  0.03991   100.93 |
  95 |  0.03988   100.85 |
  96 |  0.03988   100.84 |
  97 |  0.03983   100.72 |
  98 |  0.03984   100.75 |
  99 |  0.03982   100.70 |
 100 |  0.03984   100.76 |
[1] "Random Forest variable coefficients"
                      %IncMSE IncNodePurity
graph5           2.873094e-03  1.821072e+00
graph6           3.774226e-03  1.745656e+00
graph7           1.081745e-03  6.621954e-01
graph8           2.363445e-04  1.420191e-01
graph9           5.880794e-03  2.032058e+00
graph10          4.908947e-03  2.018876e+00
graph11          9.104008e-03  2.704335e+00
graph12          6.158151e-03  2.475123e+00
graph13          3.734328e-03  2.055718e+00
graph14          5.558388e-03  2.234439e+00
graph15          6.044248e-03  2.066588e+00
graph16          1.058076e-02  3.736135e+00
graph17          4.742133e-03  2.123650e+00
graph18          1.419258e-03  7.151344e-01
graph19          5.834592e-03  2.464429e+00
graph20          6.158835e-03  2.713703e+00
graph21          5.125883e-03  1.401990e+00
graph22          7.790926e-04  8.384452e-01
graph23          3.397500e-03  2.551228e+00
graph24          7.262470e-04  6.029742e-01
graph25          2.387317e-03  1.581562e+00
graph26          7.819205e-04  8.099662e-01
graph27          7.947007e-05  4.332625e-01
graph28          5.650250e-05  2.516077e-01
graph29          3.524355e-05  1.407437e-01
orbit0           1.384700e-03  9.720288e-01
orbit1           4.351465e-03  1.681553e+00
orbit2           8.141049e-03  1.576338e+00
orbit3           5.382476e-04  5.647004e-01
orbit4           4.500069e-03  1.902033e+00
orbit5           9.604097e-03  2.401312e+00
orbit6           6.478965e-03  2.655460e+00
orbit7           1.392849e-02  2.712491e+00
orbit8           3.330750e-03  2.048621e+00
orbit9           3.009861e-03  2.301365e+00
orbit10          1.327289e-03  6.168096e-01
orbit11          1.663911e-03  9.476586e-01
orbit12          4.797355e-04  8.124355e-01
orbit13          3.778257e-04  4.913870e-01
orbit14          4.030441e-04  2.759698e-01
orbit15          5.075901e-03  2.262265e+00
orbit16          1.199437e-02  2.003269e+00
orbit17          9.316952e-03  2.539171e+00
orbit18          1.266546e-02  3.729299e+00
orbit19          5.846892e-03  2.497456e+00
orbit20          8.921383e-03  2.443496e+00
orbit21          1.006238e-02  2.183413e+00
orbit22          7.091748e-03  3.239224e+00
orbit23          1.517657e-02  2.674538e+00
orbit24          9.187117e-03  3.101456e+00
orbit25          3.184695e-03  1.492424e+00
orbit26          2.243016e-03  1.147851e+00
orbit27          5.174318e-03  2.749215e+00
orbit28          9.669510e-03  2.374749e+00
orbit29          2.198858e-03  1.545595e+00
orbit30          1.344297e-03  1.411537e+00
orbit31          6.635543e-03  2.821108e+00
orbit32          1.489629e-03  1.155128e+00
orbit33          3.445632e-03  1.402124e+00
orbit34          7.414993e-03  2.039023e+00
orbit35          8.227763e-03  3.508083e+00
orbit36          8.622497e-03  2.828980e+00
orbit37          9.143707e-03  2.142018e+00
orbit38          7.598965e-03  2.043953e+00
orbit39          4.602751e-03  3.762219e+00
orbit40          8.089397e-04  9.719514e-01
orbit41          9.840711e-04  5.658816e-01
orbit42          6.633441e-04  6.737881e-01
orbit43          1.066485e-03  8.469796e-01
orbit44          1.320721e-03  1.070587e+00
orbit45          9.077793e-03  3.311950e+00
orbit46          1.481068e-03  1.594555e+00
orbit47          2.146450e-03  7.515250e-01
orbit48          3.256518e-04  3.883186e-01
orbit49          3.228566e-03  2.384075e+00
orbit50          3.888482e-03  1.915415e+00
orbit51          4.050215e-03  2.521076e+00
orbit52          1.957321e-03  1.275404e+00
orbit53          1.368243e-03  7.016248e-01
orbit54          7.584750e-04  1.216932e+00
orbit55          4.509394e-04  3.864183e-01
orbit56          4.605766e-03  3.130529e+00
orbit57          5.220989e-04  2.113363e-01
orbit58          2.827529e-04  4.985076e-01
orbit59          1.392510e-03  9.692061e-01
orbit60          2.234786e-04  5.549033e-01
orbit61          9.031193e-04  5.090544e-01
orbit62          2.259032e-03  1.504322e+00
orbit63          1.544699e-03  8.770850e-01
orbit64          6.020739e-04  7.170474e-01
orbit65          7.885168e-04  1.105027e+00
orbit66          4.751908e-04  4.822096e-01
orbit67          1.813336e-04  3.534027e-01
orbit68          9.191417e-05  4.030134e-01
orbit69          2.349709e-05  9.963413e-02
orbit70          1.146553e-04  4.009538e-01
orbit71          1.229546e-04  2.645501e-01
orbit72          2.161053e-05  7.600702e-02
AP               6.178820e-04  4.184520e-01
bet              3.517923e-02  7.582904e+00
ecc              1.594502e-04  8.314810e-01
eccrad           1.683628e-04  4.975048e-01
close            5.033461e-03  1.489041e+00
constraint       1.220998e-02  2.879123e+00
coreness         2.138815e-03  7.731555e-01
knn              5.944836e-03  3.728634e+00
hubscore         7.065341e-03  2.778034e+00
pagerank         9.642519e-03  6.080368e+00
trans            6.252608e-04  1.509332e+00
first            1.501502e-03  6.791325e-01
second           5.815800e-03  2.280201e+00
third            1.714997e-02  2.604044e+00
fourth           3.742272e-03  4.953979e+00
fifth            6.167584e-03  3.484230e+00
sixth            9.558953e-03  3.350339e+00
selfinter        6.341032e-05  2.442876e-01
V1               2.864308e-03  5.489310e+00
V2               3.916151e-03  7.772780e+00
evcent           5.289075e-03  2.323316e+00
upto_second      2.483192e-03  1.718602e+00
upto_third       8.424023e-03  1.628834e+00
upto_fourth      1.000697e-02  2.778239e+00
upto_fifth       7.427002e-03  2.595817e+00
upto_sixth       1.169118e-02  3.581040e+00
ratio1           7.057698e-03  4.206296e+00
ratio2           6.590879e-03  6.109023e+00
ratio3           1.057139e-02  4.461143e+00
ratio4           9.555603e-03  3.929929e+00
ratio5           1.294098e-02  8.503501e+00
ratio6           1.058752e-02  4.208006e+00
walktrap_vertex  7.732588e-03  6.020273e+00
bigcom1          2.821868e-04  4.588588e-01
bigcom2          1.245106e-03  1.524079e+00
bigcom3          3.628725e-04  3.910393e-01
bigcom4          1.422072e-04  5.132363e-01
bigcom5          0.000000e+00  5.551115e-19
bigcom6          0.000000e+00  1.387779e-19
bigcom8         -2.710762e-06  9.352657e-03
bigcom9         -7.968242e-07  4.278622e-01
bigcom10         3.186310e-05  2.395827e-01
bigcom11         3.814658e-05  1.175602e+00
bigcom12         0.000000e+00  8.326673e-19
bigcom13        -4.043898e-05  5.419374e-01
bigcom14         0.000000e+00  0.000000e+00
bigcom15         0.000000e+00  1.387779e-19
bigcom16         0.000000e+00  6.938894e-20
bigcom17         0.000000e+00  0.000000e+00
bigcom18         5.756266e-05  5.378179e-01
bigcom21         0.000000e+00  1.110223e-18
bigcom22        -3.069071e-05  5.043324e-01
bigcom23         0.000000e+00  6.938894e-20
bigcom24         0.000000e+00  3.469447e-19
bigcom25         5.662666e-04  1.002002e+00
bigcom26         0.000000e+00  1.387779e-19
bigcom27         0.000000e+00  1.387779e-19
bigcom29         0.000000e+00  0.000000e+00
bigcom31         0.000000e+00  0.000000e+00
bigcom33         2.572694e-04  1.226464e+00
bigcom34        -9.910450e-06  4.284759e-01
bigcom35         0.000000e+00  0.000000e+00
bigcom36        -2.155780e-05  5.195688e-01
bigcom39         0.000000e+00  5.551115e-19
bigcom40         0.000000e+00  0.000000e+00
bigcom43         5.013283e-05  2.584471e-01
bigcom46         1.401258e-05  9.202193e-01
bigcom48         0.000000e+00  2.081668e-19
bigcom49         0.000000e+00  0.000000e+00
bigcom50        -1.967677e-05  8.124670e-01
bigcom52         0.000000e+00  0.000000e+00
bigcom54         0.000000e+00  3.469447e-20
bigcom56         0.000000e+00  2.775558e-19
bigcom57         9.728812e-05  2.542261e-01
bigcom58        -3.333616e-05  5.137421e-01
bigcom62         0.000000e+00  0.000000e+00
bigcom63         0.000000e+00  9.714451e-19
bigcom64         0.000000e+00  2.775558e-19
bigcom65         0.000000e+00  1.734723e-19
bigcom66         0.000000e+00  0.000000e+00
bigcom68        -3.026729e-05  3.254073e-01
bigcom69         0.000000e+00  1.387779e-19
bigcom70         0.000000e+00  6.938894e-20
bigcom71         0.000000e+00  0.000000e+00
bigcom72         0.000000e+00  0.000000e+00
bigcom77         0.000000e+00  0.000000e+00
bigcom79         0.000000e+00  6.938894e-20
bigcom80         0.000000e+00  0.000000e+00
bigcom82         0.000000e+00  0.000000e+00
bigcom83         0.000000e+00  1.387779e-19
bigcom86         0.000000e+00  0.000000e+00
bigcom87         3.240417e-06  6.003825e-01
bigcom88         0.000000e+00  2.775558e-19
bigcom90         0.000000e+00  0.000000e+00
bigcom92         0.000000e+00  0.000000e+00
bigcom94        -1.805825e-05  2.271545e-01
bigcom96         0.000000e+00  0.000000e+00
bigcom98         0.000000e+00  0.000000e+00
bigcom99         2.429547e-06  3.484495e-01
bigcom100        0.000000e+00  0.000000e+00
bigcom102        0.000000e+00  1.387779e-19
bigcom103        0.000000e+00  0.000000e+00
bigcom104        0.000000e+00  1.040834e-19
bigcom107        0.000000e+00  4.510281e-18
bigcom108        0.000000e+00  0.000000e+00
bigcom109       -5.654669e-08  8.067600e-02
bigcom110       -6.719995e-08  3.722384e-01
bigcom125        0.000000e+00  0.000000e+00
bigcom133        0.000000e+00  1.387779e-19
bigcom141        0.000000e+00  0.000000e+00
bigcom142        0.000000e+00  6.938894e-20
bigcom143        0.000000e+00  0.000000e+00
bigcom145        0.000000e+00  1.387779e-19
bigcom158        0.000000e+00  1.387779e-19
bigcom162       -1.062276e-05  2.562326e-01
bigcom177        1.373641e-05  7.379252e-01
bigcom194        0.000000e+00  0.000000e+00
bigcom208       -2.652795e-06  3.001327e-01
bigcom220        0.000000e+00  1.387779e-19
bigcom227        0.000000e+00  0.000000e+00
bigcom229        0.000000e+00  1.387779e-19
bigcom247        0.000000e+00  0.000000e+00
bigcom252        0.000000e+00  0.000000e+00
bigcom255        0.000000e+00  1.387779e-19
bigcom258        0.000000e+00  9.090909e-03
bigcom266        0.000000e+00  5.551115e-19
bigcom269        0.000000e+00  0.000000e+00
bigcom273        0.000000e+00  6.938894e-20
bigcom274        0.000000e+00  0.000000e+00
bigcom276        0.000000e+00  0.000000e+00
bigcom284        0.000000e+00  6.938894e-20
bigcom290        0.000000e+00  0.000000e+00
bigcom292        0.000000e+00  0.000000e+00
bigcom294        0.000000e+00  0.000000e+00
bigcom295        0.000000e+00  0.000000e+00
bigcom296        0.000000e+00  0.000000e+00
bigcom297       -2.100409e-05  3.320177e-01
bigcom302        0.000000e+00  1.387779e-19
bigcom303       -1.777828e-05  1.420633e-01
bigcom307       -2.081975e-05  3.523722e-01
bigcom311        0.000000e+00  0.000000e+00
bigcom313        0.000000e+00  0.000000e+00
bigcom318       -7.874467e-06  9.978896e-02
bigcom326        0.000000e+00  2.775558e-19
bigcom332        0.000000e+00  0.000000e+00
bigcom340        0.000000e+00  2.428613e-18
bigcom341        0.000000e+00  0.000000e+00
bigcom345        0.000000e+00  0.000000e+00
bigcom347        0.000000e+00  6.938894e-20
bigcom360        0.000000e+00  1.387779e-19
bigcom365        0.000000e+00  1.387779e-19
bigcom366        0.000000e+00  0.000000e+00
bigcom370        0.000000e+00  0.000000e+00
bigcom387        0.000000e+00  0.000000e+00
bigcom390       -1.954448e-05  4.751097e-01
bigcom398        0.000000e+00  6.938894e-20
bigcom408        0.000000e+00  0.000000e+00
bigcom417        0.000000e+00  4.440892e-18
bigcom419       -2.943044e-05  5.231515e-01
bigcom424        0.000000e+00  0.000000e+00
bigcom441        0.000000e+00  0.000000e+00
bigcom445        0.000000e+00  0.000000e+00
bigcom468        0.000000e+00  1.387779e-19
spin_vertex      2.915031e-03  6.812048e+00
membership_s1    0.000000e+00  8.888889e-03
membership_s3    4.690540e-05  2.625535e-01
membership_s4    7.669323e-04  1.702426e+00
membership_s5    0.000000e+00  0.000000e+00
membership_s6    3.844594e-05  5.376058e-01
membership_s7    3.403385e-05  5.249907e-01
membership_s8    5.740595e-05  5.295250e-01
membership_s9   -2.754240e-05  1.421345e-01
membership_s10   8.189404e-05  3.331180e-01
membership_s11  -5.810076e-05  2.108052e-01
membership_s12   6.260929e-04  1.516605e+00
membership_s13  -7.598001e-06  1.294176e-01
membership_s14  -3.918872e-05  2.964047e-01
membership_s16   1.834266e-03  5.083279e+00
membership_s17   3.953993e-06  2.519806e-02
membership_s18   0.000000e+00  2.775558e-19
membership_s19  -2.796912e-06  2.901349e-01
membership_s20   8.509691e-05  3.170734e-01
membership_s21  -8.595027e-06  3.638292e-01
membership_s22  -3.138494e-06  2.759029e-01
membership_s23   2.952528e-05  2.298796e-01
membership_s24   3.645811e-06  6.611526e-02
membership_s25   0.000000e+00  0.000000e+00
membership_s26   1.146119e-05  3.200060e-01
membership_s27   0.000000e+00  0.000000e+00
membership_s28   0.000000e+00  1.714286e-02
membership_s30   0.000000e+00  8.750000e-03
membership_s31   2.060855e-05  1.433921e-01
membership_s32   6.664569e-06  9.258350e-02
membership_s33   5.731126e-05  5.216821e-01
membership_s34   0.000000e+00  0.000000e+00
membership_s35   0.000000e+00  4.579670e-18
membership_s36   0.000000e+00  2.775558e-19
membership_s37   1.025429e-05  3.674435e-01
membership_s38   3.716172e-04  7.848008e-01
adhesion         1.337194e-02  5.623274e+00
cohesion         1.219182e-02  5.886242e+00
inner            2.979747e-03  8.554379e+00
outer            8.316792e-03  6.528895e+00
ioratio          7.788387e-03  5.804457e+00
comsize          5.727504e-03  7.228862e+00
[1] "Dataset: all_C Model GLM, run: 1 of 10 2015-06-08 08:14:01"
[1] "glmnet variable coefficients"
                     [,1]          [,2]
(Intercept)     -3.146172 -6.236497e+00
graph0           0.000000  4.546351e-03
graph1           0.000000  0.000000e+00
graph2           0.000000  2.561803e-04
graph3           0.000000  1.390757e-08
graph4           0.000000 -7.088371e-09
graph5           0.000000 -1.406507e-05
graph6           0.000000 -2.134210e-06
graph7           0.000000 -4.446383e-05
graph8           0.000000 -2.268552e-04
graph9           0.000000  0.000000e+00
graph10          0.000000  0.000000e+00
graph11          0.000000  0.000000e+00
graph12          0.000000  0.000000e+00
graph13          0.000000 -1.426749e-08
graph14          0.000000  0.000000e+00
graph15          0.000000  5.632580e-07
graph16          0.000000  0.000000e+00
graph17          0.000000  0.000000e+00
graph18          0.000000 -1.069934e-05
graph19          0.000000  0.000000e+00
graph20          0.000000  0.000000e+00
graph21          0.000000  0.000000e+00
graph22          0.000000  0.000000e+00
graph23          0.000000  0.000000e+00
graph24          0.000000  0.000000e+00
graph25          0.000000 -3.493724e-06
graph26          0.000000  0.000000e+00
graph27          0.000000  0.000000e+00
graph28          0.000000  0.000000e+00
graph29          0.000000  2.860275e-06
orbit0           0.000000  3.809656e-03
orbit1           0.000000  0.000000e+00
orbit2           0.000000 -3.257575e-05
orbit3           0.000000  5.311209e-04
orbit4           0.000000  0.000000e+00
orbit5           0.000000  1.090212e-07
orbit6           0.000000  0.000000e+00
orbit7           0.000000  0.000000e+00
orbit8           0.000000 -8.237100e-06
orbit9           0.000000  0.000000e+00
orbit10          0.000000 -5.838894e-06
orbit11          0.000000 -8.618191e-10
orbit12          0.000000 -6.658266e-04
orbit13          0.000000 -5.988367e-06
orbit14          0.000000 -1.721064e-04
orbit15          0.000000 -4.740240e-07
orbit16          0.000000  0.000000e+00
orbit17          0.000000  3.552411e-07
orbit18          0.000000 -2.299383e-08
orbit19          0.000000  3.946489e-09
orbit20          0.000000  7.464575e-09
orbit21          0.000000  0.000000e+00
orbit22          0.000000  2.911881e-09
orbit23          0.000000  0.000000e+00
orbit24          0.000000 -5.245424e-08
orbit25          0.000000  2.151911e-06
orbit26          0.000000 -1.346628e-08
orbit27          0.000000 -3.398026e-09
orbit28          0.000000  0.000000e+00
orbit29          0.000000 -3.975121e-07
orbit30          0.000000 -4.936932e-07
orbit31          0.000000  0.000000e+00
orbit32          0.000000 -9.750495e-07
orbit33          0.000000  2.414554e-07
orbit34          0.000000  1.975430e-08
orbit35          0.000000  2.958011e-07
orbit36          0.000000  2.272625e-07
orbit37          0.000000 -6.465631e-07
orbit38          0.000000  2.309355e-07
orbit39          0.000000 -6.583947e-07
orbit40          0.000000  5.017488e-08
orbit41          0.000000  0.000000e+00
orbit42          0.000000  0.000000e+00
orbit43          0.000000 -5.521009e-05
orbit44          0.000000 -1.819808e-06
orbit45          0.000000 -6.912774e-09
orbit46          0.000000  0.000000e+00
orbit47          0.000000 -1.082164e-06
orbit48          0.000000  8.674937e-07
orbit49          0.000000  4.024693e-06
orbit50          0.000000 -5.986687e-06
orbit51          0.000000  0.000000e+00
orbit52          0.000000  2.913295e-05
orbit53          0.000000 -5.763362e-09
orbit54          0.000000  2.352413e-06
orbit55          0.000000  0.000000e+00
orbit56          0.000000  6.586836e-05
orbit57          0.000000 -1.149437e-05
orbit58          0.000000  7.706632e-06
orbit59          0.000000 -2.983400e-07
orbit60          0.000000 -1.101320e-05
orbit61          0.000000  2.907042e-05
orbit62          0.000000  0.000000e+00
orbit63          0.000000 -6.873723e-06
orbit64          0.000000 -5.424403e-06
orbit65          0.000000  4.557097e-05
orbit66          0.000000  2.790669e-05
orbit67          0.000000  0.000000e+00
orbit68          0.000000  0.000000e+00
orbit69          0.000000  0.000000e+00
orbit70          0.000000  7.758007e-04
orbit71          0.000000 -2.710776e-05
orbit72          0.000000  8.259393e-06
AP               0.000000 -1.275374e-02
bet              0.000000 -1.629106e-06
ecc              0.000000 -2.025270e-02
eccrad           0.000000 -1.349005e-01
close            0.000000  1.363619e+00
constraint       0.000000 -5.466119e-01
coreness         0.000000  4.632992e-03
knn              0.000000 -2.499477e-03
hubscore         0.000000  0.000000e+00
pagerank         0.000000 -1.418053e+00
trans            0.000000 -4.690194e-01
first            0.000000  4.112044e-03
second           0.000000 -9.182650e-06
third            0.000000  1.211486e-04
fourth           0.000000 -2.286214e-07
fifth            0.000000  0.000000e+00
sixth            0.000000 -2.787682e-07
selfinter        0.000000 -6.177063e-02
V1               0.000000  0.000000e+00
V2               0.000000 -4.501164e-01
evcent           0.000000 -4.438115e-03
upto_second      0.000000  0.000000e+00
upto_third       0.000000  2.650497e-05
upto_fourth      0.000000  0.000000e+00
upto_fifth       0.000000  1.362184e-05
upto_sixth       0.000000  2.617966e-05
ratio1           0.000000  8.535369e-04
ratio2           0.000000  4.455551e-04
ratio3           0.000000  3.565313e-03
ratio4           0.000000  1.001174e-03
ratio5           0.000000 -1.184464e-02
ratio6           0.000000 -3.950639e-05
walktrap_vertex  0.000000 -2.122135e-01
bigcom1          0.000000 -4.123341e-02
bigcom2          0.000000  2.523114e-01
bigcom3          0.000000 -9.704268e-02
bigcom4          0.000000 -4.143171e-01
bigcom5          0.000000 -8.837831e-01
bigcom6          0.000000 -8.997220e-01
bigcom8          0.000000 -5.428302e-01
bigcom9          0.000000  6.197002e-01
bigcom10         0.000000 -2.140901e-01
bigcom11         0.000000  1.415213e+00
bigcom12         0.000000 -4.176763e-01
bigcom13         0.000000  1.580077e-01
bigcom14         0.000000 -3.658836e-01
bigcom15         0.000000 -6.401773e-01
bigcom16         0.000000 -9.864117e-01
bigcom17         0.000000 -7.832331e-01
bigcom18         0.000000  2.750762e-01
bigcom21         0.000000 -4.473744e-01
bigcom22         0.000000  1.681999e+00
bigcom23         0.000000 -8.945038e-01
bigcom24         0.000000 -8.331026e-01
bigcom25         0.000000  3.123288e-02
bigcom26         0.000000 -3.778441e-01
bigcom27         0.000000 -9.214275e-01
bigcom29         0.000000 -5.720876e-01
bigcom31         0.000000 -9.701812e-01
bigcom33         0.000000  2.180581e-01
bigcom34         0.000000 -1.270621e-01
bigcom35         0.000000 -3.126671e-01
bigcom36         0.000000  2.206279e+00
bigcom39         0.000000 -1.002280e+00
bigcom40         0.000000 -4.911651e-01
bigcom43         0.000000 -1.219792e-02
bigcom46         0.000000  1.403913e+00
bigcom48         0.000000 -9.292045e-01
bigcom49         0.000000 -3.050717e-02
bigcom50         0.000000  1.277672e+00
bigcom52         0.000000 -8.125304e-01
bigcom54         0.000000 -6.062576e-01
bigcom56         0.000000 -8.095969e-01
bigcom57         0.000000 -1.528805e-01
bigcom58         0.000000  1.475845e+00
bigcom62         0.000000 -6.983019e-01
bigcom63         0.000000 -6.034561e-01
bigcom64         0.000000 -3.109214e-01
bigcom65         0.000000 -9.061348e-01
bigcom66         0.000000  0.000000e+00
bigcom68         0.000000  9.997062e-01
bigcom69         0.000000 -2.521671e-01
bigcom70         0.000000 -3.559440e-01
bigcom71         0.000000 -2.118701e-01
bigcom72         0.000000 -1.957032e-01
bigcom77         0.000000 -5.220585e-01
bigcom79         0.000000 -6.776164e-01
bigcom80         0.000000 -5.168069e-01
bigcom82         0.000000 -5.306723e-01
bigcom83         0.000000 -7.035133e-01
bigcom86         0.000000 -4.499994e-01
bigcom87         0.000000  1.360195e+00
bigcom88         0.000000 -1.207700e+00
bigcom90         0.000000 -7.249957e-01
bigcom92         0.000000 -6.570397e-01
bigcom94         0.000000  6.760232e-01
bigcom96         0.000000 -6.768443e-01
bigcom98         0.000000 -8.376870e-01
bigcom99         0.000000  6.899662e-01
bigcom100        0.000000 -5.464473e-01
bigcom102        0.000000 -2.856219e-01
bigcom103        0.000000 -1.650014e-01
bigcom104        0.000000 -8.415072e-01
bigcom107        0.000000  0.000000e+00
bigcom108        0.000000 -6.803164e-01
bigcom109        0.000000  1.160222e-01
bigcom110        0.000000  5.749970e-01
bigcom125        0.000000 -6.542373e-01
bigcom133        0.000000 -4.760410e-01
bigcom141        0.000000 -1.507602e-01
bigcom142        0.000000 -7.029951e-01
bigcom143        0.000000 -4.931774e-01
bigcom145        0.000000 -3.409725e-01
bigcom158        0.000000 -2.310555e-03
bigcom162        0.000000  2.468249e-01
bigcom177        0.000000  2.045670e-01
bigcom194        0.000000 -1.889555e-01
bigcom208        0.000000  8.222640e-01
bigcom220        0.000000 -7.277684e-01
bigcom227        0.000000 -9.010337e-03
bigcom229        0.000000 -3.864527e-01
bigcom247        0.000000 -2.072230e+00
bigcom252        0.000000 -5.393039e-01
bigcom255        0.000000 -4.754413e-01
bigcom258        0.000000 -1.336018e+00
bigcom266        0.000000 -7.056475e-01
bigcom269        0.000000 -2.970201e-01
bigcom273        0.000000 -8.785488e-01
bigcom274        0.000000 -4.975071e-01
bigcom276        0.000000 -4.039031e-01
bigcom284        0.000000 -1.858740e-01
bigcom290        0.000000 -9.851895e-01
bigcom292        0.000000 -3.985082e-01
bigcom294        0.000000 -6.033504e-01
bigcom295        0.000000 -9.929584e-01
bigcom296        0.000000 -3.055725e-01
bigcom297        0.000000  1.316545e+00
bigcom302        0.000000 -6.813508e-01
bigcom303        0.000000  5.635754e-01
bigcom307        0.000000  1.598737e+00
bigcom311        0.000000 -4.533784e-01
bigcom313        0.000000 -3.268506e-01
bigcom318        0.000000  4.103644e-01
bigcom326        0.000000 -4.531544e-01
bigcom332        0.000000 -2.999248e-01
bigcom340        0.000000  0.000000e+00
bigcom341        0.000000 -1.048695e-01
bigcom345        0.000000 -7.491115e-01
bigcom347        0.000000 -7.880294e-01
bigcom360        0.000000 -5.743280e-01
bigcom365        0.000000 -5.846749e-01
bigcom366        0.000000 -4.800836e-01
bigcom370        0.000000 -3.749338e-01
bigcom387        0.000000 -4.616188e-01
bigcom390        0.000000  9.840041e-01
bigcom398        0.000000 -2.848224e-02
bigcom408        0.000000 -4.588938e-01
bigcom417        0.000000 -1.420806e-01
bigcom419        0.000000  2.232008e+00
bigcom424        0.000000 -4.538498e-01
bigcom441        0.000000 -3.260223e-01
bigcom445        0.000000 -3.828562e-01
bigcom468        0.000000 -4.589175e-01
spin_vertex      0.000000 -4.002365e-01
membership_s1    0.000000 -1.561139e-01
membership_s3    0.000000  5.359109e-02
membership_s4    0.000000  5.316413e-01
membership_s5    0.000000 -5.204610e-01
membership_s6    0.000000  1.523933e+00
membership_s7    0.000000  2.821136e-01
membership_s8    0.000000  4.368815e-02
membership_s9    0.000000 -1.199460e-01
membership_s10   0.000000  5.109406e-02
membership_s11   0.000000 -2.277238e-02
membership_s12   0.000000  5.120030e-01
membership_s13   0.000000  9.323236e-02
membership_s14   0.000000  3.956906e-01
membership_s16   0.000000  1.060988e+00
membership_s17   0.000000 -5.439480e-01
membership_s18   0.000000 -7.650308e-01
membership_s19   0.000000  6.109146e-04
membership_s20   0.000000 -2.832943e-02
membership_s21   0.000000 -6.425353e-03
membership_s22   0.000000  8.407388e-01
membership_s23   0.000000 -1.685487e-01
membership_s24   0.000000 -2.722106e-01
membership_s25   0.000000 -7.351287e-01
membership_s26   0.000000 -5.776668e-02
membership_s27   0.000000 -5.664668e-01
membership_s28   0.000000 -9.576542e-01
membership_s30   0.000000 -9.389458e-01
membership_s31   0.000000 -1.545734e-01
membership_s32   0.000000 -6.981118e-01
membership_s33   0.000000 -1.183587e-01
membership_s34   0.000000 -3.502284e-01
membership_s35   0.000000 -5.558354e-01
membership_s36   0.000000 -2.274987e-01
membership_s37   0.000000 -6.279167e-03
membership_s38   0.000000  2.083275e-01
adhesion         0.000000  0.000000e+00
cohesion         0.000000  0.000000e+00
inner            0.000000  1.126555e-04
outer            0.000000  4.157488e-05
ioratio          0.000000  9.557318e-03
comsize          0.000000  1.610511e-04
[1] "Dataset: all_C Model GBM, run: 2 of 10 2015-06-08 08:14:53"
Iter   TrainDeviance   ValidDeviance   StepSize   Improve
     1        0.3465             nan     0.0100    0.0000
     2        0.3451             nan     0.0100    0.0004
     3        0.3440             nan     0.0100    0.0002
     4        0.3428             nan     0.0100    0.0003
     5        0.3416             nan     0.0100    0.0004
     6        0.3404             nan     0.0100    0.0003
     7        0.3394             nan     0.0100    0.0003
     8        0.3383             nan     0.0100    0.0004
     9        0.3374             nan     0.0100    0.0001
    10        0.3366             nan     0.0100    0.0003
    20        0.3290             nan     0.0100    0.0001
    40        0.3178             nan     0.0100    0.0001
    60        0.3093             nan     0.0100    0.0001
    80        0.3023             nan     0.0100    0.0000
   100        0.2957             nan     0.0100    0.0001
   120        0.2898             nan     0.0100    0.0000
   140        0.2845             nan     0.0100    0.0000
   160        0.2797             nan     0.0100   -0.0000
   180        0.2749             nan     0.0100    0.0000
   200        0.2710             nan     0.0100   -0.0000
   220        0.2668             nan     0.0100    0.0000
   240        0.2635             nan     0.0100    0.0000
   260        0.2600             nan     0.0100    0.0000
   280        0.2571             nan     0.0100   -0.0000
   300        0.2539             nan     0.0100    0.0000
   320        0.2510             nan     0.0100    0.0000
   340        0.2484             nan     0.0100    0.0000
   360        0.2457             nan     0.0100    0.0000
   380        0.2430             nan     0.0100    0.0000
   400        0.2402             nan     0.0100   -0.0000
   420        0.2374             nan     0.0100   -0.0000
   434        0.2359             nan     0.0100    0.0000

[1] "GBM variable coefficients"
                            var     rel.inf
ratio5                   ratio5 3.924654720
spin_vertex         spin_vertex 3.587685098
membership_s16   membership_s16 3.344646402
inner                     inner 2.880981319
comsize                 comsize 2.812407489
V1                           V1 2.543445056
bet                         bet 2.531183731
outer                     outer 2.299594495
V2                           V2 2.172571222
walktrap_vertex walktrap_vertex 2.167765321
knn                         knn 2.128483875
pagerank               pagerank 1.443769601
ratio4                   ratio4 1.398938665
orbit45                 orbit45 1.372207984
ratio1                   ratio1 1.274981934
constraint           constraint 1.272073136
orbit36                 orbit36 1.228376934
orbit56                 orbit56 1.221725301
adhesion               adhesion 1.205033546
upto_sixth           upto_sixth 1.194537655
orbit35                 orbit35 1.135689908
ratio2                   ratio2 1.128107600
bigcom2                 bigcom2 1.117103239
fourth                   fourth 1.036950637
membership_s4     membership_s4 1.026120722
orbit18                 orbit18 1.025839948
graph11                 graph11 0.970774447
orbit23                 orbit23 0.968449504
upto_fifth           upto_fifth 0.928519190
graph13                 graph13 0.927993065
graph5                   graph5 0.927896789
ecc                         ecc 0.899767503
graph4                   graph4 0.897234713
orbit33                 orbit33 0.874847085
cohesion               cohesion 0.869600815
orbit50                 orbit50 0.866930656
orbit46                 orbit46 0.864021721
graph17                 graph17 0.854995962
ratio6                   ratio6 0.853496545
membership_s12   membership_s12 0.837561729
graph20                 graph20 0.835179573
orbit31                 orbit31 0.812054302
orbit28                 orbit28 0.777776707
graph23                 graph23 0.759694667
graph1                   graph1 0.757096862
trans                     trans 0.755759337
graph14                 graph14 0.740064181
graph6                   graph6 0.732588624
ioratio                 ioratio 0.716541431
orbit39                 orbit39 0.710563760
graph25                 graph25 0.688065922
orbit38                 orbit38 0.596953918
orbit21                 orbit21 0.596291656
orbit25                 orbit25 0.594427825
graph19                 graph19 0.561381012
orbit62                 orbit62 0.558366318
orbit27                 orbit27 0.556085779
orbit52                 orbit52 0.553791337
graph16                 graph16 0.540232452
graph0                   graph0 0.534089141
orbit54                 orbit54 0.520405950
orbit37                 orbit37 0.517123650
graph21                 graph21 0.513290253
bigcom11               bigcom11 0.511056550
fifth                     fifth 0.502498388
graph15                 graph15 0.488329892
graph10                 graph10 0.481887117
graph22                 graph22 0.467939560
orbit7                   orbit7 0.464968703
orbit4                   orbit4 0.450834561
orbit22                 orbit22 0.445721450
graph12                 graph12 0.441042215
sixth                     sixth 0.438429554
orbit6                   orbit6 0.426663401
orbit65                 orbit65 0.423390672
orbit16                 orbit16 0.422984533
graph27                 graph27 0.412069753
hubscore               hubscore 0.409698102
orbit49                 orbit49 0.403558677
upto_third           upto_third 0.401761568
orbit19                 orbit19 0.401568274
bigcom46               bigcom46 0.395784378
orbit41                 orbit41 0.395683699
ratio3                   ratio3 0.391843829
orbit63                 orbit63 0.388504062
bigcom50               bigcom50 0.382477573
orbit20                 orbit20 0.379797964
third                     third 0.375306659
orbit9                   orbit9 0.368627641
orbit51                 orbit51 0.367355058
graph24                 graph24 0.359121975
orbit24                 orbit24 0.356933182
upto_fourth         upto_fourth 0.354906855
bigcom33               bigcom33 0.354543934
orbit44                 orbit44 0.354476088
graph3                   graph3 0.354146171
bigcom25               bigcom25 0.335201267
orbit64                 orbit64 0.311852194
orbit2                   orbit2 0.309416006
close                     close 0.294117055
upto_second         upto_second 0.289954340
orbit17                 orbit17 0.284555559
orbit15                 orbit15 0.283581583
orbit30                 orbit30 0.282799641
graph9                   graph9 0.277659102
graph8                   graph8 0.275568780
orbit12                 orbit12 0.270857555
graph26                 graph26 0.265652902
orbit47                 orbit47 0.264219386
graph28                 graph28 0.259651283
second                   second 0.247058641
graph18                 graph18 0.240720768
orbit1                   orbit1 0.232816024
graph7                   graph7 0.229626679
graph2                   graph2 0.227589932
orbit5                   orbit5 0.226580457
orbit60                 orbit60 0.215063190
orbit29                 orbit29 0.207598471
orbit10                 orbit10 0.206435865
orbit40                 orbit40 0.201312051
orbit70                 orbit70 0.200390830
orbit43                 orbit43 0.198404871
orbit32                 orbit32 0.196067371
orbit55                 orbit55 0.190998310
orbit53                 orbit53 0.190418204
AP                           AP 0.181082026
orbit67                 orbit67 0.178139660
orbit11                 orbit11 0.175168871
orbit42                 orbit42 0.151282582
orbit61                 orbit61 0.151222179
orbit68                 orbit68 0.146054091
orbit69                 orbit69 0.124102813
orbit26                 orbit26 0.121309870
bigcom177             bigcom177 0.114069295
coreness               coreness 0.112553605
orbit57                 orbit57 0.105000727
orbit13                 orbit13 0.103009549
orbit71                 orbit71 0.102056950
selfinter             selfinter 0.090951622
orbit66                 orbit66 0.082897589
orbit59                 orbit59 0.081270708
orbit58                 orbit58 0.080649993
membership_s23   membership_s23 0.074158128
bigcom1                 bigcom1 0.074125242
orbit48                 orbit48 0.073937960
bigcom3                 bigcom3 0.067571708
membership_s38   membership_s38 0.066505394
bigcom318             bigcom318 0.060660063
bigcom87               bigcom87 0.058439826
bigcom36               bigcom36 0.052237087
evcent                   evcent 0.049864245
bigcom22               bigcom22 0.046326276
bigcom307             bigcom307 0.046191013
membership_s8     membership_s8 0.042948951
bigcom419             bigcom419 0.039577990
membership_s3     membership_s3 0.038385014
bigcom15               bigcom15 0.038086246
membership_s21   membership_s21 0.036598652
membership_s32   membership_s32 0.035699842
bigcom58               bigcom58 0.034449311
bigcom390             bigcom390 0.032544826
bigcom57               bigcom57 0.031069230
membership_s33   membership_s33 0.029947071
bigcom13               bigcom13 0.028986083
membership_s19   membership_s19 0.020979376
bigcom9                 bigcom9 0.017072849
bigcom4                 bigcom4 0.016676882
membership_s37   membership_s37 0.014253583
membership_s22   membership_s22 0.012161216
membership_s20   membership_s20 0.009188858
bigcom68               bigcom68 0.005861803
bigcom297             bigcom297 0.004980874
bigcom441             bigcom441 0.004821995
graph29                 graph29 0.000000000
orbit0                   orbit0 0.000000000
orbit3                   orbit3 0.000000000
orbit8                   orbit8 0.000000000
orbit14                 orbit14 0.000000000
orbit34                 orbit34 0.000000000
orbit72                 orbit72 0.000000000
eccrad                   eccrad 0.000000000
first                     first 0.000000000
bigcom5                 bigcom5 0.000000000
bigcom6                 bigcom6 0.000000000
bigcom8                 bigcom8 0.000000000
bigcom10               bigcom10 0.000000000
bigcom12               bigcom12 0.000000000
bigcom14               bigcom14 0.000000000
bigcom16               bigcom16 0.000000000
bigcom17               bigcom17 0.000000000
bigcom18               bigcom18 0.000000000
bigcom21               bigcom21 0.000000000
bigcom23               bigcom23 0.000000000
bigcom24               bigcom24 0.000000000
bigcom26               bigcom26 0.000000000
bigcom27               bigcom27 0.000000000
bigcom29               bigcom29 0.000000000
bigcom31               bigcom31 0.000000000
bigcom34               bigcom34 0.000000000
bigcom35               bigcom35 0.000000000
bigcom39               bigcom39 0.000000000
bigcom40               bigcom40 0.000000000
bigcom43               bigcom43 0.000000000
bigcom48               bigcom48 0.000000000
bigcom49               bigcom49 0.000000000
bigcom52               bigcom52 0.000000000
bigcom54               bigcom54 0.000000000
bigcom56               bigcom56 0.000000000
bigcom62               bigcom62 0.000000000
bigcom63               bigcom63 0.000000000
bigcom64               bigcom64 0.000000000
bigcom65               bigcom65 0.000000000
bigcom66               bigcom66 0.000000000
bigcom69               bigcom69 0.000000000
bigcom70               bigcom70 0.000000000
bigcom71               bigcom71 0.000000000
bigcom72               bigcom72 0.000000000
bigcom77               bigcom77 0.000000000
bigcom79               bigcom79 0.000000000
bigcom80               bigcom80 0.000000000
bigcom82               bigcom82 0.000000000
bigcom83               bigcom83 0.000000000
bigcom86               bigcom86 0.000000000
bigcom88               bigcom88 0.000000000
bigcom90               bigcom90 0.000000000
bigcom92               bigcom92 0.000000000
bigcom94               bigcom94 0.000000000
bigcom96               bigcom96 0.000000000
bigcom98               bigcom98 0.000000000
bigcom99               bigcom99 0.000000000
bigcom100             bigcom100 0.000000000
bigcom102             bigcom102 0.000000000
bigcom103             bigcom103 0.000000000
bigcom104             bigcom104 0.000000000
bigcom107             bigcom107 0.000000000
bigcom108             bigcom108 0.000000000
bigcom109             bigcom109 0.000000000
bigcom110             bigcom110 0.000000000
bigcom125             bigcom125 0.000000000
bigcom133             bigcom133 0.000000000
bigcom141             bigcom141 0.000000000
bigcom142             bigcom142 0.000000000
bigcom143             bigcom143 0.000000000
bigcom145             bigcom145 0.000000000
bigcom158             bigcom158 0.000000000
bigcom162             bigcom162 0.000000000
bigcom194             bigcom194 0.000000000
bigcom208             bigcom208 0.000000000
bigcom220             bigcom220 0.000000000
bigcom227             bigcom227 0.000000000
bigcom229             bigcom229 0.000000000
bigcom247             bigcom247 0.000000000
bigcom252             bigcom252 0.000000000
bigcom255             bigcom255 0.000000000
bigcom258             bigcom258 0.000000000
bigcom266             bigcom266 0.000000000
bigcom269             bigcom269 0.000000000
bigcom273             bigcom273 0.000000000
bigcom274             bigcom274 0.000000000
bigcom276             bigcom276 0.000000000
bigcom284             bigcom284 0.000000000
bigcom290             bigcom290 0.000000000
bigcom292             bigcom292 0.000000000
bigcom294             bigcom294 0.000000000
bigcom295             bigcom295 0.000000000
bigcom296             bigcom296 0.000000000
bigcom302             bigcom302 0.000000000
bigcom303             bigcom303 0.000000000
bigcom311             bigcom311 0.000000000
bigcom313             bigcom313 0.000000000
bigcom326             bigcom326 0.000000000
bigcom332             bigcom332 0.000000000
bigcom340             bigcom340 0.000000000
bigcom341             bigcom341 0.000000000
bigcom345             bigcom345 0.000000000
bigcom347             bigcom347 0.000000000
bigcom360             bigcom360 0.000000000
bigcom365             bigcom365 0.000000000
bigcom366             bigcom366 0.000000000
bigcom370             bigcom370 0.000000000
bigcom387             bigcom387 0.000000000
bigcom398             bigcom398 0.000000000
bigcom408             bigcom408 0.000000000
bigcom417             bigcom417 0.000000000
bigcom424             bigcom424 0.000000000
bigcom445             bigcom445 0.000000000
bigcom468             bigcom468 0.000000000
membership_s1     membership_s1 0.000000000
membership_s5     membership_s5 0.000000000
membership_s6     membership_s6 0.000000000
membership_s7     membership_s7 0.000000000
membership_s9     membership_s9 0.000000000
membership_s10   membership_s10 0.000000000
membership_s11   membership_s11 0.000000000
membership_s13   membership_s13 0.000000000
membership_s14   membership_s14 0.000000000
membership_s17   membership_s17 0.000000000
membership_s18   membership_s18 0.000000000
membership_s24   membership_s24 0.000000000
membership_s25   membership_s25 0.000000000
membership_s26   membership_s26 0.000000000
membership_s27   membership_s27 0.000000000
membership_s28   membership_s28 0.000000000
membership_s30   membership_s30 0.000000000
membership_s31   membership_s31 0.000000000
membership_s34   membership_s34 0.000000000
membership_s35   membership_s35 0.000000000
membership_s36   membership_s36 0.000000000
[1] "Dataset: all_C Model RF, run: 2 of 10 2015-06-08 08:18:56"
     |      Out-of-bag   |
Tree |      MSE  %Var(y) |
   1 |  0.07208   179.60 |
   2 |  0.07432   185.17 |
   3 |  0.07212   179.71 |
   4 |  0.06683   166.51 |
   5 |  0.06225   155.11 |
   6 |  0.06009   149.71 |
   7 |  0.05694   141.89 |
   8 |  0.05491   136.82 |
   9 |  0.05381   134.08 |
  10 |  0.05219   130.03 |
  11 |  0.05083   126.65 |
  12 |  0.04969   123.80 |
  13 |  0.04859   121.07 |
  14 |  0.04752   118.40 |
  15 |  0.04713   117.42 |
  16 |  0.04634   115.45 |
  17 |  0.04577   114.05 |
  18 |  0.04546   113.26 |
  19 |   0.0453   112.88 |
  20 |  0.04506   112.27 |
  21 |  0.04479   111.60 |
  22 |  0.04452   110.92 |
  23 |   0.0443   110.39 |
  24 |  0.04414   109.98 |
  25 |  0.04384   109.23 |
  26 |  0.04374   108.97 |
  27 |  0.04346   108.28 |
  28 |  0.04326   107.79 |
  29 |  0.04331   107.91 |
  30 |  0.04308   107.35 |
  31 |  0.04296   107.04 |
  32 |  0.04288   106.85 |
  33 |  0.04285   106.76 |
  34 |  0.04268   106.33 |
  35 |  0.04252   105.95 |
  36 |  0.04249   105.88 |
  37 |  0.04239   105.61 |
  38 |  0.04225   105.28 |
  39 |  0.04218   105.10 |
  40 |   0.0421   104.91 |
  41 |  0.04208   104.86 |
  42 |  0.04202   104.70 |
  43 |  0.04187   104.32 |
  44 |  0.04177   104.08 |
  45 |  0.04168   103.86 |
  46 |  0.04163   103.72 |
  47 |  0.04154   103.50 |
  48 |  0.04153   103.47 |
  49 |  0.04146   103.29 |
  50 |  0.04143   103.22 |
  51 |  0.04138   103.10 |
  52 |  0.04137   103.07 |
  53 |  0.04133   102.99 |
  54 |  0.04134   102.99 |
  55 |  0.04129   102.87 |
  56 |  0.04128   102.85 |
  57 |   0.0412   102.66 |
  58 |  0.04118   102.62 |
  59 |  0.04113   102.48 |
  60 |  0.04107   102.34 |
  61 |  0.04108   102.35 |
  62 |  0.04103   102.24 |
  63 |    0.041   102.17 |
  64 |  0.04101   102.17 |
  65 |  0.04096   102.07 |
  66 |  0.04094   102.02 |
  67 |  0.04091   101.94 |
  68 |  0.04089   101.89 |
  69 |  0.04083   101.73 |
  70 |  0.04078   101.61 |
  71 |  0.04074   101.51 |
  72 |  0.04069   101.38 |
  73 |  0.04073   101.48 |
  74 |  0.04071   101.43 |
  75 |   0.0407   101.41 |
  76 |   0.0407   101.40 |
  77 |  0.04068   101.36 |
  78 |  0.04066   101.31 |
  79 |  0.04065   101.29 |
  80 |  0.04065   101.28 |
  81 |  0.04064   101.26 |
  82 |  0.04067   101.33 |
  83 |  0.04065   101.28 |
  84 |  0.04063   101.23 |
  85 |  0.04066   101.30 |
  86 |  0.04065   101.28 |
  87 |   0.0406   101.17 |
  88 |   0.0406   101.16 |
  89 |  0.04056   101.07 |
  90 |  0.04054   101.00 |
  91 |  0.04054   101.00 |
  92 |  0.04051   100.94 |
  93 |  0.04049   100.89 |
  94 |  0.04047   100.84 |
  95 |  0.04046   100.81 |
  96 |  0.04041   100.69 |
  97 |   0.0404   100.67 |
  98 |  0.04039   100.65 |
  99 |   0.0404   100.66 |
 100 |  0.04038   100.62 |
[1] "Random Forest variable coefficients"
                      %IncMSE IncNodePurity
graph5           3.744026e-03  1.597771e+00
graph6           3.590666e-03  1.897277e+00
graph7           8.446198e-04  5.428179e-01
graph8           2.764980e-04  3.007525e-01
graph9           7.087534e-03  2.045784e+00
graph10          5.980770e-03  2.247898e+00
graph11          9.737841e-03  2.882510e+00
graph12          5.765691e-03  2.601237e+00
graph13          5.294677e-03  2.934691e+00
graph14          6.068417e-03  2.656770e+00
graph15          5.185450e-03  2.114541e+00
graph16          8.323329e-03  3.249558e+00
graph17          5.360799e-03  2.334406e+00
graph18          1.729771e-03  1.047251e+00
graph19          8.423156e-03  2.851347e+00
graph20          7.670069e-03  2.629245e+00
graph21          3.810288e-03  1.778389e+00
graph22          8.665456e-04  1.347595e+00
graph23          5.017685e-03  2.582003e+00
graph24          9.137646e-04  6.422207e-01
graph25          2.201834e-03  1.147983e+00
graph26          7.029244e-04  8.214082e-01
graph27          1.541790e-04  3.912897e-01
graph28          1.354976e-04  2.295953e-01
graph29          3.011891e-05  9.923634e-02
orbit0           2.265819e-03  1.365829e+00
orbit1           3.402733e-03  1.610590e+00
orbit2           7.912098e-03  1.749311e+00
orbit3           1.370537e-03  6.285348e-01
orbit4           5.727618e-03  2.472814e+00
orbit5           1.124763e-02  2.123118e+00
orbit6           5.687824e-03  2.381712e+00
orbit7           1.320863e-02  2.693932e+00
orbit8           2.763314e-03  1.710454e+00
orbit9           6.205186e-03  2.215058e+00
orbit10          1.996190e-03  7.333968e-01
orbit11          1.412627e-03  1.066634e+00
orbit12          3.312755e-04  8.075495e-01
orbit13          1.845912e-04  6.547310e-01
orbit14          1.068539e-04  2.326028e-01
orbit15          5.190410e-03  2.317915e+00
orbit16          1.476144e-02  2.686281e+00
orbit17          4.462518e-03  2.330570e+00
orbit18          1.223093e-02  4.262254e+00
orbit19          5.862693e-03  2.616806e+00
orbit20          7.612425e-03  2.004803e+00
orbit21          1.514362e-02  2.448319e+00
orbit22          7.936676e-03  2.754463e+00
orbit23          1.522313e-02  2.868811e+00
orbit24          6.042111e-03  2.819395e+00
orbit25          3.210720e-03  1.481511e+00
orbit26          2.639787e-03  1.122257e+00
orbit27          9.027930e-03  3.334428e+00
orbit28          1.061773e-02  2.768913e+00
orbit29          1.844004e-03  1.065906e+00
orbit30          3.707600e-03  1.178841e+00
orbit31          4.661361e-03  2.957567e+00
orbit32          1.699345e-03  1.199076e+00
orbit33          4.261805e-03  1.229321e+00
orbit34          5.696962e-03  1.938563e+00
orbit35          7.854522e-03  4.300631e+00
orbit36          8.870117e-03  3.044289e+00
orbit37          5.308632e-03  2.011722e+00
orbit38          5.493304e-03  2.204935e+00
orbit39          4.954554e-03  3.383077e+00
orbit40          9.746863e-04  8.808383e-01
orbit41          1.132644e-03  8.211847e-01
orbit42          1.096963e-03  7.240515e-01
orbit43          1.506610e-03  7.721007e-01
orbit44          5.973799e-04  7.318375e-01
orbit45          9.046504e-03  4.249932e+00
orbit46          6.180355e-04  1.423391e+00
orbit47          9.459563e-04  9.416847e-01
orbit48          7.901765e-04  6.634668e-01
orbit49          2.753658e-03  1.893788e+00
orbit50          4.425026e-03  2.091025e+00
orbit51          4.173866e-03  2.089832e+00
orbit52          2.360197e-03  1.455228e+00
orbit53          2.076136e-03  9.896230e-01
orbit54          6.081997e-04  1.095415e+00
orbit55          7.190401e-04  4.895195e-01
orbit56          6.319162e-03  3.243714e+00
orbit57          5.425268e-04  2.193938e-01
orbit58          3.273274e-04  4.827354e-01
orbit59          2.568365e-03  9.460532e-01
orbit60          4.673572e-04  4.541773e-01
orbit61          1.455982e-03  2.791120e-01
orbit62          2.359992e-03  2.062399e+00
orbit63          6.126685e-04  7.608956e-01
orbit64          4.041619e-04  5.534775e-01
orbit65          1.047611e-03  1.192555e+00
orbit66          7.155059e-04  4.678896e-01
orbit67          5.073879e-05  3.253224e-01
orbit68          3.753858e-04  6.352457e-01
orbit69          3.468615e-06  3.840305e-01
orbit70          1.741991e-04  4.040123e-01
orbit71          5.990232e-05  3.094631e-01
orbit72          1.168469e-05  8.133410e-02
AP               1.961050e-04  2.605135e-01
bet              2.739450e-02  7.291629e+00
ecc              3.377428e-04  1.073649e+00
eccrad           3.033544e-04  5.483171e-01
close            4.761261e-03  2.008484e+00
constraint       1.062716e-02  2.636732e+00
coreness         3.455424e-03  1.102922e+00
knn              6.383849e-03  3.820357e+00
hubscore         6.902639e-03  2.564057e+00
pagerank         9.489683e-03  5.982351e+00
trans            9.239389e-04  1.819473e+00
first            4.503844e-03  8.649625e-01
second           1.971787e-03  2.014489e+00
third            8.049103e-03  2.735235e+00
fourth           4.317161e-03  4.371568e+00
fifth            3.513527e-03  3.005343e+00
sixth            9.514055e-03  3.212966e+00
selfinter       -1.893616e-05  2.745509e-01
V1               4.656533e-03  5.686924e+00
V2               4.797831e-03  8.588116e+00
evcent           7.990639e-03  2.628720e+00
upto_second      4.331799e-03  1.995134e+00
upto_third       4.553886e-03  2.080071e+00
upto_fourth      6.983224e-03  2.132428e+00
upto_fifth       7.774529e-03  2.362586e+00
upto_sixth       9.224942e-03  2.850552e+00
ratio1           4.916507e-03  3.926371e+00
ratio2           6.270940e-03  5.602077e+00
ratio3           8.723848e-03  4.142420e+00
ratio4           1.353843e-02  3.815700e+00
ratio5           8.756978e-03  7.714686e+00
ratio6           9.982237e-03  3.602078e+00
walktrap_vertex  5.629739e-03  5.451497e+00
bigcom1          4.868192e-04  4.915449e-01
bigcom2          1.127667e-03  1.785422e+00
bigcom3          3.582309e-04  7.175433e-01
bigcom4          1.738404e-04  3.471833e-01
bigcom5          0.000000e+00  0.000000e+00
bigcom6          0.000000e+00  0.000000e+00
bigcom8          1.572874e-06  4.469525e-02
bigcom9          9.907685e-05  6.425842e-01
bigcom10         3.796750e-05  2.018195e-01
bigcom11         1.146688e-06  9.121606e-01
bigcom12         0.000000e+00  7.500000e-03
bigcom13        -8.008821e-05  4.853102e-01
bigcom14         0.000000e+00  0.000000e+00
bigcom15         7.000940e-06  4.532809e-01
bigcom16         0.000000e+00  0.000000e+00
bigcom17         0.000000e+00  0.000000e+00
bigcom18         1.209445e-04  7.365582e-01
bigcom21         0.000000e+00  0.000000e+00
bigcom22        -2.418831e-05  6.091176e-01
bigcom23         0.000000e+00  0.000000e+00
bigcom24         0.000000e+00  0.000000e+00
bigcom25         2.603887e-04  4.796368e-01
bigcom26         0.000000e+00  0.000000e+00
bigcom27         0.000000e+00  0.000000e+00
bigcom29         2.765487e-06  8.333333e-03
bigcom31         0.000000e+00  0.000000e+00
bigcom33         2.367802e-04  1.312753e+00
bigcom34         3.464434e-05  4.269121e-01
bigcom35         0.000000e+00  0.000000e+00
bigcom36        -3.189758e-05  4.859858e-01
bigcom39         0.000000e+00  0.000000e+00
bigcom40         0.000000e+00  0.000000e+00
bigcom43         1.011458e-04  3.251655e-01
bigcom46        -1.655052e-05  8.004955e-01
bigcom48         0.000000e+00  8.333333e-03
bigcom49         0.000000e+00  0.000000e+00
bigcom50        -4.102238e-05  5.148798e-01
bigcom52         0.000000e+00  1.110223e-18
bigcom54         0.000000e+00  0.000000e+00
bigcom56         0.000000e+00  0.000000e+00
bigcom57         9.362139e-05  2.636322e-01
bigcom58         7.421372e-06  6.545398e-01
bigcom62         0.000000e+00  3.469447e-19
bigcom63         0.000000e+00  0.000000e+00
bigcom64         0.000000e+00  0.000000e+00
bigcom65         0.000000e+00  0.000000e+00
bigcom66         0.000000e+00  3.469447e-20
bigcom68        -3.483003e-05  2.095699e-01
bigcom69         0.000000e+00  0.000000e+00
bigcom70         0.000000e+00  0.000000e+00
bigcom71         0.000000e+00  0.000000e+00
bigcom72         0.000000e+00  0.000000e+00
bigcom77         0.000000e+00  0.000000e+00
bigcom79         0.000000e+00  0.000000e+00
bigcom80         0.000000e+00  0.000000e+00
bigcom82         0.000000e+00  0.000000e+00
bigcom83         0.000000e+00  1.110223e-18
bigcom86         0.000000e+00  0.000000e+00
bigcom87        -2.972594e-05  3.673770e-01
bigcom88         0.000000e+00  0.000000e+00
bigcom90         0.000000e+00  0.000000e+00
bigcom92         0.000000e+00  1.110223e-18
bigcom94        -1.117082e-05  2.915672e-01
bigcom96         0.000000e+00  0.000000e+00
bigcom98         0.000000e+00  0.000000e+00
bigcom99         0.000000e+00  0.000000e+00
bigcom100        0.000000e+00  0.000000e+00
bigcom102        0.000000e+00  0.000000e+00
bigcom103        0.000000e+00  3.469447e-19
bigcom104        0.000000e+00  0.000000e+00
bigcom107        0.000000e+00  0.000000e+00
bigcom108        0.000000e+00  1.110223e-18
bigcom109       -4.679742e-07  1.009969e-01
bigcom110       -4.671440e-06  4.904410e-01
bigcom125        0.000000e+00  0.000000e+00
bigcom133        0.000000e+00  0.000000e+00
bigcom141        0.000000e+00  0.000000e+00
bigcom142        0.000000e+00  0.000000e+00
bigcom143        0.000000e+00  0.000000e+00
bigcom145        0.000000e+00  2.220446e-18
bigcom158        0.000000e+00  2.220446e-18
bigcom162        1.360119e-06  2.820743e-01
bigcom177        2.981336e-05  6.888860e-01
bigcom194        0.000000e+00  0.000000e+00
bigcom208       -3.382608e-08  2.813046e-01
bigcom220        0.000000e+00  0.000000e+00
bigcom227        0.000000e+00  0.000000e+00
bigcom229        0.000000e+00  0.000000e+00
bigcom247        0.000000e+00  0.000000e+00
bigcom252        0.000000e+00  0.000000e+00
bigcom255        0.000000e+00  2.220446e-18
bigcom258        0.000000e+00  0.000000e+00
bigcom266        0.000000e+00  0.000000e+00
bigcom269        0.000000e+00  0.000000e+00
bigcom273        0.000000e+00  0.000000e+00
bigcom274        0.000000e+00  0.000000e+00
bigcom276        0.000000e+00  0.000000e+00
bigcom284        0.000000e+00  0.000000e+00
bigcom290        0.000000e+00  0.000000e+00
bigcom292        0.000000e+00  0.000000e+00
bigcom294        0.000000e+00  0.000000e+00
bigcom295        0.000000e+00  0.000000e+00
bigcom296        0.000000e+00  0.000000e+00
bigcom297       -1.439509e-07  3.885108e-01
bigcom302        0.000000e+00  2.220446e-18
bigcom303       -1.055244e-05  1.099199e-01
bigcom307       -2.464610e-05  4.194485e-01
bigcom311        0.000000e+00  0.000000e+00
bigcom313        0.000000e+00  0.000000e+00
bigcom318        8.883083e-06  3.863082e-01
bigcom326        0.000000e+00  0.000000e+00
bigcom332        0.000000e+00  0.000000e+00
bigcom340        0.000000e+00  0.000000e+00
bigcom341        0.000000e+00  0.000000e+00
bigcom345        0.000000e+00  0.000000e+00
bigcom347        0.000000e+00  0.000000e+00
bigcom360        0.000000e+00  0.000000e+00
bigcom365        0.000000e+00  2.220446e-18
bigcom366        0.000000e+00  0.000000e+00
bigcom370        0.000000e+00  0.000000e+00
bigcom387        0.000000e+00  0.000000e+00
bigcom390       -2.246730e-05  6.313893e-01
bigcom398        0.000000e+00  0.000000e+00
bigcom408        0.000000e+00  0.000000e+00
bigcom417        0.000000e+00  0.000000e+00
bigcom419       -3.698577e-05  5.522998e-01
bigcom424        0.000000e+00  0.000000e+00
bigcom441       -1.184467e-05  3.825958e-01
bigcom445        0.000000e+00  0.000000e+00
bigcom468        0.000000e+00  0.000000e+00
spin_vertex      4.002628e-03  6.478895e+00
membership_s1    0.000000e+00  0.000000e+00
membership_s3    8.087670e-05  5.142955e-01
membership_s4    8.846492e-04  1.897651e+00
membership_s5    0.000000e+00  0.000000e+00
membership_s6    0.000000e+00  0.000000e+00
membership_s7    2.970045e-06  1.988339e-01
membership_s8    4.160816e-05  7.000850e-01
membership_s9   -2.368449e-05  1.679261e-01
membership_s10   1.902899e-05  2.346500e-01
membership_s11  -1.036730e-05  1.084845e-01
membership_s12   6.527508e-04  1.212164e+00
membership_s13   6.468060e-06  2.783254e-01
membership_s14  -2.691343e-05  2.682168e-01
membership_s16   1.174276e-03  4.608743e+00
membership_s17   2.381076e-08  1.614027e-02
membership_s18   0.000000e+00  0.000000e+00
membership_s19   2.205742e-05  2.991703e-01
membership_s20   2.044814e-04  3.239324e-01
membership_s21   3.450305e-05  4.362489e-01
membership_s22  -4.369540e-05  4.198652e-01
membership_s23   5.767347e-05  4.770135e-01
membership_s24  -1.066885e-06  3.554618e-02
membership_s25   0.000000e+00  0.000000e+00
membership_s26   4.481569e-05  3.463077e-01
membership_s27   0.000000e+00  0.000000e+00
membership_s28   0.000000e+00  0.000000e+00
membership_s30   0.000000e+00  1.333333e-02
membership_s31   2.908357e-06  9.025284e-02
membership_s32   8.032967e-06  1.250600e-01
membership_s33  -2.625397e-05  4.662002e-01
membership_s34   0.000000e+00  0.000000e+00
membership_s35   0.000000e+00  0.000000e+00
membership_s36   0.000000e+00  0.000000e+00
membership_s37   5.324624e-06  5.156011e-01
membership_s38   4.043485e-04  7.446785e-01
adhesion         1.256247e-02  5.319495e+00
cohesion         1.374849e-02  5.706866e+00
inner            3.582357e-03  7.977706e+00
outer            8.535002e-03  7.329265e+00
ioratio          8.074382e-03  5.231266e+00
comsize          7.082223e-03  7.974512e+00
[1] "Dataset: all_C Model GLM, run: 2 of 10 2015-06-08 08:25:11"
[1] "glmnet variable coefficients"
                    [,1]          [,2]
(Intercept)     -3.12994 -5.762760e+00
graph0           0.00000  5.828999e-03
graph1           0.00000  0.000000e+00
graph2           0.00000  2.361506e-04
graph3           0.00000  4.940564e-08
graph4           0.00000 -2.255390e-09
graph5           0.00000 -1.795830e-05
graph6           0.00000 -5.556920e-06
graph7           0.00000 -3.503299e-05
graph8           0.00000 -5.635142e-05
graph9           0.00000  7.817194e-14
graph10          0.00000  0.000000e+00
graph11          0.00000  0.000000e+00
graph12          0.00000  0.000000e+00
graph13          0.00000 -5.903677e-11
graph14          0.00000  0.000000e+00
graph15          0.00000  2.268187e-06
graph16          0.00000  0.000000e+00
graph17          0.00000  0.000000e+00
graph18          0.00000 -1.139961e-05
graph19          0.00000  0.000000e+00
graph20          0.00000 -6.717296e-11
graph21          0.00000  0.000000e+00
graph22          0.00000  0.000000e+00
graph23          0.00000  0.000000e+00
graph24          0.00000  0.000000e+00
graph25          0.00000 -5.651835e-06
graph26          0.00000  0.000000e+00
graph27          0.00000  0.000000e+00
graph28          0.00000  0.000000e+00
graph29          0.00000  0.000000e+00
orbit0           0.00000  4.514677e-03
orbit1           0.00000  0.000000e+00
orbit2           0.00000 -5.393897e-05
orbit3           0.00000  5.300122e-04
orbit4           0.00000  5.942504e-09
orbit5           0.00000  1.744706e-07
orbit6           0.00000 -1.755129e-08
orbit7           0.00000 -2.431828e-09
orbit8           0.00000 -1.067990e-05
orbit9           0.00000  0.000000e+00
orbit10          0.00000 -2.329101e-05
orbit11          0.00000 -1.360850e-06
orbit12          0.00000 -6.734468e-04
orbit13          0.00000 -1.433616e-06
orbit14          0.00000 -1.133761e-05
orbit15          0.00000 -4.720693e-07
orbit16          0.00000  2.339775e-09
orbit17          0.00000  4.349373e-07
orbit18          0.00000 -6.786993e-08
orbit19          0.00000  1.684803e-08
orbit20          0.00000  2.044844e-12
orbit21          0.00000 -3.462327e-12
orbit22          0.00000  1.386279e-08
orbit23          0.00000  0.000000e+00
orbit24          0.00000 -2.352259e-07
orbit25          0.00000  2.231702e-06
orbit26          0.00000 -2.686575e-08
orbit27          0.00000  0.000000e+00
orbit28          0.00000  0.000000e+00
orbit29          0.00000 -5.378867e-07
orbit30          0.00000 -4.944912e-07
orbit31          0.00000  1.156594e-07
orbit32          0.00000 -6.352422e-07
orbit33          0.00000  2.396363e-07
orbit34          0.00000  1.546512e-06
orbit35          0.00000  1.802306e-08
orbit36          0.00000  3.606511e-07
orbit37          0.00000 -1.209113e-06
orbit38          0.00000  3.277128e-07
orbit39          0.00000 -2.901866e-06
orbit40          0.00000  7.044109e-07
orbit41          0.00000  0.000000e+00
orbit42          0.00000  0.000000e+00
orbit43          0.00000 -5.917245e-05
orbit44          0.00000  2.605659e-06
orbit45          0.00000  3.160063e-06
orbit46          0.00000  0.000000e+00
orbit47          0.00000 -7.755235e-07
orbit48          0.00000  1.250339e-06
orbit49          0.00000  4.646394e-06
orbit50          0.00000 -6.824317e-06
orbit51          0.00000  0.000000e+00
orbit52          0.00000  5.985137e-06
orbit53          0.00000  0.000000e+00
orbit54          0.00000  2.316748e-07
orbit55          0.00000  0.000000e+00
orbit56          0.00000  1.187780e-04
orbit57          0.00000 -1.089530e-05
orbit58          0.00000  9.047085e-06
orbit59          0.00000 -3.580953e-06
orbit60          0.00000 -1.284754e-05
orbit61          0.00000  4.890062e-05
orbit62          0.00000 -3.393187e-05
orbit63          0.00000 -7.772031e-06
orbit64          0.00000 -5.685597e-06
orbit65          0.00000  7.607032e-07
orbit66          0.00000  3.530474e-05
orbit67          0.00000  0.000000e+00
orbit68          0.00000  0.000000e+00
orbit69          0.00000  0.000000e+00
orbit70          0.00000  7.527236e-04
orbit71          0.00000 -8.536544e-05
orbit72          0.00000  3.995732e-07
AP               0.00000 -2.074898e-02
bet              0.00000 -2.011470e-06
ecc              0.00000 -2.974305e-02
eccrad           0.00000 -1.990437e-01
close            0.00000  1.001370e+00
constraint       0.00000 -3.369151e-01
coreness         0.00000  7.034921e-03
knn              0.00000 -4.037114e-03
hubscore         0.00000 -1.912979e-02
pagerank         0.00000 -3.231711e+00
trans            0.00000 -4.768572e-01
first            0.00000  5.828116e-03
second           0.00000 -3.761301e-05
third            0.00000  1.146688e-04
fourth           0.00000 -8.638734e-06
fifth            0.00000  0.000000e+00
sixth            0.00000  0.000000e+00
selfinter        0.00000 -3.809552e-02
V1               0.00000  7.049056e-02
V2               0.00000 -3.677492e-01
evcent           0.00000 -8.058609e-02
upto_second      0.00000 -5.793175e-06
upto_third       0.00000  3.038327e-05
upto_fourth      0.00000  0.000000e+00
upto_fifth       0.00000  4.356227e-05
upto_sixth       0.00000  0.000000e+00
ratio1           0.00000  8.157018e-04
ratio2           0.00000 -5.770438e-04
ratio3           0.00000  6.637673e-03
ratio4           0.00000 -4.658359e-02
ratio5           0.00000 -6.101736e-03
ratio6           0.00000 -2.404502e-05
walktrap_vertex  0.00000 -5.911689e-02
bigcom1          0.00000 -6.610876e-02
bigcom2          0.00000  1.906891e-01
bigcom3          0.00000 -7.826688e-03
bigcom4          0.00000 -4.987519e-01
bigcom5          0.00000 -1.026808e+00
bigcom6          0.00000 -9.164112e-01
bigcom8          0.00000 -3.174369e-01
bigcom9          0.00000  5.509675e-01
bigcom10         0.00000 -3.953738e-01
bigcom11         0.00000  1.080292e+00
bigcom12         0.00000 -4.941821e-01
bigcom13         0.00000  7.981291e-02
bigcom14         0.00000 -4.464948e-01
bigcom15         0.00000  1.001529e+00
bigcom16         0.00000 -1.150580e+00
bigcom17         0.00000 -9.110425e-01
bigcom18         0.00000  3.455139e-01
bigcom21         0.00000 -5.013563e-01
bigcom22         0.00000  1.910191e+00
bigcom23         0.00000 -9.541348e-01
bigcom24         0.00000 -8.852455e-01
bigcom25         0.00000 -2.000459e-03
bigcom26         0.00000 -4.028828e-01
bigcom27         0.00000 -9.507115e-01
bigcom29         0.00000 -8.390145e-01
bigcom31         0.00000 -1.096008e+00
bigcom33         0.00000  1.697661e-01
bigcom34         0.00000 -1.699388e-01
bigcom35         0.00000 -3.650855e-01
bigcom36         0.00000  2.554517e+00
bigcom39         0.00000 -1.099171e+00
bigcom40         0.00000 -4.852475e-01
bigcom43         0.00000 -6.671673e-03
bigcom46         0.00000  1.251409e+00
bigcom48         0.00000 -9.953713e-01
bigcom49         0.00000 -4.965087e-02
bigcom50         0.00000  1.353665e+00
bigcom52         0.00000 -8.076479e-01
bigcom54         0.00000 -7.215066e-01
bigcom56         0.00000 -8.481560e-01
bigcom57         0.00000 -1.720339e-01
bigcom58         0.00000  1.965241e+00
bigcom62         0.00000 -8.101917e-01
bigcom63         0.00000 -6.624652e-01
bigcom64         0.00000 -3.713617e-01
bigcom65         0.00000 -1.021462e+00
bigcom66         0.00000  0.000000e+00
bigcom68         0.00000  7.719414e-01
bigcom69         0.00000 -3.223812e-01
bigcom70         0.00000 -3.669591e-01
bigcom71         0.00000 -4.271839e-01
bigcom72         0.00000 -2.125356e-01
bigcom77         0.00000 -5.423289e-01
bigcom79         0.00000 -7.200625e-01
bigcom80         0.00000 -6.419790e-01
bigcom82         0.00000 -5.462467e-01
bigcom83         0.00000 -9.769724e-01
bigcom86         0.00000 -6.820748e-01
bigcom87         0.00000  1.356779e+00
bigcom88         0.00000 -1.376321e+00
bigcom90         0.00000 -8.231244e-01
bigcom92         0.00000 -8.377354e-01
bigcom94         0.00000  6.583565e-01
bigcom96         0.00000 -8.466989e-01
bigcom98         0.00000 -9.449502e-01
bigcom99         0.00000 -8.839933e-01
bigcom100        0.00000 -7.300696e-01
bigcom102        0.00000 -3.080097e-01
bigcom103        0.00000 -1.523942e-01
bigcom104        0.00000 -8.946334e-01
bigcom107        0.00000  0.000000e+00
bigcom108        0.00000 -3.808583e-01
bigcom109        0.00000  1.846841e-02
bigcom110        0.00000  5.581049e-01
bigcom125        0.00000 -7.738519e-01
bigcom133        0.00000 -5.118910e-01
bigcom141        0.00000 -5.034161e-01
bigcom142        0.00000 -7.102754e-01
bigcom143        0.00000 -6.141206e-01
bigcom145        0.00000 -3.951833e-01
bigcom158        0.00000 -1.846657e-01
bigcom162        0.00000  2.028989e-01
bigcom177        0.00000  1.117647e-01
bigcom194        0.00000 -1.761110e-01
bigcom208        0.00000  8.252374e-01
bigcom220        0.00000 -8.172262e-01
bigcom227        0.00000 -3.220901e-02
bigcom229        0.00000 -4.589455e-01
bigcom247        0.00000 -1.626070e-01
bigcom252        0.00000 -6.093078e-01
bigcom255        0.00000 -4.567472e-01
bigcom258        0.00000 -1.458301e+00
bigcom266        0.00000 -8.098372e-01
bigcom269        0.00000 -3.323804e-01
bigcom273        0.00000 -1.019843e+00
bigcom274        0.00000 -7.235295e-01
bigcom276        0.00000 -4.081090e-01
bigcom284        0.00000 -3.611724e-01
bigcom290        0.00000 -1.072119e+00
bigcom292        0.00000 -6.456447e-01
bigcom294        0.00000 -5.918856e-01
bigcom295        0.00000 -1.075459e+00
bigcom296        0.00000 -2.522645e-01
bigcom297        0.00000  1.245903e+00
bigcom302        0.00000 -8.319258e-01
bigcom303        0.00000  5.774793e-01
bigcom307        0.00000  1.782486e+00
bigcom311        0.00000 -7.460287e-01
bigcom313        0.00000 -3.179950e-01
bigcom318        0.00000  1.333407e+00
bigcom326        0.00000 -4.960664e-01
bigcom332        0.00000 -4.171179e-01
bigcom340        0.00000  0.000000e+00
bigcom341        0.00000 -1.502610e-01
bigcom345        0.00000 -9.472391e-01
bigcom347        0.00000 -2.782257e-01
bigcom360        0.00000 -6.191136e-01
bigcom365        0.00000 -7.509178e-01
bigcom366        0.00000 -6.081646e-01
bigcom370        0.00000 -4.809057e-01
bigcom387        0.00000 -7.170577e-01
bigcom390        0.00000  9.128281e-01
bigcom398        0.00000 -8.689249e-02
bigcom408        0.00000 -4.687070e-01
bigcom417        0.00000 -4.558099e-01
bigcom419        0.00000  2.021917e+00
bigcom424        0.00000 -4.467523e-01
bigcom441        0.00000  1.345167e+00
bigcom445        0.00000 -4.604103e-01
bigcom468        0.00000 -6.026042e-01
spin_vertex      0.00000 -4.743421e-01
membership_s1    0.00000 -1.437263e-01
membership_s3    0.00000  3.273453e-02
membership_s4    0.00000  4.828167e-01
membership_s5    0.00000 -6.331699e-01
membership_s6    0.00000 -5.219365e-01
membership_s7    0.00000 -2.244906e-01
membership_s8    0.00000 -1.127086e-02
membership_s9    0.00000 -2.324785e-01
membership_s10   0.00000  5.597314e-03
membership_s11   0.00000 -1.022769e-01
membership_s12   0.00000  3.790256e-01
membership_s13   0.00000  1.027195e-01
membership_s14   0.00000  4.066565e-01
membership_s16   0.00000  8.998315e-01
membership_s17   0.00000 -6.333569e-01
membership_s18   0.00000 -8.769642e-01
membership_s19   0.00000  3.098950e-03
membership_s20   0.00000  1.636698e-02
membership_s21   0.00000  7.068844e-03
membership_s22   0.00000  9.022569e-01
membership_s23   0.00000 -5.206913e-02
membership_s24   0.00000 -3.339512e-01
membership_s25   0.00000 -9.192892e-01
membership_s26   0.00000 -1.286678e-01
membership_s27   0.00000 -3.874515e-01
membership_s28   0.00000 -8.817884e-01
membership_s30   0.00000 -1.084766e+00
membership_s31   0.00000 -3.634307e-01
membership_s32   0.00000 -7.509534e-01
membership_s33   0.00000 -2.432529e-01
membership_s34   0.00000 -4.480453e-01
membership_s35   0.00000 -5.631956e-01
membership_s36   0.00000 -3.537211e-01
membership_s37   0.00000  7.521578e-02
membership_s38   0.00000  1.958615e-01
adhesion         0.00000 -1.190234e-05
cohesion         0.00000  1.286299e-05
inner            0.00000  7.214049e-05
outer            0.00000  1.269501e-05
ioratio          0.00000 -1.902187e-02
comsize          0.00000  2.764779e-04
[1] "Dataset: all_C Model GBM, run: 3 of 10 2015-06-08 08:26:22"
Iter   TrainDeviance   ValidDeviance   StepSize   Improve
     1        0.3444             nan     0.0100    0.0004
     2        0.3429             nan     0.0100    0.0004
     3        0.3414             nan     0.0100    0.0004
     4        0.3406             nan     0.0100    0.0001
     5        0.3393             nan     0.0100    0.0005
     6        0.3381             nan     0.0100    0.0003
     7        0.3369             nan     0.0100    0.0003
     8        0.3359             nan     0.0100    0.0002
     9        0.3348             nan     0.0100    0.0002
    10        0.3341             nan     0.0100    0.0001
    20        0.3260             nan     0.0100    0.0001
    40        0.3151             nan     0.0100    0.0001
    60        0.3068             nan     0.0100    0.0000
    80        0.2996             nan     0.0100    0.0000
   100        0.2937             nan     0.0100   -0.0000
   120        0.2875             nan     0.0100    0.0000
   140        0.2821             nan     0.0100   -0.0000
   160        0.2767             nan     0.0100    0.0000
   180        0.2727             nan     0.0100   -0.0000
   200        0.2689             nan     0.0100   -0.0000
   220        0.2653             nan     0.0100   -0.0000
   240        0.2613             nan     0.0100   -0.0000
   260        0.2578             nan     0.0100   -0.0000
   280        0.2547             nan     0.0100   -0.0000
   300        0.2515             nan     0.0100   -0.0000
   320        0.2481             nan     0.0100    0.0000
   340        0.2450             nan     0.0100   -0.0000
   360        0.2422             nan     0.0100   -0.0000
   380        0.2395             nan     0.0100   -0.0000
   400        0.2364             nan     0.0100   -0.0000
   420        0.2336             nan     0.0100   -0.0000
   434        0.2319             nan     0.0100   -0.0000

[1] "GBM variable coefficients"
                            var     rel.inf
spin_vertex         spin_vertex 4.406247182
inner                     inner 3.755069886
membership_s16   membership_s16 3.581057283
bet                         bet 3.247850404
ratio5                   ratio5 2.851153703
walktrap_vertex walktrap_vertex 2.632009557
comsize                 comsize 2.514548061
outer                     outer 2.224361197
V1                           V1 2.097994748
V2                           V2 2.027090898
knn                         knn 2.012825695
pagerank               pagerank 1.804557237
fourth                   fourth 1.547157105
orbit18                 orbit18 1.499491196
orbit45                 orbit45 1.440769760
ratio2                   ratio2 1.318249498
bigcom2                 bigcom2 1.151097295
ratio1                   ratio1 1.145413090
adhesion               adhesion 1.093556539
trans                     trans 1.060546181
membership_s4     membership_s4 1.057167341
orbit39                 orbit39 1.056464332
upto_sixth           upto_sixth 1.055211622
cohesion               cohesion 1.045606136
orbit36                 orbit36 0.985146830
orbit35                 orbit35 0.981000300
orbit33                 orbit33 0.928524078
ratio6                   ratio6 0.904384459
graph23                 graph23 0.891127470
orbit31                 orbit31 0.888102107
graph5                   graph5 0.886800713
constraint           constraint 0.867997486
graph12                 graph12 0.829216143
graph10                 graph10 0.814966667
orbit56                 orbit56 0.797526063
ioratio                 ioratio 0.796173941
orbit27                 orbit27 0.790905782
graph17                 graph17 0.773402094
upto_fifth           upto_fifth 0.772377478
graph20                 graph20 0.767174805
ratio3                   ratio3 0.753142171
graph13                 graph13 0.750690973
graph16                 graph16 0.750268843
orbit21                 orbit21 0.749975945
graph6                   graph6 0.721496704
orbit23                 orbit23 0.715223657
ecc                         ecc 0.689109993
third                     third 0.683509809
orbit49                 orbit49 0.679257961
graph14                 graph14 0.665208264
orbit19                 orbit19 0.642290801
membership_s12   membership_s12 0.614764899
close                     close 0.611823596
graph19                 graph19 0.576621820
graph1                   graph1 0.562941031
orbit62                 orbit62 0.561076406
orbit28                 orbit28 0.557542046
graph4                   graph4 0.556967980
graph11                 graph11 0.556607404
orbit38                 orbit38 0.540805618
bigcom46               bigcom46 0.530791186
orbit46                 orbit46 0.530059325
bigcom25               bigcom25 0.514051018
orbit11                 orbit11 0.504043560
orbit37                 orbit37 0.501696926
graph0                   graph0 0.493091006
orbit9                   orbit9 0.487445676
orbit61                 orbit61 0.476110211
orbit51                 orbit51 0.474421857
orbit2                   orbit2 0.464122030
ratio4                   ratio4 0.458593694
graph3                   graph3 0.453231258
orbit24                 orbit24 0.452611481
sixth                     sixth 0.449624480
orbit25                 orbit25 0.445427972
orbit22                 orbit22 0.445019714
orbit5                   orbit5 0.437155338
graph25                 graph25 0.432751587
orbit16                 orbit16 0.425223354
orbit29                 orbit29 0.417618058
orbit54                 orbit54 0.415472406
orbit32                 orbit32 0.404803854
orbit40                 orbit40 0.403579535
orbit63                 orbit63 0.402288702
graph15                 graph15 0.398867143
graph21                 graph21 0.393197379
orbit58                 orbit58 0.389250463
orbit42                 orbit42 0.382976101
graph9                   graph9 0.377254543
graph18                 graph18 0.376806541
orbit53                 orbit53 0.361761736
graph22                 graph22 0.353049147
hubscore               hubscore 0.352817955
graph26                 graph26 0.352816564
orbit10                 orbit10 0.351336374
orbit17                 orbit17 0.350698982
second                   second 0.350453081
orbit4                   orbit4 0.348774406
graph7                   graph7 0.344228978
orbit26                 orbit26 0.344205010
bigcom33               bigcom33 0.342364451
graph2                   graph2 0.333782934
orbit44                 orbit44 0.330490656
orbit7                   orbit7 0.313645380
orbit50                 orbit50 0.310126401
orbit52                 orbit52 0.303460931
orbit41                 orbit41 0.269350118
bigcom50               bigcom50 0.268473084
fifth                     fifth 0.265270065
orbit15                 orbit15 0.251069807
upto_fourth         upto_fourth 0.249967687
orbit65                 orbit65 0.249420109
upto_third           upto_third 0.237067613
graph24                 graph24 0.229099327
upto_second         upto_second 0.225419322
orbit70                 orbit70 0.224574020
orbit47                 orbit47 0.217339476
orbit30                 orbit30 0.214364608
orbit6                   orbit6 0.204612798
orbit60                 orbit60 0.197217426
orbit20                 orbit20 0.188860575
orbit69                 orbit69 0.187090775
evcent                   evcent 0.180700889
selfinter             selfinter 0.172206492
membership_s38   membership_s38 0.170862516
graph8                   graph8 0.158578192
AP                           AP 0.146955979
orbit66                 orbit66 0.134173201
orbit55                 orbit55 0.129493586
orbit1                   orbit1 0.120658529
orbit13                 orbit13 0.115947499
bigcom11               bigcom11 0.108413702
orbit64                 orbit64 0.096586035
orbit71                 orbit71 0.094126226
bigcom34               bigcom34 0.089897858
coreness               coreness 0.087868529
orbit57                 orbit57 0.087048226
orbit48                 orbit48 0.085977627
orbit59                 orbit59 0.083643193
bigcom3                 bigcom3 0.082328084
bigcom1                 bigcom1 0.080691341
orbit43                 orbit43 0.077292827
membership_s7     membership_s7 0.076327075
membership_s23   membership_s23 0.071673129
orbit68                 orbit68 0.058828900
membership_s31   membership_s31 0.054747660
orbit12                 orbit12 0.053204238
bigcom318             bigcom318 0.051388516
membership_s33   membership_s33 0.049013243
bigcom87               bigcom87 0.046751265
bigcom22               bigcom22 0.041689704
graph28                 graph28 0.040022714
membership_s21   membership_s21 0.037403627
graph27                 graph27 0.036185643
orbit67                 orbit67 0.035816191
bigcom36               bigcom36 0.035368067
membership_s8     membership_s8 0.033142027
membership_s3     membership_s3 0.032035081
graph29                 graph29 0.028890949
bigcom307             bigcom307 0.028748523
bigcom58               bigcom58 0.028739024
membership_s37   membership_s37 0.025330825
bigcom13               bigcom13 0.021084094
bigcom177             bigcom177 0.020118951
bigcom4                 bigcom4 0.018160363
membership_s22   membership_s22 0.018108933
bigcom390             bigcom390 0.017140294
bigcom297             bigcom297 0.011969519
bigcom57               bigcom57 0.006828614
bigcom10               bigcom10 0.006425142
bigcom15               bigcom15 0.005700916
bigcom441             bigcom441 0.005261763
orbit0                   orbit0 0.000000000
orbit3                   orbit3 0.000000000
orbit8                   orbit8 0.000000000
orbit14                 orbit14 0.000000000
orbit34                 orbit34 0.000000000
orbit72                 orbit72 0.000000000
eccrad                   eccrad 0.000000000
first                     first 0.000000000
bigcom5                 bigcom5 0.000000000
bigcom6                 bigcom6 0.000000000
bigcom8                 bigcom8 0.000000000
bigcom9                 bigcom9 0.000000000
bigcom12               bigcom12 0.000000000
bigcom14               bigcom14 0.000000000
bigcom16               bigcom16 0.000000000
bigcom17               bigcom17 0.000000000
bigcom18               bigcom18 0.000000000
bigcom21               bigcom21 0.000000000
bigcom23               bigcom23 0.000000000
bigcom24               bigcom24 0.000000000
bigcom26               bigcom26 0.000000000
bigcom27               bigcom27 0.000000000
bigcom29               bigcom29 0.000000000
bigcom31               bigcom31 0.000000000
bigcom35               bigcom35 0.000000000
bigcom39               bigcom39 0.000000000
bigcom40               bigcom40 0.000000000
bigcom43               bigcom43 0.000000000
bigcom48               bigcom48 0.000000000
bigcom49               bigcom49 0.000000000
bigcom52               bigcom52 0.000000000
bigcom54               bigcom54 0.000000000
bigcom56               bigcom56 0.000000000
bigcom62               bigcom62 0.000000000
bigcom63               bigcom63 0.000000000
bigcom64               bigcom64 0.000000000
bigcom65               bigcom65 0.000000000
bigcom66               bigcom66 0.000000000
bigcom68               bigcom68 0.000000000
bigcom69               bigcom69 0.000000000
bigcom70               bigcom70 0.000000000
bigcom71               bigcom71 0.000000000
bigcom72               bigcom72 0.000000000
bigcom77               bigcom77 0.000000000
bigcom79               bigcom79 0.000000000
bigcom80               bigcom80 0.000000000
bigcom82               bigcom82 0.000000000
bigcom83               bigcom83 0.000000000
bigcom86               bigcom86 0.000000000
bigcom88               bigcom88 0.000000000
bigcom90               bigcom90 0.000000000
bigcom92               bigcom92 0.000000000
bigcom94               bigcom94 0.000000000
bigcom96               bigcom96 0.000000000
bigcom98               bigcom98 0.000000000
bigcom99               bigcom99 0.000000000
bigcom100             bigcom100 0.000000000
bigcom102             bigcom102 0.000000000
bigcom103             bigcom103 0.000000000
bigcom104             bigcom104 0.000000000
bigcom107             bigcom107 0.000000000
bigcom108             bigcom108 0.000000000
bigcom109             bigcom109 0.000000000
bigcom110             bigcom110 0.000000000
bigcom125             bigcom125 0.000000000
bigcom133             bigcom133 0.000000000
bigcom141             bigcom141 0.000000000
bigcom142             bigcom142 0.000000000
bigcom143             bigcom143 0.000000000
bigcom145             bigcom145 0.000000000
bigcom158             bigcom158 0.000000000
bigcom162             bigcom162 0.000000000
bigcom194             bigcom194 0.000000000
bigcom208             bigcom208 0.000000000
bigcom220             bigcom220 0.000000000
bigcom227             bigcom227 0.000000000
bigcom229             bigcom229 0.000000000
bigcom247             bigcom247 0.000000000
bigcom252             bigcom252 0.000000000
bigcom255             bigcom255 0.000000000
bigcom258             bigcom258 0.000000000
bigcom266             bigcom266 0.000000000
bigcom269             bigcom269 0.000000000
bigcom273             bigcom273 0.000000000
bigcom274             bigcom274 0.000000000
bigcom276             bigcom276 0.000000000
bigcom284             bigcom284 0.000000000
bigcom290             bigcom290 0.000000000
bigcom292             bigcom292 0.000000000
bigcom294             bigcom294 0.000000000
bigcom295             bigcom295 0.000000000
bigcom296             bigcom296 0.000000000
bigcom302             bigcom302 0.000000000
bigcom303             bigcom303 0.000000000
bigcom311             bigcom311 0.000000000
bigcom313             bigcom313 0.000000000
bigcom326             bigcom326 0.000000000
bigcom332             bigcom332 0.000000000
bigcom340             bigcom340 0.000000000
bigcom341             bigcom341 0.000000000
bigcom345             bigcom345 0.000000000
bigcom347             bigcom347 0.000000000
bigcom360             bigcom360 0.000000000
bigcom365             bigcom365 0.000000000
bigcom366             bigcom366 0.000000000
bigcom370             bigcom370 0.000000000
bigcom387             bigcom387 0.000000000
bigcom398             bigcom398 0.000000000
bigcom408             bigcom408 0.000000000
bigcom417             bigcom417 0.000000000
bigcom419             bigcom419 0.000000000
bigcom424             bigcom424 0.000000000
bigcom445             bigcom445 0.000000000
bigcom468             bigcom468 0.000000000
membership_s1     membership_s1 0.000000000
membership_s5     membership_s5 0.000000000
membership_s6     membership_s6 0.000000000
membership_s9     membership_s9 0.000000000
membership_s10   membership_s10 0.000000000
membership_s11   membership_s11 0.000000000
membership_s13   membership_s13 0.000000000
membership_s14   membership_s14 0.000000000
membership_s17   membership_s17 0.000000000
membership_s18   membership_s18 0.000000000
membership_s19   membership_s19 0.000000000
membership_s20   membership_s20 0.000000000
membership_s24   membership_s24 0.000000000
membership_s25   membership_s25 0.000000000
membership_s26   membership_s26 0.000000000
membership_s27   membership_s27 0.000000000
membership_s28   membership_s28 0.000000000
membership_s30   membership_s30 0.000000000
membership_s32   membership_s32 0.000000000
membership_s34   membership_s34 0.000000000
membership_s35   membership_s35 0.000000000
membership_s36   membership_s36 0.000000000
[1] "Dataset: all_C Model RF, run: 3 of 10 2015-06-08 08:30:23"
     |      Out-of-bag   |
Tree |      MSE  %Var(y) |
   1 |  0.07748   194.49 |
   2 |  0.07437   186.69 |
   3 |  0.06877   172.62 |
   4 |  0.06306   158.29 |
   5 |  0.05994   150.46 |
   6 |  0.05797   145.52 |
   7 |  0.05563   139.64 |
   8 |   0.0544   136.54 |
   9 |  0.05295   132.91 |
  10 |  0.05176   129.91 |
  11 |  0.04987   125.18 |
  12 |  0.04882   122.55 |
  13 |  0.04787   120.16 |
  14 |  0.04703   118.05 |
  15 |   0.0465   116.73 |
  16 |  0.04593   115.28 |
  17 |  0.04536   113.87 |
  18 |  0.04481   112.48 |
  19 |  0.04447   111.62 |
  20 |  0.04413   110.78 |
  21 |  0.04372   109.74 |
  22 |  0.04363   109.51 |
  23 |  0.04351   109.22 |
  24 |  0.04332   108.75 |
  25 |  0.04315   108.32 |
  26 |  0.04299   107.91 |
  27 |  0.04298   107.88 |
  28 |  0.04276   107.35 |
  29 |  0.04257   106.85 |
  30 |  0.04245   106.56 |
  31 |  0.04229   106.16 |
  32 |  0.04214   105.78 |
  33 |  0.04205   105.56 |
  34 |  0.04195   105.29 |
  35 |  0.04182   104.97 |
  36 |  0.04172   104.72 |
  37 |  0.04157   104.35 |
  38 |  0.04157   104.36 |
  39 |  0.04147   104.09 |
  40 |  0.04141   103.95 |
  41 |  0.04144   104.02 |
  42 |  0.04145   104.05 |
  43 |  0.04141   103.95 |
  44 |  0.04146   104.06 |
  45 |  0.04146   104.07 |
  46 |  0.04139   103.91 |
  47 |  0.04139   103.91 |
  48 |  0.04139   103.89 |
  49 |  0.04135   103.80 |
  50 |  0.04126   103.56 |
  51 |   0.0412   103.43 |
  52 |  0.04114   103.28 |
  53 |  0.04114   103.26 |
  54 |  0.04111   103.20 |
  55 |  0.04107   103.09 |
  56 |  0.04107   103.10 |
  57 |  0.04108   103.12 |
  58 |  0.04103   103.00 |
  59 |  0.04106   103.06 |
  60 |  0.04103   102.99 |
  61 |  0.04097   102.85 |
  62 |  0.04095   102.78 |
  63 |  0.04087   102.58 |
  64 |  0.04085   102.54 |
  65 |  0.04084   102.51 |
  66 |  0.04083   102.50 |
  67 |  0.04077   102.33 |
  68 |  0.04077   102.33 |
  69 |  0.04077   102.35 |
  70 |  0.04077   102.35 |
  71 |  0.04075   102.29 |
  72 |  0.04073   102.24 |
  73 |  0.04073   102.24 |
  74 |   0.0407   102.17 |
  75 |  0.04067   102.10 |
  76 |  0.04072   102.20 |
  77 |  0.04069   102.14 |
  78 |   0.0407   102.16 |
  79 |  0.04066   102.07 |
  80 |   0.0407   102.18 |
  81 |  0.04069   102.15 |
  82 |  0.04068   102.11 |
  83 |  0.04065   102.03 |
  84 |  0.04064   102.02 |
  85 |  0.04063   101.99 |
  86 |   0.0406   101.90 |
  87 |  0.04056   101.81 |
  88 |  0.04056   101.81 |
  89 |  0.04053   101.75 |
  90 |  0.04055   101.78 |
  91 |  0.04052   101.71 |
  92 |  0.04052   101.72 |
  93 |  0.04054   101.75 |
  94 |  0.04053   101.75 |
  95 |  0.04053   101.74 |
  96 |  0.04051   101.69 |
  97 |  0.04052   101.70 |
  98 |  0.04052   101.72 |
  99 |  0.04048   101.62 |
 100 |  0.04049   101.64 |
[1] "Random Forest variable coefficients"
                      %IncMSE IncNodePurity
graph5           5.740468e-03  1.934115e+00
graph6           3.651489e-03  1.654476e+00
graph7           9.874135e-04  7.976314e-01
graph8           3.437247e-05  2.024232e-01
graph9           5.337514e-03  1.829271e+00
graph10          5.036792e-03  1.941087e+00
graph11          7.589301e-03  2.832741e+00
graph12          7.518982e-03  2.623775e+00
graph13          3.010027e-03  2.360255e+00
graph14          4.482633e-03  2.319399e+00
graph15          4.814580e-03  2.021374e+00
graph16          8.299354e-03  3.136370e+00
graph17          5.451664e-03  2.393285e+00
graph18          4.028711e-04  8.910334e-01
graph19          6.058857e-03  2.579796e+00
graph20          5.924534e-03  2.797560e+00
graph21          2.677889e-03  2.131713e+00
graph22          4.869801e-04  1.248451e+00
graph23          3.546151e-03  2.520230e+00
graph24          9.316298e-04  7.166024e-01
graph25          3.450791e-03  1.516549e+00
graph26          4.738049e-04  6.802116e-01
graph27          1.828055e-04  4.169453e-01
graph28          2.088037e-04  3.213292e-01
graph29          2.325504e-05  8.082575e-02
orbit0           1.465451e-03  9.754139e-01
orbit1           3.290672e-03  1.556387e+00
orbit2           6.286932e-03  1.443705e+00
orbit3           3.402342e-04  4.531772e-01
orbit4           5.962724e-03  2.089230e+00
orbit5           1.013889e-02  2.040169e+00
orbit6           2.589001e-03  2.054866e+00
orbit7           1.248421e-02  1.855332e+00
orbit8           3.392962e-03  1.859572e+00
orbit9           4.297089e-03  2.091733e+00
orbit10          1.476968e-03  9.182136e-01
orbit11          1.218478e-03  1.145792e+00
orbit12          2.433232e-04  7.849178e-01
orbit13          2.154546e-04  4.996605e-01
orbit14          1.689891e-04  2.512523e-01
orbit15          5.218759e-03  2.280247e+00
orbit16          1.324764e-02  2.764861e+00
orbit17          5.353472e-03  2.198366e+00
orbit18          1.128216e-02  4.421323e+00
orbit19          6.055631e-03  2.498374e+00
orbit20          9.199745e-03  2.574292e+00
orbit21          1.264069e-02  2.484954e+00
orbit22          7.412711e-03  2.933523e+00
orbit23          1.201108e-02  2.160639e+00
orbit24          9.932958e-03  2.788401e+00
orbit25          3.998177e-03  1.350216e+00
orbit26          1.750095e-03  7.299189e-01
orbit27          6.159849e-03  3.052240e+00
orbit28          1.076398e-02  2.424651e+00
orbit29          1.925561e-03  1.142838e+00
orbit30          1.877216e-03  1.357275e+00
orbit31          6.265979e-03  3.155136e+00
orbit32          1.506392e-03  1.302596e+00
orbit33          7.394801e-03  1.731504e+00
orbit34          4.093079e-03  1.820010e+00
orbit35          8.361171e-03  4.021013e+00
orbit36          7.996288e-03  3.298583e+00
orbit37          6.668862e-03  2.156414e+00
orbit38          7.441332e-03  2.027588e+00
orbit39          6.347306e-03  3.142830e+00
orbit40          5.600423e-04  9.113630e-01
orbit41          6.340678e-04  5.767657e-01
orbit42          5.641513e-04  3.433843e-01
orbit43          9.969212e-04  1.041212e+00
orbit44          1.432359e-03  1.042728e+00
orbit45          7.783219e-03  3.913144e+00
orbit46          6.709256e-04  9.197478e-01
orbit47          7.167912e-04  6.786610e-01
orbit48          1.040237e-03  7.517246e-01
orbit49          2.089649e-03  2.276484e+00
orbit50          3.989667e-03  1.851685e+00
orbit51          4.458040e-03  1.856043e+00
orbit52          2.845194e-03  1.805003e+00
orbit53          1.627064e-03  1.139165e+00
orbit54          4.139508e-04  1.315769e+00
orbit55          4.521323e-04  4.129214e-01
orbit56          6.248208e-03  3.198265e+00
orbit57          2.947042e-04  3.838966e-01
orbit58          1.953475e-04  6.995780e-01
orbit59          1.715898e-03  1.116193e+00
orbit60          4.226174e-04  6.113469e-01
orbit61          1.273612e-03  3.441650e-01
orbit62          2.740309e-03  2.172412e+00
orbit63          3.300148e-04  8.390434e-01
orbit64          5.231964e-04  8.665389e-01
orbit65          8.460724e-04  1.162498e+00
orbit66          8.818664e-04  2.901169e-01
orbit67          1.242231e-04  2.821529e-01
orbit68          4.536076e-05  4.234106e-01
orbit69          4.607574e-05  1.610779e-01
orbit70          1.462632e-04  5.204418e-01
orbit71          1.018213e-04  2.902109e-01
orbit72         -2.876194e-06  1.304001e-01
AP               9.027374e-04  2.509235e-01
bet              3.295796e-02  7.803718e+00
ecc              7.096027e-04  1.086247e+00
eccrad           4.196892e-04  9.410109e-01
close            4.966098e-03  1.792113e+00
constraint       1.222198e-02  3.081373e+00
coreness         3.471923e-03  1.026730e+00
knn              6.198615e-03  4.594853e+00
hubscore         5.476617e-03  2.226050e+00
pagerank         8.521834e-03  6.058713e+00
trans            6.486736e-04  1.588754e+00
first            3.736478e-03  9.660161e-01
second           4.111239e-03  2.001961e+00
third            1.156246e-02  2.703064e+00
fourth           5.010461e-03  4.291414e+00
fifth            6.179625e-03  3.123947e+00
sixth            9.080890e-03  3.110310e+00
selfinter        4.148162e-05  3.753271e-01
V1               5.332113e-03  6.008777e+00
V2               4.062595e-03  8.968750e+00
evcent           4.767085e-03  2.485232e+00
upto_second      2.333295e-03  1.440386e+00
upto_third       6.542456e-03  1.823353e+00
upto_fourth      6.398942e-03  1.888523e+00
upto_fifth       9.292293e-03  2.545405e+00
upto_sixth       1.188773e-02  3.056137e+00
ratio1           4.004995e-03  3.841865e+00
ratio2           5.400274e-03  6.328154e+00
ratio3           9.098832e-03  3.734410e+00
ratio4           1.407867e-02  3.230105e+00
ratio5           8.900918e-03  7.779916e+00
ratio6           1.090475e-02  3.605196e+00
walktrap_vertex  7.537185e-03  5.554968e+00
bigcom1          7.155104e-04  5.702721e-01
bigcom2          1.716085e-03  2.030403e+00
bigcom3          2.185962e-04  7.628396e-01
bigcom4          5.146235e-05  3.394733e-01
bigcom5          0.000000e+00  1.040834e-19
bigcom6          0.000000e+00  4.163336e-19
bigcom8          9.582107e-06  7.084357e-02
bigcom9         -8.521572e-06  2.181010e-01
bigcom10         4.918071e-05  1.987438e-01
bigcom11        -1.474887e-05  4.821588e-01
bigcom12         0.000000e+00  6.245005e-19
bigcom13        -5.862925e-05  3.964632e-01
bigcom14         0.000000e+00  5.204170e-19
bigcom15        -1.486932e-05  3.504521e-01
bigcom16         0.000000e+00  0.000000e+00
bigcom17         0.000000e+00  3.469447e-19
bigcom18         8.130344e-05  5.913100e-01
bigcom21         0.000000e+00  2.775558e-19
bigcom22        -2.740210e-05  4.568263e-01
bigcom23         0.000000e+00  6.938894e-20
bigcom24         0.000000e+00  2.081668e-19
bigcom25         6.223911e-04  9.905900e-01
bigcom26         0.000000e+00  0.000000e+00
bigcom27         0.000000e+00  0.000000e+00
bigcom29         0.000000e+00  2.775558e-19
bigcom31         0.000000e+00  7.285839e-19
bigcom33         3.884147e-04  1.312794e+00
bigcom34         1.017006e-04  5.331335e-01
bigcom35         0.000000e+00  0.000000e+00
bigcom36        -2.620855e-05  5.317612e-01
bigcom39         0.000000e+00  1.040834e-18
bigcom40         0.000000e+00  8.673617e-19
bigcom43         3.332178e-05  2.556499e-01
bigcom46        -4.006554e-06  7.793938e-01
bigcom48         0.000000e+00  2.775558e-19
bigcom49         0.000000e+00  1.942890e-18
bigcom50        -3.545859e-05  5.871865e-01
bigcom52         0.000000e+00  6.938894e-20
bigcom54         0.000000e+00  3.469447e-19
bigcom56         0.000000e+00  2.333333e-03
bigcom57         1.343803e-04  2.306670e-01
bigcom58        -2.025875e-05  4.850398e-01
bigcom62         0.000000e+00  6.938894e-20
bigcom63         0.000000e+00  5.551115e-19
bigcom64         0.000000e+00  2.775558e-19
bigcom65         0.000000e+00  9.020562e-19
bigcom66         0.000000e+00  0.000000e+00
bigcom68        -8.193267e-06  2.506943e-01
bigcom69         0.000000e+00  6.938894e-20
bigcom70         0.000000e+00  9.090909e-03
bigcom71         0.000000e+00  6.938894e-20
bigcom72         0.000000e+00  3.469447e-20
bigcom77         0.000000e+00  6.938894e-20
bigcom79         0.000000e+00  1.387779e-19
bigcom80         0.000000e+00  2.775558e-19
bigcom82         0.000000e+00  3.469447e-20
bigcom83         0.000000e+00  5.551115e-19
bigcom86         0.000000e+00  6.938894e-20
bigcom87        -2.605201e-05  4.668131e-01
bigcom88         0.000000e+00  9.367507e-19
bigcom90         0.000000e+00  2.081668e-19
bigcom92         0.000000e+00  0.000000e+00
bigcom94        -6.314888e-06  2.685649e-01
bigcom96         0.000000e+00  1.387779e-19
bigcom98         0.000000e+00  1.734723e-19
bigcom99         1.881851e-06  2.792866e-01
bigcom100        0.000000e+00  0.000000e+00
bigcom102        0.000000e+00  6.938894e-20
bigcom103        0.000000e+00  6.938894e-19
bigcom104        0.000000e+00  0.000000e+00
bigcom107        0.000000e+00  6.938894e-20
bigcom108        0.000000e+00  2.775558e-19
bigcom109       -2.440317e-05  1.193641e-01
bigcom110        6.232825e-07  3.376163e-01
bigcom125        0.000000e+00  2.775558e-19
bigcom133        0.000000e+00  3.469447e-20
bigcom141        0.000000e+00  0.000000e+00
bigcom142        0.000000e+00  2.775558e-19
bigcom143        0.000000e+00  3.469447e-19
bigcom145        0.000000e+00  0.000000e+00
bigcom158        0.000000e+00  6.591949e-19
bigcom162        1.436255e-06  2.809975e-01
bigcom177        1.065131e-05  6.331237e-01
bigcom194        0.000000e+00  5.551115e-19
bigcom208       -5.224228e-07  3.187600e-01
bigcom220        0.000000e+00  1.387779e-19
bigcom227        0.000000e+00  0.000000e+00
bigcom229        0.000000e+00  6.938894e-20
bigcom247        0.000000e+00  1.734723e-19
bigcom252        0.000000e+00  6.938894e-20
bigcom255        0.000000e+00  3.469447e-20
bigcom258        0.000000e+00  3.469447e-20
bigcom266        0.000000e+00  3.469447e-19
bigcom269        0.000000e+00  0.000000e+00
bigcom273        0.000000e+00  0.000000e+00
bigcom274        0.000000e+00  0.000000e+00
bigcom276        0.000000e+00  0.000000e+00
bigcom284        0.000000e+00  0.000000e+00
bigcom290        0.000000e+00  0.000000e+00
bigcom292        0.000000e+00  0.000000e+00
bigcom294        0.000000e+00  3.122502e-19
bigcom295        0.000000e+00  0.000000e+00
bigcom296        0.000000e+00  1.040834e-19
bigcom297       -1.609135e-05  4.686510e-01
bigcom302        0.000000e+00  0.000000e+00
bigcom303       -2.872542e-05  1.266864e-01
bigcom307       -1.454748e-05  4.213942e-01
bigcom311        0.000000e+00  1.734723e-18
bigcom313        0.000000e+00  2.081668e-19
bigcom318       -3.921224e-05  4.226301e-01
bigcom326        0.000000e+00  1.387779e-19
bigcom332        0.000000e+00  0.000000e+00
bigcom340        0.000000e+00  0.000000e+00
bigcom341        0.000000e+00  9.367507e-19
bigcom345        0.000000e+00  6.938894e-20
bigcom347        0.000000e+00  0.000000e+00
bigcom360        0.000000e+00  0.000000e+00
bigcom365        0.000000e+00  0.000000e+00
bigcom366        0.000000e+00  4.163336e-19
bigcom370        0.000000e+00  0.000000e+00
bigcom387        0.000000e+00  2.428613e-19
bigcom390       -2.642714e-05  4.822386e-01
bigcom398        0.000000e+00  6.938894e-20
bigcom408        0.000000e+00  6.938894e-20
bigcom417        0.000000e+00  3.469447e-20
bigcom419        0.000000e+00  3.469447e-20
bigcom424        0.000000e+00  3.469447e-20
bigcom441       -1.401575e-05  3.942253e-01
bigcom445        0.000000e+00  0.000000e+00
bigcom468        0.000000e+00  6.938894e-20
spin_vertex      5.189083e-03  6.599178e+00
membership_s1    0.000000e+00  0.000000e+00
membership_s3    7.277086e-05  5.630580e-01
membership_s4    7.686350e-04  2.019969e+00
membership_s5    0.000000e+00  6.591949e-19
membership_s6    6.538046e-06  4.038433e-01
membership_s7    5.234105e-06  3.782890e-01
membership_s8    6.995283e-06  6.401215e-01
membership_s9   -2.139632e-05  1.016692e-01
membership_s10   2.347590e-05  2.883616e-01
membership_s11   1.292222e-06  1.271438e-01
membership_s12   4.503994e-04  1.199889e+00
membership_s13  -1.312544e-05  9.848469e-02
membership_s14   0.000000e+00  0.000000e+00
membership_s16   1.704629e-03  5.469868e+00
membership_s17  -1.069298e-05  4.790909e-02
membership_s18   0.000000e+00  4.857226e-19
membership_s19  -1.961436e-05  3.312185e-01
membership_s20   1.867903e-04  2.076382e-01
membership_s21   1.880326e-05  3.591834e-01
membership_s22  -1.583264e-05  2.915201e-01
membership_s23   8.012777e-05  3.597404e-01
membership_s24   3.031436e-06  4.797198e-02
membership_s25   0.000000e+00  2.775558e-19
membership_s26   3.456986e-05  3.027769e-01
membership_s27   0.000000e+00  1.942890e-18
membership_s28   0.000000e+00  1.387779e-19
membership_s30   0.000000e+00  3.122502e-19
membership_s31   1.378971e-06  1.675132e-01
membership_s32   6.811798e-06  1.409741e-01
membership_s33  -1.186604e-05  4.714392e-01
membership_s34   0.000000e+00  3.469447e-20
membership_s35   0.000000e+00  1.734723e-19
membership_s36   0.000000e+00  0.000000e+00
membership_s37   1.039130e-05  4.442800e-01
membership_s38   3.174843e-04  6.695776e-01
adhesion         1.503132e-02  5.244663e+00
cohesion         1.337798e-02  5.285539e+00
inner            3.347788e-03  8.197061e+00
outer            9.422930e-03  7.197451e+00
ioratio          1.040570e-02  5.583007e+00
comsize          8.052644e-03  8.028346e+00
[1] "Dataset: all_C Model GLM, run: 3 of 10 2015-06-08 08:37:32"
[1] "glmnet variable coefficients"
                     [,1]          [,2]
(Intercept)     -3.138036 -5.947071e+00
graph0           0.000000  4.515990e-03
graph1           0.000000  0.000000e+00
graph2           0.000000  6.089012e-04
graph3           0.000000  5.532033e-08
graph4           0.000000 -5.058611e-07
graph5           0.000000 -6.326414e-06
graph6           0.000000 -4.642931e-06
graph7           0.000000 -1.485738e-04
graph8           0.000000  0.000000e+00
graph9           0.000000  0.000000e+00
graph10          0.000000  0.000000e+00
graph11          0.000000  0.000000e+00
graph12          0.000000  0.000000e+00
graph13          0.000000  0.000000e+00
graph14          0.000000  0.000000e+00
graph15          0.000000  6.713415e-07
graph16          0.000000  0.000000e+00
graph17          0.000000  0.000000e+00
graph18          0.000000  0.000000e+00
graph19          0.000000  0.000000e+00
graph20          0.000000 -1.868158e-08
graph21          0.000000  0.000000e+00
graph22          0.000000  0.000000e+00
graph23          0.000000  0.000000e+00
graph24          0.000000  0.000000e+00
graph25          0.000000 -1.017355e-06
graph26          0.000000  0.000000e+00
graph27          0.000000  0.000000e+00
graph28          0.000000  0.000000e+00
graph29          0.000000  0.000000e+00
orbit0           0.000000  3.160037e-03
orbit1           0.000000  0.000000e+00
orbit2           0.000000 -3.505287e-05
orbit3           0.000000  8.392830e-04
orbit4           0.000000  3.074609e-07
orbit5           0.000000  5.623992e-07
orbit6           0.000000  0.000000e+00
orbit7           0.000000 -3.185205e-07
orbit8           0.000000 -2.917250e-06
orbit9           0.000000  0.000000e+00
orbit10          0.000000 -4.153514e-05
orbit11          0.000000 -4.029073e-10
orbit12          0.000000  0.000000e+00
orbit13          0.000000 -1.594073e-04
orbit14          0.000000  0.000000e+00
orbit15          0.000000 -5.676577e-07
orbit16          0.000000  0.000000e+00
orbit17          0.000000  4.446872e-07
orbit18          0.000000 -2.481974e-08
orbit19          0.000000  3.304703e-09
orbit20          0.000000  1.416534e-08
orbit21          0.000000  0.000000e+00
orbit22          0.000000  7.444571e-09
orbit23          0.000000 -3.282039e-09
orbit24          0.000000 -1.203576e-08
orbit25          0.000000  1.840251e-06
orbit26          0.000000  0.000000e+00
orbit27          0.000000 -1.248527e-06
orbit28          0.000000  0.000000e+00
orbit29          0.000000 -3.565407e-08
orbit30          0.000000  0.000000e+00
orbit31          0.000000 -6.631972e-10
orbit32          0.000000 -8.056192e-07
orbit33          0.000000  3.618502e-07
orbit34          0.000000  4.545786e-10
orbit35          0.000000  8.669612e-07
orbit36          0.000000  6.140607e-09
orbit37          0.000000 -4.150407e-07
orbit38          0.000000  9.322407e-07
orbit39          0.000000 -4.561583e-06
orbit40          0.000000  5.654043e-08
orbit41          0.000000  0.000000e+00
orbit42          0.000000  4.734490e-08
orbit43          0.000000 -3.988951e-05
orbit44          0.000000  5.899761e-05
orbit45          0.000000 -1.002879e-05
orbit46          0.000000 -3.679660e-08
orbit47          0.000000 -2.004539e-05
orbit48          0.000000  2.171951e-07
orbit49          0.000000  1.139426e-06
orbit50          0.000000 -1.020683e-05
orbit51          0.000000  0.000000e+00
orbit52          0.000000 -7.093693e-06
orbit53          0.000000  0.000000e+00
orbit54          0.000000  0.000000e+00
orbit55          0.000000  0.000000e+00
orbit56          0.000000  1.072372e-04
orbit57          0.000000  0.000000e+00
orbit58          0.000000 -1.708546e-05
orbit59          0.000000  0.000000e+00
orbit60          0.000000  0.000000e+00
orbit61          0.000000  1.224506e-05
orbit62          0.000000 -1.778975e-04
orbit63          0.000000  0.000000e+00
orbit64          0.000000 -2.029295e-05
orbit65          0.000000  7.127110e-05
orbit66          0.000000  1.650522e-05
orbit67          0.000000  0.000000e+00
orbit68          0.000000  5.872527e-06
orbit69          0.000000  0.000000e+00
orbit70          0.000000  5.660713e-04
orbit71          0.000000 -2.347207e-05
orbit72          0.000000  0.000000e+00
AP               0.000000  5.243796e-02
bet              0.000000 -1.220747e-06
ecc              0.000000 -4.023496e-02
eccrad           0.000000 -2.734913e-01
close            0.000000  2.936830e-01
constraint       0.000000 -2.034395e-01
coreness         0.000000  1.644741e-02
knn              0.000000 -3.047864e-03
hubscore         0.000000  0.000000e+00
pagerank         0.000000 -3.060248e+00
trans            0.000000 -2.480321e-01
first            0.000000  3.995002e-03
second           0.000000 -6.757652e-05
third            0.000000  1.401009e-04
fourth           0.000000 -1.486584e-06
fifth            0.000000  0.000000e+00
sixth            0.000000  0.000000e+00
selfinter        0.000000 -1.068046e-01
V1               0.000000  1.692750e-01
V2               0.000000 -6.652143e-01
evcent           0.000000 -9.720833e-03
upto_second      0.000000 -1.809330e-05
upto_third       0.000000  1.988200e-05
upto_fourth      0.000000  0.000000e+00
upto_fifth       0.000000  9.973508e-06
upto_sixth       0.000000  4.561372e-05
ratio1           0.000000  7.759326e-04
ratio2           0.000000 -6.678151e-04
ratio3           0.000000  2.454972e-03
ratio4           0.000000  3.254762e-04
ratio5           0.000000 -6.981558e-03
ratio6           0.000000 -3.393581e-05
walktrap_vertex  0.000000 -1.672112e-01
bigcom1          0.000000 -8.005482e-03
bigcom2          0.000000  3.048869e-01
bigcom3          0.000000  7.590215e-02
bigcom4          0.000000 -3.927168e-01
bigcom5          0.000000 -9.155651e-01
bigcom6          0.000000 -9.024562e-01
bigcom8          0.000000 -1.885985e-01
bigcom9          0.000000  8.834467e-02
bigcom10         0.000000 -2.117451e-01
bigcom11         0.000000  8.372960e-01
bigcom12         0.000000 -5.461793e-01
bigcom13         0.000000  3.835401e-02
bigcom14         0.000000 -4.391831e-01
bigcom15         0.000000  7.125852e-01
bigcom16         0.000000 -9.765107e-01
bigcom17         0.000000 -8.351027e-01
bigcom18         0.000000  1.245511e-01
bigcom21         0.000000 -4.506745e-01
bigcom22         0.000000  1.672958e+00
bigcom23         0.000000 -9.331559e-01
bigcom24         0.000000 -8.295366e-01
bigcom25         0.000000  2.725334e-01
bigcom26         0.000000 -4.167365e-01
bigcom27         0.000000 -8.832751e-01
bigcom29         0.000000 -7.735320e-01
bigcom31         0.000000 -1.006739e+00
bigcom33         0.000000  3.780685e-01
bigcom34         0.000000 -2.870704e-02
bigcom35         0.000000 -3.413386e-01
bigcom36         0.000000  2.469836e+00
bigcom39         0.000000 -9.002645e-01
bigcom40         0.000000 -4.872548e-01
bigcom43         0.000000  4.521724e-02
bigcom46         0.000000  1.500906e+00
bigcom48         0.000000 -7.115840e-01
bigcom49         0.000000 -5.680595e-02
bigcom50         0.000000  8.931029e-01
bigcom52         0.000000 -7.619476e-01
bigcom54         0.000000 -4.422119e-01
bigcom56         0.000000 -8.447149e-01
bigcom57         0.000000 -1.472023e-01
bigcom58         0.000000  1.733977e+00
bigcom62         0.000000 -6.813967e-01
bigcom63         0.000000 -5.882112e-01
bigcom64         0.000000 -3.116074e-01
bigcom65         0.000000 -9.451356e-01
bigcom66         0.000000  0.000000e+00
bigcom68         0.000000  1.002726e+00
bigcom69         0.000000 -1.220512e-01
bigcom70         0.000000 -3.378673e-01
bigcom71         0.000000 -3.152259e-01
bigcom72         0.000000 -2.645725e-01
bigcom77         0.000000 -5.230765e-01
bigcom79         0.000000 -6.365152e-01
bigcom80         0.000000 -5.306376e-01
bigcom82         0.000000 -5.598221e-01
bigcom83         0.000000 -7.302270e-01
bigcom86         0.000000 -5.432999e-01
bigcom87         0.000000  1.273880e+00
bigcom88         0.000000 -1.223238e+00
bigcom90         0.000000 -6.923143e-01
bigcom92         0.000000 -6.558790e-01
bigcom94         0.000000  7.063578e-01
bigcom96         0.000000 -7.486224e-01
bigcom98         0.000000 -6.415151e-01
bigcom99         0.000000  4.519192e-01
bigcom100        0.000000 -6.103378e-01
bigcom102        0.000000 -2.539030e-01
bigcom103        0.000000 -1.813662e-01
bigcom104        0.000000 -7.691092e-01
bigcom107        0.000000  0.000000e+00
bigcom108        0.000000 -7.326585e-01
bigcom109        0.000000  1.410072e-01
bigcom110        0.000000  4.963810e-01
bigcom125        0.000000 -5.829484e-01
bigcom133        0.000000 -4.976898e-01
bigcom141        0.000000 -1.452408e-01
bigcom142        0.000000 -7.428396e-01
bigcom143        0.000000 -4.346759e-01
bigcom145        0.000000 -3.551859e-01
bigcom158        0.000000 -1.777300e-01
bigcom162        0.000000  4.140164e-01
bigcom177        0.000000  1.205832e-01
bigcom194        0.000000 -2.200652e-01
bigcom208        0.000000  1.419602e+00
bigcom220        0.000000 -7.206083e-01
bigcom227        0.000000 -3.057052e-02
bigcom229        0.000000 -5.003639e-01
bigcom247        0.000000 -2.181119e+00
bigcom252        0.000000 -5.205260e-01
bigcom255        0.000000 -4.809081e-01
bigcom258        0.000000 -1.374590e+00
bigcom266        0.000000 -6.513206e-01
bigcom269        0.000000 -3.379460e-01
bigcom273        0.000000 -9.331612e-01
bigcom274        0.000000 -6.718011e-01
bigcom276        0.000000 -4.211218e-01
bigcom284        0.000000 -2.848376e-01
bigcom290        0.000000 -1.021607e+00
bigcom292        0.000000 -5.386703e-01
bigcom294        0.000000 -5.917415e-01
bigcom295        0.000000 -9.314843e-01
bigcom296        0.000000 -2.655699e-01
bigcom297        0.000000  1.360196e+00
bigcom302        0.000000 -7.675508e-01
bigcom303        0.000000  6.997859e-01
bigcom307        0.000000  1.932357e+00
bigcom311        0.000000 -6.837618e-01
bigcom313        0.000000 -3.228780e-01
bigcom318        0.000000  1.017885e+00
bigcom326        0.000000 -4.371182e-01
bigcom332        0.000000 -3.197901e-01
bigcom340        0.000000  0.000000e+00
bigcom341        0.000000 -1.372453e-01
bigcom345        0.000000 -8.451091e-01
bigcom347        0.000000 -8.112114e-01
bigcom360        0.000000 -5.291100e-01
bigcom365        0.000000 -6.443186e-01
bigcom366        0.000000 -4.538817e-01
bigcom370        0.000000 -4.044741e-01
bigcom387        0.000000 -5.543889e-01
bigcom390        0.000000  9.908944e-01
bigcom398        0.000000 -1.701464e-02
bigcom408        0.000000 -4.870574e-01
bigcom417        0.000000 -3.884790e-01
bigcom419        0.000000 -5.643807e-02
bigcom424        0.000000 -4.346139e-01
bigcom441        0.000000  1.388030e+00
bigcom445        0.000000 -2.521462e-01
bigcom468        0.000000 -4.480946e-01
spin_vertex      0.000000 -6.886789e-01
membership_s1    0.000000 -1.711534e-01
membership_s3    0.000000  1.221330e-01
membership_s4    0.000000  5.553920e-01
membership_s5    0.000000 -5.759777e-01
membership_s6    0.000000  1.593153e+00
membership_s7    0.000000  2.689673e-01
membership_s8    0.000000  3.295907e-03
membership_s9    0.000000 -1.340511e-01
membership_s10   0.000000  0.000000e+00
membership_s11   0.000000 -8.631357e-02
membership_s12   0.000000  4.107626e-01
membership_s13   0.000000  5.449527e-02
membership_s14   0.000000 -6.724528e-01
membership_s16   0.000000  9.698378e-01
membership_s17   0.000000 -5.395247e-01
membership_s18   0.000000 -8.508061e-01
membership_s19   0.000000  6.846763e-03
membership_s20   0.000000  1.509841e-03
membership_s21   0.000000 -4.311271e-02
membership_s22   0.000000  9.895448e-01
membership_s23   0.000000 -5.907946e-02
membership_s24   0.000000 -2.986254e-01
membership_s25   0.000000 -8.603992e-01
membership_s26   0.000000 -3.195213e-01
membership_s27   0.000000 -6.442404e-01
membership_s28   0.000000 -9.509619e-01
membership_s30   0.000000 -9.865830e-01
membership_s31   0.000000 -1.865921e-01
membership_s32   0.000000 -6.695453e-01
membership_s33   0.000000 -1.163800e-01
membership_s34   0.000000 -1.247844e-01
membership_s35   0.000000 -6.403400e-01
membership_s36   0.000000 -2.983094e-01
membership_s37   0.000000  2.476960e-03
membership_s38   0.000000  2.651599e-01
adhesion         0.000000  0.000000e+00
cohesion         0.000000  0.000000e+00
inner            0.000000  1.236474e-04
outer            0.000000  1.555058e-05
ioratio          0.000000  0.000000e+00
comsize          0.000000  2.222436e-04
[1] "Dataset: all_C Model GBM, run: 4 of 10 2015-06-08 08:38:28"
Iter   TrainDeviance   ValidDeviance   StepSize   Improve
     1        0.3378             nan     0.0100    0.0005
     2        0.3362             nan     0.0100    0.0004
     3        0.3349             nan     0.0100    0.0004
     4        0.3337             nan     0.0100    0.0003
     5        0.3323             nan     0.0100    0.0003
     6        0.3313             nan     0.0100    0.0002
     7        0.3304             nan     0.0100    0.0001
     8        0.3293             nan     0.0100    0.0004
     9        0.3285             nan     0.0100    0.0001
    10        0.3275             nan     0.0100    0.0002
    20        0.3202             nan     0.0100    0.0001
    40        0.3086             nan     0.0100    0.0000
    60        0.2996             nan     0.0100    0.0001
    80        0.2926             nan     0.0100    0.0000
   100        0.2864             nan     0.0100    0.0000
   120        0.2807             nan     0.0100    0.0000
   140        0.2756             nan     0.0100   -0.0000
   160        0.2706             nan     0.0100    0.0000
   180        0.2665             nan     0.0100    0.0000
   200        0.2629             nan     0.0100    0.0000
   220        0.2586             nan     0.0100   -0.0000
   240        0.2546             nan     0.0100    0.0000
   260        0.2507             nan     0.0100   -0.0000
   280        0.2476             nan     0.0100   -0.0000
   300        0.2443             nan     0.0100   -0.0000
   320        0.2414             nan     0.0100   -0.0000
   340        0.2381             nan     0.0100    0.0000
   360        0.2353             nan     0.0100   -0.0000
   380        0.2325             nan     0.0100   -0.0000
   400        0.2298             nan     0.0100   -0.0000
   420        0.2271             nan     0.0100   -0.0000
   434        0.2253             nan     0.0100   -0.0000

[1] "GBM variable coefficients"
                            var     rel.inf
spin_vertex         spin_vertex 4.501695223
membership_s16   membership_s16 3.889995639
bet                         bet 3.715526318
inner                     inner 3.562306194
ratio5                   ratio5 3.134896568
comsize                 comsize 2.876928145
walktrap_vertex walktrap_vertex 2.580979409
V1                           V1 2.171635522
pagerank               pagerank 2.131365681
V2                           V2 1.995175500
knn                         knn 1.941862268
outer                     outer 1.890386437
orbit33                 orbit33 1.374029119
orbit18                 orbit18 1.322311565
orbit56                 orbit56 1.231246329
membership_s4     membership_s4 1.222493367
orbit35                 orbit35 1.137637761
ratio4                   ratio4 1.130673669
fourth                   fourth 1.121175583
graph4                   graph4 1.111189714
orbit39                 orbit39 1.083451144
adhesion               adhesion 1.082069052
membership_s12   membership_s12 1.055582890
bigcom2                 bigcom2 1.034435845
cohesion               cohesion 0.977699821
ratio1                   ratio1 0.944755663
graph16                 graph16 0.938609574
orbit24                 orbit24 0.898118747
graph14                 graph14 0.894801579
graph17                 graph17 0.867085413
ioratio                 ioratio 0.836959219
ratio2                   ratio2 0.800729657
graph5                   graph5 0.786661999
orbit21                 orbit21 0.781103954
orbit11                 orbit11 0.773326172
graph20                 graph20 0.758908749
orbit31                 orbit31 0.755281842
graph21                 graph21 0.745647057
graph23                 graph23 0.737116331
orbit36                 orbit36 0.731323966
ecc                         ecc 0.727531810
third                     third 0.713643366
upto_sixth           upto_sixth 0.702306762
trans                     trans 0.700602373
orbit27                 orbit27 0.684617450
upto_fifth           upto_fifth 0.679256673
orbit45                 orbit45 0.675630926
graph3                   graph3 0.672019590
graph19                 graph19 0.666173481
orbit54                 orbit54 0.648556477
ratio6                   ratio6 0.644078470
orbit19                 orbit19 0.639855614
graph11                 graph11 0.638686532
orbit58                 orbit58 0.638467414
ratio3                   ratio3 0.634396214
orbit50                 orbit50 0.627085285
graph6                   graph6 0.607981457
orbit37                 orbit37 0.600275605
orbit46                 orbit46 0.575389484
constraint           constraint 0.543291515
graph25                 graph25 0.534057181
orbit51                 orbit51 0.526815117
orbit38                 orbit38 0.524827973
orbit20                 orbit20 0.514990819
orbit62                 orbit62 0.506301609
hubscore               hubscore 0.502607181
orbit7                   orbit7 0.500801277
orbit2                   orbit2 0.496704293
graph13                 graph13 0.495189999
graph18                 graph18 0.490761584
orbit32                 orbit32 0.481664932
graph10                 graph10 0.479226379
graph12                 graph12 0.476744198
graph26                 graph26 0.473403804
orbit40                 orbit40 0.471705002
sixth                     sixth 0.471198165
orbit52                 orbit52 0.467660310
bigcom46               bigcom46 0.460272675
graph0                   graph0 0.455067766
orbit49                 orbit49 0.451409452
graph1                   graph1 0.448199594
orbit16                 orbit16 0.442597967
bigcom25               bigcom25 0.427314726
orbit28                 orbit28 0.419904657
orbit44                 orbit44 0.404840441
orbit29                 orbit29 0.403420943
bigcom33               bigcom33 0.401609935
orbit9                   orbit9 0.396545970
graph15                 graph15 0.393096326
fifth                     fifth 0.378781878
close                     close 0.377117377
orbit64                 orbit64 0.375334928
orbit10                 orbit10 0.375052189
orbit30                 orbit30 0.365037060
graph2                   graph2 0.336081037
orbit47                 orbit47 0.331216102
orbit22                 orbit22 0.317748021
orbit59                 orbit59 0.316594004
orbit63                 orbit63 0.311496328
orbit23                 orbit23 0.310444278
orbit6                   orbit6 0.308523162
orbit5                   orbit5 0.305194964
orbit17                 orbit17 0.293645358
graph24                 graph24 0.280421856
upto_fourth         upto_fourth 0.273308049
graph22                 graph22 0.273295903
evcent                   evcent 0.270509502
orbit4                   orbit4 0.267542000
orbit25                 orbit25 0.267234102
orbit61                 orbit61 0.245964840
orbit53                 orbit53 0.234464404
second                   second 0.227965797
graph7                   graph7 0.226977032
orbit65                 orbit65 0.224569659
bigcom11               bigcom11 0.215425875
orbit41                 orbit41 0.188039059
upto_second         upto_second 0.186466473
upto_third           upto_third 0.182751074
orbit1                   orbit1 0.182645009
orbit15                 orbit15 0.175919090
coreness               coreness 0.174055908
orbit42                 orbit42 0.173325919
graph8                   graph8 0.167547075
orbit66                 orbit66 0.152943126
graph9                   graph9 0.151374539
orbit57                 orbit57 0.148871197
AP                           AP 0.143416113
orbit26                 orbit26 0.127207434
orbit69                 orbit69 0.126808331
orbit13                 orbit13 0.120224649
orbit12                 orbit12 0.105423873
bigcom3                 bigcom3 0.105086638
orbit70                 orbit70 0.092098810
selfinter             selfinter 0.090859397
membership_s38   membership_s38 0.087030633
orbit43                 orbit43 0.086992360
graph28                 graph28 0.080747855
graph27                 graph27 0.074163070
bigcom34               bigcom34 0.072265969
bigcom36               bigcom36 0.068581178
orbit60                 orbit60 0.068540629
bigcom22               bigcom22 0.063625834
orbit68                 orbit68 0.058687214
orbit67                 orbit67 0.053014971
bigcom58               bigcom58 0.052419643
membership_s7     membership_s7 0.051816809
bigcom318             bigcom318 0.049189683
membership_s23   membership_s23 0.048370308
orbit71                 orbit71 0.040015784
bigcom297             bigcom297 0.039351329
bigcom177             bigcom177 0.037489926
membership_s3     membership_s3 0.033373918
bigcom419             bigcom419 0.033275260
orbit55                 orbit55 0.031246075
membership_s22   membership_s22 0.030499966
membership_s31   membership_s31 0.029838661
membership_s21   membership_s21 0.026465223
membership_s8     membership_s8 0.026089505
bigcom390             bigcom390 0.023215398
orbit48                 orbit48 0.023111411
membership_s33   membership_s33 0.021874002
bigcom441             bigcom441 0.021649844
bigcom87               bigcom87 0.019766619
bigcom15               bigcom15 0.017766377
bigcom68               bigcom68 0.016041816
bigcom18               bigcom18 0.013742958
graph29                 graph29 0.013679056
membership_s19   membership_s19 0.009508487
bigcom4                 bigcom4 0.005577350
orbit0                   orbit0 0.000000000
orbit3                   orbit3 0.000000000
orbit8                   orbit8 0.000000000
orbit14                 orbit14 0.000000000
orbit34                 orbit34 0.000000000
orbit72                 orbit72 0.000000000
eccrad                   eccrad 0.000000000
first                     first 0.000000000
bigcom1                 bigcom1 0.000000000
bigcom5                 bigcom5 0.000000000
bigcom6                 bigcom6 0.000000000
bigcom8                 bigcom8 0.000000000
bigcom9                 bigcom9 0.000000000
bigcom10               bigcom10 0.000000000
bigcom12               bigcom12 0.000000000
bigcom13               bigcom13 0.000000000
bigcom14               bigcom14 0.000000000
bigcom16               bigcom16 0.000000000
bigcom17               bigcom17 0.000000000
bigcom21               bigcom21 0.000000000
bigcom23               bigcom23 0.000000000
bigcom24               bigcom24 0.000000000
bigcom26               bigcom26 0.000000000
bigcom27               bigcom27 0.000000000
bigcom29               bigcom29 0.000000000
bigcom31               bigcom31 0.000000000
bigcom35               bigcom35 0.000000000
bigcom39               bigcom39 0.000000000
bigcom40               bigcom40 0.000000000
bigcom43               bigcom43 0.000000000
bigcom48               bigcom48 0.000000000
bigcom49               bigcom49 0.000000000
bigcom50               bigcom50 0.000000000
bigcom52               bigcom52 0.000000000
bigcom54               bigcom54 0.000000000
bigcom56               bigcom56 0.000000000
bigcom57               bigcom57 0.000000000
bigcom62               bigcom62 0.000000000
bigcom63               bigcom63 0.000000000
bigcom64               bigcom64 0.000000000
bigcom65               bigcom65 0.000000000
bigcom66               bigcom66 0.000000000
bigcom69               bigcom69 0.000000000
bigcom70               bigcom70 0.000000000
bigcom71               bigcom71 0.000000000
bigcom72               bigcom72 0.000000000
bigcom77               bigcom77 0.000000000
bigcom79               bigcom79 0.000000000
bigcom80               bigcom80 0.000000000
bigcom82               bigcom82 0.000000000
bigcom83               bigcom83 0.000000000
bigcom86               bigcom86 0.000000000
bigcom88               bigcom88 0.000000000
bigcom90               bigcom90 0.000000000
bigcom92               bigcom92 0.000000000
bigcom94               bigcom94 0.000000000
bigcom96               bigcom96 0.000000000
bigcom98               bigcom98 0.000000000
bigcom99               bigcom99 0.000000000
bigcom100             bigcom100 0.000000000
bigcom102             bigcom102 0.000000000
bigcom103             bigcom103 0.000000000
bigcom104             bigcom104 0.000000000
bigcom107             bigcom107 0.000000000
bigcom108             bigcom108 0.000000000
bigcom109             bigcom109 0.000000000
bigcom110             bigcom110 0.000000000
bigcom125             bigcom125 0.000000000
bigcom133             bigcom133 0.000000000
bigcom141             bigcom141 0.000000000
bigcom142             bigcom142 0.000000000
bigcom143             bigcom143 0.000000000
bigcom145             bigcom145 0.000000000
bigcom158             bigcom158 0.000000000
bigcom162             bigcom162 0.000000000
bigcom194             bigcom194 0.000000000
bigcom208             bigcom208 0.000000000
bigcom220             bigcom220 0.000000000
bigcom227             bigcom227 0.000000000
bigcom229             bigcom229 0.000000000
bigcom247             bigcom247 0.000000000
bigcom252             bigcom252 0.000000000
bigcom255             bigcom255 0.000000000
bigcom258             bigcom258 0.000000000
bigcom266             bigcom266 0.000000000
bigcom269             bigcom269 0.000000000
bigcom273             bigcom273 0.000000000
bigcom274             bigcom274 0.000000000
bigcom276             bigcom276 0.000000000
bigcom284             bigcom284 0.000000000
bigcom290             bigcom290 0.000000000
bigcom292             bigcom292 0.000000000
bigcom294             bigcom294 0.000000000
bigcom295             bigcom295 0.000000000
bigcom296             bigcom296 0.000000000
bigcom302             bigcom302 0.000000000
bigcom303             bigcom303 0.000000000
bigcom307             bigcom307 0.000000000
bigcom311             bigcom311 0.000000000
bigcom313             bigcom313 0.000000000
bigcom326             bigcom326 0.000000000
bigcom332             bigcom332 0.000000000
bigcom340             bigcom340 0.000000000
bigcom341             bigcom341 0.000000000
bigcom345             bigcom345 0.000000000
bigcom347             bigcom347 0.000000000
bigcom360             bigcom360 0.000000000
bigcom365             bigcom365 0.000000000
bigcom366             bigcom366 0.000000000
bigcom370             bigcom370 0.000000000
bigcom387             bigcom387 0.000000000
bigcom398             bigcom398 0.000000000
bigcom408             bigcom408 0.000000000
bigcom417             bigcom417 0.000000000
bigcom424             bigcom424 0.000000000
bigcom445             bigcom445 0.000000000
bigcom468             bigcom468 0.000000000
membership_s1     membership_s1 0.000000000
membership_s5     membership_s5 0.000000000
membership_s6     membership_s6 0.000000000
membership_s9     membership_s9 0.000000000
membership_s10   membership_s10 0.000000000
membership_s11   membership_s11 0.000000000
membership_s13   membership_s13 0.000000000
membership_s14   membership_s14 0.000000000
membership_s17   membership_s17 0.000000000
membership_s18   membership_s18 0.000000000
membership_s20   membership_s20 0.000000000
membership_s24   membership_s24 0.000000000
membership_s25   membership_s25 0.000000000
membership_s26   membership_s26 0.000000000
membership_s27   membership_s27 0.000000000
membership_s28   membership_s28 0.000000000
membership_s30   membership_s30 0.000000000
membership_s32   membership_s32 0.000000000
membership_s34   membership_s34 0.000000000
membership_s35   membership_s35 0.000000000
membership_s36   membership_s36 0.000000000
membership_s37   membership_s37 0.000000000
[1] "Dataset: all_C Model RF, run: 4 of 10 2015-06-08 08:42:30"
     |      Out-of-bag   |
Tree |      MSE  %Var(y) |
   1 |  0.07497   192.70 |
   2 |  0.06789   174.50 |
   3 |  0.06345   163.10 |
   4 |  0.06079   156.26 |
   5 |  0.05817   149.53 |
   6 |  0.05739   147.52 |
   7 |  0.05473   140.67 |
   8 |  0.05243   134.76 |
   9 |  0.05105   131.21 |
  10 |  0.04972   127.81 |
  11 |   0.0489   125.70 |
  12 |  0.04835   124.27 |
  13 |  0.04741   121.87 |
  14 |  0.04659   119.76 |
  15 |  0.04609   118.48 |
  16 |  0.04562   117.25 |
  17 |   0.0451   115.92 |
  18 |   0.0444   114.11 |
  19 |  0.04423   113.68 |
  20 |  0.04377   112.50 |
  21 |  0.04358   112.01 |
  22 |  0.04333   111.39 |
  23 |  0.04304   110.62 |
  24 |  0.04284   110.11 |
  25 |  0.04263   109.58 |
  26 |  0.04239   108.95 |
  27 |  0.04211   108.24 |
  28 |  0.04199   107.93 |
  29 |  0.04182   107.50 |
  30 |  0.04167   107.11 |
  31 |  0.04158   106.88 |
  32 |  0.04147   106.60 |
  33 |  0.04136   106.31 |
  34 |  0.04126   106.05 |
  35 |  0.04126   106.04 |
  36 |  0.04116   105.79 |
  37 |  0.04108   105.59 |
  38 |    0.041   105.40 |
  39 |  0.04095   105.25 |
  40 |  0.04094   105.22 |
  41 |  0.04079   104.85 |
  42 |  0.04081   104.91 |
  43 |  0.04083   104.95 |
  44 |  0.04084   104.98 |
  45 |  0.04077   104.79 |
  46 |  0.04073   104.69 |
  47 |  0.04065   104.49 |
  48 |  0.04063   104.44 |
  49 |  0.04057   104.28 |
  50 |  0.04052   104.16 |
  51 |  0.04045   103.98 |
  52 |  0.04034   103.70 |
  53 |  0.04029   103.56 |
  54 |  0.04028   103.55 |
  55 |  0.04025   103.47 |
  56 |  0.04019   103.31 |
  57 |  0.04017   103.25 |
  58 |  0.04017   103.24 |
  59 |  0.04014   103.17 |
  60 |  0.04012   103.12 |
  61 |   0.0401   103.07 |
  62 |  0.04005   102.95 |
  63 |  0.04003   102.89 |
  64 |  0.03998   102.77 |
  65 |  0.03994   102.67 |
  66 |   0.0399   102.56 |
  67 |  0.03989   102.54 |
  68 |  0.03988   102.52 |
  69 |  0.03985   102.44 |
  70 |  0.03982   102.36 |
  71 |  0.03975   102.18 |
  72 |  0.03972   102.09 |
  73 |  0.03969   102.02 |
  74 |  0.03966   101.93 |
  75 |  0.03964   101.88 |
  76 |  0.03965   101.91 |
  77 |   0.0396   101.80 |
  78 |  0.03955   101.66 |
  79 |  0.03956   101.67 |
  80 |  0.03953   101.62 |
  81 |  0.03952   101.59 |
  82 |  0.03952   101.59 |
  83 |  0.03951   101.55 |
  84 |  0.03946   101.42 |
  85 |  0.03943   101.34 |
  86 |  0.03944   101.37 |
  87 |  0.03943   101.36 |
  88 |  0.03941   101.30 |
  89 |  0.03941   101.30 |
  90 |  0.03942   101.32 |
  91 |  0.03943   101.34 |
  92 |  0.03943   101.34 |
  93 |  0.03942   101.33 |
  94 |  0.03946   101.42 |
  95 |  0.03944   101.37 |
  96 |  0.03941   101.29 |
  97 |  0.03938   101.23 |
  98 |  0.03935   101.16 |
  99 |  0.03932   101.07 |
 100 |  0.03929   100.98 |
[1] "Random Forest variable coefficients"
                      %IncMSE IncNodePurity
graph5           4.805980e-03  1.510099e+00
graph6           3.205227e-03  1.715505e+00
graph7           8.909589e-04  5.850344e-01
graph8           9.161424e-05  2.490957e-01
graph9           3.718528e-03  1.632209e+00
graph10          1.114752e-02  2.426873e+00
graph11          8.527204e-03  2.712381e+00
graph12          4.374029e-03  2.634334e+00
graph13          7.314325e-03  2.769217e+00
graph14          4.282653e-03  2.300787e+00
graph15          5.114870e-03  1.878307e+00
graph16          9.667705e-03  2.851562e+00
graph17          4.776493e-03  2.607466e+00
graph18          1.210300e-03  6.693836e-01
graph19          6.605949e-03  2.713131e+00
graph20          4.753827e-03  2.145777e+00
graph21          5.086386e-03  1.596534e+00
graph22          1.093337e-03  8.267234e-01
graph23          4.188702e-03  2.595351e+00
graph24          9.136543e-04  6.978966e-01
graph25          2.689031e-03  1.421409e+00
graph26          2.775441e-04  6.525461e-01
graph27          3.434064e-04  4.336954e-01
graph28          2.478299e-04  5.170360e-01
graph29          1.439787e-05  9.377975e-02
orbit0           3.290173e-03  9.217626e-01
orbit1           6.083099e-03  1.758585e+00
orbit2           8.998998e-03  2.095789e+00
orbit3           4.061319e-04  4.693297e-01
orbit4           5.603339e-03  2.039506e+00
orbit5           1.236139e-02  2.031303e+00
orbit6           7.544977e-03  2.329975e+00
orbit7           1.258296e-02  1.923091e+00
orbit8           7.727869e-03  1.912449e+00
orbit9           5.631309e-03  2.326018e+00
orbit10          9.945918e-04  7.667844e-01
orbit11          1.156397e-03  9.231613e-01
orbit12          5.079401e-04  9.270682e-01
orbit13          2.009479e-04  3.967610e-01
orbit14          4.277844e-05  3.099446e-01
orbit15          4.785120e-03  1.741565e+00
orbit16          1.187159e-02  2.446210e+00
orbit17          6.986577e-03  2.232247e+00
orbit18          1.215558e-02  4.027932e+00
orbit19          5.616562e-03  2.638276e+00
orbit20          9.672741e-03  2.360183e+00
orbit21          2.282851e-02  3.026029e+00
orbit22          8.098838e-03  3.069902e+00
orbit23          1.737825e-02  2.384655e+00
orbit24          6.034013e-03  2.320196e+00
orbit25          3.294944e-03  1.476597e+00
orbit26          1.781122e-03  8.552579e-01
orbit27          1.004656e-02  2.728699e+00
orbit28          1.264390e-02  2.439951e+00
orbit29          1.810800e-03  9.114915e-01
orbit30          1.401241e-03  1.183234e+00
orbit31          8.098514e-03  3.036126e+00
orbit32          1.535388e-03  9.352327e-01
orbit33          4.189724e-03  1.760160e+00
orbit34          5.344811e-03  1.835430e+00
orbit35          7.475099e-03  3.029105e+00
orbit36          1.147677e-02  3.125147e+00
orbit37          7.068721e-03  2.211963e+00
orbit38          6.046124e-03  2.403723e+00
orbit39          6.533597e-03  3.520428e+00
orbit40          1.131396e-03  1.015374e+00
orbit41          5.030522e-04  7.143362e-01
orbit42          5.259001e-04  6.859104e-01
orbit43          8.142311e-04  1.036891e+00
orbit44          4.310772e-04  8.738889e-01
orbit45          8.009897e-03  3.120280e+00
orbit46          1.077719e-03  1.063265e+00
orbit47          6.935634e-04  6.207884e-01
orbit48          4.680267e-04  3.838001e-01
orbit49          2.605717e-03  1.971915e+00
orbit50          3.070292e-03  1.616396e+00
orbit51          3.308158e-03  1.681752e+00
orbit52          2.336138e-03  1.194321e+00
orbit53          2.030650e-03  1.111661e+00
orbit54          8.426033e-04  1.283923e+00
orbit55          4.508098e-04  4.282548e-01
orbit56          5.788397e-03  3.692078e+00
orbit57          3.857880e-04  5.441167e-01
orbit58          7.790683e-04  5.743415e-01
orbit59          9.771991e-04  1.146115e+00
orbit60          5.530118e-04  4.777972e-01
orbit61          2.904093e-04  4.781282e-01
orbit62          2.742002e-03  1.900777e+00
orbit63          4.411387e-04  6.490966e-01
orbit64          7.122276e-04  4.642443e-01
orbit65          5.344877e-04  1.097443e+00
orbit66          1.267670e-04  3.122482e-01
orbit67          2.409206e-04  1.131095e-01
orbit68          1.119984e-04  4.727684e-01
orbit69          3.400045e-05  3.996601e-01
orbit70          1.620462e-04  4.265293e-01
orbit71          2.358816e-04  3.449968e-01
orbit72          8.386938e-06  1.085652e-01
AP               3.944251e-04  4.716514e-01
bet              3.523549e-02  7.646360e+00
ecc              3.501031e-04  8.540011e-01
eccrad           6.324147e-04  7.345846e-01
close            6.075650e-03  1.728199e+00
constraint       1.142469e-02  2.883618e+00
coreness         2.509379e-03  9.093485e-01
knn              3.709252e-03  4.722711e+00
hubscore         5.937377e-03  2.656996e+00
pagerank         8.720339e-03  5.660469e+00
trans            1.042421e-03  1.979454e+00
first            8.106389e-04  9.933771e-01
second           3.372540e-03  1.644083e+00
third            1.295825e-02  2.822227e+00
fourth           4.885280e-03  4.176632e+00
fifth            5.977374e-03  2.829630e+00
sixth            9.635100e-03  2.946428e+00
selfinter        2.657589e-05  5.258014e-01
V1               4.589317e-03  6.060389e+00
V2               3.458816e-03  7.553417e+00
evcent           4.683612e-03  2.391153e+00
upto_second      2.394818e-03  1.540502e+00
upto_third       1.021108e-02  2.108969e+00
upto_fourth      9.319846e-03  2.084204e+00
upto_fifth       1.026945e-02  2.455963e+00
upto_sixth       1.187057e-02  2.741583e+00
ratio1           5.051948e-03  3.980722e+00
ratio2           5.622038e-03  5.710168e+00
ratio3           1.419068e-02  4.086510e+00
ratio4           1.180692e-02  3.497261e+00
ratio5           1.055769e-02  8.064752e+00
ratio6           1.526451e-02  4.041272e+00
walktrap_vertex  5.565541e-03  5.394439e+00
bigcom1          5.537436e-04  4.995794e-01
bigcom2          1.040517e-03  1.875373e+00
bigcom3          2.882550e-04  6.619280e-01
bigcom4          3.762398e-05  2.675605e-01
bigcom5          0.000000e+00  1.387779e-19
bigcom6          0.000000e+00  1.387779e-19
bigcom8         -3.556424e-06  1.620708e-02
bigcom9          1.194254e-04  6.623758e-01
bigcom10         6.811704e-05  1.980182e-01
bigcom11        -1.968081e-05  5.442915e-01
bigcom12         0.000000e+00  1.387779e-19
bigcom13        -4.294421e-05  3.616221e-01
bigcom14         0.000000e+00  1.387779e-19
bigcom15        -1.165720e-05  4.038549e-01
bigcom16         0.000000e+00  4.440892e-18
bigcom17         0.000000e+00  3.469447e-20
bigcom18         8.278070e-06  5.459472e-01
bigcom21         0.000000e+00  0.000000e+00
bigcom22        -2.988813e-05  4.948828e-01
bigcom23         0.000000e+00  0.000000e+00
bigcom24         0.000000e+00  0.000000e+00
bigcom25         4.592677e-04  9.206844e-01
bigcom26         0.000000e+00  0.000000e+00
bigcom27         0.000000e+00  1.387779e-19
bigcom29         0.000000e+00  1.500000e-02
bigcom31         0.000000e+00  1.249001e-18
bigcom33         2.217009e-04  9.521683e-01
bigcom34         7.578070e-05  5.582398e-01
bigcom35         0.000000e+00  2.775558e-19
bigcom36        -2.634160e-05  4.317723e-01
bigcom39         0.000000e+00  8.326673e-19
bigcom40         0.000000e+00  1.387779e-19
bigcom43        -7.258291e-06  1.878941e-01
bigcom46        -7.439484e-06  6.717389e-01
bigcom48         0.000000e+00  1.526557e-18
bigcom49         0.000000e+00  0.000000e+00
bigcom50        -1.067964e-05  1.781863e-01
bigcom52         0.000000e+00  0.000000e+00
bigcom54         0.000000e+00  6.938894e-19
bigcom56         0.000000e+00  0.000000e+00
bigcom57         3.939785e-05  3.339157e-01
bigcom58        -1.001959e-05  4.808495e-01
bigcom62         0.000000e+00  9.714451e-19
bigcom63         0.000000e+00  9.714451e-19
bigcom64         0.000000e+00  1.110223e-18
bigcom65         0.000000e+00  2.775558e-19
bigcom66         0.000000e+00  0.000000e+00
bigcom68        -2.577226e-05  3.568668e-01
bigcom69         0.000000e+00  0.000000e+00
bigcom70         0.000000e+00  5.551115e-19
bigcom71         0.000000e+00  0.000000e+00
bigcom72         0.000000e+00  0.000000e+00
bigcom77         0.000000e+00  0.000000e+00
bigcom79         0.000000e+00  1.387779e-19
bigcom80         0.000000e+00  1.387779e-19
bigcom82         0.000000e+00  1.387779e-19
bigcom83         0.000000e+00  0.000000e+00
bigcom86         0.000000e+00  0.000000e+00
bigcom87        -2.147831e-05  4.583062e-01
bigcom88         1.913070e-08  4.487179e-04
bigcom90         0.000000e+00  2.081668e-19
bigcom92         0.000000e+00  1.387779e-19
bigcom94        -1.263241e-05  1.860089e-01
bigcom96         0.000000e+00  0.000000e+00
bigcom98         0.000000e+00  0.000000e+00
bigcom99         1.956491e-05  3.315679e-01
bigcom100        0.000000e+00  5.551115e-19
bigcom102        0.000000e+00  0.000000e+00
bigcom103        0.000000e+00  0.000000e+00
bigcom104        0.000000e+00  1.387779e-19
bigcom107        0.000000e+00  0.000000e+00
bigcom108        0.000000e+00  0.000000e+00
bigcom109       -7.937185e-06  1.794137e-01
bigcom110        7.032095e-06  3.408134e-01
bigcom125        0.000000e+00  0.000000e+00
bigcom133        0.000000e+00  0.000000e+00
bigcom141        0.000000e+00  2.220446e-18
bigcom142        0.000000e+00  0.000000e+00
bigcom143        0.000000e+00  0.000000e+00
bigcom145        0.000000e+00  0.000000e+00
bigcom158        0.000000e+00  1.387779e-19
bigcom162       -1.707465e-05  2.302627e-01
bigcom177        1.915155e-05  6.652620e-01
bigcom194        0.000000e+00  0.000000e+00
bigcom208        1.428193e-05  4.591965e-01
bigcom220        0.000000e+00  0.000000e+00
bigcom227        0.000000e+00  0.000000e+00
bigcom229        0.000000e+00  0.000000e+00
bigcom247        0.000000e+00  1.554312e-17
bigcom252        0.000000e+00  1.387779e-19
bigcom255        0.000000e+00  0.000000e+00
bigcom258        0.000000e+00  0.000000e+00
bigcom266        0.000000e+00  0.000000e+00
bigcom269        0.000000e+00  0.000000e+00
bigcom273        0.000000e+00  4.718448e-18
bigcom274        0.000000e+00  0.000000e+00
bigcom276        0.000000e+00  0.000000e+00
bigcom284        0.000000e+00  0.000000e+00
bigcom290        0.000000e+00  1.144917e-18
bigcom292        0.000000e+00  0.000000e+00
bigcom294        0.000000e+00  0.000000e+00
bigcom295        0.000000e+00  0.000000e+00
bigcom296        0.000000e+00  1.387779e-19
bigcom297       -2.208444e-05  4.154429e-01
bigcom302        0.000000e+00  6.938894e-20
bigcom303       -1.414024e-05  1.437812e-01
bigcom307        0.000000e+00  0.000000e+00
bigcom311        0.000000e+00  2.220446e-18
bigcom313        0.000000e+00  1.387779e-19
bigcom318        2.805112e-05  3.511352e-01
bigcom326        0.000000e+00  0.000000e+00
bigcom332        0.000000e+00  0.000000e+00
bigcom340        0.000000e+00  1.387779e-19
bigcom341        0.000000e+00  0.000000e+00
bigcom345        0.000000e+00  0.000000e+00
bigcom347        0.000000e+00  1.387779e-19
bigcom360        0.000000e+00  0.000000e+00
bigcom365        0.000000e+00  0.000000e+00
bigcom366        0.000000e+00  1.387779e-19
bigcom370        0.000000e+00  0.000000e+00
bigcom387        0.000000e+00  0.000000e+00
bigcom390       -2.131965e-05  5.234949e-01
bigcom398        0.000000e+00  0.000000e+00
bigcom408        0.000000e+00  0.000000e+00
bigcom417        0.000000e+00  0.000000e+00
bigcom419       -1.991614e-05  6.660710e-01
bigcom424        0.000000e+00  0.000000e+00
bigcom441       -2.233031e-05  3.310995e-01
bigcom445        0.000000e+00  0.000000e+00
bigcom468        0.000000e+00  0.000000e+00
spin_vertex      4.817571e-03  6.697962e+00
membership_s1    0.000000e+00  0.000000e+00
membership_s3    2.433824e-05  4.582911e-01
membership_s4    8.244174e-04  1.826447e+00
membership_s5    0.000000e+00  1.387779e-19
membership_s6    1.670568e-05  4.855889e-01
membership_s7   -6.680518e-06  3.494098e-01
membership_s8    1.741820e-05  5.144556e-01
membership_s9   -1.987320e-05  1.228315e-01
membership_s10   6.797481e-05  2.037243e-01
membership_s11  -8.892420e-06  1.327199e-01
membership_s12   5.151304e-04  1.619614e+00
membership_s13  -1.871836e-06  1.863139e-01
membership_s14  -2.704322e-05  2.444692e-01
membership_s16   1.609280e-03  5.437965e+00
membership_s17   4.763662e-06  4.602315e-02
membership_s18   0.000000e+00  4.163336e-19
membership_s19  -2.051220e-05  2.150543e-01
membership_s20   1.600771e-04  2.763774e-01
membership_s21  -1.358296e-07  3.961027e-01
membership_s22  -5.523786e-05  3.562178e-01
membership_s23   1.113491e-04  4.950314e-01
membership_s24   0.000000e+00  5.551115e-19
membership_s25   0.000000e+00  0.000000e+00
membership_s26  -2.196719e-05  7.967243e-02
membership_s27   0.000000e+00  0.000000e+00
membership_s28   0.000000e+00  0.000000e+00
membership_s30   0.000000e+00  1.387779e-19
membership_s31   5.245500e-06  2.505212e-01
membership_s32   1.480339e-06  8.726964e-02
membership_s33   4.859877e-05  4.061269e-01
membership_s34   0.000000e+00  1.387779e-19
membership_s35   0.000000e+00  1.387779e-19
membership_s36   0.000000e+00  1.387779e-19
membership_s37   1.530497e-06  2.166890e-01
membership_s38   2.880695e-04  6.154625e-01
adhesion         1.393898e-02  5.909371e+00
cohesion         1.475892e-02  6.167507e+00
inner            3.439071e-03  7.725705e+00
outer            9.409629e-03  7.241172e+00
ioratio          1.020191e-02  5.620025e+00
comsize          7.952508e-03  7.009613e+00
[1] "Dataset: all_C Model GLM, run: 4 of 10 2015-06-08 08:48:17"
[1] "glmnet variable coefficients"
                     [,1]          [,2]
(Intercept)     -3.163857 -7.262777e+00
graph0           0.000000  6.802631e-03
graph1           0.000000 -2.005459e-05
graph2           0.000000  3.484195e-03
graph3           0.000000  7.128779e-07
graph4           0.000000 -1.762393e-07
graph5           0.000000  0.000000e+00
graph6           0.000000 -9.050333e-06
graph7           0.000000 -1.774541e-04
graph8           0.000000 -7.869272e-04
graph9           0.000000  0.000000e+00
graph10          0.000000  0.000000e+00
graph11          0.000000 -1.299895e-11
graph12          0.000000  0.000000e+00
graph13          0.000000  5.231040e-11
graph14          0.000000  0.000000e+00
graph15          0.000000  8.759590e-06
graph16          0.000000  0.000000e+00
graph17          0.000000  0.000000e+00
graph18          0.000000 -8.052380e-05
graph19          0.000000  2.302090e-07
graph20          0.000000 -1.395602e-06
graph21          0.000000  0.000000e+00
graph22          0.000000  0.000000e+00
graph23          0.000000  0.000000e+00
graph24          0.000000 -1.038470e-07
graph25          0.000000  0.000000e+00
graph26          0.000000  0.000000e+00
graph27          0.000000  2.240959e-07
graph28          0.000000 -2.508776e-06
graph29          0.000000  5.234411e-05
orbit0           0.000000  5.901585e-03
orbit1           0.000000  6.167577e-07
orbit2           0.000000 -6.212096e-05
orbit3           0.000000  3.952528e-03
orbit4           0.000000  8.648135e-07
orbit5           0.000000  2.187450e-06
orbit6           0.000000 -1.044430e-06
orbit7           0.000000  0.000000e+00
orbit8           0.000000  0.000000e+00
orbit9           0.000000 -2.643191e-05
orbit10          0.000000 -2.668257e-05
orbit11          0.000000 -8.901473e-07
orbit12          0.000000 -8.890814e-04
orbit13          0.000000 -4.997836e-05
orbit14          0.000000 -7.951868e-04
orbit15          0.000000 -7.471595e-07
orbit16          0.000000  1.007035e-08
orbit17          0.000000  3.897852e-07
orbit18          0.000000 -1.018387e-07
orbit19          0.000000  7.831494e-08
orbit20          0.000000 -9.871406e-11
orbit21          0.000000  0.000000e+00
orbit22          0.000000  1.087297e-09
orbit23          0.000000  0.000000e+00
orbit24          0.000000  6.589883e-07
orbit25          0.000000  2.623039e-06
orbit26          0.000000 -4.425252e-07
orbit27          0.000000  2.187075e-07
orbit28          0.000000  0.000000e+00
orbit29          0.000000  0.000000e+00
orbit30          0.000000  9.890739e-07
orbit31          0.000000 -2.317480e-08
orbit32          0.000000  0.000000e+00
orbit33          0.000000  0.000000e+00
orbit34          0.000000  4.476586e-06
orbit35          0.000000 -1.887873e-06
orbit36          0.000000  9.695021e-08
orbit37          0.000000 -1.238668e-06
orbit38          0.000000  9.177372e-07
orbit39          0.000000 -9.409827e-06
orbit40          0.000000  2.925831e-06
orbit41          0.000000  0.000000e+00
orbit42          0.000000 -3.009899e-07
orbit43          0.000000 -1.244608e-04
orbit44          0.000000 -1.303660e-04
orbit45          0.000000 -2.256384e-05
orbit46          0.000000 -2.092669e-06
orbit47          0.000000  1.634349e-06
orbit48          0.000000  5.645667e-06
orbit49          0.000000  4.749341e-06
orbit50          0.000000 -1.265671e-05
orbit51          0.000000  5.641316e-06
orbit52          0.000000  1.031188e-04
orbit53          0.000000 -9.615666e-07
orbit54          0.000000 -2.774519e-06
orbit55          0.000000  0.000000e+00
orbit56          0.000000  1.893941e-04
orbit57          0.000000 -7.094102e-06
orbit58          0.000000  3.595541e-05
orbit59          0.000000 -3.620465e-05
orbit60          0.000000 -7.659729e-05
orbit61          0.000000  0.000000e+00
orbit62          0.000000  8.824270e-07
orbit63          0.000000  1.455137e-05
orbit64          0.000000 -2.874122e-04
orbit65          0.000000  1.721652e-04
orbit66          0.000000  1.202277e-04
orbit67          0.000000  0.000000e+00
orbit68          0.000000  1.038060e-05
orbit69          0.000000  0.000000e+00
orbit70          0.000000  8.779614e-04
orbit71          0.000000 -2.233358e-04
orbit72          0.000000  3.977516e-05
AP               0.000000 -1.582176e-02
bet              0.000000 -2.637523e-06
ecc              0.000000 -2.304365e-02
eccrad           0.000000 -1.593638e-01
close            0.000000  5.699216e-01
constraint       0.000000 -4.821590e-01
coreness         0.000000  9.825086e-03
knn              0.000000 -2.716667e-03
hubscore         0.000000 -1.914388e-01
pagerank         0.000000 -5.416616e+00
trans            0.000000 -4.784277e-01
first            0.000000  6.010821e-03
second           0.000000 -5.553747e-05
third            0.000000  1.133963e-04
fourth           0.000000 -2.207773e-05
fifth            0.000000  0.000000e+00
sixth            0.000000 -3.247545e-05
selfinter        0.000000 -3.151111e-02
V1               0.000000  2.903473e-01
V2               0.000000 -6.371481e-01
evcent           0.000000 -2.329995e-01
upto_second      0.000000 -2.454248e-06
upto_third       0.000000  1.822648e-05
upto_fourth      0.000000  0.000000e+00
upto_fifth       0.000000  8.762319e-05
upto_sixth       0.000000  3.168549e-05
ratio1           0.000000  1.615411e-03
ratio2           0.000000 -3.600368e-04
ratio3           0.000000  7.742392e-04
ratio4           0.000000  5.192960e-03
ratio5           0.000000 -1.180343e-02
ratio6           0.000000  1.383230e-06
walktrap_vertex  0.000000 -2.766172e-01
bigcom1          0.000000 -4.219889e-02
bigcom2          0.000000  2.347720e-01
bigcom3          0.000000  4.313563e-02
bigcom4          0.000000 -5.306256e-01
bigcom5          0.000000 -1.299519e+00
bigcom6          0.000000 -1.239728e+00
bigcom8          0.000000 -6.800999e-01
bigcom9          0.000000  6.611365e-01
bigcom10         0.000000 -7.779427e-02
bigcom11         0.000000  7.012465e-01
bigcom12         0.000000 -7.651145e-01
bigcom13         0.000000 -2.522726e-02
bigcom14         0.000000 -6.951096e-01
bigcom15         0.000000  7.196747e-01
bigcom16         0.000000 -1.367875e+00
bigcom17         0.000000 -1.196227e+00
bigcom18         0.000000  1.088546e-01
bigcom21         0.000000 -6.121489e-01
bigcom22         0.000000  1.809690e+00
bigcom23         0.000000 -1.273885e+00
bigcom24         0.000000 -1.254426e+00
bigcom25         0.000000  5.497082e-02
bigcom26         0.000000 -6.597496e-01
bigcom27         0.000000 -1.282063e+00
bigcom29         0.000000 -1.052953e+00
bigcom31         0.000000 -1.404163e+00
bigcom33         0.000000  3.212652e-01
bigcom34         0.000000 -6.401564e-02
bigcom35         0.000000 -5.015434e-01
bigcom36         0.000000  2.558234e+00
bigcom39         0.000000 -1.378594e+00
bigcom40         0.000000 -7.852361e-01
bigcom43         0.000000 -7.227731e-03
bigcom46         0.000000  1.509127e+00
bigcom48         0.000000 -8.142282e-01
bigcom49         0.000000 -9.275334e-02
bigcom50         0.000000  2.624212e-01
bigcom52         0.000000 -1.159239e+00
bigcom54         0.000000 -9.089760e-01
bigcom56         0.000000 -1.160064e+00
bigcom57         0.000000 -1.804757e-01
bigcom58         0.000000  1.787425e+00
bigcom62         0.000000 -1.011946e+00
bigcom63         0.000000 -9.066154e-01
bigcom64         0.000000 -5.512593e-01
bigcom65         0.000000 -1.187867e+00
bigcom66         0.000000  0.000000e+00
bigcom68         0.000000  1.406902e+00
bigcom69         0.000000 -3.696975e-01
bigcom70         0.000000 -4.857321e-01
bigcom71         0.000000 -6.390505e-01
bigcom72         0.000000 -5.057800e-01
bigcom77         0.000000 -7.981885e-01
bigcom79         0.000000 -1.005206e+00
bigcom80         0.000000 -8.432291e-01
bigcom82         0.000000 -8.469284e-01
bigcom83         0.000000 -1.169222e+00
bigcom86         0.000000 -9.067370e-01
bigcom87         0.000000  1.275871e+00
bigcom88         0.000000 -1.681519e+00
bigcom90         0.000000 -1.190255e+00
bigcom92         0.000000 -1.170236e+00
bigcom94         0.000000  6.544230e-01
bigcom96         0.000000 -9.468141e-01
bigcom98         0.000000 -1.148630e+00
bigcom99         0.000000  6.617121e-01
bigcom100        0.000000 -6.441918e-01
bigcom102        0.000000 -2.524438e-01
bigcom103        0.000000 -2.459210e-01
bigcom104        0.000000 -1.153246e+00
bigcom107        0.000000  0.000000e+00
bigcom108        0.000000 -1.010975e+00
bigcom109        0.000000  1.326613e-01
bigcom110        0.000000  5.645020e-01
bigcom125        0.000000 -1.005697e+00
bigcom133        0.000000 -7.558651e-01
bigcom141        0.000000 -1.962921e-01
bigcom142        0.000000 -1.074821e+00
bigcom143        0.000000 -8.238496e-01
bigcom145        0.000000 -5.463918e-01
bigcom158        0.000000 -3.198270e-01
bigcom162        0.000000  3.254656e-01
bigcom177        0.000000  1.120200e-01
bigcom194        0.000000 -3.730433e-01
bigcom208        0.000000  8.925216e-01
bigcom220        0.000000 -9.824627e-01
bigcom227        0.000000  0.000000e+00
bigcom229        0.000000 -5.610312e-01
bigcom247        0.000000 -2.695836e+00
bigcom252        0.000000 -8.357725e-01
bigcom255        0.000000 -7.275556e-01
bigcom258        0.000000 -1.680492e+00
bigcom266        0.000000 -9.497883e-01
bigcom269        0.000000 -5.477705e-01
bigcom273        0.000000 -1.274868e+00
bigcom274        0.000000 -7.891569e-01
bigcom276        0.000000 -6.288339e-01
bigcom284        0.000000 -4.670661e-01
bigcom290        0.000000 -1.318013e+00
bigcom292        0.000000 -7.268318e-01
bigcom294        0.000000 -8.033535e-01
bigcom295        0.000000 -1.371924e+00
bigcom296        0.000000 -4.850316e-01
bigcom297        0.000000  1.548717e+00
bigcom302        0.000000 -9.724304e-01
bigcom303        0.000000  7.105601e-01
bigcom307        0.000000 -8.171108e-03
bigcom311        0.000000 -8.879027e-01
bigcom313        0.000000 -5.089851e-01
bigcom318        0.000000  1.043705e+00
bigcom326        0.000000 -7.200663e-01
bigcom332        0.000000 -4.966532e-01
bigcom340        0.000000  0.000000e+00
bigcom341        0.000000 -2.742637e-01
bigcom345        0.000000 -1.188780e+00
bigcom347        0.000000 -1.143925e+00
bigcom360        0.000000 -7.580618e-01
bigcom365        0.000000 -9.398605e-01
bigcom366        0.000000 -7.683859e-01
bigcom370        0.000000 -4.895300e-01
bigcom387        0.000000 -8.547121e-01
bigcom390        0.000000  1.297753e+00
bigcom398        0.000000 -4.163601e-02
bigcom408        0.000000 -7.068402e-01
bigcom417        0.000000 -5.694409e-01
bigcom419        0.000000  2.527734e+00
bigcom424        0.000000 -6.776925e-01
bigcom441        0.000000  1.416386e+00
bigcom445        0.000000 -3.129621e-01
bigcom468        0.000000 -7.774711e-01
spin_vertex      0.000000 -6.168905e-01
membership_s1    0.000000 -2.386725e-01
membership_s3    0.000000  4.413053e-02
membership_s4    0.000000  6.403316e-01
membership_s5    0.000000 -8.069206e-01
membership_s6    0.000000  1.809453e+00
membership_s7    0.000000  2.577653e-01
membership_s8    0.000000 -8.848536e-03
membership_s9    0.000000 -1.540992e-01
membership_s10   0.000000  6.353083e-02
membership_s11   0.000000 -8.780708e-02
membership_s12   0.000000  4.818307e-01
membership_s13   0.000000  2.766644e-01
membership_s14   0.000000  4.779316e-01
membership_s16   0.000000  1.039566e+00
membership_s17   0.000000 -7.960314e-01
membership_s18   0.000000 -1.067719e+00
membership_s19   0.000000  7.734159e-02
membership_s20   0.000000  6.606478e-02
membership_s21   0.000000 -5.046483e-02
membership_s22   0.000000  1.262066e+00
membership_s23   0.000000 -3.944253e-02
membership_s24   0.000000 -9.620523e-01
membership_s25   0.000000 -1.106177e+00
membership_s26   0.000000 -6.887251e-01
membership_s27   0.000000 -8.596276e-01
membership_s28   0.000000 -1.265887e+00
membership_s30   0.000000 -1.350623e+00
membership_s31   0.000000 -1.913325e-01
membership_s32   0.000000 -8.329074e-01
membership_s33   0.000000 -1.566908e-01
membership_s34   0.000000 -6.614322e-01
membership_s35   0.000000 -8.550756e-01
membership_s36   0.000000 -5.479064e-01
membership_s37   0.000000 -3.880334e-01
membership_s38   0.000000  1.906754e-01
adhesion         0.000000 -4.713708e-06
cohesion         0.000000  3.955747e-06
inner            0.000000  1.297357e-04
outer            0.000000  2.431955e-05
ioratio          0.000000  0.000000e+00
comsize          0.000000  3.107486e-04
[1] "Dataset: all_C Model GBM, run: 5 of 10 2015-06-08 08:49:43"
Iter   TrainDeviance   ValidDeviance   StepSize   Improve
     1        0.3348             nan     0.0100    0.0003
     2        0.3335             nan     0.0100    0.0002
     3        0.3325             nan     0.0100    0.0002
     4        0.3312             nan     0.0100    0.0003
     5        0.3297             nan     0.0100    0.0003
     6        0.3288             nan     0.0100    0.0002
     7        0.3279             nan     0.0100    0.0001
     8        0.3268             nan     0.0100    0.0003
     9        0.3260             nan     0.0100    0.0002
    10        0.3251             nan     0.0100    0.0002
    20        0.3177             nan     0.0100    0.0001
    40        0.3060             nan     0.0100    0.0000
    60        0.2976             nan     0.0100    0.0001
    80        0.2907             nan     0.0100    0.0001
   100        0.2841             nan     0.0100   -0.0000
   120        0.2789             nan     0.0100   -0.0000
   140        0.2732             nan     0.0100    0.0000
   160        0.2688             nan     0.0100    0.0000
   180        0.2646             nan     0.0100    0.0000
   200        0.2606             nan     0.0100   -0.0000
   220        0.2560             nan     0.0100    0.0000
   240        0.2525             nan     0.0100   -0.0000
   260        0.2490             nan     0.0100    0.0000
   280        0.2457             nan     0.0100   -0.0000
   300        0.2425             nan     0.0100    0.0000
   320        0.2396             nan     0.0100   -0.0000
   340        0.2367             nan     0.0100   -0.0000
   360        0.2337             nan     0.0100   -0.0000
   380        0.2310             nan     0.0100   -0.0000
   400        0.2282             nan     0.0100    0.0000
   420        0.2256             nan     0.0100   -0.0000
   434        0.2235             nan     0.0100   -0.0000

[1] "GBM variable coefficients"
                            var     rel.inf
bet                         bet 3.889309611
inner                     inner 3.575273974
ratio5                   ratio5 3.505295498
spin_vertex         spin_vertex 3.260624691
V1                           V1 2.687625930
membership_s16   membership_s16 2.497925859
V2                           V2 2.332819137
walktrap_vertex walktrap_vertex 1.943904170
comsize                 comsize 1.780249008
knn                         knn 1.736198804
ratio4                   ratio4 1.573045779
orbit45                 orbit45 1.526385097
ratio2                   ratio2 1.517169840
upto_sixth           upto_sixth 1.469173558
outer                     outer 1.413092979
pagerank               pagerank 1.407052517
adhesion               adhesion 1.337148941
orbit18                 orbit18 1.330375062
bigcom2                 bigcom2 1.264579639
fourth                   fourth 1.195170726
orbit36                 orbit36 1.187711382
ratio6                   ratio6 1.129116438
cohesion               cohesion 1.057662467
membership_s4     membership_s4 1.054158975
orbit23                 orbit23 1.052494892
upto_fifth           upto_fifth 1.035650118
orbit35                 orbit35 0.965369495
graph20                 graph20 0.918260938
trans                     trans 0.899705813
ratio1                   ratio1 0.895599376
orbit50                 orbit50 0.892913622
orbit62                 orbit62 0.867064811
orbit31                 orbit31 0.860244306
graph16                 graph16 0.855233540
graph14                 graph14 0.848137610
orbit9                   orbit9 0.842966885
orbit56                 orbit56 0.808922176
constraint           constraint 0.794453805
graph11                 graph11 0.787895903
orbit39                 orbit39 0.760344478
graph23                 graph23 0.754723881
ioratio                 ioratio 0.752144360
graph12                 graph12 0.743722683
graph21                 graph21 0.741945168
graph6                   graph6 0.732268887
orbit37                 orbit37 0.730510072
orbit44                 orbit44 0.723226126
membership_s12   membership_s12 0.722520116
graph25                 graph25 0.716643575
orbit52                 orbit52 0.715240419
graph4                   graph4 0.700269943
ecc                         ecc 0.700158133
graph19                 graph19 0.672197068
graph17                 graph17 0.667724334
orbit27                 orbit27 0.661211165
bigcom11               bigcom11 0.659561358
orbit33                 orbit33 0.647752743
third                     third 0.636466324
hubscore               hubscore 0.629576347
orbit28                 orbit28 0.628476353
graph3                   graph3 0.627585102
orbit54                 orbit54 0.613738334
graph1                   graph1 0.586423585
ratio3                   ratio3 0.575235525
orbit22                 orbit22 0.553853121
sixth                     sixth 0.548493234
orbit19                 orbit19 0.545189923
graph0                   graph0 0.526609537
graph18                 graph18 0.521026555
orbit30                 orbit30 0.511854698
orbit11                 orbit11 0.511219323
orbit17                 orbit17 0.507128140
upto_fourth         upto_fourth 0.482294168
graph15                 graph15 0.472533597
orbit46                 orbit46 0.457224614
orbit24                 orbit24 0.445055105
fifth                     fifth 0.443796985
graph13                 graph13 0.436138459
orbit21                 orbit21 0.435863383
orbit51                 orbit51 0.433843807
orbit4                   orbit4 0.418494844
graph5                   graph5 0.411545914
orbit65                 orbit65 0.400282590
second                   second 0.395580789
bigcom50               bigcom50 0.391370228
orbit49                 orbit49 0.389468870
bigcom46               bigcom46 0.388440387
graph10                 graph10 0.387367123
orbit20                 orbit20 0.386504767
orbit40                 orbit40 0.382701491
orbit12                 orbit12 0.379104813
orbit29                 orbit29 0.367510458
orbit38                 orbit38 0.348124685
bigcom33               bigcom33 0.337572733
graph27                 graph27 0.335215158
orbit6                   orbit6 0.334301057
orbit53                 orbit53 0.330513558
orbit16                 orbit16 0.326024624
graph22                 graph22 0.325490098
orbit26                 orbit26 0.315045859
graph24                 graph24 0.307638862
graph7                   graph7 0.304007252
graph28                 graph28 0.303832984
orbit7                   orbit7 0.296094570
orbit10                 orbit10 0.287204269
orbit32                 orbit32 0.268111138
upto_second         upto_second 0.260070823
orbit63                 orbit63 0.259442743
orbit25                 orbit25 0.256879498
graph9                   graph9 0.255377253
evcent                   evcent 0.248513295
orbit2                   orbit2 0.248099353
bigcom25               bigcom25 0.239386063
orbit59                 orbit59 0.234593552
orbit5                   orbit5 0.225071216
close                     close 0.221799881
orbit64                 orbit64 0.212220800
orbit47                 orbit47 0.208604806
graph8                   graph8 0.192142549
upto_third           upto_third 0.190287235
orbit70                 orbit70 0.189513183
membership_s7     membership_s7 0.176923498
orbit60                 orbit60 0.173748670
orbit13                 orbit13 0.152960597
orbit1                   orbit1 0.152564451
orbit15                 orbit15 0.147704079
graph2                   graph2 0.145589362
coreness               coreness 0.145302344
orbit66                 orbit66 0.138570053
membership_s38   membership_s38 0.129793827
orbit69                 orbit69 0.121924259
orbit42                 orbit42 0.121337402
orbit58                 orbit58 0.116330342
orbit61                 orbit61 0.116004534
selfinter             selfinter 0.111161797
bigcom34               bigcom34 0.104850595
orbit57                 orbit57 0.088023409
orbit68                 orbit68 0.087542535
graph26                 graph26 0.085407454
membership_s21   membership_s21 0.082750272
bigcom177             bigcom177 0.079758785
bigcom36               bigcom36 0.076116077
AP                           AP 0.076115680
orbit55                 orbit55 0.074192093
bigcom3                 bigcom3 0.074001175
orbit48                 orbit48 0.064201324
bigcom22               bigcom22 0.063037843
orbit43                 orbit43 0.059223592
orbit67                 orbit67 0.054358604
bigcom307             bigcom307 0.051040254
orbit41                 orbit41 0.049542972
bigcom58               bigcom58 0.048844337
bigcom419             bigcom419 0.047480576
bigcom297             bigcom297 0.045245865
bigcom1                 bigcom1 0.036448631
membership_s22   membership_s22 0.028554736
graph29                 graph29 0.026958840
membership_s23   membership_s23 0.025959380
membership_s10   membership_s10 0.021475174
bigcom318             bigcom318 0.018093133
bigcom15               bigcom15 0.017294107
membership_s19   membership_s19 0.015052118
bigcom4                 bigcom4 0.010936224
bigcom441             bigcom441 0.010535885
bigcom13               bigcom13 0.010456917
membership_s33   membership_s33 0.009107714
membership_s31   membership_s31 0.007156031
bigcom303             bigcom303 0.007122340
membership_s6     membership_s6 0.005874646
orbit0                   orbit0 0.000000000
orbit3                   orbit3 0.000000000
orbit8                   orbit8 0.000000000
orbit14                 orbit14 0.000000000
orbit34                 orbit34 0.000000000
orbit71                 orbit71 0.000000000
orbit72                 orbit72 0.000000000
eccrad                   eccrad 0.000000000
first                     first 0.000000000
bigcom5                 bigcom5 0.000000000
bigcom6                 bigcom6 0.000000000
bigcom8                 bigcom8 0.000000000
bigcom9                 bigcom9 0.000000000
bigcom10               bigcom10 0.000000000
bigcom12               bigcom12 0.000000000
bigcom14               bigcom14 0.000000000
bigcom16               bigcom16 0.000000000
bigcom17               bigcom17 0.000000000
bigcom18               bigcom18 0.000000000
bigcom21               bigcom21 0.000000000
bigcom23               bigcom23 0.000000000
bigcom24               bigcom24 0.000000000
bigcom26               bigcom26 0.000000000
bigcom27               bigcom27 0.000000000
bigcom29               bigcom29 0.000000000
bigcom31               bigcom31 0.000000000
bigcom35               bigcom35 0.000000000
bigcom39               bigcom39 0.000000000
bigcom40               bigcom40 0.000000000
bigcom43               bigcom43 0.000000000
bigcom48               bigcom48 0.000000000
bigcom49               bigcom49 0.000000000
bigcom52               bigcom52 0.000000000
bigcom54               bigcom54 0.000000000
bigcom56               bigcom56 0.000000000
bigcom57               bigcom57 0.000000000
bigcom62               bigcom62 0.000000000
bigcom63               bigcom63 0.000000000
bigcom64               bigcom64 0.000000000
bigcom65               bigcom65 0.000000000
bigcom66               bigcom66 0.000000000
bigcom68               bigcom68 0.000000000
bigcom69               bigcom69 0.000000000
bigcom70               bigcom70 0.000000000
bigcom71               bigcom71 0.000000000
bigcom72               bigcom72 0.000000000
bigcom77               bigcom77 0.000000000
bigcom79               bigcom79 0.000000000
bigcom80               bigcom80 0.000000000
bigcom82               bigcom82 0.000000000
bigcom83               bigcom83 0.000000000
bigcom86               bigcom86 0.000000000
bigcom87               bigcom87 0.000000000
bigcom88               bigcom88 0.000000000
bigcom90               bigcom90 0.000000000
bigcom92               bigcom92 0.000000000
bigcom94               bigcom94 0.000000000
bigcom96               bigcom96 0.000000000
bigcom98               bigcom98 0.000000000
bigcom99               bigcom99 0.000000000
bigcom100             bigcom100 0.000000000
bigcom102             bigcom102 0.000000000
bigcom103             bigcom103 0.000000000
bigcom104             bigcom104 0.000000000
bigcom107             bigcom107 0.000000000
bigcom108             bigcom108 0.000000000
bigcom109             bigcom109 0.000000000
bigcom110             bigcom110 0.000000000
bigcom125             bigcom125 0.000000000
bigcom133             bigcom133 0.000000000
bigcom141             bigcom141 0.000000000
bigcom142             bigcom142 0.000000000
bigcom143             bigcom143 0.000000000
bigcom145             bigcom145 0.000000000
bigcom158             bigcom158 0.000000000
bigcom162             bigcom162 0.000000000
bigcom194             bigcom194 0.000000000
bigcom208             bigcom208 0.000000000
bigcom220             bigcom220 0.000000000
bigcom227             bigcom227 0.000000000
bigcom229             bigcom229 0.000000000
bigcom247             bigcom247 0.000000000
bigcom252             bigcom252 0.000000000
bigcom255             bigcom255 0.000000000
bigcom258             bigcom258 0.000000000
bigcom266             bigcom266 0.000000000
bigcom269             bigcom269 0.000000000
bigcom273             bigcom273 0.000000000
bigcom274             bigcom274 0.000000000
bigcom276             bigcom276 0.000000000
bigcom284             bigcom284 0.000000000
bigcom290             bigcom290 0.000000000
bigcom292             bigcom292 0.000000000
bigcom294             bigcom294 0.000000000
bigcom295             bigcom295 0.000000000
bigcom296             bigcom296 0.000000000
bigcom302             bigcom302 0.000000000
bigcom311             bigcom311 0.000000000
bigcom313             bigcom313 0.000000000
bigcom326             bigcom326 0.000000000
bigcom332             bigcom332 0.000000000
bigcom340             bigcom340 0.000000000
bigcom341             bigcom341 0.000000000
bigcom345             bigcom345 0.000000000
bigcom347             bigcom347 0.000000000
bigcom360             bigcom360 0.000000000
bigcom365             bigcom365 0.000000000
bigcom366             bigcom366 0.000000000
bigcom370             bigcom370 0.000000000
bigcom387             bigcom387 0.000000000
bigcom390             bigcom390 0.000000000
bigcom398             bigcom398 0.000000000
bigcom408             bigcom408 0.000000000
bigcom417             bigcom417 0.000000000
bigcom424             bigcom424 0.000000000
bigcom445             bigcom445 0.000000000
bigcom468             bigcom468 0.000000000
membership_s1     membership_s1 0.000000000
membership_s3     membership_s3 0.000000000
membership_s5     membership_s5 0.000000000
membership_s8     membership_s8 0.000000000
membership_s9     membership_s9 0.000000000
membership_s11   membership_s11 0.000000000
membership_s13   membership_s13 0.000000000
membership_s14   membership_s14 0.000000000
membership_s17   membership_s17 0.000000000
membership_s18   membership_s18 0.000000000
membership_s20   membership_s20 0.000000000
membership_s24   membership_s24 0.000000000
membership_s25   membership_s25 0.000000000
membership_s26   membership_s26 0.000000000
membership_s27   membership_s27 0.000000000
membership_s28   membership_s28 0.000000000
membership_s30   membership_s30 0.000000000
membership_s32   membership_s32 0.000000000
membership_s34   membership_s34 0.000000000
membership_s35   membership_s35 0.000000000
membership_s36   membership_s36 0.000000000
membership_s37   membership_s37 0.000000000
[1] "Dataset: all_C Model RF, run: 5 of 10 2015-06-08 08:53:44"
     |      Out-of-bag   |
Tree |      MSE  %Var(y) |
   1 |  0.07738   201.29 |
   2 |  0.06913   179.83 |
   3 |  0.06831   177.70 |
   4 |  0.06269   163.08 |
   5 |  0.05999   156.05 |
   6 |  0.05729   149.03 |
   7 |   0.0556   144.64 |
   8 |   0.0527   137.10 |
   9 |  0.05072   131.94 |
  10 |  0.04904   127.58 |
  11 |  0.04834   125.75 |
  12 |  0.04788   124.55 |
  13 |  0.04687   121.94 |
  14 |  0.04639   120.69 |
  15 |  0.04557   118.54 |
  16 |  0.04496   116.97 |
  17 |  0.04464   116.12 |
  18 |  0.04433   115.33 |
  19 |  0.04394   114.31 |
  20 |  0.04342   112.96 |
  21 |  0.04305   111.99 |
  22 |  0.04283   111.43 |
  23 |  0.04249   110.52 |
  24 |   0.0423   110.03 |
  25 |  0.04208   109.47 |
  26 |  0.04182   108.79 |
  27 |  0.04173   108.56 |
  28 |  0.04156   108.11 |
  29 |  0.04147   107.88 |
  30 |  0.04126   107.34 |
  31 |  0.04111   106.95 |
  32 |  0.04108   106.87 |
  33 |  0.04101   106.69 |
  34 |  0.04086   106.30 |
  35 |  0.04074   105.99 |
  36 |   0.0407   105.87 |
  37 |  0.04064   105.73 |
  38 |  0.04059   105.59 |
  39 |   0.0406   105.60 |
  40 |  0.04048   105.31 |
  41 |  0.04038   105.04 |
  42 |  0.04031   104.86 |
  43 |  0.04024   104.69 |
  44 |  0.04018   104.53 |
  45 |  0.04013   104.40 |
  46 |  0.04008   104.26 |
  47 |  0.04004   104.15 |
  48 |  0.03997   103.98 |
  49 |  0.03999   104.02 |
  50 |  0.03998   104.01 |
  51 |  0.03997   103.97 |
  52 |  0.03993   103.86 |
  53 |  0.03991   103.81 |
  54 |  0.03983   103.61 |
  55 |  0.03982   103.60 |
  56 |  0.03979   103.51 |
  57 |  0.03978   103.47 |
  58 |  0.03979   103.50 |
  59 |  0.03981   103.56 |
  60 |   0.0398   103.55 |
  61 |  0.03981   103.56 |
  62 |  0.03978   103.49 |
  63 |  0.03972   103.32 |
  64 |  0.03969   103.25 |
  65 |  0.03966   103.17 |
  66 |  0.03964   103.11 |
  67 |  0.03964   103.11 |
  68 |  0.03961   103.03 |
  69 |  0.03957   102.94 |
  70 |  0.03959   102.99 |
  71 |  0.03963   103.10 |
  72 |   0.0396   103.02 |
  73 |  0.03957   102.93 |
  74 |  0.03955   102.89 |
  75 |  0.03951   102.78 |
  76 |   0.0395   102.75 |
  77 |   0.0395   102.76 |
  78 |  0.03951   102.79 |
  79 |  0.03949   102.72 |
  80 |  0.03949   102.74 |
  81 |  0.03949   102.72 |
  82 |  0.03944   102.60 |
  83 |  0.03942   102.55 |
  84 |  0.03942   102.54 |
  85 |  0.03941   102.53 |
  86 |  0.03938   102.44 |
  87 |  0.03937   102.42 |
  88 |  0.03936   102.38 |
  89 |  0.03935   102.35 |
  90 |  0.03936   102.39 |
  91 |  0.03936   102.39 |
  92 |  0.03935   102.35 |
  93 |  0.03932   102.30 |
  94 |  0.03929   102.21 |
  95 |  0.03929   102.21 |
  96 |  0.03927   102.17 |
  97 |  0.03928   102.17 |
  98 |  0.03925   102.10 |
  99 |  0.03928   102.19 |
 100 |   0.0393   102.22 |
[1] "Random Forest variable coefficients"
                      %IncMSE IncNodePurity
graph5           3.624414e-03  1.798632e+00
graph6           2.852935e-03  1.977632e+00
graph7           1.335922e-03  7.849604e-01
graph8           1.110237e-04  2.077742e-01
graph9           3.481663e-03  1.944093e+00
graph10          5.497889e-03  2.291753e+00
graph11          8.341441e-03  3.052329e+00
graph12          5.213800e-03  2.517041e+00
graph13          5.033027e-03  2.783865e+00
graph14          6.175785e-03  2.285826e+00
graph15          4.355502e-03  2.085090e+00
graph16          7.085659e-03  2.977391e+00
graph17          3.465445e-03  1.908223e+00
graph18          6.810918e-04  9.250232e-01
graph19          5.718001e-03  2.557358e+00
graph20          7.395932e-03  2.276225e+00
graph21          3.489838e-03  1.744232e+00
graph22          1.057207e-03  8.487604e-01
graph23          4.459682e-03  2.475366e+00
graph24          1.782730e-03  6.882670e-01
graph25          2.544728e-03  1.452651e+00
graph26          4.585595e-04  7.136339e-01
graph27          9.989477e-05  5.512005e-01
graph28          1.926770e-04  2.667750e-01
graph29          2.125213e-05  1.204902e-01
orbit0           8.772739e-04  7.140260e-01
orbit1           4.730017e-03  1.945362e+00
orbit2           9.135301e-03  1.684507e+00
orbit3           2.330989e-04  5.118932e-01
orbit4           5.008053e-03  2.152136e+00
orbit5           8.964015e-03  2.426379e+00
orbit6           6.363897e-03  2.722016e+00
orbit7           8.467016e-03  1.972315e+00
orbit8           3.285530e-03  1.705122e+00
orbit9           5.002621e-03  2.095727e+00
orbit10          1.633026e-03  7.082173e-01
orbit11          2.415042e-03  8.465187e-01
orbit12          9.382441e-04  1.062864e+00
orbit13          2.787960e-04  4.453379e-01
orbit14          5.019079e-05  2.410043e-01
orbit15          2.826909e-03  1.754042e+00
orbit16          1.405654e-02  2.107341e+00
orbit17          6.765289e-03  2.545243e+00
orbit18          1.377573e-02  4.458179e+00
orbit19          5.263622e-03  2.280727e+00
orbit20          1.612218e-02  2.306727e+00
orbit21          1.453313e-02  2.921013e+00
orbit22          8.979568e-03  2.812415e+00
orbit23          1.207433e-02  2.103378e+00
orbit24          6.782547e-03  2.754838e+00
orbit25          2.841485e-03  1.267810e+00
orbit26          2.401552e-03  9.703631e-01
orbit27          8.909038e-03  2.676723e+00
orbit28          1.279815e-02  2.231338e+00
orbit29          1.845011e-03  8.293584e-01
orbit30          2.005812e-03  1.295576e+00
orbit31          7.475054e-03  2.503253e+00
orbit32          2.528763e-03  1.441116e+00
orbit33          6.190571e-03  1.367966e+00
orbit34          4.645903e-03  1.879936e+00
orbit35          7.508956e-03  3.871788e+00
orbit36          7.617210e-03  2.389479e+00
orbit37          5.971163e-03  2.043820e+00
orbit38          3.973604e-03  2.036557e+00
orbit39          5.648216e-03  3.221416e+00
orbit40          9.679390e-04  9.648014e-01
orbit41          7.474418e-04  5.983790e-01
orbit42          1.871268e-03  8.714670e-01
orbit43          8.425313e-04  9.487366e-01
orbit44          8.178526e-04  1.074362e+00
orbit45          1.070960e-02  3.944480e+00
orbit46          1.079186e-03  1.306140e+00
orbit47          1.000356e-03  8.025678e-01
orbit48          2.548423e-04  6.007669e-01
orbit49          2.474383e-03  2.367229e+00
orbit50          3.346386e-03  1.435232e+00
orbit51          3.317383e-03  2.065348e+00
orbit52          2.178346e-03  1.981833e+00
orbit53          2.974413e-03  9.692750e-01
orbit54          8.575292e-04  1.451421e+00
orbit55          2.466361e-04  3.308081e-01
orbit56          5.134634e-03  3.149276e+00
orbit57          7.665552e-04  4.229130e-01
orbit58          2.572070e-04  3.409177e-01
orbit59          1.200150e-03  8.291981e-01
orbit60          8.698123e-04  6.119359e-01
orbit61          2.423772e-04  4.468090e-01
orbit62          3.901394e-03  1.880251e+00
orbit63          8.018576e-04  6.381065e-01
orbit64          4.536866e-04  6.102938e-01
orbit65          9.126499e-04  9.441037e-01
orbit66          5.715873e-04  4.661481e-01
orbit67          3.384868e-05  2.695331e-01
orbit68          1.535633e-04  4.139636e-01
orbit69          1.752888e-05  1.443614e-01
orbit70          1.964873e-04  4.088630e-01
orbit71          1.041694e-04  2.096980e-01
orbit72          1.599202e-05  6.789589e-02
AP               3.758660e-04  3.429324e-01
bet              3.248680e-02  8.090197e+00
ecc              3.268714e-04  7.199831e-01
eccrad           4.905740e-04  8.436939e-01
close            8.122425e-03  1.926284e+00
constraint       9.545750e-03  2.495922e+00
coreness         2.028493e-03  1.191824e+00
knn              5.535567e-03  4.188103e+00
hubscore         6.476819e-03  2.243523e+00
pagerank         9.250381e-03  5.699973e+00
trans            1.335163e-03  1.552086e+00
first            1.960824e-03  7.353090e-01
second           3.742052e-03  2.215624e+00
third            2.084216e-02  3.005508e+00
fourth           5.401538e-03  4.673794e+00
fifth            5.019760e-03  2.971881e+00
sixth            7.922123e-03  2.753437e+00
selfinter       -3.189298e-05  4.942125e-01
V1               4.067488e-03  5.762209e+00
V2               4.049266e-03  7.945489e+00
evcent           6.665802e-03  2.301475e+00
upto_second      2.524803e-03  2.140557e+00
upto_third       8.719491e-03  2.281037e+00
upto_fourth      6.085837e-03  2.481802e+00
upto_fifth       8.027088e-03  2.893343e+00
upto_sixth       1.095041e-02  3.175065e+00
ratio1           6.191123e-03  3.797951e+00
ratio2           7.495323e-03  5.748591e+00
ratio3           1.054011e-02  3.602996e+00
ratio4           1.169038e-02  3.499045e+00
ratio5           1.172063e-02  8.460581e+00
ratio6           1.015196e-02  3.486679e+00
walktrap_vertex  6.581362e-03  5.457905e+00
bigcom1          4.240367e-04  4.919144e-01
bigcom2          1.652535e-03  2.017247e+00
bigcom3          3.216297e-05  4.114560e-01
bigcom4          1.177671e-05  2.633806e-01
bigcom5          0.000000e+00  2.255141e-18
bigcom6          0.000000e+00  8.326673e-19
bigcom8         -2.239489e-05  1.023570e-01
bigcom9          4.525146e-05  5.557814e-01
bigcom10         1.703275e-05  2.098066e-01
bigcom11         2.507706e-05  9.596314e-01
bigcom12         0.000000e+00  3.122502e-19
bigcom13        -6.830604e-05  5.271134e-01
bigcom14         0.000000e+00  0.000000e+00
bigcom15        -1.279217e-05  4.436655e-01
bigcom16         0.000000e+00  4.163336e-18
bigcom17         0.000000e+00  2.498002e-18
bigcom18        -1.375618e-05  7.335572e-02
bigcom21         0.000000e+00  1.665335e-18
bigcom22        -2.155197e-05  5.087845e-01
bigcom23         0.000000e+00  4.093947e-18
bigcom24         0.000000e+00  5.551115e-19
bigcom25         6.322194e-04  8.827942e-01
bigcom26         0.000000e+00  0.000000e+00
bigcom27         0.000000e+00  6.661338e-18
bigcom29         0.000000e+00  6.245005e-19
bigcom31         0.000000e+00  8.326673e-19
bigcom33         2.464863e-04  1.028302e+00
bigcom34         5.228690e-05  4.892277e-01
bigcom35         0.000000e+00  3.087808e-18
bigcom36        -4.733302e-05  3.954908e-01
bigcom39         0.000000e+00  2.081668e-18
bigcom40         0.000000e+00  5.551115e-19
bigcom43         5.889877e-05  2.945967e-01
bigcom46        -3.712464e-05  8.678723e-01
bigcom48         0.000000e+00  1.700029e-18
bigcom49         0.000000e+00  5.551115e-19
bigcom50        -4.239911e-05  4.982699e-01
bigcom52         0.000000e+00  8.326673e-19
bigcom54         0.000000e+00  1.387779e-18
bigcom56         0.000000e+00  1.942890e-18
bigcom57         4.416464e-05  2.154357e-01
bigcom58        -9.116660e-06  4.141346e-01
bigcom62         0.000000e+00  3.330669e-18
bigcom63         0.000000e+00  1.665335e-18
bigcom64         0.000000e+00  0.000000e+00
bigcom65         0.000000e+00  1.977585e-18
bigcom66         0.000000e+00  5.551115e-19
bigcom68         0.000000e+00  0.000000e+00
bigcom69         0.000000e+00  6.938894e-20
bigcom70         0.000000e+00  5.551115e-19
bigcom71         0.000000e+00  8.326673e-19
bigcom72         0.000000e+00  2.220446e-18
bigcom77         0.000000e+00  5.551115e-19
bigcom79         0.000000e+00  0.000000e+00
bigcom80         0.000000e+00  0.000000e+00
bigcom82         0.000000e+00  1.665335e-18
bigcom83         0.000000e+00  1.110223e-18
bigcom86         0.000000e+00  8.326673e-19
bigcom87         0.000000e+00  5.551115e-19
bigcom88         0.000000e+00  1.838807e-18
bigcom90         0.000000e+00  4.163336e-19
bigcom92         0.000000e+00  1.110223e-18
bigcom94         1.705057e-06  3.083422e-01
bigcom96         0.000000e+00  2.220446e-18
bigcom98         0.000000e+00  1.144917e-18
bigcom99         9.648168e-06  3.731335e-01
bigcom100        0.000000e+00  4.996004e-18
bigcom102        0.000000e+00  5.551115e-19
bigcom103        0.000000e+00  0.000000e+00
bigcom104        0.000000e+00  3.469447e-20
bigcom107        0.000000e+00  0.000000e+00
bigcom108        0.000000e+00  8.326673e-19
bigcom109       -4.085381e-06  1.009376e-01
bigcom110        1.272127e-05  3.828437e-01
bigcom125        0.000000e+00  6.938894e-20
bigcom133        0.000000e+00  0.000000e+00
bigcom141        0.000000e+00  9.714451e-19
bigcom142        0.000000e+00  3.469447e-20
bigcom143        0.000000e+00  2.775558e-18
bigcom145        0.000000e+00  0.000000e+00
bigcom158        0.000000e+00  1.665335e-18
bigcom162       -5.358039e-06  1.965267e-01
bigcom177       -3.631697e-06  6.796433e-01
bigcom194        0.000000e+00  0.000000e+00
bigcom208        0.000000e+00  1.179612e-18
bigcom220        0.000000e+00  3.053113e-18
bigcom227        0.000000e+00  0.000000e+00
bigcom229        0.000000e+00  0.000000e+00
bigcom247        0.000000e+00  5.551115e-19
bigcom252        0.000000e+00  5.551115e-19
bigcom255        0.000000e+00  5.551115e-19
bigcom258        0.000000e+00  4.163336e-19
bigcom266        0.000000e+00  0.000000e+00
bigcom269        0.000000e+00  0.000000e+00
bigcom273        0.000000e+00  5.551115e-19
bigcom274        0.000000e+00  2.775558e-19
bigcom276        0.000000e+00  5.551115e-19
bigcom284        0.000000e+00  2.949030e-19
bigcom290        0.000000e+00  1.942890e-18
bigcom292        0.000000e+00  5.551115e-19
bigcom294        5.503577e-06  1.285714e-02
bigcom295        0.000000e+00  1.040834e-18
bigcom296        0.000000e+00  0.000000e+00
bigcom297       -1.724838e-05  2.890940e-01
bigcom302        0.000000e+00  3.330669e-18
bigcom303       -2.140948e-06  1.098225e-01
bigcom307        8.488891e-06  4.803253e-01
bigcom311        0.000000e+00  0.000000e+00
bigcom313        0.000000e+00  4.996004e-18
bigcom318        1.634716e-05  2.599360e-01
bigcom326        0.000000e+00  2.775558e-19
bigcom332        0.000000e+00  6.938894e-20
bigcom340        0.000000e+00  2.220446e-18
bigcom341        0.000000e+00  8.326673e-19
bigcom345        0.000000e+00  2.775558e-19
bigcom347        0.000000e+00  0.000000e+00
bigcom360        0.000000e+00  0.000000e+00
bigcom365        0.000000e+00  2.775558e-19
bigcom366        0.000000e+00  2.775558e-18
bigcom370        0.000000e+00  0.000000e+00
bigcom387        0.000000e+00  2.775558e-19
bigcom390        0.000000e+00  0.000000e+00
bigcom398        0.000000e+00  5.551115e-19
bigcom408        0.000000e+00  0.000000e+00
bigcom417        0.000000e+00  1.942890e-18
bigcom419       -4.758505e-05  4.816122e-01
bigcom424        0.000000e+00  0.000000e+00
bigcom441       -2.173604e-05  4.244109e-01
bigcom445        0.000000e+00  0.000000e+00
bigcom468        0.000000e+00  1.804112e-18
spin_vertex      5.609261e-03  6.289541e+00
membership_s1    0.000000e+00  5.551115e-19
membership_s3    2.093286e-05  4.488190e-01
membership_s4    8.962638e-04  1.794088e+00
membership_s5    0.000000e+00  1.110223e-18
membership_s6    3.883784e-05  4.378535e-01
membership_s7    3.654416e-05  5.245866e-01
membership_s8    4.350208e-05  8.506943e-01
membership_s9   -2.077010e-05  1.035544e-01
membership_s10   3.779874e-05  2.124819e-01
membership_s11  -1.698209e-05  2.962151e-01
membership_s12   8.137468e-04  1.362430e+00
membership_s13  -5.662918e-06  1.158868e-01
membership_s14  -1.140155e-05  3.432847e-01
membership_s16   1.526890e-03  3.925659e+00
membership_s17  -1.894423e-06  3.007076e-02
membership_s18   0.000000e+00  1.665335e-18
membership_s19  -1.923896e-05  1.574449e-01
membership_s20   1.313348e-04  2.075560e-01
membership_s21   8.063516e-05  4.666668e-01
membership_s22  -2.920051e-05  3.834718e-01
membership_s23   5.566425e-05  3.289380e-01
membership_s24  -3.389955e-06  4.168197e-02
membership_s25   0.000000e+00  6.106227e-18
membership_s26  -2.466159e-06  2.821498e-01
membership_s27   0.000000e+00  2.220446e-18
membership_s28   0.000000e+00  2.255141e-18
membership_s30   0.000000e+00  1.700029e-18
membership_s31  -2.037817e-05  1.125917e-01
membership_s32  -9.220052e-06  1.218506e-01
membership_s33   4.168029e-05  4.749385e-01
membership_s34   0.000000e+00  1.700029e-18
membership_s35   0.000000e+00  1.665335e-18
membership_s36   0.000000e+00  0.000000e+00
membership_s37   1.915062e-05  3.367382e-01
membership_s38   3.041338e-04  7.051416e-01
adhesion         1.284261e-02  5.012524e+00
cohesion         1.270919e-02  5.082849e+00
inner            2.185678e-03  8.219534e+00
outer            6.236489e-03  6.650561e+00
ioratio          7.829484e-03  4.956937e+00
comsize          3.666624e-03  7.708089e+00
[1] "Dataset: all_C Model GLM, run: 5 of 10 2015-06-08 09:01:04"
[1] "glmnet variable coefficients"
                     [,1]          [,2]
(Intercept)     -3.176896 -5.755756e+00
graph0           0.000000  3.684865e-03
graph1           0.000000  0.000000e+00
graph2           0.000000  4.514659e-04
graph3           0.000000  8.371258e-08
graph4           0.000000 -1.358757e-07
graph5           0.000000 -1.477721e-05
graph6           0.000000 -2.802768e-06
graph7           0.000000 -1.276488e-05
graph8           0.000000  0.000000e+00
graph9           0.000000  2.196912e-10
graph10          0.000000  0.000000e+00
graph11          0.000000  0.000000e+00
graph12          0.000000  0.000000e+00
graph13          0.000000  0.000000e+00
graph14          0.000000  0.000000e+00
graph15          0.000000  8.305700e-07
graph16          0.000000  0.000000e+00
graph17          0.000000  0.000000e+00
graph18          0.000000 -1.456480e-05
graph19          0.000000  0.000000e+00
graph20          0.000000  0.000000e+00
graph21          0.000000  0.000000e+00
graph22          0.000000  0.000000e+00
graph23          0.000000  0.000000e+00
graph24          0.000000  0.000000e+00
graph25          0.000000  0.000000e+00
graph26          0.000000  0.000000e+00
graph27          0.000000  0.000000e+00
graph28          0.000000 -3.273317e-07
graph29          0.000000  1.609779e-05
orbit0           0.000000  3.001940e-03
orbit1           0.000000  0.000000e+00
orbit2           0.000000 -9.409892e-06
orbit3           0.000000  8.551041e-04
orbit4           0.000000  4.260055e-10
orbit5           0.000000  2.416199e-07
orbit6           0.000000  0.000000e+00
orbit7           0.000000 -6.564117e-08
orbit8           0.000000 -1.145934e-05
orbit9           0.000000  0.000000e+00
orbit10          0.000000 -5.724263e-06
orbit11          0.000000 -2.125442e-06
orbit12          0.000000 -7.026950e-04
orbit13          0.000000  0.000000e+00
orbit14          0.000000  0.000000e+00
orbit15          0.000000 -4.764720e-07
orbit16          0.000000  1.344400e-08
orbit17          0.000000  3.872228e-07
orbit18          0.000000 -4.146180e-08
orbit19          0.000000  3.907954e-09
orbit20          0.000000  4.620717e-09
orbit21          0.000000 -1.992602e-11
orbit22          0.000000  1.287778e-08
orbit23          0.000000  0.000000e+00
orbit24          0.000000  1.952565e-07
orbit25          0.000000  2.694382e-06
orbit26          0.000000 -4.478974e-11
orbit27          0.000000  4.150784e-09
orbit28          0.000000  0.000000e+00
orbit29          0.000000 -4.723959e-07
orbit30          0.000000 -3.554027e-07
orbit31          0.000000  2.371625e-09
orbit32          0.000000 -9.823978e-07
orbit33          0.000000  1.581252e-07
orbit34          0.000000  3.027189e-07
orbit35          0.000000 -1.821998e-07
orbit36          0.000000  4.431929e-07
orbit37          0.000000 -7.641896e-07
orbit38          0.000000  1.961161e-07
orbit39          0.000000 -4.337507e-08
orbit40          0.000000  7.821021e-07
orbit41          0.000000  0.000000e+00
orbit42          0.000000  0.000000e+00
orbit43          0.000000 -8.068023e-05
orbit44          0.000000 -1.442170e-06
orbit45          0.000000 -7.970395e-07
orbit46          0.000000 -1.660378e-06
orbit47          0.000000 -2.291945e-06
orbit48          0.000000  5.542740e-07
orbit49          0.000000  4.873273e-06
orbit50          0.000000 -6.106649e-06
orbit51          0.000000  0.000000e+00
orbit52          0.000000  3.528006e-05
orbit53          0.000000  0.000000e+00
orbit54          0.000000  5.316646e-08
orbit55          0.000000  0.000000e+00
orbit56          0.000000  3.629413e-05
orbit57          0.000000 -1.524965e-05
orbit58          0.000000  7.818128e-06
orbit59          0.000000 -1.881656e-06
orbit60          0.000000 -2.307021e-05
orbit61          0.000000  4.199694e-05
orbit62          0.000000 -6.501106e-05
orbit63          0.000000  0.000000e+00
orbit64          0.000000 -1.914824e-05
orbit65          0.000000  5.783162e-06
orbit66          0.000000  4.458529e-05
orbit67          0.000000  0.000000e+00
orbit68          0.000000  0.000000e+00
orbit69          0.000000  0.000000e+00
orbit70          0.000000  8.314308e-04
orbit71          0.000000 -8.440744e-05
orbit72          0.000000  2.584933e-05
AP               0.000000 -1.976010e-03
bet              0.000000 -1.690386e-06
ecc              0.000000 -2.957722e-02
eccrad           0.000000 -2.004886e-01
close            0.000000  2.838665e+00
constraint       0.000000 -3.049726e-01
coreness         0.000000  1.048352e-03
knn              0.000000 -3.793308e-03
hubscore         0.000000  8.839510e-05
pagerank         0.000000 -2.469922e+00
trans            0.000000 -3.014982e-01
first            0.000000  3.492654e-03
second           0.000000 -4.479670e-05
third            0.000000  1.321937e-04
fourth           0.000000  0.000000e+00
fifth            0.000000  0.000000e+00
sixth            0.000000  0.000000e+00
selfinter        0.000000 -1.713396e-02
V1               0.000000 -4.825152e-02
V2               0.000000 -6.782377e-01
evcent           0.000000  7.021265e-06
upto_second      0.000000 -1.105160e-05
upto_third       0.000000  2.133089e-05
upto_fourth      0.000000  9.780664e-06
upto_fifth       0.000000  2.044574e-06
upto_sixth       0.000000  4.567514e-05
ratio1           0.000000 -7.726234e-06
ratio2           0.000000 -2.550149e-05
ratio3           0.000000  2.225011e-03
ratio4           0.000000  1.286331e-03
ratio5           0.000000 -1.267396e-02
ratio6           0.000000 -8.342286e-06
walktrap_vertex  0.000000 -2.482447e-01
bigcom1          0.000000 -1.749116e-02
bigcom2          0.000000  2.356108e-01
bigcom3          0.000000 -9.126841e-02
bigcom4          0.000000 -5.135544e-01
bigcom5          0.000000 -9.261688e-01
bigcom6          0.000000 -8.715861e-01
bigcom8          0.000000 -2.038913e-01
bigcom9          0.000000  6.216558e-01
bigcom10         0.000000 -1.950269e-01
bigcom11         0.000000  1.342285e+00
bigcom12         0.000000 -4.552944e-01
bigcom13         0.000000  3.578904e-02
bigcom14         0.000000 -3.816563e-01
bigcom15         0.000000  7.253748e-01
bigcom16         0.000000 -1.087275e+00
bigcom17         0.000000 -8.671100e-01
bigcom18         0.000000 -5.667554e-02
bigcom21         0.000000 -4.321576e-01
bigcom22         0.000000  1.654015e+00
bigcom23         0.000000 -9.116273e-01
bigcom24         0.000000 -8.050316e-01
bigcom25         0.000000  9.626219e-02
bigcom26         0.000000 -3.404222e-01
bigcom27         0.000000 -9.327518e-01
bigcom29         0.000000 -7.735205e-01
bigcom31         0.000000 -1.048433e+00
bigcom33         0.000000  2.454066e-01
bigcom34         0.000000 -7.778719e-02
bigcom35         0.000000 -3.394336e-01
bigcom36         0.000000  2.239664e+00
bigcom39         0.000000 -9.416671e-01
bigcom40         0.000000 -4.283203e-01
bigcom43         0.000000  9.001333e-03
bigcom46         0.000000  1.291557e+00
bigcom48         0.000000 -8.579000e-01
bigcom49         0.000000 -2.137684e-02
bigcom50         0.000000  8.602598e-01
bigcom52         0.000000 -8.673954e-01
bigcom54         0.000000 -6.248643e-01
bigcom56         0.000000 -7.531000e-01
bigcom57         0.000000 -1.377194e-01
bigcom58         0.000000  1.806277e+00
bigcom62         0.000000 -7.684908e-01
bigcom63         0.000000 -4.272933e-01
bigcom64         0.000000 -3.500822e-01
bigcom65         0.000000 -8.902946e-01
bigcom66         0.000000  0.000000e+00
bigcom68         0.000000 -6.840121e-01
bigcom69         0.000000 -2.683188e-01
bigcom70         0.000000 -3.612807e-01
bigcom71         0.000000 -3.164553e-01
bigcom72         0.000000 -2.723728e-01
bigcom77         0.000000 -5.416521e-01
bigcom79         0.000000 -6.943830e-01
bigcom80         0.000000 -5.870927e-01
bigcom82         0.000000 -5.294125e-01
bigcom83         0.000000 -7.907185e-01
bigcom86         0.000000 -5.405193e-01
bigcom87         0.000000 -4.277481e-01
bigcom88         0.000000 -1.277951e+00
bigcom90         0.000000 -7.183209e-01
bigcom92         0.000000 -7.230774e-01
bigcom94         0.000000  6.406745e-01
bigcom96         0.000000 -7.880394e-01
bigcom98         0.000000 -7.924491e-01
bigcom99         0.000000  3.828761e-01
bigcom100        0.000000 -5.064438e-01
bigcom102        0.000000 -2.971420e-01
bigcom103        0.000000 -1.951068e-01
bigcom104        0.000000 -7.709629e-01
bigcom107        0.000000  0.000000e+00
bigcom108        0.000000 -6.532973e-01
bigcom109        0.000000  9.844446e-02
bigcom110        0.000000  4.749091e-01
bigcom125        0.000000 -7.118365e-01
bigcom133        0.000000 -4.431456e-01
bigcom141        0.000000 -9.613155e-02
bigcom142        0.000000 -7.893271e-01
bigcom143        0.000000 -5.570209e-01
bigcom145        0.000000 -3.526131e-01
bigcom158        0.000000 -2.123273e-01
bigcom162        0.000000  2.291340e-01
bigcom177        0.000000  8.268598e-02
bigcom194        0.000000 -2.320214e-01
bigcom208        0.000000 -5.491422e-01
bigcom220        0.000000 -6.919588e-01
bigcom227        0.000000 -7.398003e-03
bigcom229        0.000000 -4.116988e-01
bigcom247        0.000000 -2.108532e+00
bigcom252        0.000000 -2.558129e-01
bigcom255        0.000000 -4.757914e-01
bigcom258        0.000000 -1.288235e+00
bigcom266        0.000000 -7.618596e-01
bigcom269        0.000000 -3.102779e-01
bigcom273        0.000000 -7.719328e-01
bigcom274        0.000000 -6.406611e-01
bigcom276        0.000000 -3.836022e-01
bigcom284        0.000000 -2.976284e-01
bigcom290        0.000000 -1.049145e+00
bigcom292        0.000000 -5.631232e-01
bigcom294        0.000000 -6.358121e-01
bigcom295        0.000000 -9.972469e-01
bigcom296        0.000000 -3.162520e-01
bigcom297        0.000000  1.398134e+00
bigcom302        0.000000 -7.190405e-01
bigcom303        0.000000  6.389795e-01
bigcom307        0.000000  1.636188e+00
bigcom311        0.000000 -6.764812e-01
bigcom313        0.000000 -2.447027e-01
bigcom318        0.000000  1.011171e+00
bigcom326        0.000000 -4.514662e-01
bigcom332        0.000000 -3.459994e-01
bigcom340        0.000000  0.000000e+00
bigcom341        0.000000 -1.022678e-01
bigcom345        0.000000 -6.940026e-01
bigcom347        0.000000 -8.214180e-01
bigcom360        0.000000 -5.696086e-01
bigcom365        0.000000 -7.109161e-01
bigcom366        0.000000 -5.228391e-01
bigcom370        0.000000 -4.318611e-01
bigcom387        0.000000 -6.481140e-01
bigcom390        0.000000 -7.754588e-01
bigcom398        0.000000 -6.847095e-02
bigcom408        0.000000 -4.250272e-01
bigcom417        0.000000 -3.460844e-01
bigcom419        0.000000  2.095965e+00
bigcom424        0.000000 -4.534545e-01
bigcom441        0.000000  1.310955e+00
bigcom445        0.000000 -4.148455e-01
bigcom468        0.000000 -4.801565e-01
spin_vertex      0.000000 -5.906623e-01
membership_s1    0.000000 -1.861466e-01
membership_s3    0.000000  5.227862e-02
membership_s4    0.000000  5.575703e-01
membership_s5    0.000000 -5.424871e-01
membership_s6    0.000000  1.508366e+00
membership_s7    0.000000  2.776053e-01
membership_s8    0.000000  3.836226e-03
membership_s9    0.000000 -1.561511e-01
membership_s10   0.000000  2.179197e-02
membership_s11   0.000000 -4.259642e-02
membership_s12   0.000000  3.947739e-01
membership_s13   0.000000  8.440079e-02
membership_s14   0.000000  4.686350e-01
membership_s16   0.000000  8.464369e-01
membership_s17   0.000000 -6.148556e-01
membership_s18   0.000000 -8.319909e-01
membership_s19   0.000000 -7.477749e-02
membership_s20   0.000000  2.848736e-03
membership_s21   0.000000  1.162651e-04
membership_s22   0.000000  8.980512e-01
membership_s23   0.000000 -4.766678e-02
membership_s24   0.000000 -3.456750e-01
membership_s25   0.000000 -8.791172e-01
membership_s26   0.000000 -9.666723e-02
membership_s27   0.000000 -6.798065e-01
membership_s28   0.000000 -8.656816e-01
membership_s30   0.000000 -9.772058e-01
membership_s31   0.000000 -2.703420e-01
membership_s32   0.000000 -7.710557e-01
membership_s33   0.000000 -1.744546e-01
membership_s34   0.000000 -4.499226e-01
membership_s35   0.000000 -6.454214e-01
membership_s36   0.000000 -3.825243e-01
membership_s37   0.000000 -2.925725e-02
membership_s38   0.000000  1.482082e-01
adhesion         0.000000 -6.343756e-07
cohesion         0.000000  4.287931e-07
inner            0.000000  7.524744e-05
outer            0.000000  4.673076e-06
ioratio          0.000000  0.000000e+00
comsize          0.000000  2.132124e-04
[1] "Dataset: all_C Model GBM, run: 6 of 10 2015-06-08 09:02:06"
Iter   TrainDeviance   ValidDeviance   StepSize   Improve
     1        0.3378             nan     0.0100    0.0005
     2        0.3366             nan     0.0100    0.0002
     3        0.3354             nan     0.0100    0.0004
     4        0.3342             nan     0.0100    0.0002
     5        0.3331             nan     0.0100    0.0004
     6        0.3319             nan     0.0100    0.0002
     7        0.3308             nan     0.0100    0.0004
     8        0.3299             nan     0.0100    0.0001
     9        0.3291             nan     0.0100    0.0001
    10        0.3282             nan     0.0100    0.0002
    20        0.3206             nan     0.0100    0.0001
    40        0.3100             nan     0.0100    0.0001
    60        0.3011             nan     0.0100    0.0000
    80        0.2943             nan     0.0100    0.0000
   100        0.2879             nan     0.0100    0.0000
   120        0.2827             nan     0.0100    0.0000
   140        0.2779             nan     0.0100   -0.0000
   160        0.2731             nan     0.0100   -0.0000
   180        0.2681             nan     0.0100   -0.0000
   200        0.2639             nan     0.0100   -0.0000
   220        0.2601             nan     0.0100    0.0000
   240        0.2563             nan     0.0100   -0.0000
   260        0.2526             nan     0.0100   -0.0000
   280        0.2493             nan     0.0100   -0.0000
   300        0.2461             nan     0.0100   -0.0000
   320        0.2430             nan     0.0100   -0.0000
   340        0.2402             nan     0.0100   -0.0000
   360        0.2368             nan     0.0100   -0.0000
   380        0.2341             nan     0.0100   -0.0000
   400        0.2311             nan     0.0100   -0.0000
   420        0.2282             nan     0.0100   -0.0000
   434        0.2259             nan     0.0100   -0.0000

[1] "GBM variable coefficients"
                            var     rel.inf
spin_vertex         spin_vertex 4.139087390
membership_s16   membership_s16 3.740016716
ratio5                   ratio5 3.645835564
inner                     inner 3.161510740
V1                           V1 2.939140093
bet                         bet 2.867703342
comsize                 comsize 2.499500745
V2                           V2 2.187841260
walktrap_vertex walktrap_vertex 1.985011462
outer                     outer 1.855713402
pagerank               pagerank 1.588716569
knn                         knn 1.557910836
ratio2                   ratio2 1.548953243
orbit45                 orbit45 1.493743795
orbit18                 orbit18 1.476465233
ratio4                   ratio4 1.374099351
adhesion               adhesion 1.373147076
graph4                   graph4 1.202612634
orbit35                 orbit35 1.192072186
graph20                 graph20 1.155815831
graph16                 graph16 1.147337923
orbit33                 orbit33 1.146321067
upto_sixth           upto_sixth 1.141866806
fourth                   fourth 1.138927371
ratio1                   ratio1 1.098589170
cohesion               cohesion 1.097817425
trans                     trans 1.087455681
orbit31                 orbit31 1.058350101
orbit39                 orbit39 1.039651134
graph11                 graph11 1.016854336
ratio3                   ratio3 0.988677295
orbit56                 orbit56 0.966184379
membership_s4     membership_s4 0.959449725
graph17                 graph17 0.862799528
ratio6                   ratio6 0.841287140
ecc                         ecc 0.799032371
graph19                 graph19 0.792811701
graph12                 graph12 0.764475733
orbit36                 orbit36 0.761072701
graph3                   graph3 0.757784531
ioratio                 ioratio 0.743341388
orbit27                 orbit27 0.742871353
constraint           constraint 0.731345518
bigcom2                 bigcom2 0.711785191
orbit37                 orbit37 0.700592950
graph6                   graph6 0.689593676
orbit16                 orbit16 0.685872124
orbit62                 orbit62 0.677337323
orbit11                 orbit11 0.670953789
graph5                   graph5 0.628193466
orbit2                   orbit2 0.611636856
orbit23                 orbit23 0.608420970
bigcom11               bigcom11 0.586622289
graph15                 graph15 0.561871077
graph25                 graph25 0.554116430
upto_fifth           upto_fifth 0.549614515
orbit28                 orbit28 0.546072429
graph23                 graph23 0.544411802
orbit7                   orbit7 0.529877516
hubscore               hubscore 0.526226879
membership_s12   membership_s12 0.514721599
orbit50                 orbit50 0.513434310
graph1                   graph1 0.511580010
orbit22                 orbit22 0.499320042
graph2                   graph2 0.498902383
orbit46                 orbit46 0.488693465
third                     third 0.476326870
orbit20                 orbit20 0.473864209
orbit54                 orbit54 0.468540075
fifth                     fifth 0.468040208
graph22                 graph22 0.463035603
graph7                   graph7 0.453042401
graph13                 graph13 0.449836112
orbit24                 orbit24 0.446078974
orbit21                 orbit21 0.441637717
graph10                 graph10 0.436245753
orbit47                 orbit47 0.430581008
orbit26                 orbit26 0.428992264
graph0                   graph0 0.426678106
orbit9                   orbit9 0.424086369
graph14                 graph14 0.410417734
orbit44                 orbit44 0.408714956
orbit52                 orbit52 0.393519617
orbit5                   orbit5 0.386182103
orbit17                 orbit17 0.385340404
orbit53                 orbit53 0.368727969
graph18                 graph18 0.364542035
orbit32                 orbit32 0.363783829
orbit6                   orbit6 0.358889607
graph26                 graph26 0.352726727
bigcom25               bigcom25 0.349629629
orbit51                 orbit51 0.348534670
graph21                 graph21 0.344982379
orbit65                 orbit65 0.339087681
orbit49                 orbit49 0.325914141
orbit30                 orbit30 0.317219400
orbit12                 orbit12 0.316702023
orbit38                 orbit38 0.315623922
orbit15                 orbit15 0.307491979
bigcom50               bigcom50 0.300255871
second                   second 0.297465366
graph9                   graph9 0.292547389
orbit19                 orbit19 0.286021127
sixth                     sixth 0.285045045
orbit42                 orbit42 0.280679658
orbit25                 orbit25 0.277095370
orbit63                 orbit63 0.276479445
close                     close 0.268218342
orbit29                 orbit29 0.249239398
bigcom33               bigcom33 0.239395756
orbit40                 orbit40 0.238170022
orbit64                 orbit64 0.236120336
orbit10                 orbit10 0.236043090
orbit55                 orbit55 0.234897049
orbit41                 orbit41 0.228255969
graph8                   graph8 0.204994047
orbit58                 orbit58 0.198164104
orbit1                   orbit1 0.190638813
graph24                 graph24 0.189004539
orbit4                   orbit4 0.182452052
orbit13                 orbit13 0.176827489
orbit70                 orbit70 0.175068076
evcent                   evcent 0.174117679
orbit59                 orbit59 0.168901873
orbit60                 orbit60 0.168570148
graph27                 graph27 0.153099651
upto_second         upto_second 0.143800751
orbit67                 orbit67 0.139692573
selfinter             selfinter 0.137531849
membership_s23   membership_s23 0.134871338
upto_third           upto_third 0.128485938
upto_fourth         upto_fourth 0.127879151
membership_s7     membership_s7 0.120943694
orbit66                 orbit66 0.112740895
coreness               coreness 0.110744049
orbit43                 orbit43 0.108945956
orbit57                 orbit57 0.093232519
membership_s38   membership_s38 0.083788639
orbit69                 orbit69 0.081498650
orbit48                 orbit48 0.078615405
graph29                 graph29 0.073906060
bigcom1                 bigcom1 0.070210516
bigcom36               bigcom36 0.064213434
bigcom22               bigcom22 0.058047607
membership_s33   membership_s33 0.055888438
graph28                 graph28 0.053897784
bigcom87               bigcom87 0.048272390
bigcom34               bigcom34 0.047192894
bigcom3                 bigcom3 0.041412767
bigcom390             bigcom390 0.040125482
membership_s20   membership_s20 0.039668652
orbit68                 orbit68 0.035551878
bigcom419             bigcom419 0.034757161
orbit71                 orbit71 0.034183852
bigcom46               bigcom46 0.033722615
bigcom307             bigcom307 0.032831315
bigcom18               bigcom18 0.025966788
orbit61                 orbit61 0.025192085
membership_s8     membership_s8 0.023794040
membership_s31   membership_s31 0.023071530
bigcom58               bigcom58 0.022101321
AP                           AP 0.021497205
membership_s3     membership_s3 0.018471336
bigcom297             bigcom297 0.017257763
membership_s21   membership_s21 0.017221453
bigcom9                 bigcom9 0.015803717
membership_s14   membership_s14 0.013374028
bigcom318             bigcom318 0.012627120
membership_s32   membership_s32 0.011732821
bigcom15               bigcom15 0.011243053
membership_s9     membership_s9 0.009934185
bigcom13               bigcom13 0.008235286
membership_s17   membership_s17 0.006907494
bigcom57               bigcom57 0.006807689
bigcom68               bigcom68 0.005161660
bigcom441             bigcom441 0.005108061
orbit0                   orbit0 0.000000000
orbit3                   orbit3 0.000000000
orbit8                   orbit8 0.000000000
orbit14                 orbit14 0.000000000
orbit34                 orbit34 0.000000000
orbit72                 orbit72 0.000000000
eccrad                   eccrad 0.000000000
first                     first 0.000000000
bigcom4                 bigcom4 0.000000000
bigcom5                 bigcom5 0.000000000
bigcom6                 bigcom6 0.000000000
bigcom8                 bigcom8 0.000000000
bigcom10               bigcom10 0.000000000
bigcom12               bigcom12 0.000000000
bigcom14               bigcom14 0.000000000
bigcom16               bigcom16 0.000000000
bigcom17               bigcom17 0.000000000
bigcom21               bigcom21 0.000000000
bigcom23               bigcom23 0.000000000
bigcom24               bigcom24 0.000000000
bigcom26               bigcom26 0.000000000
bigcom27               bigcom27 0.000000000
bigcom29               bigcom29 0.000000000
bigcom31               bigcom31 0.000000000
bigcom35               bigcom35 0.000000000
bigcom39               bigcom39 0.000000000
bigcom40               bigcom40 0.000000000
bigcom43               bigcom43 0.000000000
bigcom48               bigcom48 0.000000000
bigcom49               bigcom49 0.000000000
bigcom52               bigcom52 0.000000000
bigcom54               bigcom54 0.000000000
bigcom56               bigcom56 0.000000000
bigcom62               bigcom62 0.000000000
bigcom63               bigcom63 0.000000000
bigcom64               bigcom64 0.000000000
bigcom65               bigcom65 0.000000000
bigcom66               bigcom66 0.000000000
bigcom69               bigcom69 0.000000000
bigcom70               bigcom70 0.000000000
bigcom71               bigcom71 0.000000000
bigcom72               bigcom72 0.000000000
bigcom77               bigcom77 0.000000000
bigcom79               bigcom79 0.000000000
bigcom80               bigcom80 0.000000000
bigcom82               bigcom82 0.000000000
bigcom83               bigcom83 0.000000000
bigcom86               bigcom86 0.000000000
bigcom88               bigcom88 0.000000000
bigcom90               bigcom90 0.000000000
bigcom92               bigcom92 0.000000000
bigcom94               bigcom94 0.000000000
bigcom96               bigcom96 0.000000000
bigcom98               bigcom98 0.000000000
bigcom99               bigcom99 0.000000000
bigcom100             bigcom100 0.000000000
bigcom102             bigcom102 0.000000000
bigcom103             bigcom103 0.000000000
bigcom104             bigcom104 0.000000000
bigcom107             bigcom107 0.000000000
bigcom108             bigcom108 0.000000000
bigcom109             bigcom109 0.000000000
bigcom110             bigcom110 0.000000000
bigcom125             bigcom125 0.000000000
bigcom133             bigcom133 0.000000000
bigcom141             bigcom141 0.000000000
bigcom142             bigcom142 0.000000000
bigcom143             bigcom143 0.000000000
bigcom145             bigcom145 0.000000000
bigcom158             bigcom158 0.000000000
bigcom162             bigcom162 0.000000000
bigcom177             bigcom177 0.000000000
bigcom194             bigcom194 0.000000000
bigcom208             bigcom208 0.000000000
bigcom220             bigcom220 0.000000000
bigcom227             bigcom227 0.000000000
bigcom229             bigcom229 0.000000000
bigcom247             bigcom247 0.000000000
bigcom252             bigcom252 0.000000000
bigcom255             bigcom255 0.000000000
bigcom258             bigcom258 0.000000000
bigcom266             bigcom266 0.000000000
bigcom269             bigcom269 0.000000000
bigcom273             bigcom273 0.000000000
bigcom274             bigcom274 0.000000000
bigcom276             bigcom276 0.000000000
bigcom284             bigcom284 0.000000000
bigcom290             bigcom290 0.000000000
bigcom292             bigcom292 0.000000000
bigcom294             bigcom294 0.000000000
bigcom295             bigcom295 0.000000000
bigcom296             bigcom296 0.000000000
bigcom302             bigcom302 0.000000000
bigcom303             bigcom303 0.000000000
bigcom311             bigcom311 0.000000000
bigcom313             bigcom313 0.000000000
bigcom326             bigcom326 0.000000000
bigcom332             bigcom332 0.000000000
bigcom340             bigcom340 0.000000000
bigcom341             bigcom341 0.000000000
bigcom345             bigcom345 0.000000000
bigcom347             bigcom347 0.000000000
bigcom360             bigcom360 0.000000000
bigcom365             bigcom365 0.000000000
bigcom366             bigcom366 0.000000000
bigcom370             bigcom370 0.000000000
bigcom387             bigcom387 0.000000000
bigcom398             bigcom398 0.000000000
bigcom408             bigcom408 0.000000000
bigcom417             bigcom417 0.000000000
bigcom424             bigcom424 0.000000000
bigcom445             bigcom445 0.000000000
bigcom468             bigcom468 0.000000000
membership_s1     membership_s1 0.000000000
membership_s5     membership_s5 0.000000000
membership_s6     membership_s6 0.000000000
membership_s10   membership_s10 0.000000000
membership_s11   membership_s11 0.000000000
membership_s13   membership_s13 0.000000000
membership_s18   membership_s18 0.000000000
membership_s19   membership_s19 0.000000000
membership_s22   membership_s22 0.000000000
membership_s24   membership_s24 0.000000000
membership_s25   membership_s25 0.000000000
membership_s26   membership_s26 0.000000000
membership_s27   membership_s27 0.000000000
membership_s28   membership_s28 0.000000000
membership_s30   membership_s30 0.000000000
membership_s34   membership_s34 0.000000000
membership_s35   membership_s35 0.000000000
membership_s36   membership_s36 0.000000000
membership_s37   membership_s37 0.000000000
[1] "Dataset: all_C Model RF, run: 6 of 10 2015-06-08 09:06:05"
     |      Out-of-bag   |
Tree |      MSE  %Var(y) |
   1 |  0.07203   185.09 |
   2 |  0.07044   181.01 |
   3 |  0.06497   166.94 |
   4 |  0.06082   156.27 |
   5 |   0.0567   145.69 |
   6 |  0.05432   139.59 |
   7 |  0.05371   138.01 |
   8 |  0.05193   133.43 |
   9 |  0.05102   131.10 |
  10 |   0.0498   127.97 |
  11 |  0.04804   123.46 |
  12 |  0.04727   121.46 |
  13 |  0.04709   121.01 |
  14 |  0.04617   118.64 |
  15 |  0.04555   117.04 |
  16 |  0.04522   116.19 |
  17 |   0.0446   114.61 |
  18 |  0.04408   113.26 |
  19 |  0.04365   112.17 |
  20 |  0.04333   111.33 |
  21 |  0.04301   110.52 |
  22 |   0.0427   109.72 |
  23 |  0.04241   108.97 |
  24 |  0.04227   108.61 |
  25 |  0.04211   108.20 |
  26 |  0.04179   107.40 |
  27 |  0.04162   106.95 |
  28 |  0.04141   106.41 |
  29 |  0.04127   106.05 |
  30 |  0.04131   106.16 |
  31 |  0.04117   105.78 |
  32 |  0.04093   105.17 |
  33 |  0.04094   105.20 |
  34 |   0.0408   104.85 |
  35 |  0.04071   104.61 |
  36 |   0.0407   104.58 |
  37 |  0.04059   104.31 |
  38 |  0.04058   104.28 |
  39 |   0.0405   104.07 |
  40 |  0.04047   104.00 |
  41 |  0.04043   103.89 |
  42 |  0.04032   103.60 |
  43 |   0.0403   103.55 |
  44 |  0.04029   103.52 |
  45 |  0.04023   103.37 |
  46 |  0.04019   103.26 |
  47 |  0.04016   103.19 |
  48 |  0.04012   103.09 |
  49 |  0.04009   103.01 |
  50 |  0.04006   102.94 |
  51 |  0.04004   102.88 |
  52 |  0.03997   102.72 |
  53 |  0.03995   102.66 |
  54 |  0.03992   102.59 |
  55 |  0.03989   102.50 |
  56 |  0.03987   102.45 |
  57 |  0.03988   102.49 |
  58 |  0.03981   102.30 |
  59 |  0.03983   102.34 |
  60 |  0.03983   102.34 |
  61 |  0.03983   102.35 |
  62 |  0.03983   102.35 |
  63 |  0.03981   102.30 |
  64 |  0.03979   102.24 |
  65 |  0.03979   102.26 |
  66 |  0.03977   102.20 |
  67 |  0.03972   102.07 |
  68 |  0.03968   101.95 |
  69 |  0.03963   101.84 |
  70 |   0.0396   101.77 |
  71 |  0.03959   101.73 |
  72 |  0.03959   101.73 |
  73 |   0.0396   101.75 |
  74 |  0.03957   101.69 |
  75 |   0.0396   101.76 |
  76 |   0.0396   101.75 |
  77 |  0.03957   101.69 |
  78 |  0.03958   101.70 |
  79 |  0.03955   101.64 |
  80 |  0.03951   101.53 |
  81 |  0.03948   101.46 |
  82 |  0.03945   101.38 |
  83 |  0.03942   101.31 |
  84 |  0.03937   101.18 |
  85 |  0.03937   101.18 |
  86 |  0.03935   101.12 |
  87 |  0.03937   101.16 |
  88 |  0.03934   101.10 |
  89 |  0.03937   101.18 |
  90 |  0.03939   101.22 |
  91 |  0.03939   101.21 |
  92 |  0.03938   101.20 |
  93 |  0.03938   101.19 |
  94 |  0.03937   101.16 |
  95 |  0.03937   101.16 |
  96 |  0.03937   101.17 |
  97 |  0.03934   101.10 |
  98 |  0.03933   101.07 |
  99 |  0.03929   100.97 |
 100 |   0.0393   101.00 |
[1] "Random Forest variable coefficients"
                      %IncMSE IncNodePurity
graph5           3.786062e-03  1.537767e+00
graph6           2.741944e-03  1.633792e+00
graph7           1.023669e-03  6.473799e-01
graph8           1.121577e-04  1.437522e-01
graph9           5.663019e-03  2.263053e+00
graph10          5.617476e-03  2.129627e+00
graph11          6.681145e-03  2.770796e+00
graph12          5.750993e-03  2.373831e+00
graph13          6.069087e-03  3.003346e+00
graph14          6.049287e-03  2.285647e+00
graph15          7.701647e-03  2.417387e+00
graph16          1.090420e-02  3.046665e+00
graph17          6.101678e-03  2.029434e+00
graph18          7.833838e-04  9.475284e-01
graph19          6.700387e-03  2.547887e+00
graph20          6.090617e-03  2.127205e+00
graph21          2.616828e-03  2.047258e+00
graph22          3.520377e-04  7.707206e-01
graph23          4.773676e-03  2.763449e+00
graph24          5.116465e-04  6.259079e-01
graph25          2.451720e-03  1.118477e+00
graph26          6.062181e-04  5.080196e-01
graph27          7.838462e-05  4.790451e-01
graph28          5.480531e-05  2.660662e-01
graph29          6.374955e-06  6.274428e-02
orbit0           1.072575e-03  5.569745e-01
orbit1           2.143172e-03  1.654665e+00
orbit2           1.294217e-02  2.602158e+00
orbit3           7.344038e-04  5.649013e-01
orbit4           4.844274e-03  1.731720e+00
orbit5           1.194424e-02  2.376875e+00
orbit6           4.513306e-03  2.140033e+00
orbit7           1.358791e-02  2.616375e+00
orbit8           3.187995e-03  1.557293e+00
orbit9           3.664308e-03  1.945798e+00
orbit10          8.657535e-04  6.502785e-01
orbit11          3.136732e-03  9.600942e-01
orbit12          4.393761e-04  6.638733e-01
orbit13          6.557393e-04  5.896496e-01
orbit14          1.538759e-04  2.136472e-01
orbit15          4.279318e-03  2.204711e+00
orbit16          1.150328e-02  2.940285e+00
orbit17          1.241342e-02  2.500411e+00
orbit18          1.189605e-02  3.958392e+00
orbit19          5.482664e-03  2.171810e+00
orbit20          1.393508e-02  2.125606e+00
orbit21          1.192732e-02  2.482967e+00
orbit22          4.694264e-03  2.651057e+00
orbit23          1.955158e-02  2.564602e+00
orbit24          8.484264e-03  2.606724e+00
orbit25          1.386411e-03  9.995957e-01
orbit26          2.588161e-03  7.784443e-01
orbit27          9.719765e-03  3.231230e+00
orbit28          1.118987e-02  2.159325e+00
orbit29          2.245920e-03  8.357763e-01
orbit30          2.101118e-03  1.529480e+00
orbit31          6.855230e-03  2.390048e+00
orbit32          7.937141e-04  1.227888e+00
orbit33          1.157206e-02  1.990413e+00
orbit34          6.878246e-03  2.056586e+00
orbit35          7.242421e-03  3.760193e+00
orbit36          7.945525e-03  3.269575e+00
orbit37          5.060056e-03  2.729730e+00
orbit38          6.932561e-03  2.236869e+00
orbit39          8.437845e-03  3.620662e+00
orbit40          4.730305e-04  7.677505e-01
orbit41          1.576904e-03  7.441654e-01
orbit42          1.156479e-03  6.172933e-01
orbit43          1.255884e-03  9.394629e-01
orbit44          1.113911e-03  1.075285e+00
orbit45          1.100954e-02  3.951873e+00
orbit46          9.178898e-04  1.048600e+00
orbit47          8.819572e-04  7.132931e-01
orbit48          9.618918e-04  6.370605e-01
orbit49          2.625238e-03  2.163806e+00
orbit50          4.304808e-03  1.726372e+00
orbit51          2.711864e-03  2.020810e+00
orbit52          2.338909e-03  1.899311e+00
orbit53          9.837255e-04  9.536333e-01
orbit54          2.990494e-04  1.179121e+00
orbit55          1.323843e-04  3.457631e-01
orbit56          3.303242e-03  3.414294e+00
orbit57          2.685429e-04  4.354042e-01
orbit58          4.467566e-04  4.249353e-01
orbit59          9.801766e-04  9.130925e-01
orbit60          2.963497e-04  5.881114e-01
orbit61          1.190441e-03  5.841391e-01
orbit62          3.321181e-03  1.930379e+00
orbit63          4.991792e-04  8.865802e-01
orbit64          2.285878e-04  5.288285e-01
orbit65          5.331236e-04  1.254467e+00
orbit66          1.449014e-04  4.426680e-01
orbit67          1.915135e-04  2.942016e-01
orbit68          2.688765e-04  5.982992e-01
orbit69          5.078041e-06  2.957703e-01
orbit70          2.338222e-05  3.779098e-01
orbit71          1.319486e-04  1.304000e-01
orbit72          1.482282e-05  7.526491e-02
AP               7.632478e-04  4.157602e-01
bet              2.353187e-02  6.595494e+00
ecc              2.913101e-04  5.285289e-01
eccrad           3.676462e-04  6.188430e-01
close            5.347064e-03  1.587235e+00
constraint       7.534625e-03  2.866458e+00
coreness         3.510803e-03  9.663414e-01
knn              7.374544e-03  3.502751e+00
hubscore         7.702224e-03  2.384134e+00
pagerank         8.440406e-03  5.362200e+00
trans            1.267132e-03  2.005921e+00
first            7.634946e-04  7.149846e-01
second           3.491321e-03  1.756620e+00
third            1.078083e-02  2.375497e+00
fourth           4.554205e-03  4.120255e+00
fifth            4.940755e-03  3.129169e+00
sixth            5.989411e-03  2.912747e+00
selfinter        4.553462e-05  3.449899e-01
V1               3.963075e-03  5.844414e+00
V2               3.645813e-03  7.725951e+00
evcent           8.282552e-03  2.782062e+00
upto_second      3.200926e-03  1.712667e+00
upto_third       8.452282e-03  2.339546e+00
upto_fourth      5.467883e-03  2.004312e+00
upto_fifth       1.221800e-02  1.763240e+00
upto_sixth       8.861888e-03  3.334117e+00
ratio1           6.531293e-03  4.367513e+00
ratio2           7.055553e-03  6.292718e+00
ratio3           1.263364e-02  4.556921e+00
ratio4           9.324330e-03  3.926878e+00
ratio5           1.250791e-02  8.889298e+00
ratio6           1.625298e-02  4.210956e+00
walktrap_vertex  6.660025e-03  4.801985e+00
bigcom1          5.339803e-04  5.397370e-01
bigcom2          9.921887e-04  1.115855e+00
bigcom3          5.557078e-04  6.779769e-01
bigcom4          9.868893e-05  3.010861e-01
bigcom5          0.000000e+00  1.387779e-18
bigcom6          0.000000e+00  3.330669e-18
bigcom8         -8.534598e-06  1.154807e-01
bigcom9          4.644603e-05  5.253578e-01
bigcom10         4.315326e-05  1.420616e-01
bigcom11         1.629862e-05  7.893098e-01
bigcom12         0.000000e+00  5.551115e-18
bigcom13        -7.019247e-05  5.769712e-01
bigcom14         0.000000e+00  6.938894e-20
bigcom15         5.019109e-06  2.510381e-01
bigcom16         0.000000e+00  0.000000e+00
bigcom17         0.000000e+00  1.110223e-18
bigcom18         4.756147e-05  4.487686e-01
bigcom21         0.000000e+00  5.551115e-19
bigcom22        -3.152101e-05  4.412912e-01
bigcom23         0.000000e+00  1.387779e-18
bigcom24         0.000000e+00  0.000000e+00
bigcom25         6.123292e-04  1.021753e+00
bigcom26         0.000000e+00  0.000000e+00
bigcom27         0.000000e+00  0.000000e+00
bigcom29         0.000000e+00  0.000000e+00
bigcom31         0.000000e+00  5.551115e-19
bigcom33         5.306144e-05  1.150849e+00
bigcom34         1.072561e-04  5.976431e-01
bigcom35         0.000000e+00  0.000000e+00
bigcom36        -1.342151e-05  3.525694e-01
bigcom39         0.000000e+00  6.938894e-20
bigcom40         0.000000e+00  1.110223e-18
bigcom43         2.482337e-05  3.057922e-01
bigcom46        -1.833211e-05  4.309758e-01
bigcom48         0.000000e+00  1.526557e-18
bigcom49         0.000000e+00  0.000000e+00
bigcom50        -5.842887e-05  5.792512e-01
bigcom52         0.000000e+00  1.110223e-18
bigcom54         0.000000e+00  5.551115e-19
bigcom56         0.000000e+00  6.938894e-20
bigcom57         8.726567e-05  1.679870e-01
bigcom58        -1.774289e-05  2.965334e-01
bigcom62         0.000000e+00  6.938894e-20
bigcom63         0.000000e+00  1.110223e-18
bigcom64         0.000000e+00  0.000000e+00
bigcom65         0.000000e+00  6.245005e-19
bigcom66         0.000000e+00  1.110223e-18
bigcom68        -2.224770e-05  1.901767e-01
bigcom69         0.000000e+00  0.000000e+00
bigcom70         0.000000e+00  0.000000e+00
bigcom71         0.000000e+00  2.775558e-19
bigcom72         0.000000e+00  5.551115e-19
bigcom77         0.000000e+00  0.000000e+00
bigcom79         0.000000e+00  1.110223e-18
bigcom80         0.000000e+00  0.000000e+00
bigcom82         0.000000e+00  0.000000e+00
bigcom83         0.000000e+00  0.000000e+00
bigcom86         0.000000e+00  0.000000e+00
bigcom87        -1.881011e-05  5.102070e-01
bigcom88         0.000000e+00  1.457168e-18
bigcom90         0.000000e+00  0.000000e+00
bigcom92         0.000000e+00  0.000000e+00
bigcom94         0.000000e+00  1.110223e-18
bigcom96         0.000000e+00  2.775558e-19
bigcom98         0.000000e+00  0.000000e+00
bigcom99        -3.449804e-06  2.552744e-01
bigcom100        0.000000e+00  0.000000e+00
bigcom102        0.000000e+00  0.000000e+00
bigcom103        0.000000e+00  0.000000e+00
bigcom104        0.000000e+00  0.000000e+00
bigcom107        0.000000e+00  0.000000e+00
bigcom108        0.000000e+00  2.775558e-19
bigcom109       -7.415626e-06  9.530880e-02
bigcom110        2.338175e-05  5.876389e-01
bigcom125        0.000000e+00  0.000000e+00
bigcom133        0.000000e+00  0.000000e+00
bigcom141        0.000000e+00  1.179612e-18
bigcom142        0.000000e+00  0.000000e+00
bigcom143        0.000000e+00  0.000000e+00
bigcom145        0.000000e+00  0.000000e+00
bigcom158        0.000000e+00  6.938894e-20
bigcom162        0.000000e+00  8.888889e-03
bigcom177        1.652595e-05  4.610509e-01
bigcom194        0.000000e+00  0.000000e+00
bigcom208        7.236474e-06  3.710750e-01
bigcom220        0.000000e+00  6.938894e-20
bigcom227        0.000000e+00  0.000000e+00
bigcom229        0.000000e+00  0.000000e+00
bigcom247        0.000000e+00  1.387779e-19
bigcom252        0.000000e+00  8.888889e-03
bigcom255        0.000000e+00  2.775558e-19
bigcom258        0.000000e+00  0.000000e+00
bigcom266        0.000000e+00  1.333333e-03
bigcom269        0.000000e+00  0.000000e+00
bigcom273        0.000000e+00  0.000000e+00
bigcom274        0.000000e+00  0.000000e+00
bigcom276        0.000000e+00  6.938894e-20
bigcom284        0.000000e+00  0.000000e+00
bigcom290        0.000000e+00  0.000000e+00
bigcom292        0.000000e+00  0.000000e+00
bigcom294        0.000000e+00  0.000000e+00
bigcom295        0.000000e+00  2.775558e-19
bigcom296        0.000000e+00  6.938894e-20
bigcom297       -7.028376e-07  4.731703e-01
bigcom302        0.000000e+00  0.000000e+00
bigcom303        0.000000e+00  0.000000e+00
bigcom307       -3.368735e-05  5.832031e-01
bigcom311        0.000000e+00  0.000000e+00
bigcom313        0.000000e+00  0.000000e+00
bigcom318       -1.300793e-05  3.654290e-01
bigcom326        0.000000e+00  1.110223e-18
bigcom332        0.000000e+00  0.000000e+00
bigcom340        0.000000e+00  2.775558e-19
bigcom341        0.000000e+00  0.000000e+00
bigcom345        0.000000e+00  0.000000e+00
bigcom347        0.000000e+00  0.000000e+00
bigcom360        0.000000e+00  0.000000e+00
bigcom365        0.000000e+00  0.000000e+00
bigcom366        0.000000e+00  4.440892e-18
bigcom370        0.000000e+00  1.110223e-18
bigcom387        0.000000e+00  0.000000e+00
bigcom390       -2.697987e-05  5.866875e-01
bigcom398        0.000000e+00  0.000000e+00
bigcom408        0.000000e+00  6.938894e-20
bigcom417        0.000000e+00  0.000000e+00
bigcom419       -2.350291e-05  4.024516e-01
bigcom424        0.000000e+00  0.000000e+00
bigcom441       -2.107715e-05  3.087516e-01
bigcom445        0.000000e+00  1.110223e-18
bigcom468        0.000000e+00  0.000000e+00
spin_vertex      3.567611e-03  7.133606e+00
membership_s1    0.000000e+00  0.000000e+00
membership_s3    1.449133e-08  3.796213e-01
membership_s4    4.790783e-04  1.605870e+00
membership_s5    0.000000e+00  0.000000e+00
membership_s6    3.708971e-05  3.078824e-01
membership_s7    2.343737e-05  5.867215e-01
membership_s8    2.601806e-05  5.668262e-01
membership_s9    8.673897e-06  2.062807e-01
membership_s10   3.126186e-05  2.715653e-01
membership_s11  -4.965807e-07  2.515125e-01
membership_s12   1.041724e-04  1.125700e+00
membership_s13  -2.661099e-06  1.587901e-01
membership_s14  -4.652871e-05  2.962492e-01
membership_s16   1.812012e-03  6.624562e+00
membership_s17  -2.703433e-06  1.647293e-02
membership_s18   0.000000e+00  0.000000e+00
membership_s19  -2.132740e-05  3.306974e-01
membership_s20   8.518243e-05  3.862348e-01
membership_s21   1.457750e-05  3.724378e-01
membership_s22   0.000000e+00  5.551115e-19
membership_s23   3.359694e-05  3.415242e-01
membership_s24  -1.570161e-07  8.877321e-02
membership_s25   0.000000e+00  1.665335e-18
membership_s26   2.099777e-05  3.306393e-01
membership_s27   0.000000e+00  0.000000e+00
membership_s28   0.000000e+00  1.387779e-18
membership_s30   0.000000e+00  0.000000e+00
membership_s31  -2.859818e-06  9.601203e-02
membership_s32   3.886960e-05  1.229661e-01
membership_s33   1.049662e-04  7.070975e-01
membership_s34   0.000000e+00  0.000000e+00
membership_s35   0.000000e+00  0.000000e+00
membership_s36   0.000000e+00  0.000000e+00
membership_s37  -7.726266e-06  3.867930e-01
membership_s38   1.677843e-04  6.660418e-01
adhesion         1.407709e-02  5.134875e+00
cohesion         1.390966e-02  5.531750e+00
inner            2.852108e-03  7.520432e+00
outer            9.813504e-03  6.415809e+00
ioratio          7.549615e-03  5.310046e+00
comsize          5.787002e-03  7.078257e+00
[1] "Dataset: all_C Model GLM, run: 6 of 10 2015-06-08 09:11:52"
[1] "glmnet variable coefficients"
                     [,1]          [,2]
(Intercept)     -3.163542 -6.402072e+00
graph0           0.000000  5.746299e-03
graph1           0.000000  0.000000e+00
graph2           0.000000  1.130143e-03
graph3           0.000000  3.064706e-07
graph4           0.000000  0.000000e+00
graph5           0.000000  0.000000e+00
graph6           0.000000 -4.422027e-06
graph7           0.000000 -6.594149e-05
graph8           0.000000 -1.526090e-05
graph9           0.000000  0.000000e+00
graph10          0.000000  0.000000e+00
graph11          0.000000  0.000000e+00
graph12          0.000000  0.000000e+00
graph13          0.000000 -1.149435e-07
graph14          0.000000  0.000000e+00
graph15          0.000000  0.000000e+00
graph16          0.000000  7.082331e-10
graph17          0.000000  0.000000e+00
graph18          0.000000 -1.946439e-05
graph19          0.000000  0.000000e+00
graph20          0.000000 -5.182651e-07
graph21          0.000000  0.000000e+00
graph22          0.000000  0.000000e+00
graph23          0.000000  0.000000e+00
graph24          0.000000  0.000000e+00
graph25          0.000000 -1.060751e-05
graph26          0.000000  0.000000e+00
graph27          0.000000  0.000000e+00
graph28          0.000000  0.000000e+00
graph29          0.000000  2.133445e-05
orbit0           0.000000  4.619482e-03
orbit1           0.000000  4.583523e-10
orbit2           0.000000 -2.793669e-06
orbit3           0.000000  5.928962e-04
orbit4           0.000000  5.352746e-07
orbit5           0.000000  5.983776e-07
orbit6           0.000000 -3.796877e-08
orbit7           0.000000  0.000000e+00
orbit8           0.000000  0.000000e+00
orbit9           0.000000  8.812848e-08
orbit10          0.000000 -4.850998e-06
orbit11          0.000000 -9.220287e-06
orbit12          0.000000 -5.473947e-04
orbit13          0.000000 -3.008520e-05
orbit14          0.000000 -1.039539e-04
orbit15          0.000000 -5.685103e-07
orbit16          0.000000  3.670519e-11
orbit17          0.000000  4.996617e-07
orbit18          0.000000 -6.363494e-08
orbit19          0.000000  4.761905e-09
orbit20          0.000000  0.000000e+00
orbit21          0.000000  0.000000e+00
orbit22          0.000000  7.915747e-09
orbit23          0.000000  0.000000e+00
orbit24          0.000000 -6.677764e-07
orbit25          0.000000  2.304907e-06
orbit26          0.000000 -1.711908e-07
orbit27          0.000000  0.000000e+00
orbit28          0.000000 -9.530831e-10
orbit29          0.000000 -5.740013e-07
orbit30          0.000000 -7.481959e-07
orbit31          0.000000  0.000000e+00
orbit32          0.000000 -1.159418e-06
orbit33          0.000000  3.513385e-07
orbit34          0.000000  0.000000e+00
orbit35          0.000000 -2.724807e-07
orbit36          0.000000  1.069716e-07
orbit37          0.000000 -8.756396e-07
orbit38          0.000000  6.317485e-07
orbit39          0.000000 -3.116801e-06
orbit40          0.000000  1.449177e-06
orbit41          0.000000  0.000000e+00
orbit42          0.000000  0.000000e+00
orbit43          0.000000 -7.886495e-05
orbit44          0.000000  2.100553e-06
orbit45          0.000000  0.000000e+00
orbit46          0.000000  0.000000e+00
orbit47          0.000000 -2.033309e-06
orbit48          0.000000  1.934827e-06
orbit49          0.000000  3.447334e-06
orbit50          0.000000 -8.783724e-06
orbit51          0.000000  0.000000e+00
orbit52          0.000000  6.996122e-05
orbit53          0.000000  0.000000e+00
orbit54          0.000000 -1.842530e-08
orbit55          0.000000  0.000000e+00
orbit56          0.000000  1.757575e-04
orbit57          0.000000 -1.315958e-05
orbit58          0.000000  1.213689e-05
orbit59          0.000000  0.000000e+00
orbit60          0.000000 -1.766247e-05
orbit61          0.000000  3.155619e-05
orbit62          0.000000 -1.006809e-04
orbit63          0.000000 -1.877364e-08
orbit64          0.000000 -2.696097e-05
orbit65          0.000000  0.000000e+00
orbit66          0.000000  3.647107e-05
orbit67          0.000000  0.000000e+00
orbit68          0.000000  0.000000e+00
orbit69          0.000000  0.000000e+00
orbit70          0.000000  7.135266e-04
orbit71          0.000000 -5.662011e-05
orbit72          0.000000  2.572190e-06
AP               0.000000  4.616653e-02
bet              0.000000 -2.811886e-06
ecc              0.000000 -1.247526e-02
eccrad           0.000000 -8.308478e-02
close            0.000000  8.710018e-01
constraint       0.000000 -2.128489e-01
coreness         0.000000  1.396656e-02
knn              0.000000 -3.265728e-03
hubscore         0.000000 -1.884748e-03
pagerank         0.000000 -3.409956e+00
trans            0.000000 -7.086296e-01
first            0.000000  5.122259e-03
second           0.000000 -8.197524e-05
third            0.000000  1.572436e-04
fourth           0.000000  0.000000e+00
fifth            0.000000  0.000000e+00
sixth            0.000000  0.000000e+00
selfinter        0.000000 -5.122660e-02
V1               0.000000  0.000000e+00
V2               0.000000 -4.740158e-01
evcent           0.000000 -1.741149e-01
upto_second      0.000000 -4.206881e-05
upto_third       0.000000  1.699583e-05
upto_fourth      0.000000  7.423577e-07
upto_fifth       0.000000  7.886502e-06
upto_sixth       0.000000  4.731198e-05
ratio1           0.000000  3.060569e-04
ratio2           0.000000  0.000000e+00
ratio3           0.000000  4.713935e-03
ratio4           0.000000  1.050349e-03
ratio5           0.000000 -7.771016e-03
ratio6           0.000000 -8.761645e-05
walktrap_vertex  0.000000 -1.963096e-01
bigcom1          0.000000  4.520101e-02
bigcom2          0.000000  2.222453e-01
bigcom3          0.000000  4.819189e-02
bigcom4          0.000000 -4.396215e-01
bigcom5          0.000000 -9.120724e-01
bigcom6          0.000000 -9.270944e-01
bigcom8          0.000000 -2.507299e-01
bigcom9          0.000000  6.144516e-01
bigcom10         0.000000 -2.376087e-01
bigcom11         0.000000  1.107314e+00
bigcom12         0.000000 -5.215824e-01
bigcom13         0.000000  1.288805e-02
bigcom14         0.000000 -4.687975e-01
bigcom15         0.000000  6.715942e-01
bigcom16         0.000000 -1.182853e+00
bigcom17         0.000000 -9.749719e-01
bigcom18         0.000000  2.457915e-01
bigcom21         0.000000 -5.301878e-01
bigcom22         0.000000  1.676465e+00
bigcom23         0.000000 -9.777982e-01
bigcom24         0.000000 -9.819805e-01
bigcom25         0.000000  1.343067e-01
bigcom26         0.000000 -4.362969e-01
bigcom27         0.000000 -9.750668e-01
bigcom29         0.000000 -9.108626e-01
bigcom31         0.000000 -1.071989e+00
bigcom33         0.000000  2.979835e-01
bigcom34         0.000000 -1.724307e-01
bigcom35         0.000000 -4.396067e-01
bigcom36         0.000000  2.335779e+00
bigcom39         0.000000 -1.080724e+00
bigcom40         0.000000 -3.837389e-01
bigcom43         0.000000 -1.761089e-04
bigcom46         0.000000  7.645539e-01
bigcom48         0.000000 -9.871813e-01
bigcom49         0.000000 -6.300637e-02
bigcom50         0.000000  7.593578e-01
bigcom52         0.000000 -1.044093e+00
bigcom54         0.000000 -6.931166e-01
bigcom56         0.000000 -8.509119e-01
bigcom57         0.000000 -2.158583e-01
bigcom58         0.000000  1.691539e+00
bigcom62         0.000000 -8.662011e-01
bigcom63         0.000000 -6.721537e-01
bigcom64         0.000000 -2.679852e-01
bigcom65         0.000000 -1.049793e+00
bigcom66         0.000000  0.000000e+00
bigcom68         0.000000  7.811681e-01
bigcom69         0.000000 -3.262761e-01
bigcom70         0.000000 -4.021128e-01
bigcom71         0.000000 -3.107609e-01
bigcom72         0.000000 -2.835211e-01
bigcom77         0.000000 -6.232908e-01
bigcom79         0.000000 -7.143946e-01
bigcom80         0.000000 -6.906199e-01
bigcom82         0.000000 -6.096020e-01
bigcom83         0.000000 -8.971689e-01
bigcom86         0.000000 -6.607399e-01
bigcom87         0.000000  1.324946e+00
bigcom88         0.000000 -1.388868e+00
bigcom90         0.000000 -7.275967e-01
bigcom92         0.000000 -8.126857e-01
bigcom94         0.000000 -7.172340e-01
bigcom96         0.000000 -8.514372e-01
bigcom98         0.000000 -8.885382e-01
bigcom99         0.000000  3.233979e-01
bigcom100        0.000000 -6.442811e-01
bigcom102        0.000000 -4.486357e-01
bigcom103        0.000000 -2.163462e-01
bigcom104        0.000000 -9.040234e-01
bigcom107        0.000000  0.000000e+00
bigcom108        0.000000 -9.738897e-01
bigcom109        0.000000  1.397519e-01
bigcom110        0.000000  5.057788e-01
bigcom125        0.000000 -7.472966e-01
bigcom133        0.000000 -5.385425e-01
bigcom141        0.000000 -1.156965e-01
bigcom142        0.000000 -8.598617e-01
bigcom143        0.000000 -5.474443e-01
bigcom145        0.000000 -4.684522e-01
bigcom158        0.000000 -1.757486e-01
bigcom162        0.000000 -1.004209e+00
bigcom177        0.000000 -7.038532e-02
bigcom194        0.000000 -3.349573e-01
bigcom208        0.000000  7.957176e-01
bigcom220        0.000000 -8.106404e-01
bigcom227        0.000000 -8.481939e-03
bigcom229        0.000000 -4.398518e-01
bigcom247        0.000000 -2.344747e+00
bigcom252        0.000000 -6.645670e-01
bigcom255        0.000000 -5.628201e-01
bigcom258        0.000000 -1.509755e+00
bigcom266        0.000000 -7.795177e-01
bigcom269        0.000000 -2.622519e-01
bigcom273        0.000000 -1.060286e+00
bigcom274        0.000000 -7.314611e-01
bigcom276        0.000000 -5.127589e-01
bigcom284        0.000000 -1.987912e-01
bigcom290        0.000000 -1.132782e+00
bigcom292        0.000000 -5.497949e-01
bigcom294        0.000000 -7.969499e-01
bigcom295        0.000000 -1.163780e+00
bigcom296        0.000000 -3.247984e-01
bigcom297        0.000000  1.504947e+00
bigcom302        0.000000 -9.203551e-01
bigcom303        0.000000 -5.212294e-01
bigcom307        0.000000  1.865471e+00
bigcom311        0.000000 -8.499283e-01
bigcom313        0.000000 -3.268733e-01
bigcom318        0.000000  1.147531e+00
bigcom326        0.000000 -4.547483e-01
bigcom332        0.000000 -3.414807e-01
bigcom340        0.000000  0.000000e+00
bigcom341        0.000000 -1.299570e-02
bigcom345        0.000000 -9.181097e-01
bigcom347        0.000000 -1.113975e+00
bigcom360        0.000000 -6.305449e-01
bigcom365        0.000000 -7.550369e-01
bigcom366        0.000000 -5.911849e-01
bigcom370        0.000000 -4.534445e-01
bigcom387        0.000000 -7.082893e-01
bigcom390        0.000000  1.099212e+00
bigcom398        0.000000 -2.480383e-02
bigcom408        0.000000 -4.582157e-01
bigcom417        0.000000 -4.284563e-01
bigcom419        0.000000  2.128149e+00
bigcom424        0.000000 -4.454169e-01
bigcom441        0.000000  1.532230e+00
bigcom445        0.000000 -4.876672e-01
bigcom468        0.000000 -6.001786e-01
spin_vertex      0.000000 -6.663269e-01
membership_s1    0.000000 -2.075524e-01
membership_s3    0.000000  1.337193e-01
membership_s4    0.000000  5.374978e-01
membership_s5    0.000000 -6.316520e-01
membership_s6    0.000000  1.653373e+00
membership_s7    0.000000  4.666827e-01
membership_s8    0.000000 -9.061941e-03
membership_s9    0.000000 -1.484243e-01
membership_s10   0.000000  1.895523e-02
membership_s11   0.000000 -9.808286e-02
membership_s12   0.000000  3.132455e-01
membership_s13   0.000000  9.720356e-02
membership_s14   0.000000  4.400539e-01
membership_s16   0.000000  8.827922e-01
membership_s17   0.000000 -7.080474e-01
membership_s18   0.000000 -9.252253e-01
membership_s19   0.000000  3.830757e-03
membership_s20   0.000000  4.889234e-02
membership_s21   0.000000 -3.503281e-03
membership_s22   0.000000 -5.917149e-01
membership_s23   0.000000 -3.849449e-02
membership_s24   0.000000 -2.467089e-01
membership_s25   0.000000 -9.235483e-01
membership_s26   0.000000 -1.117354e-01
membership_s27   0.000000 -7.180634e-01
membership_s28   0.000000 -1.033330e+00
membership_s30   0.000000 -1.143363e+00
membership_s31   0.000000 -2.913377e-01
membership_s32   0.000000 -7.790956e-01
membership_s33   0.000000 -9.781656e-02
membership_s34   0.000000 -4.957085e-01
membership_s35   0.000000 -7.262945e-01
membership_s36   0.000000 -4.125804e-01
membership_s37   0.000000  5.822909e-02
membership_s38   0.000000  2.135834e-01
adhesion         0.000000 -6.647172e-11
cohesion         0.000000  0.000000e+00
inner            0.000000  9.825920e-05
outer            0.000000  3.912487e-05
ioratio          0.000000  0.000000e+00
comsize          0.000000  2.422970e-04
[1] "Dataset: all_C Model GBM, run: 7 of 10 2015-06-08 09:12:59"
Iter   TrainDeviance   ValidDeviance   StepSize   Improve
     1        0.3426             nan     0.0100    0.0002
     2        0.3415             nan     0.0100    0.0002
     3        0.3398             nan     0.0100    0.0005
     4        0.3384             nan     0.0100    0.0003
     5        0.3370             nan     0.0100    0.0004
     6        0.3360             nan     0.0100    0.0003
     7        0.3348             nan     0.0100    0.0003
     8        0.3336             nan     0.0100    0.0003
     9        0.3325             nan     0.0100    0.0004
    10        0.3314             nan     0.0100    0.0003
    20        0.3232             nan     0.0100    0.0001
    40        0.3121             nan     0.0100    0.0001
    60        0.3030             nan     0.0100    0.0001
    80        0.2956             nan     0.0100    0.0000
   100        0.2896             nan     0.0100    0.0000
   120        0.2846             nan     0.0100    0.0000
   140        0.2798             nan     0.0100   -0.0000
   160        0.2749             nan     0.0100    0.0000
   180        0.2707             nan     0.0100    0.0000
   200        0.2667             nan     0.0100    0.0000
   220        0.2627             nan     0.0100   -0.0000
   240        0.2594             nan     0.0100    0.0000
   260        0.2557             nan     0.0100   -0.0000
   280        0.2523             nan     0.0100    0.0000
   300        0.2493             nan     0.0100   -0.0000
   320        0.2462             nan     0.0100   -0.0000
   340        0.2436             nan     0.0100    0.0000
   360        0.2405             nan     0.0100    0.0000
   380        0.2377             nan     0.0100   -0.0000
   400        0.2350             nan     0.0100   -0.0000
   420        0.2319             nan     0.0100   -0.0000
   434        0.2303             nan     0.0100   -0.0000

[1] "GBM variable coefficients"
                            var     rel.inf
spin_vertex         spin_vertex 4.107995316
ratio5                   ratio5 4.006184326
membership_s16   membership_s16 3.375025242
inner                     inner 3.253714161
bet                         bet 3.113814446
V1                           V1 2.573978530
walktrap_vertex walktrap_vertex 2.417027948
outer                     outer 2.124519330
V2                           V2 2.115351259
knn                         knn 1.943699502
pagerank               pagerank 1.896557912
comsize                 comsize 1.841219989
ratio4                   ratio4 1.486894551
adhesion               adhesion 1.472561623
ratio1                   ratio1 1.348558631
orbit45                 orbit45 1.254030247
orbit35                 orbit35 1.183793701
cohesion               cohesion 1.153081274
ratio2                   ratio2 1.144108811
orbit23                 orbit23 1.141709410
fourth                   fourth 1.094765292
orbit56                 orbit56 1.081088125
orbit18                 orbit18 1.042175571
trans                     trans 1.040170637
bigcom2                 bigcom2 1.037746778
graph12                 graph12 1.005588952
membership_s4     membership_s4 0.982453521
orbit31                 orbit31 0.973099878
graph14                 graph14 0.970081491
ratio6                   ratio6 0.937367553
orbit62                 orbit62 0.904606837
graph17                 graph17 0.903673411
graph20                 graph20 0.875631085
graph1                   graph1 0.862550725
membership_s12   membership_s12 0.860535423
graph4                   graph4 0.856492971
graph16                 graph16 0.854342536
upto_sixth           upto_sixth 0.850559764
graph23                 graph23 0.837650472
orbit36                 orbit36 0.761156224
orbit39                 orbit39 0.736022411
ioratio                 ioratio 0.714650607
graph5                   graph5 0.707069692
constraint           constraint 0.691180885
ecc                         ecc 0.685643432
third                     third 0.670090437
orbit33                 orbit33 0.662370262
orbit24                 orbit24 0.652696525
fifth                     fifth 0.633195145
graph19                 graph19 0.628390299
graph13                 graph13 0.619539494
upto_fifth           upto_fifth 0.613802575
graph11                 graph11 0.606495487
hubscore               hubscore 0.603034526
orbit27                 orbit27 0.601993589
orbit20                 orbit20 0.594285371
orbit21                 orbit21 0.589765242
orbit50                 orbit50 0.579515179
orbit30                 orbit30 0.567285528
orbit46                 orbit46 0.564566713
graph0                   graph0 0.546175843
orbit11                 orbit11 0.536646037
orbit58                 orbit58 0.533211676
bigcom11               bigcom11 0.530551935
orbit2                   orbit2 0.528344882
graph3                   graph3 0.522079466
orbit51                 orbit51 0.514846425
orbit49                 orbit49 0.494879022
upto_fourth         upto_fourth 0.486980276
graph15                 graph15 0.465290943
orbit4                   orbit4 0.461293725
close                     close 0.455519817
ratio3                   ratio3 0.454701904
orbit19                 orbit19 0.453571477
orbit37                 orbit37 0.449638290
orbit25                 orbit25 0.445485809
orbit17                 orbit17 0.444482580
orbit52                 orbit52 0.437204831
orbit22                 orbit22 0.434279619
graph18                 graph18 0.427904327
orbit9                   orbit9 0.425587329
graph10                 graph10 0.389014582
graph25                 graph25 0.385393381
orbit53                 orbit53 0.380649547
orbit40                 orbit40 0.369005864
orbit28                 orbit28 0.364188431
sixth                     sixth 0.359643127
bigcom46               bigcom46 0.358989178
graph6                   graph6 0.357963187
orbit47                 orbit47 0.353611260
orbit54                 orbit54 0.349908993
orbit7                   orbit7 0.346045745
graph21                 graph21 0.341455759
graph7                   graph7 0.340301449
second                   second 0.338856388
orbit44                 orbit44 0.335086377
orbit1                   orbit1 0.329329689
bigcom33               bigcom33 0.327138471
graph26                 graph26 0.318566689
graph9                   graph9 0.314919348
bigcom25               bigcom25 0.311718916
orbit15                 orbit15 0.308208819
orbit63                 orbit63 0.299129911
orbit26                 orbit26 0.296410976
graph22                 graph22 0.295444246
orbit38                 orbit38 0.290628373
orbit10                 orbit10 0.290385699
orbit48                 orbit48 0.289556390
orbit6                   orbit6 0.286389569
upto_second         upto_second 0.273426617
orbit65                 orbit65 0.262996148
graph2                   graph2 0.262681466
orbit61                 orbit61 0.261246833
orbit43                 orbit43 0.254125458
graph24                 graph24 0.250481802
graph27                 graph27 0.225622225
orbit59                 orbit59 0.221635308
membership_s38   membership_s38 0.206922595
orbit66                 orbit66 0.201798175
orbit16                 orbit16 0.195274547
orbit42                 orbit42 0.182622713
orbit41                 orbit41 0.181174359
membership_s21   membership_s21 0.161567454
upto_third           upto_third 0.159012228
orbit29                 orbit29 0.156133750
orbit67                 orbit67 0.155091519
orbit32                 orbit32 0.154001476
orbit5                   orbit5 0.140899682
orbit64                 orbit64 0.140769888
AP                           AP 0.140705684
orbit70                 orbit70 0.140466365
evcent                   evcent 0.130848734
orbit13                 orbit13 0.129828857
graph28                 graph28 0.120184081
bigcom1                 bigcom1 0.115487761
orbit60                 orbit60 0.112084483
orbit12                 orbit12 0.096933090
graph8                   graph8 0.083312299
orbit55                 orbit55 0.083265615
membership_s33   membership_s33 0.078791416
membership_s23   membership_s23 0.077924805
orbit57                 orbit57 0.065040386
orbit69                 orbit69 0.055804270
bigcom13               bigcom13 0.055211013
bigcom3                 bigcom3 0.055054705
graph29                 graph29 0.053896840
membership_s37   membership_s37 0.047125172
bigcom58               bigcom58 0.046306809
orbit68                 orbit68 0.043715625
bigcom318             bigcom318 0.038377977
membership_s8     membership_s8 0.037995786
orbit71                 orbit71 0.037192469
bigcom307             bigcom307 0.034828364
bigcom22               bigcom22 0.030330142
bigcom18               bigcom18 0.028995290
membership_s3     membership_s3 0.028141657
selfinter             selfinter 0.023163107
bigcom4                 bigcom4 0.023001817
bigcom297             bigcom297 0.022109277
bigcom419             bigcom419 0.021321221
membership_s7     membership_s7 0.019753601
coreness               coreness 0.019542342
bigcom87               bigcom87 0.019003051
membership_s31   membership_s31 0.012331417
bigcom390             bigcom390 0.012013137
bigcom50               bigcom50 0.011765091
bigcom15               bigcom15 0.011468989
bigcom441             bigcom441 0.005419584
orbit0                   orbit0 0.000000000
orbit3                   orbit3 0.000000000
orbit8                   orbit8 0.000000000
orbit14                 orbit14 0.000000000
orbit34                 orbit34 0.000000000
orbit72                 orbit72 0.000000000
eccrad                   eccrad 0.000000000
first                     first 0.000000000
bigcom5                 bigcom5 0.000000000
bigcom6                 bigcom6 0.000000000
bigcom8                 bigcom8 0.000000000
bigcom9                 bigcom9 0.000000000
bigcom10               bigcom10 0.000000000
bigcom12               bigcom12 0.000000000
bigcom14               bigcom14 0.000000000
bigcom16               bigcom16 0.000000000
bigcom17               bigcom17 0.000000000
bigcom21               bigcom21 0.000000000
bigcom23               bigcom23 0.000000000
bigcom24               bigcom24 0.000000000
bigcom26               bigcom26 0.000000000
bigcom27               bigcom27 0.000000000
bigcom29               bigcom29 0.000000000
bigcom31               bigcom31 0.000000000
bigcom34               bigcom34 0.000000000
bigcom35               bigcom35 0.000000000
bigcom36               bigcom36 0.000000000
bigcom39               bigcom39 0.000000000
bigcom40               bigcom40 0.000000000
bigcom43               bigcom43 0.000000000
bigcom48               bigcom48 0.000000000
bigcom49               bigcom49 0.000000000
bigcom52               bigcom52 0.000000000
bigcom54               bigcom54 0.000000000
bigcom56               bigcom56 0.000000000
bigcom57               bigcom57 0.000000000
bigcom62               bigcom62 0.000000000
bigcom63               bigcom63 0.000000000
bigcom64               bigcom64 0.000000000
bigcom65               bigcom65 0.000000000
bigcom66               bigcom66 0.000000000
bigcom68               bigcom68 0.000000000
bigcom69               bigcom69 0.000000000
bigcom70               bigcom70 0.000000000
bigcom71               bigcom71 0.000000000
bigcom72               bigcom72 0.000000000
bigcom77               bigcom77 0.000000000
bigcom79               bigcom79 0.000000000
bigcom80               bigcom80 0.000000000
bigcom82               bigcom82 0.000000000
bigcom83               bigcom83 0.000000000
bigcom86               bigcom86 0.000000000
bigcom88               bigcom88 0.000000000
bigcom90               bigcom90 0.000000000
bigcom92               bigcom92 0.000000000
bigcom94               bigcom94 0.000000000
bigcom96               bigcom96 0.000000000
bigcom98               bigcom98 0.000000000
bigcom99               bigcom99 0.000000000
bigcom100             bigcom100 0.000000000
bigcom102             bigcom102 0.000000000
bigcom103             bigcom103 0.000000000
bigcom104             bigcom104 0.000000000
bigcom107             bigcom107 0.000000000
bigcom108             bigcom108 0.000000000
bigcom109             bigcom109 0.000000000
bigcom110             bigcom110 0.000000000
bigcom125             bigcom125 0.000000000
bigcom133             bigcom133 0.000000000
bigcom141             bigcom141 0.000000000
bigcom142             bigcom142 0.000000000
bigcom143             bigcom143 0.000000000
bigcom145             bigcom145 0.000000000
bigcom158             bigcom158 0.000000000
bigcom162             bigcom162 0.000000000
bigcom177             bigcom177 0.000000000
bigcom194             bigcom194 0.000000000
bigcom208             bigcom208 0.000000000
bigcom220             bigcom220 0.000000000
bigcom227             bigcom227 0.000000000
bigcom229             bigcom229 0.000000000
bigcom247             bigcom247 0.000000000
bigcom252             bigcom252 0.000000000
bigcom255             bigcom255 0.000000000
bigcom258             bigcom258 0.000000000
bigcom266             bigcom266 0.000000000
bigcom269             bigcom269 0.000000000
bigcom273             bigcom273 0.000000000
bigcom274             bigcom274 0.000000000
bigcom276             bigcom276 0.000000000
bigcom284             bigcom284 0.000000000
bigcom290             bigcom290 0.000000000
bigcom292             bigcom292 0.000000000
bigcom294             bigcom294 0.000000000
bigcom295             bigcom295 0.000000000
bigcom296             bigcom296 0.000000000
bigcom302             bigcom302 0.000000000
bigcom303             bigcom303 0.000000000
bigcom311             bigcom311 0.000000000
bigcom313             bigcom313 0.000000000
bigcom326             bigcom326 0.000000000
bigcom332             bigcom332 0.000000000
bigcom340             bigcom340 0.000000000
bigcom341             bigcom341 0.000000000
bigcom345             bigcom345 0.000000000
bigcom347             bigcom347 0.000000000
bigcom360             bigcom360 0.000000000
bigcom365             bigcom365 0.000000000
bigcom366             bigcom366 0.000000000
bigcom370             bigcom370 0.000000000
bigcom387             bigcom387 0.000000000
bigcom398             bigcom398 0.000000000
bigcom408             bigcom408 0.000000000
bigcom417             bigcom417 0.000000000
bigcom424             bigcom424 0.000000000
bigcom445             bigcom445 0.000000000
bigcom468             bigcom468 0.000000000
membership_s1     membership_s1 0.000000000
membership_s5     membership_s5 0.000000000
membership_s6     membership_s6 0.000000000
membership_s9     membership_s9 0.000000000
membership_s10   membership_s10 0.000000000
membership_s11   membership_s11 0.000000000
membership_s13   membership_s13 0.000000000
membership_s14   membership_s14 0.000000000
membership_s17   membership_s17 0.000000000
membership_s18   membership_s18 0.000000000
membership_s19   membership_s19 0.000000000
membership_s20   membership_s20 0.000000000
membership_s22   membership_s22 0.000000000
membership_s24   membership_s24 0.000000000
membership_s25   membership_s25 0.000000000
membership_s26   membership_s26 0.000000000
membership_s27   membership_s27 0.000000000
membership_s28   membership_s28 0.000000000
membership_s30   membership_s30 0.000000000
membership_s32   membership_s32 0.000000000
membership_s34   membership_s34 0.000000000
membership_s35   membership_s35 0.000000000
membership_s36   membership_s36 0.000000000
[1] "Dataset: all_C Model RF, run: 7 of 10 2015-06-08 09:16:56"
     |      Out-of-bag   |
Tree |      MSE  %Var(y) |
   1 |   0.0729   184.38 |
   2 |  0.07316   185.03 |
   3 |  0.06722   170.02 |
   4 |  0.06406   162.02 |
   5 |   0.0619   156.57 |
   6 |  0.05874   148.57 |
   7 |  0.05707   144.34 |
   8 |  0.05488   138.80 |
   9 |  0.05327   134.73 |
  10 |   0.0526   133.04 |
  11 |  0.05079   128.47 |
  12 |  0.04964   125.55 |
  13 |  0.04821   121.93 |
  14 |  0.04753   120.22 |
  15 |  0.04651   117.64 |
  16 |   0.0458   115.84 |
  17 |  0.04525   114.44 |
  18 |  0.04475   113.20 |
  19 |  0.04456   112.69 |
  20 |  0.04432   112.09 |
  21 |  0.04395   111.16 |
  22 |  0.04354   110.13 |
  23 |  0.04336   109.67 |
  24 |  0.04315   109.14 |
  25 |    0.043   108.77 |
  26 |  0.04292   108.56 |
  27 |  0.04274   108.11 |
  28 |  0.04239   107.22 |
  29 |  0.04243   107.31 |
  30 |  0.04229   106.95 |
  31 |  0.04228   106.93 |
  32 |  0.04205   106.35 |
  33 |  0.04198   106.18 |
  34 |  0.04178   105.68 |
  35 |  0.04167   105.40 |
  36 |  0.04145   104.85 |
  37 |  0.04142   104.75 |
  38 |  0.04141   104.73 |
  39 |  0.04135   104.58 |
  40 |  0.04131   104.48 |
  41 |   0.0413   104.45 |
  42 |  0.04118   104.16 |
  43 |  0.04118   104.15 |
  44 |  0.04124   104.30 |
  45 |  0.04117   104.13 |
  46 |  0.04116   104.10 |
  47 |  0.04116   104.09 |
  48 |  0.04117   104.12 |
  49 |  0.04113   104.03 |
  50 |  0.04105   103.82 |
  51 |  0.04105   103.81 |
  52 |  0.04101   103.73 |
  53 |  0.04101   103.73 |
  54 |  0.04088   103.39 |
  55 |  0.04085   103.32 |
  56 |  0.04087   103.37 |
  57 |  0.04081   103.22 |
  58 |  0.04081   103.21 |
  59 |  0.04074   103.05 |
  60 |  0.04066   102.83 |
  61 |  0.04062   102.74 |
  62 |  0.04059   102.67 |
  63 |  0.04057   102.62 |
  64 |  0.04053   102.50 |
  65 |   0.0405   102.44 |
  66 |  0.04051   102.46 |
  67 |  0.04049   102.41 |
  68 |  0.04048   102.38 |
  69 |  0.04045   102.31 |
  70 |  0.04044   102.29 |
  71 |  0.04041   102.21 |
  72 |  0.04042   102.22 |
  73 |  0.04043   102.25 |
  74 |  0.04046   102.34 |
  75 |  0.04045   102.30 |
  76 |  0.04042   102.24 |
  77 |   0.0404   102.18 |
  78 |  0.04038   102.13 |
  79 |  0.04036   102.09 |
  80 |  0.04036   102.07 |
  81 |  0.04032   101.99 |
  82 |  0.04034   102.02 |
  83 |  0.04027   101.85 |
  84 |  0.04026   101.82 |
  85 |  0.04023   101.76 |
  86 |  0.04022   101.73 |
  87 |   0.0402   101.67 |
  88 |  0.04018   101.62 |
  89 |  0.04017   101.60 |
  90 |  0.04018   101.63 |
  91 |   0.0402   101.68 |
  92 |  0.04022   101.72 |
  93 |  0.04021   101.71 |
  94 |   0.0402   101.67 |
  95 |  0.04019   101.66 |
  96 |   0.0402   101.66 |
  97 |  0.04017   101.61 |
  98 |  0.04014   101.53 |
  99 |  0.04007   101.34 |
 100 |  0.04007   101.34 |
[1] "Random Forest variable coefficients"
                      %IncMSE IncNodePurity
graph5           4.913243e-03  2.091309e+00
graph6           3.387122e-03  2.107425e+00
graph7           9.108535e-04  7.111721e-01
graph8           1.302159e-04  3.055177e-01
graph9           4.815397e-03  1.934625e+00
graph10          8.684509e-03  2.431854e+00
graph11          1.080455e-02  3.095925e+00
graph12          5.646588e-03  2.038291e+00
graph13          5.050409e-03  2.297426e+00
graph14          3.709623e-03  2.196646e+00
graph15          5.653655e-03  1.845282e+00
graph16          1.326795e-02  3.746034e+00
graph17          6.393830e-03  2.191858e+00
graph18          9.194656e-04  1.109167e+00
graph19          7.413038e-03  3.248133e+00
graph20          6.194879e-03  2.535319e+00
graph21          6.372095e-03  2.308255e+00
graph22          4.757554e-04  8.624363e-01
graph23          5.858353e-03  3.029674e+00
graph24          8.750496e-04  5.549527e-01
graph25          3.975683e-03  1.697507e+00
graph26          5.386644e-04  7.951637e-01
graph27          8.827684e-05  4.533178e-01
graph28          3.627961e-05  3.170596e-01
graph29          4.895299e-05  1.440924e-01
orbit0           3.447021e-03  1.091131e+00
orbit1           5.333255e-03  2.147961e+00
orbit2           6.951245e-03  1.752140e+00
orbit3           5.810722e-04  4.678725e-01
orbit4           3.583558e-03  1.994291e+00
orbit5           1.036324e-02  2.189264e+00
orbit6           6.282384e-03  2.284804e+00
orbit7           1.330258e-02  2.609349e+00
orbit8           3.262679e-03  1.446580e+00
orbit9           4.636449e-03  2.461559e+00
orbit10          8.218461e-04  6.369454e-01
orbit11          3.221991e-03  1.457729e+00
orbit12          2.975751e-04  8.600274e-01
orbit13          1.488598e-04  5.610213e-01
orbit14          6.526682e-05  2.762196e-01
orbit15          4.574299e-03  2.041003e+00
orbit16          1.533758e-02  2.577875e+00
orbit17          6.225868e-03  1.895607e+00
orbit18          1.054444e-02  4.011267e+00
orbit19          5.861135e-03  2.663320e+00
orbit20          1.010173e-02  2.046666e+00
orbit21          2.148743e-02  3.046008e+00
orbit22          8.988063e-03  2.473015e+00
orbit23          1.466399e-02  2.639524e+00
orbit24          7.734257e-03  2.515449e+00
orbit25          4.005394e-03  1.341914e+00
orbit26          2.579958e-03  9.606316e-01
orbit27          6.353233e-03  3.159371e+00
orbit28          1.188728e-02  2.501018e+00
orbit29          1.298245e-03  9.901637e-01
orbit30          1.173122e-03  1.378664e+00
orbit31          5.860581e-03  2.833283e+00
orbit32          1.691537e-03  9.422471e-01
orbit33          6.307992e-03  1.576728e+00
orbit34          3.218826e-03  2.234279e+00
orbit35          7.228516e-03  4.050747e+00
orbit36          1.008983e-02  2.927721e+00
orbit37          1.073799e-02  2.662039e+00
orbit38          6.005102e-03  2.253844e+00
orbit39          7.841292e-03  3.403372e+00
orbit40          1.517630e-03  1.155372e+00
orbit41          7.693238e-04  6.889030e-01
orbit42          5.849199e-04  4.959781e-01
orbit43          1.062687e-03  8.751362e-01
orbit44          3.968077e-04  7.694500e-01
orbit45          1.176960e-02  3.992508e+00
orbit46          8.836866e-04  1.381092e+00
orbit47          9.500755e-04  1.142398e+00
orbit48          5.021648e-04  6.938480e-01
orbit49          4.783131e-03  2.188678e+00
orbit50          4.554825e-03  1.646625e+00
orbit51          3.603035e-03  1.854157e+00
orbit52          3.320895e-03  1.825261e+00
orbit53          3.249541e-03  9.324418e-01
orbit54          3.399283e-04  8.961138e-01
orbit55          6.370298e-04  7.155179e-01
orbit56          7.577893e-03  3.146546e+00
orbit57          3.194959e-04  4.052029e-01
orbit58          4.612307e-04  7.473872e-01
orbit59          1.300231e-03  1.290898e+00
orbit60          4.013577e-04  7.243891e-01
orbit61          7.945790e-04  5.732995e-01
orbit62          2.908286e-03  1.914537e+00
orbit63          5.168652e-04  7.008355e-01
orbit64          1.381257e-04  6.950047e-01
orbit65          1.111940e-03  1.087855e+00
orbit66          7.885291e-04  4.732203e-01
orbit67          2.074166e-04  3.214166e-01
orbit68          2.469747e-04  4.458170e-01
orbit69         -4.555079e-07  1.796508e-01
orbit70          1.894455e-04  5.280667e-01
orbit71          2.185725e-04  2.985342e-01
orbit72          3.079272e-05  1.489117e-01
AP               4.955910e-04  4.256815e-01
bet              2.903871e-02  6.808929e+00
ecc              2.831666e-04  5.701390e-01
eccrad           3.839184e-04  1.051421e+00
close            9.716500e-03  1.948289e+00
constraint       6.540755e-03  2.555555e+00
coreness         1.929970e-03  9.055891e-01
knn              6.700666e-03  3.407468e+00
hubscore         5.433115e-03  2.332964e+00
pagerank         1.102781e-02  6.191555e+00
trans            1.454468e-03  1.726389e+00
first            2.554036e-03  8.061843e-01
second           3.663808e-03  1.860267e+00
third            1.738523e-02  3.170463e+00
fourth           6.504345e-03  4.496158e+00
fifth            6.883609e-03  3.323629e+00
sixth            8.712798e-03  3.173103e+00
selfinter        1.193090e-05  3.281872e-01
V1               4.485953e-03  5.600623e+00
V2               4.482198e-03  7.848997e+00
evcent           4.669409e-03  2.598530e+00
upto_second      5.110878e-03  2.154221e+00
upto_third       6.932482e-03  2.008617e+00
upto_fourth      8.170334e-03  2.326081e+00
upto_fifth       1.201400e-02  2.570915e+00
upto_sixth       1.529661e-02  2.657102e+00
ratio1           5.332221e-03  4.049707e+00
ratio2           4.694859e-03  5.794023e+00
ratio3           9.810262e-03  3.218301e+00
ratio4           1.803710e-02  4.397753e+00
ratio5           9.202054e-03  7.877283e+00
ratio6           1.765817e-02  3.644775e+00
walktrap_vertex  8.104152e-03  6.541463e+00
bigcom1          4.029420e-04  4.332858e-01
bigcom2          1.126237e-03  1.888601e+00
bigcom3          4.091902e-04  6.534983e-01
bigcom4          7.832476e-05  3.497077e-01
bigcom5          0.000000e+00  2.636780e-18
bigcom6          0.000000e+00  7.216450e-18
bigcom8         -1.653382e-05  7.205379e-02
bigcom9          4.327668e-05  6.463402e-01
bigcom10         8.076691e-05  1.920904e-01
bigcom11         9.714754e-06  9.609241e-01
bigcom12         0.000000e+00  2.983724e-18
bigcom13        -4.385454e-05  5.846954e-01
bigcom14         0.000000e+00  5.551115e-18
bigcom15        -4.568843e-06  4.231834e-01
bigcom16         0.000000e+00  4.163336e-18
bigcom17         0.000000e+00  6.800116e-18
bigcom18         7.058381e-05  5.082800e-01
bigcom21         0.000000e+00  3.608225e-18
bigcom22        -4.145020e-05  5.799805e-01
bigcom23         0.000000e+00  3.053113e-18
bigcom24         0.000000e+00  8.888889e-03
bigcom25         4.180740e-04  6.985145e-01
bigcom26         0.000000e+00  2.498002e-18
bigcom27         0.000000e+00  3.191891e-18
bigcom29         0.000000e+00  4.440892e-18
bigcom31         0.000000e+00  1.942890e-18
bigcom33         2.388279e-04  1.281525e+00
bigcom34        -1.753369e-05  2.486735e-01
bigcom35         0.000000e+00  1.110223e-18
bigcom36         0.000000e+00  1.387779e-18
bigcom39         0.000000e+00  1.714286e-02
bigcom40         0.000000e+00  8.326673e-19
bigcom43         6.591497e-06  2.509056e-01
bigcom46        -3.423888e-05  7.509216e-01
bigcom48         0.000000e+00  5.186823e-18
bigcom49         0.000000e+00  1.665335e-18
bigcom50        -1.320019e-05  3.267886e-01
bigcom52         0.000000e+00  3.122502e-18
bigcom54         0.000000e+00  4.163336e-18
bigcom56         0.000000e+00  2.515349e-18
bigcom57         1.213092e-04  2.572294e-01
bigcom58        -3.618855e-05  4.604071e-01
bigcom62         0.000000e+00  4.579670e-18
bigcom63         0.000000e+00  6.661338e-18
bigcom64         0.000000e+00  1.110223e-18
bigcom65         0.000000e+00  4.735795e-18
bigcom66         0.000000e+00  0.000000e+00
bigcom68        -2.272230e-05  2.988107e-01
bigcom69         0.000000e+00  5.898060e-19
bigcom70         0.000000e+00  2.498002e-18
bigcom71         0.000000e+00  1.110223e-18
bigcom72         0.000000e+00  2.775558e-19
bigcom77         0.000000e+00  4.440892e-18
bigcom79         0.000000e+00  4.163336e-18
bigcom80         0.000000e+00  3.330669e-18
bigcom82         0.000000e+00  3.330669e-18
bigcom83         0.000000e+00  1.439820e-18
bigcom86         0.000000e+00  1.942890e-18
bigcom87        -3.415759e-05  4.849964e-01
bigcom88         0.000000e+00  8.222589e-18
bigcom90         0.000000e+00  8.326673e-19
bigcom92         0.000000e+00  1.387779e-18
bigcom94        -2.112463e-05  2.827672e-01
bigcom96         0.000000e+00  4.718448e-18
bigcom98         0.000000e+00  2.220446e-18
bigcom99        -4.024178e-06  2.968627e-01
bigcom100        0.000000e+00  1.110223e-18
bigcom102        0.000000e+00  2.567391e-18
bigcom103        0.000000e+00  1.110223e-18
bigcom104        0.000000e+00  8.326673e-19
bigcom107        0.000000e+00  3.885781e-18
bigcom108        0.000000e+00  3.885781e-18
bigcom109        6.956670e-06  9.924784e-02
bigcom110        0.000000e+00  4.996004e-18
bigcom125        0.000000e+00  5.828671e-18
bigcom133        0.000000e+00  1.110223e-18
bigcom141        0.000000e+00  1.960238e-18
bigcom142        0.000000e+00  2.220446e-18
bigcom143        0.000000e+00  3.885781e-18
bigcom145        0.000000e+00  1.665335e-18
bigcom158        0.000000e+00  3.486794e-18
bigcom162       -3.905558e-06  3.708558e-01
bigcom177        5.600316e-06  2.092658e-01
bigcom194        0.000000e+00  1.387779e-18
bigcom208        3.926712e-07  3.135252e-01
bigcom220        0.000000e+00  4.735795e-18
bigcom227        0.000000e+00  1.942890e-18
bigcom229        0.000000e+00  1.942890e-18
bigcom247        0.000000e+00  3.330669e-18
bigcom252        0.000000e+00  4.440892e-18
bigcom255        0.000000e+00  3.330669e-18
bigcom258        0.000000e+00  1.942890e-18
bigcom266        0.000000e+00  6.401130e-18
bigcom269        0.000000e+00  1.387779e-18
bigcom273        0.000000e+00  2.012279e-18
bigcom274        0.000000e+00  2.220446e-18
bigcom276        0.000000e+00  1.665335e-18
bigcom284        0.000000e+00  1.110223e-18
bigcom290        0.000000e+00  3.469447e-18
bigcom292        0.000000e+00  2.498002e-18
bigcom294        0.000000e+00  2.498002e-18
bigcom295        0.000000e+00  1.526557e-18
bigcom296        0.000000e+00  1.110223e-18
bigcom297       -6.521450e-06  3.606657e-01
bigcom302        0.000000e+00  2.220446e-18
bigcom303        9.285117e-06  1.002908e-01
bigcom307       -4.345890e-06  3.973514e-01
bigcom311        0.000000e+00  3.400058e-18
bigcom313        0.000000e+00  6.418477e-19
bigcom318        4.648227e-06  3.763809e-01
bigcom326        0.000000e+00  3.885781e-18
bigcom332        0.000000e+00  1.665335e-18
bigcom340        0.000000e+00  5.551115e-19
bigcom341        0.000000e+00  2.775558e-18
bigcom345        0.000000e+00  4.232725e-18
bigcom347        0.000000e+00  8.750000e-03
bigcom360        0.000000e+00  6.383782e-18
bigcom365        0.000000e+00  2.775558e-19
bigcom366        0.000000e+00  1.179612e-18
bigcom370        0.000000e+00  1.665335e-18
bigcom387        0.000000e+00  1.665335e-18
bigcom390       -2.615392e-05  5.447046e-01
bigcom398        0.000000e+00  5.551115e-19
bigcom408        0.000000e+00  1.665335e-18
bigcom417        0.000000e+00  0.000000e+00
bigcom419       -3.164524e-05  3.479667e-01
bigcom424        0.000000e+00  1.942890e-18
bigcom441       -3.439763e-05  3.588664e-01
bigcom445        0.000000e+00  1.387779e-18
bigcom468        0.000000e+00  1.179612e-18
spin_vertex      3.590997e-03  6.759944e+00
membership_s1    0.000000e+00  2.775558e-19
membership_s3    1.518570e-04  4.568004e-01
membership_s4    6.953568e-04  1.664704e+00
membership_s5    0.000000e+00  1.405126e-18
membership_s6    3.813773e-05  5.367289e-01
membership_s7    2.494503e-05  2.487501e-01
membership_s8    4.316729e-05  6.685450e-01
membership_s9    2.726281e-06  1.929468e-02
membership_s10   1.899528e-05  3.194066e-01
membership_s11  -1.127336e-05  2.250042e-01
membership_s12   5.945589e-04  1.435461e+00
membership_s13  -1.491901e-05  1.284265e-01
membership_s14  -2.709396e-05  1.732303e-01
membership_s16   1.736169e-03  5.564256e+00
membership_s17   0.000000e+00  4.874573e-18
membership_s18   0.000000e+00  7.771561e-18
membership_s19   1.516729e-05  2.522153e-01
membership_s20   2.965316e-04  1.961905e-01
membership_s21  -4.376670e-05  5.586960e-01
membership_s22  -5.185360e-05  3.288818e-01
membership_s23   6.702616e-05  3.812751e-01
membership_s24  -1.008258e-06  8.290893e-02
membership_s25   0.000000e+00  4.735795e-18
membership_s26   2.641826e-06  3.828530e-01
membership_s27   0.000000e+00  5.828671e-18
membership_s28   0.000000e+00  5.898060e-18
membership_s30   0.000000e+00  8.366013e-03
membership_s31  -2.565000e-05  8.444772e-02
membership_s32   1.363418e-05  1.262559e-02
membership_s33   6.172992e-05  5.219403e-01
membership_s34   0.000000e+00  2.862294e-18
membership_s35   0.000000e+00  2.775558e-18
membership_s36   0.000000e+00  8.326673e-19
membership_s37   3.907839e-05  3.089188e-01
membership_s38   4.071365e-04  7.173143e-01
adhesion         7.256294e-03  4.795935e+00
cohesion         9.044265e-03  6.040837e+00
inner            2.901860e-03  7.298655e+00
outer            6.644236e-03  7.036679e+00
ioratio          5.642486e-03  4.822110e+00
comsize          5.028774e-03  7.431408e+00
[1] "Dataset: all_C Model GLM, run: 7 of 10 2015-06-08 09:24:19"
[1] "glmnet variable coefficients"
                     [,1]          [,2]
(Intercept)     -3.146279 -6.801033e+00
graph0           0.000000  5.960428e-03
graph1           0.000000  0.000000e+00
graph2           0.000000  8.979025e-04
graph3           0.000000  2.184346e-07
graph4           0.000000 -1.008168e-07
graph5           0.000000 -4.131717e-05
graph6           0.000000 -7.651683e-06
graph7           0.000000 -1.410752e-04
graph8           0.000000 -5.484245e-05
graph9           0.000000  6.348172e-12
graph10          0.000000  0.000000e+00
graph11          0.000000  0.000000e+00
graph12          0.000000  0.000000e+00
graph13          0.000000  0.000000e+00
graph14          0.000000  0.000000e+00
graph15          0.000000  1.376407e-06
graph16          0.000000  4.949184e-09
graph17          0.000000  9.843211e-10
graph18          0.000000 -2.239473e-05
graph19          0.000000  0.000000e+00
graph20          0.000000 -1.592944e-11
graph21          0.000000  0.000000e+00
graph22          0.000000  0.000000e+00
graph23          0.000000  0.000000e+00
graph24          0.000000  0.000000e+00
graph25          0.000000 -6.222738e-06
graph26          0.000000  0.000000e+00
graph27          0.000000  0.000000e+00
graph28          0.000000  0.000000e+00
graph29          0.000000  6.369651e-06
orbit0           0.000000  5.266486e-03
orbit1           0.000000  2.472560e-06
orbit2           0.000000 -7.548051e-07
orbit3           0.000000  1.590001e-03
orbit4           0.000000  1.160746e-08
orbit5           0.000000  5.238009e-07
orbit6           0.000000 -1.530514e-07
orbit7           0.000000  0.000000e+00
orbit8           0.000000 -3.442683e-05
orbit9           0.000000 -4.497334e-06
orbit10          0.000000 -2.981331e-05
orbit11          0.000000 -2.373896e-06
orbit12          0.000000 -1.191532e-03
orbit13          0.000000 -5.619822e-05
orbit14          0.000000 -1.866991e-05
orbit15          0.000000 -6.788891e-07
orbit16          0.000000  2.556886e-11
orbit17          0.000000  4.826171e-07
orbit18          0.000000 -2.811706e-08
orbit19          0.000000 -1.716913e-10
orbit20          0.000000  0.000000e+00
orbit21          0.000000  0.000000e+00
orbit22          0.000000  2.829414e-08
orbit23          0.000000 -8.469089e-12
orbit24          0.000000 -6.302660e-07
orbit25          0.000000  3.432203e-06
orbit26          0.000000 -1.628485e-07
orbit27          0.000000  4.478235e-07
orbit28          0.000000 -2.787828e-08
orbit29          0.000000 -1.844233e-07
orbit30          0.000000 -4.748252e-07
orbit31          0.000000 -2.449232e-07
orbit32          0.000000 -8.665111e-07
orbit33          0.000000  3.757217e-07
orbit34          0.000000  0.000000e+00
orbit35          0.000000  1.554591e-07
orbit36          0.000000  4.773009e-07
orbit37          0.000000 -8.891147e-07
orbit38          0.000000  3.734186e-07
orbit39          0.000000 -2.199706e-06
orbit40          0.000000  7.537707e-07
orbit41          0.000000  0.000000e+00
orbit42          0.000000  0.000000e+00
orbit43          0.000000 -7.742835e-05
orbit44          0.000000 -1.492390e-05
orbit45          0.000000 -8.142720e-10
orbit46          0.000000  0.000000e+00
orbit47          0.000000 -1.742308e-06
orbit48          0.000000  2.749262e-06
orbit49          0.000000  5.444557e-06
orbit50          0.000000 -7.606048e-06
orbit51          0.000000  0.000000e+00
orbit52          0.000000  3.346942e-05
orbit53          0.000000 -1.985360e-06
orbit54          0.000000  1.390973e-06
orbit55          0.000000  0.000000e+00
orbit56          0.000000  1.362114e-04
orbit57          0.000000 -2.009628e-05
orbit58          0.000000  1.258809e-05
orbit59          0.000000 -7.240567e-07
orbit60          0.000000 -1.813009e-05
orbit61          0.000000  8.996994e-05
orbit62          0.000000 -5.571383e-05
orbit63          0.000000 -6.703663e-06
orbit64          0.000000 -1.051974e-05
orbit65          0.000000  2.352559e-04
orbit66          0.000000  7.311419e-05
orbit67          0.000000  0.000000e+00
orbit68          0.000000  0.000000e+00
orbit69          0.000000  0.000000e+00
orbit70          0.000000  9.554037e-04
orbit71          0.000000 -1.572903e-04
orbit72          0.000000  1.069786e-05
AP               0.000000  8.123890e-03
bet              0.000000 -2.670331e-06
ecc              0.000000 -2.703688e-02
eccrad           0.000000 -1.830987e-01
close            0.000000  2.875216e+00
constraint       0.000000 -1.460466e-01
coreness         0.000000  1.400989e-02
knn              0.000000 -3.893100e-03
hubscore         0.000000  1.117213e-01
pagerank         0.000000 -6.222444e-01
trans            0.000000 -4.212936e-01
first            0.000000  4.992120e-03
second           0.000000 -3.974057e-05
third            0.000000  1.478781e-04
fourth           0.000000 -1.949210e-08
fifth            0.000000  0.000000e+00
sixth            0.000000  0.000000e+00
selfinter        0.000000 -6.293997e-02
V1               0.000000  1.016255e-01
V2               0.000000 -6.688935e-01
evcent           0.000000  1.087163e-02
upto_second      0.000000 -2.180438e-05
upto_third       0.000000  2.158034e-05
upto_fourth      0.000000  8.889825e-06
upto_fifth       0.000000  9.823724e-06
upto_sixth       0.000000  3.866527e-05
ratio1           0.000000  1.112824e-03
ratio2           0.000000  7.643872e-04
ratio3           0.000000  1.398667e-03
ratio4           0.000000  1.982632e-03
ratio5           0.000000 -1.810665e-02
ratio6           0.000000  0.000000e+00
walktrap_vertex  0.000000 -1.784428e-01
bigcom1          0.000000 -5.483513e-03
bigcom2          0.000000  2.318872e-01
bigcom3          0.000000 -4.113868e-02
bigcom4          0.000000 -4.273103e-01
bigcom5          0.000000 -1.062490e+00
bigcom6          0.000000 -9.212416e-01
bigcom8          0.000000 -2.505119e-01
bigcom9          0.000000  1.023495e+00
bigcom10         0.000000 -2.934167e-01
bigcom11         0.000000  1.194854e+00
bigcom12         0.000000  0.000000e+00
bigcom13         0.000000  1.863452e-01
bigcom14         0.000000 -5.151616e-01
bigcom15         0.000000  8.707010e-01
bigcom16         0.000000 -1.167518e+00
bigcom17         0.000000 -9.551442e-01
bigcom18         0.000000  3.811773e-01
bigcom21         0.000000 -5.404370e-01
bigcom22         0.000000  2.859646e+00
bigcom23         0.000000 -1.052624e+00
bigcom24         0.000000 -9.713509e-01
bigcom25         0.000000  1.083280e-01
bigcom26         0.000000 -4.597318e-01
bigcom27         0.000000 -1.027145e+00
bigcom29         0.000000 -8.732701e-01
bigcom31         0.000000 -1.090199e+00
bigcom33         0.000000  3.953050e-01
bigcom34         0.000000 -1.463718e-01
bigcom35         0.000000 -3.697635e-01
bigcom36         0.000000  0.000000e+00
bigcom39         0.000000 -1.070721e+00
bigcom40         0.000000 -5.033733e-01
bigcom43         0.000000 -6.215526e-03
bigcom46         0.000000  1.401013e+00
bigcom48         0.000000 -1.094413e+00
bigcom49         0.000000  0.000000e+00
bigcom50         0.000000  4.237147e-01
bigcom52         0.000000 -8.290984e-01
bigcom54         0.000000 -6.643148e-01
bigcom56         0.000000 -8.833527e-01
bigcom57         0.000000 -1.266904e-01
bigcom58         0.000000  1.628859e+00
bigcom62         0.000000 -7.835132e-01
bigcom63         0.000000 -6.582001e-01
bigcom64         0.000000 -3.993952e-01
bigcom65         0.000000 -1.056654e+00
bigcom66         0.000000  0.000000e+00
bigcom68         0.000000  9.186163e-01
bigcom69         0.000000 -2.832670e-01
bigcom70         0.000000 -3.137475e-01
bigcom71         0.000000 -4.017752e-01
bigcom72         0.000000 -2.870904e-01
bigcom77         0.000000 -6.127276e-01
bigcom79         0.000000 -8.123981e-01
bigcom80         0.000000 -7.009255e-01
bigcom82         0.000000 -6.637780e-01
bigcom83         0.000000 -8.732375e-01
bigcom86         0.000000 -6.307463e-01
bigcom87         0.000000  1.205525e+00
bigcom88         0.000000 -1.410116e+00
bigcom90         0.000000 -8.282798e-01
bigcom92         0.000000 -7.749353e-01
bigcom94         0.000000  9.129123e-01
bigcom96         0.000000 -8.256401e-01
bigcom98         0.000000 -9.396931e-01
bigcom99         0.000000  3.728384e-01
bigcom100        0.000000 -7.275832e-01
bigcom102        0.000000 -3.470930e-01
bigcom103        0.000000 -2.327433e-01
bigcom104        0.000000 -7.980274e-01
bigcom107        0.000000  0.000000e+00
bigcom108        0.000000 -6.862881e-01
bigcom109        0.000000  2.563998e-01
bigcom110        0.000000 -9.023251e-01
bigcom125        0.000000 -7.793274e-01
bigcom133        0.000000 -3.819235e-01
bigcom141        0.000000 -1.865183e-01
bigcom142        0.000000 -7.353307e-01
bigcom143        0.000000 -6.572940e-01
bigcom145        0.000000 -4.220138e-01
bigcom158        0.000000 -3.273545e-01
bigcom162        0.000000  4.391684e-01
bigcom177        0.000000 -1.209329e-01
bigcom194        0.000000 -2.808160e-01
bigcom208        0.000000  8.596271e-01
bigcom220        0.000000 -8.407108e-01
bigcom227        0.000000  0.000000e+00
bigcom229        0.000000 -4.017102e-01
bigcom247        0.000000 -3.204070e+00
bigcom252        0.000000 -6.551186e-01
bigcom255        0.000000 -5.856727e-01
bigcom258        0.000000 -1.469708e+00
bigcom266        0.000000 -7.410443e-01
bigcom269        0.000000 -3.918804e-01
bigcom273        0.000000 -1.018358e+00
bigcom274        0.000000 -7.280157e-01
bigcom276        0.000000 -4.612664e-01
bigcom284        0.000000 -3.731950e-01
bigcom290        0.000000 -1.127110e+00
bigcom292        0.000000 -6.092358e-01
bigcom294        0.000000 -7.634539e-01
bigcom295        0.000000 -1.123280e+00
bigcom296        0.000000 -3.869991e-01
bigcom297        0.000000  1.471286e+00
bigcom302        0.000000 -8.073093e-01
bigcom303        0.000000  6.307425e-01
bigcom307        0.000000  1.778463e+00
bigcom311        0.000000 -7.271651e-01
bigcom313        0.000000 -3.333136e-01
bigcom318        0.000000  1.083897e+00
bigcom326        0.000000 -5.231331e-01
bigcom332        0.000000 -4.178065e-01
bigcom340        0.000000  0.000000e+00
bigcom341        0.000000  0.000000e+00
bigcom345        0.000000 -9.505394e-01
bigcom347        0.000000 -8.426948e-01
bigcom360        0.000000 -6.670638e-01
bigcom365        0.000000 -7.908720e-01
bigcom366        0.000000 -4.858927e-01
bigcom370        0.000000 -4.471827e-01
bigcom387        0.000000 -7.136093e-01
bigcom390        0.000000  1.037481e+00
bigcom398        0.000000 -1.661589e-02
bigcom408        0.000000 -5.603602e-01
bigcom417        0.000000 -2.516053e-01
bigcom419        0.000000  3.300616e+00
bigcom424        0.000000 -5.142959e-01
bigcom441        0.000000  2.840268e+00
bigcom445        0.000000 -5.305772e-01
bigcom468        0.000000 -5.244092e-01
spin_vertex      0.000000 -5.135933e-01
membership_s1    0.000000 -2.251787e-01
membership_s3    0.000000  1.648328e-02
membership_s4    0.000000  5.666318e-01
membership_s5    0.000000 -6.781191e-01
membership_s6    0.000000  2.499064e+00
membership_s7    0.000000  1.602138e-01
membership_s8    0.000000 -4.754865e-02
membership_s9    0.000000 -1.578974e+00
membership_s10   0.000000  2.865345e-02
membership_s11   0.000000  1.489404e-03
membership_s12   0.000000  4.232870e-01
membership_s13   0.000000  8.421443e-02
membership_s14   0.000000  4.352011e-01
membership_s16   0.000000  9.767843e-01
membership_s17   0.000000 -9.146645e-01
membership_s18   0.000000 -8.989099e-01
membership_s19   0.000000 -5.577600e-02
membership_s20   0.000000  2.471202e-02
membership_s21   0.000000 -2.042589e-03
membership_s22   0.000000  8.834814e-01
membership_s23   0.000000 -3.369357e-02
membership_s24   0.000000 -3.895354e-01
membership_s25   0.000000 -9.632237e-01
membership_s26   0.000000 -2.883750e-02
membership_s27   0.000000 -7.113968e-01
membership_s28   0.000000 -9.447642e-01
membership_s30   0.000000 -1.198635e+00
membership_s31   0.000000 -2.346030e-01
membership_s32   0.000000 -1.897273e+00
membership_s33   0.000000 -1.723421e-01
membership_s34   0.000000 -5.229446e-01
membership_s35   0.000000 -7.162353e-01
membership_s36   0.000000 -4.613402e-01
membership_s37   0.000000  2.330026e-02
membership_s38   0.000000  1.677529e-01
adhesion         0.000000  0.000000e+00
cohesion         0.000000  0.000000e+00
inner            0.000000  1.081818e-04
outer            0.000000  2.619620e-05
ioratio          0.000000  0.000000e+00
comsize          0.000000  2.228156e-04
[1] "Dataset: all_C Model GBM, run: 8 of 10 2015-06-08 09:25:24"
Iter   TrainDeviance   ValidDeviance   StepSize   Improve
     1        0.3343             nan     0.0100    0.0004
     2        0.3331             nan     0.0100    0.0003
     3        0.3320             nan     0.0100    0.0003
     4        0.3307             nan     0.0100    0.0002
     5        0.3298             nan     0.0100    0.0001
     6        0.3286             nan     0.0100    0.0002
     7        0.3277             nan     0.0100    0.0002
     8        0.3268             nan     0.0100    0.0002
     9        0.3260             nan     0.0100    0.0001
    10        0.3252             nan     0.0100    0.0002
    20        0.3178             nan     0.0100    0.0001
    40        0.3074             nan     0.0100    0.0001
    60        0.2989             nan     0.0100   -0.0000
    80        0.2913             nan     0.0100    0.0000
   100        0.2851             nan     0.0100    0.0000
   120        0.2797             nan     0.0100    0.0000
   140        0.2747             nan     0.0100    0.0000
   160        0.2696             nan     0.0100    0.0000
   180        0.2652             nan     0.0100    0.0000
   200        0.2616             nan     0.0100   -0.0000
   220        0.2578             nan     0.0100   -0.0000
   240        0.2543             nan     0.0100   -0.0000
   260        0.2509             nan     0.0100    0.0000
   280        0.2477             nan     0.0100   -0.0000
   300        0.2450             nan     0.0100    0.0000
   320        0.2416             nan     0.0100   -0.0000
   340        0.2387             nan     0.0100    0.0000
   360        0.2359             nan     0.0100    0.0000
   380        0.2336             nan     0.0100   -0.0000
   400        0.2305             nan     0.0100   -0.0000
   420        0.2275             nan     0.0100    0.0000
   434        0.2256             nan     0.0100   -0.0000

[1] "GBM variable coefficients"
                            var     rel.inf
spin_vertex         spin_vertex 3.697286997
inner                     inner 3.447381804
bet                         bet 3.394039575
membership_s16   membership_s16 3.012965080
ratio5                   ratio5 2.981806096
walktrap_vertex walktrap_vertex 2.922898366
V2                           V2 2.712883139
outer                     outer 2.140014079
comsize                 comsize 2.111264912
pagerank               pagerank 2.056840911
V1                           V1 1.950675370
upto_sixth           upto_sixth 1.620686529
knn                         knn 1.516401136
ratio2                   ratio2 1.497360272
orbit18                 orbit18 1.494995695
orbit45                 orbit45 1.386063225
orbit56                 orbit56 1.345237544
ratio1                   ratio1 1.288607934
adhesion               adhesion 1.219973022
ratio4                   ratio4 1.179588901
fourth                   fourth 1.169785771
bigcom2                 bigcom2 1.119809499
orbit36                 orbit36 1.106512924
membership_s4     membership_s4 1.083645256
orbit24                 orbit24 1.052950545
graph17                 graph17 1.031383611
membership_s12   membership_s12 0.988547295
cohesion               cohesion 0.969000972
graph23                 graph23 0.942392994
orbit35                 orbit35 0.936564728
orbit54                 orbit54 0.931798405
orbit39                 orbit39 0.888378240
graph19                 graph19 0.879711021
orbit23                 orbit23 0.875793069
orbit16                 orbit16 0.868852195
upto_fifth           upto_fifth 0.851074836
graph4                   graph4 0.844861862
trans                     trans 0.842591386
graph14                 graph14 0.841973502
ratio6                   ratio6 0.819059609
graph11                 graph11 0.815991549
orbit50                 orbit50 0.787956758
ecc                         ecc 0.785468087
constraint           constraint 0.784998838
graph5                   graph5 0.778385386
orbit31                 orbit31 0.775903876
graph6                   graph6 0.761942615
graph1                   graph1 0.693327863
graph16                 graph16 0.689862382
orbit11                 orbit11 0.657722852
orbit37                 orbit37 0.645235999
graph3                   graph3 0.638120655
graph18                 graph18 0.609858069
graph20                 graph20 0.600535506
third                     third 0.599145444
orbit44                 orbit44 0.596400447
graph25                 graph25 0.596064498
orbit38                 orbit38 0.582186848
orbit28                 orbit28 0.569437668
bigcom46               bigcom46 0.558196341
ratio3                   ratio3 0.554325866
graph21                 graph21 0.548265497
orbit52                 orbit52 0.524863241
graph0                   graph0 0.521060287
orbit33                 orbit33 0.510432712
orbit46                 orbit46 0.509881244
graph12                 graph12 0.506207609
graph24                 graph24 0.489621022
orbit27                 orbit27 0.485723436
orbit22                 orbit22 0.480693270
ioratio                 ioratio 0.470958969
orbit19                 orbit19 0.468144650
graph15                 graph15 0.440199616
sixth                     sixth 0.439702687
fifth                     fifth 0.425932594
orbit21                 orbit21 0.425468948
hubscore               hubscore 0.425095432
orbit49                 orbit49 0.408338411
orbit47                 orbit47 0.402083877
close                     close 0.397748343
orbit41                 orbit41 0.392180289
upto_fourth         upto_fourth 0.388615567
graph10                 graph10 0.374824656
orbit20                 orbit20 0.374282178
bigcom33               bigcom33 0.369584101
orbit25                 orbit25 0.361593638
orbit51                 orbit51 0.357438440
orbit9                   orbit9 0.354426761
bigcom25               bigcom25 0.345037071
orbit29                 orbit29 0.335027827
graph26                 graph26 0.311977541
orbit32                 orbit32 0.305595673
bigcom50               bigcom50 0.299458131
orbit7                   orbit7 0.296835946
orbit64                 orbit64 0.283215922
graph7                   graph7 0.280520066
orbit43                 orbit43 0.270608871
orbit58                 orbit58 0.264018589
orbit59                 orbit59 0.260688543
orbit63                 orbit63 0.259773923
graph9                   graph9 0.258160872
orbit1                   orbit1 0.258129063
orbit30                 orbit30 0.256704381
orbit15                 orbit15 0.247150607
second                   second 0.244514721
evcent                   evcent 0.242589839
orbit42                 orbit42 0.241740426
bigcom11               bigcom11 0.239750564
graph2                   graph2 0.238480879
graph13                 graph13 0.237572162
orbit53                 orbit53 0.234634076
orbit65                 orbit65 0.228789031
orbit62                 orbit62 0.228659991
graph8                   graph8 0.227433875
orbit17                 orbit17 0.224190090
orbit6                   orbit6 0.219711771
orbit5                   orbit5 0.216223407
graph28                 graph28 0.215776152
orbit12                 orbit12 0.212182505
upto_third           upto_third 0.209805967
graph27                 graph27 0.209684906
orbit40                 orbit40 0.205163024
graph22                 graph22 0.196813881
orbit66                 orbit66 0.192416872
membership_s38   membership_s38 0.185429618
orbit26                 orbit26 0.173090907
orbit4                   orbit4 0.171829118
orbit61                 orbit61 0.166882831
orbit71                 orbit71 0.154396054
upto_second         upto_second 0.153193527
orbit68                 orbit68 0.150396624
orbit70                 orbit70 0.145104615
orbit13                 orbit13 0.107964880
orbit2                   orbit2 0.106303173
selfinter             selfinter 0.099191310
orbit48                 orbit48 0.091019014
orbit10                 orbit10 0.086710081
membership_s7     membership_s7 0.079785357
orbit60                 orbit60 0.079583522
bigcom34               bigcom34 0.068413994
graph29                 graph29 0.062701029
bigcom36               bigcom36 0.059449402
bigcom297             bigcom297 0.057212946
bigcom307             bigcom307 0.056132884
bigcom4                 bigcom4 0.053552237
bigcom22               bigcom22 0.053454622
bigcom390             bigcom390 0.051800434
orbit69                 orbit69 0.051120688
bigcom419             bigcom419 0.048230343
bigcom87               bigcom87 0.047019945
AP                           AP 0.046377646
bigcom3                 bigcom3 0.036651641
membership_s8     membership_s8 0.036487078
bigcom13               bigcom13 0.036058120
membership_s22   membership_s22 0.035759104
bigcom177             bigcom177 0.031573328
orbit67                 orbit67 0.030632938
coreness               coreness 0.030519571
bigcom441             bigcom441 0.028470878
bigcom318             bigcom318 0.026651148
membership_s19   membership_s19 0.026642555
membership_s21   membership_s21 0.026189484
bigcom18               bigcom18 0.023711293
membership_s31   membership_s31 0.016140001
membership_s37   membership_s37 0.015114388
bigcom9                 bigcom9 0.012887506
membership_s33   membership_s33 0.010299034
orbit57                 orbit57 0.008642068
bigcom15               bigcom15 0.006092570
orbit0                   orbit0 0.000000000
orbit3                   orbit3 0.000000000
orbit8                   orbit8 0.000000000
orbit14                 orbit14 0.000000000
orbit34                 orbit34 0.000000000
orbit55                 orbit55 0.000000000
orbit72                 orbit72 0.000000000
eccrad                   eccrad 0.000000000
first                     first 0.000000000
bigcom1                 bigcom1 0.000000000
bigcom5                 bigcom5 0.000000000
bigcom6                 bigcom6 0.000000000
bigcom8                 bigcom8 0.000000000
bigcom10               bigcom10 0.000000000
bigcom12               bigcom12 0.000000000
bigcom14               bigcom14 0.000000000
bigcom16               bigcom16 0.000000000
bigcom17               bigcom17 0.000000000
bigcom21               bigcom21 0.000000000
bigcom23               bigcom23 0.000000000
bigcom24               bigcom24 0.000000000
bigcom26               bigcom26 0.000000000
bigcom27               bigcom27 0.000000000
bigcom29               bigcom29 0.000000000
bigcom31               bigcom31 0.000000000
bigcom35               bigcom35 0.000000000
bigcom39               bigcom39 0.000000000
bigcom40               bigcom40 0.000000000
bigcom43               bigcom43 0.000000000
bigcom48               bigcom48 0.000000000
bigcom49               bigcom49 0.000000000
bigcom52               bigcom52 0.000000000
bigcom54               bigcom54 0.000000000
bigcom56               bigcom56 0.000000000
bigcom57               bigcom57 0.000000000
bigcom58               bigcom58 0.000000000
bigcom62               bigcom62 0.000000000
bigcom63               bigcom63 0.000000000
bigcom64               bigcom64 0.000000000
bigcom65               bigcom65 0.000000000
bigcom66               bigcom66 0.000000000
bigcom68               bigcom68 0.000000000
bigcom69               bigcom69 0.000000000
bigcom70               bigcom70 0.000000000
bigcom71               bigcom71 0.000000000
bigcom72               bigcom72 0.000000000
bigcom77               bigcom77 0.000000000
bigcom79               bigcom79 0.000000000
bigcom80               bigcom80 0.000000000
bigcom82               bigcom82 0.000000000
bigcom83               bigcom83 0.000000000
bigcom86               bigcom86 0.000000000
bigcom88               bigcom88 0.000000000
bigcom90               bigcom90 0.000000000
bigcom92               bigcom92 0.000000000
bigcom94               bigcom94 0.000000000
bigcom96               bigcom96 0.000000000
bigcom98               bigcom98 0.000000000
bigcom99               bigcom99 0.000000000
bigcom100             bigcom100 0.000000000
bigcom102             bigcom102 0.000000000
bigcom103             bigcom103 0.000000000
bigcom104             bigcom104 0.000000000
bigcom107             bigcom107 0.000000000
bigcom108             bigcom108 0.000000000
bigcom109             bigcom109 0.000000000
bigcom110             bigcom110 0.000000000
bigcom125             bigcom125 0.000000000
bigcom133             bigcom133 0.000000000
bigcom141             bigcom141 0.000000000
bigcom142             bigcom142 0.000000000
bigcom143             bigcom143 0.000000000
bigcom145             bigcom145 0.000000000
bigcom158             bigcom158 0.000000000
bigcom162             bigcom162 0.000000000
bigcom194             bigcom194 0.000000000
bigcom208             bigcom208 0.000000000
bigcom220             bigcom220 0.000000000
bigcom227             bigcom227 0.000000000
bigcom229             bigcom229 0.000000000
bigcom247             bigcom247 0.000000000
bigcom252             bigcom252 0.000000000
bigcom255             bigcom255 0.000000000
bigcom258             bigcom258 0.000000000
bigcom266             bigcom266 0.000000000
bigcom269             bigcom269 0.000000000
bigcom273             bigcom273 0.000000000
bigcom274             bigcom274 0.000000000
bigcom276             bigcom276 0.000000000
bigcom284             bigcom284 0.000000000
bigcom290             bigcom290 0.000000000
bigcom292             bigcom292 0.000000000
bigcom294             bigcom294 0.000000000
bigcom295             bigcom295 0.000000000
bigcom296             bigcom296 0.000000000
bigcom302             bigcom302 0.000000000
bigcom303             bigcom303 0.000000000
bigcom311             bigcom311 0.000000000
bigcom313             bigcom313 0.000000000
bigcom326             bigcom326 0.000000000
bigcom332             bigcom332 0.000000000
bigcom340             bigcom340 0.000000000
bigcom341             bigcom341 0.000000000
bigcom345             bigcom345 0.000000000
bigcom347             bigcom347 0.000000000
bigcom360             bigcom360 0.000000000
bigcom365             bigcom365 0.000000000
bigcom366             bigcom366 0.000000000
bigcom370             bigcom370 0.000000000
bigcom387             bigcom387 0.000000000
bigcom398             bigcom398 0.000000000
bigcom408             bigcom408 0.000000000
bigcom417             bigcom417 0.000000000
bigcom424             bigcom424 0.000000000
bigcom445             bigcom445 0.000000000
bigcom468             bigcom468 0.000000000
membership_s1     membership_s1 0.000000000
membership_s3     membership_s3 0.000000000
membership_s5     membership_s5 0.000000000
membership_s6     membership_s6 0.000000000
membership_s9     membership_s9 0.000000000
membership_s10   membership_s10 0.000000000
membership_s11   membership_s11 0.000000000
membership_s13   membership_s13 0.000000000
membership_s14   membership_s14 0.000000000
membership_s17   membership_s17 0.000000000
membership_s18   membership_s18 0.000000000
membership_s20   membership_s20 0.000000000
membership_s23   membership_s23 0.000000000
membership_s24   membership_s24 0.000000000
membership_s25   membership_s25 0.000000000
membership_s26   membership_s26 0.000000000
membership_s27   membership_s27 0.000000000
membership_s28   membership_s28 0.000000000
membership_s30   membership_s30 0.000000000
membership_s32   membership_s32 0.000000000
membership_s34   membership_s34 0.000000000
membership_s35   membership_s35 0.000000000
membership_s36   membership_s36 0.000000000
[1] "Dataset: all_C Model RF, run: 8 of 10 2015-06-08 09:29:26"
     |      Out-of-bag   |
Tree |      MSE  %Var(y) |
   1 |  0.06774   176.43 |
   2 |  0.06698   174.47 |
   3 |  0.06462   168.31 |
   4 |  0.06039   157.31 |
   5 |  0.06057   157.76 |
   6 |  0.05722   149.05 |
   7 |  0.05616   146.27 |
   8 |  0.05381   140.15 |
   9 |  0.05163   134.48 |
  10 |  0.05047   131.46 |
  11 |  0.04906   127.80 |
  12 |  0.04853   126.40 |
  13 |  0.04748   123.67 |
  14 |  0.04667   121.57 |
  15 |  0.04592   119.61 |
  16 |  0.04527   117.90 |
  17 |  0.04483   116.76 |
  18 |  0.04428   115.33 |
  19 |  0.04389   114.31 |
  20 |  0.04365   113.70 |
  21 |   0.0432   112.53 |
  22 |    0.043   112.00 |
  23 |  0.04268   111.17 |
  24 |  0.04242   110.49 |
  25 |  0.04222   109.97 |
  26 |  0.04214   109.76 |
  27 |  0.04206   109.56 |
  28 |  0.04185   109.00 |
  29 |  0.04179   108.85 |
  30 |  0.04157   108.28 |
  31 |  0.04143   107.90 |
  32 |  0.04133   107.65 |
  33 |  0.04125   107.43 |
  34 |  0.04115   107.17 |
  35 |  0.04101   106.82 |
  36 |  0.04101   106.83 |
  37 |  0.04085   106.40 |
  38 |  0.04082   106.33 |
  39 |  0.04075   106.15 |
  40 |  0.04067   105.93 |
  41 |  0.04063   105.83 |
  42 |  0.04059   105.71 |
  43 |  0.04062   105.81 |
  44 |  0.04058   105.69 |
  45 |  0.04042   105.29 |
  46 |   0.0404   105.22 |
  47 |  0.04037   105.16 |
  48 |  0.04026   104.87 |
  49 |  0.04016   104.61 |
  50 |  0.04014   104.54 |
  51 |  0.04008   104.41 |
  52 |  0.04001   104.20 |
  53 |  0.03998   104.12 |
  54 |  0.03995   104.05 |
  55 |  0.03996   104.08 |
  56 |  0.03995   104.05 |
  57 |   0.0399   103.92 |
  58 |  0.03984   103.77 |
  59 |  0.03983   103.74 |
  60 |  0.03982   103.71 |
  61 |  0.03979   103.63 |
  62 |  0.03973   103.48 |
  63 |  0.03975   103.54 |
  64 |   0.0397   103.41 |
  65 |  0.03965   103.27 |
  66 |  0.03964   103.24 |
  67 |  0.03966   103.31 |
  68 |  0.03967   103.32 |
  69 |  0.03964   103.26 |
  70 |  0.03953   102.97 |
  71 |   0.0395   102.88 |
  72 |  0.03948   102.84 |
  73 |  0.03948   102.83 |
  74 |  0.03941   102.65 |
  75 |  0.03945   102.76 |
  76 |  0.03945   102.74 |
  77 |  0.03942   102.69 |
  78 |   0.0394   102.63 |
  79 |  0.03936   102.52 |
  80 |  0.03931   102.40 |
  81 |  0.03928   102.32 |
  82 |  0.03926   102.26 |
  83 |  0.03925   102.23 |
  84 |  0.03923   102.17 |
  85 |  0.03921   102.12 |
  86 |  0.03918   102.06 |
  87 |  0.03916   102.00 |
  88 |  0.03916   101.99 |
  89 |  0.03915   101.98 |
  90 |  0.03914   101.96 |
  91 |  0.03912   101.90 |
  92 |   0.0391   101.83 |
  93 |   0.0391   101.85 |
  94 |  0.03907   101.77 |
  95 |  0.03905   101.72 |
  96 |  0.03903   101.67 |
  97 |  0.03903   101.66 |
  98 |  0.03903   101.66 |
  99 |  0.03902   101.62 |
 100 |  0.03901   101.60 |
[1] "Random Forest variable coefficients"
                      %IncMSE IncNodePurity
graph5           5.685900e-03  2.085470e+00
graph6           2.981018e-03  1.782385e+00
graph7           1.278065e-03  6.636501e-01
graph8           1.521249e-04  3.683848e-01
graph9           2.664485e-03  1.624926e+00
graph10          6.687525e-03  2.554416e+00
graph11          7.882163e-03  3.167430e+00
graph12          6.850875e-03  2.418491e+00
graph13          5.284782e-03  2.534967e+00
graph14          4.079579e-03  2.273046e+00
graph15          5.179484e-03  1.879241e+00
graph16          8.459829e-03  3.284476e+00
graph17          5.307828e-03  2.532777e+00
graph18          1.970615e-03  1.039669e+00
graph19          7.360300e-03  3.221787e+00
graph20          6.393001e-03  2.461976e+00
graph21          2.491666e-03  1.731210e+00
graph22          4.930352e-04  1.022592e+00
graph23          6.113791e-03  2.717928e+00
graph24          1.321803e-03  8.772001e-01
graph25          2.695757e-03  1.479579e+00
graph26          2.867808e-04  3.237718e-01
graph27          2.389441e-04  4.204991e-01
graph28          1.278827e-04  4.566039e-01
graph29          9.634155e-06  4.066714e-02
orbit0           1.751581e-03  1.020673e+00
orbit1           3.117108e-03  1.722190e+00
orbit2           8.317923e-03  1.810048e+00
orbit3           4.431610e-04  4.549552e-01
orbit4           5.552058e-03  1.707740e+00
orbit5           1.108383e-02  1.805351e+00
orbit6           4.884438e-03  2.124244e+00
orbit7           1.096908e-02  1.508028e+00
orbit8           2.103486e-03  1.382767e+00
orbit9           3.686983e-03  2.494594e+00
orbit10          1.800767e-03  6.387273e-01
orbit11          2.216056e-03  1.024303e+00
orbit12          9.757013e-04  8.373717e-01
orbit13          3.447253e-04  4.490342e-01
orbit14          1.403342e-04  2.786926e-01
orbit15          2.435808e-03  1.803122e+00
orbit16          1.500481e-02  2.783397e+00
orbit17          7.359257e-03  1.991034e+00
orbit18          1.574543e-02  3.741462e+00
orbit19          7.552419e-03  2.156049e+00
orbit20          1.153283e-02  1.782131e+00
orbit21          1.305947e-02  1.980375e+00
orbit22          6.933694e-03  3.230069e+00
orbit23          1.388898e-02  2.082129e+00
orbit24          7.489267e-03  2.518052e+00
orbit25          2.523791e-03  1.166225e+00
orbit26          2.229252e-03  9.684732e-01
orbit27          9.931855e-03  2.928282e+00
orbit28          1.559325e-02  2.289949e+00
orbit29          1.192007e-03  1.262137e+00
orbit30          1.418905e-03  1.256724e+00
orbit31          6.572755e-03  2.761835e+00
orbit32          1.675609e-03  1.310405e+00
orbit33          6.308921e-03  1.053911e+00
orbit34          3.811531e-03  1.609409e+00
orbit35          9.522769e-03  4.157021e+00
orbit36          8.146201e-03  2.545346e+00
orbit37          7.085156e-03  2.304288e+00
orbit38          4.716516e-03  1.905851e+00
orbit39          7.341515e-03  3.135969e+00
orbit40          2.110165e-03  1.127009e+00
orbit41          1.024481e-03  8.023262e-01
orbit42          1.257778e-03  7.112849e-01
orbit43          1.170351e-03  1.104675e+00
orbit44          1.172734e-03  7.569829e-01
orbit45          1.038813e-02  4.109415e+00
orbit46          1.003661e-03  1.498000e+00
orbit47          1.701417e-03  1.081336e+00
orbit48          3.184982e-04  4.400013e-01
orbit49          3.407633e-03  1.923773e+00
orbit50          3.735201e-03  1.896168e+00
orbit51          3.012926e-03  1.791717e+00
orbit52          2.475445e-03  1.800445e+00
orbit53          1.787723e-03  1.170673e+00
orbit54          4.096852e-04  1.305596e+00
orbit55          4.376423e-04  3.958473e-01
orbit56          5.502376e-03  3.415222e+00
orbit57          1.075631e-03  2.775932e-01
orbit58          4.033344e-04  8.804880e-01
orbit59          1.012206e-03  9.370862e-01
orbit60          1.156000e-04  4.320665e-01
orbit61          4.937519e-04  7.655027e-01
orbit62          2.377311e-03  1.569929e+00
orbit63          3.709113e-04  7.391538e-01
orbit64          9.525662e-04  6.920612e-01
orbit65          8.930229e-04  8.952322e-01
orbit66          1.587698e-04  1.747531e-01
orbit67          1.789959e-04  3.018770e-01
orbit68          1.968358e-04  7.130343e-01
orbit69          1.947051e-05  1.806685e-01
orbit70          1.338804e-04  3.398128e-01
orbit71          7.988708e-05  1.690293e-01
orbit72          2.349165e-05  1.426875e-01
AP               3.805701e-04  4.099115e-01
bet              3.718112e-02  8.323669e+00
ecc              6.038619e-04  8.442737e-01
eccrad           5.046789e-04  6.322503e-01
close            7.204970e-03  1.784173e+00
constraint       7.977415e-03  2.433686e+00
coreness         3.015685e-03  8.304944e-01
knn              5.493129e-03  3.851874e+00
hubscore         5.860065e-03  2.706108e+00
pagerank         9.759721e-03  6.287908e+00
trans            2.547556e-03  1.613502e+00
first            5.472866e-04  6.182740e-01
second           3.297359e-03  1.603627e+00
third            1.403285e-02  2.397118e+00
fourth           5.727029e-03  4.201240e+00
fifth            5.310858e-03  2.709279e+00
sixth            9.123714e-03  3.322525e+00
selfinter        1.739889e-05  4.636127e-01
V1               3.704666e-03  6.362370e+00
V2               3.772619e-03  8.956620e+00
evcent           5.090712e-03  1.793598e+00
upto_second      2.553897e-03  1.912618e+00
upto_third       8.169046e-03  2.150523e+00
upto_fourth      9.120484e-03  2.003790e+00
upto_fifth       1.280696e-02  2.564744e+00
upto_sixth       1.454231e-02  3.400887e+00
ratio1           4.789074e-03  4.049290e+00
ratio2           6.047701e-03  5.968073e+00
ratio3           1.274582e-02  4.045665e+00
ratio4           1.168660e-02  4.102955e+00
ratio5           8.081010e-03  8.155200e+00
ratio6           6.959461e-03  3.925123e+00
walktrap_vertex  5.139477e-03  6.412380e+00
bigcom1          2.899740e-04  3.006973e-01
bigcom2          1.438031e-03  1.660568e+00
bigcom3          2.806991e-04  5.931112e-01
bigcom4          7.983332e-05  1.855751e-01
bigcom5          0.000000e+00  0.000000e+00
bigcom6          0.000000e+00  2.393918e-18
bigcom8         -7.417174e-06  4.023923e-02
bigcom9          3.656513e-05  5.175927e-01
bigcom10         3.286821e-05  2.720761e-01
bigcom11         1.332270e-05  4.870982e-01
bigcom12         0.000000e+00  3.122502e-19
bigcom13        -4.723583e-05  5.287470e-01
bigcom14         0.000000e+00  3.469447e-20
bigcom15        -3.711573e-05  3.555336e-01
bigcom16         0.000000e+00  0.000000e+00
bigcom17         0.000000e+00  2.289835e-18
bigcom18         7.954684e-06  5.114594e-01
bigcom21         0.000000e+00  2.220446e-18
bigcom22        -2.017777e-05  7.213410e-01
bigcom23         0.000000e+00  4.822531e-18
bigcom24         0.000000e+00  2.255141e-18
bigcom25         7.114585e-04  8.642516e-01
bigcom26         0.000000e+00  0.000000e+00
bigcom27         0.000000e+00  4.510281e-19
bigcom29         0.000000e+00  0.000000e+00
bigcom31         0.000000e+00  4.891920e-18
bigcom33         2.528963e-04  9.682023e-01
bigcom34         2.986191e-05  5.117094e-01
bigcom35         0.000000e+00  3.469447e-20
bigcom36         5.301832e-06  4.623902e-01
bigcom39         0.000000e+00  2.567391e-18
bigcom40         0.000000e+00  6.938894e-20
bigcom43         1.974419e-05  2.702952e-01
bigcom46        -3.239757e-05  7.765819e-01
bigcom48         0.000000e+00  2.393918e-18
bigcom49         0.000000e+00  2.220446e-18
bigcom50        -4.790847e-05  5.849666e-01
bigcom52         0.000000e+00  2.359224e-18
bigcom54         0.000000e+00  0.000000e+00
bigcom56         0.000000e+00  2.220446e-18
bigcom57         1.647941e-05  6.189565e-02
bigcom58         0.000000e+00  6.938894e-20
bigcom62         0.000000e+00  0.000000e+00
bigcom63         0.000000e+00  2.289835e-18
bigcom64         0.000000e+00  0.000000e+00
bigcom65         0.000000e+00  2.255141e-18
bigcom66         0.000000e+00  0.000000e+00
bigcom68        -1.168036e-05  2.054131e-01
bigcom69         0.000000e+00  0.000000e+00
bigcom70         0.000000e+00  0.000000e+00
bigcom71         0.000000e+00  0.000000e+00
bigcom72         0.000000e+00  2.220446e-18
bigcom77         0.000000e+00  4.440892e-18
bigcom79         0.000000e+00  9.055257e-18
bigcom80         0.000000e+00  0.000000e+00
bigcom82         0.000000e+00  2.220446e-18
bigcom83         0.000000e+00  3.295975e-19
bigcom86         0.000000e+00  0.000000e+00
bigcom87        -6.067522e-06  4.156123e-01
bigcom88         0.000000e+00  3.122502e-19
bigcom90         0.000000e+00  4.440892e-18
bigcom92         0.000000e+00  0.000000e+00
bigcom94         3.336987e-06  3.626049e-01
bigcom96         0.000000e+00  0.000000e+00
bigcom98         0.000000e+00  0.000000e+00
bigcom99        -5.840978e-06  1.865477e-01
bigcom100        0.000000e+00  2.775558e-19
bigcom102        0.000000e+00  4.440892e-18
bigcom103        0.000000e+00  0.000000e+00
bigcom104        0.000000e+00  0.000000e+00
bigcom107        0.000000e+00  6.696033e-18
bigcom108        0.000000e+00  1.332268e-17
bigcom109        6.714092e-06  1.729079e-01
bigcom110       -6.744251e-06  4.489753e-01
bigcom125        0.000000e+00  4.440892e-18
bigcom133        0.000000e+00  3.469447e-20
bigcom141        0.000000e+00  1.387779e-19
bigcom142        0.000000e+00  2.775558e-19
bigcom143        0.000000e+00  2.255141e-18
bigcom145        0.000000e+00  6.661338e-18
bigcom158        0.000000e+00  4.440892e-18
bigcom162       -3.137968e-06  2.528013e-01
bigcom177        1.243590e-05  5.465663e-01
bigcom194        0.000000e+00  0.000000e+00
bigcom208        1.608270e-05  4.293118e-01
bigcom220        0.000000e+00  6.765422e-18
bigcom227        0.000000e+00  2.220446e-18
bigcom229        0.000000e+00  3.469447e-20
bigcom247        0.000000e+00  1.040834e-19
bigcom252        0.000000e+00  1.387779e-19
bigcom255        0.000000e+00  3.469447e-20
bigcom258        0.000000e+00  4.475587e-18
bigcom266        0.000000e+00  2.220446e-18
bigcom269        0.000000e+00  0.000000e+00
bigcom273        0.000000e+00  0.000000e+00
bigcom274        0.000000e+00  4.440892e-18
bigcom276        0.000000e+00  3.469447e-20
bigcom284        0.000000e+00  2.220446e-18
bigcom290        0.000000e+00  1.387779e-19
bigcom292        0.000000e+00  6.938894e-20
bigcom294        0.000000e+00  8.326673e-19
bigcom295        0.000000e+00  3.469447e-20
bigcom296        0.000000e+00  0.000000e+00
bigcom297       -2.844705e-05  4.708712e-01
bigcom302        0.000000e+00  3.469447e-20
bigcom303       -5.532456e-06  1.232343e-01
bigcom307        1.768806e-05  7.043100e-01
bigcom311        0.000000e+00  3.469447e-20
bigcom313        0.000000e+00  2.220446e-18
bigcom318        3.096361e-05  3.549483e-01
bigcom326        0.000000e+00  2.498002e-18
bigcom332        0.000000e+00  4.440892e-18
bigcom340        0.000000e+00  3.469447e-20
bigcom341        0.000000e+00  0.000000e+00
bigcom345        0.000000e+00  0.000000e+00
bigcom347        0.000000e+00  3.469447e-20
bigcom360        0.000000e+00  2.220446e-18
bigcom365        0.000000e+00  0.000000e+00
bigcom366        0.000000e+00  0.000000e+00
bigcom370        0.000000e+00  2.220446e-18
bigcom387        0.000000e+00  0.000000e+00
bigcom390       -3.430205e-05  5.658226e-01
bigcom398        0.000000e+00  1.387779e-19
bigcom408        0.000000e+00  0.000000e+00
bigcom417        0.000000e+00  8.571429e-03
bigcom419       -4.543283e-05  5.739578e-01
bigcom424        0.000000e+00  0.000000e+00
bigcom441        3.501778e-06  5.003136e-01
bigcom445        0.000000e+00  2.220446e-18
bigcom468        0.000000e+00  0.000000e+00
spin_vertex      4.105531e-03  6.656148e+00
membership_s1    0.000000e+00  0.000000e+00
membership_s3    7.154265e-05  4.419399e-01
membership_s4    1.034506e-03  2.129380e+00
membership_s5    0.000000e+00  3.469447e-20
membership_s6    2.578605e-05  5.232287e-01
membership_s7    3.546925e-06  4.090348e-01
membership_s8    2.997133e-05  6.091440e-01
membership_s9   -1.259060e-05  1.580868e-01
membership_s10  -1.470233e-05  2.328821e-01
membership_s11  -6.218360e-06  1.662500e-01
membership_s12   5.864695e-04  1.813326e+00
membership_s13  -2.370409e-06  5.429519e-02
membership_s14   2.631097e-05  3.527347e-01
membership_s16   2.417376e-03  4.742312e+00
membership_s17   6.809878e-06  4.148727e-02
membership_s18   0.000000e+00  7.285839e-19
membership_s19  -1.077019e-05  1.253997e-01
membership_s20   4.045083e-04  3.393514e-01
membership_s21  -7.594087e-05  2.858829e-01
membership_s22  -1.738670e-05  3.389308e-01
membership_s23   3.081594e-05  7.361569e-02
membership_s24   2.986611e-06  4.366320e-02
membership_s25   0.000000e+00  4.510281e-18
membership_s26   2.200684e-05  2.749218e-01
membership_s27   0.000000e+00  3.469447e-20
membership_s28   0.000000e+00  1.040834e-19
membership_s30   0.000000e+00  3.816392e-19
membership_s31   1.722596e-05  2.308292e-01
membership_s32   2.365831e-05  2.068282e-01
membership_s33   1.081779e-05  5.027905e-01
membership_s34   0.000000e+00  2.775558e-19
membership_s35   0.000000e+00  3.469447e-20
membership_s36   0.000000e+00  2.220446e-18
membership_s37   2.257086e-05  3.095632e-01
membership_s38   3.014712e-04  5.138042e-01
adhesion         1.414612e-02  4.424162e+00
cohesion         1.332410e-02  4.731250e+00
inner            3.745898e-03  7.347063e+00
outer            9.178632e-03  6.216440e+00
ioratio          8.387728e-03  4.742288e+00
comsize          5.673410e-03  6.888998e+00
[1] "Dataset: all_C Model GLM, run: 8 of 10 2015-06-08 09:37:20"
[1] "glmnet variable coefficients"
                     [,1]          [,2]
(Intercept)     -3.178264 -6.750819e+00
graph0           0.000000  6.196899e-03
graph1           0.000000 -2.349146e-07
graph2           0.000000  1.654848e-03
graph3           0.000000  7.089351e-07
graph4           0.000000 -2.863188e-07
graph5           0.000000 -2.922020e-05
graph6           0.000000 -7.767123e-06
graph7           0.000000 -1.745529e-04
graph8           0.000000 -8.317133e-05
graph9           0.000000  0.000000e+00
graph10          0.000000  0.000000e+00
graph11          0.000000  0.000000e+00
graph12          0.000000  0.000000e+00
graph13          0.000000  0.000000e+00
graph14          0.000000  0.000000e+00
graph15          0.000000  2.716098e-06
graph16          0.000000  0.000000e+00
graph17          0.000000  7.229750e-08
graph18          0.000000 -3.039792e-05
graph19          0.000000  0.000000e+00
graph20          0.000000 -6.632600e-08
graph21          0.000000  0.000000e+00
graph22          0.000000  0.000000e+00
graph23          0.000000  0.000000e+00
graph24          0.000000  0.000000e+00
graph25          0.000000 -2.129560e-06
graph26          0.000000  0.000000e+00
graph27          0.000000  0.000000e+00
graph28          0.000000 -3.029979e-06
graph29          0.000000  5.873067e-05
orbit0           0.000000  5.568625e-03
orbit1           0.000000  6.707600e-08
orbit2           0.000000 -8.537823e-06
orbit3           0.000000  2.643273e-03
orbit4           0.000000  6.949998e-07
orbit5           0.000000  1.452892e-06
orbit6           0.000000 -7.553927e-07
orbit7           0.000000 -3.312588e-08
orbit8           0.000000 -2.957045e-05
orbit9           0.000000 -3.815581e-05
orbit10          0.000000 -1.069641e-06
orbit11          0.000000 -1.927692e-05
orbit12          0.000000 -8.267335e-04
orbit13          0.000000 -1.205473e-04
orbit14          0.000000 -8.776745e-05
orbit15          0.000000 -5.552311e-07
orbit16          0.000000 -5.269972e-12
orbit17          0.000000  4.461309e-07
orbit18          0.000000 -6.368728e-08
orbit19          0.000000  3.956503e-08
orbit20          0.000000 -1.315581e-08
orbit21          0.000000  0.000000e+00
orbit22          0.000000  3.835252e-08
orbit23          0.000000 -2.409516e-09
orbit24          0.000000 -6.474812e-07
orbit25          0.000000  2.489335e-06
orbit26          0.000000 -5.616403e-08
orbit27          0.000000  0.000000e+00
orbit28          0.000000 -3.538837e-09
orbit29          0.000000  0.000000e+00
orbit30          0.000000 -1.193340e-06
orbit31          0.000000 -7.964282e-09
orbit32          0.000000 -9.172190e-07
orbit33          0.000000  5.350164e-07
orbit34          0.000000  0.000000e+00
orbit35          0.000000 -1.102868e-06
orbit36          0.000000  6.329466e-07
orbit37          0.000000 -1.119973e-06
orbit38          0.000000  4.372314e-07
orbit39          0.000000 -3.486043e-06
orbit40          0.000000  2.100107e-06
orbit41          0.000000  0.000000e+00
orbit42          0.000000  1.150692e-07
orbit43          0.000000 -1.393022e-04
orbit44          0.000000 -7.799541e-06
orbit45          0.000000  9.769271e-06
orbit46          0.000000 -2.896772e-06
orbit47          0.000000 -1.044072e-06
orbit48          0.000000  2.633115e-06
orbit49          0.000000  5.309730e-06
orbit50          0.000000 -8.068230e-06
orbit51          0.000000  0.000000e+00
orbit52          0.000000  4.336205e-05
orbit53          0.000000 -2.708155e-06
orbit54          0.000000 -1.677374e-06
orbit55          0.000000  0.000000e+00
orbit56          0.000000  1.377103e-04
orbit57          0.000000 -1.921977e-05
orbit58          0.000000  1.906651e-05
orbit59          0.000000  9.400822e-06
orbit60          0.000000 -7.450484e-05
orbit61          0.000000  1.372744e-04
orbit62          0.000000 -1.795225e-04
orbit63          0.000000 -1.581999e-05
orbit64          0.000000 -1.311690e-05
orbit65          0.000000  1.728749e-04
orbit66          0.000000  1.195207e-04
orbit67          0.000000 -2.061162e-07
orbit68          0.000000  0.000000e+00
orbit69          0.000000  0.000000e+00
orbit70          0.000000  7.717718e-04
orbit71          0.000000 -2.170053e-04
orbit72          0.000000  1.117024e-04
AP               0.000000  1.679198e-02
bet              0.000000 -2.864751e-06
ecc              0.000000 -1.782896e-02
eccrad           0.000000 -1.182875e-01
close            0.000000  2.894986e+00
constraint       0.000000 -4.343086e-01
coreness         0.000000 -3.122198e-04
knn              0.000000 -4.274571e-03
hubscore         0.000000  4.251639e-02
pagerank         0.000000 -1.553239e+00
trans            0.000000 -3.499476e-01
first            0.000000  5.712033e-03
second           0.000000 -3.634121e-05
third            0.000000  1.092614e-04
fourth           0.000000  0.000000e+00
fifth            0.000000  0.000000e+00
sixth            0.000000 -1.202193e-05
selfinter        0.000000 -7.599085e-02
V1               0.000000 -5.396339e-03
V2               0.000000 -9.075051e-01
evcent           0.000000  6.014791e-02
upto_second      0.000000 -7.132331e-06
upto_third       0.000000  2.097842e-05
upto_fourth      0.000000  2.089012e-06
upto_fifth       0.000000  3.566320e-05
upto_sixth       0.000000  1.069886e-05
ratio1           0.000000  1.343304e-03
ratio2           0.000000 -1.085708e-03
ratio3           0.000000  5.315237e-03
ratio4           0.000000  2.812999e-03
ratio5           0.000000 -4.781008e-02
ratio6           0.000000  4.213490e-06
walktrap_vertex  0.000000 -1.620858e-01
bigcom1          0.000000 -1.134433e-01
bigcom2          0.000000  1.937301e-01
bigcom3          0.000000 -5.552239e-02
bigcom4          0.000000 -6.711681e-01
bigcom5          0.000000 -1.271942e+00
bigcom6          0.000000 -1.209442e+00
bigcom8          0.000000 -2.606575e-01
bigcom9          0.000000  6.161573e-01
bigcom10         0.000000 -3.600005e-01
bigcom11         0.000000  8.013798e-01
bigcom12         0.000000 -7.164602e-01
bigcom13         0.000000  1.059708e-01
bigcom14         0.000000 -7.092877e-01
bigcom15         0.000000  7.184327e-01
bigcom16         0.000000 -1.412460e+00
bigcom17         0.000000 -1.188354e+00
bigcom18         0.000000  2.690170e-01
bigcom21         0.000000 -7.628012e-01
bigcom22         0.000000  2.182157e+00
bigcom23         0.000000 -1.228950e+00
bigcom24         0.000000 -1.163475e+00
bigcom25         0.000000 -1.198764e-01
bigcom26         0.000000 -6.716570e-01
bigcom27         0.000000 -1.161733e+00
bigcom29         0.000000 -7.919043e-01
bigcom31         0.000000 -1.406663e+00
bigcom33         0.000000  3.167054e-01
bigcom34         0.000000 -1.383442e-01
bigcom35         0.000000 -6.131349e-01
bigcom36         0.000000  2.551865e+00
bigcom39         0.000000 -1.376487e+00
bigcom40         0.000000 -7.413359e-01
bigcom43         0.000000 -1.774552e-02
bigcom46         0.000000  1.311104e+00
bigcom48         0.000000 -1.180404e+00
bigcom49         0.000000 -1.360735e-01
bigcom50         0.000000  8.442086e-01
bigcom52         0.000000 -1.201096e+00
bigcom54         0.000000 -8.878982e-01
bigcom56         0.000000 -1.172075e+00
bigcom57         0.000000 -5.192115e-01
bigcom58         0.000000 -6.201603e-01
bigcom62         0.000000 -1.102905e+00
bigcom63         0.000000 -9.042454e-01
bigcom64         0.000000 -4.884743e-01
bigcom65         0.000000 -1.283975e+00
bigcom66         0.000000  0.000000e+00
bigcom68         0.000000  8.193915e-01
bigcom69         0.000000 -5.120042e-01
bigcom70         0.000000 -5.592159e-01
bigcom71         0.000000 -4.498954e-01
bigcom72         0.000000 -5.210155e-01
bigcom77         0.000000 -7.559362e-01
bigcom79         0.000000 -1.019272e+00
bigcom80         0.000000 -8.852824e-01
bigcom82         0.000000 -8.530548e-01
bigcom83         0.000000 -1.084249e+00
bigcom86         0.000000 -6.610147e-01
bigcom87         0.000000  1.194740e+00
bigcom88         0.000000 -1.610830e+00
bigcom90         0.000000 -9.877285e-01
bigcom92         0.000000 -1.009761e+00
bigcom94         0.000000  7.967965e-01
bigcom96         0.000000 -1.000919e+00
bigcom98         0.000000 -1.185935e+00
bigcom99         0.000000  2.764435e-01
bigcom100        0.000000 -9.347092e-01
bigcom102        0.000000 -4.697603e-01
bigcom103        0.000000 -3.185987e-01
bigcom104        0.000000 -1.189096e+00
bigcom107        0.000000  0.000000e+00
bigcom108        0.000000 -1.049609e+00
bigcom109        0.000000  1.209659e-02
bigcom110        0.000000  4.076547e-01
bigcom125        0.000000 -9.489661e-01
bigcom133        0.000000 -7.730928e-01
bigcom141        0.000000 -2.893043e-01
bigcom142        0.000000 -1.060960e+00
bigcom143        0.000000 -8.607522e-01
bigcom145        0.000000 -6.313783e-01
bigcom158        0.000000 -4.210663e-01
bigcom162        0.000000  3.105049e-01
bigcom177        0.000000  7.945432e-02
bigcom194        0.000000 -4.700196e-01
bigcom208        0.000000  9.614953e-01
bigcom220        0.000000 -1.091974e+00
bigcom227        0.000000 -5.241925e-02
bigcom229        0.000000 -4.485828e-01
bigcom247        0.000000 -2.665750e+00
bigcom252        0.000000 -8.559812e-01
bigcom255        0.000000 -7.750326e-01
bigcom258        0.000000 -1.829204e+00
bigcom266        0.000000 -1.075771e+00
bigcom269        0.000000 -6.228286e-01
bigcom273        0.000000 -1.262893e+00
bigcom274        0.000000 -9.371068e-01
bigcom276        0.000000 -7.303423e-01
bigcom284        0.000000 -1.825573e-01
bigcom290        0.000000 -1.257303e+00
bigcom292        0.000000 -8.387395e-01
bigcom294        0.000000 -9.701131e-01
bigcom295        0.000000 -1.313595e+00
bigcom296        0.000000 -5.917720e-01
bigcom297        0.000000  1.700088e+00
bigcom302        0.000000 -9.246432e-01
bigcom303        0.000000  6.645686e-01
bigcom307        0.000000  2.054884e+00
bigcom311        0.000000 -1.060009e+00
bigcom313        0.000000 -5.695023e-01
bigcom318        0.000000  1.084719e+00
bigcom326        0.000000 -6.894244e-01
bigcom332        0.000000 -6.157820e-01
bigcom340        0.000000  0.000000e+00
bigcom341        0.000000 -2.633298e-01
bigcom345        0.000000 -1.225526e+00
bigcom347        0.000000 -1.150746e+00
bigcom360        0.000000 -8.980862e-01
bigcom365        0.000000 -6.972396e-01
bigcom366        0.000000 -6.924493e-01
bigcom370        0.000000 -6.929575e-01
bigcom387        0.000000 -9.200803e-01
bigcom390        0.000000  1.122100e+00
bigcom398        0.000000 -5.555360e-02
bigcom408        0.000000 -7.669499e-01
bigcom417        0.000000 -5.655605e-01
bigcom419        0.000000  2.534466e+00
bigcom424        0.000000 -7.325743e-01
bigcom441        0.000000  1.849872e+00
bigcom445        0.000000 -6.684104e-01
bigcom468        0.000000 -7.280416e-01
spin_vertex      0.000000 -5.711820e-01
membership_s1    0.000000 -3.111507e-01
membership_s3    0.000000  1.475981e-01
membership_s4    0.000000  5.408036e-01
membership_s5    0.000000 -8.394820e-01
membership_s6    0.000000  1.774718e+00
membership_s7    0.000000  2.627977e-01
membership_s8    0.000000 -3.798374e-03
membership_s9    0.000000 -8.157756e-02
membership_s10   0.000000  2.354942e-02
membership_s11   0.000000 -8.032215e-02
membership_s12   0.000000  4.428254e-01
membership_s13   0.000000  9.398429e-02
membership_s14   0.000000  6.174067e-01
membership_s16   0.000000  1.015478e+00
membership_s17   0.000000 -8.726940e-01
membership_s18   0.000000 -1.110774e+00
membership_s19   0.000000 -1.976825e-01
membership_s20   0.000000  6.209708e-02
membership_s21   0.000000  2.600801e-05
membership_s22   0.000000  1.005533e+00
membership_s23   0.000000 -6.485205e-01
membership_s24   0.000000 -4.960042e-01
membership_s25   0.000000 -1.127914e+00
membership_s26   0.000000 -1.708981e-01
membership_s27   0.000000 -9.043125e-01
membership_s28   0.000000 -1.260030e+00
membership_s30   0.000000 -1.299555e+00
membership_s31   0.000000 -2.562810e-01
membership_s32   0.000000 -8.832507e-01
membership_s33   0.000000 -1.602642e-01
membership_s34   0.000000 -6.859735e-01
membership_s35   0.000000 -8.213287e-01
membership_s36   0.000000 -5.992997e-01
membership_s37   0.000000  2.249334e-02
membership_s38   0.000000  1.849359e-01
adhesion         0.000000 -1.686700e-06
cohesion         0.000000  7.078626e-07
inner            0.000000  1.304308e-04
outer            0.000000  1.936093e-05
ioratio          0.000000 -1.232271e-02
comsize          0.000000  1.991911e-04
[1] "Dataset: all_C Model GBM, run: 9 of 10 2015-06-08 09:38:44"
Iter   TrainDeviance   ValidDeviance   StepSize   Improve
     1        0.3476             nan     0.0100    0.0005
     2        0.3461             nan     0.0100    0.0004
     3        0.3447             nan     0.0100    0.0004
     4        0.3439             nan     0.0100    0.0002
     5        0.3426             nan     0.0100    0.0004
     6        0.3417             nan     0.0100    0.0001
     7        0.3407             nan     0.0100    0.0003
     8        0.3395             nan     0.0100    0.0002
     9        0.3385             nan     0.0100    0.0002
    10        0.3378             nan     0.0100    0.0002
    20        0.3303             nan     0.0100    0.0001
    40        0.3180             nan     0.0100    0.0001
    60        0.3088             nan     0.0100    0.0000
    80        0.3013             nan     0.0100    0.0000
   100        0.2953             nan     0.0100   -0.0000
   120        0.2891             nan     0.0100   -0.0000
   140        0.2840             nan     0.0100   -0.0000
   160        0.2794             nan     0.0100    0.0000
   180        0.2751             nan     0.0100    0.0000
   200        0.2711             nan     0.0100   -0.0000
   220        0.2680             nan     0.0100   -0.0000
   240        0.2642             nan     0.0100   -0.0000
   260        0.2608             nan     0.0100    0.0000
   280        0.2576             nan     0.0100   -0.0000
   300        0.2542             nan     0.0100   -0.0000
   320        0.2508             nan     0.0100   -0.0000
   340        0.2479             nan     0.0100   -0.0000
   360        0.2451             nan     0.0100   -0.0000
   380        0.2425             nan     0.0100   -0.0000
   400        0.2398             nan     0.0100   -0.0000
   420        0.2373             nan     0.0100   -0.0000
   434        0.2354             nan     0.0100   -0.0000

[1] "GBM variable coefficients"
                            var     rel.inf
spin_vertex         spin_vertex 4.385330317
bet                         bet 3.806011274
ratio5                   ratio5 3.432530400
inner                     inner 3.332380639
membership_s16   membership_s16 2.894921495
comsize                 comsize 2.708433570
walktrap_vertex walktrap_vertex 2.501454424
V2                           V2 2.344728653
V1                           V1 2.124277278
knn                         knn 1.928108850
outer                     outer 1.883079731
pagerank               pagerank 1.715086387
ratio4                   ratio4 1.520490442
bigcom2                 bigcom2 1.427182660
ratio2                   ratio2 1.310448642
orbit45                 orbit45 1.208008167
fourth                   fourth 1.207588617
membership_s4     membership_s4 1.130129647
orbit36                 orbit36 1.103398176
ratio6                   ratio6 1.036944366
upto_sixth           upto_sixth 1.036492659
graph17                 graph17 1.030232389
orbit39                 orbit39 0.962497466
orbit35                 orbit35 0.953775392
trans                     trans 0.911695820
adhesion               adhesion 0.903289992
orbit18                 orbit18 0.900195087
graph4                   graph4 0.894638166
graph11                 graph11 0.893593921
graph5                   graph5 0.891686473
constraint           constraint 0.855688004
graph20                 graph20 0.838721527
graph23                 graph23 0.832062902
orbit24                 orbit24 0.816725886
orbit56                 orbit56 0.805188707
graph14                 graph14 0.799435055
orbit31                 orbit31 0.791072150
orbit9                   orbit9 0.786294190
membership_s12   membership_s12 0.771792817
orbit27                 orbit27 0.769495193
third                     third 0.766048053
orbit50                 orbit50 0.765942837
graph15                 graph15 0.760862714
ioratio                 ioratio 0.757401936
orbit11                 orbit11 0.735145896
ratio1                   ratio1 0.726386261
orbit19                 orbit19 0.724720777
orbit37                 orbit37 0.701762844
graph12                 graph12 0.699908985
cohesion               cohesion 0.689496221
ratio3                   ratio3 0.688879775
graph19                 graph19 0.687355540
sixth                     sixth 0.679793618
orbit51                 orbit51 0.650448077
graph0                   graph0 0.649454718
orbit30                 orbit30 0.648604586
graph16                 graph16 0.639499327
orbit23                 orbit23 0.629966322
orbit33                 orbit33 0.600852728
orbit38                 orbit38 0.573744287
orbit62                 orbit62 0.573532720
orbit28                 orbit28 0.547495590
fifth                     fifth 0.545955516
graph13                 graph13 0.535129550
bigcom11               bigcom11 0.527690609
orbit52                 orbit52 0.512645069
graph3                   graph3 0.501484240
graph21                 graph21 0.500512874
orbit20                 orbit20 0.499226546
graph25                 graph25 0.486370647
graph22                 graph22 0.483024847
graph1                   graph1 0.478679540
orbit5                   orbit5 0.472232700
second                   second 0.457462571
orbit25                 orbit25 0.450284358
orbit46                 orbit46 0.448073667
bigcom46               bigcom46 0.443437621
graph26                 graph26 0.440940322
orbit6                   orbit6 0.431601103
graph10                 graph10 0.428706660
hubscore               hubscore 0.419069979
orbit40                 orbit40 0.412032932
bigcom25               bigcom25 0.400270634
orbit26                 orbit26 0.387674837
bigcom50               bigcom50 0.383351238
orbit54                 orbit54 0.372923327
upto_fifth           upto_fifth 0.370152467
graph2                   graph2 0.368269178
orbit17                 orbit17 0.366227239
orbit12                 orbit12 0.363551267
orbit65                 orbit65 0.359279684
orbit42                 orbit42 0.357844665
orbit44                 orbit44 0.357033447
graph18                 graph18 0.356428318
bigcom33               bigcom33 0.335349436
orbit21                 orbit21 0.331845817
close                     close 0.330330433
orbit59                 orbit59 0.327336863
orbit22                 orbit22 0.324056382
orbit16                 orbit16 0.320633428
orbit49                 orbit49 0.297354094
graph24                 graph24 0.290849651
graph7                   graph7 0.286551408
ecc                         ecc 0.283687538
orbit15                 orbit15 0.282350171
orbit32                 orbit32 0.275281485
orbit29                 orbit29 0.273264107
graph9                   graph9 0.262241173
orbit48                 orbit48 0.262089443
orbit47                 orbit47 0.254670347
graph6                   graph6 0.249078303
selfinter             selfinter 0.243458247
orbit10                 orbit10 0.243422749
orbit64                 orbit64 0.234622756
graph28                 graph28 0.224975996
orbit2                   orbit2 0.222217098
upto_second         upto_second 0.207226447
graph27                 graph27 0.196912955
orbit63                 orbit63 0.192374195
upto_fourth         upto_fourth 0.185546562
orbit66                 orbit66 0.181602007
orbit43                 orbit43 0.180084441
orbit58                 orbit58 0.178587928
graph8                   graph8 0.170467408
upto_third           upto_third 0.162035771
AP                           AP 0.157248585
orbit70                 orbit70 0.154605445
orbit53                 orbit53 0.154178516
orbit4                   orbit4 0.153170861
orbit61                 orbit61 0.140888746
orbit41                 orbit41 0.136232744
orbit68                 orbit68 0.128341039
orbit7                   orbit7 0.121745666
coreness               coreness 0.120604240
orbit1                   orbit1 0.113562375
orbit55                 orbit55 0.112125110
evcent                   evcent 0.101688865
orbit57                 orbit57 0.101339006
membership_s38   membership_s38 0.099054819
membership_s3     membership_s3 0.096279574
orbit13                 orbit13 0.091066092
membership_s23   membership_s23 0.087243312
bigcom34               bigcom34 0.079013166
orbit69                 orbit69 0.068817753
bigcom177             bigcom177 0.067755483
membership_s7     membership_s7 0.064017419
orbit60                 orbit60 0.058857051
membership_s21   membership_s21 0.051349863
bigcom1                 bigcom1 0.049053914
orbit67                 orbit67 0.047898454
bigcom307             bigcom307 0.040208723
bigcom390             bigcom390 0.039610847
membership_s33   membership_s33 0.035504928
bigcom58               bigcom58 0.034461964
orbit71                 orbit71 0.031156157
membership_s31   membership_s31 0.029112543
bigcom3                 bigcom3 0.028021442
bigcom36               bigcom36 0.024070785
bigcom87               bigcom87 0.022994007
bigcom13               bigcom13 0.022164093
bigcom419             bigcom419 0.017520977
bigcom15               bigcom15 0.017081023
membership_s37   membership_s37 0.008347987
membership_s22   membership_s22 0.006289783
graph29                 graph29 0.006086593
membership_s14   membership_s14 0.005625888
bigcom441             bigcom441 0.005120528
orbit0                   orbit0 0.000000000
orbit3                   orbit3 0.000000000
orbit8                   orbit8 0.000000000
orbit14                 orbit14 0.000000000
orbit34                 orbit34 0.000000000
orbit72                 orbit72 0.000000000
eccrad                   eccrad 0.000000000
first                     first 0.000000000
bigcom4                 bigcom4 0.000000000
bigcom5                 bigcom5 0.000000000
bigcom6                 bigcom6 0.000000000
bigcom8                 bigcom8 0.000000000
bigcom9                 bigcom9 0.000000000
bigcom10               bigcom10 0.000000000
bigcom12               bigcom12 0.000000000
bigcom14               bigcom14 0.000000000
bigcom16               bigcom16 0.000000000
bigcom17               bigcom17 0.000000000
bigcom18               bigcom18 0.000000000
bigcom21               bigcom21 0.000000000
bigcom22               bigcom22 0.000000000
bigcom23               bigcom23 0.000000000
bigcom24               bigcom24 0.000000000
bigcom26               bigcom26 0.000000000
bigcom27               bigcom27 0.000000000
bigcom29               bigcom29 0.000000000
bigcom31               bigcom31 0.000000000
bigcom35               bigcom35 0.000000000
bigcom39               bigcom39 0.000000000
bigcom40               bigcom40 0.000000000
bigcom43               bigcom43 0.000000000
bigcom48               bigcom48 0.000000000
bigcom49               bigcom49 0.000000000
bigcom52               bigcom52 0.000000000
bigcom54               bigcom54 0.000000000
bigcom56               bigcom56 0.000000000
bigcom57               bigcom57 0.000000000
bigcom62               bigcom62 0.000000000
bigcom63               bigcom63 0.000000000
bigcom64               bigcom64 0.000000000
bigcom65               bigcom65 0.000000000
bigcom66               bigcom66 0.000000000
bigcom68               bigcom68 0.000000000
bigcom69               bigcom69 0.000000000
bigcom70               bigcom70 0.000000000
bigcom71               bigcom71 0.000000000
bigcom72               bigcom72 0.000000000
bigcom77               bigcom77 0.000000000
bigcom79               bigcom79 0.000000000
bigcom80               bigcom80 0.000000000
bigcom82               bigcom82 0.000000000
bigcom83               bigcom83 0.000000000
bigcom86               bigcom86 0.000000000
bigcom88               bigcom88 0.000000000
bigcom90               bigcom90 0.000000000
bigcom92               bigcom92 0.000000000
bigcom94               bigcom94 0.000000000
bigcom96               bigcom96 0.000000000
bigcom98               bigcom98 0.000000000
bigcom99               bigcom99 0.000000000
bigcom100             bigcom100 0.000000000
bigcom102             bigcom102 0.000000000
bigcom103             bigcom103 0.000000000
bigcom104             bigcom104 0.000000000
bigcom107             bigcom107 0.000000000
bigcom108             bigcom108 0.000000000
bigcom109             bigcom109 0.000000000
bigcom110             bigcom110 0.000000000
bigcom125             bigcom125 0.000000000
bigcom133             bigcom133 0.000000000
bigcom141             bigcom141 0.000000000
bigcom142             bigcom142 0.000000000
bigcom143             bigcom143 0.000000000
bigcom145             bigcom145 0.000000000
bigcom158             bigcom158 0.000000000
bigcom162             bigcom162 0.000000000
bigcom194             bigcom194 0.000000000
bigcom208             bigcom208 0.000000000
bigcom220             bigcom220 0.000000000
bigcom227             bigcom227 0.000000000
bigcom229             bigcom229 0.000000000
bigcom247             bigcom247 0.000000000
bigcom252             bigcom252 0.000000000
bigcom255             bigcom255 0.000000000
bigcom258             bigcom258 0.000000000
bigcom266             bigcom266 0.000000000
bigcom269             bigcom269 0.000000000
bigcom273             bigcom273 0.000000000
bigcom274             bigcom274 0.000000000
bigcom276             bigcom276 0.000000000
bigcom284             bigcom284 0.000000000
bigcom290             bigcom290 0.000000000
bigcom292             bigcom292 0.000000000
bigcom294             bigcom294 0.000000000
bigcom295             bigcom295 0.000000000
bigcom296             bigcom296 0.000000000
bigcom297             bigcom297 0.000000000
bigcom302             bigcom302 0.000000000
bigcom303             bigcom303 0.000000000
bigcom311             bigcom311 0.000000000
bigcom313             bigcom313 0.000000000
bigcom318             bigcom318 0.000000000
bigcom326             bigcom326 0.000000000
bigcom332             bigcom332 0.000000000
bigcom340             bigcom340 0.000000000
bigcom341             bigcom341 0.000000000
bigcom345             bigcom345 0.000000000
bigcom347             bigcom347 0.000000000
bigcom360             bigcom360 0.000000000
bigcom365             bigcom365 0.000000000
bigcom366             bigcom366 0.000000000
bigcom370             bigcom370 0.000000000
bigcom387             bigcom387 0.000000000
bigcom398             bigcom398 0.000000000
bigcom408             bigcom408 0.000000000
bigcom417             bigcom417 0.000000000
bigcom424             bigcom424 0.000000000
bigcom445             bigcom445 0.000000000
bigcom468             bigcom468 0.000000000
membership_s1     membership_s1 0.000000000
membership_s5     membership_s5 0.000000000
membership_s6     membership_s6 0.000000000
membership_s8     membership_s8 0.000000000
membership_s9     membership_s9 0.000000000
membership_s10   membership_s10 0.000000000
membership_s11   membership_s11 0.000000000
membership_s13   membership_s13 0.000000000
membership_s17   membership_s17 0.000000000
membership_s18   membership_s18 0.000000000
membership_s19   membership_s19 0.000000000
membership_s20   membership_s20 0.000000000
membership_s24   membership_s24 0.000000000
membership_s25   membership_s25 0.000000000
membership_s26   membership_s26 0.000000000
membership_s27   membership_s27 0.000000000
membership_s28   membership_s28 0.000000000
membership_s30   membership_s30 0.000000000
membership_s32   membership_s32 0.000000000
membership_s34   membership_s34 0.000000000
membership_s35   membership_s35 0.000000000
membership_s36   membership_s36 0.000000000
[1] "Dataset: all_C Model RF, run: 9 of 10 2015-06-08 09:42:42"
     |      Out-of-bag   |
Tree |      MSE  %Var(y) |
   1 |  0.07496   185.89 |
   2 |  0.07265   180.17 |
   3 |  0.06881   170.63 |
   4 |  0.06722   166.71 |
   5 |  0.06438   159.66 |
   6 |  0.06314   156.59 |
   7 |   0.0597   148.05 |
   8 |  0.05777   143.27 |
   9 |  0.05511   136.66 |
  10 |  0.05359   132.90 |
  11 |  0.05153   127.79 |
  12 |  0.05031   124.76 |
  13 |  0.04941   122.53 |
  14 |  0.04873   120.84 |
  15 |  0.04814   119.39 |
  16 |  0.04766   118.19 |
  17 |  0.04735   117.43 |
  18 |  0.04705   116.68 |
  19 |  0.04667   115.74 |
  20 |  0.04627   114.74 |
  21 |   0.0459   113.81 |
  22 |   0.0457   113.33 |
  23 |   0.0453   112.34 |
  24 |  0.04514   111.95 |
  25 |  0.04491   111.37 |
  26 |   0.0448   111.09 |
  27 |  0.04472   110.90 |
  28 |  0.04455   110.48 |
  29 |  0.04437   110.03 |
  30 |  0.04421   109.64 |
  31 |  0.04416   109.52 |
  32 |  0.04421   109.63 |
  33 |  0.04415   109.49 |
  34 |  0.04409   109.34 |
  35 |  0.04393   108.94 |
  36 |  0.04375   108.49 |
  37 |  0.04369   108.34 |
  38 |  0.04355   108.00 |
  39 |  0.04343   107.71 |
  40 |  0.04337   107.54 |
  41 |  0.04325   107.25 |
  42 |  0.04317   107.05 |
  43 |  0.04311   106.90 |
  44 |  0.04301   106.65 |
  45 |  0.04292   106.45 |
  46 |  0.04287   106.31 |
  47 |  0.04282   106.18 |
  48 |  0.04279   106.11 |
  49 |  0.04274   105.99 |
  50 |  0.04268   105.83 |
  51 |  0.04264   105.73 |
  52 |  0.04259   105.62 |
  53 |  0.04255   105.53 |
  54 |  0.04248   105.35 |
  55 |  0.04235   105.03 |
  56 |  0.04223   104.73 |
  57 |  0.04224   104.75 |
  58 |  0.04215   104.52 |
  59 |  0.04217   104.57 |
  60 |  0.04213   104.49 |
  61 |  0.04211   104.42 |
  62 |  0.04202   104.22 |
  63 |  0.04201   104.17 |
  64 |  0.04193   103.98 |
  65 |   0.0419   103.91 |
  66 |  0.04184   103.75 |
  67 |   0.0418   103.66 |
  68 |  0.04176   103.57 |
  69 |  0.04177   103.59 |
  70 |  0.04174   103.51 |
  71 |  0.04172   103.47 |
  72 |  0.04169   103.38 |
  73 |  0.04161   103.18 |
  74 |   0.0416   103.17 |
  75 |  0.04156   103.06 |
  76 |  0.04151   102.94 |
  77 |   0.0415   102.91 |
  78 |  0.04145   102.80 |
  79 |   0.0414   102.66 |
  80 |  0.04141   102.70 |
  81 |  0.04135   102.53 |
  82 |  0.04133   102.49 |
  83 |  0.04128   102.38 |
  84 |   0.0413   102.41 |
  85 |  0.04128   102.36 |
  86 |  0.04125   102.28 |
  87 |  0.04124   102.28 |
  88 |  0.04125   102.30 |
  89 |  0.04125   102.30 |
  90 |  0.04124   102.27 |
  91 |  0.04123   102.24 |
  92 |  0.04124   102.28 |
  93 |  0.04125   102.29 |
  94 |  0.04122   102.22 |
  95 |  0.04123   102.25 |
  96 |  0.04123   102.26 |
  97 |  0.04122   102.21 |
  98 |   0.0412   102.17 |
  99 |  0.04119   102.16 |
 100 |  0.04119   102.15 |
[1] "Random Forest variable coefficients"
                      %IncMSE IncNodePurity
graph5           5.167371e-03  2.064566e+00
graph6           3.697212e-03  1.735964e+00
graph7           7.536671e-04  8.156820e-01
graph8           1.975671e-04  2.604850e-01
graph9           6.462711e-03  1.971516e+00
graph10          7.815751e-03  2.734215e+00
graph11          6.097053e-03  2.509321e+00
graph12          5.767215e-03  2.307709e+00
graph13          4.966208e-03  3.047781e+00
graph14          3.895470e-03  2.446484e+00
graph15          6.075620e-03  2.102075e+00
graph16          1.344413e-02  3.953225e+00
graph17          5.377749e-03  2.551421e+00
graph18          1.846626e-03  1.048177e+00
graph19          6.152524e-03  2.777451e+00
graph20          7.584033e-03  2.331533e+00
graph21          3.543103e-03  1.486919e+00
graph22          9.656697e-04  1.006828e+00
graph23          4.991278e-03  2.474706e+00
graph24          7.792853e-04  8.299356e-01
graph25          3.275852e-03  1.710357e+00
graph26          5.934252e-04  8.259102e-01
graph27          8.204046e-05  4.386509e-01
graph28          3.900016e-05  2.899345e-01
graph29          4.629498e-05  8.858374e-02
orbit0           3.082574e-03  7.653928e-01
orbit1           5.308350e-03  1.660446e+00
orbit2           9.040573e-03  2.278893e+00
orbit3           8.233531e-04  4.573489e-01
orbit4           3.771670e-03  2.463775e+00
orbit5           1.128004e-02  2.101499e+00
orbit6           5.380112e-03  2.905836e+00
orbit7           9.642052e-03  1.794397e+00
orbit8           4.600815e-03  1.785849e+00
orbit9           4.947126e-03  1.962184e+00
orbit10          4.447172e-04  8.535103e-01
orbit11          1.739973e-03  1.098732e+00
orbit12          4.400289e-04  8.236557e-01
orbit13          4.824811e-04  4.331617e-01
orbit14          7.261163e-05  1.511026e-01
orbit15          5.262867e-03  1.900519e+00
orbit16          8.469994e-03  2.332294e+00
orbit17          8.171242e-03  2.570587e+00
orbit18          1.485936e-02  4.078872e+00
orbit19          5.431006e-03  2.731456e+00
orbit20          9.725046e-03  1.810903e+00
orbit21          1.254964e-02  2.851021e+00
orbit22          5.565684e-03  3.003712e+00
orbit23          1.304308e-02  2.735702e+00
orbit24          8.896224e-03  3.196916e+00
orbit25          5.048396e-03  1.685105e+00
orbit26          4.033735e-03  1.133976e+00
orbit27          5.897816e-03  2.835685e+00
orbit28          1.472982e-02  2.706823e+00
orbit29          2.892014e-03  1.023002e+00
orbit30          1.973853e-03  1.030415e+00
orbit31          5.592998e-03  3.278332e+00
orbit32          2.010968e-03  1.008886e+00
orbit33          6.448832e-03  1.638303e+00
orbit34          4.458531e-03  2.460102e+00
orbit35          7.276442e-03  3.634271e+00
orbit36          9.279817e-03  3.596552e+00
orbit37          6.544272e-03  2.223566e+00
orbit38          1.240377e-02  2.270144e+00
orbit39          8.648483e-03  3.588231e+00
orbit40          1.435973e-03  1.060543e+00
orbit41          3.316260e-04  6.194448e-01
orbit42          8.236047e-04  9.429623e-01
orbit43          1.389435e-03  1.047695e+00
orbit44          8.105561e-04  7.738585e-01
orbit45          9.455287e-03  4.073458e+00
orbit46          6.493869e-04  9.737626e-01
orbit47          1.129605e-03  8.864571e-01
orbit48          3.241203e-04  3.584380e-01
orbit49          3.063016e-03  1.989130e+00
orbit50          4.653117e-03  1.468964e+00
orbit51          4.265499e-03  2.262382e+00
orbit52          1.940423e-03  1.851451e+00
orbit53          1.629963e-03  9.467524e-01
orbit54          4.119302e-04  1.096400e+00
orbit55          2.277892e-04  3.790353e-01
orbit56          5.506045e-03  3.436284e+00
orbit57          1.279389e-03  5.140864e-01
orbit58          2.183794e-04  5.548922e-01
orbit59          1.098367e-03  9.192256e-01
orbit60          2.339535e-04  5.250038e-01
orbit61          4.277357e-04  4.623515e-01
orbit62          4.159400e-03  2.185242e+00
orbit63          6.534193e-04  7.904877e-01
orbit64          4.606960e-04  4.418149e-01
orbit65          8.420567e-04  9.237421e-01
orbit66          5.208859e-04  5.943826e-01
orbit67          5.163624e-05  1.404840e-01
orbit68          8.064889e-05  3.705419e-01
orbit69          1.945238e-05  3.302930e-01
orbit70          1.335156e-04  3.640272e-01
orbit71          1.356337e-04  2.844260e-01
orbit72          8.433620e-06  1.047250e-01
AP               2.963315e-04  3.587833e-01
bet              3.807411e-02  7.710240e+00
ecc              2.182697e-04  5.729213e-01
eccrad           2.293370e-04  6.263853e-01
close            6.650684e-03  2.020998e+00
constraint       1.423416e-02  3.217477e+00
coreness         3.962857e-03  9.471625e-01
knn              5.277750e-03  4.570199e+00
hubscore         1.045581e-02  2.435217e+00
pagerank         1.054234e-02  6.686281e+00
trans            6.937483e-04  1.580716e+00
first            3.977645e-03  8.386208e-01
second           3.794656e-03  1.828900e+00
third            1.547592e-02  3.283791e+00
fourth           4.813471e-03  5.030874e+00
fifth            4.504781e-03  3.160007e+00
sixth            7.494981e-03  2.670148e+00
selfinter       -3.294111e-05  5.543141e-01
V1               5.433395e-03  6.776385e+00
V2               5.381892e-03  8.214060e+00
evcent           8.053139e-03  2.408615e+00
upto_second      2.635943e-03  1.575274e+00
upto_third       4.983295e-03  2.269187e+00
upto_fourth      8.922808e-03  1.800609e+00
upto_fifth       8.699156e-03  2.726166e+00
upto_sixth       7.959720e-03  2.617674e+00
ratio1           5.243037e-03  3.802269e+00
ratio2           6.122167e-03  5.471865e+00
ratio3           9.917793e-03  4.244797e+00
ratio4           1.385244e-02  4.326416e+00
ratio5           1.320779e-02  9.669330e+00
ratio6           1.383487e-02  3.475152e+00
walktrap_vertex  7.245510e-03  6.345151e+00
bigcom1          3.903195e-04  5.718456e-01
bigcom2          1.646455e-03  2.421442e+00
bigcom3          4.041489e-04  8.449853e-01
bigcom4          7.050905e-05  1.577595e-01
bigcom5          0.000000e+00  0.000000e+00
bigcom6          0.000000e+00  0.000000e+00
bigcom8         -4.060812e-06  3.383611e-02
bigcom9          2.017852e-05  2.813749e-01
bigcom10         0.000000e+00  0.000000e+00
bigcom11        -4.654122e-05  1.076063e+00
bigcom12         0.000000e+00  0.000000e+00
bigcom13        -3.620756e-05  5.328063e-01
bigcom14         0.000000e+00  0.000000e+00
bigcom15        -2.451288e-05  5.407723e-01
bigcom16         0.000000e+00  0.000000e+00
bigcom17         0.000000e+00  1.387779e-19
bigcom18         3.001622e-05  7.017842e-01
bigcom21         0.000000e+00  0.000000e+00
bigcom22         0.000000e+00  0.000000e+00
bigcom23         0.000000e+00  0.000000e+00
bigcom24         0.000000e+00  0.000000e+00
bigcom25         5.179420e-04  9.928092e-01
bigcom26         0.000000e+00  0.000000e+00
bigcom27         0.000000e+00  0.000000e+00
bigcom29         0.000000e+00  0.000000e+00
bigcom31         0.000000e+00  0.000000e+00
bigcom33         1.994351e-04  1.162061e+00
bigcom34         1.224394e-04  5.146801e-01
bigcom35         0.000000e+00  0.000000e+00
bigcom36        -1.302574e-05  4.663554e-01
bigcom39         0.000000e+00  1.387779e-19
bigcom40         0.000000e+00  0.000000e+00
bigcom43         3.097025e-05  2.869669e-01
bigcom46        -4.253139e-05  7.123580e-01
bigcom48         0.000000e+00  0.000000e+00
bigcom49         0.000000e+00  0.000000e+00
bigcom50        -5.075258e-05  5.013878e-01
bigcom52         0.000000e+00  0.000000e+00
bigcom54         0.000000e+00  0.000000e+00
bigcom56         0.000000e+00  0.000000e+00
bigcom57        -3.987367e-06  1.583053e-01
bigcom58        -1.583043e-05  3.218665e-01
bigcom62         0.000000e+00  4.440892e-18
bigcom63         0.000000e+00  0.000000e+00
bigcom64         0.000000e+00  0.000000e+00
bigcom65         0.000000e+00  0.000000e+00
bigcom66         0.000000e+00  0.000000e+00
bigcom68        -2.313128e-05  2.060302e-01
bigcom69         0.000000e+00  0.000000e+00
bigcom70         0.000000e+00  0.000000e+00
bigcom71         0.000000e+00  0.000000e+00
bigcom72         0.000000e+00  0.000000e+00
bigcom77         0.000000e+00  0.000000e+00
bigcom79         0.000000e+00  0.000000e+00
bigcom80         0.000000e+00  0.000000e+00
bigcom82         0.000000e+00  0.000000e+00
bigcom83         0.000000e+00  0.000000e+00
bigcom86         0.000000e+00  0.000000e+00
bigcom87        -1.237486e-05  3.681389e-01
bigcom88         0.000000e+00  8.658009e-03
bigcom90         0.000000e+00  0.000000e+00
bigcom92         0.000000e+00  0.000000e+00
bigcom94        -5.242385e-06  4.068731e-01
bigcom96         0.000000e+00  0.000000e+00
bigcom98         0.000000e+00  0.000000e+00
bigcom99        -4.681516e-06  2.636359e-01
bigcom100        0.000000e+00  0.000000e+00
bigcom102        0.000000e+00  0.000000e+00
bigcom103        0.000000e+00  0.000000e+00
bigcom104        0.000000e+00  0.000000e+00
bigcom107        0.000000e+00  0.000000e+00
bigcom108        0.000000e+00  0.000000e+00
bigcom109       -9.910869e-06  1.778099e-01
bigcom110        1.770538e-06  5.704179e-01
bigcom125        0.000000e+00  0.000000e+00
bigcom133        0.000000e+00  0.000000e+00
bigcom141        0.000000e+00  0.000000e+00
bigcom142        0.000000e+00  0.000000e+00
bigcom143        0.000000e+00  0.000000e+00
bigcom145        0.000000e+00  0.000000e+00
bigcom158        0.000000e+00  0.000000e+00
bigcom162       -1.501718e-05  4.804616e-01
bigcom177        2.110313e-05  7.650089e-01
bigcom194        0.000000e+00  0.000000e+00
bigcom208       -2.034597e-06  2.399921e-01
bigcom220        0.000000e+00  0.000000e+00
bigcom227        0.000000e+00  0.000000e+00
bigcom229        0.000000e+00  0.000000e+00
bigcom247        0.000000e+00  0.000000e+00
bigcom252        0.000000e+00  0.000000e+00
bigcom255        0.000000e+00  4.440892e-18
bigcom258        0.000000e+00  0.000000e+00
bigcom266        0.000000e+00  2.220446e-18
bigcom269        0.000000e+00  0.000000e+00
bigcom273        0.000000e+00  0.000000e+00
bigcom274        0.000000e+00  0.000000e+00
bigcom276        0.000000e+00  0.000000e+00
bigcom284        0.000000e+00  0.000000e+00
bigcom290        0.000000e+00  0.000000e+00
bigcom292        0.000000e+00  0.000000e+00
bigcom294        0.000000e+00  0.000000e+00
bigcom295        0.000000e+00  0.000000e+00
bigcom296        0.000000e+00  0.000000e+00
bigcom297        0.000000e+00  0.000000e+00
bigcom302        0.000000e+00  0.000000e+00
bigcom303       -1.220028e-05  1.182882e-01
bigcom307       -9.899641e-06  5.590843e-01
bigcom311        0.000000e+00  0.000000e+00
bigcom313        0.000000e+00  0.000000e+00
bigcom318       -9.493995e-06  2.092796e-01
bigcom326        0.000000e+00  0.000000e+00
bigcom332        0.000000e+00  0.000000e+00
bigcom340        0.000000e+00  0.000000e+00
bigcom341        0.000000e+00  0.000000e+00
bigcom345        0.000000e+00  0.000000e+00
bigcom347        0.000000e+00  0.000000e+00
bigcom360        0.000000e+00  0.000000e+00
bigcom365        0.000000e+00  0.000000e+00
bigcom366        0.000000e+00  0.000000e+00
bigcom370        0.000000e+00  0.000000e+00
bigcom387        0.000000e+00  0.000000e+00
bigcom390       -2.431281e-05  7.130523e-01
bigcom398        0.000000e+00  0.000000e+00
bigcom408        0.000000e+00  0.000000e+00
bigcom417        0.000000e+00  0.000000e+00
bigcom419       -2.124136e-05  3.622907e-01
bigcom424        0.000000e+00  0.000000e+00
bigcom441       -3.285475e-05  3.617436e-01
bigcom445        0.000000e+00  0.000000e+00
bigcom468        0.000000e+00  0.000000e+00
spin_vertex      5.007802e-03  6.825903e+00
membership_s1    0.000000e+00  0.000000e+00
membership_s3    4.975007e-05  3.739867e-01
membership_s4    5.737706e-04  2.164037e+00
membership_s5    0.000000e+00  2.220446e-18
membership_s6    4.320490e-05  5.380686e-01
membership_s7    1.864420e-05  3.182165e-01
membership_s8    8.515489e-05  5.673562e-01
membership_s9   -2.715637e-05  2.054781e-01
membership_s10   4.040303e-05  2.521985e-01
membership_s11  -2.742732e-06  1.342454e-02
membership_s12   6.185522e-04  1.346376e+00
membership_s13  -1.937396e-05  1.129037e-01
membership_s14  -1.058174e-05  2.255061e-01
membership_s16   1.469232e-03  4.456126e+00
membership_s17  -1.658220e-05  1.993929e-02
membership_s18   0.000000e+00  0.000000e+00
membership_s19  -1.703823e-05  1.614194e-01
membership_s20   3.102249e-04  3.121147e-01
membership_s21   5.708222e-05  7.558183e-01
membership_s22  -5.054010e-06  4.415083e-01
membership_s23   5.383288e-06  3.106796e-01
membership_s24   0.000000e+00  1.318782e-02
membership_s25   0.000000e+00  0.000000e+00
membership_s26   5.283177e-05  3.100498e-01
membership_s27   0.000000e+00  4.579670e-18
membership_s28   0.000000e+00  1.333333e-02
membership_s30   0.000000e+00  0.000000e+00
membership_s31   3.959106e-06  1.014401e-01
membership_s32  -1.506525e-05  2.481196e-01
membership_s33   9.728894e-06  6.827999e-01
membership_s34   0.000000e+00  0.000000e+00
membership_s35   0.000000e+00  0.000000e+00
membership_s36   0.000000e+00  0.000000e+00
membership_s37   4.885246e-06  4.905184e-01
membership_s38   3.436124e-04  5.525327e-01
adhesion         9.628089e-03  5.427603e+00
cohesion         1.160620e-02  5.150337e+00
inner            3.218501e-03  8.237637e+00
outer            8.203972e-03  7.114163e+00
ioratio          9.510816e-03  5.149666e+00
comsize          4.015197e-03  8.400477e+00
[1] "Dataset: all_C Model GLM, run: 9 of 10 2015-06-08 09:48:27"
[1] "glmnet variable coefficients"
                     [,1]          [,2]
(Intercept)     -3.124776 -5.663916e+00
graph0           0.000000  5.705383e-03
graph1           0.000000  0.000000e+00
graph2           0.000000  3.100663e-04
graph3           0.000000  2.462175e-09
graph4           0.000000  0.000000e+00
graph5           0.000000 -4.208101e-06
graph6           0.000000 -4.172289e-06
graph7           0.000000 -4.915370e-05
graph8           0.000000 -5.588173e-04
graph9           0.000000  0.000000e+00
graph10          0.000000  0.000000e+00
graph11          0.000000  0.000000e+00
graph12          0.000000  0.000000e+00
graph13          0.000000  0.000000e+00
graph14          0.000000  0.000000e+00
graph15          0.000000  1.190601e-06
graph16          0.000000  0.000000e+00
graph17          0.000000  0.000000e+00
graph18          0.000000 -9.706976e-06
graph19          0.000000  0.000000e+00
graph20          0.000000  0.000000e+00
graph21          0.000000  0.000000e+00
graph22          0.000000  0.000000e+00
graph23          0.000000  0.000000e+00
graph24          0.000000  0.000000e+00
graph25          0.000000 -1.522803e-05
graph26          0.000000  0.000000e+00
graph27          0.000000  0.000000e+00
graph28          0.000000  0.000000e+00
graph29          0.000000 -5.185479e-04
orbit0           0.000000  4.732363e-03
orbit1           0.000000  4.057165e-08
orbit2           0.000000 -4.861644e-05
orbit3           0.000000  5.427335e-04
orbit4           0.000000  3.460737e-08
orbit5           0.000000  1.820093e-08
orbit6           0.000000 -4.718304e-08
orbit7           0.000000  0.000000e+00
orbit8           0.000000 -4.457156e-06
orbit9           0.000000  0.000000e+00
orbit10          0.000000 -1.244498e-05
orbit11          0.000000 -2.493060e-06
orbit12          0.000000 -1.010888e-04
orbit13          0.000000 -1.112836e-05
orbit14          0.000000 -4.906496e-04
orbit15          0.000000 -4.801118e-07
orbit16          0.000000  0.000000e+00
orbit17          0.000000  3.321972e-07
orbit18          0.000000 -2.601070e-08
orbit19          0.000000  6.279098e-09
orbit20          0.000000  0.000000e+00
orbit21          0.000000  0.000000e+00
orbit22          0.000000  1.196252e-08
orbit23          0.000000  0.000000e+00
orbit24          0.000000 -6.016596e-08
orbit25          0.000000  2.430128e-06
orbit26          0.000000  0.000000e+00
orbit27          0.000000  0.000000e+00
orbit28          0.000000  9.058276e-11
orbit29          0.000000 -7.761599e-10
orbit30          0.000000 -1.585147e-07
orbit31          0.000000 -6.938521e-12
orbit32          0.000000 -8.030882e-07
orbit33          0.000000  3.210405e-07
orbit34          0.000000  1.082264e-06
orbit35          0.000000 -5.021894e-07
orbit36          0.000000  2.150879e-07
orbit37          0.000000 -7.666855e-07
orbit38          0.000000  3.060340e-07
orbit39          0.000000 -5.567001e-06
orbit40          0.000000  1.921448e-07
orbit41          0.000000  0.000000e+00
orbit42          0.000000  0.000000e+00
orbit43          0.000000 -5.776114e-05
orbit44          0.000000  3.755512e-06
orbit45          0.000000  0.000000e+00
orbit46          0.000000 -2.333661e-05
orbit47          0.000000  4.725165e-07
orbit48          0.000000  5.729646e-07
orbit49          0.000000  3.982251e-06
orbit50          0.000000 -5.469435e-06
orbit51          0.000000  0.000000e+00
orbit52          0.000000  2.791184e-05
orbit53          0.000000  0.000000e+00
orbit54          0.000000 -6.445672e-08
orbit55          0.000000  0.000000e+00
orbit56          0.000000  1.023724e-04
orbit57          0.000000  0.000000e+00
orbit58          0.000000  3.029944e-05
orbit59          0.000000 -7.316042e-07
orbit60          0.000000 -3.221511e-05
orbit61          0.000000  7.223015e-06
orbit62          0.000000 -1.017008e-05
orbit63          0.000000 -1.315331e-05
orbit64          0.000000 -4.863503e-06
orbit65          0.000000  3.982535e-05
orbit66          0.000000  3.474052e-05
orbit67          0.000000 -1.821601e-07
orbit68          0.000000  0.000000e+00
orbit69          0.000000  0.000000e+00
orbit70          0.000000  4.518808e-04
orbit71          0.000000  0.000000e+00
orbit72          0.000000 -5.272249e-04
AP               0.000000 -1.189036e-02
bet              0.000000 -2.179848e-06
ecc              0.000000 -1.354757e-02
eccrad           0.000000 -8.899925e-02
close            0.000000  2.447251e+00
constraint       0.000000 -2.806739e-01
coreness         0.000000  8.049277e-03
knn              0.000000 -3.520242e-03
hubscore         0.000000  0.000000e+00
pagerank         0.000000 -2.994597e+00
trans            0.000000 -3.173525e-01
first            0.000000  4.917948e-03
second           0.000000  0.000000e+00
third            0.000000  9.932222e-05
fourth           0.000000 -6.850898e-07
fifth            0.000000  0.000000e+00
sixth            0.000000 -2.063585e-07
selfinter        0.000000 -1.521628e-02
V1               0.000000  3.391525e-02
V2               0.000000 -5.192639e-01
evcent           0.000000  0.000000e+00
upto_second      0.000000  0.000000e+00
upto_third       0.000000  3.136862e-05
upto_fourth      0.000000  0.000000e+00
upto_fifth       0.000000  9.989738e-06
upto_sixth       0.000000  2.011317e-05
ratio1           0.000000  1.226823e-03
ratio2           0.000000  0.000000e+00
ratio3           0.000000  1.842672e-03
ratio4           0.000000  2.711266e-04
ratio5           0.000000 -1.903960e-02
ratio6           0.000000 -2.556657e-05
walktrap_vertex  0.000000 -2.340013e-01
bigcom1          0.000000 -9.062930e-03
bigcom2          0.000000  2.633370e-01
bigcom3          0.000000 -1.550870e-02
bigcom4          0.000000 -4.670031e-01
bigcom5          0.000000 -1.004385e+00
bigcom6          0.000000 -8.586529e-01
bigcom8          0.000000 -2.887390e-01
bigcom9          0.000000  1.297729e-01
bigcom10         0.000000 -1.192341e+00
bigcom11         0.000000  1.216530e+00
bigcom12         0.000000 -5.740483e-01
bigcom13         0.000000  8.704039e-04
bigcom14         0.000000 -3.745130e-01
bigcom15         0.000000  7.820801e-01
bigcom16         0.000000 -1.091646e+00
bigcom17         0.000000 -8.924368e-01
bigcom18         0.000000  2.362962e-01
bigcom21         0.000000 -4.552166e-01
bigcom22         0.000000 -4.132009e-01
bigcom23         0.000000 -8.922995e-01
bigcom24         0.000000 -9.345884e-01
bigcom25         0.000000  5.967255e-02
bigcom26         0.000000 -3.107490e-01
bigcom27         0.000000 -8.784307e-01
bigcom29         0.000000 -8.622599e-01
bigcom31         0.000000 -1.118749e+00
bigcom33         0.000000  2.340919e-01
bigcom34         0.000000 -7.795666e-02
bigcom35         0.000000 -3.845945e-01
bigcom36         0.000000  2.285109e+00
bigcom39         0.000000 -1.030720e+00
bigcom40         0.000000 -4.425401e-01
bigcom43         0.000000  6.886914e-03
bigcom46         0.000000  1.521240e+00
bigcom48         0.000000 -8.959966e-01
bigcom49         0.000000 -4.691764e-02
bigcom50         0.000000  8.415836e-01
bigcom52         0.000000 -8.268770e-01
bigcom54         0.000000 -6.760906e-01
bigcom56         0.000000 -8.155439e-01
bigcom57         0.000000 -3.107512e-01
bigcom58         0.000000  1.714462e+00
bigcom62         0.000000 -8.140910e-01
bigcom63         0.000000 -6.535217e-01
bigcom64         0.000000 -3.654651e-01
bigcom65         0.000000 -1.013350e+00
bigcom66         0.000000  0.000000e+00
bigcom68         0.000000  8.787622e-01
bigcom69         0.000000 -1.928800e-01
bigcom70         0.000000 -3.287596e-01
bigcom71         0.000000 -3.790326e-01
bigcom72         0.000000 -2.453359e-01
bigcom77         0.000000 -4.939087e-01
bigcom79         0.000000 -6.417920e-01
bigcom80         0.000000 -6.414226e-01
bigcom82         0.000000 -5.118923e-01
bigcom83         0.000000 -7.677295e-01
bigcom86         0.000000 -6.112612e-01
bigcom87         0.000000  1.121783e+00
bigcom88         0.000000 -1.371506e+00
bigcom90         0.000000 -8.224649e-01
bigcom92         0.000000 -6.201363e-01
bigcom94         0.000000  6.400175e-01
bigcom96         0.000000 -8.133302e-01
bigcom98         0.000000 -8.868213e-01
bigcom99         0.000000  3.367820e-01
bigcom100        0.000000 -5.675495e-01
bigcom102        0.000000 -3.261959e-01
bigcom103        0.000000 -2.093904e-01
bigcom104        0.000000 -8.347007e-01
bigcom107        0.000000  0.000000e+00
bigcom108        0.000000 -7.408415e-01
bigcom109        0.000000  2.533412e-02
bigcom110        0.000000  4.223555e-01
bigcom125        0.000000 -7.012428e-01
bigcom133        0.000000 -4.361424e-01
bigcom141        0.000000 -1.262134e-01
bigcom142        0.000000 -8.008638e-01
bigcom143        0.000000 -6.021949e-01
bigcom145        0.000000 -2.555400e-01
bigcom158        0.000000 -8.947570e-02
bigcom162        0.000000  4.090771e-01
bigcom177        0.000000  1.661116e-01
bigcom194        0.000000 -2.520126e-01
bigcom208        0.000000  8.882795e-01
bigcom220        0.000000 -7.647413e-01
bigcom227        0.000000 -5.468451e-03
bigcom229        0.000000 -4.154120e-01
bigcom247        0.000000 -2.177332e+00
bigcom252        0.000000 -6.078929e-01
bigcom255        0.000000 -4.770487e-01
bigcom258        0.000000 -1.434086e+00
bigcom266        0.000000 -8.269058e-01
bigcom269        0.000000 -3.584723e-01
bigcom273        0.000000 -9.868666e-01
bigcom274        0.000000 -6.828764e-01
bigcom276        0.000000 -4.479849e-01
bigcom284        0.000000 -3.166201e-01
bigcom290        0.000000 -1.056042e+00
bigcom292        0.000000 -5.868429e-01
bigcom294        0.000000 -7.198705e-01
bigcom295        0.000000 -1.097803e+00
bigcom296        0.000000 -3.124554e-01
bigcom297        0.000000 -5.370058e-01
bigcom302        0.000000 -7.572950e-01
bigcom303        0.000000  9.736875e-01
bigcom307        0.000000  1.621121e+00
bigcom311        0.000000 -6.585118e-01
bigcom313        0.000000 -2.712288e-01
bigcom318        0.000000  5.692013e-01
bigcom326        0.000000 -4.592362e-01
bigcom332        0.000000 -2.353005e-01
bigcom340        0.000000  0.000000e+00
bigcom341        0.000000 -2.153332e-01
bigcom345        0.000000 -9.029148e-01
bigcom347        0.000000 -9.418185e-01
bigcom360        0.000000 -6.204740e-01
bigcom365        0.000000 -6.997770e-01
bigcom366        0.000000 -5.581067e-01
bigcom370        0.000000 -4.719074e-01
bigcom387        0.000000 -6.186266e-01
bigcom390        0.000000  1.248255e+00
bigcom398        0.000000 -3.205177e-03
bigcom408        0.000000 -4.087905e-01
bigcom417        0.000000 -4.593278e-01
bigcom419        0.000000  1.910221e+00
bigcom424        0.000000 -4.928503e-01
bigcom441        0.000000  1.240956e+00
bigcom445        0.000000 -4.406000e-01
bigcom468        0.000000 -4.243596e-01
spin_vertex      0.000000 -6.679280e-01
membership_s1    0.000000 -1.982176e-01
membership_s3    0.000000  8.004650e-03
membership_s4    0.000000  5.402030e-01
membership_s5    0.000000 -6.182756e-01
membership_s6    0.000000  1.498922e+00
membership_s7    0.000000  3.165083e-01
membership_s8    0.000000 -1.305950e-02
membership_s9    0.000000  4.263510e-04
membership_s10   0.000000  2.755497e-02
membership_s11   0.000000 -3.522479e-01
membership_s12   0.000000  4.202999e-01
membership_s13   0.000000  2.593771e-02
membership_s14   0.000000  4.925239e-01
membership_s16   0.000000  8.846474e-01
membership_s17   0.000000 -6.872447e-01
membership_s18   0.000000 -9.184772e-01
membership_s19   0.000000 -3.671499e-02
membership_s20   0.000000  9.541910e-03
membership_s21   0.000000  1.333545e-02
membership_s22   0.000000  7.635000e-01
membership_s23   0.000000 -4.838506e-02
membership_s24   0.000000 -3.681763e-01
membership_s25   0.000000 -8.371071e-01
membership_s26   0.000000 -1.445514e-01
membership_s27   0.000000 -7.087294e-01
membership_s28   0.000000 -9.225953e-01
membership_s30   0.000000 -1.129488e+00
membership_s31   0.000000 -3.743629e-01
membership_s32   0.000000 -5.963387e-01
membership_s33   0.000000 -1.596683e-01
membership_s34   0.000000 -5.115617e-01
membership_s35   0.000000 -7.094726e-01
membership_s36   0.000000 -4.244664e-01
membership_s37   0.000000 -2.011919e-03
membership_s38   0.000000  1.947077e-01
adhesion         0.000000  0.000000e+00
cohesion         0.000000  0.000000e+00
inner            0.000000  8.023883e-05
outer            0.000000 -2.730882e-05
ioratio          0.000000 -3.225018e-02
comsize          0.000000  2.792382e-04
[1] "Dataset: all_C Model GBM, run: 10 of 10 2015-06-08 09:49:25"
Iter   TrainDeviance   ValidDeviance   StepSize   Improve
     1        0.3459             nan     0.0100    0.0003
     2        0.3446             nan     0.0100    0.0003
     3        0.3433             nan     0.0100    0.0004
     4        0.3420             nan     0.0100    0.0004
     5        0.3409             nan     0.0100    0.0003
     6        0.3398             nan     0.0100    0.0003
     7        0.3385             nan     0.0100    0.0003
     8        0.3374             nan     0.0100    0.0003
     9        0.3364             nan     0.0100    0.0002
    10        0.3356             nan     0.0100    0.0001
    20        0.3281             nan     0.0100    0.0002
    40        0.3159             nan     0.0100    0.0001
    60        0.3074             nan     0.0100    0.0000
    80        0.2997             nan     0.0100    0.0001
   100        0.2932             nan     0.0100    0.0001
   120        0.2879             nan     0.0100    0.0000
   140        0.2826             nan     0.0100   -0.0000
   160        0.2775             nan     0.0100   -0.0000
[truncated: 108,411 more chars]
