# Supplementary material for: Distinctive Behaviors of Druggable Proteins in Cellular Networks
Source: PLoS Comput Biol. 2015 Dec 23;11(12):e1004597. doi: 10.1371/journal.pcbi.1004597 (PMC4689399; doi:10.1371/journal.pcbi.1004597)
Supplement: S1 File — (ZIP) [file pcbi.1004597.s004.zip › S1_File/y2h_binary.ppi.csv.Target_results_all_CT.txt]

[[1]]
[1] "all_CT"

[1] "Dataset: all_CT Model GBM, run: 1 of 10 2015-06-08 08:03:52"
Iter   TrainDeviance   ValidDeviance   StepSize   Improve
     1        0.1879             nan     0.0100    0.0003
     2        0.1875             nan     0.0100    0.0001
     3        0.1872             nan     0.0100    0.0000
     4        0.1868             nan     0.0100    0.0001
     5        0.1866             nan     0.0100    0.0000
     6        0.1861             nan     0.0100    0.0002
     7        0.1858             nan     0.0100    0.0002
     8        0.1855             nan     0.0100    0.0000
     9        0.1853             nan     0.0100    0.0000
    10        0.1848             nan     0.0100    0.0002
    20        0.1814             nan     0.0100    0.0001
    40        0.1750             nan     0.0100   -0.0000
    60        0.1703             nan     0.0100   -0.0000
    80        0.1652             nan     0.0100    0.0000
   100        0.1604             nan     0.0100   -0.0001
   120        0.1558             nan     0.0100    0.0002
   140        0.1516             nan     0.0100   -0.0000
   151        0.1497             nan     0.0100   -0.0000

[1] "GBM variable coefficients"
                            var     rel.inf
spin_vertex         spin_vertex 4.332134003
pagerank               pagerank 4.104320342
V1                           V1 4.026592025
comsize                 comsize 3.863081437
outer                     outer 3.844443499
walktrap_vertex walktrap_vertex 3.700080740
ratio5                   ratio5 3.470606226
bet                         bet 3.172314529
V2                           V2 3.152646069
knn                         knn 2.625936392
inner                     inner 2.044226910
graph19                 graph19 1.849351750
membership_s4     membership_s4 1.822288404
graph13                 graph13 1.643814721
bigcom11               bigcom11 1.633240054
orbit56                 orbit56 1.603336196
adhesion               adhesion 1.378865188
graph4                   graph4 1.237478411
orbit18                 orbit18 1.228022949
graph16                 graph16 1.226373605
graph12                 graph12 1.224240227
ratio1                   ratio1 1.216878113
graph14                 graph14 1.208364997
orbit45                 orbit45 1.172547167
bigcom25               bigcom25 1.172319315
membership_s12   membership_s12 1.142519189
cohesion               cohesion 1.097454805
graph23                 graph23 1.095311994
graph5                   graph5 1.064165128
ratio2                   ratio2 1.015507303
orbit19                 orbit19 1.013403411
hubscore               hubscore 0.986652031
orbit20                 orbit20 0.962547396
graph20                 graph20 0.938489960
coreness               coreness 0.928275738
orbit39                 orbit39 0.872554199
fourth                   fourth 0.850249186
orbit9                   orbit9 0.830196040
graph6                   graph6 0.795379396
orbit24                 orbit24 0.795105356
fifth                     fifth 0.730738329
ratio6                   ratio6 0.728366637
trans                     trans 0.713353485
orbit37                 orbit37 0.681934058
graph17                 graph17 0.666167336
membership_s16   membership_s16 0.657327555
upto_sixth           upto_sixth 0.621018287
graph1                   graph1 0.598362801
orbit49                 orbit49 0.597339225
orbit62                 orbit62 0.583732993
graph21                 graph21 0.573879915
orbit35                 orbit35 0.566840731
orbit38                 orbit38 0.559527546
graph11                 graph11 0.557735589
orbit5                   orbit5 0.543623940
orbit50                 orbit50 0.496660461
orbit36                 orbit36 0.479817195
orbit16                 orbit16 0.466694611
constraint           constraint 0.458423011
orbit51                 orbit51 0.448937060
orbit31                 orbit31 0.448103357
orbit21                 orbit21 0.429966953
graph10                 graph10 0.426661261
bigcom33               bigcom33 0.425786186
sixth                     sixth 0.414209950
orbit33                 orbit33 0.412600947
ratio4                   ratio4 0.404651763
graph22                 graph22 0.392449741
bigcom318             bigcom318 0.366743738
bigcom2                 bigcom2 0.360771295
ioratio                 ioratio 0.360296874
graph15                 graph15 0.358425849
orbit60                 orbit60 0.353836726
orbit27                 orbit27 0.332823510
graph9                   graph9 0.332673065
graph25                 graph25 0.332023050
third                     third 0.324387993
orbit1                   orbit1 0.312730709
orbit52                 orbit52 0.291031963
ratio3                   ratio3 0.288579602
orbit17                 orbit17 0.286289808
close                     close 0.259751722
membership_s21   membership_s21 0.258681648
orbit61                 orbit61 0.254611764
orbit28                 orbit28 0.244899934
orbit23                 orbit23 0.243106281
membership_s3     membership_s3 0.237794476
second                   second 0.231812091
orbit42                 orbit42 0.225276057
bigcom297             bigcom297 0.223022310
orbit22                 orbit22 0.220071955
orbit13                 orbit13 0.212523379
graph18                 graph18 0.210523278
bigcom177             bigcom177 0.203194522
graph0                   graph0 0.197648413
bigcom43               bigcom43 0.187391777
orbit25                 orbit25 0.181901022
orbit47                 orbit47 0.180320057
orbit4                   orbit4 0.177266742
ecc                         ecc 0.176003300
upto_fifth           upto_fifth 0.170298160
orbit12                 orbit12 0.168747911
orbit15                 orbit15 0.163836883
orbit7                   orbit7 0.160900648
selfinter             selfinter 0.159477584
graph24                 graph24 0.157891534
orbit46                 orbit46 0.153485606
AP                           AP 0.150045869
bigcom110             bigcom110 0.136508589
membership_s38   membership_s38 0.133791116
upto_fourth         upto_fourth 0.129444340
orbit48                 orbit48 0.122155447
graph7                   graph7 0.121421402
orbit65                 orbit65 0.120843752
graph27                 graph27 0.115398460
bigcom87               bigcom87 0.111956430
orbit32                 orbit32 0.106903992
orbit43                 orbit43 0.100905793
orbit64                 orbit64 0.099686018
orbit2                   orbit2 0.099195075
orbit57                 orbit57 0.095696303
orbit54                 orbit54 0.088361335
orbit10                 orbit10 0.087090905
membership_s23   membership_s23 0.085415363
evcent                   evcent 0.079743151
membership_s9     membership_s9 0.075756972
graph26                 graph26 0.070918359
orbit66                 orbit66 0.070374184
orbit68                 orbit68 0.069238478
orbit11                 orbit11 0.058508337
graph2                   graph2 0.057668523
orbit30                 orbit30 0.056531909
bigcom68               bigcom68 0.052225253
orbit69                 orbit69 0.051465069
orbit6                   orbit6 0.046463302
orbit59                 orbit59 0.045537458
upto_third           upto_third 0.044886093
bigcom10               bigcom10 0.042338728
bigcom390             bigcom390 0.034083557
orbit44                 orbit44 0.031426491
membership_s31   membership_s31 0.030038544
bigcom1                 bigcom1 0.029305175
membership_s8     membership_s8 0.025321745
orbit53                 orbit53 0.020091781
orbit26                 orbit26 0.018258936
orbit63                 orbit63 0.015206399
orbit55                 orbit55 0.014006959
graph3                   graph3 0.013645555
orbit58                 orbit58 0.013597141
membership_s20   membership_s20 0.012377250
orbit70                 orbit70 0.011350207
membership_s11   membership_s11 0.008943486
membership_s37   membership_s37 0.008592201
graph8                   graph8 0.000000000
graph28                 graph28 0.000000000
graph29                 graph29 0.000000000
orbit0                   orbit0 0.000000000
orbit3                   orbit3 0.000000000
orbit8                   orbit8 0.000000000
orbit14                 orbit14 0.000000000
orbit29                 orbit29 0.000000000
orbit34                 orbit34 0.000000000
orbit40                 orbit40 0.000000000
orbit41                 orbit41 0.000000000
orbit67                 orbit67 0.000000000
orbit71                 orbit71 0.000000000
orbit72                 orbit72 0.000000000
eccrad                   eccrad 0.000000000
first                     first 0.000000000
upto_second         upto_second 0.000000000
bigcom3                 bigcom3 0.000000000
bigcom4                 bigcom4 0.000000000
bigcom5                 bigcom5 0.000000000
bigcom6                 bigcom6 0.000000000
bigcom8                 bigcom8 0.000000000
bigcom9                 bigcom9 0.000000000
bigcom12               bigcom12 0.000000000
bigcom13               bigcom13 0.000000000
bigcom14               bigcom14 0.000000000
bigcom15               bigcom15 0.000000000
bigcom16               bigcom16 0.000000000
bigcom17               bigcom17 0.000000000
bigcom18               bigcom18 0.000000000
bigcom21               bigcom21 0.000000000
bigcom22               bigcom22 0.000000000
bigcom23               bigcom23 0.000000000
bigcom24               bigcom24 0.000000000
bigcom26               bigcom26 0.000000000
bigcom27               bigcom27 0.000000000
bigcom29               bigcom29 0.000000000
bigcom31               bigcom31 0.000000000
bigcom34               bigcom34 0.000000000
bigcom35               bigcom35 0.000000000
bigcom36               bigcom36 0.000000000
bigcom39               bigcom39 0.000000000
bigcom40               bigcom40 0.000000000
bigcom46               bigcom46 0.000000000
bigcom48               bigcom48 0.000000000
bigcom49               bigcom49 0.000000000
bigcom50               bigcom50 0.000000000
bigcom52               bigcom52 0.000000000
bigcom54               bigcom54 0.000000000
bigcom56               bigcom56 0.000000000
bigcom57               bigcom57 0.000000000
bigcom58               bigcom58 0.000000000
bigcom62               bigcom62 0.000000000
bigcom63               bigcom63 0.000000000
bigcom64               bigcom64 0.000000000
bigcom65               bigcom65 0.000000000
bigcom66               bigcom66 0.000000000
bigcom69               bigcom69 0.000000000
bigcom70               bigcom70 0.000000000
bigcom71               bigcom71 0.000000000
bigcom72               bigcom72 0.000000000
bigcom77               bigcom77 0.000000000
bigcom79               bigcom79 0.000000000
bigcom80               bigcom80 0.000000000
bigcom82               bigcom82 0.000000000
bigcom83               bigcom83 0.000000000
bigcom86               bigcom86 0.000000000
bigcom88               bigcom88 0.000000000
bigcom90               bigcom90 0.000000000
bigcom92               bigcom92 0.000000000
bigcom94               bigcom94 0.000000000
bigcom96               bigcom96 0.000000000
bigcom98               bigcom98 0.000000000
bigcom99               bigcom99 0.000000000
bigcom100             bigcom100 0.000000000
bigcom102             bigcom102 0.000000000
bigcom103             bigcom103 0.000000000
bigcom104             bigcom104 0.000000000
bigcom107             bigcom107 0.000000000
bigcom108             bigcom108 0.000000000
bigcom109             bigcom109 0.000000000
bigcom125             bigcom125 0.000000000
bigcom133             bigcom133 0.000000000
bigcom141             bigcom141 0.000000000
bigcom142             bigcom142 0.000000000
bigcom143             bigcom143 0.000000000
bigcom145             bigcom145 0.000000000
bigcom158             bigcom158 0.000000000
bigcom162             bigcom162 0.000000000
bigcom194             bigcom194 0.000000000
bigcom208             bigcom208 0.000000000
bigcom220             bigcom220 0.000000000
bigcom227             bigcom227 0.000000000
bigcom229             bigcom229 0.000000000
bigcom247             bigcom247 0.000000000
bigcom252             bigcom252 0.000000000
bigcom255             bigcom255 0.000000000
bigcom258             bigcom258 0.000000000
bigcom266             bigcom266 0.000000000
bigcom269             bigcom269 0.000000000
bigcom273             bigcom273 0.000000000
bigcom274             bigcom274 0.000000000
bigcom276             bigcom276 0.000000000
bigcom284             bigcom284 0.000000000
bigcom290             bigcom290 0.000000000
bigcom292             bigcom292 0.000000000
bigcom294             bigcom294 0.000000000
bigcom295             bigcom295 0.000000000
bigcom296             bigcom296 0.000000000
bigcom302             bigcom302 0.000000000
bigcom303             bigcom303 0.000000000
bigcom307             bigcom307 0.000000000
bigcom311             bigcom311 0.000000000
bigcom313             bigcom313 0.000000000
bigcom326             bigcom326 0.000000000
bigcom332             bigcom332 0.000000000
bigcom340             bigcom340 0.000000000
bigcom341             bigcom341 0.000000000
bigcom345             bigcom345 0.000000000
bigcom347             bigcom347 0.000000000
bigcom360             bigcom360 0.000000000
bigcom365             bigcom365 0.000000000
bigcom366             bigcom366 0.000000000
bigcom370             bigcom370 0.000000000
bigcom387             bigcom387 0.000000000
bigcom398             bigcom398 0.000000000
bigcom408             bigcom408 0.000000000
bigcom417             bigcom417 0.000000000
bigcom419             bigcom419 0.000000000
bigcom424             bigcom424 0.000000000
bigcom441             bigcom441 0.000000000
bigcom445             bigcom445 0.000000000
bigcom468             bigcom468 0.000000000
membership_s1     membership_s1 0.000000000
membership_s5     membership_s5 0.000000000
membership_s6     membership_s6 0.000000000
membership_s7     membership_s7 0.000000000
membership_s10   membership_s10 0.000000000
membership_s13   membership_s13 0.000000000
membership_s14   membership_s14 0.000000000
membership_s17   membership_s17 0.000000000
membership_s18   membership_s18 0.000000000
membership_s19   membership_s19 0.000000000
membership_s22   membership_s22 0.000000000
membership_s24   membership_s24 0.000000000
membership_s25   membership_s25 0.000000000
membership_s26   membership_s26 0.000000000
membership_s27   membership_s27 0.000000000
membership_s28   membership_s28 0.000000000
membership_s30   membership_s30 0.000000000
membership_s32   membership_s32 0.000000000
membership_s33   membership_s33 0.000000000
membership_s34   membership_s34 0.000000000
membership_s35   membership_s35 0.000000000
membership_s36   membership_s36 0.000000000
[1] "Dataset: all_CT Model RF, run: 1 of 10 2015-06-08 08:06:06"
     |      Out-of-bag   |
Tree |      MSE  %Var(y) |
   1 |  0.02141   241.06 |
   2 |  0.01969   221.70 |
   3 |  0.01929   217.19 |
   4 |  0.01672   188.22 |
   5 |  0.01556   175.17 |
   6 |  0.01524   171.60 |
   7 |  0.01448   163.00 |
   8 |  0.01366   153.79 |
   9 |  0.01279   144.07 |
  10 |  0.01251   140.89 |
  11 |   0.0119   133.99 |
  12 |  0.01181   132.95 |
  13 |  0.01161   130.72 |
  14 |  0.01146   129.01 |
  15 |  0.01147   129.17 |
  16 |  0.01131   127.30 |
  17 |  0.01105   124.44 |
  18 |  0.01096   123.39 |
  19 |   0.0109   122.70 |
  20 |  0.01073   120.85 |
  21 |  0.01063   119.73 |
  22 |  0.01057   119.07 |
  23 |  0.01052   118.41 |
  24 |  0.01044   117.57 |
  25 |  0.01038   116.90 |
  26 |  0.01035   116.56 |
  27 |  0.01034   116.42 |
  28 |  0.01031   116.08 |
  29 |  0.01029   115.84 |
  30 |  0.01024   115.25 |
  31 |  0.01017   114.50 |
  32 |  0.01016   114.44 |
  33 |  0.01013   114.06 |
  34 |  0.01011   113.81 |
  35 |  0.01006   113.31 |
  36 |  0.01003   112.93 |
  37 |  0.01003   112.91 |
  38 |  0.01002   112.86 |
  39 |  0.01001   112.75 |
  40 | 0.009976   112.33 |
  41 | 0.009927   111.78 |
  42 | 0.009931   111.83 |
  43 | 0.009933   111.84 |
  44 | 0.009928   111.79 |
  45 | 0.009904   111.52 |
  46 | 0.009904   111.52 |
  47 | 0.009908   111.56 |
  48 | 0.009903   111.50 |
  49 | 0.009907   111.55 |
  50 | 0.009864   111.07 |
  51 | 0.009841   110.81 |
  52 |  0.00984   110.80 |
  53 | 0.009824   110.62 |
  54 | 0.009799   110.34 |
  55 | 0.009783   110.16 |
  56 | 0.009787   110.21 |
  57 | 0.009761   109.90 |
  58 | 0.009749   109.77 |
  59 | 0.009738   109.65 |
  60 | 0.009722   109.48 |
  61 | 0.009704   109.27 |
  62 | 0.009666   108.84 |
  63 | 0.009684   109.04 |
  64 | 0.009663   108.81 |
  65 | 0.009659   108.76 |
  66 | 0.009647   108.63 |
  67 | 0.009646   108.61 |
  68 | 0.009634   108.48 |
  69 | 0.009629   108.42 |
  70 |  0.00963   108.43 |
  71 | 0.009616   108.27 |
  72 | 0.009613   108.24 |
  73 | 0.009605   108.16 |
  74 |  0.00959   107.98 |
  75 | 0.009588   107.97 |
  76 | 0.009573   107.79 |
  77 | 0.009571   107.77 |
  78 | 0.009577   107.84 |
  79 | 0.009565   107.70 |
  80 | 0.009561   107.66 |
  81 | 0.009552   107.55 |
  82 | 0.009536   107.37 |
  83 | 0.009538   107.39 |
  84 | 0.009534   107.35 |
  85 | 0.009532   107.34 |
  86 | 0.009529   107.30 |
  87 | 0.009518   107.17 |
  88 | 0.009519   107.18 |
  89 | 0.009526   107.26 |
  90 | 0.009542   107.45 |
  91 |  0.00954   107.42 |
  92 | 0.009524   107.24 |
  93 | 0.009516   107.15 |
  94 | 0.009516   107.15 |
  95 | 0.009518   107.17 |
  96 | 0.009521   107.21 |
  97 | 0.009506   107.04 |
  98 | 0.009508   107.06 |
  99 | 0.009509   107.07 |
 100 | 0.009511   107.09 |
[1] "Random Forest variable coefficients"
                      %IncMSE IncNodePurity
graph5           1.973295e-03  3.280572e-01
graph6           3.957671e-03  4.249239e-01
graph7           1.049813e-03  5.561572e-02
graph8           1.330867e-04  9.121882e-02
graph9           6.128625e-04  5.159194e-01
graph10          7.507968e-03  8.226007e-01
graph11          3.662438e-03  7.769971e-01
graph12          2.476545e-03  6.605268e-01
graph13          2.336688e-03  4.874860e-01
graph14          5.249415e-03  5.838133e-01
graph15          1.443646e-03  4.563471e-01
graph16          5.736775e-03  7.379357e-01
graph17          2.141103e-03  4.856093e-01
graph18          2.656453e-04  1.075601e-01
graph19          6.318247e-03  8.309146e-01
graph20          2.965900e-03  4.347886e-01
graph21          3.765698e-03  6.007844e-01
graph22          8.473005e-04  1.196597e-01
graph23          2.710256e-03  6.337449e-01
graph24          8.222048e-04  1.920561e-01
graph25          9.072555e-04  3.092926e-01
graph26          5.862487e-04  1.884794e-01
graph27          5.353219e-05  1.415949e-01
graph28          3.662808e-04  5.669787e-02
graph29          1.690964e-04  2.875330e-02
orbit0           4.551686e-04  2.033159e-01
orbit1           9.715024e-04  4.793508e-01
orbit2           1.922263e-03  2.695612e-01
orbit3           3.182652e-04  1.308264e-01
orbit4           1.643708e-03  4.608134e-01
orbit5           2.447597e-03  4.306001e-01
orbit6           1.911264e-03  6.413367e-01
orbit7           5.666608e-03  2.816490e-01
orbit8           1.819716e-03  4.118314e-01
orbit9           1.976193e-03  5.530287e-01
orbit10          5.727327e-04  3.659573e-02
orbit11          3.503821e-04  1.506772e-01
orbit12          2.337624e-04  1.970109e-01
orbit13          9.995881e-05  5.648044e-02
orbit14          2.157233e-04  7.441871e-04
orbit15          3.002607e-03  5.019541e-01
orbit16          5.592708e-03  4.572169e-01
orbit17          3.012156e-03  5.124928e-01
orbit18          5.051476e-03  8.881322e-01
orbit19          2.461543e-03  8.840396e-01
orbit20          3.889013e-03  5.450722e-01
orbit21          4.501798e-03  5.056067e-01
orbit22          3.224690e-03  8.117252e-01
orbit23          4.130197e-03  3.021493e-01
orbit24          2.830842e-03  4.740490e-01
orbit25          2.686853e-03  3.844720e-01
orbit26          9.839862e-04  3.828668e-02
orbit27          3.572277e-03  6.513219e-01
orbit28          3.448828e-03  4.574538e-01
orbit29          1.302924e-03  2.346449e-01
orbit30          6.307712e-04  3.136670e-01
orbit31          2.097039e-03  6.697924e-01
orbit32          1.860092e-03  2.828228e-01
orbit33          5.558780e-04  1.966598e-01
orbit34          2.176828e-03  4.662997e-01
orbit35          4.593335e-03  7.495755e-01
orbit36          2.218320e-03  4.462754e-01
orbit37          1.277476e-03  2.022007e-01
orbit38          1.410932e-03  3.277705e-01
orbit39          3.165788e-03  6.290298e-01
orbit40          5.984154e-04  2.480862e-01
orbit41          6.283927e-05  8.296412e-02
orbit42          1.128657e-04  1.300557e-01
orbit43          1.029603e-03  1.876073e-01
orbit44          1.298840e-04  9.646604e-02
orbit45          3.961939e-03  5.534230e-01
orbit46          3.662507e-04  4.395213e-01
orbit47          1.097867e-03  1.810538e-01
orbit48          1.405464e-04  1.357020e-01
orbit49          1.311916e-03  5.100996e-01
orbit50          7.501372e-04  3.158740e-01
orbit51          1.377022e-03  2.370407e-01
orbit52          1.833688e-03  3.978031e-01
orbit53          7.815322e-04  2.268729e-01
orbit54          2.086656e-04  1.979247e-01
orbit55          2.771141e-05  3.243041e-02
orbit56          3.780198e-03  9.360817e-01
orbit57          1.305797e-03  6.505558e-02
orbit58          1.420406e-03  7.527276e-02
orbit59          7.126434e-04  1.243508e-01
orbit60          1.430235e-04  1.730095e-01
orbit61          1.930202e-04  1.631240e-01
orbit62          1.417014e-03  2.496351e-01
orbit63          9.916715e-05  2.296825e-01
orbit64          1.505451e-05  6.205346e-02
orbit65          7.843572e-04  7.349366e-02
orbit66          8.982306e-04  1.370189e-01
orbit67          2.232544e-04  9.986389e-03
orbit68          3.725357e-05  2.331040e-01
orbit69          2.074153e-04  1.416206e-01
orbit70          6.348942e-04  1.482408e-01
orbit71          6.683484e-05  3.186399e-02
orbit72          3.260523e-04  2.156578e-02
AP               3.365823e-04  9.709797e-02
bet              8.966659e-03  1.799915e+00
ecc              5.496628e-05  1.920242e-01
eccrad          -1.460204e-05  1.497083e-01
close            1.746270e-03  4.007406e-01
constraint       2.957084e-03  7.534261e-01
coreness         4.081308e-04  1.796572e-01
knn              2.325564e-03  1.045632e+00
hubscore         2.994924e-03  5.229139e-01
pagerank         3.566474e-03  1.193374e+00
trans            4.575181e-04  2.638019e-01
first            1.022274e-03  2.342685e-01
second           4.486430e-04  3.949672e-01
third            4.725045e-03  6.690100e-01
fourth           1.800563e-03  1.027186e+00
fifth            1.105584e-03  7.752674e-01
sixth            1.339775e-03  8.676902e-01
selfinter        7.980610e-06  1.204089e-01
V1               1.896678e-03  1.457130e+00
V2               1.846133e-03  1.895856e+00
evcent           3.676269e-03  4.692201e-01
upto_second      5.055312e-04  2.965491e-01
upto_third       1.058561e-03  3.915272e-01
upto_fourth      6.778039e-03  4.111850e-01
upto_fifth       4.222266e-03  5.435267e-01
upto_sixth       6.859030e-03  3.974537e-01
ratio1           2.050563e-03  1.086276e+00
ratio2           1.120238e-03  1.157630e+00
ratio3           4.560666e-03  8.171936e-01
ratio4           2.011642e-03  6.171322e-01
ratio5           3.613546e-03  1.811365e+00
ratio6           3.425572e-03  9.111643e-01
walktrap_vertex  2.720096e-03  1.369159e+00
bigcom1          5.131645e-05  6.397871e-02
bigcom2          1.193817e-04  1.266129e-01
bigcom3          0.000000e+00  0.000000e+00
bigcom4          1.007322e-05  6.713533e-02
bigcom5          0.000000e+00  0.000000e+00
bigcom6          0.000000e+00  4.163336e-19
bigcom8          0.000000e+00  0.000000e+00
bigcom9          0.000000e+00  0.000000e+00
bigcom10         4.228855e-05  1.556415e-01
bigcom11         3.312227e-05  5.038767e-01
bigcom12         0.000000e+00  0.000000e+00
bigcom13         0.000000e+00  0.000000e+00
bigcom14         0.000000e+00  1.387779e-19
bigcom15         0.000000e+00  0.000000e+00
bigcom16         0.000000e+00  0.000000e+00
bigcom17         0.000000e+00  0.000000e+00
bigcom18         0.000000e+00  8.673617e-21
bigcom21         0.000000e+00  1.734723e-20
bigcom22         0.000000e+00  0.000000e+00
bigcom23         0.000000e+00  4.336809e-21
bigcom24         0.000000e+00  0.000000e+00
bigcom25         9.028805e-04  4.474646e-01
bigcom26         0.000000e+00  0.000000e+00
bigcom27         0.000000e+00  0.000000e+00
bigcom29         0.000000e+00  1.734723e-20
bigcom31         0.000000e+00  0.000000e+00
bigcom33         5.401550e-04  3.303562e-01
bigcom34         0.000000e+00  0.000000e+00
bigcom35         0.000000e+00  0.000000e+00
bigcom36         0.000000e+00  0.000000e+00
bigcom39         0.000000e+00  0.000000e+00
bigcom40         0.000000e+00  0.000000e+00
bigcom43         8.889169e-05  9.454101e-02
bigcom46         0.000000e+00  0.000000e+00
bigcom48         0.000000e+00  0.000000e+00
bigcom49         0.000000e+00  0.000000e+00
bigcom50         0.000000e+00  0.000000e+00
bigcom52         0.000000e+00  0.000000e+00
bigcom54         0.000000e+00  0.000000e+00
bigcom56         0.000000e+00  0.000000e+00
bigcom57         4.337292e-05  5.258376e-02
bigcom58         0.000000e+00  0.000000e+00
bigcom62         0.000000e+00  1.734723e-20
bigcom63         0.000000e+00  0.000000e+00
bigcom64         0.000000e+00  0.000000e+00
bigcom65         0.000000e+00  0.000000e+00
bigcom66         0.000000e+00  0.000000e+00
bigcom68        -3.404419e-05  3.276989e-01
bigcom69         0.000000e+00  0.000000e+00
bigcom70         0.000000e+00  0.000000e+00
bigcom71         0.000000e+00  0.000000e+00
bigcom72         0.000000e+00  0.000000e+00
bigcom77         0.000000e+00  0.000000e+00
bigcom79         0.000000e+00  0.000000e+00
bigcom80         0.000000e+00  0.000000e+00
bigcom82         0.000000e+00  1.734723e-20
bigcom83         0.000000e+00  1.734723e-20
bigcom86         0.000000e+00  0.000000e+00
bigcom87        -5.376579e-06  5.375977e-01
bigcom88         0.000000e+00  2.602085e-20
bigcom90         0.000000e+00  0.000000e+00
bigcom92         0.000000e+00  0.000000e+00
bigcom94         0.000000e+00  3.469447e-20
bigcom96         0.000000e+00  0.000000e+00
bigcom98         0.000000e+00  0.000000e+00
bigcom99         0.000000e+00  0.000000e+00
bigcom100        0.000000e+00  0.000000e+00
bigcom102        0.000000e+00  0.000000e+00
bigcom103        0.000000e+00  0.000000e+00
bigcom104        0.000000e+00  2.602085e-20
bigcom107        0.000000e+00  0.000000e+00
bigcom108        0.000000e+00  0.000000e+00
bigcom109        0.000000e+00  0.000000e+00
bigcom110        1.443134e-05  5.456461e-01
bigcom125        0.000000e+00  0.000000e+00
bigcom133        0.000000e+00  3.469447e-20
bigcom141        0.000000e+00  0.000000e+00
bigcom142        0.000000e+00  0.000000e+00
bigcom143        0.000000e+00  0.000000e+00
bigcom145        0.000000e+00  1.734723e-20
bigcom158        0.000000e+00  0.000000e+00
bigcom162        0.000000e+00  0.000000e+00
bigcom177       -1.542367e-05  3.636178e-01
bigcom194        0.000000e+00  0.000000e+00
bigcom208        0.000000e+00  3.469447e-20
bigcom220        0.000000e+00  0.000000e+00
bigcom227        0.000000e+00  0.000000e+00
bigcom229        0.000000e+00  0.000000e+00
bigcom247        0.000000e+00  0.000000e+00
bigcom252        0.000000e+00  0.000000e+00
bigcom255        0.000000e+00  0.000000e+00
bigcom258        0.000000e+00  1.734723e-20
bigcom266        0.000000e+00  0.000000e+00
bigcom269        0.000000e+00  0.000000e+00
bigcom273        0.000000e+00  0.000000e+00
bigcom274        0.000000e+00  0.000000e+00
bigcom276        0.000000e+00  0.000000e+00
bigcom284        0.000000e+00  0.000000e+00
bigcom290        0.000000e+00  0.000000e+00
bigcom292        0.000000e+00  0.000000e+00
bigcom294        0.000000e+00  0.000000e+00
bigcom295        0.000000e+00  0.000000e+00
bigcom296        0.000000e+00  0.000000e+00
bigcom297       -8.523277e-06  3.705992e-01
bigcom302        0.000000e+00  0.000000e+00
bigcom303        0.000000e+00  0.000000e+00
bigcom307        0.000000e+00  0.000000e+00
bigcom311        0.000000e+00  0.000000e+00
bigcom313        0.000000e+00  0.000000e+00
bigcom318       -8.104951e-06  7.253791e-02
bigcom326        0.000000e+00  0.000000e+00
bigcom332        0.000000e+00  0.000000e+00
bigcom340        0.000000e+00  0.000000e+00
bigcom341        0.000000e+00  0.000000e+00
bigcom345        0.000000e+00  0.000000e+00
bigcom347        0.000000e+00  0.000000e+00
bigcom360        0.000000e+00  0.000000e+00
bigcom365        0.000000e+00  4.163336e-19
bigcom366        0.000000e+00  0.000000e+00
bigcom370        0.000000e+00  0.000000e+00
bigcom387        0.000000e+00  0.000000e+00
bigcom390       -7.128114e-06  5.866145e-01
bigcom398        0.000000e+00  0.000000e+00
bigcom408        0.000000e+00  0.000000e+00
bigcom417        0.000000e+00  0.000000e+00
bigcom419       -2.777711e-05  4.696595e-01
bigcom424        0.000000e+00  0.000000e+00
bigcom441        0.000000e+00  0.000000e+00
bigcom445        0.000000e+00  0.000000e+00
bigcom468        0.000000e+00  0.000000e+00
spin_vertex      2.558363e-03  1.675560e+00
membership_s1    0.000000e+00  0.000000e+00
membership_s3    4.795499e-06  1.188386e-01
membership_s4    9.331938e-04  6.297275e-01
membership_s5    0.000000e+00  0.000000e+00
membership_s6    0.000000e+00  0.000000e+00
membership_s7    0.000000e+00  0.000000e+00
membership_s8    2.349259e-05  1.035528e-01
membership_s9   -1.563325e-05  1.988729e-01
membership_s10   7.787032e-06  2.660495e-02
membership_s11  -1.942658e-05  7.395342e-02
membership_s12   7.508912e-05  3.889512e-01
membership_s13   0.000000e+00  1.734723e-20
membership_s14   0.000000e+00  0.000000e+00
membership_s16   5.564090e-04  1.435759e-01
membership_s17   0.000000e+00  6.938894e-19
membership_s18   0.000000e+00  0.000000e+00
membership_s19   0.000000e+00  4.683753e-19
membership_s20   6.257760e-06  9.575935e-03
membership_s21   4.610582e-05  1.347916e-01
membership_s22   0.000000e+00  0.000000e+00
membership_s23   8.187196e-05  8.125539e-02
membership_s24   0.000000e+00  0.000000e+00
membership_s25   0.000000e+00  4.163336e-19
membership_s26   1.674049e-05  6.904719e-02
membership_s27   0.000000e+00  0.000000e+00
membership_s28   0.000000e+00  0.000000e+00
membership_s30   0.000000e+00  0.000000e+00
membership_s31   9.840838e-06  1.285217e-01
membership_s32   0.000000e+00  4.336809e-21
membership_s33   1.191674e-05  4.379550e-02
membership_s34   0.000000e+00  0.000000e+00
membership_s35   0.000000e+00  0.000000e+00
membership_s36   0.000000e+00  0.000000e+00
membership_s37   1.358921e-06  1.677457e-02
membership_s38   1.832902e-04  1.439470e-01
adhesion         9.116583e-03  1.393260e+00
cohesion         8.588320e-03  1.316324e+00
inner            1.834429e-03  1.739885e+00
outer            9.235683e-03  2.169533e+00
ioratio          5.050249e-03  1.329060e+00
comsize          7.912803e-03  2.018301e+00
[1] "Dataset: all_CT Model GLM, run: 1 of 10 2015-06-08 08:09:50"
[1] "glmnet variable coefficients"
                     [,1]          [,2]
(Intercept)     -4.705838 -2.238859e+01
graph0           0.000000  1.244029e-02
graph1           0.000000  1.272366e-06
graph2           0.000000  2.133493e-03
graph3           0.000000  2.860428e-06
graph4           0.000000 -1.531704e-06
graph5           0.000000  0.000000e+00
graph6           0.000000  0.000000e+00
graph7           0.000000  0.000000e+00
graph8           0.000000 -8.746356e-03
graph9           0.000000  0.000000e+00
graph10          0.000000  0.000000e+00
graph11          0.000000 -2.632944e-08
graph12          0.000000  0.000000e+00
graph13          0.000000  0.000000e+00
graph14          0.000000  0.000000e+00
graph15          0.000000 -1.071938e-05
graph16          0.000000  0.000000e+00
graph17          0.000000  0.000000e+00
graph18          0.000000 -9.957157e-05
graph19          0.000000  0.000000e+00
graph20          0.000000  0.000000e+00
graph21          0.000000  0.000000e+00
graph22          0.000000  0.000000e+00
graph23          0.000000  0.000000e+00
graph24          0.000000  0.000000e+00
graph25          0.000000  0.000000e+00
graph26          0.000000  0.000000e+00
graph27          0.000000  0.000000e+00
graph28          0.000000  0.000000e+00
graph29          0.000000  1.108165e-03
orbit0           0.000000  4.096538e-03
orbit1           0.000000  7.521909e-05
orbit2           0.000000  0.000000e+00
orbit3           0.000000  6.869875e-04
orbit4           0.000000  4.851905e-06
orbit5           0.000000  7.081309e-08
orbit6           0.000000  0.000000e+00
orbit7           0.000000 -3.878249e-06
orbit8           0.000000  1.815910e-06
orbit9           0.000000 -1.851765e-04
orbit10          0.000000 -2.438870e-06
orbit11          0.000000  1.580328e-08
orbit12          0.000000 -6.753821e-04
orbit13          0.000000  0.000000e+00
orbit14          0.000000 -3.343366e-04
orbit15          0.000000 -1.682054e-06
orbit16          0.000000  9.651426e-13
orbit17          0.000000  4.803424e-07
orbit18          0.000000 -1.430353e-07
orbit19          0.000000  3.346179e-07
orbit20          0.000000 -5.758014e-08
orbit21          0.000000  0.000000e+00
orbit22          0.000000 -1.320451e-09
orbit23          0.000000  0.000000e+00
orbit24          0.000000  0.000000e+00
orbit25          0.000000  5.925497e-06
orbit26          0.000000  0.000000e+00
orbit27          0.000000  1.912649e-10
orbit28          0.000000 -1.199080e-07
orbit29          0.000000  1.868423e-05
orbit30          0.000000  6.581629e-06
orbit31          0.000000 -1.833706e-07
orbit32          0.000000 -8.168432e-06
orbit33          0.000000  0.000000e+00
orbit34          0.000000 -9.550862e-08
orbit35          0.000000  8.987836e-06
orbit36          0.000000 -5.588342e-10
orbit37          0.000000 -5.761509e-06
orbit38          0.000000  0.000000e+00
orbit39          0.000000 -3.124026e-08
orbit40          0.000000 -5.796998e-07
orbit41          0.000000  0.000000e+00
orbit42          0.000000  0.000000e+00
orbit43          0.000000 -1.766387e-04
orbit44          0.000000  0.000000e+00
orbit45          0.000000 -1.552616e-04
orbit46          0.000000 -1.078220e-05
orbit47          0.000000 -5.950372e-05
orbit48          0.000000  0.000000e+00
orbit49          0.000000  2.329375e-05
orbit50          0.000000 -9.742387e-06
orbit51          0.000000  2.147886e-04
orbit52          0.000000  2.025097e-05
orbit53          0.000000  0.000000e+00
orbit54          0.000000 -6.245607e-05
orbit55          0.000000  0.000000e+00
orbit56          0.000000  9.468859e-05
orbit57          0.000000  0.000000e+00
orbit58          0.000000  0.000000e+00
orbit59          0.000000 -7.418274e-05
orbit60          0.000000  0.000000e+00
orbit61          0.000000  0.000000e+00
orbit62          0.000000 -9.846022e-04
orbit63          0.000000  0.000000e+00
orbit64          0.000000 -9.119787e-04
orbit65          0.000000 -1.431167e-04
orbit66          0.000000  0.000000e+00
orbit67          0.000000  0.000000e+00
orbit68          0.000000  5.490198e-04
orbit69          0.000000  0.000000e+00
orbit70          0.000000  1.633601e-03
orbit71          0.000000  0.000000e+00
orbit72          0.000000  4.101026e-05
AP               0.000000 -1.568681e-01
bet              0.000000 -1.443039e-06
ecc              0.000000 -1.122606e-02
eccrad           0.000000  0.000000e+00
close            0.000000  0.000000e+00
constraint       0.000000 -9.192001e-01
coreness         0.000000  1.200264e-02
knn              0.000000 -1.148392e-02
hubscore         0.000000 -3.081894e+00
pagerank         0.000000 -6.831427e+00
trans            0.000000  1.983435e-01
first            0.000000  5.799841e-03
second           0.000000 -1.884890e-05
third            0.000000  1.029326e-05
fourth           0.000000 -2.582384e-05
fifth            0.000000  2.097042e-07
sixth            0.000000  0.000000e+00
selfinter        0.000000 -3.033102e-01
V1               0.000000  5.112093e+00
V2               0.000000 -5.744192e+00
evcent           0.000000  0.000000e+00
upto_second      0.000000 -1.251806e-07
upto_third       0.000000  0.000000e+00
upto_fourth      0.000000  0.000000e+00
upto_fifth       0.000000  1.381282e-05
upto_sixth       0.000000  2.115998e-04
ratio1           0.000000 -4.391068e-04
ratio2           0.000000 -1.824384e-02
ratio3           0.000000 -2.995614e-02
ratio4           0.000000  1.029522e-02
ratio5           0.000000 -2.147587e-02
ratio6           0.000000  1.538105e-05
walktrap_vertex  0.000000  1.199559e-01
bigcom1          0.000000 -4.883567e-01
bigcom2          0.000000 -4.343657e-01
bigcom3          0.000000 -2.113724e+00
bigcom4          0.000000 -1.649369e+00
bigcom5          0.000000 -2.021241e+00
bigcom6          0.000000 -1.717534e+00
bigcom8          0.000000 -1.598944e+00
bigcom9          0.000000 -1.065262e+00
bigcom10         0.000000  4.755158e-01
bigcom11         0.000000  1.600915e+00
bigcom12         0.000000 -3.696284e-01
bigcom13         0.000000 -2.018843e+00
bigcom14         0.000000 -1.025459e+00
bigcom15         0.000000 -1.352078e+00
bigcom16         0.000000 -1.618854e+00
bigcom17         0.000000 -1.523819e+00
bigcom18         0.000000 -1.452357e+00
bigcom21         0.000000 -9.252622e-01
bigcom22         0.000000 -1.677729e+00
bigcom23         0.000000 -1.514782e+00
bigcom24         0.000000 -1.785094e+00
bigcom25         0.000000  6.342300e-02
bigcom26         0.000000 -1.118492e+00
bigcom27         0.000000 -1.320965e+00
bigcom29         0.000000 -1.472910e+00
bigcom31         0.000000 -1.574913e+00
bigcom33         0.000000  2.154863e-01
bigcom34         0.000000 -4.589451e-01
bigcom35         0.000000 -4.260414e-01
bigcom36         0.000000  0.000000e+00
bigcom39         0.000000 -1.530950e+00
bigcom40         0.000000 -1.057615e+00
bigcom43         0.000000  6.763538e-01
bigcom46         0.000000 -1.280683e+00
bigcom48         0.000000 -1.596730e+00
bigcom49         0.000000  0.000000e+00
bigcom50         0.000000 -2.151352e-01
bigcom52         0.000000 -1.253217e+00
bigcom54         0.000000 -9.970660e-01
bigcom56         0.000000 -1.512297e+00
bigcom57         0.000000 -3.025791e-01
bigcom58         0.000000 -1.272813e+00
bigcom62         0.000000 -8.658569e-01
bigcom63         0.000000 -9.994789e-01
bigcom64         0.000000 -5.844379e-01
bigcom65         0.000000 -1.232379e+00
bigcom66         0.000000  0.000000e+00
bigcom68         0.000000  1.488772e+00
bigcom69         0.000000 -9.470230e-01
bigcom70         0.000000 -7.388240e-01
bigcom71         0.000000  0.000000e+00
bigcom72         0.000000 -1.045633e+00
bigcom77         0.000000 -5.602222e-01
bigcom79         0.000000 -1.539164e+00
bigcom80         0.000000 -7.112939e-01
bigcom82         0.000000 -1.235806e+00
bigcom83         0.000000 -2.019212e-02
bigcom86         0.000000 -4.100394e-01
bigcom87         0.000000  3.761243e+00
bigcom88         0.000000 -1.149435e+00
bigcom90         0.000000 -8.616031e-01
bigcom92         0.000000  0.000000e+00
bigcom94         0.000000 -1.642709e+00
bigcom96         0.000000 -1.476707e+00
bigcom98         0.000000 -1.250928e+00
bigcom99         0.000000 -1.186536e+00
bigcom100        0.000000 -9.320143e-01
bigcom102        0.000000 -1.711713e-01
bigcom103        0.000000 -6.922587e-01
bigcom104        0.000000 -1.297283e+00
bigcom107        0.000000 -7.506271e-02
bigcom108        0.000000  0.000000e+00
bigcom109        0.000000 -1.961235e+00
bigcom110        0.000000  1.097835e+00
bigcom125        0.000000 -7.727864e-01
bigcom133        0.000000 -1.079932e+00
bigcom141        0.000000 -2.869262e-01
bigcom142        0.000000 -1.462733e+00
bigcom143        0.000000 -1.361341e+00
bigcom145        0.000000 -4.626851e-01
bigcom158        0.000000  0.000000e+00
bigcom162        0.000000 -1.533137e+00
bigcom177        0.000000  1.386699e-01
bigcom194        0.000000 -2.653850e-02
bigcom208        0.000000 -1.251480e+00
bigcom220        0.000000 -1.310051e+00
bigcom227        0.000000 -1.109220e-02
bigcom229        0.000000 -4.131458e-01
bigcom247        0.000000 -1.643214e-01
bigcom252        0.000000 -8.726155e-01
bigcom255        0.000000 -1.178288e+00
bigcom258        0.000000 -1.617732e+00
bigcom266        0.000000 -1.442785e+00
bigcom269        0.000000 -5.994081e-01
bigcom273        0.000000 -1.677875e+00
bigcom274        0.000000 -1.033588e+00
bigcom276        0.000000 -6.549410e-01
bigcom284        0.000000 -9.033725e-01
bigcom290        0.000000 -1.771282e+00
bigcom292        0.000000 -8.240636e-01
bigcom294        0.000000 -7.647381e-01
bigcom295        0.000000 -1.825192e+00
bigcom296        0.000000 -1.141442e+00
bigcom297        0.000000  2.810555e+00
bigcom302        0.000000 -1.408795e+00
bigcom303        0.000000 -1.212192e+00
bigcom307        0.000000 -3.645827e-02
bigcom311        0.000000 -1.023702e+00
bigcom313        0.000000 -1.077999e+00
bigcom318        0.000000  1.178115e+00
bigcom326        0.000000 -3.996363e-01
bigcom332        0.000000 -8.286127e-01
bigcom340        0.000000  0.000000e+00
bigcom341        0.000000  0.000000e+00
bigcom345        0.000000 -1.320139e+00
bigcom347        0.000000  0.000000e+00
bigcom360        0.000000 -7.579290e-01
bigcom365        0.000000 -1.243129e+00
bigcom366        0.000000 -7.619918e-01
bigcom370        0.000000 -7.307929e-01
bigcom387        0.000000 -1.060095e+00
bigcom390        0.000000  1.747987e+00
bigcom398        0.000000 -5.643443e-01
bigcom408        0.000000 -1.243455e+00
bigcom417        0.000000 -5.102401e-02
bigcom419        0.000000  4.465536e+00
bigcom424        0.000000 -5.177060e-01
bigcom441        0.000000 -2.199117e+00
bigcom445        0.000000 -1.080805e+00
bigcom468        0.000000 -8.747423e-01
spin_vertex      0.000000 -9.275541e-01
membership_s1    0.000000 -3.152448e-02
membership_s3    0.000000  2.179224e-01
membership_s4    0.000000  1.283822e+00
membership_s5    0.000000 -7.023955e-01
membership_s6    0.000000 -9.272279e-01
membership_s7    0.000000 -1.375872e+00
membership_s8    0.000000 -2.699995e-01
membership_s9    0.000000  1.339337e+00
membership_s10   0.000000 -3.826976e-01
membership_s11   0.000000  4.386366e-01
membership_s12   0.000000  4.016230e-01
membership_s13   0.000000 -1.385963e+00
membership_s14   0.000000 -8.309211e-01
membership_s16   0.000000  7.703465e-01
membership_s17   0.000000 -1.184583e+00
membership_s18   0.000000 -7.670957e-01
membership_s19   0.000000 -2.107027e+00
membership_s20   0.000000  1.026177e-01
membership_s21   0.000000  7.348752e-02
membership_s22   0.000000 -5.608302e-01
membership_s23   0.000000  2.066771e-01
membership_s24   0.000000 -1.134556e+00
membership_s25   0.000000 -1.039336e+00
membership_s26   0.000000  1.103568e-02
membership_s27   0.000000 -1.131264e+00
membership_s28   0.000000 -1.583233e+00
membership_s30   0.000000 -1.183469e+00
membership_s31   0.000000  9.856497e-02
membership_s32   0.000000 -1.429829e+00
membership_s33   0.000000 -9.385249e-01
membership_s34   0.000000 -5.860945e-01
membership_s35   0.000000 -5.570128e-01
membership_s36   0.000000 -4.898804e-01
membership_s37   0.000000 -3.458676e-01
membership_s38   0.000000  3.864285e-01
adhesion         0.000000 -6.847854e-04
cohesion         0.000000  0.000000e+00
inner            0.000000  1.058678e-05
outer            0.000000  8.080371e-04
ioratio          0.000000  0.000000e+00
comsize          0.000000  1.706096e-04
[1] "Dataset: all_CT Model GBM, run: 2 of 10 2015-06-08 08:11:34"
Iter   TrainDeviance   ValidDeviance   StepSize   Improve
     1        0.1903             nan     0.0100   -0.0000
     2        0.1898             nan     0.0100    0.0003
     3        0.1895             nan     0.0100   -0.0000
     4        0.1893             nan     0.0100    0.0000
     5        0.1890             nan     0.0100    0.0000
     6        0.1886             nan     0.0100    0.0001
     7        0.1883             nan     0.0100   -0.0000
     8        0.1881             nan     0.0100   -0.0000
     9        0.1878             nan     0.0100    0.0001
    10        0.1877             nan     0.0100   -0.0000
    20        0.1841             nan     0.0100    0.0000
    40        0.1788             nan     0.0100   -0.0000
    60        0.1738             nan     0.0100    0.0000
    80        0.1687             nan     0.0100    0.0002
   100        0.1640             nan     0.0100    0.0001
   120        0.1599             nan     0.0100    0.0000
   140        0.1557             nan     0.0100    0.0000
   151        0.1536             nan     0.0100   -0.0000

[1] "GBM variable coefficients"
                            var    rel.inf
spin_vertex         spin_vertex 4.47539153
ratio5                   ratio5 4.39299981
outer                     outer 4.24915281
V1                           V1 3.80937304
comsize                 comsize 3.75497527
walktrap_vertex walktrap_vertex 3.50456581
V2                           V2 3.27405365
bet                         bet 3.04613934
inner                     inner 2.60031231
knn                         knn 2.43164476
pagerank               pagerank 2.22543544
ratio1                   ratio1 2.20009663
fourth                   fourth 1.59831171
graph5                   graph5 1.56480544
adhesion               adhesion 1.44717237
orbit45                 orbit45 1.40336804
orbit39                 orbit39 1.37422475
graph19                 graph19 1.35453141
orbit37                 orbit37 1.35296210
membership_s4     membership_s4 1.31612719
cohesion               cohesion 1.31199423
bigcom11               bigcom11 1.20124623
orbit31                 orbit31 1.16750528
orbit9                   orbit9 1.16380460
graph1                   graph1 1.08356444
constraint           constraint 1.04033896
graph17                 graph17 1.00734104
graph15                 graph15 1.00412964
hubscore               hubscore 0.99398135
orbit35                 orbit35 0.97379675
graph11                 graph11 0.97208119
ecc                         ecc 0.96208589
graph23                 graph23 0.92186300
graph6                   graph6 0.91422488
ratio2                   ratio2 0.89848394
upto_fifth           upto_fifth 0.88775569
orbit24                 orbit24 0.84421712
sixth                     sixth 0.84379205
membership_s16   membership_s16 0.84259629
orbit50                 orbit50 0.84006606
orbit38                 orbit38 0.76260800
graph12                 graph12 0.74725371
trans                     trans 0.72354888
coreness               coreness 0.71544981
graph21                 graph21 0.68583161
orbit36                 orbit36 0.67318640
orbit54                 orbit54 0.66925926
orbit17                 orbit17 0.65972090
graph16                 graph16 0.62150413
orbit20                 orbit20 0.57415060
orbit63                 orbit63 0.56315561
ratio6                   ratio6 0.54695586
orbit59                 orbit59 0.54539194
orbit56                 orbit56 0.51898561
orbit18                 orbit18 0.50977036
orbit21                 orbit21 0.49823943
orbit26                 orbit26 0.49263766
orbit51                 orbit51 0.47238420
orbit27                 orbit27 0.46024579
orbit1                   orbit1 0.45293022
bigcom318             bigcom318 0.42593430
orbit19                 orbit19 0.42199121
graph18                 graph18 0.41515969
upto_sixth           upto_sixth 0.41316070
orbit33                 orbit33 0.41094241
bigcom87               bigcom87 0.40606734
orbit46                 orbit46 0.39735764
graph10                 graph10 0.39431339
orbit42                 orbit42 0.39071515
graph22                 graph22 0.38445224
orbit47                 orbit47 0.37104666
orbit52                 orbit52 0.35435530
second                   second 0.34738331
graph20                 graph20 0.31330015
graph3                   graph3 0.30191488
bigcom2                 bigcom2 0.30163892
ratio4                   ratio4 0.29845368
evcent                   evcent 0.28992227
orbit62                 orbit62 0.28080308
membership_s12   membership_s12 0.27805483
orbit29                 orbit29 0.27570480
orbit10                 orbit10 0.27472038
orbit16                 orbit16 0.27192277
orbit28                 orbit28 0.26923448
orbit69                 orbit69 0.26787142
third                     third 0.26092522
orbit44                 orbit44 0.26001708
bigcom68               bigcom68 0.24548579
orbit53                 orbit53 0.22708911
orbit6                   orbit6 0.21926678
bigcom33               bigcom33 0.21913592
graph0                   graph0 0.21096433
ioratio                 ioratio 0.21022877
membership_s21   membership_s21 0.20513002
graph7                   graph7 0.20401538
AP                           AP 0.20268045
graph25                 graph25 0.19896465
orbit15                 orbit15 0.19760715
ratio3                   ratio3 0.19702206
bigcom25               bigcom25 0.19460465
bigcom110             bigcom110 0.19147998
orbit2                   orbit2 0.18792306
orbit65                 orbit65 0.18722122
bigcom177             bigcom177 0.18292916
orbit13                 orbit13 0.17975233
graph13                 graph13 0.17567495
selfinter             selfinter 0.17296007
orbit4                   orbit4 0.16676658
orbit30                 orbit30 0.16275604
graph27                 graph27 0.15532077
orbit22                 orbit22 0.15081285
orbit5                   orbit5 0.14441731
orbit7                   orbit7 0.14438665
orbit66                 orbit66 0.14405054
orbit32                 orbit32 0.13823763
orbit25                 orbit25 0.13465603
membership_s3     membership_s3 0.13426500
graph2                   graph2 0.13144683
fifth                     fifth 0.11982560
orbit64                 orbit64 0.11585599
orbit40                 orbit40 0.10954363
orbit60                 orbit60 0.10840121
graph14                 graph14 0.10754198
orbit61                 orbit61 0.10484617
orbit49                 orbit49 0.09585645
graph4                   graph4 0.09356833
bigcom43               bigcom43 0.08802574
bigcom297             bigcom297 0.08381671
bigcom10               bigcom10 0.08304238
membership_s23   membership_s23 0.08055168
close                     close 0.07972087
orbit68                 orbit68 0.07707651
graph9                   graph9 0.07520481
orbit43                 orbit43 0.07202798
orbit48                 orbit48 0.07128215
membership_s20   membership_s20 0.06452986
bigcom419             bigcom419 0.06319599
bigcom390             bigcom390 0.06064929
orbit58                 orbit58 0.04525211
orbit23                 orbit23 0.04447787
membership_s38   membership_s38 0.04089103
membership_s31   membership_s31 0.03919299
membership_s10   membership_s10 0.03553404
membership_s11   membership_s11 0.03489432
graph24                 graph24 0.02692747
graph26                 graph26 0.02599111
membership_s26   membership_s26 0.02120864
membership_s8     membership_s8 0.02081416
orbit12                 orbit12 0.01400965
upto_third           upto_third 0.01302359
orbit11                 orbit11 0.01236457
membership_s32   membership_s32 0.01228620
membership_s37   membership_s37 0.01014356
orbit57                 orbit57 0.01008794
graph8                   graph8 0.00000000
graph28                 graph28 0.00000000
graph29                 graph29 0.00000000
orbit0                   orbit0 0.00000000
orbit3                   orbit3 0.00000000
orbit8                   orbit8 0.00000000
orbit14                 orbit14 0.00000000
orbit34                 orbit34 0.00000000
orbit41                 orbit41 0.00000000
orbit55                 orbit55 0.00000000
orbit67                 orbit67 0.00000000
orbit70                 orbit70 0.00000000
orbit71                 orbit71 0.00000000
orbit72                 orbit72 0.00000000
eccrad                   eccrad 0.00000000
first                     first 0.00000000
upto_second         upto_second 0.00000000
upto_fourth         upto_fourth 0.00000000
bigcom1                 bigcom1 0.00000000
bigcom3                 bigcom3 0.00000000
bigcom4                 bigcom4 0.00000000
bigcom5                 bigcom5 0.00000000
bigcom6                 bigcom6 0.00000000
bigcom8                 bigcom8 0.00000000
bigcom9                 bigcom9 0.00000000
bigcom12               bigcom12 0.00000000
bigcom13               bigcom13 0.00000000
bigcom14               bigcom14 0.00000000
bigcom15               bigcom15 0.00000000
bigcom16               bigcom16 0.00000000
bigcom17               bigcom17 0.00000000
bigcom18               bigcom18 0.00000000
bigcom21               bigcom21 0.00000000
bigcom22               bigcom22 0.00000000
bigcom23               bigcom23 0.00000000
bigcom24               bigcom24 0.00000000
bigcom26               bigcom26 0.00000000
bigcom27               bigcom27 0.00000000
bigcom29               bigcom29 0.00000000
bigcom31               bigcom31 0.00000000
bigcom34               bigcom34 0.00000000
bigcom35               bigcom35 0.00000000
bigcom36               bigcom36 0.00000000
bigcom39               bigcom39 0.00000000
bigcom40               bigcom40 0.00000000
bigcom46               bigcom46 0.00000000
bigcom48               bigcom48 0.00000000
bigcom49               bigcom49 0.00000000
bigcom50               bigcom50 0.00000000
bigcom52               bigcom52 0.00000000
bigcom54               bigcom54 0.00000000
bigcom56               bigcom56 0.00000000
bigcom57               bigcom57 0.00000000
bigcom58               bigcom58 0.00000000
bigcom62               bigcom62 0.00000000
bigcom63               bigcom63 0.00000000
bigcom64               bigcom64 0.00000000
bigcom65               bigcom65 0.00000000
bigcom66               bigcom66 0.00000000
bigcom69               bigcom69 0.00000000
bigcom70               bigcom70 0.00000000
bigcom71               bigcom71 0.00000000
bigcom72               bigcom72 0.00000000
bigcom77               bigcom77 0.00000000
bigcom79               bigcom79 0.00000000
bigcom80               bigcom80 0.00000000
bigcom82               bigcom82 0.00000000
bigcom83               bigcom83 0.00000000
bigcom86               bigcom86 0.00000000
bigcom88               bigcom88 0.00000000
bigcom90               bigcom90 0.00000000
bigcom92               bigcom92 0.00000000
bigcom94               bigcom94 0.00000000
bigcom96               bigcom96 0.00000000
bigcom98               bigcom98 0.00000000
bigcom99               bigcom99 0.00000000
bigcom100             bigcom100 0.00000000
bigcom102             bigcom102 0.00000000
bigcom103             bigcom103 0.00000000
bigcom104             bigcom104 0.00000000
bigcom107             bigcom107 0.00000000
bigcom108             bigcom108 0.00000000
bigcom109             bigcom109 0.00000000
bigcom125             bigcom125 0.00000000
bigcom133             bigcom133 0.00000000
bigcom141             bigcom141 0.00000000
bigcom142             bigcom142 0.00000000
bigcom143             bigcom143 0.00000000
bigcom145             bigcom145 0.00000000
bigcom158             bigcom158 0.00000000
bigcom162             bigcom162 0.00000000
bigcom194             bigcom194 0.00000000
bigcom208             bigcom208 0.00000000
bigcom220             bigcom220 0.00000000
bigcom227             bigcom227 0.00000000
bigcom229             bigcom229 0.00000000
bigcom247             bigcom247 0.00000000
bigcom252             bigcom252 0.00000000
bigcom255             bigcom255 0.00000000
bigcom258             bigcom258 0.00000000
bigcom266             bigcom266 0.00000000
bigcom269             bigcom269 0.00000000
bigcom273             bigcom273 0.00000000
bigcom274             bigcom274 0.00000000
bigcom276             bigcom276 0.00000000
bigcom284             bigcom284 0.00000000
bigcom290             bigcom290 0.00000000
bigcom292             bigcom292 0.00000000
bigcom294             bigcom294 0.00000000
bigcom295             bigcom295 0.00000000
bigcom296             bigcom296 0.00000000
bigcom302             bigcom302 0.00000000
bigcom303             bigcom303 0.00000000
bigcom307             bigcom307 0.00000000
bigcom311             bigcom311 0.00000000
bigcom313             bigcom313 0.00000000
bigcom326             bigcom326 0.00000000
bigcom332             bigcom332 0.00000000
bigcom340             bigcom340 0.00000000
bigcom341             bigcom341 0.00000000
bigcom345             bigcom345 0.00000000
bigcom347             bigcom347 0.00000000
bigcom360             bigcom360 0.00000000
bigcom365             bigcom365 0.00000000
bigcom366             bigcom366 0.00000000
bigcom370             bigcom370 0.00000000
bigcom387             bigcom387 0.00000000
bigcom398             bigcom398 0.00000000
bigcom408             bigcom408 0.00000000
bigcom417             bigcom417 0.00000000
bigcom424             bigcom424 0.00000000
bigcom441             bigcom441 0.00000000
bigcom445             bigcom445 0.00000000
bigcom468             bigcom468 0.00000000
membership_s1     membership_s1 0.00000000
membership_s5     membership_s5 0.00000000
membership_s6     membership_s6 0.00000000
membership_s7     membership_s7 0.00000000
membership_s9     membership_s9 0.00000000
membership_s13   membership_s13 0.00000000
membership_s14   membership_s14 0.00000000
membership_s17   membership_s17 0.00000000
membership_s18   membership_s18 0.00000000
membership_s19   membership_s19 0.00000000
membership_s22   membership_s22 0.00000000
membership_s24   membership_s24 0.00000000
membership_s25   membership_s25 0.00000000
membership_s27   membership_s27 0.00000000
membership_s28   membership_s28 0.00000000
membership_s30   membership_s30 0.00000000
membership_s33   membership_s33 0.00000000
membership_s34   membership_s34 0.00000000
membership_s35   membership_s35 0.00000000
membership_s36   membership_s36 0.00000000
[1] "Dataset: all_CT Model RF, run: 2 of 10 2015-06-08 08:13:41"
     |      Out-of-bag   |
Tree |      MSE  %Var(y) |
   1 |  0.01779   195.99 |
   2 |  0.01741   191.75 |
   3 |   0.0174   191.68 |
   4 |   0.0181   199.39 |
   5 |  0.01558   171.56 |
   6 |  0.01408   155.10 |
   7 |   0.0138   151.95 |
   8 |  0.01344   148.01 |
   9 |  0.01319   145.29 |
  10 |  0.01267   139.59 |
  11 |  0.01234   135.89 |
  12 |  0.01218   134.16 |
  13 |  0.01191   131.23 |
  14 |   0.0119   131.11 |
  15 |  0.01164   128.21 |
  16 |   0.0114   125.61 |
  17 |  0.01132   124.72 |
  18 |  0.01113   122.54 |
  19 |  0.01108   121.98 |
  20 |    0.011   121.18 |
  21 |  0.01097   120.78 |
  22 |  0.01095   120.56 |
  23 |  0.01082   119.13 |
  24 |  0.01076   118.55 |
  25 |  0.01075   118.35 |
  26 |  0.01067   117.54 |
  27 |  0.01063   117.04 |
  28 |  0.01062   117.00 |
  29 |  0.01058   116.56 |
  30 |  0.01055   116.15 |
  31 |  0.01052   115.88 |
  32 |   0.0105   115.64 |
  33 |  0.01055   116.18 |
  34 |  0.01052   115.83 |
  35 |  0.01046   115.17 |
  36 |  0.01038   114.36 |
  37 |  0.01036   114.15 |
  38 |  0.01033   113.82 |
  39 |  0.01031   113.58 |
  40 |  0.01027   113.16 |
  41 |  0.01028   113.22 |
  42 |  0.01027   113.08 |
  43 |  0.01025   112.87 |
  44 |  0.01023   112.64 |
  45 |  0.01023   112.64 |
  46 |  0.01019   112.27 |
  47 |  0.01017   112.03 |
  48 |  0.01018   112.12 |
  49 |  0.01017   111.96 |
  50 |  0.01016   111.85 |
  51 |  0.01014   111.73 |
  52 |  0.01013   111.58 |
  53 |  0.01012   111.51 |
  54 |  0.01011   111.39 |
  55 |  0.01008   111.07 |
  56 |  0.01009   111.11 |
  57 |  0.01007   110.91 |
  58 |  0.01007   110.88 |
  59 |  0.01005   110.64 |
  60 |  0.01004   110.56 |
  61 |  0.01004   110.62 |
  62 |  0.01003   110.49 |
  63 |  0.01003   110.47 |
  64 |  0.01002   110.41 |
  65 | 0.009995   110.08 |
  66 | 0.009989   110.02 |
  67 | 0.009977   109.89 |
  68 | 0.009969   109.80 |
  69 | 0.009962   109.72 |
  70 | 0.009951   109.60 |
  71 | 0.009949   109.58 |
  72 | 0.009953   109.62 |
  73 | 0.009949   109.58 |
  74 | 0.009951   109.60 |
  75 | 0.009939   109.47 |
  76 |  0.00993   109.37 |
  77 | 0.009923   109.29 |
  78 | 0.009919   109.25 |
  79 |  0.00991   109.15 |
  80 | 0.009901   109.05 |
  81 | 0.009891   108.94 |
  82 | 0.009892   108.95 |
  83 | 0.009882   108.85 |
  84 |  0.00988   108.82 |
  85 |  0.00987   108.71 |
  86 | 0.009863   108.64 |
  87 | 0.009859   108.59 |
  88 | 0.009854   108.54 |
  89 | 0.009836   108.33 |
  90 | 0.009835   108.33 |
  91 | 0.009834   108.32 |
  92 | 0.009826   108.23 |
  93 | 0.009826   108.22 |
  94 | 0.009823   108.19 |
  95 | 0.009813   108.08 |
  96 | 0.009815   108.10 |
  97 | 0.009807   108.02 |
  98 | 0.009806   108.00 |
  99 | 0.009795   107.88 |
 100 | 0.009782   107.74 |
[1] "Random Forest variable coefficients"
                      %IncMSE IncNodePurity
graph5           1.113540e-03  2.590087e-01
graph6           1.591768e-03  4.881740e-01
graph7           8.270383e-04  1.534709e-01
graph8           9.324609e-05  4.358657e-02
graph9           4.751561e-03  4.341620e-01
graph10          4.724185e-03  9.941880e-01
graph11          6.698456e-03  7.399995e-01
graph12          3.700140e-03  5.246920e-01
graph13          6.737722e-03  5.987830e-01
graph14          3.547318e-03  5.521368e-01
graph15          1.496905e-03  4.664795e-01
graph16          4.554239e-03  5.491979e-01
graph17          3.333156e-03  7.677107e-01
graph18          4.269051e-04  1.765477e-01
graph19          5.155036e-03  9.449876e-01
graph20          2.802457e-03  3.720993e-01
graph21          2.312634e-03  5.153350e-01
graph22          2.970743e-04  2.190655e-01
graph23          6.052371e-03  1.054326e+00
graph24          3.995164e-04  2.225340e-01
graph25          2.323524e-04  2.202546e-01
graph26          7.785512e-04  1.425004e-01
graph27          3.740363e-05  1.246172e-01
graph28          7.713618e-05  1.230804e-01
graph29          1.548582e-04  3.645674e-02
orbit0           1.986047e-03  2.258529e-01
orbit1           9.045063e-04  4.776141e-01
orbit2           3.086256e-03  2.308553e-01
orbit3           1.279642e-04  5.898830e-02
orbit4           2.470296e-03  3.267120e-01
orbit5           8.196348e-04  4.495968e-01
orbit6           1.643692e-03  6.405992e-01
orbit7           3.129668e-03  3.303076e-01
orbit8           1.905287e-03  4.313782e-01
orbit9           1.931012e-03  5.442999e-01
orbit10          3.010766e-03  2.251781e-01
orbit11          8.417678e-04  2.677221e-01
orbit12          1.775253e-04  2.250162e-01
orbit13          5.258407e-05  1.223310e-01
orbit14          1.245181e-04  5.831935e-02
orbit15          3.086372e-03  5.391152e-01
orbit16          9.219560e-03  5.237012e-01
orbit17          3.063954e-03  5.258945e-01
orbit18          8.397655e-03  9.334698e-01
orbit19          3.769984e-03  7.420036e-01
orbit20          6.369996e-03  6.239775e-01
orbit21          5.581783e-03  4.944023e-01
orbit22          3.320711e-03  7.497610e-01
orbit23          2.978863e-03  3.136082e-01
orbit24          3.712204e-03  7.571064e-01
orbit25          2.695647e-03  2.176475e-01
orbit26          2.566764e-03  2.180978e-01
orbit27          4.397364e-03  6.339810e-01
orbit28          5.860350e-03  5.234620e-01
orbit29          3.297354e-03  2.469808e-01
orbit30          2.933003e-04  3.043538e-01
orbit31          3.467413e-03  7.325978e-01
orbit32          2.845611e-04  2.700053e-01
orbit33          3.495521e-03  2.524597e-01
orbit34          1.654207e-03  3.063270e-01
orbit35          7.944417e-03  8.908055e-01
orbit36          2.265574e-03  5.334197e-01
orbit37          1.671747e-03  5.447908e-01
orbit38          4.480047e-03  3.806891e-01
orbit39          3.625475e-03  6.238009e-01
orbit40          7.975903e-04  1.470184e-01
orbit41          1.566342e-05  8.732985e-02
orbit42          2.338158e-04  1.829023e-01
orbit43          2.602449e-04  2.050768e-01
orbit44          2.530126e-04  6.625370e-02
orbit45          3.796013e-03  5.617469e-01
orbit46          2.322591e-04  2.542052e-01
orbit47          1.539361e-04  1.434907e-01
orbit48          6.454455e-04  1.667221e-01
orbit49          2.405541e-03  4.540538e-01
orbit50          1.161431e-03  3.820617e-01
orbit51          1.918812e-03  4.000323e-01
orbit52          2.044194e-03  4.628643e-01
orbit53          9.801838e-04  2.701768e-01
orbit54          8.385637e-04  4.957191e-01
orbit55          5.188103e-06  1.210093e-01
orbit56          3.836600e-03  1.049641e+00
orbit57          3.022279e-04  8.658325e-02
orbit58          9.876901e-04  6.458327e-02
orbit59          1.071848e-03  1.782964e-01
orbit60          2.279105e-04  1.351593e-01
orbit61          1.996373e-04  1.300544e-01
orbit62          6.191644e-04  2.477299e-01
orbit63          4.899651e-04  2.005675e-01
orbit64          1.995354e-04  1.427478e-01
orbit65          7.676716e-05  1.168619e-01
orbit66          1.638443e-03  9.285177e-02
orbit67          8.511861e-06  5.586972e-02
orbit68          1.063892e-04  1.331993e-01
orbit69          8.374632e-05  8.735872e-02
orbit70          2.118171e-04  9.906515e-02
orbit71          2.284170e-04  5.006294e-02
orbit72          1.628981e-05  7.757067e-02
AP               2.070483e-05  6.050114e-02
bet              7.176319e-03  1.310129e+00
ecc              1.539446e-04  7.772196e-02
eccrad           1.101934e-04  2.550434e-01
close            2.736554e-03  3.207261e-01
constraint       5.412423e-03  7.176466e-01
coreness         5.280601e-04  2.345131e-01
knn              3.971071e-03  8.945755e-01
hubscore         5.567922e-03  8.230798e-01
pagerank         2.236293e-03  1.211044e+00
trans            6.738908e-04  3.545416e-01
first            2.852705e-03  1.822737e-01
second           1.279020e-03  4.027359e-01
third            6.429868e-03  7.829826e-01
fourth           3.177334e-03  8.801266e-01
fifth            2.157114e-03  5.900320e-01
sixth            2.522716e-03  6.838077e-01
selfinter       -4.100429e-07  2.144206e-01
V1               2.328548e-03  1.996008e+00
V2               2.214548e-03  1.747587e+00
evcent           5.506835e-03  5.443200e-01
upto_second      1.130529e-03  3.131800e-01
upto_third       1.030339e-03  5.101297e-01
upto_fourth      3.777234e-03  3.888664e-01
upto_fifth       3.963082e-03  6.365866e-01
upto_sixth       4.846715e-03  3.275818e-01
ratio1           2.654811e-03  9.944202e-01
ratio2           2.141004e-03  1.272786e+00
ratio3           5.337142e-03  9.101322e-01
ratio4           4.543909e-03  6.769505e-01
ratio5           1.836361e-03  1.966729e+00
ratio6           4.511742e-03  7.480887e-01
walktrap_vertex  2.783140e-03  1.457294e+00
bigcom1          1.372175e-04  5.509765e-02
bigcom2          4.328996e-05  6.697346e-02
bigcom3          0.000000e+00  5.204170e-20
bigcom4          2.623612e-05  6.657668e-02
bigcom5          0.000000e+00  0.000000e+00
bigcom6          0.000000e+00  2.168404e-20
bigcom8          0.000000e+00  2.775558e-19
bigcom9          0.000000e+00  4.336809e-21
bigcom10         1.254136e-04  1.715130e-01
bigcom11         4.123908e-05  3.891470e-01
bigcom12         0.000000e+00  4.336809e-21
bigcom13         0.000000e+00  7.914676e-20
bigcom14         0.000000e+00  4.336809e-21
bigcom15         0.000000e+00  0.000000e+00
bigcom16         0.000000e+00  8.673617e-21
bigcom17         0.000000e+00  0.000000e+00
bigcom18         0.000000e+00  3.035766e-20
bigcom21         0.000000e+00  0.000000e+00
bigcom22         0.000000e+00  0.000000e+00
bigcom23         0.000000e+00  8.673617e-21
bigcom24         0.000000e+00  1.301043e-20
bigcom25         9.591648e-05  1.036275e-01
bigcom26         0.000000e+00  4.336809e-21
bigcom27         0.000000e+00  0.000000e+00
bigcom29         0.000000e+00  0.000000e+00
bigcom31         0.000000e+00  8.673617e-21
bigcom33         5.605864e-04  2.774487e-01
bigcom34        -1.804240e-06  7.743838e-03
bigcom35         0.000000e+00  0.000000e+00
bigcom36         0.000000e+00  0.000000e+00
bigcom39         0.000000e+00  0.000000e+00
bigcom40         0.000000e+00  8.673617e-21
bigcom43         5.493968e-05  1.314185e-01
bigcom46         0.000000e+00  0.000000e+00
bigcom48         0.000000e+00  1.734723e-20
bigcom49         0.000000e+00  8.673617e-21
bigcom50         0.000000e+00  0.000000e+00
bigcom52         0.000000e+00  0.000000e+00
bigcom54         0.000000e+00  3.035766e-20
bigcom56         0.000000e+00  8.673617e-21
bigcom57         1.424526e-05  3.201291e-02
bigcom58         0.000000e+00  0.000000e+00
bigcom62         0.000000e+00  0.000000e+00
bigcom63         0.000000e+00  4.336809e-21
bigcom64         0.000000e+00  8.673617e-21
bigcom65         0.000000e+00  1.734723e-20
bigcom66         0.000000e+00  0.000000e+00
bigcom68        -3.195399e-05  1.987087e-01
bigcom69         0.000000e+00  0.000000e+00
bigcom70         0.000000e+00  1.734723e-20
bigcom71         0.000000e+00  0.000000e+00
bigcom72         0.000000e+00  0.000000e+00
bigcom77         0.000000e+00  0.000000e+00
bigcom79         0.000000e+00  2.602085e-20
bigcom80         0.000000e+00  0.000000e+00
bigcom82         0.000000e+00  0.000000e+00
bigcom83         0.000000e+00  4.336809e-21
bigcom86         0.000000e+00  8.673617e-21
bigcom87        -6.818784e-07  3.830126e-01
bigcom88         0.000000e+00  3.469447e-20
bigcom90         0.000000e+00  4.336809e-21
bigcom92         0.000000e+00  0.000000e+00
bigcom94         0.000000e+00  0.000000e+00
bigcom96         0.000000e+00  2.602085e-20
bigcom98         0.000000e+00  0.000000e+00
bigcom99         0.000000e+00  0.000000e+00
bigcom100        0.000000e+00  0.000000e+00
bigcom102        0.000000e+00  8.673617e-21
bigcom103        0.000000e+00  0.000000e+00
bigcom104        0.000000e+00  0.000000e+00
bigcom107        0.000000e+00  0.000000e+00
bigcom108        0.000000e+00  0.000000e+00
bigcom109        0.000000e+00  0.000000e+00
bigcom110        2.453101e-05  6.060772e-01
bigcom125        0.000000e+00  0.000000e+00
bigcom133        0.000000e+00  0.000000e+00
bigcom141        0.000000e+00  0.000000e+00
bigcom142        0.000000e+00  1.301043e-20
bigcom143        0.000000e+00  0.000000e+00
bigcom145        0.000000e+00  0.000000e+00
bigcom158        0.000000e+00  0.000000e+00
bigcom162        0.000000e+00  0.000000e+00
bigcom177        8.881800e-06  3.645078e-01
bigcom194        0.000000e+00  8.673617e-21
bigcom208        0.000000e+00  0.000000e+00
bigcom220        0.000000e+00  0.000000e+00
bigcom227        0.000000e+00  0.000000e+00
bigcom229        0.000000e+00  4.336809e-21
bigcom247        0.000000e+00  0.000000e+00
bigcom252        0.000000e+00  4.336809e-21
bigcom255        0.000000e+00  0.000000e+00
bigcom258        0.000000e+00  4.336809e-21
bigcom266        0.000000e+00  4.336809e-21
bigcom269        0.000000e+00  0.000000e+00
bigcom273        0.000000e+00  0.000000e+00
bigcom274        0.000000e+00  0.000000e+00
bigcom276        0.000000e+00  0.000000e+00
bigcom284        0.000000e+00  0.000000e+00
bigcom290        0.000000e+00  2.602085e-20
bigcom292        0.000000e+00  8.673617e-21
bigcom294        0.000000e+00  0.000000e+00
bigcom295        0.000000e+00  0.000000e+00
bigcom296        0.000000e+00  0.000000e+00
bigcom297       -2.076386e-05  4.498322e-01
bigcom302        0.000000e+00  8.673617e-21
bigcom303        0.000000e+00  4.336809e-21
bigcom307        0.000000e+00  8.673617e-21
bigcom311        0.000000e+00  0.000000e+00
bigcom313        0.000000e+00  0.000000e+00
bigcom318       -1.413442e-05  7.159940e-02
bigcom326        0.000000e+00  0.000000e+00
bigcom332        0.000000e+00  0.000000e+00
bigcom340        0.000000e+00  0.000000e+00
bigcom341        0.000000e+00  0.000000e+00
bigcom345        0.000000e+00  8.673617e-21
bigcom347        0.000000e+00  2.168404e-21
bigcom360        0.000000e+00  0.000000e+00
bigcom365        0.000000e+00  0.000000e+00
bigcom366        0.000000e+00  0.000000e+00
bigcom370        0.000000e+00  4.336809e-21
bigcom387        0.000000e+00  0.000000e+00
bigcom390       -2.414503e-05  4.755796e-01
bigcom398        0.000000e+00  2.168404e-21
bigcom408        0.000000e+00  0.000000e+00
bigcom417        0.000000e+00  0.000000e+00
bigcom419       -2.174195e-05  4.995641e-01
bigcom424        0.000000e+00  0.000000e+00
bigcom441        0.000000e+00  8.673617e-21
bigcom445        0.000000e+00  0.000000e+00
bigcom468        0.000000e+00  0.000000e+00
spin_vertex      2.625880e-03  1.616918e+00
membership_s1    0.000000e+00  0.000000e+00
membership_s3    5.706737e-05  2.202951e-01
membership_s4    8.865727e-04  5.474635e-01
membership_s5    0.000000e+00  8.673617e-21
membership_s6    0.000000e+00  0.000000e+00
membership_s7    0.000000e+00  0.000000e+00
membership_s8    3.670578e-05  1.565508e-01
membership_s9   -2.949251e-05  1.143722e-01
membership_s10   3.986019e-05  6.100856e-02
membership_s11   1.614295e-05  1.128012e-01
membership_s12   1.390882e-04  2.851376e-01
membership_s13   0.000000e+00  8.673617e-21
membership_s14   0.000000e+00  0.000000e+00
membership_s16   1.775209e-05  1.745415e-01
membership_s17   0.000000e+00  8.673617e-21
membership_s18   0.000000e+00  1.734723e-20
membership_s19   0.000000e+00  4.662069e-20
membership_s20   1.076253e-04  5.296825e-02
membership_s21   5.430735e-05  2.054475e-01
membership_s22   0.000000e+00  0.000000e+00
membership_s23   2.290988e-05  5.783094e-02
membership_s24   0.000000e+00  8.673617e-21
membership_s25   0.000000e+00  8.673617e-21
membership_s26  -9.735104e-06  1.067956e-01
membership_s27   0.000000e+00  0.000000e+00
membership_s28   0.000000e+00  3.469447e-20
membership_s30   0.000000e+00  1.474515e-19
membership_s31   3.647033e-07  7.517469e-02
membership_s32   0.000000e+00  1.214306e-19
membership_s33   1.783282e-05  4.802188e-02
membership_s34   0.000000e+00  0.000000e+00
membership_s35   0.000000e+00  0.000000e+00
membership_s36   0.000000e+00  8.673617e-21
membership_s37   5.452720e-06  2.181995e-02
membership_s38   6.895576e-05  1.018754e-01
adhesion         1.179578e-02  1.336865e+00
cohesion         1.468903e-02  1.493511e+00
inner            3.069141e-03  2.069884e+00
outer            6.719232e-03  2.056606e+00
ioratio          5.524132e-03  1.293961e+00
comsize          6.384156e-03  2.160679e+00
[1] "Dataset: all_CT Model GLM, run: 2 of 10 2015-06-08 08:17:46"
[1] "glmnet variable coefficients"
                     [,1]          [,2]
(Intercept)     -4.683351 -1.816266e+01
graph0           0.000000  1.845541e-02
graph1           0.000000  3.257966e-06
graph2           0.000000  6.090947e-04
graph3           0.000000  9.375767e-08
graph4           0.000000  0.000000e+00
graph5           0.000000  0.000000e+00
graph6           0.000000  0.000000e+00
graph7           0.000000  0.000000e+00
graph8           0.000000 -1.040933e-02
graph9           0.000000  0.000000e+00
graph10          0.000000  0.000000e+00
graph11          0.000000  0.000000e+00
graph12          0.000000  0.000000e+00
graph13          0.000000  1.006316e-06
graph14          0.000000  0.000000e+00
graph15          0.000000 -1.422773e-06
graph16          0.000000  0.000000e+00
graph17          0.000000  0.000000e+00
graph18          0.000000 -2.539222e-04
graph19          0.000000  0.000000e+00
graph20          0.000000  0.000000e+00
graph21          0.000000  0.000000e+00
graph22          0.000000  0.000000e+00
graph23          0.000000  0.000000e+00
graph24          0.000000  0.000000e+00
graph25          0.000000  0.000000e+00
graph26          0.000000  0.000000e+00
graph27          0.000000  0.000000e+00
graph28          0.000000  0.000000e+00
graph29          0.000000  2.373836e-03
orbit0           0.000000  1.774037e-03
orbit1           0.000000  9.081995e-04
orbit2           0.000000  1.544357e-08
orbit3           0.000000  1.109001e-03
orbit4           0.000000  2.608316e-07
orbit5           0.000000  2.001633e-06
orbit6           0.000000  8.169337e-07
orbit7           0.000000 -6.897751e-06
orbit8           0.000000  0.000000e+00
orbit9           0.000000  0.000000e+00
orbit10          0.000000 -1.480991e-07
orbit11          0.000000  3.843845e-08
orbit12          0.000000  0.000000e+00
orbit13          0.000000  0.000000e+00
orbit14          0.000000 -1.492820e-03
orbit15          0.000000 -2.670381e-06
orbit16          0.000000  5.872293e-08
orbit17          0.000000  3.452457e-07
orbit18          0.000000 -1.028863e-07
orbit19          0.000000  4.247901e-07
orbit20          0.000000 -9.953143e-08
orbit21          0.000000  0.000000e+00
orbit22          0.000000  4.610224e-09
orbit23          0.000000  0.000000e+00
orbit24          0.000000 -3.194896e-06
orbit25          0.000000  2.779358e-06
orbit26          0.000000  0.000000e+00
orbit27          0.000000 -1.951239e-06
orbit28          0.000000  5.739911e-07
orbit29          0.000000  1.823302e-05
orbit30          0.000000  4.684461e-06
orbit31          0.000000  0.000000e+00
orbit32          0.000000 -5.912763e-06
orbit33          0.000000  0.000000e+00
orbit34          0.000000  0.000000e+00
orbit35          0.000000  3.145529e-06
orbit36          0.000000  0.000000e+00
orbit37          0.000000 -5.620584e-06
orbit38          0.000000  0.000000e+00
orbit39          0.000000 -5.280723e-06
orbit40          0.000000  5.453377e-06
orbit41          0.000000 -5.831737e-08
orbit42          0.000000  0.000000e+00
orbit43          0.000000 -2.219674e-04
orbit44          0.000000 -2.508646e-06
orbit45          0.000000 -1.139309e-05
orbit46          0.000000 -4.631339e-06
orbit47          0.000000 -1.810880e-05
orbit48          0.000000  1.860662e-05
orbit49          0.000000  1.982079e-05
orbit50          0.000000 -1.403308e-05
orbit51          0.000000  2.187214e-04
orbit52          0.000000  7.919981e-05
orbit53          0.000000  0.000000e+00
orbit54          0.000000 -2.608831e-05
orbit55          0.000000  0.000000e+00
orbit56          0.000000  1.194650e-04
orbit57          0.000000  0.000000e+00
orbit58          0.000000  0.000000e+00
orbit59          0.000000 -6.338544e-04
orbit60          0.000000  0.000000e+00
orbit61          0.000000  0.000000e+00
orbit62          0.000000 -2.418024e-03
orbit63          0.000000  6.527659e-06
orbit64          0.000000 -1.031819e-03
orbit65          0.000000 -7.449168e-04
orbit66          0.000000  0.000000e+00
orbit67          0.000000  0.000000e+00
orbit68          0.000000  1.138352e-03
orbit69          0.000000 -7.213110e-05
orbit70          0.000000  7.057382e-04
orbit71          0.000000  0.000000e+00
orbit72          0.000000  2.812115e-04
AP               0.000000 -1.733545e-01
bet              0.000000 -2.221709e-06
ecc              0.000000 -9.289556e-02
eccrad           0.000000  0.000000e+00
close            0.000000  0.000000e+00
constraint       0.000000 -2.206478e-01
coreness         0.000000  7.485881e-02
knn              0.000000 -1.502600e-02
hubscore         0.000000 -6.934841e-01
pagerank         0.000000 -9.907729e+00
trans            0.000000  7.800685e-02
first            0.000000  5.014406e-03
second           0.000000 -5.895000e-04
third            0.000000  0.000000e+00
fourth           0.000000 -1.192237e-04
fifth            0.000000  7.689439e-05
sixth            0.000000 -9.850724e-04
selfinter        0.000000 -6.362302e-01
V1               0.000000  4.752379e+00
V2               0.000000 -4.468689e+00
evcent           0.000000  3.120437e-01
upto_second      0.000000 -4.895304e-05
upto_third       0.000000  0.000000e+00
upto_fourth      0.000000  0.000000e+00
upto_fifth       0.000000  3.339422e-05
upto_sixth       0.000000  0.000000e+00
ratio1           0.000000 -8.702000e-05
ratio2           0.000000 -2.095220e-02
ratio3           0.000000 -1.942286e-03
ratio4           0.000000 -8.390930e-05
ratio5           0.000000 -5.459898e-02
ratio6           0.000000 -3.468047e-04
walktrap_vertex  0.000000  3.794109e-01
bigcom1          0.000000 -5.473488e-01
bigcom2          0.000000 -5.641569e-01
bigcom3          0.000000 -2.342391e+00
bigcom4          0.000000 -1.567989e+00
bigcom5          0.000000 -2.187397e+00
bigcom6          0.000000 -1.887161e+00
bigcom8          0.000000 -1.750297e+00
bigcom9          0.000000 -1.171008e+00
bigcom10         0.000000  3.674185e-01
bigcom11         0.000000  1.393687e+00
bigcom12         0.000000 -5.926697e-01
bigcom13         0.000000 -2.284771e+00
bigcom14         0.000000 -1.280252e+00
bigcom15         0.000000 -1.499057e+00
bigcom16         0.000000 -1.771771e+00
bigcom17         0.000000 -1.642683e+00
bigcom18         0.000000 -1.672824e+00
bigcom21         0.000000 -1.032988e+00
bigcom22         0.000000 -1.792637e+00
bigcom23         0.000000 -1.659087e+00
bigcom24         0.000000 -1.895170e+00
bigcom25         0.000000 -5.879917e-01
bigcom26         0.000000 -1.222415e+00
bigcom27         0.000000 -1.272237e+00
bigcom29         0.000000 -1.636745e+00
bigcom31         0.000000 -1.780730e+00
bigcom33         0.000000 -1.865982e-01
bigcom34         0.000000 -6.332784e-01
bigcom35         0.000000 -3.200755e-01
bigcom36         0.000000  0.000000e+00
bigcom39         0.000000 -1.629738e+00
bigcom40         0.000000 -1.013465e+00
bigcom43         0.000000  5.543942e-01
bigcom46         0.000000 -1.488294e+00
bigcom48         0.000000 -1.782687e+00
bigcom49         0.000000  0.000000e+00
bigcom50         0.000000 -3.685645e-01
bigcom52         0.000000 -1.313467e+00
bigcom54         0.000000 -1.178663e+00
bigcom56         0.000000 -1.628903e+00
bigcom57         0.000000 -3.518287e-01
bigcom58         0.000000 -1.294422e+00
bigcom62         0.000000 -1.054420e+00
bigcom63         0.000000 -1.083559e+00
bigcom64         0.000000 -4.732180e-01
bigcom65         0.000000 -1.439181e+00
bigcom66         0.000000  0.000000e+00
bigcom68         0.000000  1.470638e+00
bigcom69         0.000000 -9.934871e-01
bigcom70         0.000000 -7.993793e-01
bigcom71         0.000000  0.000000e+00
bigcom72         0.000000 -9.180698e-01
bigcom77         0.000000 -7.337414e-01
bigcom79         0.000000 -1.744155e+00
bigcom80         0.000000 -9.755812e-01
bigcom82         0.000000 -1.350163e+00
bigcom83         0.000000 -1.546727e-01
bigcom86         0.000000 -5.296484e-01
bigcom87         0.000000  3.579895e+00
bigcom88         0.000000 -1.501578e+00
bigcom90         0.000000 -8.834658e-01
bigcom92         0.000000  0.000000e+00
bigcom94         0.000000 -1.688730e+00
bigcom96         0.000000 -1.509289e+00
bigcom98         0.000000 -1.548378e+00
bigcom99         0.000000 -1.114605e+00
bigcom100        0.000000 -9.872799e-01
bigcom102        0.000000 -2.800733e-01
bigcom103        0.000000 -4.511153e-01
bigcom104        0.000000 -1.415423e+00
bigcom107        0.000000 -1.076345e-01
bigcom108        0.000000 -7.015619e-02
bigcom109        0.000000 -2.127488e+00
bigcom110        0.000000  1.086194e+00
bigcom125        0.000000 -8.503219e-01
bigcom133        0.000000 -1.257469e+00
bigcom141        0.000000 -1.652034e+00
bigcom142        0.000000 -1.293112e+00
bigcom143        0.000000 -1.559533e+00
bigcom145        0.000000 -5.937803e-01
bigcom158        0.000000 -3.043440e-01
bigcom162        0.000000 -1.722298e+00
bigcom177        0.000000 -1.633436e-02
bigcom194        0.000000 -6.508580e-02
bigcom208        0.000000 -1.612752e+00
bigcom220        0.000000 -1.442453e+00
bigcom227        0.000000 -1.340788e-01
bigcom229        0.000000 -6.174771e-01
bigcom247        0.000000 -1.030198e+00
bigcom252        0.000000 -1.069012e+00
bigcom255        0.000000 -1.190200e+00
bigcom258        0.000000 -1.968953e+00
bigcom266        0.000000 -1.779744e+00
bigcom269        0.000000 -5.409549e-01
bigcom273        0.000000 -1.803878e+00
bigcom274        0.000000 -1.331925e+00
bigcom276        0.000000 -3.090258e-01
bigcom284        0.000000 -7.861079e-01
bigcom290        0.000000 -1.790429e+00
bigcom292        0.000000 -1.012085e+00
bigcom294        0.000000 -6.949185e-01
bigcom295        0.000000 -1.904446e+00
bigcom296        0.000000 -1.071979e+00
bigcom297        0.000000  2.741228e+00
bigcom302        0.000000 -1.567143e+00
bigcom303        0.000000 -1.334889e+00
bigcom307        0.000000 -1.004784e-01
bigcom311        0.000000 -1.487827e+00
bigcom313        0.000000 -1.047642e+00
bigcom318        0.000000  1.538291e+00
bigcom326        0.000000 -4.701635e-01
bigcom332        0.000000 -1.100738e+00
bigcom340        0.000000  0.000000e+00
bigcom341        0.000000 -8.460976e-02
bigcom345        0.000000 -1.507711e+00
bigcom347        0.000000  0.000000e+00
bigcom360        0.000000 -8.397770e-01
bigcom365        0.000000 -1.236195e+00
bigcom366        0.000000 -1.022837e+00
bigcom370        0.000000 -7.839212e-01
bigcom387        0.000000 -1.609029e+00
bigcom390        0.000000  1.887739e+00
bigcom398        0.000000 -9.186426e-01
bigcom408        0.000000 -1.479336e+00
bigcom417        0.000000 -6.257560e-01
bigcom419        0.000000  4.095201e+00
bigcom424        0.000000 -4.249775e-01
bigcom441        0.000000 -2.477905e+00
bigcom445        0.000000 -1.262176e+00
bigcom468        0.000000 -1.328090e+00
spin_vertex      0.000000 -8.974945e-01
membership_s1    0.000000 -1.993833e-02
membership_s3    0.000000  2.080976e-01
membership_s4    0.000000  1.179614e+00
membership_s5    0.000000 -5.542363e-01
membership_s6    0.000000  0.000000e+00
membership_s7    0.000000 -1.324223e+00
membership_s8    0.000000 -2.118684e-01
membership_s9    0.000000  1.344221e+00
membership_s10   0.000000 -4.475526e-01
membership_s11   0.000000  4.446734e-01
membership_s12   0.000000  4.639896e-01
membership_s13   0.000000 -1.524424e+00
membership_s14   0.000000 -7.032969e-01
membership_s16   0.000000  8.584794e-01
membership_s17   0.000000 -9.881385e-01
membership_s18   0.000000 -7.114876e-01
membership_s19   0.000000 -2.197558e+00
membership_s20   0.000000  2.259339e-01
membership_s21   0.000000  5.093585e-01
membership_s22   0.000000 -4.658121e-01
membership_s23   0.000000  1.800865e-01
membership_s24   0.000000 -1.043046e+00
membership_s25   0.000000 -1.103471e+00
membership_s26   0.000000  7.815531e-03
membership_s27   0.000000  0.000000e+00
membership_s28   0.000000 -1.384433e+00
membership_s30   0.000000 -1.159061e+00
membership_s31   0.000000  5.586087e-03
membership_s32   0.000000 -1.306454e+00
membership_s33   0.000000 -9.168479e-01
membership_s34   0.000000 -5.846229e-01
membership_s35   0.000000 -4.950477e-01
membership_s36   0.000000 -3.219259e-01
membership_s37   0.000000 -3.896312e-01
membership_s38   0.000000  3.736994e-01
adhesion         0.000000 -6.008485e-04
cohesion         0.000000  0.000000e+00
inner            0.000000  6.122688e-05
outer            0.000000  6.513482e-04
ioratio          0.000000  0.000000e+00
comsize          0.000000  3.063093e-04
[1] "Dataset: all_CT Model GBM, run: 3 of 10 2015-06-08 08:19:29"
Iter   TrainDeviance   ValidDeviance   StepSize   Improve
     1        0.1867             nan     0.0100    0.0001
     2        0.1863             nan     0.0100    0.0001
     3        0.1860             nan     0.0100    0.0001
     4        0.1857             nan     0.0100    0.0001
     5        0.1854             nan     0.0100    0.0000
     6        0.1851             nan     0.0100    0.0001
     7        0.1848             nan     0.0100    0.0000
     8        0.1846             nan     0.0100   -0.0001
     9        0.1844             nan     0.0100    0.0001
    10        0.1839             nan     0.0100    0.0003
    20        0.1810             nan     0.0100    0.0000
    40        0.1763             nan     0.0100    0.0001
    60        0.1716             nan     0.0100    0.0000
    80        0.1665             nan     0.0100   -0.0001
   100        0.1614             nan     0.0100    0.0001
   120        0.1572             nan     0.0100    0.0000
   140        0.1532             nan     0.0100    0.0000
   151        0.1511             nan     0.0100   -0.0000

[1] "GBM variable coefficients"
                            var    rel.inf
spin_vertex         spin_vertex 4.96586392
ratio5                   ratio5 4.80158446
outer                     outer 4.29303116
walktrap_vertex walktrap_vertex 3.98887495
comsize                 comsize 3.97066822
inner                     inner 3.54767469
V1                           V1 3.49498330
V2                           V2 3.15291088
pagerank               pagerank 2.92272063
bet                         bet 2.68971776
knn                         knn 1.69798868
ratio1                   ratio1 1.66324396
ratio2                   ratio2 1.64516907
graph19                 graph19 1.58831424
adhesion               adhesion 1.54515203
constraint           constraint 1.43208956
graph13                 graph13 1.41867333
membership_s4     membership_s4 1.39164608
fourth                   fourth 1.28161100
graph14                 graph14 1.25541923
graph16                 graph16 1.21827329
graph20                 graph20 1.16794676
bigcom25               bigcom25 1.07369267
orbit9                   orbit9 1.03238156
graph21                 graph21 1.01628886
graph11                 graph11 1.01053732
orbit56                 orbit56 0.96309952
graph4                   graph4 0.92049791
orbit18                 orbit18 0.91202779
graph9                   graph9 0.90816900
ioratio                 ioratio 0.87903774
graph5                   graph5 0.86608919
bigcom33               bigcom33 0.84958330
graph23                 graph23 0.82837190
orbit47                 orbit47 0.81640928
graph17                 graph17 0.81366225
orbit37                 orbit37 0.79523175
hubscore               hubscore 0.78259192
trans                     trans 0.74813451
orbit54                 orbit54 0.74628520
orbit19                 orbit19 0.71613756
orbit63                 orbit63 0.69649005
upto_fifth           upto_fifth 0.69420773
membership_s12   membership_s12 0.67669169
ratio3                   ratio3 0.66788423
orbit24                 orbit24 0.66157365
orbit38                 orbit38 0.65812617
orbit51                 orbit51 0.59421469
membership_s21   membership_s21 0.56531355
cohesion               cohesion 0.56062210
sixth                     sixth 0.53787471
orbit31                 orbit31 0.53756601
orbit27                 orbit27 0.52411161
orbit46                 orbit46 0.51701913
orbit35                 orbit35 0.51625191
ratio4                   ratio4 0.51271404
orbit20                 orbit20 0.49937261
orbit50                 orbit50 0.49237182
graph12                 graph12 0.47696008
orbit33                 orbit33 0.44807901
orbit52                 orbit52 0.43886691
fifth                     fifth 0.43606083
orbit45                 orbit45 0.41310323
orbit5                   orbit5 0.41035082
graph6                   graph6 0.40924278
graph15                 graph15 0.40896331
orbit39                 orbit39 0.40872925
orbit6                   orbit6 0.40852187
orbit28                 orbit28 0.40395066
orbit61                 orbit61 0.38593776
bigcom11               bigcom11 0.38273611
coreness               coreness 0.38268136
membership_s16   membership_s16 0.36967651
membership_s38   membership_s38 0.36531034
orbit29                 orbit29 0.36124602
orbit62                 orbit62 0.35692517
orbit53                 orbit53 0.34231184
orbit15                 orbit15 0.33737625
bigcom318             bigcom318 0.33650564
orbit25                 orbit25 0.31232198
ecc                         ecc 0.31039114
orbit16                 orbit16 0.30562993
ratio6                   ratio6 0.29832198
third                     third 0.29651821
upto_sixth           upto_sixth 0.29305098
bigcom2                 bigcom2 0.29223579
graph25                 graph25 0.28714862
graph7                   graph7 0.28555512
AP                           AP 0.27478090
graph26                 graph26 0.26641702
orbit44                 orbit44 0.26301650
bigcom68               bigcom68 0.25737368
bigcom177             bigcom177 0.24727179
membership_s23   membership_s23 0.24674572
bigcom87               bigcom87 0.23838056
upto_third           upto_third 0.23588267
graph24                 graph24 0.21208144
second                   second 0.20812353
orbit17                 orbit17 0.20774698
orbit49                 orbit49 0.19509423
orbit36                 orbit36 0.19194172
orbit21                 orbit21 0.19151597
orbit30                 orbit30 0.19041312
graph22                 graph22 0.18989368
orbit66                 orbit66 0.18506323
orbit4                   orbit4 0.18442513
orbit60                 orbit60 0.18134583
bigcom110             bigcom110 0.17314181
graph1                   graph1 0.16784837
orbit22                 orbit22 0.16328468
graph18                 graph18 0.15628085
orbit32                 orbit32 0.15005141
bigcom43               bigcom43 0.14788813
orbit65                 orbit65 0.14480320
orbit40                 orbit40 0.12610241
orbit12                 orbit12 0.11419570
graph2                   graph2 0.11234072
bigcom297             bigcom297 0.11057071
close                     close 0.10364400
selfinter             selfinter 0.10290818
orbit64                 orbit64 0.10238341
orbit2                   orbit2 0.10141930
graph10                 graph10 0.10003072
orbit59                 orbit59 0.09940835
orbit57                 orbit57 0.09914058
upto_second         upto_second 0.09714378
orbit10                 orbit10 0.08510314
evcent                   evcent 0.08118779
graph0                   graph0 0.06978471
membership_s3     membership_s3 0.06846694
graph3                   graph3 0.05143640
membership_s9     membership_s9 0.05141154
orbit26                 orbit26 0.04557895
orbit23                 orbit23 0.04239133
orbit69                 orbit69 0.03712342
membership_s11   membership_s11 0.03165892
membership_s20   membership_s20 0.02750574
orbit55                 orbit55 0.02699376
graph27                 graph27 0.02421204
orbit70                 orbit70 0.02207268
membership_s10   membership_s10 0.02101811
orbit42                 orbit42 0.02084623
orbit13                 orbit13 0.01831623
membership_s31   membership_s31 0.01628977
upto_fourth         upto_fourth 0.01618348
orbit58                 orbit58 0.01341717
graph8                   graph8 0.00000000
graph28                 graph28 0.00000000
graph29                 graph29 0.00000000
orbit0                   orbit0 0.00000000
orbit1                   orbit1 0.00000000
orbit3                   orbit3 0.00000000
orbit7                   orbit7 0.00000000
orbit8                   orbit8 0.00000000
orbit11                 orbit11 0.00000000
orbit14                 orbit14 0.00000000
orbit34                 orbit34 0.00000000
orbit41                 orbit41 0.00000000
orbit43                 orbit43 0.00000000
orbit48                 orbit48 0.00000000
orbit67                 orbit67 0.00000000
orbit68                 orbit68 0.00000000
orbit71                 orbit71 0.00000000
orbit72                 orbit72 0.00000000
eccrad                   eccrad 0.00000000
first                     first 0.00000000
bigcom1                 bigcom1 0.00000000
bigcom3                 bigcom3 0.00000000
bigcom4                 bigcom4 0.00000000
bigcom5                 bigcom5 0.00000000
bigcom6                 bigcom6 0.00000000
bigcom8                 bigcom8 0.00000000
bigcom9                 bigcom9 0.00000000
bigcom10               bigcom10 0.00000000
bigcom12               bigcom12 0.00000000
bigcom13               bigcom13 0.00000000
bigcom14               bigcom14 0.00000000
bigcom15               bigcom15 0.00000000
bigcom16               bigcom16 0.00000000
bigcom17               bigcom17 0.00000000
bigcom18               bigcom18 0.00000000
bigcom21               bigcom21 0.00000000
bigcom22               bigcom22 0.00000000
bigcom23               bigcom23 0.00000000
bigcom24               bigcom24 0.00000000
bigcom26               bigcom26 0.00000000
bigcom27               bigcom27 0.00000000
bigcom29               bigcom29 0.00000000
bigcom31               bigcom31 0.00000000
bigcom34               bigcom34 0.00000000
bigcom35               bigcom35 0.00000000
bigcom36               bigcom36 0.00000000
bigcom39               bigcom39 0.00000000
bigcom40               bigcom40 0.00000000
bigcom46               bigcom46 0.00000000
bigcom48               bigcom48 0.00000000
bigcom49               bigcom49 0.00000000
bigcom50               bigcom50 0.00000000
bigcom52               bigcom52 0.00000000
bigcom54               bigcom54 0.00000000
bigcom56               bigcom56 0.00000000
bigcom57               bigcom57 0.00000000
bigcom58               bigcom58 0.00000000
bigcom62               bigcom62 0.00000000
bigcom63               bigcom63 0.00000000
bigcom64               bigcom64 0.00000000
bigcom65               bigcom65 0.00000000
bigcom66               bigcom66 0.00000000
bigcom69               bigcom69 0.00000000
bigcom70               bigcom70 0.00000000
bigcom71               bigcom71 0.00000000
bigcom72               bigcom72 0.00000000
bigcom77               bigcom77 0.00000000
bigcom79               bigcom79 0.00000000
bigcom80               bigcom80 0.00000000
bigcom82               bigcom82 0.00000000
bigcom83               bigcom83 0.00000000
bigcom86               bigcom86 0.00000000
bigcom88               bigcom88 0.00000000
bigcom90               bigcom90 0.00000000
bigcom92               bigcom92 0.00000000
bigcom94               bigcom94 0.00000000
bigcom96               bigcom96 0.00000000
bigcom98               bigcom98 0.00000000
bigcom99               bigcom99 0.00000000
bigcom100             bigcom100 0.00000000
bigcom102             bigcom102 0.00000000
bigcom103             bigcom103 0.00000000
bigcom104             bigcom104 0.00000000
bigcom107             bigcom107 0.00000000
bigcom108             bigcom108 0.00000000
bigcom109             bigcom109 0.00000000
bigcom125             bigcom125 0.00000000
bigcom133             bigcom133 0.00000000
bigcom141             bigcom141 0.00000000
bigcom142             bigcom142 0.00000000
bigcom143             bigcom143 0.00000000
bigcom145             bigcom145 0.00000000
bigcom158             bigcom158 0.00000000
bigcom162             bigcom162 0.00000000
bigcom194             bigcom194 0.00000000
bigcom208             bigcom208 0.00000000
bigcom220             bigcom220 0.00000000
bigcom227             bigcom227 0.00000000
bigcom229             bigcom229 0.00000000
bigcom247             bigcom247 0.00000000
bigcom252             bigcom252 0.00000000
bigcom255             bigcom255 0.00000000
bigcom258             bigcom258 0.00000000
bigcom266             bigcom266 0.00000000
bigcom269             bigcom269 0.00000000
bigcom273             bigcom273 0.00000000
bigcom274             bigcom274 0.00000000
bigcom276             bigcom276 0.00000000
bigcom284             bigcom284 0.00000000
bigcom290             bigcom290 0.00000000
bigcom292             bigcom292 0.00000000
bigcom294             bigcom294 0.00000000
bigcom295             bigcom295 0.00000000
bigcom296             bigcom296 0.00000000
bigcom302             bigcom302 0.00000000
bigcom303             bigcom303 0.00000000
bigcom307             bigcom307 0.00000000
bigcom311             bigcom311 0.00000000
bigcom313             bigcom313 0.00000000
bigcom326             bigcom326 0.00000000
bigcom332             bigcom332 0.00000000
bigcom340             bigcom340 0.00000000
bigcom341             bigcom341 0.00000000
bigcom345             bigcom345 0.00000000
bigcom347             bigcom347 0.00000000
bigcom360             bigcom360 0.00000000
bigcom365             bigcom365 0.00000000
bigcom366             bigcom366 0.00000000
bigcom370             bigcom370 0.00000000
bigcom387             bigcom387 0.00000000
bigcom390             bigcom390 0.00000000
bigcom398             bigcom398 0.00000000
bigcom408             bigcom408 0.00000000
bigcom417             bigcom417 0.00000000
bigcom419             bigcom419 0.00000000
bigcom424             bigcom424 0.00000000
bigcom441             bigcom441 0.00000000
bigcom445             bigcom445 0.00000000
bigcom468             bigcom468 0.00000000
membership_s1     membership_s1 0.00000000
membership_s5     membership_s5 0.00000000
membership_s6     membership_s6 0.00000000
membership_s7     membership_s7 0.00000000
membership_s8     membership_s8 0.00000000
membership_s13   membership_s13 0.00000000
membership_s14   membership_s14 0.00000000
membership_s17   membership_s17 0.00000000
membership_s18   membership_s18 0.00000000
membership_s19   membership_s19 0.00000000
membership_s22   membership_s22 0.00000000
membership_s24   membership_s24 0.00000000
membership_s25   membership_s25 0.00000000
membership_s26   membership_s26 0.00000000
membership_s27   membership_s27 0.00000000
membership_s28   membership_s28 0.00000000
membership_s30   membership_s30 0.00000000
membership_s32   membership_s32 0.00000000
membership_s33   membership_s33 0.00000000
membership_s34   membership_s34 0.00000000
membership_s35   membership_s35 0.00000000
membership_s36   membership_s36 0.00000000
membership_s37   membership_s37 0.00000000
[1] "Dataset: all_CT Model RF, run: 3 of 10 2015-06-08 08:21:32"
     |      Out-of-bag   |
Tree |      MSE  %Var(y) |
   1 |   0.0174   199.02 |
   2 |  0.01619   185.16 |
   3 |  0.01531   175.17 |
   4 |  0.01467   167.76 |
   5 |  0.01405   160.66 |
   6 |  0.01353   154.81 |
   7 |   0.0134   153.32 |
   8 |  0.01291   147.67 |
   9 |  0.01268   145.06 |
  10 |  0.01215   138.98 |
  11 |  0.01182   135.25 |
  12 |  0.01128   129.05 |
  13 |  0.01108   126.71 |
  14 |  0.01073   122.77 |
  15 |  0.01076   123.12 |
  16 |   0.0109   124.67 |
  17 |  0.01067   122.10 |
  18 |  0.01037   118.60 |
  19 |  0.01032   118.05 |
  20 |  0.01026   117.38 |
  21 |  0.01015   116.12 |
  22 |  0.01012   115.78 |
  23 |  0.01003   114.73 |
  24 | 0.009989   114.27 |
  25 | 0.009967   114.01 |
  26 | 0.009978   114.13 |
  27 | 0.009953   113.85 |
  28 | 0.009904   113.29 |
  29 | 0.009848   112.65 |
  30 |  0.00983   112.44 |
  31 | 0.009794   112.03 |
  32 | 0.009792   112.01 |
  33 | 0.009754   111.58 |
  34 | 0.009746   111.48 |
  35 | 0.009719   111.18 |
  36 | 0.009682   110.75 |
  37 | 0.009667   110.58 |
  38 | 0.009692   110.87 |
  39 | 0.009699   110.95 |
  40 | 0.009668   110.59 |
  41 | 0.009663   110.54 |
  42 | 0.009658   110.48 |
  43 | 0.009681   110.74 |
  44 | 0.009665   110.56 |
  45 | 0.009655   110.44 |
  46 | 0.009646   110.34 |
  47 | 0.009626   110.11 |
  48 | 0.009624   110.09 |
  49 | 0.009612   109.95 |
  50 | 0.009593   109.73 |
  51 | 0.009589   109.69 |
  52 | 0.009578   109.56 |
  53 | 0.009573   109.51 |
  54 | 0.009577   109.55 |
  55 | 0.009576   109.54 |
  56 | 0.009561   109.36 |
  57 | 0.009544   109.17 |
  58 | 0.009518   108.87 |
  59 | 0.009507   108.75 |
  60 | 0.009502   108.69 |
  61 | 0.009484   108.49 |
  62 | 0.009486   108.50 |
  63 | 0.009486   108.50 |
  64 |  0.00946   108.21 |
  65 | 0.009456   108.17 |
  66 | 0.009455   108.15 |
  67 | 0.009445   108.04 |
  68 |  0.00944   107.99 |
  69 | 0.009426   107.82 |
  70 | 0.009427   107.84 |
  71 | 0.009429   107.86 |
  72 |  0.00943   107.87 |
  73 | 0.009426   107.82 |
  74 | 0.009423   107.79 |
  75 |  0.00941   107.64 |
  76 | 0.009413   107.68 |
  77 | 0.009395   107.46 |
  78 | 0.009393   107.45 |
  79 |  0.00939   107.41 |
  80 | 0.009397   107.49 |
  81 |   0.0094   107.53 |
  82 |   0.0094   107.53 |
  83 |  0.00941   107.64 |
  84 | 0.009405   107.58 |
  85 | 0.009401   107.54 |
  86 | 0.009388   107.38 |
  87 | 0.009383   107.33 |
  88 | 0.009382   107.32 |
  89 | 0.009379   107.29 |
  90 | 0.009379   107.29 |
  91 | 0.009384   107.35 |
  92 | 0.009386   107.37 |
  93 | 0.009391   107.42 |
  94 | 0.009394   107.46 |
  95 | 0.009396   107.48 |
  96 | 0.009395   107.47 |
  97 | 0.009386   107.36 |
  98 | 0.009373   107.21 |
  99 | 0.009374   107.23 |
 100 | 0.009374   107.23 |
[1] "Random Forest variable coefficients"
                      %IncMSE IncNodePurity
graph5           1.072845e-03  3.288951e-01
graph6           8.271442e-04  3.845200e-01
graph7           9.789101e-05  1.425033e-01
graph8           8.349582e-05  3.338534e-02
graph9           2.060951e-03  4.880063e-01
graph10          5.668536e-03  7.444164e-01
graph11          3.731668e-03  4.355656e-01
graph12          3.063169e-03  6.435869e-01
graph13          3.998311e-03  5.967573e-01
graph14          3.540077e-03  5.176343e-01
graph15          2.520821e-03  3.114777e-01
graph16          6.293406e-03  6.183120e-01
graph17          1.674023e-03  5.854566e-01
graph18          1.153972e-03  8.356897e-02
graph19          5.525874e-03  4.926654e-01
graph20          3.427678e-03  4.733321e-01
graph21          2.393849e-03  3.031728e-01
graph22          4.383625e-04  1.708578e-01
graph23          2.222916e-03  6.587069e-01
graph24          7.820639e-04  2.408559e-01
graph25          5.889957e-04  2.707007e-01
graph26          9.871726e-04  1.467979e-01
graph27          1.032478e-04  1.160316e-01
graph28          3.112128e-05  2.181770e-02
graph29          1.984815e-04  4.213946e-02
orbit0           7.345070e-04  1.130309e-01
orbit1           2.213931e-03  5.614418e-01
orbit2           3.416333e-03  1.904127e-01
orbit3           8.770267e-05  3.831235e-02
orbit4           8.388778e-03  6.034140e-01
orbit5           1.880019e-03  4.407122e-01
orbit6           1.033249e-03  3.819893e-01
orbit7           5.978733e-03  3.265406e-01
orbit8           2.610353e-03  4.571665e-01
orbit9           2.286969e-03  6.137892e-01
orbit10          1.145812e-03  1.522078e-01
orbit11          2.693428e-04  1.306040e-01
orbit12          3.456441e-04  1.251030e-01
orbit13          3.471863e-06  8.211951e-02
orbit14          1.355117e-04  4.411407e-02
orbit15          3.112300e-03  4.884648e-01
orbit16          5.899416e-03  7.306421e-01
orbit17          3.339619e-03  5.342902e-01
orbit18          5.754779e-03  8.081696e-01
orbit19          2.373818e-03  7.047168e-01
orbit20          7.105119e-03  4.496018e-01
orbit21          5.796906e-03  4.707143e-01
orbit22          2.289750e-03  6.844657e-01
orbit23          1.443227e-03  3.876184e-01
orbit24          4.222531e-03  4.376669e-01
orbit25          5.977364e-03  3.860831e-01
orbit26          7.692684e-04  2.724150e-01
orbit27          4.030446e-03  4.940300e-01
orbit28          7.376154e-03  5.523517e-01
orbit29          1.540755e-03  2.133380e-01
orbit30          3.179735e-04  1.425009e-01
orbit31          3.914918e-03  7.165575e-01
orbit32          2.457506e-03  2.572608e-01
orbit33          2.496239e-03  1.643078e-01
orbit34          4.164551e-03  4.259206e-01
orbit35          4.881829e-03  6.603639e-01
orbit36          1.516774e-03  7.207159e-01
orbit37          2.470799e-03  4.342165e-01
orbit38          3.664779e-03  3.643767e-01
orbit39          4.778859e-03  6.651427e-01
orbit40          1.536367e-03  3.167589e-01
orbit41          5.111035e-06  3.981972e-02
orbit42          3.603897e-05  9.749269e-02
orbit43          9.189450e-04  1.332028e-01
orbit44          3.253268e-04  1.101690e-01
orbit45          1.814857e-03  6.223691e-01
orbit46          3.331891e-04  2.707161e-01
orbit47          9.855720e-04  2.294141e-01
orbit48          4.912850e-05  9.261366e-02
orbit49          9.647646e-04  3.636973e-01
orbit50          4.836847e-04  3.461925e-01
orbit51          3.354971e-04  2.958415e-01
orbit52          4.075633e-03  4.042013e-01
orbit53          2.119427e-03  3.994041e-01
orbit54          3.899238e-04  3.489684e-01
orbit55          3.639277e-05  1.587661e-01
orbit56          2.684104e-03  6.967922e-01
orbit57          1.040636e-03  6.332397e-02
orbit58          5.820113e-04  5.159518e-02
orbit59          6.120530e-04  7.656489e-02
orbit60          2.568048e-04  6.454937e-02
orbit61          1.453367e-04  1.150338e-01
orbit62          8.511890e-04  3.296404e-01
orbit63          3.437241e-04  2.547604e-01
orbit64          1.391058e-04  1.140283e-01
orbit65          6.975119e-04  1.373535e-01
orbit66          1.051974e-03  4.365473e-02
orbit67          1.568572e-05  5.755091e-02
orbit68          6.083919e-05  1.320597e-01
orbit69          1.818116e-05  6.964566e-03
orbit70          9.885025e-05  9.798593e-02
orbit71          1.666323e-04  5.717889e-04
orbit72          1.786368e-04  1.469674e-02
AP               4.370330e-04  1.412492e-01
bet              7.973191e-03  1.315588e+00
ecc              2.920298e-05  1.080165e-01
eccrad           1.956498e-04  1.717384e-01
close            2.643693e-03  3.473951e-01
constraint       2.431768e-03  5.780339e-01
coreness         4.884127e-04  2.024559e-01
knn              2.343987e-03  7.828997e-01
hubscore         3.088063e-03  4.258800e-01
pagerank         2.817314e-03  1.323396e+00
trans            6.385630e-04  3.839738e-01
first            5.686763e-04  1.800540e-01
second           6.469254e-04  3.209281e-01
third            7.840221e-03  6.984831e-01
fourth           2.309203e-03  9.511015e-01
fifth            6.593898e-04  6.612438e-01
sixth            2.486291e-03  1.011747e+00
selfinter        7.591111e-06  1.359325e-01
V1               1.740118e-03  1.400366e+00
V2               2.538397e-03  1.890128e+00
evcent           2.097672e-03  5.283653e-01
upto_second      1.661430e-03  4.662776e-01
upto_third       4.333459e-03  4.990243e-01
upto_fourth      3.270108e-03  3.801569e-01
upto_fifth       2.835821e-03  5.834061e-01
upto_sixth       1.684667e-03  3.578516e-01
ratio1           2.914924e-03  8.559972e-01
ratio2           2.221980e-03  1.141712e+00
ratio3           7.852903e-03  1.098805e+00
ratio4           5.837999e-03  1.049765e+00
ratio5           1.720180e-03  1.925698e+00
ratio6           7.275492e-03  9.222409e-01
walktrap_vertex  1.719600e-03  1.218924e+00
bigcom1          2.482729e-05  7.352864e-02
bigcom2          7.598249e-05  1.615464e-01
bigcom3          0.000000e+00  6.938894e-20
bigcom4          2.248904e-05  9.458139e-02
bigcom5          0.000000e+00  3.469447e-20
bigcom6          0.000000e+00  0.000000e+00
bigcom8          0.000000e+00  3.469447e-20
bigcom9          0.000000e+00  0.000000e+00
bigcom10         1.976993e-04  1.364712e-01
bigcom11        -2.023076e-05  1.083654e-01
bigcom12         0.000000e+00  0.000000e+00
bigcom13         0.000000e+00  0.000000e+00
bigcom14         0.000000e+00  0.000000e+00
bigcom15         0.000000e+00  0.000000e+00
bigcom16         0.000000e+00  0.000000e+00
bigcom17         0.000000e+00  3.469447e-20
bigcom18         0.000000e+00  6.938894e-20
bigcom21         0.000000e+00  0.000000e+00
bigcom22         0.000000e+00  0.000000e+00
bigcom23         0.000000e+00  5.551115e-19
bigcom24         0.000000e+00  1.387779e-19
bigcom25         3.886658e-04  4.091290e-01
bigcom26         0.000000e+00  0.000000e+00
bigcom27         0.000000e+00  0.000000e+00
bigcom29         0.000000e+00  0.000000e+00
bigcom31         0.000000e+00  1.040834e-19
bigcom33         7.819738e-04  3.887873e-01
bigcom34         0.000000e+00  1.905495e-02
bigcom35         0.000000e+00  0.000000e+00
bigcom36         0.000000e+00  3.469447e-20
bigcom39         0.000000e+00  0.000000e+00
bigcom40         0.000000e+00  1.387779e-19
bigcom43         8.594116e-05  3.844399e-02
bigcom46         0.000000e+00  0.000000e+00
bigcom48         0.000000e+00  0.000000e+00
bigcom49         0.000000e+00  3.469447e-20
bigcom50         0.000000e+00  2.081668e-19
bigcom52         0.000000e+00  3.469447e-20
bigcom54         0.000000e+00  0.000000e+00
bigcom56         0.000000e+00  0.000000e+00
bigcom57         6.036518e-05  5.729443e-02
bigcom58         0.000000e+00  0.000000e+00
bigcom62         0.000000e+00  3.469447e-20
bigcom63         0.000000e+00  0.000000e+00
bigcom64         0.000000e+00  0.000000e+00
bigcom65         0.000000e+00  0.000000e+00
bigcom66         0.000000e+00  0.000000e+00
bigcom68        -1.730448e-05  2.350388e-01
bigcom69         0.000000e+00  0.000000e+00
bigcom70         0.000000e+00  0.000000e+00
bigcom71         0.000000e+00  0.000000e+00
bigcom72         0.000000e+00  0.000000e+00
bigcom77         0.000000e+00  0.000000e+00
bigcom79         0.000000e+00  0.000000e+00
bigcom80         0.000000e+00  0.000000e+00
bigcom82         0.000000e+00  0.000000e+00
bigcom83         0.000000e+00  6.938894e-20
bigcom86         0.000000e+00  0.000000e+00
bigcom87        -5.325101e-06  4.561227e-01
bigcom88         0.000000e+00  6.938894e-20
bigcom90         0.000000e+00  0.000000e+00
bigcom92         0.000000e+00  0.000000e+00
bigcom94         0.000000e+00  3.469447e-20
bigcom96         0.000000e+00  3.469447e-20
bigcom98         0.000000e+00  3.469447e-20
bigcom99         0.000000e+00  0.000000e+00
bigcom100        0.000000e+00  0.000000e+00
bigcom102        0.000000e+00  0.000000e+00
bigcom103        0.000000e+00  0.000000e+00
bigcom104        0.000000e+00  0.000000e+00
bigcom107        0.000000e+00  6.938894e-20
bigcom108        0.000000e+00  0.000000e+00
bigcom109        0.000000e+00  0.000000e+00
bigcom110        2.755315e-05  3.780410e-01
bigcom125        0.000000e+00  0.000000e+00
bigcom133        0.000000e+00  3.469447e-20
bigcom141        0.000000e+00  0.000000e+00
bigcom142        0.000000e+00  0.000000e+00
bigcom143        0.000000e+00  0.000000e+00
bigcom145        0.000000e+00  0.000000e+00
bigcom158        0.000000e+00  3.469447e-20
bigcom162        0.000000e+00  0.000000e+00
bigcom177       -8.793214e-06  3.574149e-01
bigcom194        0.000000e+00  0.000000e+00
bigcom208        0.000000e+00  3.469447e-20
bigcom220        0.000000e+00  0.000000e+00
bigcom227        0.000000e+00  0.000000e+00
bigcom229        0.000000e+00  0.000000e+00
bigcom247        0.000000e+00  3.469447e-20
bigcom252        0.000000e+00  0.000000e+00
bigcom255        0.000000e+00  0.000000e+00
bigcom258        0.000000e+00  0.000000e+00
bigcom266        0.000000e+00  3.469447e-20
bigcom269        0.000000e+00  0.000000e+00
bigcom273        0.000000e+00  0.000000e+00
bigcom274        0.000000e+00  0.000000e+00
bigcom276        0.000000e+00  3.469447e-20
bigcom284        0.000000e+00  0.000000e+00
bigcom290        0.000000e+00  3.469447e-20
bigcom292        0.000000e+00  0.000000e+00
bigcom294        0.000000e+00  0.000000e+00
bigcom295        0.000000e+00  3.469447e-20
bigcom296        0.000000e+00  0.000000e+00
bigcom297       -9.166023e-06  3.307796e-01
bigcom302        0.000000e+00  1.040834e-19
bigcom303        0.000000e+00  3.469447e-20
bigcom307        0.000000e+00  0.000000e+00
bigcom311        0.000000e+00  0.000000e+00
bigcom313        0.000000e+00  0.000000e+00
bigcom318       -1.062407e-05  7.757586e-02
bigcom326        0.000000e+00  0.000000e+00
bigcom332        0.000000e+00  0.000000e+00
bigcom340        0.000000e+00  3.469447e-20
bigcom341        0.000000e+00  0.000000e+00
bigcom345        0.000000e+00  0.000000e+00
bigcom347        0.000000e+00  0.000000e+00
bigcom360        0.000000e+00  0.000000e+00
bigcom365        0.000000e+00  0.000000e+00
bigcom366        0.000000e+00  0.000000e+00
bigcom370        0.000000e+00  0.000000e+00
bigcom387        0.000000e+00  0.000000e+00
bigcom390       -8.697650e-06  5.514848e-01
bigcom398        0.000000e+00  3.469447e-20
bigcom408        0.000000e+00  0.000000e+00
bigcom417        0.000000e+00  0.000000e+00
bigcom419        0.000000e+00  0.000000e+00
bigcom424        0.000000e+00  0.000000e+00
bigcom441        0.000000e+00  0.000000e+00
bigcom445        0.000000e+00  0.000000e+00
bigcom468        0.000000e+00  0.000000e+00
spin_vertex      2.580634e-03  1.468915e+00
membership_s1    0.000000e+00  0.000000e+00
membership_s3    2.159682e-05  1.123511e-01
membership_s4    8.613662e-04  5.211895e-01
membership_s5    0.000000e+00  0.000000e+00
membership_s6    0.000000e+00  0.000000e+00
membership_s7    0.000000e+00  3.469447e-20
membership_s8    1.584178e-05  1.332636e-01
membership_s9    2.747792e-06  1.662157e-01
membership_s10   8.051076e-06  7.331435e-03
membership_s11  -1.151767e-05  3.400159e-02
membership_s12   2.251138e-04  2.347729e-01
membership_s13   0.000000e+00  0.000000e+00
membership_s14   0.000000e+00  0.000000e+00
membership_s16   2.465261e-04  1.967746e-01
membership_s17   0.000000e+00  0.000000e+00
membership_s18   0.000000e+00  0.000000e+00
membership_s19   0.000000e+00  0.000000e+00
membership_s20   3.668538e-05  6.373338e-03
membership_s21   1.776283e-04  2.456897e-01
membership_s22   0.000000e+00  0.000000e+00
membership_s23   3.428944e-05  8.954883e-02
membership_s24   0.000000e+00  7.047314e-20
membership_s25   0.000000e+00  3.469447e-20
membership_s26   0.000000e+00  4.163336e-19
membership_s27   0.000000e+00  0.000000e+00
membership_s28   0.000000e+00  6.938894e-20
membership_s30   0.000000e+00  6.938894e-20
membership_s31   7.339831e-06  2.008648e-01
membership_s32   0.000000e+00  0.000000e+00
membership_s33   2.928448e-06  2.478894e-03
membership_s34   0.000000e+00  0.000000e+00
membership_s35   0.000000e+00  3.469447e-20
membership_s36   0.000000e+00  0.000000e+00
membership_s37  -1.671830e-06  1.386504e-02
membership_s38   1.646129e-04  1.927087e-01
adhesion         6.287038e-03  1.128693e+00
cohesion         3.861847e-03  1.225881e+00
inner            3.300536e-03  1.939130e+00
outer            8.810955e-03  1.816288e+00
ioratio          4.582433e-03  1.181787e+00
comsize          8.629831e-03  2.040996e+00
[1] "Dataset: all_CT Model GLM, run: 3 of 10 2015-06-08 08:24:55"
[1] "glmnet variable coefficients"
                    [,1]          [,2]
(Intercept)     -4.72188 -1.593332e+01
graph0           0.00000  1.050505e-02
graph1           0.00000  1.672645e-05
graph2           0.00000  7.623213e-04
graph3           0.00000  1.328356e-06
graph4           0.00000  0.000000e+00
graph5           0.00000  0.000000e+00
graph6           0.00000  0.000000e+00
graph7           0.00000  0.000000e+00
graph8           0.00000 -7.122218e-03
graph9           0.00000  0.000000e+00
graph10          0.00000  0.000000e+00
graph11          0.00000  0.000000e+00
graph12          0.00000  0.000000e+00
graph13          0.00000  1.435810e-08
graph14          0.00000  0.000000e+00
graph15          0.00000 -1.794368e-07
graph16          0.00000  0.000000e+00
graph17          0.00000  0.000000e+00
graph18          0.00000 -1.819385e-04
graph19          0.00000  0.000000e+00
graph20          0.00000  0.000000e+00
graph21          0.00000  0.000000e+00
graph22          0.00000  0.000000e+00
graph23          0.00000  0.000000e+00
graph24          0.00000  0.000000e+00
graph25          0.00000  0.000000e+00
graph26          0.00000  0.000000e+00
graph27          0.00000  0.000000e+00
graph28          0.00000  0.000000e+00
graph29          0.00000  9.551868e-04
orbit0           0.00000  2.494698e-03
orbit1           0.00000  5.524571e-04
orbit2           0.00000  0.000000e+00
orbit3           0.00000  1.015919e-04
orbit4           0.00000  0.000000e+00
orbit5           0.00000  7.643840e-06
orbit6           0.00000  0.000000e+00
orbit7           0.00000 -6.402699e-06
orbit8           0.00000  0.000000e+00
orbit9           0.00000  0.000000e+00
orbit10          0.00000 -2.618304e-05
orbit11          0.00000  1.137608e-05
orbit12          0.00000  0.000000e+00
orbit13          0.00000  0.000000e+00
orbit14          0.00000 -5.510326e-04
orbit15          0.00000 -2.332344e-06
orbit16          0.00000  0.000000e+00
orbit17          0.00000  2.440750e-07
orbit18          0.00000 -1.329680e-07
orbit19          0.00000  3.283719e-07
orbit20          0.00000 -1.132017e-07
orbit21          0.00000  0.000000e+00
orbit22          0.00000  2.553291e-11
orbit23          0.00000 -2.324067e-08
orbit24          0.00000 -1.006647e-06
orbit25          0.00000  3.997682e-06
orbit26          0.00000  0.000000e+00
orbit27          0.00000  2.729315e-06
orbit28          0.00000  2.371098e-07
orbit29          0.00000  1.788908e-05
orbit30          0.00000  9.254846e-07
orbit31          0.00000  0.000000e+00
orbit32          0.00000 -5.954332e-06
orbit33          0.00000  0.000000e+00
orbit34          0.00000 -4.542187e-07
orbit35          0.00000  2.609442e-06
orbit36          0.00000  0.000000e+00
orbit37          0.00000 -4.423794e-06
orbit38          0.00000  0.000000e+00
orbit39          0.00000 -3.523602e-06
orbit40          0.00000  4.371660e-06
orbit41          0.00000  0.000000e+00
orbit42          0.00000  0.000000e+00
orbit43          0.00000 -2.064265e-04
orbit44          0.00000 -7.582867e-05
orbit45          0.00000 -3.228743e-05
orbit46          0.00000 -1.810357e-06
orbit47          0.00000 -1.299285e-06
orbit48          0.00000  1.360018e-05
orbit49          0.00000  2.736997e-05
orbit50          0.00000 -3.110310e-05
orbit51          0.00000  1.788453e-04
orbit52          0.00000  3.026261e-05
orbit53          0.00000  0.000000e+00
orbit54          0.00000 -2.535458e-05
orbit55          0.00000  0.000000e+00
orbit56          0.00000  3.103821e-05
orbit57          0.00000  0.000000e+00
orbit58          0.00000  0.000000e+00
orbit59          0.00000 -3.830510e-04
orbit60          0.00000  0.000000e+00
orbit61          0.00000  0.000000e+00
orbit62          0.00000 -2.063892e-03
orbit63          0.00000  2.003784e-05
orbit64          0.00000 -7.488327e-04
orbit65          0.00000 -6.897619e-04
orbit66          0.00000  0.000000e+00
orbit67          0.00000  0.000000e+00
orbit68          0.00000  8.665840e-05
orbit69          0.00000  0.000000e+00
orbit70          0.00000  1.180538e-03
orbit71          0.00000  0.000000e+00
orbit72          0.00000  7.620646e-05
AP               0.00000 -2.999913e-02
bet              0.00000 -1.921284e-06
ecc              0.00000 -9.595404e-02
eccrad           0.00000  0.000000e+00
close            0.00000  0.000000e+00
constraint       0.00000 -1.123497e-01
coreness         0.00000  5.509325e-02
knn              0.00000 -9.665917e-03
hubscore         0.00000 -3.163941e-01
pagerank         0.00000 -7.499459e+00
trans            0.00000  2.355410e-01
first            0.00000  8.123554e-03
second           0.00000 -4.140948e-04
third            0.00000  3.601500e-07
fourth           0.00000 -4.342979e-05
fifth            0.00000  1.770294e-05
sixth            0.00000  1.954462e-05
selfinter        0.00000 -2.411633e-01
V1               0.00000  3.934058e+00
V2               0.00000 -3.975337e+00
evcent           0.00000  2.032305e-02
upto_second      0.00000 -2.114128e-07
upto_third       0.00000  0.000000e+00
upto_fourth      0.00000  0.000000e+00
upto_fifth       0.00000  0.000000e+00
upto_sixth       0.00000  1.426404e-04
ratio1           0.00000 -2.371323e-03
ratio2           0.00000 -2.828044e-02
ratio3           0.00000 -4.111262e-02
ratio4           0.00000  1.094401e-02
ratio5           0.00000 -1.184853e-01
ratio6           0.00000  0.000000e+00
walktrap_vertex  0.00000  2.876480e-01
bigcom1          0.00000 -3.451202e-01
bigcom2          0.00000 -3.485703e-01
bigcom3          0.00000 -1.979100e+00
bigcom4          0.00000 -1.343863e+00
bigcom5          0.00000 -1.728697e+00
bigcom6          0.00000 -1.601182e+00
bigcom8          0.00000 -1.390895e+00
bigcom9          0.00000 -9.983220e-01
bigcom10         0.00000  6.491718e-01
bigcom11         0.00000  7.203431e-01
bigcom12         0.00000 -3.442622e-01
bigcom13         0.00000 -1.881067e+00
bigcom14         0.00000 -1.096359e+00
bigcom15         0.00000 -1.270512e+00
bigcom16         0.00000 -1.425159e+00
bigcom17         0.00000 -1.356535e+00
bigcom18         0.00000 -1.399113e+00
bigcom21         0.00000 -8.819918e-01
bigcom22         0.00000 -1.629525e+00
bigcom23         0.00000 -1.493613e+00
bigcom24         0.00000 -1.566534e+00
bigcom25         0.00000  3.840480e-01
bigcom26         0.00000 -1.111857e+00
bigcom27         0.00000 -1.328644e+00
bigcom29         0.00000 -1.407148e+00
bigcom31         0.00000 -1.507459e+00
bigcom33         0.00000  4.374529e-01
bigcom34         0.00000 -3.957630e-01
bigcom35         0.00000 -4.198555e-01
bigcom36         0.00000 -1.895362e-03
bigcom39         0.00000 -1.234843e+00
bigcom40         0.00000 -9.422133e-01
bigcom43         0.00000  7.806365e-01
bigcom46         0.00000 -1.030233e+00
bigcom48         0.00000 -4.972780e-01
bigcom49         0.00000 -6.768308e-03
bigcom50         0.00000 -1.697055e-01
bigcom52         0.00000 -7.961519e-01
bigcom54         0.00000 -7.004252e-01
bigcom56         0.00000 -1.432927e+00
bigcom57         0.00000 -2.468160e-01
bigcom58         0.00000 -1.125448e+00
bigcom62         0.00000 -5.638486e-01
bigcom63         0.00000 -8.034403e-01
bigcom64         0.00000 -3.121007e-01
bigcom65         0.00000 -1.136736e+00
bigcom66         0.00000  0.000000e+00
bigcom68         0.00000  1.901579e+00
bigcom69         0.00000 -5.692962e-01
bigcom70         0.00000 -5.950466e-01
bigcom71         0.00000  0.000000e+00
bigcom72         0.00000 -9.915897e-01
bigcom77         0.00000 -4.629873e-01
bigcom79         0.00000 -1.420334e+00
bigcom80         0.00000 -7.487680e-01
bigcom82         0.00000 -1.092405e+00
bigcom83         0.00000 -3.012203e-02
bigcom86         0.00000 -3.197834e-01
bigcom87         0.00000  3.921197e+00
bigcom88         0.00000 -1.248625e+00
bigcom90         0.00000 -6.928608e-01
bigcom92         0.00000  0.000000e+00
bigcom94         0.00000 -1.440987e+00
bigcom96         0.00000 -1.332628e+00
bigcom98         0.00000 -9.861366e-01
bigcom99         0.00000 -1.103257e+00
bigcom100        0.00000 -8.283414e-01
bigcom102        0.00000 -9.013228e-02
bigcom103        0.00000 -5.826319e-01
bigcom104        0.00000 -1.028685e+00
bigcom107        0.00000 -2.656776e-02
bigcom108        0.00000  0.000000e+00
bigcom109        0.00000 -1.682194e+00
bigcom110        0.00000  1.272050e+00
bigcom125        0.00000 -3.817967e-01
bigcom133        0.00000 -1.078965e+00
bigcom141        0.00000 -2.951987e-01
bigcom142        0.00000 -1.378537e+00
bigcom143        0.00000 -1.371739e+00
bigcom145        0.00000 -4.091386e-01
bigcom158        0.00000 -1.030938e-01
bigcom162        0.00000 -1.396840e+00
bigcom177        0.00000  1.144456e-01
bigcom194        0.00000 -1.591462e-03
bigcom208        0.00000 -1.292761e+00
bigcom220        0.00000 -1.129393e+00
bigcom227        0.00000  0.000000e+00
bigcom229        0.00000 -3.699193e-01
bigcom247        0.00000 -1.600831e-01
bigcom252        0.00000 -7.071330e-01
bigcom255        0.00000 -1.110123e+00
bigcom258        0.00000 -1.361744e+00
bigcom266        0.00000 -1.465307e+00
bigcom269        0.00000 -5.339947e-01
bigcom273        0.00000 -1.619660e+00
bigcom274        0.00000 -1.157150e+00
bigcom276        0.00000 -5.017590e-01
bigcom284        0.00000 -8.542159e-01
bigcom290        0.00000 -1.668516e+00
bigcom292        0.00000 -8.374496e-01
bigcom294        0.00000 -6.070802e-01
bigcom295        0.00000 -1.566532e+00
bigcom296        0.00000 -1.006656e+00
bigcom297        0.00000  3.075092e+00
bigcom302        0.00000 -1.247370e+00
bigcom303        0.00000 -1.112527e+00
bigcom307        0.00000  0.000000e+00
bigcom311        0.00000 -1.122924e+00
bigcom313        0.00000 -9.996607e-01
bigcom318        0.00000  1.184573e+00
bigcom326        0.00000 -2.543484e-01
bigcom332        0.00000 -9.605339e-01
bigcom340        0.00000  0.000000e+00
bigcom341        0.00000  0.000000e+00
bigcom345        0.00000 -1.182419e+00
bigcom347        0.00000  0.000000e+00
bigcom360        0.00000 -5.570673e-01
bigcom365        0.00000 -1.211846e+00
bigcom366        0.00000 -6.315293e-01
bigcom370        0.00000 -5.493083e-01
bigcom387        0.00000 -1.207479e+00
bigcom390        0.00000  2.041377e+00
bigcom398        0.00000 -5.586558e-01
bigcom408        0.00000 -1.189439e+00
bigcom417        0.00000 -4.721622e-01
bigcom419        0.00000  0.000000e+00
bigcom424        0.00000 -3.926942e-01
bigcom441        0.00000 -2.082147e+00
bigcom445        0.00000 -1.349205e-03
bigcom468        0.00000 -8.272824e-01
spin_vertex      0.00000 -1.204213e+00
membership_s1    0.00000 -2.864415e-02
membership_s3    0.00000  1.475461e-01
membership_s4    0.00000  1.242363e+00
membership_s5    0.00000 -5.281105e-01
membership_s6    0.00000 -8.301328e-01
membership_s7    0.00000 -1.360590e+00
membership_s8    0.00000 -3.182364e-01
membership_s9    0.00000  1.306543e+00
membership_s10   0.00000 -9.601271e-01
membership_s11   0.00000  3.876974e-01
membership_s12   0.00000  4.138165e-01
membership_s13   0.00000 -1.330863e+00
membership_s14   0.00000 -7.701127e-01
membership_s16   0.00000  4.988140e-01
membership_s17   0.00000 -1.088861e+00
membership_s18   0.00000 -7.847851e-01
membership_s19   0.00000 -2.041855e+00
membership_s20   0.00000  1.833697e-01
membership_s21   0.00000  3.644177e-01
membership_s22   0.00000 -3.987289e-01
membership_s23   0.00000  9.675833e-02
membership_s24   0.00000 -9.020415e-01
membership_s25   0.00000 -9.183752e-01
membership_s26   0.00000 -1.631635e+00
membership_s27   0.00000 -1.008614e+00
membership_s28   0.00000 -1.397092e+00
membership_s30   0.00000 -1.195044e+00
membership_s31   0.00000  6.872234e-02
membership_s32   0.00000 -1.512302e+00
membership_s33   0.00000 -9.699951e-01
membership_s34   0.00000 -5.545529e-01
membership_s35   0.00000 -4.630675e-01
membership_s36   0.00000 -2.137233e-02
membership_s37   0.00000 -4.205406e-01
membership_s38   0.00000  4.616987e-01
adhesion         0.00000 -4.437600e-04
cohesion         0.00000  0.000000e+00
inner            0.00000  6.421045e-05
outer            0.00000  4.685966e-04
ioratio          0.00000  0.000000e+00
comsize          0.00000  2.987677e-04
[1] "Dataset: all_CT Model GBM, run: 4 of 10 2015-06-08 08:26:27"
Iter   TrainDeviance   ValidDeviance   StepSize   Improve
     1        0.1874             nan     0.0100   -0.0000
     2        0.1870             nan     0.0100    0.0000
     3        0.1868             nan     0.0100   -0.0000
     4        0.1864             nan     0.0100    0.0001
     5        0.1862             nan     0.0100    0.0001
     6        0.1857             nan     0.0100    0.0001
     7        0.1853             nan     0.0100    0.0001
     8        0.1850             nan     0.0100    0.0001
     9        0.1848             nan     0.0100   -0.0001
    10        0.1842             nan     0.0100    0.0004
    20        0.1813             nan     0.0100    0.0000
    40        0.1754             nan     0.0100    0.0001
    60        0.1701             nan     0.0100   -0.0000
    80        0.1652             nan     0.0100    0.0001
   100        0.1605             nan     0.0100    0.0000
   120        0.1563             nan     0.0100    0.0001
   140        0.1523             nan     0.0100   -0.0002
   151        0.1502             nan     0.0100   -0.0001

[1] "GBM variable coefficients"
                            var     rel.inf
ratio5                   ratio5 4.865887286
comsize                 comsize 4.488855953
spin_vertex         spin_vertex 4.477262919
outer                     outer 3.722389346
bet                         bet 3.722030381
pagerank               pagerank 3.618148429
V1                           V1 3.368058592
knn                         knn 2.930245479
inner                     inner 2.780123468
V2                           V2 2.663168435
walktrap_vertex walktrap_vertex 2.358719431
membership_s4     membership_s4 2.080866254
graph13                 graph13 1.855649488
graph19                 graph19 1.851788384
graph4                   graph4 1.655296947
adhesion               adhesion 1.587773801
ratio2                   ratio2 1.479547752
graph12                 graph12 1.284363942
orbit31                 orbit31 1.223754152
cohesion               cohesion 1.210071765
graph20                 graph20 1.177546703
graph5                   graph5 1.147870241
upto_fifth           upto_fifth 1.118909185
fourth                   fourth 1.118898870
orbit56                 orbit56 1.112929551
graph16                 graph16 1.077317132
orbit54                 orbit54 1.060779545
graph17                 graph17 1.036139072
ratio1                   ratio1 1.000075371
constraint           constraint 0.996837127
bigcom25               bigcom25 0.959666413
ratio6                   ratio6 0.892812478
graph21                 graph21 0.888090318
graph14                 graph14 0.873231600
orbit27                 orbit27 0.856764378
graph1                   graph1 0.847755362
graph6                   graph6 0.832973023
graph11                 graph11 0.802610239
ecc                         ecc 0.801635807
orbit24                 orbit24 0.756259883
hubscore               hubscore 0.731947108
orbit17                 orbit17 0.717030184
orbit35                 orbit35 0.693406545
sixth                     sixth 0.692182759
orbit39                 orbit39 0.690437704
orbit16                 orbit16 0.681281636
ratio3                   ratio3 0.625921346
graph23                 graph23 0.597294088
graph15                 graph15 0.594010774
orbit45                 orbit45 0.592239040
orbit5                   orbit5 0.558144595
orbit36                 orbit36 0.555515703
membership_s16   membership_s16 0.553115802
graph22                 graph22 0.548755093
orbit28                 orbit28 0.546353898
ioratio                 ioratio 0.536696251
orbit51                 orbit51 0.528781798
membership_s12   membership_s12 0.520435141
graph3                   graph3 0.520408916
bigcom87               bigcom87 0.513081419
orbit62                 orbit62 0.500648352
graph25                 graph25 0.493525802
bigcom33               bigcom33 0.464918003
orbit1                   orbit1 0.464665006
orbit53                 orbit53 0.455033953
orbit19                 orbit19 0.437479632
orbit21                 orbit21 0.414431500
upto_sixth           upto_sixth 0.410182300
graph10                 graph10 0.392282280
orbit6                   orbit6 0.383782870
bigcom318             bigcom318 0.364388519
membership_s38   membership_s38 0.361346103
fifth                     fifth 0.357987543
orbit38                 orbit38 0.354577932
orbit9                   orbit9 0.349255344
graph26                 graph26 0.337484339
orbit11                 orbit11 0.310783931
graph2                   graph2 0.302531840
orbit18                 orbit18 0.297261866
graph24                 graph24 0.289703786
orbit50                 orbit50 0.288367973
orbit64                 orbit64 0.281648444
orbit42                 orbit42 0.281621074
orbit37                 orbit37 0.278212685
orbit20                 orbit20 0.275689077
third                     third 0.265130474
orbit43                 orbit43 0.264838745
ratio4                   ratio4 0.262654967
orbit46                 orbit46 0.248883357
orbit52                 orbit52 0.233875236
orbit23                 orbit23 0.227696118
second                   second 0.226975518
orbit49                 orbit49 0.226866223
orbit32                 orbit32 0.223248180
evcent                   evcent 0.187338050
graph9                   graph9 0.186008288
bigcom177             bigcom177 0.183580476
orbit30                 orbit30 0.171859449
bigcom110             bigcom110 0.170698968
orbit66                 orbit66 0.167300979
upto_second         upto_second 0.154519319
orbit63                 orbit63 0.146000280
orbit15                 orbit15 0.144344439
orbit40                 orbit40 0.144012805
bigcom11               bigcom11 0.143127819
bigcom43               bigcom43 0.141970121
trans                     trans 0.135994933
graph7                   graph7 0.115003416
orbit41                 orbit41 0.112171094
selfinter             selfinter 0.110002970
coreness               coreness 0.109456436
orbit68                 orbit68 0.102366307
orbit57                 orbit57 0.099567098
membership_s23   membership_s23 0.097831924
membership_s3     membership_s3 0.093897851
bigcom68               bigcom68 0.087861641
orbit26                 orbit26 0.080016343
graph0                   graph0 0.079419579
orbit29                 orbit29 0.076520977
membership_s21   membership_s21 0.067986136
orbit13                 orbit13 0.067194499
orbit25                 orbit25 0.066343193
orbit48                 orbit48 0.061615257
orbit22                 orbit22 0.060643105
AP                           AP 0.057853920
bigcom10               bigcom10 0.055995208
orbit44                 orbit44 0.055428981
graph27                 graph27 0.050755469
orbit60                 orbit60 0.046144786
orbit7                   orbit7 0.045839901
membership_s9     membership_s9 0.036648288
orbit4                   orbit4 0.036524447
orbit61                 orbit61 0.031136442
orbit47                 orbit47 0.023937699
membership_s10   membership_s10 0.020040209
orbit59                 orbit59 0.017953294
graph18                 graph18 0.013364726
bigcom2                 bigcom2 0.011413831
orbit2                   orbit2 0.008390028
orbit65                 orbit65 0.008223492
membership_s37   membership_s37 0.007572253
graph8                   graph8 0.000000000
graph28                 graph28 0.000000000
graph29                 graph29 0.000000000
orbit0                   orbit0 0.000000000
orbit3                   orbit3 0.000000000
orbit8                   orbit8 0.000000000
orbit10                 orbit10 0.000000000
orbit12                 orbit12 0.000000000
orbit14                 orbit14 0.000000000
orbit33                 orbit33 0.000000000
orbit34                 orbit34 0.000000000
orbit55                 orbit55 0.000000000
orbit58                 orbit58 0.000000000
orbit67                 orbit67 0.000000000
orbit69                 orbit69 0.000000000
orbit70                 orbit70 0.000000000
orbit71                 orbit71 0.000000000
orbit72                 orbit72 0.000000000
eccrad                   eccrad 0.000000000
close                     close 0.000000000
first                     first 0.000000000
upto_third           upto_third 0.000000000
upto_fourth         upto_fourth 0.000000000
bigcom1                 bigcom1 0.000000000
bigcom3                 bigcom3 0.000000000
bigcom4                 bigcom4 0.000000000
bigcom5                 bigcom5 0.000000000
bigcom6                 bigcom6 0.000000000
bigcom8                 bigcom8 0.000000000
bigcom9                 bigcom9 0.000000000
bigcom12               bigcom12 0.000000000
bigcom13               bigcom13 0.000000000
bigcom14               bigcom14 0.000000000
bigcom15               bigcom15 0.000000000
bigcom16               bigcom16 0.000000000
bigcom17               bigcom17 0.000000000
bigcom18               bigcom18 0.000000000
bigcom21               bigcom21 0.000000000
bigcom22               bigcom22 0.000000000
bigcom23               bigcom23 0.000000000
bigcom24               bigcom24 0.000000000
bigcom26               bigcom26 0.000000000
bigcom27               bigcom27 0.000000000
bigcom29               bigcom29 0.000000000
bigcom31               bigcom31 0.000000000
bigcom34               bigcom34 0.000000000
bigcom35               bigcom35 0.000000000
bigcom36               bigcom36 0.000000000
bigcom39               bigcom39 0.000000000
bigcom40               bigcom40 0.000000000
bigcom46               bigcom46 0.000000000
bigcom48               bigcom48 0.000000000
bigcom49               bigcom49 0.000000000
bigcom50               bigcom50 0.000000000
bigcom52               bigcom52 0.000000000
bigcom54               bigcom54 0.000000000
bigcom56               bigcom56 0.000000000
bigcom57               bigcom57 0.000000000
bigcom58               bigcom58 0.000000000
bigcom62               bigcom62 0.000000000
bigcom63               bigcom63 0.000000000
bigcom64               bigcom64 0.000000000
bigcom65               bigcom65 0.000000000
bigcom66               bigcom66 0.000000000
bigcom69               bigcom69 0.000000000
bigcom70               bigcom70 0.000000000
bigcom71               bigcom71 0.000000000
bigcom72               bigcom72 0.000000000
bigcom77               bigcom77 0.000000000
bigcom79               bigcom79 0.000000000
bigcom80               bigcom80 0.000000000
bigcom82               bigcom82 0.000000000
bigcom83               bigcom83 0.000000000
bigcom86               bigcom86 0.000000000
bigcom88               bigcom88 0.000000000
bigcom90               bigcom90 0.000000000
bigcom92               bigcom92 0.000000000
bigcom94               bigcom94 0.000000000
bigcom96               bigcom96 0.000000000
bigcom98               bigcom98 0.000000000
bigcom99               bigcom99 0.000000000
bigcom100             bigcom100 0.000000000
bigcom102             bigcom102 0.000000000
bigcom103             bigcom103 0.000000000
bigcom104             bigcom104 0.000000000
bigcom107             bigcom107 0.000000000
bigcom108             bigcom108 0.000000000
bigcom109             bigcom109 0.000000000
bigcom125             bigcom125 0.000000000
bigcom133             bigcom133 0.000000000
bigcom141             bigcom141 0.000000000
bigcom142             bigcom142 0.000000000
bigcom143             bigcom143 0.000000000
bigcom145             bigcom145 0.000000000
bigcom158             bigcom158 0.000000000
bigcom162             bigcom162 0.000000000
bigcom194             bigcom194 0.000000000
bigcom208             bigcom208 0.000000000
bigcom220             bigcom220 0.000000000
bigcom227             bigcom227 0.000000000
bigcom229             bigcom229 0.000000000
bigcom247             bigcom247 0.000000000
bigcom252             bigcom252 0.000000000
bigcom255             bigcom255 0.000000000
bigcom258             bigcom258 0.000000000
bigcom266             bigcom266 0.000000000
bigcom269             bigcom269 0.000000000
bigcom273             bigcom273 0.000000000
bigcom274             bigcom274 0.000000000
bigcom276             bigcom276 0.000000000
bigcom284             bigcom284 0.000000000
bigcom290             bigcom290 0.000000000
bigcom292             bigcom292 0.000000000
bigcom294             bigcom294 0.000000000
bigcom295             bigcom295 0.000000000
bigcom296             bigcom296 0.000000000
bigcom297             bigcom297 0.000000000
bigcom302             bigcom302 0.000000000
bigcom303             bigcom303 0.000000000
bigcom307             bigcom307 0.000000000
bigcom311             bigcom311 0.000000000
bigcom313             bigcom313 0.000000000
bigcom326             bigcom326 0.000000000
bigcom332             bigcom332 0.000000000
bigcom340             bigcom340 0.000000000
bigcom341             bigcom341 0.000000000
bigcom345             bigcom345 0.000000000
bigcom347             bigcom347 0.000000000
bigcom360             bigcom360 0.000000000
bigcom365             bigcom365 0.000000000
bigcom366             bigcom366 0.000000000
bigcom370             bigcom370 0.000000000
bigcom387             bigcom387 0.000000000
bigcom390             bigcom390 0.000000000
bigcom398             bigcom398 0.000000000
bigcom408             bigcom408 0.000000000
bigcom417             bigcom417 0.000000000
bigcom419             bigcom419 0.000000000
bigcom424             bigcom424 0.000000000
bigcom441             bigcom441 0.000000000
bigcom445             bigcom445 0.000000000
bigcom468             bigcom468 0.000000000
membership_s1     membership_s1 0.000000000
membership_s5     membership_s5 0.000000000
membership_s6     membership_s6 0.000000000
membership_s7     membership_s7 0.000000000
membership_s8     membership_s8 0.000000000
membership_s11   membership_s11 0.000000000
membership_s13   membership_s13 0.000000000
membership_s14   membership_s14 0.000000000
membership_s17   membership_s17 0.000000000
membership_s18   membership_s18 0.000000000
membership_s19   membership_s19 0.000000000
membership_s20   membership_s20 0.000000000
membership_s22   membership_s22 0.000000000
membership_s24   membership_s24 0.000000000
membership_s25   membership_s25 0.000000000
membership_s26   membership_s26 0.000000000
membership_s27   membership_s27 0.000000000
membership_s28   membership_s28 0.000000000
membership_s30   membership_s30 0.000000000
membership_s31   membership_s31 0.000000000
membership_s32   membership_s32 0.000000000
membership_s33   membership_s33 0.000000000
membership_s34   membership_s34 0.000000000
membership_s35   membership_s35 0.000000000
membership_s36   membership_s36 0.000000000
[1] "Dataset: all_CT Model RF, run: 4 of 10 2015-06-08 08:28:32"
     |      Out-of-bag   |
Tree |      MSE  %Var(y) |
   1 |  0.02171   246.74 |
   2 |  0.01891   214.92 |
   3 |  0.01845   209.70 |
   4 |  0.01737   197.49 |
   5 |  0.01652   187.80 |
   6 |  0.01573   178.80 |
   7 |  0.01476   167.77 |
   8 |  0.01404   159.55 |
   9 |  0.01346   153.01 |
  10 |    0.013   147.77 |
  11 |  0.01268   144.15 |
  12 |  0.01215   138.10 |
  13 |  0.01202   136.65 |
  14 |   0.0117   133.03 |
  15 |  0.01138   129.36 |
  16 |   0.0112   127.33 |
  17 |  0.01109   126.02 |
  18 |  0.01096   124.57 |
  19 |   0.0109   123.84 |
  20 |  0.01079   122.67 |
  21 |   0.0107   121.59 |
  22 |   0.0106   120.47 |
  23 |  0.01042   118.43 |
  24 |  0.01036   117.79 |
  25 |  0.01033   117.43 |
  26 |  0.01025   116.57 |
  27 |   0.0102   115.96 |
  28 |  0.01017   115.56 |
  29 |  0.01016   115.44 |
  30 |  0.01013   115.15 |
  31 |  0.01013   115.19 |
  32 |  0.01009   114.69 |
  33 |  0.01006   114.33 |
  34 |  0.01001   113.79 |
  35 | 0.009994   113.60 |
  36 | 0.009953   113.14 |
  37 | 0.009941   113.00 |
  38 | 0.009909   112.64 |
  39 | 0.009902   112.56 |
  40 | 0.009877   112.27 |
  41 | 0.009859   112.06 |
  42 | 0.009836   111.81 |
  43 | 0.009845   111.90 |
  44 |  0.00984   111.85 |
  45 | 0.009816   111.57 |
  46 |  0.00979   111.28 |
  47 | 0.009768   111.04 |
  48 | 0.009751   110.83 |
  49 | 0.009705   110.31 |
  50 |   0.0097   110.26 |
  51 | 0.009697   110.22 |
  52 | 0.009681   110.05 |
  53 | 0.009688   110.12 |
  54 | 0.009688   110.12 |
  55 | 0.009676   109.98 |
  56 | 0.009678   110.01 |
  57 | 0.009673   109.95 |
  58 | 0.009645   109.64 |
  59 | 0.009624   109.39 |
  60 | 0.009621   109.36 |
  61 | 0.009601   109.14 |
  62 |  0.00959   109.00 |
  63 | 0.009588   108.98 |
  64 | 0.009587   108.98 |
  65 | 0.009598   109.09 |
  66 | 0.009592   109.03 |
  67 | 0.009567   108.75 |
  68 | 0.009565   108.72 |
  69 | 0.009556   108.63 |
  70 | 0.009543   108.47 |
  71 | 0.009546   108.51 |
  72 | 0.009547   108.52 |
  73 | 0.009538   108.42 |
  74 | 0.009524   108.25 |
  75 | 0.009516   108.17 |
  76 | 0.009519   108.20 |
  77 | 0.009518   108.19 |
  78 | 0.009519   108.20 |
  79 | 0.009515   108.15 |
  80 | 0.009505   108.04 |
  81 | 0.009507   108.07 |
  82 | 0.009512   108.12 |
  83 | 0.009508   108.08 |
  84 | 0.009514   108.14 |
  85 | 0.009507   108.07 |
  86 | 0.009514   108.14 |
  87 | 0.009513   108.13 |
  88 | 0.009517   108.18 |
  89 | 0.009514   108.15 |
  90 | 0.009519   108.20 |
  91 | 0.009521   108.22 |
  92 | 0.009526   108.28 |
  93 | 0.009522   108.23 |
  94 | 0.009512   108.12 |
  95 | 0.009499   107.97 |
  96 | 0.009498   107.96 |
  97 | 0.009486   107.82 |
  98 | 0.009472   107.67 |
  99 | 0.009474   107.69 |
 100 |  0.00947   107.64 |
[1] "Random Forest variable coefficients"
                      %IncMSE IncNodePurity
graph5           1.317505e-03  3.597118e-01
graph6           1.815299e-03  5.490551e-01
graph7           5.541865e-04  8.596014e-02
graph8           1.371322e-04  6.419150e-03
graph9           2.691888e-03  3.835816e-01
graph10          2.477068e-03  7.822630e-01
graph11          3.904855e-03  7.034455e-01
graph12          3.239850e-03  4.112765e-01
graph13          9.206669e-03  6.641599e-01
graph14          2.492114e-03  5.246644e-01
graph15          1.718207e-03  3.596378e-01
graph16          4.600366e-03  4.985583e-01
graph17          4.438678e-03  4.581527e-01
graph18          1.615276e-03  1.740932e-01
graph19          3.166671e-03  6.431681e-01
graph20          1.805092e-03  5.301042e-01
graph21          2.128113e-03  4.375093e-01
graph22          7.901814e-05  2.847294e-01
graph23          1.999448e-03  6.632314e-01
graph24          6.369497e-04  1.222005e-01
graph25          1.116062e-03  2.791195e-01
graph26          2.035717e-04  1.377059e-01
graph27          8.519882e-06  1.001174e-01
graph28          2.388628e-04  6.544890e-02
graph29          3.148454e-04  1.227401e-02
orbit0           7.960129e-04  2.214368e-01
orbit1           1.984262e-03  5.435048e-01
orbit2           1.702343e-03  2.391513e-01
orbit3           2.643926e-04  9.147881e-02
orbit4           4.322365e-03  4.027016e-01
orbit5           2.349741e-03  4.379353e-01
orbit6           1.120574e-03  6.104729e-01
orbit7           2.727178e-03  2.660082e-01
orbit8           1.207057e-03  2.699456e-01
orbit9           1.676049e-03  4.964550e-01
orbit10          2.832495e-04  1.580809e-01
orbit11          4.669946e-04  2.490886e-01
orbit12          4.344628e-04  1.737838e-01
orbit13          9.035677e-05  6.322220e-02
orbit14          1.887402e-04  8.778910e-02
orbit15          1.617710e-03  4.027918e-01
orbit16          8.562415e-03  6.084844e-01
orbit17          6.484904e-04  5.260227e-01
orbit18          4.400622e-03  6.352875e-01
orbit19          2.254296e-03  7.235795e-01
orbit20          4.570360e-03  6.345720e-01
orbit21          5.812156e-03  4.517987e-01
orbit22          4.758807e-03  6.525817e-01
orbit23          4.657685e-03  2.437571e-01
orbit24          1.767590e-03  7.082895e-01
orbit25          1.716786e-03  1.761847e-01
orbit26          5.490477e-04  1.099781e-01
orbit27          3.429269e-03  6.085027e-01
orbit28          4.060359e-03  5.558837e-01
orbit29          1.058174e-03  1.894520e-01
orbit30          3.812051e-04  2.226813e-01
orbit31          6.075796e-03  6.975267e-01
orbit32          1.449071e-03  2.336779e-01
orbit33          1.088582e-03  2.185139e-01
orbit34          2.948044e-03  3.335256e-01
orbit35          3.241987e-03  9.128634e-01
orbit36          7.130645e-04  4.649362e-01
orbit37          2.561522e-03  5.368935e-01
orbit38          1.997114e-03  4.103383e-01
orbit39          3.914843e-03  6.999058e-01
orbit40          7.728410e-04  2.005166e-01
orbit41          2.460361e-05  9.274390e-03
orbit42          2.130136e-04  8.736779e-02
orbit43          4.067610e-04  1.582253e-01
orbit44          2.050084e-05  2.788307e-02
orbit45          3.939788e-03  7.663210e-01
orbit46          3.724115e-04  2.296918e-01
orbit47          3.489406e-04  1.629853e-01
orbit48          1.042101e-04  9.020501e-02
orbit49          1.163694e-03  4.117357e-01
orbit50          1.551060e-03  4.144538e-01
orbit51          1.984938e-03  2.685510e-01
orbit52          4.099729e-03  3.360924e-01
orbit53          1.311761e-03  3.304292e-01
orbit54          4.807291e-04  5.750180e-01
orbit55          8.563722e-05  1.975205e-01
orbit56          5.542626e-03  7.286192e-01
orbit57          8.310466e-04  9.520953e-02
orbit58          1.350857e-03  9.794298e-02
orbit59          2.094932e-03  7.309917e-02
orbit60          1.727966e-04  4.459612e-02
orbit61          2.057717e-05  4.352802e-02
orbit62          5.706552e-04  2.162530e-01
orbit63          3.195059e-04  1.596028e-01
orbit64          1.278061e-04  1.192378e-01
orbit65          1.075880e-04  1.444845e-01
orbit66          2.175446e-03  7.868517e-02
orbit67          4.788515e-08  3.765676e-02
orbit68          5.791333e-05  2.188736e-01
orbit69          1.562960e-05  1.588846e-02
orbit70          4.996118e-04  6.623496e-02
orbit71          3.555859e-04  5.483619e-02
orbit72          4.445437e-04  6.966090e-02
AP               1.906652e-04  1.283052e-01
bet              6.392046e-03  1.618544e+00
ecc              1.676204e-04  2.092683e-01
eccrad           1.082765e-04  1.941608e-01
close            4.549490e-03  4.492376e-01
constraint       4.121697e-03  6.874803e-01
coreness         1.361715e-03  3.094536e-01
knn              4.124728e-03  1.125621e+00
hubscore         3.356126e-03  4.475895e-01
pagerank         2.445875e-03  1.313584e+00
trans            1.797028e-04  2.061266e-01
first            3.475191e-04  2.228723e-01
second           4.552086e-04  3.363265e-01
third            5.923489e-03  5.661528e-01
fourth           3.476840e-03  1.057691e+00
fifth            1.381116e-03  7.516865e-01
sixth            3.617159e-03  6.613350e-01
selfinter       -1.122080e-05  1.427509e-01
V1               1.762589e-03  1.723149e+00
V2               2.006340e-03  1.661074e+00
evcent           2.908567e-03  4.490465e-01
upto_second      1.795017e-03  2.508420e-01
upto_third       9.533744e-04  4.303607e-01
upto_fourth      2.004984e-03  3.572495e-01
upto_fifth       2.573820e-03  7.536777e-01
upto_sixth       2.648135e-03  4.676192e-01
ratio1           2.283252e-03  1.157397e+00
ratio2           1.270065e-03  1.016110e+00
ratio3           2.027570e-03  9.727331e-01
ratio4           3.363920e-03  8.001004e-01
ratio5           5.315128e-04  1.875589e+00
ratio6           3.786393e-03  7.271909e-01
walktrap_vertex  1.034140e-03  9.699378e-01
bigcom1          2.650495e-04  1.150936e-01
bigcom2          1.623355e-04  5.190079e-02
bigcom3          0.000000e+00  0.000000e+00
bigcom4          8.134811e-06  7.554716e-02
bigcom5          0.000000e+00  0.000000e+00
bigcom6          0.000000e+00  8.673617e-21
bigcom8          0.000000e+00  8.673617e-21
bigcom9          0.000000e+00  0.000000e+00
bigcom10         8.712830e-05  2.156739e-01
bigcom11         1.987502e-05  1.748047e-01
bigcom12         0.000000e+00  0.000000e+00
bigcom13         0.000000e+00  0.000000e+00
bigcom14         0.000000e+00  0.000000e+00
bigcom15         0.000000e+00  0.000000e+00
bigcom16         0.000000e+00  0.000000e+00
bigcom17         0.000000e+00  0.000000e+00
bigcom18         0.000000e+00  0.000000e+00
bigcom21         0.000000e+00  0.000000e+00
bigcom22         0.000000e+00  0.000000e+00
bigcom23         0.000000e+00  0.000000e+00
bigcom24         0.000000e+00  0.000000e+00
bigcom25         8.030646e-04  3.311502e-01
bigcom26         0.000000e+00  0.000000e+00
bigcom27         2.722570e-06  1.333333e-02
bigcom29         0.000000e+00  0.000000e+00
bigcom31         0.000000e+00  0.000000e+00
bigcom33         5.432796e-04  3.047147e-01
bigcom34         0.000000e+00  0.000000e+00
bigcom35         0.000000e+00  0.000000e+00
bigcom36         0.000000e+00  0.000000e+00
bigcom39         0.000000e+00  0.000000e+00
bigcom40         0.000000e+00  0.000000e+00
bigcom43         7.014507e-05  9.743350e-02
bigcom46         0.000000e+00  0.000000e+00
bigcom48         0.000000e+00  0.000000e+00
bigcom49         0.000000e+00  0.000000e+00
bigcom50         0.000000e+00  0.000000e+00
bigcom52         0.000000e+00  0.000000e+00
bigcom54         0.000000e+00  0.000000e+00
bigcom56         0.000000e+00  0.000000e+00
bigcom57         1.995446e-05  6.706280e-02
bigcom58         0.000000e+00  0.000000e+00
bigcom62         0.000000e+00  0.000000e+00
bigcom63         0.000000e+00  0.000000e+00
bigcom64         0.000000e+00  0.000000e+00
bigcom65         0.000000e+00  0.000000e+00
bigcom66         0.000000e+00  0.000000e+00
bigcom68        -1.200243e-05  4.310874e-01
bigcom69         0.000000e+00  8.673617e-21
bigcom70         0.000000e+00  0.000000e+00
bigcom71         0.000000e+00  0.000000e+00
bigcom72         0.000000e+00  0.000000e+00
bigcom77         0.000000e+00  8.673617e-21
bigcom79         0.000000e+00  0.000000e+00
bigcom80         0.000000e+00  0.000000e+00
bigcom82         0.000000e+00  0.000000e+00
bigcom83         0.000000e+00  0.000000e+00
bigcom86         0.000000e+00  0.000000e+00
bigcom87         2.679298e-05  2.849600e-01
bigcom88         0.000000e+00  0.000000e+00
bigcom90         0.000000e+00  0.000000e+00
bigcom92         0.000000e+00  0.000000e+00
bigcom94         0.000000e+00  0.000000e+00
bigcom96         0.000000e+00  0.000000e+00
bigcom98         0.000000e+00  0.000000e+00
bigcom99         0.000000e+00  0.000000e+00
bigcom100        0.000000e+00  0.000000e+00
bigcom102        0.000000e+00  0.000000e+00
bigcom103        0.000000e+00  0.000000e+00
bigcom104        0.000000e+00  0.000000e+00
bigcom107        0.000000e+00  0.000000e+00
bigcom108        0.000000e+00  0.000000e+00
bigcom109        0.000000e+00  0.000000e+00
bigcom110        3.726968e-05  4.351673e-01
bigcom125        0.000000e+00  0.000000e+00
bigcom133        0.000000e+00  0.000000e+00
bigcom141        0.000000e+00  0.000000e+00
bigcom142        0.000000e+00  0.000000e+00
bigcom143        0.000000e+00  0.000000e+00
bigcom145        0.000000e+00  0.000000e+00
bigcom158        0.000000e+00  0.000000e+00
bigcom162        0.000000e+00  0.000000e+00
bigcom177        3.355084e-05  1.941830e-01
bigcom194        0.000000e+00  0.000000e+00
bigcom208        0.000000e+00  0.000000e+00
bigcom220        0.000000e+00  0.000000e+00
bigcom227        0.000000e+00  0.000000e+00
bigcom229        0.000000e+00  0.000000e+00
bigcom247        0.000000e+00  0.000000e+00
bigcom252        0.000000e+00  0.000000e+00
bigcom255        0.000000e+00  0.000000e+00
bigcom258        0.000000e+00  0.000000e+00
bigcom266        0.000000e+00  0.000000e+00
bigcom269        0.000000e+00  0.000000e+00
bigcom273        0.000000e+00  0.000000e+00
bigcom274        0.000000e+00  0.000000e+00
bigcom276        0.000000e+00  0.000000e+00
bigcom284        0.000000e+00  8.673617e-21
bigcom290        0.000000e+00  0.000000e+00
bigcom292        0.000000e+00  8.673617e-21
bigcom294        0.000000e+00  0.000000e+00
bigcom295        0.000000e+00  0.000000e+00
bigcom296        0.000000e+00  0.000000e+00
bigcom297       -5.016105e-06  4.064014e-01
bigcom302        0.000000e+00  0.000000e+00
bigcom303        0.000000e+00  0.000000e+00
bigcom307        0.000000e+00  0.000000e+00
bigcom311        0.000000e+00  0.000000e+00
bigcom313        0.000000e+00  0.000000e+00
bigcom318       -1.162290e-05  5.761904e-02
bigcom326        0.000000e+00  0.000000e+00
bigcom332        0.000000e+00  0.000000e+00
bigcom340        0.000000e+00  0.000000e+00
bigcom341        0.000000e+00  0.000000e+00
bigcom345        0.000000e+00  0.000000e+00
bigcom347        0.000000e+00  0.000000e+00
bigcom360        0.000000e+00  0.000000e+00
bigcom365        0.000000e+00  0.000000e+00
bigcom366        0.000000e+00  0.000000e+00
bigcom370        0.000000e+00  0.000000e+00
bigcom387        0.000000e+00  0.000000e+00
bigcom390        1.019144e-05  5.122299e-01
bigcom398        0.000000e+00  0.000000e+00
bigcom408        0.000000e+00  0.000000e+00
bigcom417        0.000000e+00  0.000000e+00
bigcom419        8.127603e-06  5.080555e-01
bigcom424        0.000000e+00  0.000000e+00
bigcom441        0.000000e+00  0.000000e+00
bigcom445        0.000000e+00  0.000000e+00
bigcom468        0.000000e+00  0.000000e+00
spin_vertex      1.737055e-03  1.192677e+00
membership_s1    0.000000e+00  0.000000e+00
membership_s3    2.352090e-05  3.037360e-01
membership_s4    6.278923e-04  5.612066e-01
membership_s5    0.000000e+00  0.000000e+00
membership_s6    0.000000e+00  0.000000e+00
membership_s7    0.000000e+00  0.000000e+00
membership_s8    0.000000e+00  8.673617e-21
membership_s9   -5.253002e-06  1.709437e-01
membership_s10   2.575687e-06  5.945753e-02
membership_s11   6.223690e-06  8.402585e-02
membership_s12   1.188354e-04  2.373350e-01
membership_s13   0.000000e+00  2.081668e-19
membership_s14   0.000000e+00  0.000000e+00
membership_s16   3.195929e-04  1.851389e-01
membership_s17   0.000000e+00  0.000000e+00
membership_s18   0.000000e+00  0.000000e+00
membership_s19   0.000000e+00  0.000000e+00
membership_s20   6.415256e-05  6.430144e-02
membership_s21   7.497390e-05  1.788799e-01
membership_s22   0.000000e+00  0.000000e+00
membership_s23   1.000795e-05  1.030446e-01
membership_s24   0.000000e+00  0.000000e+00
membership_s25   0.000000e+00  0.000000e+00
membership_s26  -2.471612e-06  4.100247e-02
membership_s27   0.000000e+00  0.000000e+00
membership_s28   0.000000e+00  0.000000e+00
membership_s30   0.000000e+00  0.000000e+00
membership_s31   4.411839e-05  8.035583e-02
membership_s32   0.000000e+00  0.000000e+00
membership_s33  -3.667094e-08  3.867413e-02
membership_s34   0.000000e+00  0.000000e+00
membership_s35   0.000000e+00  0.000000e+00
membership_s36   0.000000e+00  0.000000e+00
membership_s37  -8.330051e-06  4.999955e-02
membership_s38   7.480279e-05  2.064183e-01
adhesion         1.033788e-02  1.490249e+00
cohesion         1.140430e-02  1.500974e+00
inner            2.958927e-03  1.895175e+00
outer            6.651396e-03  2.145881e+00
ioratio          6.349774e-03  1.208933e+00
comsize          4.553478e-03  2.027829e+00
[1] "Dataset: all_CT Model GLM, run: 4 of 10 2015-06-08 08:32:16"
[1] "glmnet variable coefficients"
                    [,1]          [,2]
(Intercept)     -4.71545 -1.828476e+01
graph0           0.00000  1.111836e-02
graph1           0.00000  6.417764e-06
graph2           0.00000  9.730341e-04
graph3           0.00000  5.421134e-07
graph4           0.00000  0.000000e+00
graph5           0.00000  0.000000e+00
graph6           0.00000  0.000000e+00
graph7           0.00000  0.000000e+00
graph8           0.00000 -3.282661e-03
graph9           0.00000  0.000000e+00
graph10          0.00000  0.000000e+00
graph11          0.00000  0.000000e+00
graph12          0.00000  0.000000e+00
graph13          0.00000  0.000000e+00
graph14          0.00000  0.000000e+00
graph15          0.00000  0.000000e+00
graph16          0.00000  0.000000e+00
graph17          0.00000  0.000000e+00
graph18          0.00000 -2.736219e-04
graph19          0.00000  0.000000e+00
graph20          0.00000  0.000000e+00
graph21          0.00000  0.000000e+00
graph22          0.00000  0.000000e+00
graph23          0.00000  0.000000e+00
graph24          0.00000  0.000000e+00
graph25          0.00000  0.000000e+00
graph26          0.00000  0.000000e+00
graph27          0.00000  0.000000e+00
graph28          0.00000  0.000000e+00
graph29          0.00000  9.334362e-05
orbit0           0.00000  1.602634e-03
orbit1           0.00000  9.636535e-04
orbit2           0.00000  9.878196e-09
orbit3           0.00000  1.389349e-05
orbit4           0.00000  7.981733e-06
orbit5           0.00000  0.000000e+00
orbit6           0.00000  9.642701e-11
orbit7           0.00000 -8.483645e-06
orbit8           0.00000  0.000000e+00
orbit9           0.00000  0.000000e+00
orbit10          0.00000  0.000000e+00
orbit11          0.00000  0.000000e+00
orbit12          0.00000  0.000000e+00
orbit13          0.00000  0.000000e+00
orbit14          0.00000 -4.529733e-05
orbit15          0.00000 -2.544702e-06
orbit16          0.00000  2.093833e-07
orbit17          0.00000  1.104925e-07
orbit18          0.00000 -5.915691e-10
orbit19          0.00000  3.569893e-07
orbit20          0.00000 -1.469848e-07
orbit21          0.00000  0.000000e+00
orbit22          0.00000  0.000000e+00
orbit23          0.00000  0.000000e+00
orbit24          0.00000 -1.591050e-06
orbit25          0.00000  4.692606e-07
orbit26          0.00000  0.000000e+00
orbit27          0.00000 -1.047165e-06
orbit28          0.00000  0.000000e+00
orbit29          0.00000  1.100624e-05
orbit30          0.00000  7.949785e-06
orbit31          0.00000  3.615462e-07
orbit32          0.00000 -3.268162e-06
orbit33          0.00000  0.000000e+00
orbit34          0.00000  0.000000e+00
orbit35          0.00000  1.898559e-06
orbit36          0.00000  0.000000e+00
orbit37          0.00000 -2.515599e-06
orbit38          0.00000  0.000000e+00
orbit39          0.00000  1.355902e-05
orbit40          0.00000  2.973887e-06
orbit41          0.00000  0.000000e+00
orbit42          0.00000  0.000000e+00
orbit43          0.00000 -2.162629e-04
orbit44          0.00000 -6.871085e-05
orbit45          0.00000 -4.008635e-07
orbit46          0.00000 -3.164972e-07
orbit47          0.00000 -9.057588e-06
orbit48          0.00000  1.625261e-05
orbit49          0.00000  1.010452e-05
orbit50          0.00000 -1.670917e-05
orbit51          0.00000  1.131917e-04
orbit52          0.00000 -2.068350e-06
orbit53          0.00000  0.000000e+00
orbit54          0.00000 -1.077764e-05
orbit55          0.00000  0.000000e+00
orbit56          0.00000  1.479096e-04
orbit57          0.00000  0.000000e+00
orbit58          0.00000  0.000000e+00
orbit59          0.00000 -1.873559e-04
orbit60          0.00000  0.000000e+00
orbit61          0.00000  0.000000e+00
orbit62          0.00000 -1.825028e-03
orbit63          0.00000  1.664684e-05
orbit64          0.00000 -7.190161e-04
orbit65          0.00000 -5.656467e-04
orbit66          0.00000  0.000000e+00
orbit67          0.00000  0.000000e+00
orbit68          0.00000  6.321223e-04
orbit69          0.00000  0.000000e+00
orbit70          0.00000  6.752537e-04
orbit71          0.00000  0.000000e+00
orbit72          0.00000  6.934638e-06
AP               0.00000 -1.642967e-01
bet              0.00000 -1.021019e-06
ecc              0.00000 -1.115617e-01
eccrad           0.00000  0.000000e+00
close            0.00000  0.000000e+00
constraint       0.00000 -2.879218e-01
coreness         0.00000  1.133687e-02
knn              0.00000 -1.671973e-02
hubscore         0.00000 -5.507858e-02
pagerank         0.00000 -5.105694e+00
trans            0.00000  1.533018e-01
first            0.00000  4.489258e-03
second           0.00000 -7.003673e-05
third            0.00000 -2.379807e-05
fourth           0.00000  0.000000e+00
fifth            0.00000  2.038008e-05
sixth            0.00000  0.000000e+00
selfinter        0.00000 -1.812072e-01
V1               0.00000  1.181566e+00
V2               0.00000 -4.121293e+00
evcent           0.00000  0.000000e+00
upto_second      0.00000  8.187029e-06
upto_third       0.00000 -6.522036e-07
upto_fourth      0.00000  0.000000e+00
upto_fifth       0.00000  0.000000e+00
upto_sixth       0.00000  4.014904e-05
ratio1           0.00000  4.781152e-05
ratio2           0.00000 -2.323250e-02
ratio3           0.00000 -4.367729e-02
ratio4           0.00000  8.133170e-03
ratio5           0.00000 -1.509326e-01
ratio6           0.00000  1.191807e-05
walktrap_vertex  0.00000  8.233596e-02
bigcom1          0.00000 -5.157058e-01
bigcom2          0.00000 -2.546396e-01
bigcom3          0.00000 -1.551937e+00
bigcom4          0.00000 -1.179263e+00
bigcom5          0.00000 -1.860681e+00
bigcom6          0.00000 -1.593570e+00
bigcom8          0.00000 -1.295987e+00
bigcom9          0.00000 -8.441878e-01
bigcom10         0.00000  6.042941e-01
bigcom11         0.00000  4.904238e-01
bigcom12         0.00000 -5.066810e-01
bigcom13         0.00000 -1.826536e+00
bigcom14         0.00000 -1.019137e+00
bigcom15         0.00000 -1.239576e+00
bigcom16         0.00000 -1.478750e+00
bigcom17         0.00000 -1.329534e+00
bigcom18         0.00000 -1.392638e+00
bigcom21         0.00000 -6.798927e-01
bigcom22         0.00000 -1.507222e+00
bigcom23         0.00000 -1.396884e+00
bigcom24         0.00000 -1.616594e+00
bigcom25         0.00000  2.878500e-01
bigcom26         0.00000 -1.022931e+00
bigcom27         0.00000 -1.252537e+00
bigcom29         0.00000 -1.299513e+00
bigcom31         0.00000 -1.480585e+00
bigcom33         0.00000  6.048864e-01
bigcom34         0.00000 -2.983472e-01
bigcom35         0.00000 -3.915317e-01
bigcom36         0.00000 -2.035088e-03
bigcom39         0.00000 -1.309158e+00
bigcom40         0.00000 -9.271860e-01
bigcom43         0.00000  6.586680e-01
bigcom46         0.00000 -1.032834e+00
bigcom48         0.00000 -1.375388e+00
bigcom49         0.00000  0.000000e+00
bigcom50         0.00000 -1.500177e-01
bigcom52         0.00000 -1.004194e+00
bigcom54         0.00000 -6.268914e-01
bigcom56         0.00000 -1.368525e+00
bigcom57         0.00000 -1.826702e-01
bigcom58         0.00000 -1.174879e+00
bigcom62         0.00000 -6.844061e-01
bigcom63         0.00000 -7.971968e-01
bigcom64         0.00000 -4.640183e-01
bigcom65         0.00000 -9.967301e-01
bigcom66         0.00000  0.000000e+00
bigcom68         0.00000  2.261270e+00
bigcom69         0.00000 -7.032170e-01
bigcom70         0.00000 -5.628663e-01
bigcom71         0.00000 -3.709083e-03
bigcom72         0.00000 -8.919625e-01
bigcom77         0.00000 -3.914416e-01
bigcom79         0.00000 -1.451427e+00
bigcom80         0.00000 -7.586413e-01
bigcom82         0.00000 -1.128007e+00
bigcom83         0.00000 -4.763894e-02
bigcom86         0.00000 -3.850906e-01
bigcom87         0.00000  3.419118e+00
bigcom88         0.00000 -1.166815e+00
bigcom90         0.00000 -6.397569e-01
bigcom92         0.00000  0.000000e+00
bigcom94         0.00000 -1.535680e+00
bigcom96         0.00000 -1.158497e+00
bigcom98         0.00000 -1.086692e+00
bigcom99         0.00000 -1.076212e+00
bigcom100        0.00000 -7.319961e-01
bigcom102        0.00000 -1.043189e-01
bigcom103        0.00000 -4.659187e-01
bigcom104        0.00000 -1.029055e+00
bigcom107        0.00000 -4.594929e-03
bigcom108        0.00000  0.000000e+00
bigcom109        0.00000 -1.691795e+00
bigcom110        0.00000  1.367383e+00
bigcom125        0.00000 -6.451146e-01
bigcom133        0.00000 -1.007315e+00
bigcom141        0.00000 -2.555674e-01
bigcom142        0.00000 -1.374920e+00
bigcom143        0.00000 -1.223715e+00
bigcom145        0.00000 -3.672317e-01
bigcom158        0.00000  0.000000e+00
bigcom162        0.00000 -1.362313e+00
bigcom177        0.00000  5.430414e-02
bigcom194        0.00000 -1.036565e-02
bigcom208        0.00000 -1.032308e+00
bigcom220        0.00000 -9.824406e-01
bigcom227        0.00000  0.000000e+00
bigcom229        0.00000  0.000000e+00
bigcom247        0.00000 -2.698083e-01
bigcom252        0.00000 -6.945984e-01
bigcom255        0.00000 -9.466136e-01
bigcom258        0.00000 -1.156826e+00
bigcom266        0.00000 -1.069636e+00
bigcom269        0.00000 -4.498556e-01
bigcom273        0.00000 -1.609099e+00
bigcom274        0.00000 -9.465543e-01
bigcom276        0.00000 -3.305000e-01
bigcom284        0.00000 -7.690826e-01
bigcom290        0.00000 -1.538423e+00
bigcom292        0.00000 -4.596857e-01
bigcom294        0.00000 -5.995032e-01
bigcom295        0.00000 -1.625957e+00
bigcom296        0.00000 -9.905707e-01
bigcom297        0.00000  3.095898e+00
bigcom302        0.00000 -1.244346e+00
bigcom303        0.00000 -1.017808e+00
bigcom307        0.00000 -1.243690e-02
bigcom311        0.00000 -9.172816e-01
bigcom313        0.00000 -9.053624e-01
bigcom318        0.00000  1.165491e+00
bigcom326        0.00000 -2.944536e-01
bigcom332        0.00000 -6.337987e-01
bigcom340        0.00000  0.000000e+00
bigcom341        0.00000 -1.111362e-03
bigcom345        0.00000 -1.083967e+00
bigcom347        0.00000  0.000000e+00
bigcom360        0.00000 -5.541861e-01
bigcom365        0.00000 -1.283006e+00
bigcom366        0.00000  0.000000e+00
bigcom370        0.00000  0.000000e+00
bigcom387        0.00000 -9.481063e-01
bigcom390        0.00000  2.607734e+00
bigcom398        0.00000 -5.319000e-01
bigcom408        0.00000 -1.135317e+00
bigcom417        0.00000 -3.324252e-01
bigcom419        0.00000  4.760002e+00
bigcom424        0.00000 -3.868336e-01
bigcom441        0.00000 -2.084852e+00
bigcom445        0.00000 -8.905877e-01
bigcom468        0.00000 -6.417810e-01
spin_vertex      0.00000 -7.357191e-01
membership_s1    0.00000 -1.185949e-02
membership_s3    0.00000  5.405384e-02
membership_s4    0.00000  1.386228e+00
membership_s5    0.00000 -5.004044e-01
membership_s6    0.00000 -6.660344e-01
membership_s7    0.00000 -1.315951e+00
membership_s8    0.00000 -1.596167e+00
membership_s9    0.00000  1.319003e+00
membership_s10   0.00000 -4.043652e-01
membership_s11   0.00000  3.822686e-01
membership_s12   0.00000  4.082080e-01
membership_s13   0.00000 -1.177954e+00
membership_s14   0.00000 -6.869145e-01
membership_s16   0.00000  6.464263e-01
membership_s17   0.00000 -8.968079e-01
membership_s18   0.00000 -6.058425e-01
membership_s19   0.00000 -1.783048e+00
membership_s20   0.00000  2.610843e-01
membership_s21   0.00000  6.806448e-03
membership_s22   0.00000 -2.562685e-01
membership_s23   0.00000  1.328535e-01
membership_s24   0.00000 -9.859704e-01
membership_s25   0.00000 -8.200791e-01
membership_s26   0.00000 -2.007039e-02
membership_s27   0.00000 -9.379560e-01
membership_s28   0.00000 -1.451682e+00
membership_s30   0.00000 -1.163715e+00
membership_s31   0.00000  7.006180e-02
membership_s32   0.00000 -1.255703e+00
membership_s33   0.00000 -9.021710e-01
membership_s34   0.00000 -7.270757e-01
membership_s35   0.00000 -4.879628e-01
membership_s36   0.00000 -1.999073e-01
membership_s37   0.00000 -3.859856e-01
membership_s38   0.00000  2.992970e-01
adhesion         0.00000 -5.719500e-04
cohesion         0.00000  0.000000e+00
inner            0.00000  6.733396e-05
outer            0.00000  6.239216e-04
ioratio          0.00000  0.000000e+00
comsize          0.00000  3.375825e-04
[1] "Dataset: all_CT Model GBM, run: 5 of 10 2015-06-08 08:33:57"
Iter   TrainDeviance   ValidDeviance   StepSize   Improve
     1        0.1865             nan     0.0100   -0.0000
     2        0.1863             nan     0.0100    0.0000
     3        0.1861             nan     0.0100   -0.0000
     4        0.1858             nan     0.0100    0.0001
     5        0.1856             nan     0.0100    0.0000
     6        0.1853             nan     0.0100    0.0000
     7        0.1851             nan     0.0100   -0.0000
     8        0.1847             nan     0.0100    0.0002
     9        0.1845             nan     0.0100   -0.0001
    10        0.1839             nan     0.0100    0.0004
    20        0.1811             nan     0.0100   -0.0000
    40        0.1754             nan     0.0100    0.0000
    60        0.1704             nan     0.0100   -0.0001
    80        0.1658             nan     0.0100   -0.0000
   100        0.1610             nan     0.0100    0.0001
   120        0.1569             nan     0.0100   -0.0000
   140        0.1526             nan     0.0100    0.0001
   151        0.1506             nan     0.0100   -0.0001

[1] "GBM variable coefficients"
                            var     rel.inf
outer                     outer 4.905818468
spin_vertex         spin_vertex 4.522188359
ratio5                   ratio5 4.301526380
walktrap_vertex walktrap_vertex 3.558943317
comsize                 comsize 3.445204005
pagerank               pagerank 3.055923858
V1                           V1 2.946678409
V2                           V2 2.790667853
graph23                 graph23 2.055845349
knn                         knn 2.055175192
bet                         bet 1.984603912
membership_s4     membership_s4 1.947674129
inner                     inner 1.886982848
adhesion               adhesion 1.853343397
ratio2                   ratio2 1.695223342
graph12                 graph12 1.541443445
bigcom11               bigcom11 1.453658296
graph11                 graph11 1.358467507
orbit19                 orbit19 1.355253985
orbit18                 orbit18 1.307580657
upto_fifth           upto_fifth 1.296623867
orbit54                 orbit54 1.272081011
ratio6                   ratio6 1.248252356
graph13                 graph13 1.240242065
graph21                 graph21 1.206412217
ratio1                   ratio1 1.123148227
orbit56                 orbit56 1.097423887
cohesion               cohesion 1.062232941
constraint           constraint 1.035781317
graph5                   graph5 0.975512720
orbit31                 orbit31 0.922961665
fourth                   fourth 0.919696899
graph1                   graph1 0.914967469
sixth                     sixth 0.896173047
hubscore               hubscore 0.888476228
graph16                 graph16 0.881403066
membership_s12   membership_s12 0.875957088
graph19                 graph19 0.854168764
ecc                         ecc 0.777366064
bigcom25               bigcom25 0.753561196
graph17                 graph17 0.743681256
graph22                 graph22 0.728407670
graph6                   graph6 0.715525016
orbit37                 orbit37 0.699630607
orbit46                 orbit46 0.658305035
orbit65                 orbit65 0.639210537
trans                     trans 0.635204828
orbit24                 orbit24 0.634548378
fifth                     fifth 0.632838978
graph20                 graph20 0.625094155
orbit63                 orbit63 0.619765536
orbit38                 orbit38 0.607903358
orbit28                 orbit28 0.593341823
orbit39                 orbit39 0.575724764
orbit47                 orbit47 0.569320437
orbit20                 orbit20 0.564416841
membership_s16   membership_s16 0.553648465
orbit62                 orbit62 0.546962352
orbit50                 orbit50 0.546219656
bigcom33               bigcom33 0.539439229
orbit35                 orbit35 0.534296820
orbit17                 orbit17 0.518333114
orbit51                 orbit51 0.512037530
orbit21                 orbit21 0.497211390
orbit16                 orbit16 0.493717294
graph25                 graph25 0.479929212
ioratio                 ioratio 0.416878006
third                     third 0.412555401
membership_s21   membership_s21 0.403285991
graph15                 graph15 0.395200891
graph14                 graph14 0.391944825
ratio3                   ratio3 0.387243802
orbit5                   orbit5 0.386359319
AP                           AP 0.381678177
graph4                   graph4 0.371528549
orbit45                 orbit45 0.368067971
orbit61                 orbit61 0.360150279
orbit27                 orbit27 0.358471893
graph0                   graph0 0.353088057
upto_sixth           upto_sixth 0.317162347
orbit25                 orbit25 0.303054316
orbit36                 orbit36 0.290527969
orbit59                 orbit59 0.290208947
orbit42                 orbit42 0.287181756
orbit53                 orbit53 0.268677493
second                   second 0.257341173
bigcom177             bigcom177 0.256089729
bigcom318             bigcom318 0.233623726
graph10                 graph10 0.231345135
orbit26                 orbit26 0.225635141
orbit57                 orbit57 0.213911997
orbit9                   orbit9 0.213427670
membership_s38   membership_s38 0.210129418
bigcom110             bigcom110 0.202056677
graph7                   graph7 0.201753982
orbit30                 orbit30 0.197119517
orbit67                 orbit67 0.196175937
bigcom43               bigcom43 0.194160087
orbit60                 orbit60 0.189964557
orbit32                 orbit32 0.179048504
orbit52                 orbit52 0.178034895
ratio4                   ratio4 0.178022558
close                     close 0.171150721
orbit4                   orbit4 0.161203037
orbit13                 orbit13 0.158168876
orbit15                 orbit15 0.156980998
graph2                   graph2 0.155681531
graph18                 graph18 0.146650267
membership_s23   membership_s23 0.143213936
bigcom419             bigcom419 0.138593639
orbit11                 orbit11 0.133765420
orbit2                   orbit2 0.131727457
graph24                 graph24 0.131624374
orbit55                 orbit55 0.130779972
orbit49                 orbit49 0.116165074
selfinter             selfinter 0.115131458
bigcom297             bigcom297 0.110760588
orbit23                 orbit23 0.107778510
bigcom2                 bigcom2 0.106373712
orbit6                   orbit6 0.106333135
orbit48                 orbit48 0.104679405
orbit40                 orbit40 0.098184305
orbit69                 orbit69 0.090176984
orbit22                 orbit22 0.088224965
orbit1                   orbit1 0.088095571
orbit10                 orbit10 0.087769323
orbit41                 orbit41 0.085458038
orbit66                 orbit66 0.085403294
orbit12                 orbit12 0.078936855
orbit33                 orbit33 0.074158423
orbit64                 orbit64 0.073447309
orbit7                   orbit7 0.072644636
bigcom10               bigcom10 0.068726228
membership_s31   membership_s31 0.065258914
orbit58                 orbit58 0.052020857
orbit43                 orbit43 0.049552435
graph9                   graph9 0.046068219
graph27                 graph27 0.041112137
graph3                   graph3 0.030785370
evcent                   evcent 0.028330180
upto_fourth         upto_fourth 0.024633718
membership_s9     membership_s9 0.023407804
membership_s3     membership_s3 0.020222118
membership_s11   membership_s11 0.017352052
membership_s32   membership_s32 0.015469202
membership_s8     membership_s8 0.013384532
graph28                 graph28 0.009319714
orbit71                 orbit71 0.007344090
orbit70                 orbit70 0.007284848
graph8                   graph8 0.000000000
graph26                 graph26 0.000000000
graph29                 graph29 0.000000000
orbit0                   orbit0 0.000000000
orbit3                   orbit3 0.000000000
orbit8                   orbit8 0.000000000
orbit14                 orbit14 0.000000000
orbit29                 orbit29 0.000000000
orbit34                 orbit34 0.000000000
orbit44                 orbit44 0.000000000
orbit68                 orbit68 0.000000000
orbit72                 orbit72 0.000000000
eccrad                   eccrad 0.000000000
coreness               coreness 0.000000000
first                     first 0.000000000
upto_second         upto_second 0.000000000
upto_third           upto_third 0.000000000
bigcom1                 bigcom1 0.000000000
bigcom3                 bigcom3 0.000000000
bigcom4                 bigcom4 0.000000000
bigcom5                 bigcom5 0.000000000
bigcom6                 bigcom6 0.000000000
bigcom8                 bigcom8 0.000000000
bigcom9                 bigcom9 0.000000000
bigcom12               bigcom12 0.000000000
bigcom13               bigcom13 0.000000000
bigcom14               bigcom14 0.000000000
bigcom15               bigcom15 0.000000000
bigcom16               bigcom16 0.000000000
bigcom17               bigcom17 0.000000000
bigcom18               bigcom18 0.000000000
bigcom21               bigcom21 0.000000000
bigcom22               bigcom22 0.000000000
bigcom23               bigcom23 0.000000000
bigcom24               bigcom24 0.000000000
bigcom26               bigcom26 0.000000000
bigcom27               bigcom27 0.000000000
bigcom29               bigcom29 0.000000000
bigcom31               bigcom31 0.000000000
bigcom34               bigcom34 0.000000000
bigcom35               bigcom35 0.000000000
bigcom36               bigcom36 0.000000000
bigcom39               bigcom39 0.000000000
bigcom40               bigcom40 0.000000000
bigcom46               bigcom46 0.000000000
bigcom48               bigcom48 0.000000000
bigcom49               bigcom49 0.000000000
bigcom50               bigcom50 0.000000000
bigcom52               bigcom52 0.000000000
bigcom54               bigcom54 0.000000000
bigcom56               bigcom56 0.000000000
bigcom57               bigcom57 0.000000000
bigcom58               bigcom58 0.000000000
bigcom62               bigcom62 0.000000000
bigcom63               bigcom63 0.000000000
bigcom64               bigcom64 0.000000000
bigcom65               bigcom65 0.000000000
bigcom66               bigcom66 0.000000000
bigcom68               bigcom68 0.000000000
bigcom69               bigcom69 0.000000000
bigcom70               bigcom70 0.000000000
bigcom71               bigcom71 0.000000000
bigcom72               bigcom72 0.000000000
bigcom77               bigcom77 0.000000000
bigcom79               bigcom79 0.000000000
bigcom80               bigcom80 0.000000000
bigcom82               bigcom82 0.000000000
bigcom83               bigcom83 0.000000000
bigcom86               bigcom86 0.000000000
bigcom87               bigcom87 0.000000000
bigcom88               bigcom88 0.000000000
bigcom90               bigcom90 0.000000000
bigcom92               bigcom92 0.000000000
bigcom94               bigcom94 0.000000000
bigcom96               bigcom96 0.000000000
bigcom98               bigcom98 0.000000000
bigcom99               bigcom99 0.000000000
bigcom100             bigcom100 0.000000000
bigcom102             bigcom102 0.000000000
bigcom103             bigcom103 0.000000000
bigcom104             bigcom104 0.000000000
bigcom107             bigcom107 0.000000000
bigcom108             bigcom108 0.000000000
bigcom109             bigcom109 0.000000000
bigcom125             bigcom125 0.000000000
bigcom133             bigcom133 0.000000000
bigcom141             bigcom141 0.000000000
bigcom142             bigcom142 0.000000000
bigcom143             bigcom143 0.000000000
bigcom145             bigcom145 0.000000000
bigcom158             bigcom158 0.000000000
bigcom162             bigcom162 0.000000000
bigcom194             bigcom194 0.000000000
bigcom208             bigcom208 0.000000000
bigcom220             bigcom220 0.000000000
bigcom227             bigcom227 0.000000000
bigcom229             bigcom229 0.000000000
bigcom247             bigcom247 0.000000000
bigcom252             bigcom252 0.000000000
bigcom255             bigcom255 0.000000000
bigcom258             bigcom258 0.000000000
bigcom266             bigcom266 0.000000000
bigcom269             bigcom269 0.000000000
bigcom273             bigcom273 0.000000000
bigcom274             bigcom274 0.000000000
bigcom276             bigcom276 0.000000000
bigcom284             bigcom284 0.000000000
bigcom290             bigcom290 0.000000000
bigcom292             bigcom292 0.000000000
bigcom294             bigcom294 0.000000000
bigcom295             bigcom295 0.000000000
bigcom296             bigcom296 0.000000000
bigcom302             bigcom302 0.000000000
bigcom303             bigcom303 0.000000000
bigcom307             bigcom307 0.000000000
bigcom311             bigcom311 0.000000000
bigcom313             bigcom313 0.000000000
bigcom326             bigcom326 0.000000000
bigcom332             bigcom332 0.000000000
bigcom340             bigcom340 0.000000000
bigcom341             bigcom341 0.000000000
bigcom345             bigcom345 0.000000000
bigcom347             bigcom347 0.000000000
bigcom360             bigcom360 0.000000000
bigcom365             bigcom365 0.000000000
bigcom366             bigcom366 0.000000000
bigcom370             bigcom370 0.000000000
bigcom387             bigcom387 0.000000000
bigcom390             bigcom390 0.000000000
bigcom398             bigcom398 0.000000000
bigcom408             bigcom408 0.000000000
bigcom417             bigcom417 0.000000000
bigcom424             bigcom424 0.000000000
bigcom441             bigcom441 0.000000000
bigcom445             bigcom445 0.000000000
bigcom468             bigcom468 0.000000000
membership_s1     membership_s1 0.000000000
membership_s5     membership_s5 0.000000000
membership_s6     membership_s6 0.000000000
membership_s7     membership_s7 0.000000000
membership_s10   membership_s10 0.000000000
membership_s13   membership_s13 0.000000000
membership_s14   membership_s14 0.000000000
membership_s17   membership_s17 0.000000000
membership_s18   membership_s18 0.000000000
membership_s19   membership_s19 0.000000000
membership_s20   membership_s20 0.000000000
membership_s22   membership_s22 0.000000000
membership_s24   membership_s24 0.000000000
membership_s25   membership_s25 0.000000000
membership_s26   membership_s26 0.000000000
membership_s27   membership_s27 0.000000000
membership_s28   membership_s28 0.000000000
membership_s30   membership_s30 0.000000000
membership_s33   membership_s33 0.000000000
membership_s34   membership_s34 0.000000000
membership_s35   membership_s35 0.000000000
membership_s36   membership_s36 0.000000000
membership_s37   membership_s37 0.000000000
[1] "Dataset: all_CT Model RF, run: 5 of 10 2015-06-08 08:36:01"
     |      Out-of-bag   |
Tree |      MSE  %Var(y) |
   1 |  0.01682   192.83 |
   2 |  0.01473   168.91 |
   3 |  0.01497   171.69 |
   4 |  0.01426   163.50 |
   5 |  0.01322   151.64 |
   6 |  0.01284   147.24 |
   7 |  0.01221   140.01 |
   8 |  0.01221   140.07 |
   9 |  0.01176   134.89 |
  10 |  0.01127   129.24 |
  11 |  0.01097   125.82 |
  12 |  0.01069   122.58 |
  13 |  0.01071   122.87 |
  14 |   0.0106   121.57 |
  15 |   0.0105   120.42 |
  16 |  0.01042   119.44 |
  17 |  0.01029   117.95 |
  18 |   0.0102   116.94 |
  19 |  0.01023   117.30 |
  20 |  0.01013   116.14 |
  21 |  0.01006   115.37 |
  22 | 0.009998   114.65 |
  23 | 0.009979   114.43 |
  24 | 0.009974   114.38 |
  25 | 0.009887   113.38 |
  26 | 0.009837   112.81 |
  27 |  0.00982   112.61 |
  28 | 0.009805   112.44 |
  29 | 0.009762   111.95 |
  30 | 0.009748   111.79 |
  31 | 0.009718   111.44 |
  32 | 0.009739   111.68 |
  33 |  0.00976   111.93 |
  34 | 0.009716   111.42 |
  35 | 0.009694   111.17 |
  36 | 0.009685   111.06 |
  37 | 0.009671   110.91 |
  38 | 0.009639   110.54 |
  39 | 0.009617   110.28 |
  40 | 0.009594   110.02 |
  41 | 0.009561   109.64 |
  42 | 0.009552   109.54 |
  43 | 0.009557   109.60 |
  44 | 0.009533   109.32 |
  45 | 0.009517   109.13 |
  46 | 0.009523   109.20 |
  47 | 0.009494   108.87 |
  48 | 0.009496   108.90 |
  49 | 0.009485   108.77 |
  50 | 0.009489   108.81 |
  51 | 0.009496   108.89 |
  52 | 0.009476   108.67 |
  53 | 0.009476   108.66 |
  54 | 0.009454   108.41 |
  55 | 0.009455   108.43 |
  56 | 0.009453   108.40 |
  57 | 0.009449   108.36 |
  58 | 0.009431   108.15 |
  59 | 0.009428   108.12 |
  60 | 0.009427   108.10 |
  61 | 0.009426   108.10 |
  62 | 0.009411   107.92 |
  63 | 0.009411   107.93 |
  64 | 0.009405   107.85 |
  65 | 0.009403   107.83 |
  66 | 0.009404   107.84 |
  67 | 0.009397   107.77 |
  68 | 0.009399   107.78 |
  69 | 0.009391   107.69 |
  70 | 0.009377   107.54 |
  71 | 0.009367   107.41 |
  72 | 0.009354   107.27 |
  73 | 0.009358   107.31 |
  74 |  0.00935   107.23 |
  75 | 0.009351   107.24 |
  76 | 0.009345   107.16 |
  77 | 0.009346   107.17 |
  78 |  0.00934   107.10 |
  79 | 0.009356   107.29 |
  80 | 0.009347   107.19 |
  81 | 0.009355   107.27 |
  82 | 0.009334   107.04 |
  83 | 0.009329   106.98 |
  84 | 0.009321   106.89 |
  85 | 0.009326   106.94 |
  86 | 0.009316   106.83 |
  87 |  0.00931   106.77 |
  88 |  0.00931   106.76 |
  89 | 0.009299   106.64 |
  90 | 0.009293   106.57 |
  91 | 0.009282   106.45 |
  92 | 0.009278   106.40 |
  93 | 0.009272   106.33 |
  94 | 0.009261   106.20 |
  95 | 0.009261   106.20 |
  96 |  0.00926   106.19 |
  97 |  0.00926   106.19 |
  98 | 0.009263   106.22 |
  99 | 0.009253   106.11 |
 100 | 0.009256   106.14 |
[1] "Random Forest variable coefficients"
                      %IncMSE IncNodePurity
graph5           1.568608e-03  3.948152e-01
graph6           1.239506e-03  4.604931e-01
graph7           7.521448e-04  2.067595e-01
graph8           9.599728e-05  3.516103e-03
graph9           2.483293e-03  3.554779e-01
graph10          6.803253e-03  8.873543e-01
graph11          3.463268e-03  3.594972e-01
graph12          3.134100e-03  5.124771e-01
graph13          4.463391e-03  6.656396e-01
graph14          2.128572e-03  5.971207e-01
graph15          1.504575e-03  5.366503e-01
graph16          5.691534e-03  6.214628e-01
graph17          3.530593e-03  7.105696e-01
graph18          1.124059e-03  1.466344e-01
graph19          4.606073e-03  6.166012e-01
graph20          1.795154e-03  3.387955e-01
graph21          2.823714e-03  4.607551e-01
graph22          5.505603e-04  1.563383e-01
graph23          1.805865e-03  8.191227e-01
graph24          9.917135e-04  2.516945e-01
graph25          6.038652e-04  4.098750e-01
graph26          6.471746e-04  1.874082e-01
graph27         -1.430167e-05  1.471583e-01
graph28          3.678385e-04  4.801076e-02
graph29          1.364063e-04  2.637079e-02
orbit0           4.199990e-04  2.930779e-01
orbit1           1.475236e-03  4.006933e-01
orbit2           2.823893e-03  4.258749e-01
orbit3           2.027209e-05  7.985992e-02
orbit4           3.036268e-03  4.811280e-01
orbit5           2.144494e-03  4.027706e-01
orbit6           1.789510e-03  4.365768e-01
orbit7           3.051264e-03  3.492356e-01
orbit8           1.103697e-03  2.878343e-01
orbit9           1.252300e-03  4.868252e-01
orbit10          2.030232e-03  1.336973e-01
orbit11          2.262133e-04  1.417948e-01
orbit12          2.631290e-04  2.707179e-01
orbit13          1.200751e-05  7.886517e-02
orbit14          3.040623e-05  8.921183e-02
orbit15          3.090054e-03  4.774344e-01
orbit16          6.566399e-03  5.838489e-01
orbit17          2.302798e-03  6.175538e-01
orbit18          3.936615e-03  8.630195e-01
orbit19          3.078862e-03  7.342860e-01
orbit20          5.116582e-03  5.717805e-01
orbit21          4.976845e-03  4.489766e-01
orbit22          2.831117e-03  9.836730e-01
orbit23          3.784061e-03  4.268035e-01
orbit24          2.580609e-03  5.341163e-01
orbit25          4.393899e-03  3.394414e-01
orbit26          1.027237e-03  2.286646e-01
orbit27          4.765624e-03  6.889882e-01
orbit28          3.630352e-03  5.042069e-01
orbit29          1.072589e-03  2.846849e-01
orbit30          4.092026e-04  3.421597e-01
orbit31          4.489519e-03  7.227670e-01
orbit32          1.317390e-03  2.658956e-01
orbit33          1.992222e-03  2.110077e-01
orbit34          2.363958e-03  3.835353e-01
orbit35          4.013181e-03  7.649875e-01
orbit36          4.638903e-03  4.950448e-01
orbit37          1.464023e-03  4.327248e-01
orbit38          2.612783e-03  2.883573e-01
orbit39          3.520871e-03  7.522495e-01
orbit40          8.617724e-04  3.122871e-01
orbit41          2.223824e-04  1.127142e-01
orbit42          2.576314e-04  6.569811e-02
orbit43          6.347286e-04  1.569780e-01
orbit44          3.311538e-04  1.007921e-01
orbit45          2.882771e-03  6.366936e-01
orbit46          7.493577e-04  4.885924e-01
orbit47          9.242136e-04  1.751748e-01
orbit48          8.802397e-05  4.981863e-02
orbit49          7.918994e-04  4.812100e-01
orbit50          6.075557e-04  3.930163e-01
orbit51          9.185453e-04  3.049350e-01
orbit52          3.362694e-03  4.324327e-01
orbit53          1.129496e-03  2.118520e-01
orbit54          1.013741e-03  4.888128e-01
orbit55          4.305766e-05  1.308599e-01
orbit56          3.687309e-03  8.475879e-01
orbit57          4.894958e-04  8.770170e-02
orbit58          7.070695e-04  9.309245e-02
orbit59          1.359609e-03  1.676748e-01
orbit60          1.592263e-04  7.642904e-02
orbit61          3.299447e-05  1.644647e-01
orbit62          4.380729e-04  1.888761e-01
orbit63          1.167586e-04  2.296444e-01
orbit64          2.665695e-04  9.125824e-02
orbit65          8.389911e-04  7.008542e-02
orbit66          5.964321e-04  1.477353e-01
orbit67          2.860087e-05  1.258309e-01
orbit68          1.525946e-05  1.885109e-01
orbit69          6.544392e-05  7.441447e-02
orbit70          3.819215e-04  1.082102e-01
orbit71          1.362347e-05  5.773602e-02
orbit72          1.042476e-04  1.177266e-02
AP               1.379787e-04  8.718069e-02
bet              7.855033e-03  1.482515e+00
ecc              1.398341e-04  1.857222e-01
eccrad           4.783974e-04  2.406670e-01
close            2.655634e-03  4.269199e-01
constraint       4.589433e-03  4.699208e-01
coreness         9.587920e-04  2.870633e-01
knn              5.286572e-03  1.179783e+00
hubscore         3.093929e-03  5.818560e-01
pagerank         1.779188e-03  1.368324e+00
trans            3.163028e-04  2.600518e-01
first            5.330222e-04  1.960380e-01
second           1.043797e-03  3.715643e-01
third            3.207554e-03  3.839593e-01
fourth           1.965026e-03  9.731150e-01
fifth            7.019765e-04  5.841345e-01
sixth            4.992207e-03  8.874928e-01
selfinter        9.425612e-07  1.115025e-01
V1               2.157494e-03  1.496854e+00
V2               1.676450e-03  1.666646e+00
evcent           2.967667e-03  7.588863e-01
upto_second      2.753270e-04  3.893249e-01
upto_third       1.914309e-03  5.321403e-01
upto_fourth      5.693250e-03  3.605496e-01
upto_fifth       3.602104e-03  8.405797e-01
upto_sixth       1.236887e-03  6.794976e-01
ratio1           4.032387e-03  8.483911e-01
ratio2           1.010553e-03  1.041073e+00
ratio3           3.578908e-03  7.444340e-01
ratio4           1.083679e-03  5.414041e-01
ratio5           9.052934e-04  1.712269e+00
ratio6           5.640448e-03  4.846111e-01
walktrap_vertex  1.838467e-03  1.229844e+00
bigcom1          3.270318e-05  5.488856e-02
bigcom2          1.217790e-04  3.735923e-02
bigcom3          0.000000e+00  2.200930e-19
bigcom4          1.047838e-05  9.555782e-02
bigcom5          0.000000e+00  2.927346e-19
bigcom6          0.000000e+00  2.125036e-19
bigcom8          0.000000e+00  7.459311e-19
bigcom9          0.000000e+00  3.328501e-19
bigcom10         1.306104e-04  9.649271e-02
bigcom11         4.630230e-05  5.967940e-01
bigcom12         0.000000e+00  3.686287e-20
bigcom13         0.000000e+00  5.833008e-19
bigcom14         0.000000e+00  7.372575e-20
bigcom15         0.000000e+00  2.092510e-19
bigcom16         0.000000e+00  6.266689e-19
bigcom17         0.000000e+00  7.036472e-19
bigcom18         0.000000e+00  2.537033e-19
bigcom21         0.000000e+00  5.551115e-19
bigcom22         0.000000e+00  2.103352e-19
bigcom23         0.000000e+00  6.591949e-19
bigcom24         0.000000e+00  9.042246e-19
bigcom25         5.061843e-04  4.619346e-01
bigcom26         0.000000e+00  6.971420e-19
bigcom27         2.766252e-06  8.750000e-03
bigcom29         0.000000e+00  5.551115e-19
bigcom31         0.000000e+00  4.217546e-19
bigcom33         5.884251e-04  4.552538e-01
bigcom34        -2.062706e-06  1.344934e-02
bigcom35         0.000000e+00  5.551115e-19
bigcom36         0.000000e+00  4.206704e-19
bigcom39         0.000000e+00  6.938894e-19
bigcom40         0.000000e+00  5.572799e-19
bigcom43         1.389627e-04  1.354161e-01
bigcom46         0.000000e+00  1.431147e-19
bigcom48         0.000000e+00  3.697129e-19
bigcom49         0.000000e+00  4.179599e-19
bigcom50         0.000000e+00  5.616167e-19
bigcom52         0.000000e+00  1.398621e-19
bigcom54         0.000000e+00  4.163336e-19
bigcom56         0.000000e+00  2.775558e-19
bigcom57         6.647099e-06  4.388480e-03
bigcom58         0.000000e+00  2.775558e-19
bigcom62         0.000000e+00  4.163336e-19
bigcom63         0.000000e+00  1.398621e-19
bigcom64         0.000000e+00  0.000000e+00
bigcom65         0.000000e+00  5.003593e-19
bigcom66         0.000000e+00  2.851452e-19
bigcom68         0.000000e+00  1.301043e-20
bigcom69         0.000000e+00  4.868068e-19
bigcom70         0.000000e+00  6.505213e-21
bigcom71         0.000000e+00  3.469447e-20
bigcom72         0.000000e+00  2.775558e-19
bigcom77         0.000000e+00  5.551115e-19
bigcom79         0.000000e+00  4.163336e-19
bigcom80         0.000000e+00  2.775558e-19
bigcom82         0.000000e+00  8.326673e-19
bigcom83         0.000000e+00  1.805197e-19
bigcom86         0.000000e+00  6.960578e-19
bigcom87         0.000000e+00  4.163336e-19
bigcom88         0.000000e+00  4.607859e-19
bigcom90         0.000000e+00  4.185020e-19
bigcom92         0.000000e+00  1.431147e-19
bigcom94         0.000000e+00  6.320899e-19
bigcom96         0.000000e+00  2.168404e-21
bigcom98         0.000000e+00  2.786400e-19
bigcom99         0.000000e+00  4.174178e-19
bigcom100        0.000000e+00  1.387779e-19
bigcom102        0.000000e+00  5.551115e-19
bigcom103        0.000000e+00  4.217546e-19
bigcom104        0.000000e+00  1.626303e-21
bigcom107        0.000000e+00  2.775558e-19
bigcom108        0.000000e+00  2.775558e-19
bigcom109        0.000000e+00  1.431147e-18
bigcom110        5.449227e-05  4.804198e-01
bigcom125        0.000000e+00  7.806256e-20
bigcom133        0.000000e+00  9.725293e-19
bigcom141        0.000000e+00  2.775558e-19
bigcom142        0.000000e+00  8.890458e-20
bigcom143        0.000000e+00  5.659535e-19
bigcom145        0.000000e+00  0.000000e+00
bigcom158        0.000000e+00  2.851452e-19
bigcom162        0.000000e+00  6.591949e-19
bigcom177        4.538453e-05  1.916917e-01
bigcom194        0.000000e+00  0.000000e+00
bigcom208        0.000000e+00  4.174178e-19
bigcom220        0.000000e+00  1.387779e-19
bigcom227        0.000000e+00  4.174178e-19
bigcom229        0.000000e+00  4.163336e-19
bigcom247        0.000000e+00  4.174178e-19
bigcom252        0.000000e+00  4.857226e-19
bigcom255        0.000000e+00  7.589415e-21
bigcom258        0.000000e+00  6.938894e-19
bigcom266        0.000000e+00  4.857226e-19
bigcom269        0.000000e+00  4.163336e-19
bigcom273        0.000000e+00  1.084202e-21
bigcom274        0.000000e+00  7.589415e-20
bigcom276        0.000000e+00  5.594483e-19
bigcom284        0.000000e+00  2.168404e-21
bigcom290        0.000000e+00  4.271757e-19
bigcom292        0.000000e+00  4.228388e-19
bigcom294        0.000000e+00  1.387779e-19
bigcom295        0.000000e+00  2.862294e-19
bigcom296        0.000000e+00  2.775558e-19
bigcom297       -2.558798e-05  4.364326e-01
bigcom302        0.000000e+00  4.185020e-19
bigcom303        0.000000e+00  4.163336e-19
bigcom307        0.000000e+00  5.421011e-21
bigcom311        0.000000e+00  1.387779e-19
bigcom313        0.000000e+00  4.163336e-19
bigcom318       -9.966883e-06  6.325263e-02
bigcom326        0.000000e+00  4.217546e-19
bigcom332        0.000000e+00  2.081668e-19
bigcom340        0.000000e+00  2.092510e-19
bigcom341        0.000000e+00  1.387779e-19
bigcom345        0.000000e+00  0.000000e+00
bigcom347        0.000000e+00  4.336809e-21
bigcom360        0.000000e+00  1.084202e-21
bigcom365        0.000000e+00  0.000000e+00
bigcom366        0.000000e+00  2.797242e-19
bigcom370        0.000000e+00  2.775558e-19
bigcom387        0.000000e+00  6.938894e-19
bigcom390        0.000000e+00  2.775558e-19
bigcom398        0.000000e+00  1.409463e-19
bigcom408        0.000000e+00  4.174178e-19
bigcom417        0.000000e+00  4.163336e-19
bigcom419       -3.275248e-05  4.795901e-01
bigcom424        0.000000e+00  4.163336e-19
bigcom441        0.000000e+00  7.047314e-20
bigcom445        0.000000e+00  1.398621e-19
bigcom468        0.000000e+00  2.786400e-19
spin_vertex      2.738577e-03  1.615851e+00
membership_s1    0.000000e+00  2.775558e-19
membership_s3    3.447814e-06  5.236792e-02
membership_s4    8.529921e-04  6.527573e-01
membership_s5    0.000000e+00  8.326673e-19
membership_s6    0.000000e+00  2.775558e-19
membership_s7    0.000000e+00  2.970714e-19
membership_s8    2.911614e-05  1.487082e-01
membership_s9   -1.587043e-05  1.152436e-01
membership_s10   4.130571e-08  8.644254e-02
membership_s11  -1.244176e-05  8.711411e-02
membership_s12   1.889803e-04  2.482947e-01
membership_s13   0.000000e+00  4.271757e-19
membership_s14   0.000000e+00  8.380883e-19
membership_s16   2.179292e-04  2.191886e-01
membership_s17   0.000000e+00  4.336809e-21
membership_s18   0.000000e+00  3.556183e-19
membership_s19   0.000000e+00  1.333333e-02
membership_s20   1.307516e-04  5.619756e-02
membership_s21   1.085097e-05  2.734007e-01
membership_s22   0.000000e+00  4.163336e-19
membership_s23   4.617361e-05  1.076213e-01
membership_s24   0.000000e+00  6.353425e-19
membership_s25   0.000000e+00  4.163336e-19
membership_s26   1.868893e-05  3.007058e-02
membership_s27   0.000000e+00  4.900594e-19
membership_s28   0.000000e+00  8.467619e-19
membership_s30   0.000000e+00  3.176712e-19
membership_s31   7.488974e-06  1.424205e-02
membership_s32   0.000000e+00  2.255141e-19
membership_s33   4.809958e-06  6.538885e-02
membership_s34   0.000000e+00  4.336809e-21
membership_s35   0.000000e+00  1.431147e-19
membership_s36   0.000000e+00  4.174178e-19
membership_s37  -1.817204e-06  7.304550e-02
membership_s38   7.481191e-05  1.358521e-01
adhesion         1.653717e-02  1.656913e+00
cohesion         8.207005e-03  1.285965e+00
inner            3.038411e-03  1.771922e+00
outer            6.666196e-03  1.817591e+00
ioratio          7.725763e-03  1.524091e+00
comsize          6.641350e-03  2.152470e+00
[1] "Dataset: all_CT Model GLM, run: 5 of 10 2015-06-08 08:42:33"
[1] "glmnet variable coefficients"
                     [,1]          [,2]
(Intercept)     -4.724434 -2.656179e+01
graph0           0.000000  8.523088e-04
graph1           0.000000  0.000000e+00
graph2           0.000000  7.495688e-03
graph3           0.000000  6.690402e-06
graph4           0.000000  0.000000e+00
graph5           0.000000  0.000000e+00
graph6           0.000000  0.000000e+00
graph7           0.000000  0.000000e+00
graph8           0.000000 -1.083816e-02
graph9           0.000000  0.000000e+00
graph10          0.000000  0.000000e+00
graph11          0.000000  0.000000e+00
graph12          0.000000  0.000000e+00
graph13          0.000000  0.000000e+00
graph14          0.000000  0.000000e+00
graph15          0.000000  0.000000e+00
graph16          0.000000  0.000000e+00
graph17          0.000000  0.000000e+00
graph18          0.000000 -1.493868e-04
graph19          0.000000  0.000000e+00
graph20          0.000000  0.000000e+00
graph21          0.000000  6.690486e-06
graph22          0.000000  0.000000e+00
graph23          0.000000  0.000000e+00
graph24          0.000000  0.000000e+00
graph25          0.000000  0.000000e+00
graph26          0.000000  0.000000e+00
graph27          0.000000  0.000000e+00
graph28          0.000000  0.000000e+00
graph29          0.000000  2.662284e-03
orbit0           0.000000  7.948011e-04
orbit1           0.000000  1.414582e-04
orbit2           0.000000  0.000000e+00
orbit3           0.000000  3.255576e-03
orbit4           0.000000  1.569427e-07
orbit5           0.000000  1.540164e-06
orbit6           0.000000  0.000000e+00
orbit7           0.000000 -6.024894e-06
orbit8           0.000000  0.000000e+00
orbit9           0.000000  1.996822e-09
orbit10          0.000000  0.000000e+00
orbit11          0.000000  1.467296e-05
orbit12          0.000000  0.000000e+00
orbit13          0.000000  0.000000e+00
orbit14          0.000000 -1.389508e-03
orbit15          0.000000 -1.255268e-06
orbit16          0.000000  3.248294e-09
orbit17          0.000000  3.301496e-07
orbit18          0.000000 -2.344022e-08
orbit19          0.000000  1.565659e-07
orbit20          0.000000 -1.017123e-07
orbit21          0.000000  0.000000e+00
orbit22          0.000000  4.768579e-08
orbit23          0.000000  0.000000e+00
orbit24          0.000000 -3.951661e-07
orbit25          0.000000  3.836943e-06
orbit26          0.000000  0.000000e+00
orbit27          0.000000 -6.083184e-06
orbit28          0.000000  0.000000e+00
orbit29          0.000000  1.507021e-05
orbit30          0.000000  4.146252e-09
orbit31          0.000000  2.214456e-07
orbit32          0.000000 -4.067416e-06
orbit33          0.000000  0.000000e+00
orbit34          0.000000  0.000000e+00
orbit35          0.000000  2.005752e-06
orbit36          0.000000 -1.503356e-08
orbit37          0.000000 -5.472238e-06
orbit38          0.000000  0.000000e+00
orbit39          0.000000 -3.604322e-06
orbit40          0.000000  3.588079e-06
orbit41          0.000000  0.000000e+00
orbit42          0.000000  0.000000e+00
orbit43          0.000000 -2.650945e-04
orbit44          0.000000 -3.660279e-05
orbit45          0.000000 -1.213526e-05
orbit46          0.000000  6.660285e-07
orbit47          0.000000 -1.764880e-05
orbit48          0.000000  7.887375e-06
orbit49          0.000000  4.089016e-05
orbit50          0.000000 -9.529326e-06
orbit51          0.000000  3.739722e-05
orbit52          0.000000  9.300850e-06
orbit53          0.000000  0.000000e+00
orbit54          0.000000 -2.944198e-05
orbit55          0.000000  0.000000e+00
orbit56          0.000000  1.632860e-05
orbit57          0.000000  0.000000e+00
orbit58          0.000000  0.000000e+00
orbit59          0.000000 -2.529089e-04
orbit60          0.000000  0.000000e+00
orbit61          0.000000  0.000000e+00
orbit62          0.000000 -1.278097e-03
orbit63          0.000000  2.533711e-04
orbit64          0.000000 -1.052119e-03
orbit65          0.000000 -8.635029e-04
orbit66          0.000000  0.000000e+00
orbit67          0.000000  0.000000e+00
orbit68          0.000000  0.000000e+00
orbit69          0.000000  0.000000e+00
orbit70          0.000000  7.546597e-04
orbit71          0.000000  0.000000e+00
orbit72          0.000000  1.641261e-04
AP               0.000000 -2.484543e-01
bet              0.000000 -1.348501e-06
ecc              0.000000 -5.454605e-02
eccrad           0.000000  0.000000e+00
close            0.000000  0.000000e+00
constraint       0.000000 -3.995114e-01
coreness         0.000000  9.670445e-03
knn              0.000000 -9.791244e-03
hubscore         0.000000 -3.351891e+00
pagerank         0.000000 -3.457930e+00
trans            0.000000  2.092894e-01
first            0.000000  1.120455e-02
second           0.000000 -8.504963e-06
third            0.000000  5.939353e-07
fourth           0.000000 -4.479177e-06
fifth            0.000000  1.896072e-05
sixth            0.000000  0.000000e+00
selfinter        0.000000 -4.407004e-01
V1               0.000000  3.944951e+00
V2               0.000000 -3.953725e+00
evcent           0.000000  0.000000e+00
upto_second      0.000000 -6.072829e-07
upto_third       0.000000  0.000000e+00
upto_fourth      0.000000  0.000000e+00
upto_fifth       0.000000  6.240280e-06
upto_sixth       0.000000  6.829506e-04
ratio1           0.000000 -5.736234e-03
ratio2           0.000000 -2.408144e-02
ratio3           0.000000 -4.764660e-02
ratio4           0.000000  5.662404e-02
ratio5           0.000000 -2.895817e-03
ratio6           0.000000  0.000000e+00
walktrap_vertex  0.000000  1.812752e-01
bigcom1          0.000000 -6.266548e-01
bigcom2          0.000000 -4.998006e-01
bigcom3          0.000000 -2.143618e+00
bigcom4          0.000000 -1.428841e+00
bigcom5          0.000000 -2.089255e+00
bigcom6          0.000000 -1.597639e+00
bigcom8          0.000000 -1.588024e+00
bigcom9          0.000000 -7.740592e-01
bigcom10         0.000000  3.968236e-01
bigcom11         0.000000  1.496726e+00
bigcom12         0.000000 -4.990295e-01
bigcom13         0.000000 -1.990590e+00
bigcom14         0.000000 -7.938611e-01
bigcom15         0.000000 -1.354534e+00
bigcom16         0.000000 -1.718310e+00
bigcom17         0.000000 -1.389123e+00
bigcom18         0.000000 -1.514805e+00
bigcom21         0.000000 -6.540930e-01
bigcom22         0.000000 -1.534423e+00
bigcom23         0.000000 -1.343779e+00
bigcom24         0.000000 -1.836675e+00
bigcom25         0.000000  1.868668e-01
bigcom26         0.000000 -9.307272e-01
bigcom27         0.000000 -1.319288e+00
bigcom29         0.000000 -1.409126e+00
bigcom31         0.000000 -1.555094e+00
bigcom33         0.000000  3.688247e-02
bigcom34         0.000000 -4.647203e-01
bigcom35         0.000000 -3.905848e-01
bigcom36         0.000000 -3.424922e-03
bigcom39         0.000000 -1.386941e+00
bigcom40         0.000000 -7.753731e-01
bigcom43         0.000000  7.840943e-01
bigcom46         0.000000 -1.061316e+00
bigcom48         0.000000 -1.395920e+00
bigcom49         0.000000 -6.174426e-02
bigcom50         0.000000 -2.333236e-01
bigcom52         0.000000 -1.071451e+00
bigcom54         0.000000 -9.457006e-01
bigcom56         0.000000 -1.380178e+00
bigcom57         0.000000 -1.425409e-01
bigcom58         0.000000 -9.992449e-01
bigcom62         0.000000 -7.293074e-01
bigcom63         0.000000 -7.225854e-01
bigcom64         0.000000 -6.064865e-01
bigcom65         0.000000 -1.058334e+00
bigcom66         0.000000  0.000000e+00
bigcom68         0.000000 -1.736206e+00
bigcom69         0.000000 -8.869227e-01
bigcom70         0.000000 -6.411982e-01
bigcom71         0.000000  0.000000e+00
bigcom72         0.000000 -8.761011e-01
bigcom77         0.000000 -4.908505e-01
bigcom79         0.000000 -1.412440e+00
bigcom80         0.000000 -9.004615e-01
bigcom82         0.000000 -1.076795e+00
bigcom83         0.000000 -7.673789e-03
bigcom86         0.000000 -4.819133e-01
bigcom87         0.000000 -2.879464e-01
bigcom88         0.000000 -1.323042e+00
bigcom90         0.000000 -8.346358e-01
bigcom92         0.000000  0.000000e+00
bigcom94         0.000000 -1.794366e+00
bigcom96         0.000000 -1.577785e+00
bigcom98         0.000000 -1.148059e+00
bigcom99         0.000000 -1.228210e+00
bigcom100        0.000000 -7.277983e-01
bigcom102        0.000000 -1.185506e-01
bigcom103        0.000000 -6.097922e-01
bigcom104        0.000000 -1.131068e+00
bigcom107        0.000000 -2.563765e-02
bigcom108        0.000000  0.000000e+00
bigcom109        0.000000 -1.925090e+00
bigcom110        0.000000  8.978708e-01
bigcom125        0.000000 -8.280268e-01
bigcom133        0.000000 -9.189479e-01
bigcom141        0.000000 -2.692082e-01
bigcom142        0.000000 -1.481833e+00
bigcom143        0.000000 -1.458807e+00
bigcom145        0.000000 -3.526704e-01
bigcom158        0.000000 -3.672577e-01
bigcom162        0.000000 -1.480042e+00
bigcom177        0.000000 -1.400338e-01
bigcom194        0.000000 -3.574384e-03
bigcom208        0.000000 -1.099917e+00
bigcom220        0.000000 -1.161859e+00
bigcom227        0.000000  0.000000e+00
bigcom229        0.000000 -4.273111e-01
bigcom247        0.000000 -2.197230e-01
bigcom252        0.000000 -3.623637e-01
bigcom255        0.000000 -1.068533e+00
bigcom258        0.000000 -1.399302e+00
bigcom266        0.000000 -1.596343e+00
bigcom269        0.000000 -4.745302e-01
bigcom273        0.000000 -1.497102e+00
bigcom274        0.000000 -1.227417e+00
bigcom276        0.000000 -3.617484e-01
bigcom284        0.000000 -7.763594e-01
bigcom290        0.000000 -1.779977e+00
bigcom292        0.000000 -9.587584e-01
bigcom294        0.000000 -7.264037e-01
bigcom295        0.000000 -1.767348e+00
bigcom296        0.000000 -1.026479e+00
bigcom297        0.000000  2.867125e+00
bigcom302        0.000000 -1.103019e+00
bigcom303        0.000000 -1.007895e+00
bigcom307        0.000000 -2.538552e-02
bigcom311        0.000000 -1.023272e+00
bigcom313        0.000000 -8.843502e-01
bigcom318        0.000000  1.217871e+00
bigcom326        0.000000 -2.969805e-01
bigcom332        0.000000 -8.544515e-01
bigcom340        0.000000  0.000000e+00
bigcom341        0.000000 -6.799593e-02
bigcom345        0.000000 -1.300041e+00
bigcom347        0.000000  0.000000e+00
bigcom360        0.000000 -6.065844e-01
bigcom365        0.000000 -1.213679e+00
bigcom366        0.000000 -8.505591e-01
bigcom370        0.000000 -7.228138e-01
bigcom387        0.000000 -1.270828e+00
bigcom390        0.000000 -1.619013e+00
bigcom398        0.000000 -9.684935e-01
bigcom408        0.000000 -1.121974e+00
bigcom417        0.000000 -6.610022e-01
bigcom419        0.000000  4.041100e+00
bigcom424        0.000000 -3.930456e-01
bigcom441        0.000000 -2.162352e+00
bigcom445        0.000000 -1.051462e+00
bigcom468        0.000000 -9.333219e-01
spin_vertex      0.000000 -1.366600e+00
membership_s1    0.000000 -1.217166e-02
membership_s3    0.000000 -5.144805e-03
membership_s4    0.000000  1.468751e+00
membership_s5    0.000000 -2.942791e-01
membership_s6    0.000000 -7.999971e-01
membership_s7    0.000000 -1.302752e+00
membership_s8    0.000000 -1.308139e-01
membership_s9    0.000000  1.233251e+00
membership_s10   0.000000 -1.532590e-01
membership_s11   0.000000  4.957969e-01
membership_s12   0.000000  4.248922e-01
membership_s13   0.000000 -1.320047e+00
membership_s14   0.000000 -6.267123e-01
membership_s16   0.000000  6.411225e-01
membership_s17   0.000000 -1.073968e+00
membership_s18   0.000000 -6.543540e-01
membership_s19   0.000000 -2.025938e+00
membership_s20   0.000000  3.700140e-01
membership_s21   0.000000  4.230372e-01
membership_s22   0.000000 -4.232038e-01
membership_s23   0.000000  1.746702e-01
membership_s24   0.000000 -1.047897e+00
membership_s25   0.000000 -9.627322e-01
membership_s26   0.000000  1.314986e-02
membership_s27   0.000000 -1.049497e+00
membership_s28   0.000000 -1.023645e+00
membership_s30   0.000000 -1.110227e+00
membership_s31   0.000000  9.012396e-08
membership_s32   0.000000 -1.230927e+00
membership_s33   0.000000 -1.027092e+00
membership_s34   0.000000 -6.520417e-01
membership_s35   0.000000 -4.381334e-01
membership_s36   0.000000 -3.073803e-01
membership_s37   0.000000 -2.919750e-01
membership_s38   0.000000  4.006250e-01
adhesion         0.000000 -6.641642e-04
cohesion         0.000000  0.000000e+00
inner            0.000000 -6.468367e-06
outer            0.000000  7.896901e-04
ioratio          0.000000  0.000000e+00
comsize          0.000000  2.480481e-04
[1] "Dataset: all_CT Model GBM, run: 6 of 10 2015-06-08 08:44:16"
Iter   TrainDeviance   ValidDeviance   StepSize   Improve
     1        0.1820             nan     0.0100   -0.0000
     2        0.1816             nan     0.0100    0.0001
     3        0.1812             nan     0.0100    0.0001
     4        0.1809             nan     0.0100    0.0001
     5        0.1807             nan     0.0100   -0.0000
     6        0.1803             nan     0.0100    0.0001
     7        0.1800             nan     0.0100    0.0001
     8        0.1797             nan     0.0100   -0.0000
     9        0.1792             nan     0.0100    0.0003
    10        0.1789             nan     0.0100    0.0000
    20        0.1761             nan     0.0100   -0.0001
    40        0.1707             nan     0.0100    0.0000
    60        0.1656             nan     0.0100    0.0000
    80        0.1612             nan     0.0100   -0.0000
   100        0.1568             nan     0.0100   -0.0001
   120        0.1524             nan     0.0100   -0.0000
   140        0.1483             nan     0.0100   -0.0000
   151        0.1461             nan     0.0100    0.0000

[1] "GBM variable coefficients"
                            var     rel.inf
spin_vertex         spin_vertex 4.664687565
V2                           V2 3.897510086
ratio5                   ratio5 3.879958754
walktrap_vertex walktrap_vertex 3.514746916
outer                     outer 3.114030793
pagerank               pagerank 2.916608823
comsize                 comsize 2.839752296
bet                         bet 2.476519548
V1                           V1 2.475705717
knn                         knn 2.423423337
inner                     inner 2.369664964
adhesion               adhesion 2.347599310
orbit20                 orbit20 2.138237603
membership_s4     membership_s4 2.108390361
orbit18                 orbit18 1.787207133
ratio2                   ratio2 1.757521056
cohesion               cohesion 1.719605801
graph13                 graph13 1.624374541
graph21                 graph21 1.623397137
ratio1                   ratio1 1.591341655
graph20                 graph20 1.480712049
graph14                 graph14 1.366603330
bigcom11               bigcom11 1.226294015
orbit19                 orbit19 1.216366322
graph17                 graph17 1.205953788
fourth                   fourth 1.155730922
graph16                 graph16 1.152816727
graph5                   graph5 1.086696682
bigcom25               bigcom25 1.063626789
graph23                 graph23 1.053414259
constraint           constraint 1.017781581
graph19                 graph19 1.014923315
orbit36                 orbit36 0.996644694
graph12                 graph12 0.978835817
graph6                   graph6 0.971629136
graph10                 graph10 0.935071447
graph4                   graph4 0.932578022
hubscore               hubscore 0.900035801
orbit27                 orbit27 0.832173089
bigcom33               bigcom33 0.806075409
ioratio                 ioratio 0.789095586
orbit26                 orbit26 0.775825194
ecc                         ecc 0.756324898
orbit56                 orbit56 0.723235324
orbit63                 orbit63 0.708462504
graph15                 graph15 0.656230999
fifth                     fifth 0.630406219
orbit45                 orbit45 0.629679006
orbit32                 orbit32 0.628198801
ratio4                   ratio4 0.605589397
orbit31                 orbit31 0.601532516
graph0                   graph0 0.584599905
graph9                   graph9 0.578846996
orbit38                 orbit38 0.576678989
orbit52                 orbit52 0.570965037
orbit21                 orbit21 0.537192622
ratio6                   ratio6 0.528623879
graph3                   graph3 0.517704353
upto_sixth           upto_sixth 0.515089353
orbit39                 orbit39 0.491279819
orbit54                 orbit54 0.480671192
orbit9                   orbit9 0.446482620
orbit33                 orbit33 0.441736540
bigcom87               bigcom87 0.440533460
orbit51                 orbit51 0.412563778
graph1                   graph1 0.408602737
orbit49                 orbit49 0.405616893
coreness               coreness 0.405397684
orbit37                 orbit37 0.394892898
orbit50                 orbit50 0.390806710
orbit17                 orbit17 0.370270485
membership_s21   membership_s21 0.365026745
orbit62                 orbit62 0.353997503
bigcom318             bigcom318 0.348222659
orbit29                 orbit29 0.346123148
orbit28                 orbit28 0.342394350
membership_s12   membership_s12 0.340576240
second                   second 0.335925116
sixth                     sixth 0.311082692
upto_fifth           upto_fifth 0.289494462
orbit16                 orbit16 0.289386460
orbit2                   orbit2 0.279733340
orbit35                 orbit35 0.276193329
orbit5                   orbit5 0.272023382
ratio3                   ratio3 0.268802816
close                     close 0.252333638
membership_s16   membership_s16 0.247675944
upto_fourth         upto_fourth 0.216848974
orbit30                 orbit30 0.211335538
upto_third           upto_third 0.198820444
trans                     trans 0.195018810
orbit1                   orbit1 0.194763603
orbit11                 orbit11 0.191426055
orbit22                 orbit22 0.179294506
orbit12                 orbit12 0.169090316
membership_s23   membership_s23 0.167511014
orbit67                 orbit67 0.165552609
orbit66                 orbit66 0.141235538
graph18                 graph18 0.140284601
bigcom2                 bigcom2 0.138073580
orbit46                 orbit46 0.135166309
orbit70                 orbit70 0.133654818
orbit53                 orbit53 0.132794047
orbit23                 orbit23 0.125191152
evcent                   evcent 0.122750371
orbit6                   orbit6 0.120618732
bigcom68               bigcom68 0.120549685
graph27                 graph27 0.113149475
bigcom43               bigcom43 0.107998685
selfinter             selfinter 0.106129803
orbit24                 orbit24 0.105483361
graph7                   graph7 0.101705464
upto_second         upto_second 0.099721387
graph2                   graph2 0.095147613
orbit47                 orbit47 0.094113659
bigcom419             bigcom419 0.091337055
graph24                 graph24 0.090614175
AP                           AP 0.087700612
orbit61                 orbit61 0.085279107
bigcom110             bigcom110 0.079198967
orbit65                 orbit65 0.076202549
orbit7                   orbit7 0.073910265
graph26                 graph26 0.073293781
membership_s9     membership_s9 0.065535940
third                     third 0.060996748
orbit40                 orbit40 0.056499057
orbit64                 orbit64 0.052365491
membership_s3     membership_s3 0.049962249
graph11                 graph11 0.046606798
orbit68                 orbit68 0.043950323
graph22                 graph22 0.043821124
membership_s11   membership_s11 0.040109569
orbit25                 orbit25 0.040064905
bigcom10               bigcom10 0.037869529
orbit15                 orbit15 0.027166059
membership_s31   membership_s31 0.026528995
membership_s8     membership_s8 0.026260965
orbit59                 orbit59 0.019897045
membership_s38   membership_s38 0.017520114
membership_s10   membership_s10 0.016275900
orbit43                 orbit43 0.016062554
orbit69                 orbit69 0.015016030
graph8                   graph8 0.010693560
orbit44                 orbit44 0.010134634
orbit58                 orbit58 0.009320948
graph25                 graph25 0.000000000
graph28                 graph28 0.000000000
graph29                 graph29 0.000000000
orbit0                   orbit0 0.000000000
orbit3                   orbit3 0.000000000
orbit4                   orbit4 0.000000000
orbit8                   orbit8 0.000000000
orbit10                 orbit10 0.000000000
orbit13                 orbit13 0.000000000
orbit14                 orbit14 0.000000000
orbit34                 orbit34 0.000000000
orbit41                 orbit41 0.000000000
orbit42                 orbit42 0.000000000
orbit48                 orbit48 0.000000000
orbit55                 orbit55 0.000000000
orbit57                 orbit57 0.000000000
orbit60                 orbit60 0.000000000
orbit71                 orbit71 0.000000000
orbit72                 orbit72 0.000000000
eccrad                   eccrad 0.000000000
first                     first 0.000000000
bigcom1                 bigcom1 0.000000000
bigcom3                 bigcom3 0.000000000
bigcom4                 bigcom4 0.000000000
bigcom5                 bigcom5 0.000000000
bigcom6                 bigcom6 0.000000000
bigcom8                 bigcom8 0.000000000
bigcom9                 bigcom9 0.000000000
bigcom12               bigcom12 0.000000000
bigcom13               bigcom13 0.000000000
bigcom14               bigcom14 0.000000000
bigcom15               bigcom15 0.000000000
bigcom16               bigcom16 0.000000000
bigcom17               bigcom17 0.000000000
bigcom18               bigcom18 0.000000000
bigcom21               bigcom21 0.000000000
bigcom22               bigcom22 0.000000000
bigcom23               bigcom23 0.000000000
bigcom24               bigcom24 0.000000000
bigcom26               bigcom26 0.000000000
bigcom27               bigcom27 0.000000000
bigcom29               bigcom29 0.000000000
bigcom31               bigcom31 0.000000000
bigcom34               bigcom34 0.000000000
bigcom35               bigcom35 0.000000000
bigcom36               bigcom36 0.000000000
bigcom39               bigcom39 0.000000000
bigcom40               bigcom40 0.000000000
bigcom46               bigcom46 0.000000000
bigcom48               bigcom48 0.000000000
bigcom49               bigcom49 0.000000000
bigcom50               bigcom50 0.000000000
bigcom52               bigcom52 0.000000000
bigcom54               bigcom54 0.000000000
bigcom56               bigcom56 0.000000000
bigcom57               bigcom57 0.000000000
bigcom58               bigcom58 0.000000000
bigcom62               bigcom62 0.000000000
bigcom63               bigcom63 0.000000000
bigcom64               bigcom64 0.000000000
bigcom65               bigcom65 0.000000000
bigcom66               bigcom66 0.000000000
bigcom69               bigcom69 0.000000000
bigcom70               bigcom70 0.000000000
bigcom71               bigcom71 0.000000000
bigcom72               bigcom72 0.000000000
bigcom77               bigcom77 0.000000000
bigcom79               bigcom79 0.000000000
bigcom80               bigcom80 0.000000000
bigcom82               bigcom82 0.000000000
bigcom83               bigcom83 0.000000000
bigcom86               bigcom86 0.000000000
bigcom88               bigcom88 0.000000000
bigcom90               bigcom90 0.000000000
bigcom92               bigcom92 0.000000000
bigcom94               bigcom94 0.000000000
bigcom96               bigcom96 0.000000000
bigcom98               bigcom98 0.000000000
bigcom99               bigcom99 0.000000000
bigcom100             bigcom100 0.000000000
bigcom102             bigcom102 0.000000000
bigcom103             bigcom103 0.000000000
bigcom104             bigcom104 0.000000000
bigcom107             bigcom107 0.000000000
bigcom108             bigcom108 0.000000000
bigcom109             bigcom109 0.000000000
bigcom125             bigcom125 0.000000000
bigcom133             bigcom133 0.000000000
bigcom141             bigcom141 0.000000000
bigcom142             bigcom142 0.000000000
bigcom143             bigcom143 0.000000000
bigcom145             bigcom145 0.000000000
bigcom158             bigcom158 0.000000000
bigcom162             bigcom162 0.000000000
bigcom177             bigcom177 0.000000000
bigcom194             bigcom194 0.000000000
bigcom208             bigcom208 0.000000000
bigcom220             bigcom220 0.000000000
bigcom227             bigcom227 0.000000000
bigcom229             bigcom229 0.000000000
bigcom247             bigcom247 0.000000000
bigcom252             bigcom252 0.000000000
bigcom255             bigcom255 0.000000000
bigcom258             bigcom258 0.000000000
bigcom266             bigcom266 0.000000000
bigcom269             bigcom269 0.000000000
bigcom273             bigcom273 0.000000000
bigcom274             bigcom274 0.000000000
bigcom276             bigcom276 0.000000000
bigcom284             bigcom284 0.000000000
bigcom290             bigcom290 0.000000000
bigcom292             bigcom292 0.000000000
bigcom294             bigcom294 0.000000000
bigcom295             bigcom295 0.000000000
bigcom296             bigcom296 0.000000000
bigcom297             bigcom297 0.000000000
bigcom302             bigcom302 0.000000000
bigcom303             bigcom303 0.000000000
bigcom307             bigcom307 0.000000000
bigcom311             bigcom311 0.000000000
bigcom313             bigcom313 0.000000000
bigcom326             bigcom326 0.000000000
bigcom332             bigcom332 0.000000000
bigcom340             bigcom340 0.000000000
bigcom341             bigcom341 0.000000000
bigcom345             bigcom345 0.000000000
bigcom347             bigcom347 0.000000000
bigcom360             bigcom360 0.000000000
bigcom365             bigcom365 0.000000000
bigcom366             bigcom366 0.000000000
bigcom370             bigcom370 0.000000000
bigcom387             bigcom387 0.000000000
bigcom390             bigcom390 0.000000000
bigcom398             bigcom398 0.000000000
bigcom408             bigcom408 0.000000000
bigcom417             bigcom417 0.000000000
bigcom424             bigcom424 0.000000000
bigcom441             bigcom441 0.000000000
bigcom445             bigcom445 0.000000000
bigcom468             bigcom468 0.000000000
membership_s1     membership_s1 0.000000000
membership_s5     membership_s5 0.000000000
membership_s6     membership_s6 0.000000000
membership_s7     membership_s7 0.000000000
membership_s13   membership_s13 0.000000000
membership_s14   membership_s14 0.000000000
membership_s17   membership_s17 0.000000000
membership_s18   membership_s18 0.000000000
membership_s19   membership_s19 0.000000000
membership_s20   membership_s20 0.000000000
membership_s22   membership_s22 0.000000000
membership_s24   membership_s24 0.000000000
membership_s25   membership_s25 0.000000000
membership_s26   membership_s26 0.000000000
membership_s27   membership_s27 0.000000000
membership_s28   membership_s28 0.000000000
membership_s30   membership_s30 0.000000000
membership_s32   membership_s32 0.000000000
membership_s33   membership_s33 0.000000000
membership_s34   membership_s34 0.000000000
membership_s35   membership_s35 0.000000000
membership_s36   membership_s36 0.000000000
membership_s37   membership_s37 0.000000000
[1] "Dataset: all_CT Model RF, run: 6 of 10 2015-06-08 08:46:18"
     |      Out-of-bag   |
Tree |      MSE  %Var(y) |
   1 |  0.01783   214.67 |
   2 |   0.0184   221.62 |
   3 |  0.01663   200.26 |
   4 |  0.01538   185.20 |
   5 |  0.01438   173.13 |
   6 |   0.0135   162.58 |
   7 |  0.01256   151.19 |
   8 |  0.01211   145.88 |
   9 |  0.01147   138.12 |
  10 |  0.01127   135.73 |
  11 |  0.01119   134.73 |
  12 |  0.01084   130.59 |
  13 |  0.01081   130.18 |
  14 |  0.01064   128.17 |
  15 |  0.01029   123.97 |
  16 |  0.01019   122.69 |
  17 |  0.01008   121.33 |
  18 |  0.01004   120.89 |
  19 | 0.009948   119.79 |
  20 | 0.009821   118.26 |
  21 | 0.009782   117.80 |
  22 | 0.009712   116.95 |
  23 | 0.009604   115.64 |
  24 | 0.009596   115.55 |
  25 | 0.009499   114.39 |
  26 | 0.009488   114.25 |
  27 | 0.009492   114.30 |
  28 | 0.009486   114.23 |
  29 | 0.009441   113.69 |
  30 | 0.009451   113.80 |
  31 | 0.009414   113.36 |
  32 | 0.009374   112.88 |
  33 | 0.009369   112.81 |
  34 | 0.009327   112.32 |
  35 | 0.009298   111.97 |
  36 | 0.009311   112.13 |
  37 |   0.0093   111.99 |
  38 | 0.009298   111.96 |
  39 | 0.009247   111.36 |
  40 |  0.00923   111.14 |
  41 | 0.009201   110.80 |
  42 | 0.009204   110.83 |
  43 | 0.009214   110.95 |
  44 |  0.00918   110.54 |
  45 | 0.009196   110.73 |
  46 | 0.009192   110.69 |
  47 | 0.009181   110.55 |
  48 | 0.009169   110.41 |
  49 | 0.009162   110.33 |
  50 | 0.009141   110.07 |
  51 | 0.009133   109.97 |
  52 | 0.009151   110.19 |
  53 | 0.009143   110.10 |
  54 | 0.009131   109.95 |
  55 | 0.009118   109.79 |
  56 | 0.009107   109.67 |
  57 | 0.009102   109.61 |
  58 | 0.009101   109.59 |
  59 | 0.009085   109.39 |
  60 | 0.009084   109.39 |
  61 | 0.009068   109.20 |
  62 | 0.009049   108.97 |
  63 | 0.009049   108.97 |
  64 | 0.009048   108.95 |
  65 | 0.009052   109.00 |
  66 | 0.009043   108.89 |
  67 | 0.009014   108.55 |
  68 | 0.009015   108.56 |
  69 | 0.008986   108.20 |
  70 | 0.008989   108.25 |
  71 | 0.008983   108.17 |
  72 | 0.008976   108.09 |
  73 | 0.008965   107.96 |
  74 | 0.008961   107.90 |
  75 | 0.008937   107.62 |
  76 | 0.008936   107.60 |
  77 | 0.008927   107.49 |
  78 | 0.008924   107.46 |
  79 | 0.008925   107.47 |
  80 | 0.008925   107.48 |
  81 | 0.008917   107.38 |
  82 | 0.008911   107.30 |
  83 |  0.00891   107.29 |
  84 | 0.008909   107.28 |
  85 | 0.008901   107.18 |
  86 | 0.008896   107.13 |
  87 |  0.00889   107.05 |
  88 | 0.008889   107.04 |
  89 | 0.008895   107.12 |
  90 | 0.008893   107.09 |
  91 |  0.00889   107.06 |
  92 | 0.008885   106.99 |
  93 | 0.008887   107.02 |
  94 | 0.008885   106.99 |
  95 | 0.008879   106.92 |
  96 | 0.008868   106.78 |
  97 | 0.008865   106.75 |
  98 |  0.00887   106.81 |
  99 |  0.00887   106.81 |
 100 | 0.008877   106.89 |
[1] "Random Forest variable coefficients"
                      %IncMSE IncNodePurity
graph5           8.363394e-04  2.184480e-01
graph6           1.249215e-03  3.074153e-01
graph7           5.359051e-04  2.096691e-01
graph8           3.013586e-05  4.286905e-02
graph9           2.487050e-03  3.980293e-01
graph10          2.317113e-03  4.513728e-01
graph11          6.044333e-03  5.258456e-01
graph12          3.799122e-03  5.677056e-01
graph13          6.477319e-03  6.494782e-01
graph14          2.567937e-03  2.796620e-01
graph15          1.159498e-03  3.476932e-01
graph16          3.300401e-03  6.391763e-01
graph17          1.361021e-03  5.993859e-01
graph18          2.382873e-04  1.715422e-01
graph19          3.696615e-03  6.896418e-01
graph20          1.855998e-03  4.985720e-01
graph21          2.793257e-03  5.515033e-01
graph22          3.690435e-04  1.875689e-01
graph23          3.060242e-03  6.603586e-01
graph24          1.079543e-03  1.471977e-01
graph25          2.624990e-04  1.644413e-01
graph26          8.189778e-05  1.529920e-01
graph27         -7.743702e-06  4.575115e-02
graph28         -2.744990e-06  2.112185e-02
graph29          2.649699e-04  5.694893e-02
orbit0           3.581802e-04  2.925309e-01
orbit1           3.081174e-03  3.622133e-01
orbit2           6.311868e-03  2.845490e-01
orbit3           1.824707e-04  7.583689e-02
orbit4           3.901223e-03  5.449637e-01
orbit5           2.901733e-03  3.853452e-01
orbit6           2.711072e-03  4.236092e-01
orbit7           4.452510e-03  3.423583e-01
orbit8           2.753873e-03  3.267504e-01
orbit9           3.703810e-03  4.893629e-01
orbit10          3.584596e-04  2.527565e-01
orbit11          1.726414e-04  1.581870e-01
orbit12          1.191038e-04  1.362843e-01
orbit13          1.309212e-04  6.909724e-02
orbit14          1.046342e-04  3.209155e-02
orbit15          2.413602e-03  3.483414e-01
orbit16          5.885705e-03  4.932039e-01
orbit17          1.357215e-03  3.749327e-01
orbit18          4.834136e-03  8.655756e-01
orbit19          3.437715e-03  4.564271e-01
orbit20          4.530022e-03  5.985915e-01
orbit21          3.545657e-03  4.402335e-01
orbit22          3.459798e-03  5.320706e-01
orbit23          4.045344e-03  4.822734e-01
orbit24          2.309369e-03  5.692756e-01
orbit25          8.371941e-04  1.646212e-01
orbit26          8.126836e-04  1.072476e-01
orbit27          5.493501e-03  6.224156e-01
orbit28          2.060073e-03  3.235244e-01
orbit29          2.586705e-04  1.006128e-01
orbit30          8.296886e-04  2.881182e-01
orbit31          2.704737e-03  4.765747e-01
orbit32          1.388012e-03  2.580522e-01
orbit33          3.377579e-03  3.087799e-01
orbit34          1.252722e-03  3.180122e-01
orbit35          2.907125e-03  4.665570e-01
orbit36          1.483877e-03  3.418133e-01
orbit37          7.907101e-04  3.745002e-01
orbit38          2.049214e-03  5.591857e-01
orbit39          1.983163e-03  6.973441e-01
orbit40          1.680661e-04  1.712689e-01
orbit41          9.060277e-05  1.013817e-01
orbit42          1.489489e-04  6.937535e-02
orbit43          5.375010e-04  2.828170e-01
orbit44          1.787236e-04  7.910834e-02
orbit45          4.494834e-03  5.509234e-01
orbit46          3.415973e-04  1.760834e-01
orbit47          7.100725e-04  6.127535e-02
orbit48          2.359484e-05  2.485152e-02
orbit49          1.087246e-03  4.358662e-01
orbit50          8.869272e-04  2.170506e-01
orbit51          2.006395e-03  2.871517e-01
orbit52          1.199142e-03  4.400302e-01
orbit53          3.453077e-03  4.502969e-01
orbit54          8.746060e-04  3.981531e-01
orbit55          1.924031e-05  4.178760e-02
orbit56          3.408437e-03  7.786976e-01
orbit57          2.133636e-05  5.897220e-02
orbit58          1.599161e-03  4.721336e-02
orbit59          2.761552e-04  1.024429e-01
orbit60          3.447338e-05  1.428469e-02
orbit61          1.108432e-04  1.444260e-01
orbit62          5.329534e-04  1.918887e-01
orbit63          9.837611e-04  3.366026e-01
orbit64          3.489300e-05  5.000696e-02
orbit65          2.785733e-04  4.052172e-02
orbit66          1.478788e-04  1.285783e-01
orbit67          1.869621e-06  1.616150e-02
orbit68          4.643268e-06  7.112977e-02
orbit69         -4.638406e-06  3.242374e-02
orbit70          5.264870e-05  5.480451e-02
orbit71          2.834881e-04  4.589378e-02
orbit72          4.400767e-05  8.362849e-03
AP               1.185366e-04  1.346702e-01
bet              2.919969e-03  9.979158e-01
ecc              1.995038e-04  1.486998e-01
eccrad           2.780384e-04  1.398432e-01
close            2.971168e-03  4.503945e-01
constraint       4.406717e-03  5.787608e-01
coreness         9.763195e-05  6.227969e-02
knn              5.000539e-03  9.494905e-01
hubscore         3.588336e-03  4.022826e-01
pagerank         8.801337e-04  1.151002e+00
trans            6.745632e-04  2.363990e-01
first            2.465474e-04  2.272728e-01
second           1.500297e-03  2.328029e-01
third            5.275969e-03  4.747594e-01
fourth           1.555290e-03  9.393834e-01
fifth            1.468233e-03  7.607854e-01
sixth            1.829034e-03  7.375816e-01
selfinter        1.231340e-05  1.362354e-01
V1               1.951953e-03  1.335914e+00
V2               1.383488e-03  2.073062e+00
evcent           3.342004e-03  5.695103e-01
upto_second      1.625104e-03  4.385254e-01
upto_third       1.580239e-03  3.083952e-01
upto_fourth      4.090282e-03  2.673069e-01
upto_fifth       3.418537e-03  6.407918e-01
upto_sixth       1.903203e-03  5.821597e-01
ratio1           4.317462e-03  1.002983e+00
ratio2           2.951617e-03  1.299908e+00
ratio3           6.696734e-03  8.664103e-01
ratio4           2.650017e-03  6.793467e-01
ratio5           9.465210e-04  1.470155e+00
ratio6           3.055176e-03  4.854132e-01
walktrap_vertex  2.486209e-03  1.295984e+00
bigcom1          4.881648e-05  9.092577e-02
bigcom2         -1.102886e-05  2.839946e-02
bigcom3          0.000000e+00  2.732189e-19
bigcom4          3.490457e-05  6.918393e-02
bigcom5          0.000000e+00  1.734723e-20
bigcom6          0.000000e+00  2.016616e-19
bigcom8          0.000000e+00  8.727827e-20
bigcom9          0.000000e+00  8.673617e-20
bigcom10         1.285715e-04  9.832557e-02
bigcom11         8.454184e-05  3.871290e-01
bigcom12         0.000000e+00  6.288373e-20
bigcom13         0.000000e+00  1.409463e-19
bigcom14         0.000000e+00  5.963112e-21
bigcom15         0.000000e+00  1.750987e-19
bigcom16         0.000000e+00  1.420305e-19
bigcom17         0.000000e+00  9.107298e-20
bigcom18         0.000000e+00  6.938894e-20
bigcom21         0.000000e+00  0.000000e+00
bigcom22         0.000000e+00  4.163336e-19
bigcom23         0.000000e+00  7.589415e-20
bigcom24         0.000000e+00  4.987330e-20
bigcom25         7.506294e-04  4.666623e-01
bigcom26         0.000000e+00  1.084202e-21
bigcom27         0.000000e+00  2.385245e-20
bigcom29         0.000000e+00  2.168404e-20
bigcom31         0.000000e+00  8.456777e-20
bigcom33         2.029928e-04  3.964954e-01
bigcom34         0.000000e+00  1.713039e-19
bigcom35         0.000000e+00  2.775558e-19
bigcom36         0.000000e+00  1.084202e-21
bigcom39         0.000000e+00  1.734723e-19
bigcom40         0.000000e+00  1.561251e-19
bigcom43         9.088260e-05  1.170849e-01
bigcom46         0.000000e+00  0.000000e+00
bigcom48         0.000000e+00  2.298509e-19
bigcom49         0.000000e+00  0.000000e+00
bigcom50         0.000000e+00  0.000000e+00
bigcom52         0.000000e+00  5.529431e-20
bigcom54         0.000000e+00  0.000000e+00
bigcom56         0.000000e+00  1.669671e-19
bigcom57         2.709215e-05  5.135402e-02
bigcom58         0.000000e+00  2.168404e-20
bigcom62         0.000000e+00  1.734723e-19
bigcom63         0.000000e+00  7.806256e-20
bigcom64         0.000000e+00  0.000000e+00
bigcom65         0.000000e+00  4.553649e-20
bigcom66         0.000000e+00  0.000000e+00
bigcom68        -3.484877e-07  2.350330e-01
bigcom69         0.000000e+00  5.529431e-20
bigcom70         0.000000e+00  9.757820e-21
bigcom71         0.000000e+00  0.000000e+00
bigcom72         0.000000e+00  1.431147e-19
bigcom77         0.000000e+00  4.336809e-21
bigcom79         0.000000e+00  6.505213e-21
bigcom80         0.000000e+00  0.000000e+00
bigcom82         0.000000e+00  2.168404e-21
bigcom83         0.000000e+00  6.071532e-20
bigcom86         0.000000e+00  2.168404e-20
bigcom87        -3.929302e-06  3.477557e-01
bigcom88         0.000000e+00  1.019150e-19
bigcom90         0.000000e+00  3.469447e-20
bigcom92         0.000000e+00  8.673617e-21
bigcom94         0.000000e+00  3.903128e-20
bigcom96         0.000000e+00  2.059984e-19
bigcom98         0.000000e+00  8.673617e-21
bigcom99         0.000000e+00  3.469447e-20
bigcom100        0.000000e+00  0.000000e+00
bigcom102        0.000000e+00  4.336809e-21
bigcom103        0.000000e+00  0.000000e+00
bigcom104        0.000000e+00  0.000000e+00
bigcom107        0.000000e+00  0.000000e+00
bigcom108        0.000000e+00  0.000000e+00
bigcom109        0.000000e+00  5.204170e-20
bigcom110        2.091895e-05  4.526072e-01
bigcom125        0.000000e+00  0.000000e+00
bigcom133        0.000000e+00  1.463673e-20
bigcom141        0.000000e+00  2.775558e-19
bigcom142        0.000000e+00  5.204170e-20
bigcom143        0.000000e+00  1.951564e-20
bigcom145        0.000000e+00  5.204170e-20
bigcom158        0.000000e+00  3.035766e-20
bigcom162        0.000000e+00  1.517883e-20
bigcom177        0.000000e+00  2.059984e-20
bigcom194        0.000000e+00  1.496199e-19
bigcom208        0.000000e+00  2.168404e-21
bigcom220        0.000000e+00  0.000000e+00
bigcom227        0.000000e+00  3.903128e-20
bigcom229        0.000000e+00  0.000000e+00
bigcom247        0.000000e+00  1.084202e-20
bigcom252        0.000000e+00  3.491131e-19
bigcom255        0.000000e+00  1.734723e-20
bigcom258        0.000000e+00  1.040834e-19
bigcom266        0.000000e+00  4.770490e-20
bigcom269        0.000000e+00  1.463673e-19
bigcom273        0.000000e+00  2.710505e-20
bigcom274        0.000000e+00  3.035766e-20
bigcom276        0.000000e+00  2.602085e-20
bigcom284        0.000000e+00  6.505213e-21
bigcom290        0.000000e+00  8.239937e-20
bigcom292        0.000000e+00  0.000000e+00
bigcom294        0.000000e+00  0.000000e+00
bigcom295        0.000000e+00  6.938894e-20
bigcom296        0.000000e+00  4.336809e-21
bigcom297       -1.845163e-05  4.521728e-01
bigcom302        0.000000e+00  2.114194e-20
bigcom303        0.000000e+00  4.770490e-20
bigcom307        0.000000e+00  2.168404e-21
bigcom311        0.000000e+00  0.000000e+00
bigcom313        0.000000e+00  0.000000e+00
bigcom318       -1.438193e-05  7.733206e-02
bigcom326        0.000000e+00  1.387779e-19
bigcom332        0.000000e+00  0.000000e+00
bigcom340        0.000000e+00  0.000000e+00
bigcom341        0.000000e+00  1.474515e-19
bigcom345        0.000000e+00  2.331035e-20
bigcom347        0.000000e+00  8.673617e-21
bigcom360        0.000000e+00  4.336809e-21
bigcom365        0.000000e+00  2.276825e-20
bigcom366        0.000000e+00  2.168404e-21
bigcom370        0.000000e+00  1.951564e-20
bigcom387        0.000000e+00  3.252607e-21
bigcom390       -7.486182e-06  5.687213e-01
bigcom398        0.000000e+00  0.000000e+00
bigcom408        0.000000e+00  0.000000e+00
bigcom417        0.000000e+00  8.673617e-20
bigcom419       -1.269318e-05  4.092057e-01
bigcom424        0.000000e+00  0.000000e+00
bigcom441        0.000000e+00  0.000000e+00
bigcom445        0.000000e+00  0.000000e+00
bigcom468        0.000000e+00  8.673617e-21
spin_vertex      2.878847e-03  1.802049e+00
membership_s1    0.000000e+00  1.734723e-20
membership_s3    8.728904e-06  2.450225e-01
membership_s4    7.091167e-04  5.818051e-01
membership_s5    0.000000e+00  2.602085e-20
membership_s6    0.000000e+00  0.000000e+00
membership_s7    0.000000e+00  7.155734e-20
membership_s8    1.364367e-05  1.234260e-01
membership_s9   -3.853482e-06  1.033198e-01
membership_s10   2.732113e-06  8.864379e-02
membership_s11   6.484932e-07  7.425955e-02
membership_s12   3.740517e-05  9.799767e-02
membership_s13   0.000000e+00  1.539567e-19
membership_s14   0.000000e+00  1.734723e-20
membership_s16   1.389123e-04  1.707218e-01
membership_s17   0.000000e+00  1.409463e-20
membership_s18   0.000000e+00  3.903128e-20
membership_s19   0.000000e+00  3.323080e-19
membership_s20   1.254429e-04  3.133898e-02
membership_s21   4.139588e-05  2.298849e-01
membership_s22   0.000000e+00  1.647987e-19
membership_s23   2.148621e-05  9.635585e-02
membership_s24   0.000000e+00  1.279359e-19
membership_s25   0.000000e+00  8.673617e-20
membership_s26  -3.162365e-05  3.870869e-02
membership_s27   0.000000e+00  8.890458e-20
membership_s28   0.000000e+00  1.062518e-19
membership_s30   0.000000e+00  1.360674e-19
membership_s31   8.768767e-08  9.008682e-02
membership_s32   0.000000e+00  2.981556e-19
membership_s33   1.370533e-05  7.656066e-02
membership_s34   0.000000e+00  1.387779e-19
membership_s35   0.000000e+00  8.673617e-21
membership_s36   0.000000e+00  0.000000e+00
membership_s37   8.348700e-06  2.211344e-02
membership_s38   6.764966e-05  1.844678e-01
adhesion         6.421252e-03  1.252592e+00
cohesion         9.121042e-03  1.334490e+00
inner            2.913429e-03  2.066516e+00
outer            8.553893e-03  2.508290e+00
ioratio          3.945986e-03  1.185060e+00
comsize          5.985386e-03  1.566015e+00
[1] "Dataset: all_CT Model GLM, run: 6 of 10 2015-06-08 08:51:34"
[1] "glmnet variable coefficients"
                    [,1]          [,2]
(Intercept)     -4.77415 -2.296942e+01
graph0           0.00000  7.888351e-04
graph1           0.00000  0.000000e+00
graph2           0.00000  1.995901e-03
graph3           0.00000  1.349422e-06
graph4           0.00000  0.000000e+00
graph5           0.00000  0.000000e+00
graph6           0.00000  0.000000e+00
graph7           0.00000  0.000000e+00
graph8           0.00000 -4.925088e-03
graph9           0.00000  0.000000e+00
graph10          0.00000  0.000000e+00
graph11          0.00000  0.000000e+00
graph12          0.00000  0.000000e+00
graph13          0.00000  0.000000e+00
graph14          0.00000  0.000000e+00
graph15          0.00000  0.000000e+00
graph16          0.00000  0.000000e+00
graph17          0.00000  0.000000e+00
graph18          0.00000 -2.368310e-04
graph19          0.00000  0.000000e+00
graph20          0.00000  0.000000e+00
graph21          0.00000  1.759259e-06
graph22          0.00000  0.000000e+00
graph23          0.00000  0.000000e+00
graph24          0.00000  0.000000e+00
graph25          0.00000  0.000000e+00
graph26          0.00000  0.000000e+00
graph27          0.00000  0.000000e+00
graph28          0.00000  0.000000e+00
graph29          0.00000  1.027733e-04
orbit0           0.00000  1.823496e-03
orbit1           0.00000  7.633374e-05
orbit2           0.00000  0.000000e+00
orbit3           0.00000  6.293610e-04
orbit4           0.00000  1.237149e-05
orbit5           0.00000  3.441045e-10
orbit6           0.00000  5.777458e-07
orbit7           0.00000 -1.087468e-06
orbit8           0.00000  0.000000e+00
orbit9           0.00000  1.968765e-04
orbit10          0.00000  0.000000e+00
orbit11          0.00000  0.000000e+00
orbit12          0.00000  0.000000e+00
orbit13          0.00000  0.000000e+00
orbit14          0.00000 -4.649179e-04
orbit15          0.00000 -1.584812e-06
orbit16          0.00000  0.000000e+00
orbit17          0.00000  7.129287e-07
orbit18          0.00000 -2.235502e-08
orbit19          0.00000  1.530367e-07
orbit20          0.00000 -8.928404e-08
orbit21          0.00000  0.000000e+00
orbit22          0.00000  7.516286e-08
orbit23          0.00000  0.000000e+00
orbit24          0.00000 -6.929737e-06
orbit25          0.00000  5.325315e-06
orbit26          0.00000  0.000000e+00
orbit27          0.00000  0.000000e+00
orbit28          0.00000  0.000000e+00
orbit29          0.00000  1.518017e-05
orbit30          0.00000  0.000000e+00
orbit31          0.00000  0.000000e+00
orbit32          0.00000 -7.545330e-06
orbit33          0.00000  0.000000e+00
orbit34          0.00000  0.000000e+00
orbit35          0.00000 -5.754970e-08
orbit36          0.00000  0.000000e+00
orbit37          0.00000 -5.695691e-06
orbit38          0.00000  0.000000e+00
orbit39          0.00000 -6.090905e-06
orbit40          0.00000  0.000000e+00
orbit41          0.00000  0.000000e+00
orbit42          0.00000  0.000000e+00
orbit43          0.00000 -1.777551e-04
orbit44          0.00000  0.000000e+00
orbit45          0.00000 -1.144075e-05
orbit46          0.00000  3.069350e-06
orbit47          0.00000  0.000000e+00
orbit48          0.00000  6.582002e-07
orbit49          0.00000  1.785322e-05
orbit50          0.00000 -6.168405e-07
orbit51          0.00000  2.467682e-07
orbit52          0.00000  8.334235e-05
orbit53          0.00000  0.000000e+00
orbit54          0.00000  0.000000e+00
orbit55          0.00000  0.000000e+00
orbit56          0.00000  2.236610e-05
orbit57          0.00000  0.000000e+00
orbit58          0.00000  0.000000e+00
orbit59          0.00000 -4.024697e-06
orbit60          0.00000  0.000000e+00
orbit61          0.00000  0.000000e+00
orbit62          0.00000 -1.275956e-04
orbit63          0.00000  2.905653e-06
orbit64          0.00000 -2.304792e-04
orbit65          0.00000 -4.038707e-03
orbit66          0.00000  0.000000e+00
orbit67          0.00000  0.000000e+00
orbit68          0.00000  4.488580e-04
orbit69          0.00000  0.000000e+00
orbit70          0.00000  1.211386e-03
orbit71          0.00000  0.000000e+00
orbit72          0.00000  2.286071e-05
AP               0.00000 -1.151242e-01
bet              0.00000 -3.966317e-06
ecc              0.00000 -5.894792e-02
eccrad           0.00000  0.000000e+00
close            0.00000  0.000000e+00
constraint       0.00000 -2.678321e-01
coreness         0.00000  5.104380e-02
knn              0.00000 -7.752287e-03
hubscore         0.00000 -3.419977e+00
pagerank         0.00000 -4.263574e+00
trans            0.00000 -1.327207e+00
first            0.00000  1.374026e-02
second           0.00000 -5.287149e-05
third            0.00000  3.006754e-06
fourth           0.00000 -7.824080e-05
fifth            0.00000  1.249154e-06
sixth            0.00000  0.000000e+00
selfinter        0.00000 -2.715782e-01
V1               0.00000  3.616570e+00
V2               0.00000 -3.061226e+00
evcent           0.00000  0.000000e+00
upto_second      0.00000  0.000000e+00
upto_third       0.00000  0.000000e+00
upto_fourth      0.00000  0.000000e+00
upto_fifth       0.00000  0.000000e+00
upto_sixth       0.00000  1.916342e-04
ratio1           0.00000 -5.088183e-03
ratio2           0.00000 -1.655249e-02
ratio3           0.00000 -4.990235e-02
ratio4           0.00000  6.446473e-03
ratio5           0.00000 -4.286936e-02
ratio6           0.00000 -9.441869e-06
walktrap_vertex  0.00000  2.068106e-01
bigcom1          0.00000 -2.425226e-01
bigcom2          0.00000 -4.137689e-01
bigcom3          0.00000 -1.898588e+00
bigcom4          0.00000 -1.191562e+00
bigcom5          0.00000 -1.336845e+00
bigcom6          0.00000 -1.349568e+00
bigcom8          0.00000 -1.250361e+00
bigcom9          0.00000 -8.112591e-01
bigcom10         0.00000  6.037596e-01
bigcom11         0.00000  1.230436e+00
bigcom12         0.00000 -3.777464e-01
bigcom13         0.00000 -1.746186e+00
bigcom14         0.00000 -7.995818e-01
bigcom15         0.00000 -1.126026e+00
bigcom16         0.00000 -1.531967e+00
bigcom17         0.00000 -1.381538e+00
bigcom18         0.00000 -1.247164e+00
bigcom21         0.00000 -6.716272e-01
bigcom22         0.00000 -1.433008e+00
bigcom23         0.00000 -1.150610e+00
bigcom24         0.00000 -1.614945e+00
bigcom25         0.00000  4.160394e-01
bigcom26         0.00000 -8.966657e-01
bigcom27         0.00000 -1.107552e+00
bigcom29         0.00000 -1.268469e+00
bigcom31         0.00000 -1.254218e+00
bigcom33         0.00000  3.609805e-01
bigcom34         0.00000 -1.620724e+00
bigcom35         0.00000 -3.790898e-01
bigcom36         0.00000  0.000000e+00
bigcom39         0.00000 -1.196689e+00
bigcom40         0.00000 -7.270467e-01
bigcom43         0.00000  7.090631e-01
bigcom46         0.00000 -1.034811e+00
bigcom48         0.00000 -1.297239e+00
bigcom49         0.00000 -3.776001e-02
bigcom50         0.00000 -9.740513e-02
bigcom52         0.00000 -9.793264e-01
bigcom54         0.00000 -7.717804e-01
bigcom56         0.00000 -1.246524e+00
bigcom57         0.00000 -2.854402e-01
bigcom58         0.00000 -8.651416e-01
bigcom62         0.00000 -6.785803e-01
bigcom63         0.00000 -7.575136e-01
bigcom64         0.00000 -1.014970e-01
bigcom65         0.00000 -9.487180e-01
bigcom66         0.00000  0.000000e+00
bigcom68         0.00000  1.258881e+00
bigcom69         0.00000 -8.101289e-01
bigcom70         0.00000 -5.499901e-01
bigcom71         0.00000  0.000000e+00
bigcom72         0.00000 -6.110233e-01
bigcom77         0.00000 -3.928772e-01
bigcom79         0.00000 -1.152382e+00
bigcom80         0.00000 -5.923398e-01
bigcom82         0.00000 -9.225358e-01
bigcom83         0.00000  0.000000e+00
bigcom86         0.00000 -2.198606e-01
bigcom87         0.00000  3.726260e+00
bigcom88         0.00000 -1.027732e+00
bigcom90         0.00000  0.000000e+00
bigcom92         0.00000  0.000000e+00
bigcom94         0.00000 -1.121823e+00
bigcom96         0.00000 -1.411154e+00
bigcom98         0.00000 -1.003880e+00
bigcom99         0.00000 -9.482660e-01
bigcom100        0.00000 -5.862868e-01
bigcom102        0.00000 -1.558696e-01
bigcom103        0.00000 -5.361634e-01
bigcom104        0.00000 -9.066351e-01
bigcom107        0.00000  0.000000e+00
bigcom108        0.00000  0.000000e+00
bigcom109        0.00000 -1.697110e+00
bigcom110        0.00000  1.171536e+00
bigcom125        0.00000 -3.231554e-01
bigcom133        0.00000 -8.420996e-01
bigcom141        0.00000 -1.043416e-01
bigcom142        0.00000 -1.430552e+00
bigcom143        0.00000 -1.195371e+00
bigcom145        0.00000 -3.618727e-01
bigcom158        0.00000 -9.683515e-02
bigcom162        0.00000 -1.145330e+00
bigcom177        0.00000 -1.948662e+00
bigcom194        0.00000 -2.059720e-02
bigcom208        0.00000 -1.132082e+00
bigcom220        0.00000 -8.658816e-01
bigcom227        0.00000 -6.333964e-03
bigcom229        0.00000 -3.969558e-01
bigcom247        0.00000 -1.504655e-01
bigcom252        0.00000 -7.164480e-01
bigcom255        0.00000 -9.579840e-01
bigcom258        0.00000 -1.329648e+00
bigcom266        0.00000 -1.069256e+00
bigcom269        0.00000 -1.633948e-01
bigcom273        0.00000 -1.649297e+00
bigcom274        0.00000 -9.607154e-01
bigcom276        0.00000 -2.838538e-01
bigcom284        0.00000 -6.458457e-01
bigcom290        0.00000 -1.703738e+00
bigcom292        0.00000 -4.975381e-01
bigcom294        0.00000 -6.241101e-01
bigcom295        0.00000 -1.495045e+00
bigcom296        0.00000 -5.952744e-01
bigcom297        0.00000  4.326579e+00
bigcom302        0.00000 -1.223812e+00
bigcom303        0.00000 -7.511502e-01
bigcom307        0.00000 -7.028391e-02
bigcom311        0.00000 -1.117475e+00
bigcom313        0.00000 -8.315226e-01
bigcom318        0.00000  1.423953e+00
bigcom326        0.00000 -2.641144e-01
bigcom332        0.00000 -5.749610e-01
bigcom340        0.00000  0.000000e+00
bigcom341        0.00000  0.000000e+00
bigcom345        0.00000 -9.744108e-01
bigcom347        0.00000  0.000000e+00
bigcom360        0.00000 -4.837717e-01
bigcom365        0.00000 -1.195479e+00
bigcom366        0.00000 -6.518255e-01
bigcom370        0.00000 -4.156882e-01
bigcom387        0.00000 -1.124383e+00
bigcom390        0.00000  1.859064e+00
bigcom398        0.00000 -4.680458e-01
bigcom408        0.00000 -7.824137e-01
bigcom417        0.00000 -5.289089e-01
bigcom419        0.00000  3.936432e+00
bigcom424        0.00000 -3.327047e-01
bigcom441        0.00000 -1.686374e+00
bigcom445        0.00000 -9.145096e-01
bigcom468        0.00000 -7.768373e-01
spin_vertex      0.00000 -1.194550e+00
membership_s1    0.00000 -4.043310e-02
membership_s3    0.00000  2.363211e-01
membership_s4    0.00000  1.442959e+00
membership_s5    0.00000 -4.413930e-01
membership_s6    0.00000 -7.606104e-01
membership_s7    0.00000 -1.185792e+00
membership_s8    0.00000 -2.338713e-01
membership_s9    0.00000  1.196473e+00
membership_s10   0.00000 -7.851038e-01
membership_s11   0.00000  4.157137e-01
membership_s12   0.00000  2.207244e-01
membership_s13   0.00000 -1.145361e+00
membership_s14   0.00000 -6.157825e-01
membership_s16   0.00000  3.620309e-01
membership_s17   0.00000 -9.660799e-01
membership_s18   0.00000 -6.634791e-01
membership_s19   0.00000 -2.900408e+00
membership_s20   0.00000  7.402398e-02
membership_s21   0.00000  3.198793e-01
membership_s22   0.00000 -9.015128e-02
membership_s23   0.00000  1.809067e-01
membership_s24   0.00000 -7.425258e-01
membership_s25   0.00000 -8.312040e-01
membership_s26   0.00000  7.251603e-03
membership_s27   0.00000 -8.111814e-01
membership_s28   0.00000 -1.106832e+00
membership_s30   0.00000 -1.118018e+00
membership_s31   0.00000  1.986226e-03
membership_s32   0.00000 -1.098412e+00
membership_s33   0.00000 -8.426514e-01
membership_s34   0.00000 -5.594428e-01
membership_s35   0.00000 -4.243590e-01
membership_s36   0.00000 -2.776317e-01
membership_s37   0.00000 -2.893470e-01
membership_s38   0.00000  2.458419e-01
adhesion         0.00000 -9.261130e-04
cohesion         0.00000  0.000000e+00
inner            0.00000 -2.124917e-04
outer            0.00000  9.435963e-04
ioratio          0.00000 -3.175618e-01
comsize          0.00000  2.618082e-04
[1] "Dataset: all_CT Model GBM, run: 7 of 10 2015-06-08 08:53:31"
Iter   TrainDeviance   ValidDeviance   StepSize   Improve
     1        0.1894             nan     0.0100    0.0000
     2        0.1892             nan     0.0100   -0.0000
     3        0.1889             nan     0.0100    0.0000
     4        0.1886             nan     0.0100    0.0000
     5        0.1883             nan     0.0100    0.0001
     6        0.1880             nan     0.0100    0.0000
     7        0.1878             nan     0.0100    0.0000
     8        0.1875             nan     0.0100   -0.0000
     9        0.1871             nan     0.0100    0.0002
    10        0.1865             nan     0.0100    0.0002
    20        0.1834             nan     0.0100   -0.0001
    40        0.1779             nan     0.0100    0.0001
    60        0.1732             nan     0.0100    0.0000
    80        0.1684             nan     0.0100   -0.0001
   100        0.1642             nan     0.0100   -0.0000
   120        0.1596             nan     0.0100    0.0001
   140        0.1557             nan     0.0100   -0.0001
   151        0.1536             nan     0.0100   -0.0000

[1] "GBM variable coefficients"
                            var    rel.inf
ratio5                   ratio5 5.83274070
comsize                 comsize 4.22282042
bet                         bet 3.85424708
spin_vertex         spin_vertex 3.81328688
outer                     outer 3.67543649
walktrap_vertex walktrap_vertex 3.52577851
pagerank               pagerank 3.27620555
V1                           V1 2.97233054
V2                           V2 2.81540927
knn                         knn 2.63167007
inner                     inner 1.92657079
ratio2                   ratio2 1.76572605
membership_s4     membership_s4 1.73151677
graph4                   graph4 1.59314647
bigcom11               bigcom11 1.46841949
adhesion               adhesion 1.34666675
graph23                 graph23 1.25671447
cohesion               cohesion 1.25329488
fourth                   fourth 1.24309173
graph19                 graph19 1.16393022
bigcom25               bigcom25 1.08386164
orbit31                 orbit31 1.04558370
orbit35                 orbit35 1.00531138
ratio1                   ratio1 0.96786101
constraint           constraint 0.92978281
orbit27                 orbit27 0.91172215
graph1                   graph1 0.90799800
orbit19                 orbit19 0.90256909
orbit45                 orbit45 0.88856759
orbit20                 orbit20 0.87955888
graph13                 graph13 0.87764757
graph5                   graph5 0.85263499
graph16                 graph16 0.82950861
orbit28                 orbit28 0.80813402
sixth                     sixth 0.80623946
orbit37                 orbit37 0.80409630
upto_sixth           upto_sixth 0.79238073
orbit56                 orbit56 0.79079974
bigcom33               bigcom33 0.76976616
graph20                 graph20 0.76380381
orbit39                 orbit39 0.73524183
orbit18                 orbit18 0.73029218
orbit53                 orbit53 0.72522316
graph17                 graph17 0.68999327
orbit9                   orbit9 0.68277755
membership_s12   membership_s12 0.65195623
orbit51                 orbit51 0.64318787
membership_s38   membership_s38 0.64175038
orbit36                 orbit36 0.64082044
ratio6                   ratio6 0.62464001
orbit24                 orbit24 0.61893594
graph14                 graph14 0.60940305
orbit16                 orbit16 0.59757325
orbit52                 orbit52 0.59231347
trans                     trans 0.58651505
upto_fifth           upto_fifth 0.58577623
orbit62                 orbit62 0.57609944
orbit10                 orbit10 0.57566104
orbit50                 orbit50 0.56303581
graph21                 graph21 0.55980469
orbit46                 orbit46 0.55023281
orbit38                 orbit38 0.54190773
fifth                     fifth 0.54173747
orbit54                 orbit54 0.53423668
ioratio                 ioratio 0.52965768
ratio4                   ratio4 0.52387589
membership_s16   membership_s16 0.51707769
graph22                 graph22 0.51016494
membership_s21   membership_s21 0.50867318
graph18                 graph18 0.48892661
graph12                 graph12 0.48428395
third                     third 0.48240777
graph0                   graph0 0.43014852
orbit21                 orbit21 0.40015340
hubscore               hubscore 0.39418516
bigcom87               bigcom87 0.39009622
orbit47                 orbit47 0.37892811
bigcom2                 bigcom2 0.35768197
graph6                   graph6 0.35436089
ratio3                   ratio3 0.31924143
close                     close 0.30356973
graph7                   graph7 0.29567338
orbit25                 orbit25 0.29214091
bigcom318             bigcom318 0.28799774
orbit40                 orbit40 0.28293522
graph11                 graph11 0.27646850
graph15                 graph15 0.26200512
orbit17                 orbit17 0.25374117
graph10                 graph10 0.24648228
orbit58                 orbit58 0.24600691
orbit32                 orbit32 0.24364858
orbit15                 orbit15 0.23710636
ecc                         ecc 0.21369975
AP                           AP 0.21055603
orbit61                 orbit61 0.20796761
orbit13                 orbit13 0.20556733
bigcom177             bigcom177 0.20372111
orbit33                 orbit33 0.18773560
orbit59                 orbit59 0.17889645
graph26                 graph26 0.17802354
orbit49                 orbit49 0.17402452
orbit63                 orbit63 0.16789323
orbit64                 orbit64 0.16519240
orbit42                 orbit42 0.16181001
graph24                 graph24 0.16100211
graph27                 graph27 0.15719745
orbit60                 orbit60 0.15331438
orbit6                   orbit6 0.14688016
bigcom68               bigcom68 0.13991617
membership_s3     membership_s3 0.13881246
orbit1                   orbit1 0.13627197
upto_second         upto_second 0.13108969
orbit30                 orbit30 0.13026255
bigcom4                 bigcom4 0.12982864
membership_s23   membership_s23 0.12191150
orbit57                 orbit57 0.11321472
orbit22                 orbit22 0.10948509
graph9                   graph9 0.10854586
bigcom419             bigcom419 0.10644207
bigcom10               bigcom10 0.09843083
graph2                   graph2 0.09808735
orbit41                 orbit41 0.09777174
graph3                   graph3 0.09353594
orbit7                   orbit7 0.08936802
bigcom297             bigcom297 0.08346452
orbit11                 orbit11 0.07731161
orbit44                 orbit44 0.07517792
graph25                 graph25 0.07424391
orbit2                   orbit2 0.07237553
orbit69                 orbit69 0.07223858
orbit29                 orbit29 0.07113544
bigcom43               bigcom43 0.07043969
orbit23                 orbit23 0.06611504
orbit65                 orbit65 0.06487088
membership_s11   membership_s11 0.06438758
orbit26                 orbit26 0.05036334
coreness               coreness 0.04742918
orbit12                 orbit12 0.04434465
orbit66                 orbit66 0.04273783
bigcom390             bigcom390 0.04010423
upto_third           upto_third 0.03991610
evcent                   evcent 0.03988667
membership_s20   membership_s20 0.03023127
orbit48                 orbit48 0.02227891
orbit55                 orbit55 0.01813974
orbit70                 orbit70 0.01185756
membership_s31   membership_s31 0.01075091
membership_s8     membership_s8 0.01015703
graph8                   graph8 0.00000000
graph28                 graph28 0.00000000
graph29                 graph29 0.00000000
orbit0                   orbit0 0.00000000
orbit3                   orbit3 0.00000000
orbit4                   orbit4 0.00000000
orbit5                   orbit5 0.00000000
orbit8                   orbit8 0.00000000
orbit14                 orbit14 0.00000000
orbit34                 orbit34 0.00000000
orbit43                 orbit43 0.00000000
orbit67                 orbit67 0.00000000
orbit68                 orbit68 0.00000000
orbit71                 orbit71 0.00000000
orbit72                 orbit72 0.00000000
eccrad                   eccrad 0.00000000
first                     first 0.00000000
second                   second 0.00000000
selfinter             selfinter 0.00000000
upto_fourth         upto_fourth 0.00000000
bigcom1                 bigcom1 0.00000000
bigcom3                 bigcom3 0.00000000
bigcom5                 bigcom5 0.00000000
bigcom6                 bigcom6 0.00000000
bigcom8                 bigcom8 0.00000000
bigcom9                 bigcom9 0.00000000
bigcom12               bigcom12 0.00000000
bigcom13               bigcom13 0.00000000
bigcom14               bigcom14 0.00000000
bigcom15               bigcom15 0.00000000
bigcom16               bigcom16 0.00000000
bigcom17               bigcom17 0.00000000
bigcom18               bigcom18 0.00000000
bigcom21               bigcom21 0.00000000
bigcom22               bigcom22 0.00000000
bigcom23               bigcom23 0.00000000
bigcom24               bigcom24 0.00000000
bigcom26               bigcom26 0.00000000
bigcom27               bigcom27 0.00000000
bigcom29               bigcom29 0.00000000
bigcom31               bigcom31 0.00000000
bigcom34               bigcom34 0.00000000
bigcom35               bigcom35 0.00000000
bigcom36               bigcom36 0.00000000
bigcom39               bigcom39 0.00000000
bigcom40               bigcom40 0.00000000
bigcom46               bigcom46 0.00000000
bigcom48               bigcom48 0.00000000
bigcom49               bigcom49 0.00000000
bigcom50               bigcom50 0.00000000
bigcom52               bigcom52 0.00000000
bigcom54               bigcom54 0.00000000
bigcom56               bigcom56 0.00000000
bigcom57               bigcom57 0.00000000
bigcom58               bigcom58 0.00000000
bigcom62               bigcom62 0.00000000
bigcom63               bigcom63 0.00000000
bigcom64               bigcom64 0.00000000
bigcom65               bigcom65 0.00000000
bigcom66               bigcom66 0.00000000
bigcom69               bigcom69 0.00000000
bigcom70               bigcom70 0.00000000
bigcom71               bigcom71 0.00000000
bigcom72               bigcom72 0.00000000
bigcom77               bigcom77 0.00000000
bigcom79               bigcom79 0.00000000
bigcom80               bigcom80 0.00000000
bigcom82               bigcom82 0.00000000
bigcom83               bigcom83 0.00000000
bigcom86               bigcom86 0.00000000
bigcom88               bigcom88 0.00000000
bigcom90               bigcom90 0.00000000
bigcom92               bigcom92 0.00000000
bigcom94               bigcom94 0.00000000
bigcom96               bigcom96 0.00000000
bigcom98               bigcom98 0.00000000
bigcom99               bigcom99 0.00000000
bigcom100             bigcom100 0.00000000
bigcom102             bigcom102 0.00000000
bigcom103             bigcom103 0.00000000
bigcom104             bigcom104 0.00000000
bigcom107             bigcom107 0.00000000
bigcom108             bigcom108 0.00000000
bigcom109             bigcom109 0.00000000
bigcom110             bigcom110 0.00000000
bigcom125             bigcom125 0.00000000
bigcom133             bigcom133 0.00000000
bigcom141             bigcom141 0.00000000
bigcom142             bigcom142 0.00000000
bigcom143             bigcom143 0.00000000
bigcom145             bigcom145 0.00000000
bigcom158             bigcom158 0.00000000
bigcom162             bigcom162 0.00000000
bigcom194             bigcom194 0.00000000
bigcom208             bigcom208 0.00000000
bigcom220             bigcom220 0.00000000
bigcom227             bigcom227 0.00000000
bigcom229             bigcom229 0.00000000
bigcom247             bigcom247 0.00000000
bigcom252             bigcom252 0.00000000
bigcom255             bigcom255 0.00000000
bigcom258             bigcom258 0.00000000
bigcom266             bigcom266 0.00000000
bigcom269             bigcom269 0.00000000
bigcom273             bigcom273 0.00000000
bigcom274             bigcom274 0.00000000
bigcom276             bigcom276 0.00000000
bigcom284             bigcom284 0.00000000
bigcom290             bigcom290 0.00000000
bigcom292             bigcom292 0.00000000
bigcom294             bigcom294 0.00000000
bigcom295             bigcom295 0.00000000
bigcom296             bigcom296 0.00000000
bigcom302             bigcom302 0.00000000
bigcom303             bigcom303 0.00000000
bigcom307             bigcom307 0.00000000
bigcom311             bigcom311 0.00000000
bigcom313             bigcom313 0.00000000
bigcom326             bigcom326 0.00000000
bigcom332             bigcom332 0.00000000
bigcom340             bigcom340 0.00000000
bigcom341             bigcom341 0.00000000
bigcom345             bigcom345 0.00000000
bigcom347             bigcom347 0.00000000
bigcom360             bigcom360 0.00000000
bigcom365             bigcom365 0.00000000
bigcom366             bigcom366 0.00000000
bigcom370             bigcom370 0.00000000
bigcom387             bigcom387 0.00000000
bigcom398             bigcom398 0.00000000
bigcom408             bigcom408 0.00000000
bigcom417             bigcom417 0.00000000
bigcom424             bigcom424 0.00000000
bigcom441             bigcom441 0.00000000
bigcom445             bigcom445 0.00000000
bigcom468             bigcom468 0.00000000
membership_s1     membership_s1 0.00000000
membership_s5     membership_s5 0.00000000
membership_s6     membership_s6 0.00000000
membership_s7     membership_s7 0.00000000
membership_s9     membership_s9 0.00000000
membership_s10   membership_s10 0.00000000
membership_s13   membership_s13 0.00000000
membership_s14   membership_s14 0.00000000
membership_s17   membership_s17 0.00000000
membership_s18   membership_s18 0.00000000
membership_s19   membership_s19 0.00000000
membership_s22   membership_s22 0.00000000
membership_s24   membership_s24 0.00000000
membership_s25   membership_s25 0.00000000
membership_s26   membership_s26 0.00000000
membership_s27   membership_s27 0.00000000
membership_s28   membership_s28 0.00000000
membership_s30   membership_s30 0.00000000
membership_s32   membership_s32 0.00000000
membership_s33   membership_s33 0.00000000
membership_s34   membership_s34 0.00000000
membership_s35   membership_s35 0.00000000
membership_s36   membership_s36 0.00000000
membership_s37   membership_s37 0.00000000
[1] "Dataset: all_CT Model RF, run: 7 of 10 2015-06-08 08:55:38"
     |      Out-of-bag   |
Tree |      MSE  %Var(y) |
   1 |  0.02314   257.39 |
   2 |  0.01949   216.72 |
   3 |  0.01886   209.69 |
   4 |  0.01675   186.33 |
   5 |  0.01521   169.19 |
   6 |  0.01498   166.56 |
   7 |   0.0141   156.83 |
   8 |  0.01341   149.13 |
   9 |  0.01308   145.48 |
  10 |  0.01268   140.98 |
  11 |  0.01226   136.37 |
  12 |  0.01203   133.83 |
  13 |  0.01165   129.54 |
  14 |  0.01156   128.56 |
  15 |  0.01135   126.26 |
  16 |  0.01117   124.25 |
  17 |  0.01109   123.37 |
  18 |  0.01101   122.41 |
  19 |  0.01088   120.96 |
  20 |  0.01083   120.43 |
  21 |  0.01074   119.43 |
  22 |  0.01068   118.74 |
  23 |  0.01062   118.06 |
  24 |  0.01054   117.26 |
  25 |  0.01052   117.04 |
  26 |  0.01043   115.94 |
  27 |  0.01041   115.80 |
  28 |  0.01038   115.47 |
  29 |  0.01034   114.98 |
  30 |  0.01033   114.86 |
  31 |  0.01027   114.22 |
  32 |  0.01024   113.92 |
  33 |  0.01022   113.65 |
  34 |  0.01018   113.20 |
  35 |  0.01015   112.85 |
  36 |  0.01014   112.79 |
  37 |  0.01009   112.23 |
  38 |  0.01009   112.19 |
  39 |  0.01005   111.81 |
  40 |  0.01004   111.60 |
  41 |  0.01001   111.30 |
  42 |  0.01001   111.33 |
  43 | 0.009979   110.98 |
  44 | 0.009982   111.01 |
  45 | 0.009946   110.60 |
  46 | 0.009942   110.57 |
  47 | 0.009938   110.52 |
  48 | 0.009929   110.42 |
  49 | 0.009925   110.38 |
  50 | 0.009919   110.31 |
  51 | 0.009922   110.34 |
  52 | 0.009913   110.24 |
  53 |   0.0099   110.10 |
  54 | 0.009879   109.87 |
  55 | 0.009862   109.67 |
  56 | 0.009861   109.67 |
  57 | 0.009877   109.84 |
  58 | 0.009892   110.01 |
  59 | 0.009881   109.89 |
  60 | 0.009865   109.71 |
  61 |  0.00987   109.76 |
  62 | 0.009839   109.42 |
  63 | 0.009841   109.44 |
  64 | 0.009824   109.26 |
  65 | 0.009811   109.11 |
  66 | 0.009816   109.16 |
  67 | 0.009806   109.06 |
  68 | 0.009798   108.96 |
  69 | 0.009797   108.96 |
  70 | 0.009782   108.78 |
  71 | 0.009782   108.78 |
  72 | 0.009766   108.60 |
  73 | 0.009777   108.72 |
  74 | 0.009769   108.64 |
  75 |  0.00977   108.65 |
  76 | 0.009767   108.62 |
  77 | 0.009763   108.57 |
  78 | 0.009754   108.47 |
  79 | 0.009745   108.37 |
  80 |  0.00974   108.31 |
  81 | 0.009742   108.34 |
  82 | 0.009741   108.33 |
  83 | 0.009726   108.16 |
  84 | 0.009716   108.05 |
  85 | 0.009706   107.94 |
  86 | 0.009704   107.92 |
  87 | 0.009706   107.94 |
  88 | 0.009699   107.86 |
  89 | 0.009695   107.81 |
  90 | 0.009696   107.83 |
  91 | 0.009686   107.71 |
  92 | 0.009688   107.74 |
  93 | 0.009687   107.73 |
  94 | 0.009687   107.73 |
  95 | 0.009682   107.68 |
  96 | 0.009666   107.50 |
  97 | 0.009663   107.46 |
  98 | 0.009664   107.47 |
  99 | 0.009659   107.42 |
 100 | 0.009657   107.39 |
[1] "Random Forest variable coefficients"
                      %IncMSE IncNodePurity
graph5           1.783524e-03  3.242529e-01
graph6           2.175502e-03  5.251893e-01
graph7           1.284628e-03  1.002975e-01
graph8           1.286148e-04  6.034698e-02
graph9           8.130102e-04  2.995612e-01
graph10          4.826946e-03  5.603371e-01
graph11          6.639525e-03  5.383511e-01
graph12          2.698985e-03  5.218922e-01
graph13          4.167798e-03  6.324694e-01
graph14          4.961470e-03  4.759306e-01
graph15          3.374220e-04  3.394469e-01
graph16          6.431314e-03  8.642049e-01
graph17          1.358981e-03  4.737882e-01
graph18          1.228093e-03  2.262340e-01
graph19          3.783148e-03  7.692216e-01
graph20          8.042317e-04  3.498242e-01
graph21          8.830524e-04  4.539134e-01
graph22          9.231506e-04  2.444093e-01
graph23          4.814621e-03  8.840237e-01
graph24          2.467690e-03  1.891810e-01
graph25          9.809192e-04  1.505797e-01
graph26          7.751472e-04  1.459810e-01
graph27          2.898223e-04  3.709413e-01
graph28          2.678307e-04  3.940987e-02
graph29          1.264473e-04  2.515157e-04
orbit0           3.717870e-04  2.945678e-01
orbit1           1.175182e-03  5.175870e-01
orbit2           2.837358e-03  3.462313e-01
orbit3           2.583321e-04  1.570395e-01
orbit4           1.472991e-03  3.999668e-01
orbit5           2.156938e-03  4.285949e-01
orbit6           1.570588e-03  6.507396e-01
orbit7           1.589818e-03  2.072846e-01
orbit8           2.017236e-03  5.192649e-01
orbit9           2.419117e-03  4.144975e-01
orbit10          1.235142e-03  1.473424e-01
orbit11          1.834649e-03  1.844196e-01
orbit12          7.935945e-04  2.363267e-01
orbit13          1.176981e-04  2.199184e-01
orbit14          1.330588e-04  3.557611e-02
orbit15          1.573324e-03  4.060043e-01
orbit16          5.764292e-03  5.734255e-01
orbit17          1.232973e-03  3.345135e-01
orbit18          3.926992e-03  6.151560e-01
orbit19          1.906849e-03  6.728395e-01
orbit20          4.739215e-03  4.544397e-01
orbit21          1.618052e-03  2.844780e-01
orbit22          4.078232e-03  5.238534e-01
orbit23          4.591874e-03  2.297099e-01
orbit24          5.830763e-03  7.570647e-01
orbit25          1.980381e-03  1.810478e-01
orbit26          2.357916e-03  1.108834e-01
orbit27          6.050494e-03  6.167750e-01
orbit28          5.546860e-03  4.620414e-01
orbit29          1.343427e-03  2.210041e-01
orbit30          3.090005e-04  2.025695e-01
orbit31          2.514574e-03  6.517164e-01
orbit32          2.203051e-03  2.550642e-01
orbit33          1.573229e-03  2.201532e-01
orbit34          1.071821e-03  3.258825e-01
orbit35          4.442614e-03  8.781837e-01
orbit36          1.127751e-03  4.007471e-01
orbit37          7.848649e-04  5.493254e-01
orbit38          2.448587e-03  4.544331e-01
orbit39          3.169759e-03  6.623606e-01
orbit40          5.762140e-04  2.955115e-01
orbit41          1.859616e-04  6.800512e-02
orbit42          7.386557e-05  1.625703e-01
orbit43          1.392562e-04  1.977364e-01
orbit44          1.452334e-03  1.001022e-01
orbit45          2.628261e-03  8.222868e-01
orbit46          1.207580e-04  2.209038e-01
orbit47          4.194662e-04  1.856235e-01
orbit48          4.175076e-04  1.040765e-01
orbit49          6.792245e-04  3.866963e-01
orbit50          8.857054e-04  2.880578e-01
orbit51          1.011342e-03  3.918993e-01
orbit52          3.796277e-03  3.402159e-01
orbit53          1.951642e-04  2.597013e-01
orbit54          1.315917e-03  4.213802e-01
orbit55          6.695279e-05  6.780269e-02
orbit56          3.199106e-03  8.301476e-01
orbit57          1.065289e-03  1.166024e-01
orbit58          9.782274e-04  6.629105e-02
orbit59          2.023502e-03  3.648555e-01
orbit60          3.752636e-04  2.111927e-01
orbit61          6.641218e-05  7.478654e-02
orbit62          5.055810e-04  3.683559e-01
orbit63          5.582172e-04  2.216595e-01
orbit64          3.164219e-05  5.579155e-02
orbit65          2.697614e-05  8.494522e-02
orbit66          1.393656e-03  1.207604e-01
orbit67         -2.985900e-06  1.425000e-02
orbit68          2.337271e-05  7.471765e-02
orbit69          8.679270e-05  8.169776e-02
orbit70          3.167436e-04  7.169103e-02
orbit71         -5.082678e-07  2.418699e-03
orbit72          2.849762e-08  3.621360e-02
AP               6.628994e-05  1.143801e-01
bet              1.002150e-02  1.762875e+00
ecc              9.674385e-05  1.648217e-01
eccrad           6.225127e-05  1.419603e-01
close            3.085023e-03  2.731786e-01
constraint       3.999748e-03  6.566529e-01
coreness         2.741146e-04  2.566180e-01
knn              1.903402e-03  1.048139e+00
hubscore         4.551477e-03  5.673165e-01
pagerank         2.509482e-03  1.247370e+00
trans            6.580257e-04  2.973140e-01
first            7.118474e-04  2.111253e-01
second           2.349884e-04  2.390093e-01
third            3.879758e-03  3.823702e-01
fourth           2.566981e-03  1.105472e+00
fifth            5.577864e-04  5.522669e-01
sixth            5.561462e-03  9.126061e-01
selfinter        1.888472e-06  1.201883e-01
V1               1.652110e-03  1.933260e+00
V2               1.553066e-03  1.686789e+00
evcent           6.219707e-03  6.497182e-01
upto_second      1.325255e-03  5.029100e-01
upto_third       1.429095e-03  4.170446e-01
upto_fourth      1.587338e-03  3.002950e-01
upto_fifth       3.775320e-03  5.478937e-01
upto_sixth       2.835865e-03  3.563613e-01
ratio1           1.928099e-03  8.594009e-01
ratio2           2.499391e-03  1.462020e+00
ratio3           4.671060e-03  8.704549e-01
ratio4           4.061784e-03  1.042607e+00
ratio5           1.170513e-03  2.362400e+00
ratio6           3.071167e-03  8.738467e-01
walktrap_vertex  2.324149e-03  1.260938e+00
bigcom1          2.385348e-04  1.786287e-01
bigcom2         -1.967629e-05  6.265428e-02
bigcom3          0.000000e+00  1.734723e-20
bigcom4          5.983504e-06  9.631533e-02
bigcom5          0.000000e+00  0.000000e+00
bigcom6          0.000000e+00  0.000000e+00
bigcom8          0.000000e+00  2.168404e-21
bigcom9          0.000000e+00  0.000000e+00
bigcom10         1.416006e-04  1.990701e-01
bigcom11         2.947793e-05  4.096070e-01
bigcom12         0.000000e+00  0.000000e+00
bigcom13         0.000000e+00  3.903128e-20
bigcom14         0.000000e+00  0.000000e+00
bigcom15         0.000000e+00  0.000000e+00
bigcom16         0.000000e+00  0.000000e+00
bigcom17         0.000000e+00  0.000000e+00
bigcom18         0.000000e+00  0.000000e+00
bigcom21         0.000000e+00  0.000000e+00
bigcom22         0.000000e+00  0.000000e+00
bigcom23         0.000000e+00  6.505213e-21
bigcom24         0.000000e+00  8.673617e-21
bigcom25         5.225347e-04  4.231596e-01
bigcom26         0.000000e+00  0.000000e+00
bigcom27         0.000000e+00  0.000000e+00
bigcom29         0.000000e+00  3.469447e-20
bigcom31         0.000000e+00  0.000000e+00
bigcom33         6.980965e-04  4.589529e-01
bigcom34         0.000000e+00  3.097809e-03
bigcom35         0.000000e+00  0.000000e+00
bigcom36         0.000000e+00  0.000000e+00
bigcom39         0.000000e+00  0.000000e+00
bigcom40         0.000000e+00  0.000000e+00
bigcom43         7.858040e-05  8.351419e-02
bigcom46         0.000000e+00  1.387779e-19
bigcom48         0.000000e+00  0.000000e+00
bigcom49         0.000000e+00  0.000000e+00
bigcom50         0.000000e+00  0.000000e+00
bigcom52         0.000000e+00  0.000000e+00
bigcom54         0.000000e+00  0.000000e+00
bigcom56         0.000000e+00  0.000000e+00
bigcom57         1.676654e-05  1.664756e-02
bigcom58         0.000000e+00  1.734723e-20
bigcom62         0.000000e+00  0.000000e+00
bigcom63         0.000000e+00  1.084202e-21
bigcom64         0.000000e+00  0.000000e+00
bigcom65         0.000000e+00  8.673617e-21
bigcom66         0.000000e+00  0.000000e+00
bigcom68        -3.143222e-06  2.240753e-01
bigcom69         0.000000e+00  0.000000e+00
bigcom70         0.000000e+00  8.673617e-21
bigcom71         0.000000e+00  0.000000e+00
bigcom72         0.000000e+00  0.000000e+00
bigcom77         0.000000e+00  3.469447e-20
bigcom79         0.000000e+00  0.000000e+00
bigcom80         0.000000e+00  0.000000e+00
bigcom82         0.000000e+00  0.000000e+00
bigcom83         0.000000e+00  2.602085e-20
bigcom86         0.000000e+00  0.000000e+00
bigcom87         1.575744e-06  4.793567e-01
bigcom88         0.000000e+00  8.333333e-03
bigcom90         0.000000e+00  0.000000e+00
bigcom92         0.000000e+00  0.000000e+00
bigcom94         0.000000e+00  0.000000e+00
bigcom96         0.000000e+00  0.000000e+00
bigcom98         0.000000e+00  0.000000e+00
bigcom99         0.000000e+00  8.673617e-21
bigcom100        0.000000e+00  1.734723e-20
bigcom102        0.000000e+00  0.000000e+00
bigcom103        0.000000e+00  0.000000e+00
bigcom104        0.000000e+00  0.000000e+00
bigcom107        0.000000e+00  0.000000e+00
bigcom108        0.000000e+00  0.000000e+00
bigcom109        0.000000e+00  0.000000e+00
bigcom110        0.000000e+00  8.673617e-21
bigcom125        0.000000e+00  6.662422e-18
bigcom133        0.000000e+00  0.000000e+00
bigcom141        0.000000e+00  0.000000e+00
bigcom142        0.000000e+00  8.673617e-21
bigcom143        0.000000e+00  4.336809e-21
bigcom145        0.000000e+00  0.000000e+00
bigcom158        0.000000e+00  0.000000e+00
bigcom162        0.000000e+00  8.673617e-21
bigcom177        4.502087e-05  3.278373e-01
bigcom194        0.000000e+00  0.000000e+00
bigcom208        0.000000e+00  0.000000e+00
bigcom220        0.000000e+00  2.602085e-20
bigcom227        0.000000e+00  0.000000e+00
bigcom229        0.000000e+00  0.000000e+00
bigcom247        0.000000e+00  8.673617e-21
bigcom252        0.000000e+00  0.000000e+00
bigcom255        0.000000e+00  0.000000e+00
bigcom258        0.000000e+00  0.000000e+00
bigcom266        0.000000e+00  0.000000e+00
bigcom269        0.000000e+00  0.000000e+00
bigcom273        0.000000e+00  0.000000e+00
bigcom274        0.000000e+00  0.000000e+00
bigcom276        0.000000e+00  0.000000e+00
bigcom284        0.000000e+00  0.000000e+00
bigcom290        0.000000e+00  2.168404e-21
bigcom292        0.000000e+00  0.000000e+00
bigcom294        0.000000e+00  0.000000e+00
bigcom295        0.000000e+00  1.734723e-20
bigcom296        0.000000e+00  0.000000e+00
bigcom297        5.084670e-07  3.784337e-01
bigcom302        0.000000e+00  0.000000e+00
bigcom303        0.000000e+00  0.000000e+00
bigcom307        0.000000e+00  0.000000e+00
bigcom311        0.000000e+00  0.000000e+00
bigcom313        0.000000e+00  8.673617e-21
bigcom318       -1.323275e-05  7.361865e-02
bigcom326        0.000000e+00  0.000000e+00
bigcom332        0.000000e+00  0.000000e+00
bigcom340        0.000000e+00  0.000000e+00
bigcom341        0.000000e+00  0.000000e+00
bigcom345        0.000000e+00  0.000000e+00
bigcom347        0.000000e+00  0.000000e+00
bigcom360        0.000000e+00  0.000000e+00
bigcom365        0.000000e+00  0.000000e+00
bigcom366        0.000000e+00  0.000000e+00
bigcom370        0.000000e+00  0.000000e+00
bigcom387        0.000000e+00  0.000000e+00
bigcom390       -6.737938e-06  5.735278e-01
bigcom398        0.000000e+00  0.000000e+00
bigcom408        0.000000e+00  0.000000e+00
bigcom417        0.000000e+00  0.000000e+00
bigcom419       -9.166904e-06  4.459517e-01
bigcom424        0.000000e+00  0.000000e+00
bigcom441        0.000000e+00  0.000000e+00
bigcom445        0.000000e+00  0.000000e+00
bigcom468        0.000000e+00  0.000000e+00
spin_vertex      1.552854e-03  1.514194e+00
membership_s1    0.000000e+00  0.000000e+00
membership_s3    6.189571e-06  1.317756e-01
membership_s4    1.101330e-03  6.581142e-01
membership_s5    0.000000e+00  8.673617e-21
membership_s6    0.000000e+00  0.000000e+00
membership_s7    0.000000e+00  0.000000e+00
membership_s8    1.844603e-05  1.276434e-01
membership_s9    0.000000e+00  0.000000e+00
membership_s10   4.129606e-05  1.539160e-01
membership_s11  -2.438788e-05  7.673200e-02
membership_s12   4.478015e-06  2.379427e-01
membership_s13   0.000000e+00  1.734723e-20
membership_s14   0.000000e+00  0.000000e+00
membership_s16   2.133018e-04  1.920413e-01
membership_s17   0.000000e+00  8.673617e-21
membership_s18   0.000000e+00  1.734723e-20
membership_s19   0.000000e+00  2.818926e-20
membership_s20   2.604533e-04  3.870094e-02
membership_s21   2.093038e-04  1.991935e-01
membership_s22   0.000000e+00  0.000000e+00
membership_s23   6.162703e-05  4.951815e-02
membership_s24   0.000000e+00  0.000000e+00
membership_s25   0.000000e+00  0.000000e+00
membership_s26  -2.730756e-05  5.641526e-02
membership_s27   0.000000e+00  0.000000e+00
membership_s28   0.000000e+00  8.673617e-21
membership_s30   0.000000e+00  0.000000e+00
membership_s31   4.439983e-05  1.210302e-01
membership_s32   0.000000e+00  1.919475e-02
membership_s33   0.000000e+00  7.589415e-21
membership_s34   0.000000e+00  8.673617e-21
membership_s35   0.000000e+00  0.000000e+00
membership_s36   0.000000e+00  0.000000e+00
membership_s37   4.016653e-06  3.347783e-02
membership_s38   7.690333e-05  1.177343e-01
adhesion         1.539955e-02  1.444236e+00
cohesion         1.511590e-02  1.377751e+00
inner            2.827556e-03  1.515814e+00
outer            1.188649e-02  2.263324e+00
ioratio          4.972365e-03  1.033738e+00
comsize          1.134576e-02  2.137201e+00
[1] "Dataset: all_CT Model GLM, run: 7 of 10 2015-06-08 08:59:24"
[1] "glmnet variable coefficients"
                     [,1]          [,2]
(Intercept)     -4.693181 -1.966802e+01
graph0           0.000000  2.443279e-03
graph1           0.000000  5.411798e-06
graph2           0.000000  1.905869e-03
graph3           0.000000  3.167911e-06
graph4           0.000000  0.000000e+00
graph5           0.000000  0.000000e+00
graph6           0.000000  0.000000e+00
graph7           0.000000  0.000000e+00
graph8           0.000000 -1.072036e-02
graph9           0.000000  0.000000e+00
graph10          0.000000  0.000000e+00
graph11          0.000000  0.000000e+00
graph12          0.000000  0.000000e+00
graph13          0.000000  0.000000e+00
graph14          0.000000  0.000000e+00
graph15          0.000000 -4.302437e-06
graph16          0.000000  0.000000e+00
graph17          0.000000  0.000000e+00
graph18          0.000000 -2.273728e-04
graph19          0.000000  0.000000e+00
graph20          0.000000  0.000000e+00
graph21          0.000000  4.211140e-06
graph22          0.000000  0.000000e+00
graph23          0.000000  0.000000e+00
graph24          0.000000  0.000000e+00
graph25          0.000000  0.000000e+00
graph26          0.000000  0.000000e+00
graph27          0.000000  0.000000e+00
graph28          0.000000  0.000000e+00
graph29          0.000000  2.693426e-03
orbit0           0.000000  1.998457e-03
orbit1           0.000000  4.362174e-04
orbit2           0.000000  0.000000e+00
orbit3           0.000000  5.009088e-04
orbit4           0.000000  3.223979e-06
orbit5           0.000000  3.509329e-08
orbit6           0.000000  0.000000e+00
orbit7           0.000000 -6.209722e-06
orbit8           0.000000  0.000000e+00
orbit9           0.000000  0.000000e+00
orbit10          0.000000 -3.039907e-05
orbit11          0.000000  0.000000e+00
orbit12          0.000000  0.000000e+00
orbit13          0.000000  0.000000e+00
orbit14          0.000000 -1.517953e-03
orbit15          0.000000 -2.145827e-06
orbit16          0.000000  0.000000e+00
orbit17          0.000000  5.606316e-07
orbit18          0.000000 -2.462800e-08
orbit19          0.000000  2.991594e-07
orbit20          0.000000 -9.114044e-08
orbit21          0.000000  0.000000e+00
orbit22          0.000000  5.465493e-08
orbit23          0.000000  0.000000e+00
orbit24          0.000000 -2.265356e-06
orbit25          0.000000  5.151475e-06
orbit26          0.000000  0.000000e+00
orbit27          0.000000 -1.689940e-06
orbit28          0.000000  1.291595e-06
orbit29          0.000000  2.345106e-05
orbit30          0.000000  3.553017e-06
orbit31          0.000000 -1.460130e-06
orbit32          0.000000 -7.137029e-06
orbit33          0.000000  0.000000e+00
orbit34          0.000000 -1.129064e-06
orbit35          0.000000  4.446264e-07
orbit36          0.000000 -3.675497e-07
orbit37          0.000000 -6.243594e-06
orbit38          0.000000  0.000000e+00
orbit39          0.000000 -3.003529e-06
orbit40          0.000000  6.981626e-06
orbit41          0.000000  0.000000e+00
orbit42          0.000000  0.000000e+00
orbit43          0.000000 -2.441722e-04
orbit44          0.000000 -4.038459e-05
orbit45          0.000000 -5.784324e-07
orbit46          0.000000 -1.352341e-05
orbit47          0.000000 -1.364633e-05
orbit48          0.000000  1.200546e-05
orbit49          0.000000  3.614814e-05
orbit50          0.000000 -9.888868e-06
orbit51          0.000000  1.337765e-04
orbit52          0.000000  2.344861e-05
orbit53          0.000000  0.000000e+00
orbit54          0.000000 -5.165558e-05
orbit55          0.000000  0.000000e+00
orbit56          0.000000  1.390484e-04
orbit57          0.000000  0.000000e+00
orbit58          0.000000  0.000000e+00
orbit59          0.000000 -3.524424e-04
orbit60          0.000000  0.000000e+00
orbit61          0.000000  0.000000e+00
orbit62          0.000000 -1.717907e-03
orbit63          0.000000  3.539591e-05
orbit64          0.000000 -1.216537e-03
orbit65          0.000000 -5.720790e-04
orbit66          0.000000  0.000000e+00
orbit67          0.000000  0.000000e+00
orbit68          0.000000  7.036975e-04
orbit69          0.000000  0.000000e+00
orbit70          0.000000  8.156980e-04
orbit71          0.000000  0.000000e+00
orbit72          0.000000  3.142202e-04
AP               0.000000 -1.561083e-01
bet              0.000000 -1.530408e-06
ecc              0.000000 -1.364809e-01
eccrad           0.000000  0.000000e+00
close            0.000000  0.000000e+00
constraint       0.000000 -1.693519e-01
coreness         0.000000  4.132732e-02
knn              0.000000 -1.166507e-02
hubscore         0.000000 -8.797503e-01
pagerank         0.000000 -8.300694e-01
trans            0.000000  1.813076e-01
first            0.000000  1.443046e-02
second           0.000000 -3.670944e-04
third            0.000000  7.963888e-07
fourth           0.000000 -3.866783e-05
fifth            0.000000  2.024844e-05
sixth            0.000000  0.000000e+00
selfinter        0.000000 -3.764780e-01
V1               0.000000  4.641075e+00
V2               0.000000 -3.786618e+00
evcent           0.000000  0.000000e+00
upto_second      0.000000 -2.147121e-07
upto_third       0.000000  0.000000e+00
upto_fourth      0.000000  0.000000e+00
upto_fifth       0.000000  0.000000e+00
upto_sixth       0.000000  1.907043e-05
ratio1           0.000000 -4.718240e-03
ratio2           0.000000 -2.722654e-02
ratio3           0.000000 -6.887642e-02
ratio4           0.000000  1.328943e-02
ratio5           0.000000 -2.773372e-01
ratio6           0.000000  4.024415e-05
walktrap_vertex  0.000000  1.663855e-01
bigcom1          0.000000 -3.378813e-01
bigcom2          0.000000 -3.806149e-01
bigcom3          0.000000 -1.963734e+00
bigcom4          0.000000 -1.276800e+00
bigcom5          0.000000 -1.997981e+00
bigcom6          0.000000 -1.627037e+00
bigcom8          0.000000 -1.595564e+00
bigcom9          0.000000 -8.504370e-01
bigcom10         0.000000  5.295229e-01
bigcom11         0.000000  1.453691e+00
bigcom12         0.000000 -5.089014e-01
bigcom13         0.000000 -1.943229e+00
bigcom14         0.000000 -1.093188e+00
bigcom15         0.000000 -1.329079e+00
bigcom16         0.000000 -1.607572e+00
bigcom17         0.000000 -1.407411e+00
bigcom18         0.000000 -1.319595e+00
bigcom21         0.000000 -9.155251e-01
bigcom22         0.000000 -4.997363e-02
bigcom23         0.000000 -1.575137e+00
bigcom24         0.000000 -1.794720e+00
bigcom25         0.000000  1.818838e-01
bigcom26         0.000000 -1.109898e+00
bigcom27         0.000000 -1.363932e+00
bigcom29         0.000000 -1.514015e+00
bigcom31         0.000000 -1.448323e+00
bigcom33         0.000000  5.411149e-01
bigcom34         0.000000 -4.683121e-01
bigcom35         0.000000 -2.543756e-01
bigcom36         0.000000 -2.189105e-03
bigcom39         0.000000 -1.310276e+00
bigcom40         0.000000 -1.001769e+00
bigcom43         0.000000  6.031571e-01
bigcom46         0.000000 -1.136686e+00
bigcom48         0.000000 -1.574541e+00
bigcom49         0.000000 -2.102101e-02
bigcom50         0.000000 -8.791341e-02
bigcom52         0.000000 -1.038529e+00
bigcom54         0.000000 -9.261525e-01
bigcom56         0.000000 -1.363438e+00
bigcom57         0.000000 -2.385316e-01
bigcom58         0.000000 -1.304199e+00
bigcom62         0.000000 -5.365961e-01
bigcom63         0.000000 -7.882607e-01
bigcom64         0.000000 -4.534129e-01
bigcom65         0.000000 -1.082355e+00
bigcom66         0.000000  0.000000e+00
bigcom68         0.000000  1.469642e+00
bigcom69         0.000000 -9.012064e-01
bigcom70         0.000000 -3.651586e-01
bigcom71         0.000000  0.000000e+00
bigcom72         0.000000 -9.877946e-01
bigcom77         0.000000 -3.421193e-01
bigcom79         0.000000 -1.655210e+00
bigcom80         0.000000 -7.870135e-01
bigcom82         0.000000 -1.247877e+00
bigcom83         0.000000 -2.126085e-02
bigcom86         0.000000 -3.836418e-01
bigcom87         0.000000  3.840775e+00
bigcom88         0.000000 -1.288914e+00
bigcom90         0.000000 -7.155924e-01
bigcom92         0.000000  0.000000e+00
bigcom94         0.000000 -1.692146e+00
bigcom96         0.000000 -1.378425e+00
bigcom98         0.000000 -1.157247e+00
bigcom99         0.000000 -1.154207e+00
bigcom100        0.000000 -7.997381e-01
bigcom102        0.000000 -4.474053e-02
bigcom103        0.000000 -6.461488e-01
bigcom104        0.000000 -8.670578e-01
bigcom107        0.000000  0.000000e+00
bigcom108        0.000000  0.000000e+00
bigcom109        0.000000 -1.736265e+00
bigcom110        0.000000 -1.567076e+00
bigcom125        0.000000 -6.274283e-01
bigcom133        0.000000 -9.812132e-01
bigcom141        0.000000 -2.999517e-01
bigcom142        0.000000 -1.420221e+00
bigcom143        0.000000 -1.438575e+00
bigcom145        0.000000 -1.867075e-01
bigcom158        0.000000 -3.679725e-01
bigcom162        0.000000 -1.476115e+00
bigcom177        0.000000  6.615682e-02
bigcom194        0.000000  0.000000e+00
bigcom208        0.000000 -1.329450e+00
bigcom220        0.000000 -1.084318e+00
bigcom227        0.000000 -1.208179e-02
bigcom229        0.000000 -2.756049e-01
bigcom247        0.000000 -1.600215e-01
bigcom252        0.000000 -7.351413e-01
bigcom255        0.000000 -1.180578e+00
bigcom258        0.000000 -1.339289e+00
bigcom266        0.000000 -1.356431e+00
bigcom269        0.000000 -2.398352e-01
bigcom273        0.000000 -1.715867e+00
bigcom274        0.000000 -1.207260e+00
bigcom276        0.000000 -2.133547e-01
bigcom284        0.000000 -8.790938e-01
bigcom290        0.000000 -1.644982e+00
bigcom292        0.000000 -8.728186e-01
bigcom294        0.000000 -6.026272e-01
bigcom295        0.000000 -1.782595e+00
bigcom296        0.000000 -1.049724e+00
bigcom297        0.000000  2.835897e+00
bigcom302        0.000000 -1.300075e+00
bigcom303        0.000000 -1.176660e+00
bigcom307        0.000000  0.000000e+00
bigcom311        0.000000 -1.219354e+00
bigcom313        0.000000 -1.056752e+00
bigcom318        0.000000  1.145468e+00
bigcom326        0.000000 -9.927017e-02
bigcom332        0.000000 -8.079583e-01
bigcom340        0.000000  0.000000e+00
bigcom341        0.000000 -1.124715e-02
bigcom345        0.000000 -1.090997e+00
bigcom347        0.000000  0.000000e+00
bigcom360        0.000000 -4.807773e-01
bigcom365        0.000000 -1.293806e+00
bigcom366        0.000000 -6.780853e-01
bigcom370        0.000000 -5.991639e-01
bigcom387        0.000000 -1.241778e+00
bigcom390        0.000000  1.945878e+00
bigcom398        0.000000 -7.303511e-01
bigcom408        0.000000 -1.335982e+00
bigcom417        0.000000 -5.762401e-01
bigcom419        0.000000  4.345264e+00
bigcom424        0.000000 -2.101483e-01
bigcom441        0.000000 -2.196041e-01
bigcom445        0.000000 -1.037255e+00
bigcom468        0.000000 -8.359517e-01
spin_vertex      0.000000 -7.267952e-01
membership_s1    0.000000 -1.540173e-02
membership_s3    0.000000  7.916775e-02
membership_s4    0.000000  1.281361e+00
membership_s5    0.000000 -6.029189e-01
membership_s6    0.000000 -9.959788e-01
membership_s7    0.000000 -1.463511e+00
membership_s8    0.000000 -3.260412e-01
membership_s9    0.000000 -1.042627e+00
membership_s10   0.000000 -5.261856e-01
membership_s11   0.000000  5.456833e-01
membership_s12   0.000000  2.665543e-01
membership_s13   0.000000 -1.458605e+00
membership_s14   0.000000 -7.669675e-01
membership_s16   0.000000  3.285371e-01
membership_s17   0.000000 -1.123124e+00
membership_s18   0.000000 -7.387847e-01
membership_s19   0.000000 -2.151532e+00
membership_s20   0.000000  1.581447e-01
membership_s21   0.000000  2.438644e-01
membership_s22   0.000000 -4.936416e-01
membership_s23   0.000000  1.308554e-01
membership_s24   0.000000 -1.201638e+00
membership_s25   0.000000 -1.066036e+00
membership_s26   0.000000  8.106806e-03
membership_s27   0.000000 -1.146439e+00
membership_s28   0.000000 -1.197101e+00
membership_s30   0.000000 -1.472732e+00
membership_s31   0.000000  4.891227e-02
membership_s32   0.000000 -1.455281e+00
membership_s33   0.000000 -1.568333e+00
membership_s34   0.000000 -8.222462e-01
membership_s35   0.000000 -5.611463e-01
membership_s36   0.000000 -3.666775e-01
membership_s37   0.000000 -4.871790e-01
membership_s38   0.000000  1.734140e-01
adhesion         0.000000 -7.314291e-04
cohesion         0.000000  0.000000e+00
inner            0.000000 -6.289804e-05
outer            0.000000  7.748517e-04
ioratio          0.000000 -2.072891e-04
comsize          0.000000  5.016547e-04
[1] "Dataset: all_CT Model GBM, run: 8 of 10 2015-06-08 09:01:09"
Iter   TrainDeviance   ValidDeviance   StepSize   Improve
     1        0.1873             nan     0.0100   -0.0001
     2        0.1870             nan     0.0100    0.0000
     3        0.1867             nan     0.0100    0.0001
     4        0.1864             nan     0.0100    0.0001
     5        0.1861             nan     0.0100   -0.0000
     6        0.1857             nan     0.0100    0.0001
     7        0.1855             nan     0.0100   -0.0000
     8        0.1852             nan     0.0100   -0.0000
     9        0.1850             nan     0.0100   -0.0000
    10        0.1845             nan     0.0100    0.0002
    20        0.1816             nan     0.0100   -0.0001
    40        0.1763             nan     0.0100   -0.0001
    60        0.1708             nan     0.0100    0.0000
    80        0.1656             nan     0.0100    0.0000
   100        0.1613             nan     0.0100   -0.0000
   120        0.1571             nan     0.0100   -0.0000
   140        0.1528             nan     0.0100   -0.0000
   151        0.1506             nan     0.0100   -0.0000

[1] "GBM variable coefficients"
                            var    rel.inf
ratio5                   ratio5 5.05732263
spin_vertex         spin_vertex 4.97775760
outer                     outer 4.79146659
V2                           V2 3.97030467
bet                         bet 3.52441912
inner                     inner 3.37536280
V1                           V1 3.35991631
pagerank               pagerank 3.00603371
comsize                 comsize 3.00575244
walktrap_vertex walktrap_vertex 2.99664911
membership_s4     membership_s4 2.08726261
knn                         knn 2.04610316
ratio1                   ratio1 1.94853506
graph19                 graph19 1.79543774
fourth                   fourth 1.72903227
orbit18                 orbit18 1.68402000
graph20                 graph20 1.41839675
orbit39                 orbit39 1.22061003
upto_fifth           upto_fifth 1.18520319
orbit19                 orbit19 1.16580006
adhesion               adhesion 1.16506349
bigcom11               bigcom11 1.12132050
orbit24                 orbit24 1.09873002
orbit45                 orbit45 1.08883009
ratio2                   ratio2 1.07166369
cohesion               cohesion 1.02492016
orbit31                 orbit31 0.93130131
ecc                         ecc 0.90388172
trans                     trans 0.89938832
graph17                 graph17 0.85892205
constraint           constraint 0.82969207
ratio4                   ratio4 0.82495592
bigcom25               bigcom25 0.81949180
graph23                 graph23 0.80601707
fifth                     fifth 0.76587768
graph5                   graph5 0.75145209
orbit50                 orbit50 0.71744318
bigcom33               bigcom33 0.70726018
graph12                 graph12 0.68840285
hubscore               hubscore 0.68612119
graph4                   graph4 0.68082412
sixth                     sixth 0.68024567
orbit1                   orbit1 0.65606602
orbit54                 orbit54 0.65133879
orbit61                 orbit61 0.63383857
orbit28                 orbit28 0.61735445
bigcom87               bigcom87 0.61120724
orbit36                 orbit36 0.60752519
orbit35                 orbit35 0.60412293
graph11                 graph11 0.60385577
membership_s12   membership_s12 0.58574783
graph13                 graph13 0.55839516
membership_s16   membership_s16 0.53055466
orbit21                 orbit21 0.50736786
orbit37                 orbit37 0.50608779
orbit47                 orbit47 0.49195748
orbit26                 orbit26 0.47158946
orbit20                 orbit20 0.46767567
second                   second 0.45235299
orbit10                 orbit10 0.44787090
graph1                   graph1 0.44425847
graph21                 graph21 0.42211930
graph16                 graph16 0.41219319
bigcom177             bigcom177 0.40657426
orbit17                 orbit17 0.38310787
orbit52                 orbit52 0.37658577
membership_s38   membership_s38 0.37452175
graph14                 graph14 0.37291855
orbit16                 orbit16 0.36724480
graph10                 graph10 0.36268170
graph9                   graph9 0.36213542
upto_sixth           upto_sixth 0.35815601
bigcom318             bigcom318 0.33377673
orbit15                 orbit15 0.33173045
third                     third 0.32089088
coreness               coreness 0.31998257
orbit38                 orbit38 0.31707185
orbit55                 orbit55 0.30656925
ratio3                   ratio3 0.30490146
graph3                   graph3 0.30308915
orbit63                 orbit63 0.29321862
orbit6                   orbit6 0.27951070
graph6                   graph6 0.27695745
ioratio                 ioratio 0.26584458
graph2                   graph2 0.25593783
graph22                 graph22 0.25581368
orbit9                   orbit9 0.24661516
orbit56                 orbit56 0.24309203
graph15                 graph15 0.24281971
orbit11                 orbit11 0.24207576
evcent                   evcent 0.22976369
graph0                   graph0 0.22786391
orbit4                   orbit4 0.22026566
orbit33                 orbit33 0.22017935
graph25                 graph25 0.21901634
orbit27                 orbit27 0.21520133
orbit60                 orbit60 0.21361233
orbit7                   orbit7 0.21255359
bigcom68               bigcom68 0.21240185
orbit13                 orbit13 0.21107828
orbit42                 orbit42 0.19270197
orbit30                 orbit30 0.17008218
selfinter             selfinter 0.16558983
orbit32                 orbit32 0.16523714
orbit40                 orbit40 0.16516827
orbit68                 orbit68 0.16506813
bigcom43               bigcom43 0.15840435
orbit51                 orbit51 0.15237517
membership_s3     membership_s3 0.14464580
orbit46                 orbit46 0.14457723
graph7                   graph7 0.14329433
orbit49                 orbit49 0.14222127
orbit64                 orbit64 0.14189256
membership_s21   membership_s21 0.13706080
orbit57                 orbit57 0.13472042
bigcom110             bigcom110 0.13110822
orbit22                 orbit22 0.12993684
upto_fourth         upto_fourth 0.12860819
orbit66                 orbit66 0.11975683
orbit25                 orbit25 0.11439269
orbit48                 orbit48 0.11224487
orbit69                 orbit69 0.10351988
orbit53                 orbit53 0.09696458
graph18                 graph18 0.08997982
orbit23                 orbit23 0.08629985
ratio6                   ratio6 0.08477644
membership_s33   membership_s33 0.08337658
bigcom2                 bigcom2 0.08290625
graph24                 graph24 0.07951058
AP                           AP 0.07925965
orbit41                 orbit41 0.07804169
graph26                 graph26 0.07009252
bigcom10               bigcom10 0.06514684
graph27                 graph27 0.06063309
orbit2                   orbit2 0.05967340
membership_s9     membership_s9 0.05809501
orbit59                 orbit59 0.05493521
orbit12                 orbit12 0.04731344
membership_s10   membership_s10 0.03405439
orbit5                   orbit5 0.03108198
graph8                   graph8 0.03104826
membership_s31   membership_s31 0.02965637
membership_s37   membership_s37 0.02337829
membership_s8     membership_s8 0.02149495
membership_s11   membership_s11 0.01955247
orbit65                 orbit65 0.01791237
orbit44                 orbit44 0.01577798
graph28                 graph28 0.00000000
graph29                 graph29 0.00000000
orbit0                   orbit0 0.00000000
orbit3                   orbit3 0.00000000
orbit8                   orbit8 0.00000000
orbit14                 orbit14 0.00000000
orbit29                 orbit29 0.00000000
orbit34                 orbit34 0.00000000
orbit43                 orbit43 0.00000000
orbit58                 orbit58 0.00000000
orbit62                 orbit62 0.00000000
orbit67                 orbit67 0.00000000
orbit70                 orbit70 0.00000000
orbit71                 orbit71 0.00000000
orbit72                 orbit72 0.00000000
eccrad                   eccrad 0.00000000
close                     close 0.00000000
first                     first 0.00000000
upto_second         upto_second 0.00000000
upto_third           upto_third 0.00000000
bigcom1                 bigcom1 0.00000000
bigcom3                 bigcom3 0.00000000
bigcom4                 bigcom4 0.00000000
bigcom5                 bigcom5 0.00000000
bigcom6                 bigcom6 0.00000000
bigcom8                 bigcom8 0.00000000
bigcom9                 bigcom9 0.00000000
bigcom12               bigcom12 0.00000000
bigcom13               bigcom13 0.00000000
bigcom14               bigcom14 0.00000000
bigcom15               bigcom15 0.00000000
bigcom16               bigcom16 0.00000000
bigcom17               bigcom17 0.00000000
bigcom18               bigcom18 0.00000000
bigcom21               bigcom21 0.00000000
bigcom22               bigcom22 0.00000000
bigcom23               bigcom23 0.00000000
bigcom24               bigcom24 0.00000000
bigcom26               bigcom26 0.00000000
bigcom27               bigcom27 0.00000000
bigcom29               bigcom29 0.00000000
bigcom31               bigcom31 0.00000000
bigcom34               bigcom34 0.00000000
bigcom35               bigcom35 0.00000000
bigcom36               bigcom36 0.00000000
bigcom39               bigcom39 0.00000000
bigcom40               bigcom40 0.00000000
bigcom46               bigcom46 0.00000000
bigcom48               bigcom48 0.00000000
bigcom49               bigcom49 0.00000000
bigcom50               bigcom50 0.00000000
bigcom52               bigcom52 0.00000000
bigcom54               bigcom54 0.00000000
bigcom56               bigcom56 0.00000000
bigcom57               bigcom57 0.00000000
bigcom58               bigcom58 0.00000000
bigcom62               bigcom62 0.00000000
bigcom63               bigcom63 0.00000000
bigcom64               bigcom64 0.00000000
bigcom65               bigcom65 0.00000000
bigcom66               bigcom66 0.00000000
bigcom69               bigcom69 0.00000000
bigcom70               bigcom70 0.00000000
bigcom71               bigcom71 0.00000000
bigcom72               bigcom72 0.00000000
bigcom77               bigcom77 0.00000000
bigcom79               bigcom79 0.00000000
bigcom80               bigcom80 0.00000000
bigcom82               bigcom82 0.00000000
bigcom83               bigcom83 0.00000000
bigcom86               bigcom86 0.00000000
bigcom88               bigcom88 0.00000000
bigcom90               bigcom90 0.00000000
bigcom92               bigcom92 0.00000000
bigcom94               bigcom94 0.00000000
bigcom96               bigcom96 0.00000000
bigcom98               bigcom98 0.00000000
bigcom99               bigcom99 0.00000000
bigcom100             bigcom100 0.00000000
bigcom102             bigcom102 0.00000000
bigcom103             bigcom103 0.00000000
bigcom104             bigcom104 0.00000000
bigcom107             bigcom107 0.00000000
bigcom108             bigcom108 0.00000000
bigcom109             bigcom109 0.00000000
bigcom125             bigcom125 0.00000000
bigcom133             bigcom133 0.00000000
bigcom141             bigcom141 0.00000000
bigcom142             bigcom142 0.00000000
bigcom143             bigcom143 0.00000000
bigcom145             bigcom145 0.00000000
bigcom158             bigcom158 0.00000000
bigcom162             bigcom162 0.00000000
bigcom194             bigcom194 0.00000000
bigcom208             bigcom208 0.00000000
bigcom220             bigcom220 0.00000000
bigcom227             bigcom227 0.00000000
bigcom229             bigcom229 0.00000000
bigcom247             bigcom247 0.00000000
bigcom252             bigcom252 0.00000000
bigcom255             bigcom255 0.00000000
bigcom258             bigcom258 0.00000000
bigcom266             bigcom266 0.00000000
bigcom269             bigcom269 0.00000000
bigcom273             bigcom273 0.00000000
bigcom274             bigcom274 0.00000000
bigcom276             bigcom276 0.00000000
bigcom284             bigcom284 0.00000000
bigcom290             bigcom290 0.00000000
bigcom292             bigcom292 0.00000000
bigcom294             bigcom294 0.00000000
bigcom295             bigcom295 0.00000000
bigcom296             bigcom296 0.00000000
bigcom297             bigcom297 0.00000000
bigcom302             bigcom302 0.00000000
bigcom303             bigcom303 0.00000000
bigcom307             bigcom307 0.00000000
bigcom311             bigcom311 0.00000000
bigcom313             bigcom313 0.00000000
bigcom326             bigcom326 0.00000000
bigcom332             bigcom332 0.00000000
bigcom340             bigcom340 0.00000000
bigcom341             bigcom341 0.00000000
bigcom345             bigcom345 0.00000000
bigcom347             bigcom347 0.00000000
bigcom360             bigcom360 0.00000000
bigcom365             bigcom365 0.00000000
bigcom366             bigcom366 0.00000000
bigcom370             bigcom370 0.00000000
bigcom387             bigcom387 0.00000000
bigcom390             bigcom390 0.00000000
bigcom398             bigcom398 0.00000000
bigcom408             bigcom408 0.00000000
bigcom417             bigcom417 0.00000000
bigcom419             bigcom419 0.00000000
bigcom424             bigcom424 0.00000000
bigcom441             bigcom441 0.00000000
bigcom445             bigcom445 0.00000000
bigcom468             bigcom468 0.00000000
membership_s1     membership_s1 0.00000000
membership_s5     membership_s5 0.00000000
membership_s6     membership_s6 0.00000000
membership_s7     membership_s7 0.00000000
membership_s13   membership_s13 0.00000000
membership_s14   membership_s14 0.00000000
membership_s17   membership_s17 0.00000000
membership_s18   membership_s18 0.00000000
membership_s19   membership_s19 0.00000000
membership_s20   membership_s20 0.00000000
membership_s22   membership_s22 0.00000000
membership_s23   membership_s23 0.00000000
membership_s24   membership_s24 0.00000000
membership_s25   membership_s25 0.00000000
membership_s26   membership_s26 0.00000000
membership_s27   membership_s27 0.00000000
membership_s28   membership_s28 0.00000000
membership_s30   membership_s30 0.00000000
membership_s32   membership_s32 0.00000000
membership_s34   membership_s34 0.00000000
membership_s35   membership_s35 0.00000000
membership_s36   membership_s36 0.00000000
[1] "Dataset: all_CT Model RF, run: 8 of 10 2015-06-08 09:03:16"
     |      Out-of-bag   |
Tree |      MSE  %Var(y) |
   1 |  0.01847   210.22 |
   2 |  0.01715   195.16 |
   3 |  0.01664   189.34 |
   4 |  0.01658   188.70 |
   5 |  0.01502   170.91 |
   6 |  0.01406   160.04 |
   7 |  0.01361   154.90 |
   8 |  0.01281   145.82 |
   9 |  0.01222   139.10 |
  10 |  0.01176   133.83 |
  11 |  0.01146   130.47 |
  12 |  0.01132   128.85 |
  13 |  0.01114   126.80 |
  14 |   0.0109   124.06 |
  15 |   0.0108   122.95 |
  16 |  0.01086   123.57 |
  17 |  0.01066   121.35 |
  18 |  0.01054   119.95 |
  19 |  0.01047   119.21 |
  20 |  0.01039   118.23 |
  21 |  0.01039   118.26 |
  22 |  0.01033   117.62 |
  23 |  0.01026   116.82 |
  24 |  0.01019   115.94 |
  25 |  0.01014   115.39 |
  26 |   0.0101   114.93 |
  27 |  0.01003   114.12 |
  28 | 0.009976   113.54 |
  29 | 0.009954   113.29 |
  30 |  0.00992   112.90 |
  31 | 0.009936   113.08 |
  32 | 0.009939   113.13 |
  33 | 0.009911   112.81 |
  34 | 0.009844   112.04 |
  35 |  0.00982   111.77 |
  36 | 0.009801   111.55 |
  37 | 0.009787   111.39 |
  38 | 0.009767   111.17 |
  39 | 0.009741   110.87 |
  40 | 0.009735   110.80 |
  41 | 0.009745   110.91 |
  42 | 0.009745   110.92 |
  43 | 0.009734   110.79 |
  44 | 0.009696   110.35 |
  45 | 0.009663   109.98 |
  46 | 0.009666   110.02 |
  47 |  0.00964   109.72 |
  48 | 0.009623   109.52 |
  49 | 0.009626   109.56 |
  50 | 0.009592   109.17 |
  51 | 0.009592   109.17 |
  52 | 0.009583   109.07 |
  53 | 0.009554   108.74 |
  54 | 0.009552   108.72 |
  55 | 0.009543   108.61 |
  56 | 0.009539   108.57 |
  57 | 0.009527   108.44 |
  58 | 0.009524   108.40 |
  59 | 0.009527   108.44 |
  60 | 0.009514   108.29 |
  61 | 0.009512   108.27 |
  62 | 0.009499   108.11 |
  63 | 0.009494   108.06 |
  64 |  0.00949   108.01 |
  65 |  0.00949   108.01 |
  66 | 0.009489   108.00 |
  67 | 0.009481   107.90 |
  68 | 0.009464   107.71 |
  69 | 0.009457   107.63 |
  70 | 0.009448   107.54 |
  71 | 0.009446   107.51 |
  72 | 0.009451   107.56 |
  73 | 0.009449   107.54 |
  74 | 0.009459   107.66 |
  75 | 0.009446   107.51 |
  76 | 0.009444   107.49 |
  77 | 0.009437   107.40 |
  78 | 0.009435   107.38 |
  79 | 0.009434   107.37 |
  80 | 0.009433   107.37 |
  81 | 0.009437   107.40 |
  82 | 0.009427   107.30 |
  83 | 0.009421   107.22 |
  84 | 0.009428   107.30 |
  85 | 0.009429   107.32 |
  86 |  0.00943   107.33 |
  87 | 0.009424   107.26 |
  88 | 0.009432   107.35 |
  89 | 0.009436   107.40 |
  90 | 0.009427   107.29 |
  91 | 0.009436   107.39 |
  92 | 0.009429   107.32 |
  93 | 0.009427   107.29 |
  94 | 0.009423   107.24 |
  95 | 0.009416   107.17 |
  96 | 0.009419   107.21 |
  97 |  0.00942   107.21 |
  98 | 0.009416   107.17 |
  99 | 0.009406   107.06 |
 100 | 0.009413   107.14 |
[1] "Random Forest variable coefficients"
                      %IncMSE IncNodePurity
graph5           1.074007e-03  3.505476e-01
graph6           1.083228e-03  4.877686e-01
graph7           4.776951e-04  1.742691e-01
graph8           1.366924e-05  3.280220e-02
graph9           3.511991e-04  3.808936e-01
graph10          5.025412e-03  7.121932e-01
graph11          2.378205e-03  6.272966e-01
graph12          2.972209e-03  3.438123e-01
graph13          5.068647e-03  6.804364e-01
graph14          1.882337e-03  5.538619e-01
graph15          2.295156e-03  3.596988e-01
graph16          4.344668e-03  6.168776e-01
graph17          3.160275e-03  6.486428e-01
graph18          8.194837e-04  6.525025e-02
graph19          3.632922e-03  7.033531e-01
graph20          1.528242e-03  4.101499e-01
graph21          2.660087e-03  4.530958e-01
graph22          4.867916e-04  4.568758e-01
graph23          3.100887e-03  7.375974e-01
graph24          8.143352e-04  1.825084e-01
graph25          7.130799e-04  1.308436e-01
graph26          9.216559e-04  3.169445e-01
graph27          2.759051e-06  1.207826e-01
graph28          1.082407e-04  9.819864e-02
graph29          4.536992e-04  2.227495e-03
orbit0           5.693526e-04  1.576815e-01
orbit1           8.963370e-04  4.669615e-01
orbit2           2.350735e-03  2.466673e-01
orbit3           1.866690e-04  1.777923e-01
orbit4           2.063042e-03  3.343931e-01
orbit5           3.318605e-03  4.609483e-01
orbit6           3.418950e-03  5.982074e-01
orbit7           3.092700e-03  3.396150e-01
orbit8           3.944087e-03  4.156144e-01
orbit9           2.221855e-03  5.370201e-01
orbit10          3.609769e-03  1.322883e-01
orbit11          1.311454e-03  1.488934e-01
orbit12          1.133198e-04  1.867998e-01
orbit13          7.813903e-05  1.510597e-01
orbit14          1.610435e-04  3.410306e-02
orbit15          1.685888e-03  4.542057e-01
orbit16          2.515469e-03  5.462343e-01
orbit17          1.412810e-03  4.652138e-01
orbit18          4.242881e-03  7.618600e-01
orbit19          3.260103e-03  6.217793e-01
orbit20          6.660411e-03  7.562882e-01
orbit21          4.977362e-03  3.141857e-01
orbit22          3.927497e-03  6.467256e-01
orbit23          1.570506e-03  2.529895e-01
orbit24          1.516213e-03  5.042964e-01
orbit25          3.756098e-03  2.610759e-01
orbit26          2.435419e-04  1.861932e-01
orbit27          2.045309e-03  5.180604e-01
orbit28          2.047943e-03  4.394377e-01
orbit29          2.320168e-03  2.402119e-01
orbit30          3.193504e-04  1.729258e-01
orbit31          6.177333e-03  8.397289e-01
orbit32          1.520885e-03  2.834656e-01
orbit33          2.178953e-03  1.969673e-01
orbit34          1.657328e-03  5.775598e-01
orbit35          3.461351e-03  7.581800e-01
orbit36          1.190948e-03  3.349506e-01
orbit37          2.067574e-03  4.015650e-01
orbit38          4.238252e-03  4.108503e-01
orbit39          4.189478e-03  8.167096e-01
orbit40          2.881188e-04  1.537818e-01
orbit41          5.688560e-05  1.290012e-01
orbit42          1.753437e-04  1.420707e-01
orbit43          2.547038e-04  1.692333e-01
orbit44          1.048743e-04  1.095934e-01
orbit45          5.217366e-03  6.354466e-01
orbit46          1.504155e-03  1.654086e-01
orbit47          8.883413e-04  2.683948e-01
orbit48          1.957915e-04  1.797427e-01
orbit49          1.173117e-03  3.252500e-01
orbit50          1.649734e-04  2.497558e-01
orbit51          3.867864e-04  3.571343e-01
orbit52          2.268134e-03  3.845835e-01
orbit53          1.399910e-03  2.177843e-01
orbit54          8.698995e-04  4.738548e-01
orbit55         -9.440399e-06  1.243182e-01
orbit56          2.907945e-03  8.409293e-01
orbit57          5.002438e-04  1.045349e-01
orbit58          8.345258e-04  9.340790e-02
orbit59          5.581954e-04  8.175184e-02
orbit60          4.217061e-04  2.002322e-01
orbit61          6.003997e-04  1.905994e-01
orbit62          3.664306e-04  2.186266e-01
orbit63          3.242380e-04  2.161993e-01
orbit64          8.811309e-05  9.923923e-02
orbit65          1.442262e-04  1.504857e-01
orbit66          9.064065e-04  5.012375e-02
orbit67          3.927255e-06  3.143691e-03
orbit68          1.337963e-05  8.250805e-02
orbit69          6.762484e-05  5.364061e-02
orbit70          5.154835e-04  6.930426e-02
orbit71          5.358630e-05  4.596646e-02
orbit72          1.836539e-04  1.035878e-02
AP               2.450634e-04  1.572054e-01
bet              7.481201e-03  1.700800e+00
ecc              9.450919e-05  1.537311e-01
eccrad           2.293809e-04  1.587384e-01
close            2.809385e-03  3.911167e-01
constraint       3.378638e-03  6.073209e-01
coreness         6.569526e-04  3.538028e-01
knn              1.791269e-03  9.168133e-01
hubscore         6.531072e-03  4.844806e-01
pagerank         1.889150e-03  9.793191e-01
trans            1.445349e-03  4.489321e-01
first            1.641120e-03  3.126416e-01
second           7.028824e-04  3.070180e-01
third            6.638121e-03  6.348508e-01
fourth           1.699172e-03  7.933658e-01
fifth            2.153298e-03  7.223652e-01
sixth            2.504601e-03  7.798074e-01
selfinter        3.977339e-05  1.925659e-01
V1               1.979331e-03  1.708776e+00
V2               1.860053e-03  1.918545e+00
evcent           4.256433e-03  5.945246e-01
upto_second      4.293922e-04  3.202941e-01
upto_third       1.634242e-03  3.243434e-01
upto_fourth      4.737868e-03  4.831844e-01
upto_fifth       1.073148e-03  5.516059e-01
upto_sixth       1.559783e-03  3.811724e-01
ratio1           1.649288e-03  6.399852e-01
ratio2           1.899988e-03  1.171285e+00
ratio3           6.644508e-03  1.010457e+00
ratio4           2.553865e-03  8.398269e-01
ratio5           2.294382e-03  2.036378e+00
ratio6           3.975575e-03  1.115080e+00
walktrap_vertex  2.273725e-03  1.186622e+00
bigcom1          2.405884e-04  5.712459e-02
bigcom2          1.862480e-05  5.752710e-02
bigcom3          0.000000e+00  4.336809e-20
bigcom4          2.743484e-06  1.333333e-02
bigcom5          0.000000e+00  0.000000e+00
bigcom6          0.000000e+00  0.000000e+00
bigcom8          0.000000e+00  0.000000e+00
bigcom9          0.000000e+00  1.249001e-18
bigcom10         1.128703e-04  1.967167e-01
bigcom11         9.780387e-05  4.690829e-01
bigcom12         0.000000e+00  0.000000e+00
bigcom13         0.000000e+00  0.000000e+00
bigcom14         0.000000e+00  0.000000e+00
bigcom15         0.000000e+00  0.000000e+00
bigcom16         0.000000e+00  1.734723e-20
bigcom17         0.000000e+00  0.000000e+00
bigcom18         0.000000e+00  0.000000e+00
bigcom21         0.000000e+00  0.000000e+00
bigcom22         0.000000e+00  0.000000e+00
bigcom23         0.000000e+00  1.387779e-19
bigcom24         0.000000e+00  0.000000e+00
bigcom25         5.535142e-04  5.231744e-01
bigcom26         0.000000e+00  0.000000e+00
bigcom27         0.000000e+00  0.000000e+00
bigcom29         0.000000e+00  2.081668e-19
bigcom31         0.000000e+00  0.000000e+00
bigcom33         7.384875e-04  3.780463e-01
bigcom34         5.144687e-06  1.947309e-02
bigcom35         0.000000e+00  0.000000e+00
bigcom36         0.000000e+00  0.000000e+00
bigcom39         0.000000e+00  0.000000e+00
bigcom40         0.000000e+00  0.000000e+00
bigcom43         7.526592e-05  9.184589e-02
bigcom46         0.000000e+00  0.000000e+00
bigcom48         0.000000e+00  0.000000e+00
bigcom49         0.000000e+00  0.000000e+00
bigcom50         0.000000e+00  0.000000e+00
bigcom52         0.000000e+00  0.000000e+00
bigcom54         0.000000e+00  0.000000e+00
bigcom56         0.000000e+00  0.000000e+00
bigcom57         3.264879e-06  7.588950e-02
bigcom58         0.000000e+00  0.000000e+00
bigcom62         0.000000e+00  0.000000e+00
bigcom63         0.000000e+00  2.081668e-19
bigcom64         0.000000e+00  2.775558e-19
bigcom65         0.000000e+00  0.000000e+00
bigcom66         0.000000e+00  1.387779e-19
bigcom68         9.143253e-06  2.167912e-01
bigcom69         0.000000e+00  0.000000e+00
bigcom70         0.000000e+00  0.000000e+00
bigcom71         0.000000e+00  0.000000e+00
bigcom72         0.000000e+00  0.000000e+00
bigcom77         0.000000e+00  0.000000e+00
bigcom79         0.000000e+00  3.469447e-20
bigcom80         0.000000e+00  0.000000e+00
bigcom82         0.000000e+00  0.000000e+00
bigcom83         0.000000e+00  0.000000e+00
bigcom86         0.000000e+00  0.000000e+00
bigcom87        -2.171573e-05  3.184638e-01
bigcom88         0.000000e+00  0.000000e+00
bigcom90         0.000000e+00  0.000000e+00
bigcom92         0.000000e+00  0.000000e+00
bigcom94         0.000000e+00  0.000000e+00
bigcom96         0.000000e+00  0.000000e+00
bigcom98         0.000000e+00  0.000000e+00
bigcom99         0.000000e+00  0.000000e+00
bigcom100        0.000000e+00  0.000000e+00
bigcom102        0.000000e+00  0.000000e+00
bigcom103        0.000000e+00  0.000000e+00
bigcom104        0.000000e+00  0.000000e+00
bigcom107        0.000000e+00  0.000000e+00
bigcom108        0.000000e+00  0.000000e+00
bigcom109        0.000000e+00  0.000000e+00
bigcom110        1.839203e-05  4.973913e-01
bigcom125        0.000000e+00  0.000000e+00
bigcom133        0.000000e+00  0.000000e+00
bigcom141        0.000000e+00  0.000000e+00
bigcom142        0.000000e+00  0.000000e+00
bigcom143        0.000000e+00  1.387779e-19
bigcom145        0.000000e+00  0.000000e+00
bigcom158        0.000000e+00  1.387779e-19
bigcom162        0.000000e+00  0.000000e+00
bigcom177        3.786782e-05  2.364864e-01
bigcom194        0.000000e+00  2.081668e-19
bigcom208        0.000000e+00  0.000000e+00
bigcom220        0.000000e+00  2.081668e-19
bigcom227        0.000000e+00  0.000000e+00
bigcom229        0.000000e+00  0.000000e+00
bigcom247        0.000000e+00  2.775558e-19
bigcom252        0.000000e+00  0.000000e+00
bigcom255        0.000000e+00  0.000000e+00
bigcom258        0.000000e+00  0.000000e+00
bigcom266        0.000000e+00  0.000000e+00
bigcom269        0.000000e+00  0.000000e+00
bigcom273        0.000000e+00  0.000000e+00
bigcom274        0.000000e+00  0.000000e+00
bigcom276        0.000000e+00  0.000000e+00
bigcom284        0.000000e+00  0.000000e+00
bigcom290        0.000000e+00  0.000000e+00
bigcom292        0.000000e+00  0.000000e+00
bigcom294        0.000000e+00  1.387779e-19
bigcom295        0.000000e+00  0.000000e+00
bigcom296        0.000000e+00  0.000000e+00
bigcom297       -1.737865e-05  5.011089e-01
bigcom302        0.000000e+00  1.387779e-19
bigcom303        3.441630e-08  2.818887e-04
bigcom307        0.000000e+00  0.000000e+00
bigcom311        0.000000e+00  0.000000e+00
bigcom313        0.000000e+00  0.000000e+00
bigcom318       -1.535667e-05  9.195871e-02
bigcom326        0.000000e+00  0.000000e+00
bigcom332        0.000000e+00  0.000000e+00
bigcom340        0.000000e+00  0.000000e+00
bigcom341        0.000000e+00  0.000000e+00
bigcom345        0.000000e+00  0.000000e+00
bigcom347        0.000000e+00  0.000000e+00
bigcom360        0.000000e+00  1.387779e-19
bigcom365        0.000000e+00  0.000000e+00
bigcom366        0.000000e+00  0.000000e+00
bigcom370        0.000000e+00  0.000000e+00
bigcom387        0.000000e+00  0.000000e+00
bigcom390        2.986958e-06  5.733980e-01
bigcom398        0.000000e+00  0.000000e+00
bigcom408        0.000000e+00  0.000000e+00
bigcom417        0.000000e+00  1.387779e-19
bigcom419       -1.485124e-06  5.215416e-01
bigcom424        0.000000e+00  0.000000e+00
bigcom441        0.000000e+00  0.000000e+00
bigcom445        0.000000e+00  0.000000e+00
bigcom468        0.000000e+00  0.000000e+00
spin_vertex      2.313393e-03  1.398188e+00
membership_s1    0.000000e+00  1.387779e-19
membership_s3    4.571238e-05  2.282302e-01
membership_s4    9.938353e-04  6.083167e-01
membership_s5    0.000000e+00  0.000000e+00
membership_s6    0.000000e+00  0.000000e+00
membership_s7    0.000000e+00  0.000000e+00
membership_s8    9.499504e-06  1.249954e-01
membership_s9   -2.549380e-05  1.226002e-01
membership_s10   2.111727e-06  1.129458e-01
membership_s11   1.437555e-05  6.793540e-02
membership_s12   1.875347e-04  3.566565e-01
membership_s13   0.000000e+00  0.000000e+00
membership_s14   0.000000e+00  2.775558e-19
membership_s16   1.336499e-04  1.317568e-01
membership_s17   0.000000e+00  1.561251e-19
membership_s18   0.000000e+00  0.000000e+00
membership_s19   0.000000e+00  0.000000e+00
membership_s20   3.417200e-05  3.994045e-02
membership_s21   8.500877e-05  2.716558e-01
membership_s22   0.000000e+00  1.387779e-19
membership_s23   0.000000e+00  0.000000e+00
membership_s24   0.000000e+00  1.387779e-19
membership_s25   0.000000e+00  0.000000e+00
membership_s26   5.703740e-06  4.349459e-02
membership_s27   0.000000e+00  0.000000e+00
membership_s28   0.000000e+00  0.000000e+00
membership_s30   0.000000e+00  1.387779e-19
membership_s31   4.265812e-05  1.617761e-01
membership_s32   0.000000e+00  6.331741e-19
membership_s33   2.457776e-06  1.199159e-02
membership_s34   0.000000e+00  0.000000e+00
membership_s35   0.000000e+00  0.000000e+00
membership_s36   0.000000e+00  0.000000e+00
membership_s37   2.407504e-06  4.486890e-02
membership_s38   1.039555e-04  1.525262e-01
adhesion         8.945376e-03  1.227257e+00
cohesion         1.041711e-02  1.263941e+00
inner            3.367097e-03  2.159897e+00
outer            5.755358e-03  2.065093e+00
ioratio          3.396127e-03  1.278603e+00
comsize          6.445859e-03  1.965087e+00
[1] "Dataset: all_CT Model GLM, run: 8 of 10 2015-06-08 09:07:12"
[1] "glmnet variable coefficients"
                     [,1]          [,2]
(Intercept)     -4.716773 -2.026408e+01
graph0           0.000000  2.091763e-03
graph1           0.000000  1.674467e-05
graph2           0.000000  1.750729e-03
graph3           0.000000  8.015363e-06
graph4           0.000000  0.000000e+00
graph5           0.000000 -5.229134e-06
graph6           0.000000  0.000000e+00
graph7           0.000000  0.000000e+00
graph8           0.000000 -8.776020e-03
graph9           0.000000  0.000000e+00
graph10          0.000000  0.000000e+00
graph11          0.000000  0.000000e+00
graph12          0.000000  0.000000e+00
graph13          0.000000  0.000000e+00
graph14          0.000000  0.000000e+00
graph15          0.000000 -8.435080e-06
graph16          0.000000  0.000000e+00
graph17          0.000000  0.000000e+00
graph18          0.000000 -2.765298e-04
graph19          0.000000  0.000000e+00
graph20          0.000000  0.000000e+00
graph21          0.000000  1.322181e-05
graph22          0.000000  0.000000e+00
graph23          0.000000  0.000000e+00
graph24          0.000000  0.000000e+00
graph25          0.000000  0.000000e+00
graph26          0.000000  0.000000e+00
graph27          0.000000  0.000000e+00
graph28          0.000000  0.000000e+00
graph29          0.000000  1.675620e-03
orbit0           0.000000  3.375953e-03
orbit1           0.000000  9.233888e-05
orbit2           0.000000  0.000000e+00
orbit3           0.000000  4.408939e-04
orbit4           0.000000  2.579007e-06
orbit5           0.000000  9.866097e-07
orbit6           0.000000  4.567551e-06
orbit7           0.000000 -7.710245e-06
orbit8           0.000000 -5.143297e-10
orbit9           0.000000 -5.974381e-05
orbit10          0.000000 -1.501085e-07
orbit11          0.000000  0.000000e+00
orbit12          0.000000  0.000000e+00
orbit13          0.000000  0.000000e+00
orbit14          0.000000 -1.028637e-03
orbit15          0.000000 -1.523105e-06
orbit16          0.000000  0.000000e+00
orbit17          0.000000  1.521361e-07
orbit18          0.000000  3.693982e-10
orbit19          0.000000  3.721157e-07
orbit20          0.000000 -8.340625e-08
orbit21          0.000000  0.000000e+00
orbit22          0.000000  3.773398e-08
orbit23          0.000000  0.000000e+00
orbit24          0.000000 -8.685882e-07
orbit25          0.000000  6.589954e-06
orbit26          0.000000  0.000000e+00
orbit27          0.000000 -1.760288e-05
orbit28          0.000000  0.000000e+00
orbit29          0.000000  2.144891e-05
orbit30          0.000000  4.057200e-06
orbit31          0.000000 -2.043161e-07
orbit32          0.000000 -6.510207e-06
orbit33          0.000000  0.000000e+00
orbit34          0.000000  0.000000e+00
orbit35          0.000000 -1.728539e-08
orbit36          0.000000 -4.549886e-07
orbit37          0.000000 -6.251689e-06
orbit38          0.000000  0.000000e+00
orbit39          0.000000 -5.501434e-06
orbit40          0.000000  8.809640e-06
orbit41          0.000000 -1.316914e-06
orbit42          0.000000  0.000000e+00
orbit43          0.000000 -2.654992e-04
orbit44          0.000000 -7.310814e-06
orbit45          0.000000 -9.603304e-06
orbit46          0.000000 -6.139218e-06
orbit47          0.000000 -1.321542e-05
orbit48          0.000000  9.390423e-06
orbit49          0.000000  6.033692e-06
orbit50          0.000000 -1.578506e-06
orbit51          0.000000  1.419862e-04
orbit52          0.000000  4.611434e-07
orbit53          0.000000  3.611920e-07
orbit54          0.000000 -4.306075e-05
orbit55          0.000000  0.000000e+00
orbit56          0.000000  1.049408e-04
orbit57          0.000000 -3.284044e-07
orbit58          0.000000  0.000000e+00
orbit59          0.000000 -5.093604e-04
orbit60          0.000000  0.000000e+00
orbit61          0.000000  0.000000e+00
orbit62          0.000000 -1.383686e-03
orbit63          0.000000  2.098643e-06
orbit64          0.000000 -8.328635e-04
orbit65          0.000000 -6.276689e-04
orbit66          0.000000  0.000000e+00
orbit67          0.000000  0.000000e+00
orbit68          0.000000  6.013472e-04
orbit69          0.000000 -7.407343e-05
orbit70          0.000000  1.014272e-03
orbit71          0.000000  0.000000e+00
orbit72          0.000000  9.931168e-05
AP               0.000000 -1.125636e-01
bet              0.000000 -1.489151e-06
ecc              0.000000 -6.845471e-02
eccrad           0.000000  0.000000e+00
close            0.000000  0.000000e+00
constraint       0.000000 -5.463243e-01
coreness         0.000000  5.960475e-03
knn              0.000000 -1.307176e-02
hubscore         0.000000 -9.300795e-01
pagerank         0.000000  0.000000e+00
trans            0.000000  7.940491e-02
first            0.000000  1.128378e-02
second           0.000000 -2.935334e-04
third            0.000000  1.088203e-05
fourth           0.000000  2.526633e-06
fifth            0.000000 -3.171173e-09
sixth            0.000000  0.000000e+00
selfinter        0.000000 -1.850597e-01
V1               0.000000  4.129010e+00
V2               0.000000 -5.126929e+00
evcent           0.000000  0.000000e+00
upto_second      0.000000 -1.678956e-04
upto_third       0.000000  1.116444e-08
upto_fourth      0.000000  2.390232e-06
upto_fifth       0.000000  4.304276e-06
upto_sixth       0.000000  1.224349e-04
ratio1           0.000000 -2.388223e-03
ratio2           0.000000 -2.015505e-02
ratio3           0.000000 -3.817343e-02
ratio4           0.000000  1.057404e-02
ratio5           0.000000 -1.039677e-01
ratio6           0.000000  2.076015e-05
walktrap_vertex  0.000000  2.139593e-01
bigcom1          0.000000 -4.045422e-01
bigcom2          0.000000 -4.140877e-01
bigcom3          0.000000 -2.110458e+00
bigcom4          0.000000 -2.022651e+00
bigcom5          0.000000 -2.041576e+00
bigcom6          0.000000 -1.718106e+00
bigcom8          0.000000 -1.594623e+00
bigcom9          0.000000 -1.012353e+00
bigcom10         0.000000  4.764731e-01
bigcom11         0.000000  1.447834e+00
bigcom12         0.000000 -3.947837e-01
bigcom13         0.000000 -2.065410e+00
bigcom14         0.000000 -1.170016e+00
bigcom15         0.000000 -1.476216e+00
bigcom16         0.000000 -1.741278e+00
bigcom17         0.000000 -1.514463e+00
bigcom18         0.000000 -1.530534e+00
bigcom21         0.000000 -9.477326e-01
bigcom22         0.000000 -1.675088e+00
bigcom23         0.000000 -1.523459e+00
bigcom24         0.000000 -1.699572e+00
bigcom25         0.000000  2.152423e-01
bigcom26         0.000000 -1.143275e+00
bigcom27         0.000000 -1.336171e+00
bigcom29         0.000000 -7.727508e-01
bigcom31         0.000000 -1.669477e+00
bigcom33         0.000000  4.650145e-01
bigcom34         0.000000 -4.943310e-01
bigcom35         0.000000 -4.289913e-01
bigcom36         0.000000  0.000000e+00
bigcom39         0.000000 -1.572152e+00
bigcom40         0.000000 -1.077014e+00
bigcom43         0.000000  7.521816e-01
bigcom46         0.000000 -1.295870e+00
bigcom48         0.000000 -1.484559e+00
bigcom49         0.000000  0.000000e+00
bigcom50         0.000000 -2.352053e-01
bigcom52         0.000000 -1.241004e+00
bigcom54         0.000000 -9.567979e-01
bigcom56         0.000000 -1.566025e+00
bigcom57         0.000000 -2.694539e-01
bigcom58         0.000000 -1.293617e+00
bigcom62         0.000000 -8.581290e-01
bigcom63         0.000000 -9.780641e-01
bigcom64         0.000000 -4.919292e-01
bigcom65         0.000000 -1.255425e+00
bigcom66         0.000000  0.000000e+00
bigcom68         0.000000  1.344369e+00
bigcom69         0.000000 -8.589742e-01
bigcom70         0.000000 -6.972817e-01
bigcom71         0.000000  0.000000e+00
bigcom72         0.000000 -1.047612e+00
bigcom77         0.000000 -5.259419e-01
bigcom79         0.000000 -1.590963e+00
bigcom80         0.000000 -8.265256e-01
bigcom82         0.000000 -1.291592e+00
bigcom83         0.000000  0.000000e+00
bigcom86         0.000000 -4.592961e-01
bigcom87         0.000000  3.306533e+00
bigcom88         0.000000 -1.350234e+00
bigcom90         0.000000 -8.337266e-01
bigcom92         0.000000  0.000000e+00
bigcom94         0.000000 -1.745274e+00
bigcom96         0.000000 -1.512121e+00
bigcom98         0.000000 -1.314783e+00
bigcom99         0.000000 -1.275309e+00
bigcom100        0.000000 -9.212686e-01
bigcom102        0.000000 -1.738994e-01
bigcom103        0.000000 -5.249817e-01
bigcom104        0.000000 -1.144672e+00
bigcom107        0.000000 -4.237007e-02
bigcom108        0.000000  0.000000e+00
bigcom109        0.000000 -1.939720e+00
bigcom110        0.000000  9.941756e-01
bigcom125        0.000000 -7.336344e-01
bigcom133        0.000000 -1.154025e+00
bigcom141        0.000000 -2.838729e-01
bigcom142        0.000000 -1.560364e+00
bigcom143        0.000000 -1.447742e+00
bigcom145        0.000000 -4.683130e-01
bigcom158        0.000000 -1.601846e-01
bigcom162        0.000000 -1.536262e+00
bigcom177        0.000000 -5.271082e-02
bigcom194        0.000000 -6.979898e-02
bigcom208        0.000000 -1.317609e+00
bigcom220        0.000000 -1.270594e+00
bigcom227        0.000000 -8.209015e-03
bigcom229        0.000000 -4.231033e-01
bigcom247        0.000000 -1.086590e-01
bigcom252        0.000000 -8.910316e-01
bigcom255        0.000000 -1.167527e+00
bigcom258        0.000000 -1.531937e+00
bigcom266        0.000000 -1.518526e+00
bigcom269        0.000000 -4.950120e-01
bigcom273        0.000000 -1.751983e+00
bigcom274        0.000000 -1.294984e+00
bigcom276        0.000000 -5.341059e-01
bigcom284        0.000000  0.000000e+00
bigcom290        0.000000 -1.636304e+00
bigcom292        0.000000 -8.697247e-01
bigcom294        0.000000 -7.476452e-01
bigcom295        0.000000 -1.731031e+00
bigcom296        0.000000 -1.141748e+00
bigcom297        0.000000  3.033194e+00
bigcom302        0.000000 -1.090739e+00
bigcom303        0.000000 -1.105614e+00
bigcom307        0.000000 -1.891230e-02
bigcom311        0.000000 -1.220438e+00
bigcom313        0.000000 -1.087115e+00
bigcom318        0.000000  1.226668e+00
bigcom326        0.000000 -3.402300e-01
bigcom332        0.000000 -9.058822e-01
bigcom340        0.000000  0.000000e+00
bigcom341        0.000000 -1.132983e-02
bigcom345        0.000000 -1.295300e+00
bigcom347        0.000000  0.000000e+00
bigcom360        0.000000 -7.527232e-01
bigcom365        0.000000 -1.021155e+00
bigcom366        0.000000 -6.650711e-01
bigcom370        0.000000 -6.818578e-01
bigcom387        0.000000 -1.225093e+00
bigcom390        0.000000  1.911911e+00
bigcom398        0.000000 -6.254915e-01
bigcom408        0.000000 -1.278675e+00
bigcom417        0.000000 -5.575729e-01
bigcom419        0.000000  4.513396e+00
bigcom424        0.000000 -5.058028e-01
bigcom441        0.000000 -2.150123e+00
bigcom445        0.000000 -1.019209e+00
bigcom468        0.000000 -8.042433e-01
spin_vertex      0.000000 -8.465010e-01
membership_s1    0.000000 -1.651666e-01
membership_s3    0.000000  2.333480e-01
membership_s4    0.000000  1.381651e+00
membership_s5    0.000000 -5.812118e-01
membership_s6    0.000000 -9.091228e-01
membership_s7    0.000000 -1.405298e+00
membership_s8    0.000000 -2.114605e-01
membership_s9    0.000000  1.512594e+00
membership_s10   0.000000 -3.567506e-01
membership_s11   0.000000  5.107496e-01
membership_s12   0.000000  5.054845e-01
membership_s13   0.000000 -1.330413e+00
membership_s14   0.000000 -6.985936e-01
membership_s16   0.000000  6.309404e-01
membership_s17   0.000000 -1.111334e+00
membership_s18   0.000000 -7.487901e-01
membership_s19   0.000000 -1.971577e+00
membership_s20   0.000000  2.169374e-01
membership_s21   0.000000  2.997828e-01
membership_s22   0.000000 -5.115824e-01
membership_s23   0.000000 -1.349877e+00
membership_s24   0.000000 -1.075618e+00
membership_s25   0.000000 -9.412698e-01
membership_s26   0.000000  1.194649e-02
membership_s27   0.000000 -1.068366e+00
membership_s28   0.000000 -1.288198e+00
membership_s30   0.000000 -1.203180e+00
membership_s31   0.000000  1.346422e-01
membership_s32   0.000000 -1.331972e+00
membership_s33   0.000000 -8.644765e-01
membership_s34   0.000000 -6.477514e-01
membership_s35   0.000000 -4.573042e-01
membership_s36   0.000000 -4.311823e-01
membership_s37   0.000000 -3.020431e-01
membership_s38   0.000000  4.240151e-01
adhesion         0.000000 -6.349745e-04
cohesion         0.000000  0.000000e+00
inner            0.000000  3.710262e-05
outer            0.000000  6.996016e-04
ioratio          0.000000  0.000000e+00
comsize          0.000000  2.609534e-04
[1] "Dataset: all_CT Model GBM, run: 9 of 10 2015-06-08 09:09:03"
Iter   TrainDeviance   ValidDeviance   StepSize   Improve
     1        0.1834             nan     0.0100   -0.0002
     2        0.1831             nan     0.0100    0.0002
     3        0.1828             nan     0.0100    0.0001
     4        0.1826             nan     0.0100   -0.0001
     5        0.1822             nan     0.0100    0.0002
     6        0.1818             nan     0.0100    0.0000
     7        0.1815             nan     0.0100    0.0002
     8        0.1812             nan     0.0100   -0.0000
     9        0.1807             nan     0.0100    0.0003
    10        0.1804             nan     0.0100   -0.0000
    20        0.1769             nan     0.0100    0.0000
    40        0.1712             nan     0.0100    0.0001
    60        0.1663             nan     0.0100   -0.0000
    80        0.1621             nan     0.0100    0.0001
   100        0.1580             nan     0.0100   -0.0000
   120        0.1540             nan     0.0100   -0.0002
   140        0.1499             nan     0.0100   -0.0001
   151        0.1477             nan     0.0100   -0.0000

[1] "GBM variable coefficients"
                            var    rel.inf
spin_vertex         spin_vertex 4.36979437
comsize                 comsize 4.13328328
ratio5                   ratio5 4.09003218
V2                           V2 3.87221899
walktrap_vertex walktrap_vertex 3.50260267
inner                     inner 3.43549153
pagerank               pagerank 3.29718462
outer                     outer 3.28577565
V1                           V1 2.76134951
bet                         bet 2.62067413
knn                         knn 2.46053078
membership_s4     membership_s4 2.28065198
graph23                 graph23 2.22093864
ratio1                   ratio1 1.68557086
cohesion               cohesion 1.63090840
orbit19                 orbit19 1.45584200
graph4                   graph4 1.25053370
bigcom11               bigcom11 1.22769642
graph5                   graph5 1.22018601
graph12                 graph12 1.13867615
fourth                   fourth 1.13549415
graph16                 graph16 1.12884552
graph20                 graph20 1.03622179
orbit18                 orbit18 1.02904542
membership_s12   membership_s12 1.00476296
upto_fifth           upto_fifth 0.98262108
orbit31                 orbit31 0.98013752
orbit17                 orbit17 0.97798522
adhesion               adhesion 0.97590514
ratio2                   ratio2 0.95084080
orbit20                 orbit20 0.93387227
orbit28                 orbit28 0.92433103
graph17                 graph17 0.90129147
orbit39                 orbit39 0.85737288
graph11                 graph11 0.85638515
ratio6                   ratio6 0.83737487
ratio4                   ratio4 0.83583610
orbit36                 orbit36 0.80428756
orbit45                 orbit45 0.77719954
graph21                 graph21 0.76328727
bigcom33               bigcom33 0.76134628
hubscore               hubscore 0.74924576
sixth                     sixth 0.74504916
graph3                   graph3 0.74259920
ecc                         ecc 0.69643890
graph19                 graph19 0.68753951
ratio3                   ratio3 0.68604747
orbit47                 orbit47 0.68233284
ioratio                 ioratio 0.66597109
graph13                 graph13 0.66095528
bigcom87               bigcom87 0.64137344
orbit16                 orbit16 0.62649570
graph15                 graph15 0.59433998
orbit9                   orbit9 0.59287337
orbit24                 orbit24 0.57064014
orbit51                 orbit51 0.57000531
graph14                 graph14 0.56923968
orbit15                 orbit15 0.53210313
third                     third 0.53115360
orbit63                 orbit63 0.50465565
graph10                 graph10 0.48870139
orbit56                 orbit56 0.47731773
graph6                   graph6 0.47623062
orbit54                 orbit54 0.44725448
constraint           constraint 0.43699041
fifth                     fifth 0.43340433
orbit60                 orbit60 0.43038287
graph0                   graph0 0.40509257
orbit52                 orbit52 0.39856155
orbit37                 orbit37 0.39330277
orbit46                 orbit46 0.39183467
membership_s38   membership_s38 0.37916490
orbit50                 orbit50 0.37154732
orbit27                 orbit27 0.36439385
orbit35                 orbit35 0.35667065
selfinter             selfinter 0.35447912
orbit5                   orbit5 0.33515617
orbit53                 orbit53 0.31147390
graph7                   graph7 0.30791469
orbit26                 orbit26 0.30371989
bigcom2                 bigcom2 0.29340248
bigcom177             bigcom177 0.29194653
orbit40                 orbit40 0.29168363
close                     close 0.28812824
graph1                   graph1 0.28780806
orbit23                 orbit23 0.27984034
graph2                   graph2 0.27405313
orbit65                 orbit65 0.27070455
graph9                   graph9 0.25667026
orbit49                 orbit49 0.25362637
orbit32                 orbit32 0.23976404
orbit62                 orbit62 0.23578685
orbit12                 orbit12 0.22904534
orbit22                 orbit22 0.22854174
orbit4                   orbit4 0.22781550
graph22                 graph22 0.22666406
orbit38                 orbit38 0.22639373
membership_s21   membership_s21 0.22125656
coreness               coreness 0.22121535
upto_sixth           upto_sixth 0.21924679
trans                     trans 0.21374544
orbit61                 orbit61 0.19764696
graph26                 graph26 0.19350517
orbit59                 orbit59 0.19061927
orbit21                 orbit21 0.18475908
orbit29                 orbit29 0.16183024
bigcom110             bigcom110 0.16022366
graph8                   graph8 0.15795120
orbit1                   orbit1 0.15696189
membership_s23   membership_s23 0.15533876
orbit30                 orbit30 0.15221795
upto_fourth         upto_fourth 0.15104050
bigcom419             bigcom419 0.14116946
orbit25                 orbit25 0.12759679
membership_s16   membership_s16 0.10438108
membership_s3     membership_s3 0.10059012
orbit67                 orbit67 0.09836719
bigcom68               bigcom68 0.09581392
bigcom43               bigcom43 0.08736187
orbit33                 orbit33 0.07544387
graph18                 graph18 0.06557259
membership_s9     membership_s9 0.06509989
bigcom25               bigcom25 0.05873994
orbit64                 orbit64 0.05534009
AP                           AP 0.05100306
orbit42                 orbit42 0.04860784
orbit41                 orbit41 0.04724665
orbit69                 orbit69 0.04682862
graph24                 graph24 0.03631804
orbit6                   orbit6 0.03593397
membership_s10   membership_s10 0.03522956
orbit66                 orbit66 0.03125936
orbit11                 orbit11 0.02929577
orbit57                 orbit57 0.02585647
membership_s31   membership_s31 0.02148355
membership_s8     membership_s8 0.01681233
graph25                 graph25 0.01537633
membership_s20   membership_s20 0.01315240
bigcom1                 bigcom1 0.01182945
orbit2                   orbit2 0.01181708
graph27                 graph27 0.00000000
graph28                 graph28 0.00000000
graph29                 graph29 0.00000000
orbit0                   orbit0 0.00000000
orbit3                   orbit3 0.00000000
orbit7                   orbit7 0.00000000
orbit8                   orbit8 0.00000000
orbit10                 orbit10 0.00000000
orbit13                 orbit13 0.00000000
orbit14                 orbit14 0.00000000
orbit34                 orbit34 0.00000000
orbit43                 orbit43 0.00000000
orbit44                 orbit44 0.00000000
orbit48                 orbit48 0.00000000
orbit55                 orbit55 0.00000000
orbit58                 orbit58 0.00000000
orbit68                 orbit68 0.00000000
orbit70                 orbit70 0.00000000
orbit71                 orbit71 0.00000000
orbit72                 orbit72 0.00000000
eccrad                   eccrad 0.00000000
first                     first 0.00000000
second                   second 0.00000000
evcent                   evcent 0.00000000
upto_second         upto_second 0.00000000
upto_third           upto_third 0.00000000
bigcom3                 bigcom3 0.00000000
bigcom4                 bigcom4 0.00000000
bigcom5                 bigcom5 0.00000000
bigcom6                 bigcom6 0.00000000
bigcom8                 bigcom8 0.00000000
bigcom9                 bigcom9 0.00000000
bigcom10               bigcom10 0.00000000
bigcom12               bigcom12 0.00000000
bigcom13               bigcom13 0.00000000
bigcom14               bigcom14 0.00000000
bigcom15               bigcom15 0.00000000
bigcom16               bigcom16 0.00000000
bigcom17               bigcom17 0.00000000
bigcom18               bigcom18 0.00000000
bigcom21               bigcom21 0.00000000
bigcom22               bigcom22 0.00000000
bigcom23               bigcom23 0.00000000
bigcom24               bigcom24 0.00000000
bigcom26               bigcom26 0.00000000
bigcom27               bigcom27 0.00000000
bigcom29               bigcom29 0.00000000
bigcom31               bigcom31 0.00000000
bigcom34               bigcom34 0.00000000
bigcom35               bigcom35 0.00000000
bigcom36               bigcom36 0.00000000
bigcom39               bigcom39 0.00000000
bigcom40               bigcom40 0.00000000
bigcom46               bigcom46 0.00000000
bigcom48               bigcom48 0.00000000
bigcom49               bigcom49 0.00000000
bigcom50               bigcom50 0.00000000
bigcom52               bigcom52 0.00000000
bigcom54               bigcom54 0.00000000
bigcom56               bigcom56 0.00000000
bigcom57               bigcom57 0.00000000
bigcom58               bigcom58 0.00000000
bigcom62               bigcom62 0.00000000
bigcom63               bigcom63 0.00000000
bigcom64               bigcom64 0.00000000
bigcom65               bigcom65 0.00000000
bigcom66               bigcom66 0.00000000
bigcom69               bigcom69 0.00000000
bigcom70               bigcom70 0.00000000
bigcom71               bigcom71 0.00000000
bigcom72               bigcom72 0.00000000
bigcom77               bigcom77 0.00000000
bigcom79               bigcom79 0.00000000
bigcom80               bigcom80 0.00000000
bigcom82               bigcom82 0.00000000
bigcom83               bigcom83 0.00000000
bigcom86               bigcom86 0.00000000
bigcom88               bigcom88 0.00000000
bigcom90               bigcom90 0.00000000
bigcom92               bigcom92 0.00000000
bigcom94               bigcom94 0.00000000
bigcom96               bigcom96 0.00000000
bigcom98               bigcom98 0.00000000
bigcom99               bigcom99 0.00000000
bigcom100             bigcom100 0.00000000
bigcom102             bigcom102 0.00000000
bigcom103             bigcom103 0.00000000
bigcom104             bigcom104 0.00000000
bigcom107             bigcom107 0.00000000
bigcom108             bigcom108 0.00000000
bigcom109             bigcom109 0.00000000
bigcom125             bigcom125 0.00000000
bigcom133             bigcom133 0.00000000
bigcom141             bigcom141 0.00000000
bigcom142             bigcom142 0.00000000
bigcom143             bigcom143 0.00000000
bigcom145             bigcom145 0.00000000
bigcom158             bigcom158 0.00000000
bigcom162             bigcom162 0.00000000
bigcom194             bigcom194 0.00000000
bigcom208             bigcom208 0.00000000
bigcom220             bigcom220 0.00000000
bigcom227             bigcom227 0.00000000
bigcom229             bigcom229 0.00000000
bigcom247             bigcom247 0.00000000
bigcom252             bigcom252 0.00000000
bigcom255             bigcom255 0.00000000
bigcom258             bigcom258 0.00000000
bigcom266             bigcom266 0.00000000
bigcom269             bigcom269 0.00000000
bigcom273             bigcom273 0.00000000
bigcom274             bigcom274 0.00000000
bigcom276             bigcom276 0.00000000
bigcom284             bigcom284 0.00000000
bigcom290             bigcom290 0.00000000
bigcom292             bigcom292 0.00000000
bigcom294             bigcom294 0.00000000
bigcom295             bigcom295 0.00000000
bigcom296             bigcom296 0.00000000
bigcom297             bigcom297 0.00000000
bigcom302             bigcom302 0.00000000
bigcom303             bigcom303 0.00000000
bigcom307             bigcom307 0.00000000
bigcom311             bigcom311 0.00000000
bigcom313             bigcom313 0.00000000
bigcom318             bigcom318 0.00000000
bigcom326             bigcom326 0.00000000
bigcom332             bigcom332 0.00000000
bigcom340             bigcom340 0.00000000
bigcom341             bigcom341 0.00000000
bigcom345             bigcom345 0.00000000
bigcom347             bigcom347 0.00000000
bigcom360             bigcom360 0.00000000
bigcom365             bigcom365 0.00000000
bigcom366             bigcom366 0.00000000
bigcom370             bigcom370 0.00000000
bigcom387             bigcom387 0.00000000
bigcom390             bigcom390 0.00000000
bigcom398             bigcom398 0.00000000
bigcom408             bigcom408 0.00000000
bigcom417             bigcom417 0.00000000
bigcom424             bigcom424 0.00000000
bigcom441             bigcom441 0.00000000
bigcom445             bigcom445 0.00000000
bigcom468             bigcom468 0.00000000
membership_s1     membership_s1 0.00000000
membership_s5     membership_s5 0.00000000
membership_s6     membership_s6 0.00000000
membership_s7     membership_s7 0.00000000
membership_s11   membership_s11 0.00000000
membership_s13   membership_s13 0.00000000
membership_s14   membership_s14 0.00000000
membership_s17   membership_s17 0.00000000
membership_s18   membership_s18 0.00000000
membership_s19   membership_s19 0.00000000
membership_s22   membership_s22 0.00000000
membership_s24   membership_s24 0.00000000
membership_s25   membership_s25 0.00000000
membership_s26   membership_s26 0.00000000
membership_s27   membership_s27 0.00000000
membership_s28   membership_s28 0.00000000
membership_s30   membership_s30 0.00000000
membership_s32   membership_s32 0.00000000
membership_s33   membership_s33 0.00000000
membership_s34   membership_s34 0.00000000
membership_s35   membership_s35 0.00000000
membership_s36   membership_s36 0.00000000
membership_s37   membership_s37 0.00000000
[1] "Dataset: all_CT Model RF, run: 9 of 10 2015-06-08 09:11:07"
     |      Out-of-bag   |
Tree |      MSE  %Var(y) |
   1 |  0.01411   167.37 |
   2 |  0.01759   208.74 |
   3 |  0.01636   194.15 |
   4 |  0.01462   173.48 |
   5 |  0.01402   166.32 |
   6 |  0.01392   165.13 |
   7 |  0.01318   156.41 |
   8 |  0.01321   156.69 |
   9 |   0.0126   149.53 |
  10 |    0.012   142.38 |
  11 |  0.01181   140.13 |
  12 |  0.01141   135.43 |
  13 |  0.01126   133.57 |
  14 |  0.01124   133.34 |
  15 |  0.01092   129.56 |
  16 |  0.01077   127.73 |
  17 |  0.01066   126.54 |
  18 |  0.01057   125.37 |
  19 |  0.01044   123.84 |
  20 |  0.01032   122.45 |
  21 |  0.01029   122.04 |
  22 |   0.0102   121.02 |
  23 |   0.0102   121.03 |
  24 |  0.01012   120.11 |
  25 |  0.01007   119.45 |
  26 | 0.009996   118.60 |
  27 | 0.009931   117.83 |
  28 | 0.009874   117.16 |
  29 | 0.009839   116.74 |
  30 | 0.009799   116.27 |
  31 | 0.009777   116.00 |
  32 |  0.00974   115.57 |
  33 | 0.009695   115.03 |
  34 | 0.009691   114.98 |
  35 | 0.009637   114.34 |
  36 | 0.009626   114.22 |
  37 |  0.00959   113.78 |
  38 | 0.009565   113.49 |
  39 | 0.009534   113.13 |
  40 | 0.009493   112.64 |
  41 | 0.009493   112.64 |
  42 | 0.009461   112.25 |
  43 | 0.009396   111.49 |
  44 | 0.009394   111.46 |
  45 | 0.009372   111.20 |
  46 | 0.009344   110.87 |
  47 | 0.009332   110.73 |
  48 | 0.009307   110.43 |
  49 | 0.009292   110.26 |
  50 | 0.009272   110.01 |
  51 | 0.009266   109.95 |
  52 | 0.009241   109.65 |
  53 | 0.009233   109.55 |
  54 | 0.009214   109.33 |
  55 | 0.009202   109.18 |
  56 | 0.009205   109.22 |
  57 | 0.009209   109.26 |
  58 | 0.009196   109.11 |
  59 |  0.00919   109.04 |
  60 | 0.009177   108.89 |
  61 | 0.009185   108.98 |
  62 | 0.009176   108.87 |
  63 | 0.009163   108.72 |
  64 | 0.009165   108.75 |
  65 | 0.009164   108.73 |
  66 | 0.009149   108.56 |
  67 | 0.009147   108.53 |
  68 | 0.009132   108.35 |
  69 | 0.009131   108.35 |
  70 | 0.009135   108.39 |
  71 |  0.00913   108.33 |
  72 | 0.009126   108.28 |
  73 | 0.009114   108.13 |
  74 |  0.00911   108.10 |
  75 | 0.009109   108.07 |
  76 | 0.009093   107.89 |
  77 | 0.009089   107.84 |
  78 | 0.009092   107.88 |
  79 | 0.009094   107.91 |
  80 | 0.009088   107.83 |
  81 | 0.009082   107.76 |
  82 | 0.009071   107.63 |
  83 | 0.009065   107.56 |
  84 | 0.009053   107.42 |
  85 | 0.009047   107.34 |
  86 | 0.009045   107.32 |
  87 | 0.009039   107.25 |
  88 | 0.009045   107.32 |
  89 | 0.009042   107.28 |
  90 | 0.009032   107.16 |
  91 |  0.00903   107.15 |
  92 | 0.009027   107.10 |
  93 | 0.009028   107.12 |
  94 |  0.00903   107.15 |
  95 | 0.009021   107.04 |
  96 | 0.009023   107.05 |
  97 | 0.009017   106.98 |
  98 | 0.009016   106.97 |
  99 | 0.009008   106.88 |
 100 | 0.009011   106.92 |
[1] "Random Forest variable coefficients"
                      %IncMSE IncNodePurity
graph5           1.938284e-03  3.877373e-01
graph6           1.211930e-03  5.065294e-01
graph7           5.210973e-04  9.645213e-02
graph8           5.480240e-06  2.457350e-02
graph9           1.228236e-03  3.157638e-01
graph10          5.098864e-03  8.384947e-01
graph11          4.488474e-03  7.185746e-01
graph12          1.315505e-03  6.187471e-01
graph13          5.434536e-03  7.363671e-01
graph14          1.572863e-03  3.626051e-01
graph15          6.849154e-04  3.673028e-01
graph16          7.144978e-03  6.591734e-01
graph17          2.593508e-03  6.202674e-01
graph18          6.982619e-04  1.174867e-01
graph19          3.898174e-03  6.800812e-01
graph20          3.823682e-03  5.092131e-01
graph21          3.696413e-03  3.259614e-01
graph22          4.759718e-04  1.325076e-01
graph23          2.399447e-03  8.997165e-01
graph24          8.821728e-04  1.963038e-01
graph25          7.085969e-04  2.701487e-01
graph26          3.794398e-04  1.909329e-01
graph27          1.346046e-05  9.983034e-02
graph28          2.187114e-06  6.733818e-03
graph29          3.962795e-04  1.088020e-02
orbit0           4.079334e-04  1.896250e-01
orbit1           1.621363e-03  3.261595e-01
orbit2           3.482559e-03  2.564860e-01
orbit3           5.800489e-04  2.176242e-01
orbit4           3.033015e-03  3.985446e-01
orbit5           4.145209e-03  4.016290e-01
orbit6           2.995033e-03  5.503609e-01
orbit7           2.141048e-03  2.671337e-01
orbit8           3.709748e-03  4.454915e-01
orbit9           1.552429e-03  5.681084e-01
orbit10          3.106838e-03  1.779967e-01
orbit11          1.355686e-03  1.899596e-01
orbit12          6.062191e-05  1.240080e-01
orbit13          2.577000e-05  6.467330e-02
orbit14          0.000000e+00  7.958044e-18
orbit15          1.930802e-03  5.314895e-01
orbit16          1.084514e-03  2.871258e-01
orbit17          5.355185e-03  4.371277e-01
orbit18          7.366826e-03  8.523209e-01
orbit19          3.724711e-03  5.735347e-01
orbit20          2.101504e-03  4.831578e-01
orbit21          3.588481e-03  4.008768e-01
orbit22          4.124699e-03  6.431951e-01
orbit23          4.328185e-03  2.568429e-01
orbit24          6.412165e-03  6.887098e-01
orbit25          3.084243e-03  2.944409e-01
orbit26          1.712125e-03  1.584869e-01
orbit27          2.947032e-03  3.662221e-01
orbit28          6.192878e-03  5.388482e-01
orbit29          1.390456e-03  2.688921e-01
orbit30          1.147662e-03  2.569897e-01
orbit31          2.154137e-03  5.305357e-01
orbit32          2.286875e-03  3.194262e-01
orbit33          1.230420e-03  1.883849e-01
orbit34          1.085096e-03  2.413814e-01
orbit35          6.915498e-03  7.508764e-01
orbit36          2.067530e-03  4.853751e-01
orbit37          4.337132e-04  4.993650e-01
orbit38          4.056957e-03  4.745446e-01
orbit39          3.679616e-03  6.824575e-01
orbit40          1.689836e-03  4.442548e-01
orbit41          7.902124e-05  6.723212e-02
orbit42          1.645124e-04  2.242907e-01
orbit43          3.397029e-04  1.843665e-01
orbit44          7.126698e-04  1.017843e-01
orbit45          5.442927e-03  6.096240e-01
orbit46          4.932984e-04  2.141308e-01
orbit47          2.517433e-03  2.344545e-01
orbit48          1.861656e-04  7.540120e-02
orbit49          1.708834e-03  4.715460e-01
orbit50          8.237013e-04  3.427703e-01
orbit51          1.617178e-03  3.828890e-01
orbit52          5.426886e-03  3.940832e-01
orbit53          7.386035e-04  1.982261e-01
orbit54          6.595816e-04  3.216159e-01
orbit55          2.493669e-05  5.791572e-02
orbit56          3.842400e-03  6.589674e-01
orbit57          1.033236e-03  1.102249e-01
orbit58          1.071360e-03  1.011421e-01
orbit59          1.665700e-03  1.660666e-01
orbit60          9.895803e-05  1.446356e-01
orbit61          2.446787e-04  2.222631e-01
orbit62          4.844923e-04  3.593480e-01
orbit63          5.212425e-04  2.079011e-01
orbit64          1.397182e-04  7.797961e-02
orbit65          2.351931e-04  1.026417e-01
orbit66          7.306897e-04  4.855502e-02
orbit67          1.562500e-04  1.143372e-04
orbit68          3.358823e-05  1.652870e-01
orbit69          2.342485e-05  1.002453e-01
orbit70          1.907937e-04  3.049806e-02
orbit71          1.912420e-05  1.856790e-02
orbit72          7.802449e-05  5.516970e-03
AP               8.610861e-05  1.076388e-01
bet              5.319464e-03  1.046231e+00
ecc              1.773538e-04  1.423248e-01
eccrad           1.286449e-04  1.336225e-01
close            2.118677e-03  4.308071e-01
constraint       2.396001e-03  6.328820e-01
coreness         5.969914e-04  3.776628e-01
knn              2.387352e-03  9.892190e-01
hubscore         3.901802e-03  7.046556e-01
pagerank         2.457042e-03  1.150920e+00
trans            1.180461e-04  3.592005e-01
first            4.874879e-04  6.473518e-02
second           3.527365e-04  2.113118e-01
third            7.329088e-03  6.504015e-01
fourth           1.702026e-03  1.106817e+00
fifth            1.024853e-03  4.501435e-01
sixth            1.944473e-03  9.014018e-01
selfinter       -2.018937e-05  1.512415e-01
V1               2.028663e-03  1.331359e+00
V2               2.534806e-03  1.695841e+00
evcent           3.197252e-03  6.401081e-01
upto_second      1.302082e-03  3.247738e-01
upto_third       6.305522e-04  4.360478e-01
upto_fourth      2.746212e-03  4.368657e-01
upto_fifth       3.127204e-03  6.317153e-01
upto_sixth       2.167836e-03  4.510104e-01
ratio1           2.074434e-03  8.418345e-01
ratio2           1.304277e-03  7.222196e-01
ratio3           3.880164e-03  6.925904e-01
ratio4           3.972868e-03  8.627349e-01
ratio5           2.392276e-03  2.000208e+00
ratio6           5.391417e-03  8.067853e-01
walktrap_vertex  1.923559e-03  1.267150e+00
bigcom1          1.537463e-04  1.297509e-01
bigcom2          2.072621e-04  9.612437e-02
bigcom3          0.000000e+00  1.714286e-02
bigcom4          1.383668e-05  1.056522e-01
bigcom5          0.000000e+00  0.000000e+00
bigcom6          0.000000e+00  1.734723e-19
bigcom8          0.000000e+00  1.734723e-20
bigcom9          0.000000e+00  0.000000e+00
bigcom10         0.000000e+00  1.734723e-20
bigcom11         5.818289e-05  3.906499e-01
bigcom12         0.000000e+00  2.602085e-20
bigcom13         0.000000e+00  2.602085e-20
bigcom14         0.000000e+00  0.000000e+00
bigcom15         0.000000e+00  0.000000e+00
bigcom16         0.000000e+00  4.336809e-20
bigcom17         0.000000e+00  3.469447e-20
bigcom18         0.000000e+00  1.734723e-20
bigcom21         0.000000e+00  0.000000e+00
bigcom22         0.000000e+00  0.000000e+00
bigcom23         0.000000e+00  0.000000e+00
bigcom24         0.000000e+00  5.204170e-20
bigcom25         2.039326e-04  3.007722e-01
bigcom26         0.000000e+00  0.000000e+00
bigcom27         0.000000e+00  6.938894e-20
bigcom29         0.000000e+00  5.551115e-19
bigcom31         0.000000e+00  8.673617e-20
bigcom33         6.254822e-04  4.114635e-01
bigcom34        -1.112282e-05  1.672760e-02
bigcom35         0.000000e+00  0.000000e+00
bigcom36         0.000000e+00  0.000000e+00
bigcom39         0.000000e+00  2.602085e-20
bigcom40         0.000000e+00  0.000000e+00
bigcom43         1.199936e-04  1.367089e-01
bigcom46         0.000000e+00  1.734723e-20
bigcom48         0.000000e+00  0.000000e+00
bigcom49         0.000000e+00  0.000000e+00
bigcom50         0.000000e+00  0.000000e+00
bigcom52         0.000000e+00  0.000000e+00
bigcom54         0.000000e+00  1.734723e-20
bigcom56         0.000000e+00  1.734723e-20
bigcom57         2.877941e-05  3.785614e-02
bigcom58         0.000000e+00  0.000000e+00
bigcom62         0.000000e+00  0.000000e+00
bigcom63         0.000000e+00  1.734723e-20
bigcom64         0.000000e+00  0.000000e+00
bigcom65         0.000000e+00  3.469447e-20
bigcom66         0.000000e+00  0.000000e+00
bigcom68        -1.239265e-05  2.341511e-01
bigcom69         0.000000e+00  0.000000e+00
bigcom70         0.000000e+00  0.000000e+00
bigcom71         0.000000e+00  0.000000e+00
bigcom72         0.000000e+00  0.000000e+00
bigcom77         0.000000e+00  0.000000e+00
bigcom79         0.000000e+00  0.000000e+00
bigcom80         0.000000e+00  8.673617e-21
bigcom82         0.000000e+00  8.673617e-21
bigcom83         0.000000e+00  0.000000e+00
bigcom86         0.000000e+00  1.734723e-20
bigcom87         6.440741e-06  3.065203e-01
bigcom88         0.000000e+00  0.000000e+00
bigcom90         0.000000e+00  2.775558e-19
bigcom92         0.000000e+00  0.000000e+00
bigcom94         0.000000e+00  0.000000e+00
bigcom96         0.000000e+00  0.000000e+00
bigcom98         0.000000e+00  6.938894e-20
bigcom99         0.000000e+00  0.000000e+00
bigcom100        0.000000e+00  0.000000e+00
bigcom102        0.000000e+00  1.734723e-20
bigcom103        0.000000e+00  0.000000e+00
bigcom104        0.000000e+00  0.000000e+00
bigcom107        0.000000e+00  0.000000e+00
bigcom108        0.000000e+00  0.000000e+00
bigcom109        0.000000e+00  1.387779e-19
bigcom110        1.301870e-05  2.969291e-01
bigcom125        0.000000e+00  1.734723e-20
bigcom133        0.000000e+00  0.000000e+00
bigcom141        0.000000e+00  2.775558e-19
bigcom142        0.000000e+00  0.000000e+00
bigcom143        0.000000e+00  0.000000e+00
bigcom145        0.000000e+00  0.000000e+00
bigcom158        0.000000e+00  1.040834e-19
bigcom162        0.000000e+00  0.000000e+00
bigcom177        7.729483e-05  3.333525e-01
bigcom194        0.000000e+00  0.000000e+00
bigcom208        0.000000e+00  0.000000e+00
bigcom220        0.000000e+00  0.000000e+00
bigcom227        0.000000e+00  0.000000e+00
bigcom229        0.000000e+00  0.000000e+00
bigcom247        0.000000e+00  0.000000e+00
bigcom252        0.000000e+00  6.938894e-20
bigcom255        0.000000e+00  0.000000e+00
bigcom258        0.000000e+00  1.734723e-20
bigcom266        0.000000e+00  3.469447e-20
bigcom269        0.000000e+00  0.000000e+00
bigcom273        0.000000e+00  0.000000e+00
bigcom274        0.000000e+00  0.000000e+00
bigcom276        0.000000e+00  2.775558e-19
bigcom284        0.000000e+00  0.000000e+00
bigcom290        0.000000e+00  8.673617e-21
bigcom292        0.000000e+00  1.387779e-19
bigcom294        0.000000e+00  0.000000e+00
bigcom295        0.000000e+00  0.000000e+00
bigcom296        0.000000e+00  0.000000e+00
bigcom297        0.000000e+00  0.000000e+00
bigcom302        0.000000e+00  0.000000e+00
bigcom303        0.000000e+00  0.000000e+00
bigcom307        0.000000e+00  0.000000e+00
bigcom311        0.000000e+00  0.000000e+00
bigcom313        0.000000e+00  0.000000e+00
bigcom318        0.000000e+00  1.734723e-20
bigcom326        0.000000e+00  0.000000e+00
bigcom332        0.000000e+00  0.000000e+00
bigcom340        0.000000e+00  1.734723e-20
bigcom341        0.000000e+00  0.000000e+00
bigcom345        0.000000e+00  0.000000e+00
bigcom347        0.000000e+00  6.938894e-20
bigcom360        0.000000e+00  0.000000e+00
bigcom365        0.000000e+00  0.000000e+00
bigcom366        0.000000e+00  0.000000e+00
bigcom370        0.000000e+00  0.000000e+00
bigcom387        0.000000e+00  1.734723e-20
bigcom390       -1.320796e-06  4.906827e-01
bigcom398        0.000000e+00  0.000000e+00
bigcom408        0.000000e+00  0.000000e+00
bigcom417        0.000000e+00  0.000000e+00
bigcom419       -1.230098e-05  5.711835e-01
bigcom424        0.000000e+00  0.000000e+00
bigcom441        0.000000e+00  0.000000e+00
bigcom445        0.000000e+00  0.000000e+00
bigcom468        0.000000e+00  0.000000e+00
spin_vertex      2.318733e-03  1.706365e+00
membership_s1    0.000000e+00  0.000000e+00
membership_s3    1.734390e-06  7.198425e-02
membership_s4    1.353265e-03  5.198870e-01
membership_s5    0.000000e+00  0.000000e+00
membership_s6    0.000000e+00  2.775558e-19
membership_s7    0.000000e+00  0.000000e+00
membership_s8    2.091419e-05  5.946922e-02
membership_s9   -1.475493e-05  1.428849e-01
membership_s10   1.199313e-05  5.060111e-02
membership_s11   0.000000e+00  0.000000e+00
membership_s12   2.346870e-04  3.018910e-01
membership_s13   0.000000e+00  0.000000e+00
membership_s14   0.000000e+00  0.000000e+00
membership_s16   1.017449e-04  1.428123e-01
membership_s17   0.000000e+00  0.000000e+00
membership_s18   0.000000e+00  8.673617e-21
membership_s19   0.000000e+00  2.255141e-19
membership_s20   6.542160e-05  3.052388e-02
membership_s21   2.729381e-04  1.836577e-01
membership_s22   0.000000e+00  0.000000e+00
membership_s23   4.591019e-05  1.221024e-01
membership_s24   0.000000e+00  1.734723e-20
membership_s25   0.000000e+00  6.938894e-20
membership_s26   1.769206e-05  6.002352e-02
membership_s27   0.000000e+00  0.000000e+00
membership_s28   0.000000e+00  1.734723e-20
membership_s30   0.000000e+00  0.000000e+00
membership_s31  -3.095214e-05  1.067977e-01
membership_s32   0.000000e+00  8.673617e-21
membership_s33   2.707167e-05  1.150238e-01
membership_s34   0.000000e+00  0.000000e+00
membership_s35   0.000000e+00  0.000000e+00
membership_s36   0.000000e+00  0.000000e+00
membership_s37   0.000000e+00  8.673617e-21
membership_s38   7.156263e-05  2.766929e-01
adhesion         9.179700e-03  1.348233e+00
cohesion         8.891115e-03  1.342802e+00
inner            1.229602e-03  1.613083e+00
outer            6.074919e-03  1.941813e+00
ioratio          3.715414e-03  1.174182e+00
comsize          6.671151e-03  1.887412e+00
[1] "Dataset: all_CT Model GLM, run: 9 of 10 2015-06-08 09:14:34"
[1] "glmnet variable coefficients"
                     [,1]          [,2]
(Intercept)     -4.759117 -1.072780e+01
graph0           0.000000  8.825758e-03
graph1           0.000000  0.000000e+00
graph2           0.000000  7.643835e-03
graph3           0.000000  1.335897e-06
graph4           0.000000 -2.159517e-06
graph5           0.000000  1.809503e-05
graph6           0.000000  0.000000e+00
graph7           0.000000  0.000000e+00
graph8           0.000000 -1.058481e-02
graph9           0.000000  0.000000e+00
graph10          0.000000  0.000000e+00
graph11          0.000000  0.000000e+00
graph12          0.000000  0.000000e+00
graph13          0.000000  2.114178e-12
graph14          0.000000  0.000000e+00
graph15          0.000000  0.000000e+00
graph16          0.000000  0.000000e+00
graph17          0.000000  0.000000e+00
graph18          0.000000 -3.936446e-05
graph19          0.000000  0.000000e+00
graph20          0.000000  0.000000e+00
graph21          0.000000  5.900888e-06
graph22          0.000000  0.000000e+00
graph23          0.000000  0.000000e+00
graph24          0.000000  0.000000e+00
graph25          0.000000  0.000000e+00
graph26          0.000000  0.000000e+00
graph27          0.000000  0.000000e+00
graph28          0.000000  0.000000e+00
graph29          0.000000 -1.804347e-04
orbit0           0.000000  2.308125e-03
orbit1           0.000000  7.127838e-04
orbit2           0.000000  0.000000e+00
orbit3           0.000000  2.592798e-04
orbit4           0.000000  2.330986e-07
orbit5           0.000000  5.315805e-09
orbit6           0.000000  0.000000e+00
orbit7           0.000000 -1.590728e-06
orbit8           0.000000  4.966352e-06
orbit9           0.000000  0.000000e+00
orbit10          0.000000  0.000000e+00
orbit11          0.000000  0.000000e+00
orbit12          0.000000  1.072320e-03
orbit13          0.000000  0.000000e+00
orbit14          0.000000 -3.138289e-03
orbit15          0.000000 -1.690073e-06
orbit16          0.000000  1.558567e-08
orbit17          0.000000  0.000000e+00
orbit18          0.000000 -1.657683e-08
orbit19          0.000000  3.309865e-07
orbit20          0.000000 -1.023068e-08
orbit21          0.000000  0.000000e+00
orbit22          0.000000  0.000000e+00
orbit23          0.000000  0.000000e+00
orbit24          0.000000 -3.047092e-07
orbit25          0.000000  1.765248e-06
orbit26          0.000000  0.000000e+00
orbit27          0.000000  0.000000e+00
orbit28          0.000000  2.576443e-06
orbit29          0.000000  1.917132e-05
orbit30          0.000000  1.880922e-11
orbit31          0.000000  0.000000e+00
orbit32          0.000000 -5.415646e-06
orbit33          0.000000  0.000000e+00
orbit34          0.000000  0.000000e+00
orbit35          0.000000  1.583242e-06
orbit36          0.000000  0.000000e+00
orbit37          0.000000 -1.976031e-06
orbit38          0.000000  0.000000e+00
orbit39          0.000000 -4.510495e-06
orbit40          0.000000  1.538466e-07
orbit41          0.000000  0.000000e+00
orbit42          0.000000  0.000000e+00
orbit43          0.000000 -2.754129e-04
orbit44          0.000000 -2.877028e-06
orbit45          0.000000 -1.359463e-05
orbit46          0.000000 -8.612998e-05
orbit47          0.000000  0.000000e+00
orbit48          0.000000  0.000000e+00
orbit49          0.000000  3.194498e-05
orbit50          0.000000 -1.137873e-06
orbit51          0.000000  1.708791e-08
orbit52          0.000000  1.600324e-07
orbit53          0.000000  0.000000e+00
orbit54          0.000000 -3.929360e-05
orbit55          0.000000  0.000000e+00
orbit56          0.000000  8.249540e-05
orbit57          0.000000  0.000000e+00
orbit58          0.000000  0.000000e+00
orbit59          0.000000 -1.243320e-05
orbit60          0.000000  0.000000e+00
orbit61          0.000000  0.000000e+00
orbit62          0.000000 -2.579553e-03
orbit63          0.000000  0.000000e+00
orbit64          0.000000 -6.504547e-04
orbit65          0.000000 -2.917489e-04
orbit66          0.000000  0.000000e+00
orbit67          0.000000  0.000000e+00
orbit68          0.000000  0.000000e+00
orbit69          0.000000  0.000000e+00
orbit70          0.000000 -9.643481e-04
orbit71          0.000000  0.000000e+00
orbit72          0.000000 -9.600711e-08
AP               0.000000 -1.862665e-01
bet              0.000000 -9.723709e-07
ecc              0.000000 -3.480550e-03
eccrad           0.000000  9.438212e-05
close            0.000000  0.000000e+00
constraint       0.000000 -4.582201e-01
coreness         0.000000  2.405327e-02
knn              0.000000 -2.780090e-03
hubscore         0.000000 -3.651410e+00
pagerank         0.000000 -1.435164e+00
trans            0.000000  1.101834e-01
first            0.000000  7.692753e-04
second           0.000000 -1.077985e-04
third            0.000000 -5.177775e-05
fourth           0.000000  9.988939e-07
fifth            0.000000  1.668094e-06
sixth            0.000000  4.102118e-06
selfinter        0.000000 -1.664107e-01
V1               0.000000  2.919490e+00
V2               0.000000 -3.882427e+00
evcent           0.000000  0.000000e+00
upto_second      0.000000 -4.651766e-06
upto_third       0.000000 -5.592848e-06
upto_fourth      0.000000  0.000000e+00
upto_fifth       0.000000  0.000000e+00
upto_sixth       0.000000  2.634477e-05
ratio1           0.000000 -9.134087e-03
ratio2           0.000000 -1.896552e-02
ratio3           0.000000 -2.957869e-02
ratio4           0.000000  7.312138e-03
ratio5           0.000000 -1.328670e-01
ratio6           0.000000  1.458206e-05
walktrap_vertex  0.000000  4.423657e-02
bigcom1          0.000000 -2.263759e-01
bigcom2          0.000000 -1.616638e-01
bigcom3          0.000000 -1.767044e+00
bigcom4          0.000000 -1.120308e+00
bigcom5          0.000000 -1.633147e+00
bigcom6          0.000000 -1.241570e+00
bigcom8          0.000000 -1.254601e+00
bigcom9          0.000000 -5.770612e-01
bigcom10         0.000000 -5.137795e-01
bigcom11         0.000000  1.603740e+00
bigcom12         0.000000 -1.840549e-01
bigcom13         0.000000 -1.648985e+00
bigcom14         0.000000 -7.303241e-01
bigcom15         0.000000 -1.084629e+00
bigcom16         0.000000 -1.324355e+00
bigcom17         0.000000 -1.093251e+00
bigcom18         0.000000 -1.184309e+00
bigcom21         0.000000 -6.563707e-01
bigcom22         0.000000 -1.227560e+00
bigcom23         0.000000 -1.172682e+00
bigcom24         0.000000 -1.503872e+00
bigcom25         0.000000 -2.442714e-01
bigcom26         0.000000 -7.675509e-01
bigcom27         0.000000 -1.022078e+00
bigcom29         0.000000 -1.135273e+00
bigcom31         0.000000 -1.316055e+00
bigcom33         0.000000  4.119158e-01
bigcom34         0.000000 -3.614560e-01
bigcom35         0.000000 -2.378018e-01
bigcom36         0.000000  0.000000e+00
bigcom39         0.000000 -1.125459e+00
bigcom40         0.000000 -7.221369e-01
bigcom43         0.000000  7.670823e-01
bigcom46         0.000000 -7.533116e-01
bigcom48         0.000000 -1.099578e+00
bigcom49         0.000000  0.000000e+00
bigcom50         0.000000 -1.337449e-01
bigcom52         0.000000 -7.311164e-01
bigcom54         0.000000 -6.596317e-01
bigcom56         0.000000 -1.189198e+00
bigcom57         0.000000 -2.266105e-02
bigcom58         0.000000 -8.467672e-01
bigcom62         0.000000 -5.179289e-01
bigcom63         0.000000 -6.512081e-01
bigcom64         0.000000 -3.280808e-01
bigcom65         0.000000 -9.162578e-01
bigcom66         0.000000  0.000000e+00
bigcom68         0.000000  1.524055e+00
bigcom69         0.000000 -4.312388e-01
bigcom70         0.000000 -4.193694e-01
bigcom71         0.000000  0.000000e+00
bigcom72         0.000000 -7.963138e-01
bigcom77         0.000000 -2.946957e-01
bigcom79         0.000000 -1.233271e+00
bigcom80         0.000000 -5.928061e-01
bigcom82         0.000000 -8.902833e-01
bigcom83         0.000000 -1.353162e-02
bigcom86         0.000000 -2.619114e-01
bigcom87         0.000000  3.416763e+00
bigcom88         0.000000 -1.048041e+00
bigcom90         0.000000 -5.919770e-01
bigcom92         0.000000  0.000000e+00
bigcom94         0.000000 -1.436816e+00
bigcom96         0.000000 -1.212332e+00
bigcom98         0.000000 -1.063767e+00
bigcom99         0.000000 -6.448125e-01
bigcom100        0.000000 -3.952552e-01
bigcom102        0.000000 -4.557904e-02
bigcom103        0.000000 -2.673040e-01
bigcom104        0.000000 -8.595158e-01
bigcom107        0.000000  0.000000e+00
bigcom108        0.000000  0.000000e+00
bigcom109        0.000000 -1.562953e+00
bigcom110        0.000000  1.136075e+00
bigcom125        0.000000 -4.973424e-01
bigcom133        0.000000 -8.485261e-01
bigcom141        0.000000 -1.444133e-01
bigcom142        0.000000 -1.129791e+00
bigcom143        0.000000 -1.081315e+00
bigcom145        0.000000 -1.339191e-01
bigcom158        0.000000 -2.975883e-02
bigcom162        0.000000 -1.043133e+00
bigcom177        0.000000  2.748460e-01
bigcom194        0.000000 -7.171910e-05
bigcom208        0.000000 -9.328798e-01
bigcom220        0.000000 -8.901692e-01
bigcom227        0.000000  0.000000e+00
bigcom229        0.000000 -2.309396e-01
bigcom247        0.000000 -5.091989e-02
bigcom252        0.000000 -6.219255e-01
bigcom255        0.000000 -8.317904e-01
bigcom258        0.000000 -1.140874e+00
bigcom266        0.000000 -1.160221e+00
bigcom269        0.000000 -3.766176e-01
bigcom273        0.000000 -1.285436e+00
bigcom274        0.000000 -9.384514e-01
bigcom276        0.000000 -2.169635e-01
bigcom284        0.000000 -5.741991e-01
bigcom290        0.000000 -1.388298e+00
bigcom292        0.000000 -6.361425e-01
bigcom294        0.000000 -3.492011e-01
bigcom295        0.000000 -1.519443e+00
bigcom296        0.000000 -8.537100e-01
bigcom297        0.000000 -5.802535e-01
bigcom302        0.000000 -7.327189e-01
bigcom303        0.000000 -8.151442e-01
bigcom307        0.000000 -9.275687e-04
bigcom311        0.000000 -6.585442e-01
bigcom313        0.000000 -7.672035e-01
bigcom318        0.000000 -9.137186e-01
bigcom326        0.000000 -1.821666e-01
bigcom332        0.000000 -5.273421e-01
bigcom340        0.000000  0.000000e+00
bigcom341        0.000000 -1.733925e-03
bigcom345        0.000000 -9.984880e-01
bigcom347        0.000000  0.000000e+00
bigcom360        0.000000 -4.899785e-01
bigcom365        0.000000 -9.618166e-01
bigcom366        0.000000 -5.302674e-01
bigcom370        0.000000 -4.595667e-01
bigcom387        0.000000 -8.922829e-01
bigcom390        0.000000  2.438086e+00
bigcom398        0.000000 -3.552066e-01
bigcom408        0.000000 -9.722908e-01
bigcom417        0.000000 -4.785461e-01
bigcom419        0.000000  4.133683e+00
bigcom424        0.000000 -2.714925e-01
bigcom441        0.000000 -1.775533e+00
bigcom445        0.000000 -7.927563e-01
bigcom468        0.000000 -5.320454e-01
spin_vertex      0.000000 -1.181982e+00
membership_s1    0.000000 -2.376340e-02
membership_s3    0.000000  8.147809e-03
membership_s4    0.000000  1.507185e+00
membership_s5    0.000000 -3.031295e-01
membership_s6    0.000000 -5.940749e-01
membership_s7    0.000000 -9.671540e-01
membership_s8    0.000000 -1.056143e-01
membership_s9    0.000000  1.271987e+00
membership_s10   0.000000 -1.783624e-01
membership_s11   0.000000 -8.527803e-01
membership_s12   0.000000  6.396331e-01
membership_s13   0.000000 -9.439808e-01
membership_s14   0.000000 -4.352107e-01
membership_s16   0.000000  6.449066e-01
membership_s17   0.000000 -7.708198e-01
membership_s18   0.000000 -5.091233e-01
membership_s19   0.000000 -1.122162e+00
membership_s20   0.000000  3.390215e-01
membership_s21   0.000000  4.859970e-01
membership_s22   0.000000 -1.738991e-01
membership_s23   0.000000  2.660508e-01
membership_s24   0.000000 -7.287000e-01
membership_s25   0.000000 -5.991030e-01
membership_s26   0.000000  7.951683e-02
membership_s27   0.000000 -7.440432e-01
membership_s28   0.000000 -9.328278e-01
membership_s30   0.000000 -9.476438e-01
membership_s31   0.000000  2.154713e-01
membership_s32   0.000000 -9.551460e-01
membership_s33   0.000000 -6.707995e-01
membership_s34   0.000000 -4.376489e-01
membership_s35   0.000000 -2.720289e-01
membership_s36   0.000000 -1.283819e-01
membership_s37   0.000000 -1.200954e+00
membership_s38   0.000000  5.579894e-01
adhesion         0.000000 -1.290875e-04
cohesion         0.000000  0.000000e+00
inner            0.000000  1.975602e-04
outer            0.000000  6.864454e-05
ioratio          0.000000  0.000000e+00
comsize          0.000000  5.116253e-04
[1] "Dataset: all_CT Model GBM, run: 10 of 10 2015-06-08 09:15:58"
Iter   TrainDeviance   ValidDeviance   StepSize   Improve
     1        0.1862             nan     0.0100    0.0000
     2        0.1859             nan     0.0100    0.0000
     3        0.1857             nan     0.0100   -0.0001
     4        0.1852             nan     0.0100    0.0003
     5        0.1850             nan     0.0100   -0.0000
     6        0.1847             nan     0.0100    0.0000
     7        0.1844             nan     0.0100   -0.0000
     8        0.1841             nan     0.0100    0.0001
     9        0.1836             nan     0.0100    0.0002
    10        0.1834             nan     0.0100    0.0001
    20        0.1806             nan     0.0100   -0.0000
    40        0.1742             nan     0.0100    0.0001
    60        0.1682             nan     0.0100    0.0001
    80        0.1633             nan     0.0100    0.0000
   100        0.1586             nan     0.0100   -0.0000
   120        0.1539             nan     0.0100   -0.0000
   140        0.1502             nan     0.0100   -0.0001
   151        0.1482             nan     0.0100   -0.0000

[1] "GBM variable coefficients"
                            var    rel.inf
outer                     outer 5.15856386
ratio5                   ratio5 5.07509436
spin_vertex         spin_vertex 4.06870094
comsize                 comsize 4.00699314
walktrap_vertex walktrap_vertex 3.58242462
V2                           V2 3.52151711
pagerank               pagerank 3.26732516
inner                     inner 2.73964891
knn                         knn 2.49491700
bet                         bet 2.43016737
V1                           V1 2.11165014
membership_s4     membership_s4 1.96938939
ratio1                   ratio1 1.96719965
cohesion               cohesion 1.72494607
bigcom11               bigcom11 1.45439719
orbit45                 orbit45 1.42272630
graph16                 graph16 1.39190416
ratio2                   ratio2 1.37502271
orbit18                 orbit18 1.28367095
graph23                 graph23 1.20604970
graph19                 graph19 1.18643054
adhesion               adhesion 1.17441753
hubscore               hubscore 0.99397566
upto_fifth           upto_fifth 0.98160050
orbit20                 orbit20 0.95423015
orbit56                 orbit56 0.93416649
orbit47                 orbit47 0.92051928
orbit36                 orbit36 0.89701511
bigcom25               bigcom25 0.86363258
orbit50                 orbit50 0.85954213
fourth                   fourth 0.85619531
orbit51                 orbit51 0.85535585
ratio4                   ratio4 0.84444213
graph20                 graph20 0.82741495
orbit46                 orbit46 0.80041102
constraint           constraint 0.78276985
membership_s12   membership_s12 0.78175381
orbit54                 orbit54 0.77189003
graph22                 graph22 0.70261129
membership_s38   membership_s38 0.70160589
orbit61                 orbit61 0.68607661
graph10                 graph10 0.68252391
orbit39                 orbit39 0.67855351
graph5                   graph5 0.67484199
orbit26                 orbit26 0.65973586
orbit9                   orbit9 0.65366277
fifth                     fifth 0.65096695
orbit19                 orbit19 0.64736071
bigcom33               bigcom33 0.61809938
graph6                   graph6 0.60262806
graph13                 graph13 0.59496503
orbit37                 orbit37 0.59404176
bigcom87               bigcom87 0.57746765
orbit17                 orbit17 0.57549974
ecc                         ecc 0.57513729
orbit24                 orbit24 0.57124576
graph4                   graph4 0.56769524
orbit27                 orbit27 0.56182569
upto_sixth           upto_sixth 0.55544913
graph3                   graph3 0.54026457
ioratio                 ioratio 0.53920444
graph25                 graph25 0.51801607
graph1                   graph1 0.50861847
graph11                 graph11 0.50724129
orbit35                 orbit35 0.50245905
graph15                 graph15 0.50156153
orbit16                 orbit16 0.50040546
membership_s16   membership_s16 0.48417779
graph12                 graph12 0.47775380
graph21                 graph21 0.46354935
orbit52                 orbit52 0.42317058
ratio3                   ratio3 0.41874028
orbit53                 orbit53 0.40400124
orbit38                 orbit38 0.39861132
graph0                   graph0 0.38456180
orbit63                 orbit63 0.37888501
ratio6                   ratio6 0.37751052
sixth                     sixth 0.37440380
orbit68                 orbit68 0.35375219
orbit42                 orbit42 0.34886754
membership_s21   membership_s21 0.32758283
graph18                 graph18 0.32697985
orbit40                 orbit40 0.30711560
bigcom318             bigcom318 0.29982542
orbit31                 orbit31 0.26595933
trans                     trans 0.26208045
orbit21                 orbit21 0.26037391
graph17                 graph17 0.24989273
orbit6                   orbit6 0.24467261
orbit28                 orbit28 0.24301383
bigcom2                 bigcom2 0.22657259
graph26                 graph26 0.21091390
graph7                   graph7 0.20293082
bigcom68               bigcom68 0.19963063
graph24                 graph24 0.19864133
AP                           AP 0.19548643
orbit4                   orbit4 0.19216946
graph2                   graph2 0.19091653
evcent                   evcent 0.18354513
third                     third 0.18211023
graph9                   graph9 0.18155591
orbit25                 orbit25 0.18007497
bigcom177             bigcom177 0.17864298
orbit12                 orbit12 0.17680413
orbit64                 orbit64 0.17637555
selfinter             selfinter 0.17305451
membership_s23   membership_s23 0.16468832
orbit60                 orbit60 0.15816086
upto_second         upto_second 0.14929471
orbit58                 orbit58 0.14502611
orbit23                 orbit23 0.14468750
second                   second 0.14261926
orbit49                 orbit49 0.13936544
orbit33                 orbit33 0.12703414
orbit59                 orbit59 0.12655257
orbit62                 orbit62 0.12346878
orbit44                 orbit44 0.11409345
orbit13                 orbit13 0.11118738
orbit69                 orbit69 0.10943130
bigcom419             bigcom419 0.10106230
close                     close 0.09840279
bigcom110             bigcom110 0.09764887
orbit5                   orbit5 0.09453458
orbit66                 orbit66 0.09193009
upto_third           upto_third 0.09062906
orbit32                 orbit32 0.08310535
orbit43                 orbit43 0.08157856
membership_s31   membership_s31 0.06819821
bigcom390             bigcom390 0.06031997
orbit1                   orbit1 0.05422969
orbit48                 orbit48 0.05104588
orbit7                   orbit7 0.05082844
orbit41                 orbit41 0.05021023
membership_s9     membership_s9 0.04463924
graph14                 graph14 0.03779925
orbit70                 orbit70 0.03563407
orbit2                   orbit2 0.03072140
orbit67                 orbit67 0.02523405
orbit29                 orbit29 0.01612129
bigcom10               bigcom10 0.01486744
membership_s11   membership_s11 0.01444856
orbit57                 orbit57 0.01372659
orbit30                 orbit30 0.01285585
membership_s37   membership_s37 0.01187481
graph8                   graph8 0.00000000
graph27                 graph27 0.00000000
graph28                 graph28 0.00000000
graph29                 graph29 0.00000000
orbit0                   orbit0 0.00000000
orbit3                   orbit3 0.00000000
orbit8                   orbit8 0.00000000
orbit10                 orbit10 0.00000000
orbit11                 orbit11 0.00000000
orbit14                 orbit14 0.00000000
orbit15                 orbit15 0.00000000
orbit22                 orbit22 0.00000000
orbit34                 orbit34 0.00000000
orbit55                 orbit55 0.00000000
orbit65                 orbit65 0.00000000
orbit71                 orbit71 0.00000000
orbit72                 orbit72 0.00000000
eccrad                   eccrad 0.00000000
coreness               coreness 0.00000000
first                     first 0.00000000
upto_fourth         upto_fourth 0.00000000
bigcom1                 bigcom1 0.00000000
bigcom3                 bigcom3 0.00000000
bigcom4                 bigcom4 0.00000000
bigcom5                 bigcom5 0.00000000
bigcom6                 bigcom6 0.00000000
bigcom8                 bigcom8 0.00000000
bigcom9                 bigcom9 0.00000000
bigcom12               bigcom12 0.00000000
bigcom13               bigcom13 0.00000000
bigcom14               bigcom14 0.00000000
bigcom15               bigcom15 0.00000000
bigcom16               bigcom16 0.00000000
bigcom17               bigcom17 0.00000000
bigcom18               bigcom18 0.00000000
bigcom21               bigcom21 0.00000000
bigcom22               bigcom22 0.00000000
bigcom23               bigcom23 0.00000000
bigcom24               bigcom24 0.00000000
bigcom26               bigcom26 0.00000000
bigcom27               bigcom27 0.00000000
bigcom29               bigcom29 0.00000000
bigcom31               bigcom31 0.00000000
bigcom34               bigcom34 0.00000000
bigcom35               bigcom35 0.00000000
bigcom36               bigcom36 0.00000000
bigcom39               bigcom39 0.00000000
bigcom40               bigcom40 0.00000000
bigcom43               bigcom43 0.00000000
bigcom46               bigcom46 0.00000000
bigcom48               bigcom48 0.00000000
bigcom49               bigcom49 0.00000000
bigcom50               bigcom50 0.00000000
bigcom52               bigcom52 0.00000000
bigcom54               bigcom54 0.00000000
bigcom56               bigcom56 0.00000000
bigcom57               bigcom57 0.00000000
bigcom58               bigcom58 0.00000000
bigcom62               bigcom62 0.00000000
bigcom63               bigcom63 0.00000000
bigcom64               bigcom64 0.00000000
bigcom65               bigcom65 0.00000000
bigcom66               bigcom66 0.00000000
bigcom69               bigcom69 0.00000000
bigcom70               bigcom70 0.00000000
bigcom71               bigcom71 0.00000000
bigcom72               bigcom72 0.00000000
bigcom77               bigcom77 0.00000000
bigcom79               bigcom79 0.00000000
bigcom80               bigcom80 0.00000000
bigcom82               bigcom82 0.00000000
bigcom83               bigcom83 0.00000000
bigcom86               bigcom86 0.00000000
bigcom88               bigcom88 0.00000000
[truncated: 97,652 more chars]
