# Supplementary material for: Distinctive Behaviors of Druggable Proteins in Cellular Networks
Source: PLoS Comput Biol. 2015 Dec 23;11(12):e1004597. doi: 10.1371/journal.pcbi.1004597 (PMC4689399; doi:10.1371/journal.pcbi.1004597)
Supplement: S1 File — (ZIP) [file pcbi.1004597.s004.zip › S1_File/y2h_binary.ppi.csv.Target_results_all_targets.txt]

[[1]]
[1] "all_targets"

[1] "Dataset: all_targets Model GBM, run: 1 of 10 2015-06-08 08:03:52"
Iter   TrainDeviance   ValidDeviance   StepSize   Improve
     1        0.1888             nan     0.0100    0.0000
     2        0.1877             nan     0.0100   -0.0000
     3        0.1868             nan     0.0100   -0.0000
     4        0.1855             nan     0.0100    0.0002
     5        0.1844             nan     0.0100   -0.0000
     6        0.1831             nan     0.0100    0.0000
     7        0.1821             nan     0.0100   -0.0000
     8        0.1812             nan     0.0100    0.0001
     9        0.1802             nan     0.0100    0.0001
    10        0.1793             nan     0.0100   -0.0000
    20        0.1711             nan     0.0100   -0.0000
    40        0.1590             nan     0.0100    0.0000
    60        0.1501             nan     0.0100    0.0000
    80        0.1433             nan     0.0100   -0.0000
   100        0.1371             nan     0.0100   -0.0000
   120        0.1318             nan     0.0100   -0.0000
   140        0.1273             nan     0.0100   -0.0000
   160        0.1230             nan     0.0100   -0.0000
   180        0.1193             nan     0.0100   -0.0000
   200        0.1160             nan     0.0100   -0.0000
   220        0.1125             nan     0.0100   -0.0000
   240        0.1095             nan     0.0100   -0.0000
   260        0.1065             nan     0.0100   -0.0000
   280        0.1040             nan     0.0100    0.0000
   300        0.1012             nan     0.0100   -0.0000
   318        0.0990             nan     0.0100   -0.0000

[1] "GBM variable coefficients"
                            var     rel.inf
V1                           V1 5.036680784
ratio5                   ratio5 3.675538452
V2                           V2 3.595574183
inner                     inner 3.557196808
outer                     outer 3.402967183
comsize                 comsize 3.227229398
spin_vertex         spin_vertex 3.101955392
knn                         knn 3.067260591
walktrap_vertex walktrap_vertex 2.851136850
ratio2                   ratio2 2.772308137
pagerank               pagerank 2.697436755
bet                         bet 2.065939591
graph13                 graph13 1.713858047
ratio1                   ratio1 1.671984294
fourth                   fourth 1.502158190
cohesion               cohesion 1.333952541
adhesion               adhesion 1.302473617
orbit50                 orbit50 1.287323224
graph16                 graph16 1.253354050
orbit19                 orbit19 1.227503810
graph6                   graph6 1.125675099
orbit35                 orbit35 1.105266043
graph1                   graph1 1.098646277
graph19                 graph19 1.090919506
graph4                   graph4 1.090604511
graph14                 graph14 0.955926696
orbit18                 orbit18 0.905987066
ioratio                 ioratio 0.903533127
graph11                 graph11 0.894169975
graph5                   graph5 0.844037132
orbit56                 orbit56 0.793457649
graph17                 graph17 0.788769381
orbit20                 orbit20 0.773909592
graph10                 graph10 0.767216905
ratio3                   ratio3 0.766109078
graph23                 graph23 0.749724250
graph15                 graph15 0.734280748
fifth                     fifth 0.721902124
graph0                   graph0 0.699185712
bigcom11               bigcom11 0.690440993
graph12                 graph12 0.667507334
constraint           constraint 0.665224407
graph3                   graph3 0.655543999
membership_s12   membership_s12 0.648475693
graph20                 graph20 0.642511679
orbit31                 orbit31 0.641978748
orbit28                 orbit28 0.587358696
ecc                         ecc 0.571221010
orbit36                 orbit36 0.565825718
ratio6                   ratio6 0.564553762
upto_sixth           upto_sixth 0.556729639
orbit24                 orbit24 0.552607843
orbit39                 orbit39 0.546067958
graph9                   graph9 0.543961695
trans                     trans 0.539002537
bigcom18               bigcom18 0.518202275
membership_s4     membership_s4 0.511416467
orbit11                 orbit11 0.490207828
orbit61                 orbit61 0.487909035
orbit17                 orbit17 0.454940036
graph2                   graph2 0.422666677
bigcom87               bigcom87 0.395484978
membership_s16   membership_s16 0.393566145
orbit37                 orbit37 0.389015789
sixth                     sixth 0.388335671
orbit51                 orbit51 0.385093396
orbit40                 orbit40 0.375497505
graph21                 graph21 0.373866766
bigcom25               bigcom25 0.371391879
orbit27                 orbit27 0.370866733
graph18                 graph18 0.370284085
orbit16                 orbit16 0.369697173
orbit64                 orbit64 0.358401601
orbit45                 orbit45 0.355781735
orbit21                 orbit21 0.351094136
orbit9                   orbit9 0.350084681
hubscore               hubscore 0.341763919
upto_fifth           upto_fifth 0.341597904
orbit38                 orbit38 0.318633644
graph7                   graph7 0.317028238
bigcom33               bigcom33 0.315659297
orbit23                 orbit23 0.307551890
selfinter             selfinter 0.299294490
bigcom48               bigcom48 0.298527432
orbit5                   orbit5 0.295138975
orbit22                 orbit22 0.294966800
orbit62                 orbit62 0.290399181
third                     third 0.288933989
bigcom345             bigcom345 0.286617711
bigcom390             bigcom390 0.286270518
bigcom255             bigcom255 0.285482244
graph25                 graph25 0.285174212
bigcom68               bigcom68 0.272909472
bigcom65               bigcom65 0.253511302
membership_s38   membership_s38 0.248958472
orbit52                 orbit52 0.247966124
orbit26                 orbit26 0.240390569
orbit1                   orbit1 0.239280542
bigcom10               bigcom10 0.221673266
membership_s37   membership_s37 0.219545259
bigcom2                 bigcom2 0.217327337
orbit10                 orbit10 0.213902966
orbit30                 orbit30 0.211766181
orbit57                 orbit57 0.210763638
bigcom297             bigcom297 0.208847262
bigcom419             bigcom419 0.202236972
orbit63                 orbit63 0.198158068
orbit6                   orbit6 0.196306610
bigcom276             bigcom276 0.187038430
orbit42                 orbit42 0.186263833
orbit47                 orbit47 0.177781105
orbit25                 orbit25 0.174445083
bigcom110             bigcom110 0.172604078
graph27                 graph27 0.171715479
orbit43                 orbit43 0.170742692
orbit49                 orbit49 0.166361319
graph24                 graph24 0.163768822
orbit54                 orbit54 0.162807184
membership_s33   membership_s33 0.162223429
ratio4                   ratio4 0.156595767
orbit66                 orbit66 0.156526194
orbit65                 orbit65 0.154683482
close                     close 0.149858405
bigcom9                 bigcom9 0.144618566
graph26                 graph26 0.142863249
bigcom82               bigcom82 0.125223380
membership_s31   membership_s31 0.123412863
orbit46                 orbit46 0.120937643
bigcom88               bigcom88 0.116222049
AP                           AP 0.112379812
orbit60                 orbit60 0.106245227
orbit4                   orbit4 0.106183939
membership_s3     membership_s3 0.105954899
orbit15                 orbit15 0.095981558
orbit68                 orbit68 0.091897569
orbit53                 orbit53 0.091482313
orbit48                 orbit48 0.091223805
orbit32                 orbit32 0.089556397
graph8                   graph8 0.087040349
orbit69                 orbit69 0.084207337
orbit12                 orbit12 0.083851784
coreness               coreness 0.082749811
orbit59                 orbit59 0.079958871
orbit44                 orbit44 0.079489682
orbit29                 orbit29 0.078889539
graph22                 graph22 0.078724193
bigcom177             bigcom177 0.078125446
orbit41                 orbit41 0.076511163
membership_s21   membership_s21 0.075945215
orbit2                   orbit2 0.074291065
bigcom79               bigcom79 0.071515790
membership_s18   membership_s18 0.070397774
upto_fourth         upto_fourth 0.069307583
bigcom1                 bigcom1 0.068769292
membership_s32   membership_s32 0.063769881
orbit70                 orbit70 0.062316535
orbit33                 orbit33 0.056244969
bigcom43               bigcom43 0.054972667
membership_s20   membership_s20 0.054894128
orbit55                 orbit55 0.054552274
membership_s19   membership_s19 0.049897558
membership_s26   membership_s26 0.048039089
evcent                   evcent 0.040789666
orbit13                 orbit13 0.039663933
membership_s9     membership_s9 0.038451719
membership_s23   membership_s23 0.038392561
orbit58                 orbit58 0.035482347
membership_s10   membership_s10 0.033585170
second                   second 0.032585300
bigcom4                 bigcom4 0.032068461
upto_second         upto_second 0.031592949
bigcom318             bigcom318 0.020732253
membership_s11   membership_s11 0.018018918
bigcom295             bigcom295 0.017388485
orbit67                 orbit67 0.017132104
membership_s8     membership_s8 0.009502012
graph28                 graph28 0.000000000
graph29                 graph29 0.000000000
orbit0                   orbit0 0.000000000
orbit3                   orbit3 0.000000000
orbit7                   orbit7 0.000000000
orbit8                   orbit8 0.000000000
orbit14                 orbit14 0.000000000
orbit34                 orbit34 0.000000000
orbit71                 orbit71 0.000000000
orbit72                 orbit72 0.000000000
eccrad                   eccrad 0.000000000
first                     first 0.000000000
upto_third           upto_third 0.000000000
bigcom3                 bigcom3 0.000000000
bigcom5                 bigcom5 0.000000000
bigcom6                 bigcom6 0.000000000
bigcom8                 bigcom8 0.000000000
bigcom12               bigcom12 0.000000000
bigcom13               bigcom13 0.000000000
bigcom14               bigcom14 0.000000000
bigcom15               bigcom15 0.000000000
bigcom16               bigcom16 0.000000000
bigcom17               bigcom17 0.000000000
bigcom21               bigcom21 0.000000000
bigcom22               bigcom22 0.000000000
bigcom23               bigcom23 0.000000000
bigcom24               bigcom24 0.000000000
bigcom26               bigcom26 0.000000000
bigcom27               bigcom27 0.000000000
bigcom29               bigcom29 0.000000000
bigcom31               bigcom31 0.000000000
bigcom34               bigcom34 0.000000000
bigcom35               bigcom35 0.000000000
bigcom36               bigcom36 0.000000000
bigcom39               bigcom39 0.000000000
bigcom40               bigcom40 0.000000000
bigcom46               bigcom46 0.000000000
bigcom49               bigcom49 0.000000000
bigcom50               bigcom50 0.000000000
bigcom52               bigcom52 0.000000000
bigcom54               bigcom54 0.000000000
bigcom56               bigcom56 0.000000000
bigcom57               bigcom57 0.000000000
bigcom58               bigcom58 0.000000000
bigcom62               bigcom62 0.000000000
bigcom63               bigcom63 0.000000000
bigcom64               bigcom64 0.000000000
bigcom66               bigcom66 0.000000000
bigcom69               bigcom69 0.000000000
bigcom70               bigcom70 0.000000000
bigcom71               bigcom71 0.000000000
bigcom72               bigcom72 0.000000000
bigcom77               bigcom77 0.000000000
bigcom80               bigcom80 0.000000000
bigcom83               bigcom83 0.000000000
bigcom86               bigcom86 0.000000000
bigcom90               bigcom90 0.000000000
bigcom92               bigcom92 0.000000000
bigcom94               bigcom94 0.000000000
bigcom96               bigcom96 0.000000000
bigcom98               bigcom98 0.000000000
bigcom99               bigcom99 0.000000000
bigcom100             bigcom100 0.000000000
bigcom102             bigcom102 0.000000000
bigcom103             bigcom103 0.000000000
bigcom104             bigcom104 0.000000000
bigcom107             bigcom107 0.000000000
bigcom108             bigcom108 0.000000000
bigcom109             bigcom109 0.000000000
bigcom125             bigcom125 0.000000000
bigcom133             bigcom133 0.000000000
bigcom141             bigcom141 0.000000000
bigcom142             bigcom142 0.000000000
bigcom143             bigcom143 0.000000000
bigcom145             bigcom145 0.000000000
bigcom158             bigcom158 0.000000000
bigcom162             bigcom162 0.000000000
bigcom194             bigcom194 0.000000000
bigcom208             bigcom208 0.000000000
bigcom220             bigcom220 0.000000000
bigcom227             bigcom227 0.000000000
bigcom229             bigcom229 0.000000000
bigcom247             bigcom247 0.000000000
bigcom252             bigcom252 0.000000000
bigcom258             bigcom258 0.000000000
bigcom266             bigcom266 0.000000000
bigcom269             bigcom269 0.000000000
bigcom273             bigcom273 0.000000000
bigcom274             bigcom274 0.000000000
bigcom284             bigcom284 0.000000000
bigcom290             bigcom290 0.000000000
bigcom292             bigcom292 0.000000000
bigcom294             bigcom294 0.000000000
bigcom296             bigcom296 0.000000000
bigcom302             bigcom302 0.000000000
bigcom303             bigcom303 0.000000000
bigcom307             bigcom307 0.000000000
bigcom311             bigcom311 0.000000000
bigcom313             bigcom313 0.000000000
bigcom326             bigcom326 0.000000000
bigcom332             bigcom332 0.000000000
bigcom340             bigcom340 0.000000000
bigcom341             bigcom341 0.000000000
bigcom347             bigcom347 0.000000000
bigcom360             bigcom360 0.000000000
bigcom365             bigcom365 0.000000000
bigcom366             bigcom366 0.000000000
bigcom370             bigcom370 0.000000000
bigcom387             bigcom387 0.000000000
bigcom398             bigcom398 0.000000000
bigcom408             bigcom408 0.000000000
bigcom417             bigcom417 0.000000000
bigcom424             bigcom424 0.000000000
bigcom441             bigcom441 0.000000000
bigcom445             bigcom445 0.000000000
bigcom468             bigcom468 0.000000000
membership_s1     membership_s1 0.000000000
membership_s5     membership_s5 0.000000000
membership_s6     membership_s6 0.000000000
membership_s7     membership_s7 0.000000000
membership_s13   membership_s13 0.000000000
membership_s14   membership_s14 0.000000000
membership_s17   membership_s17 0.000000000
membership_s22   membership_s22 0.000000000
membership_s24   membership_s24 0.000000000
membership_s25   membership_s25 0.000000000
membership_s27   membership_s27 0.000000000
membership_s28   membership_s28 0.000000000
membership_s30   membership_s30 0.000000000
membership_s34   membership_s34 0.000000000
membership_s35   membership_s35 0.000000000
membership_s36   membership_s36 0.000000000
[1] "Dataset: all_targets Model RF, run: 1 of 10 2015-06-08 08:08:27"
     |      Out-of-bag   |
Tree |      MSE  %Var(y) |
   1 |  0.03977   210.69 |
   2 |  0.03865   204.78 |
   3 |  0.03418   181.05 |
   4 |  0.03279   173.73 |
   5 |  0.03038   160.95 |
   6 |  0.02903   153.82 |
   7 |  0.02852   151.10 |
   8 |  0.02767   146.60 |
   9 |  0.02672   141.55 |
  10 |  0.02594   137.42 |
  11 |  0.02547   134.93 |
  12 |  0.02482   131.48 |
  13 |  0.02433   128.91 |
  14 |  0.02414   127.91 |
  15 |  0.02381   126.15 |
  16 |  0.02333   123.59 |
  17 |  0.02309   122.32 |
  18 |  0.02287   121.17 |
  19 |  0.02262   119.82 |
  20 |  0.02251   119.26 |
  21 |  0.02243   118.84 |
  22 |  0.02219   117.56 |
  23 |  0.02204   116.74 |
  24 |  0.02196   116.32 |
  25 |   0.0218   115.49 |
  26 |  0.02167   114.81 |
  27 |  0.02148   113.81 |
  28 |  0.02134   113.07 |
  29 |  0.02126   112.65 |
  30 |  0.02118   112.22 |
  31 |  0.02115   112.03 |
  32 |  0.02115   112.07 |
  33 |  0.02112   111.89 |
  34 |  0.02107   111.62 |
  35 |  0.02105   111.51 |
  36 |  0.02101   111.29 |
  37 |  0.02089   110.66 |
  38 |  0.02084   110.38 |
  39 |  0.02079   110.13 |
  40 |  0.02076   109.99 |
  41 |  0.02071   109.70 |
  42 |  0.02068   109.54 |
  43 |  0.02062   109.24 |
  44 |   0.0206   109.11 |
  45 |  0.02057   108.98 |
  46 |  0.02053   108.74 |
  47 |  0.02051   108.67 |
  48 |  0.02052   108.71 |
  49 |  0.02052   108.72 |
  50 |  0.02051   108.67 |
  51 |  0.02052   108.69 |
  52 |  0.02047   108.44 |
  53 |  0.02046   108.41 |
  54 |  0.02048   108.49 |
  55 |  0.02048   108.47 |
  56 |  0.02046   108.39 |
  57 |  0.02039   108.04 |
  58 |  0.02037   107.90 |
  59 |  0.02037   107.93 |
  60 |  0.02034   107.73 |
  61 |  0.02031   107.61 |
  62 |   0.0203   107.54 |
  63 |  0.02026   107.31 |
  64 |  0.02025   107.26 |
  65 |  0.02024   107.21 |
  66 |  0.02022   107.14 |
  67 |   0.0202   107.03 |
  68 |   0.0202   107.00 |
  69 |   0.0202   107.04 |
  70 |   0.0202   107.00 |
  71 |  0.02017   106.87 |
  72 |  0.02017   106.87 |
  73 |  0.02014   106.72 |
  74 |  0.02015   106.73 |
  75 |  0.02015   106.73 |
  76 |  0.02014   106.69 |
  77 |  0.02014   106.70 |
  78 |  0.02012   106.59 |
  79 |  0.02012   106.58 |
  80 |  0.02012   106.57 |
  81 |   0.0201   106.48 |
  82 |  0.02008   106.40 |
  83 |  0.02009   106.41 |
  84 |  0.02006   106.29 |
  85 |  0.02006   106.26 |
  86 |  0.02003   106.11 |
  87 |  0.02001   105.99 |
  88 |     0.02   105.93 |
  89 |  0.01999   105.88 |
  90 |  0.01997   105.78 |
  91 |  0.01995   105.71 |
  92 |  0.01996   105.75 |
  93 |  0.01993   105.59 |
  94 |  0.01991   105.48 |
  95 |   0.0199   105.43 |
  96 |  0.01991   105.48 |
  97 |   0.0199   105.42 |
  98 |   0.0199   105.41 |
  99 |  0.01988   105.31 |
 100 |  0.01987   105.26 |
[1] "Random Forest variable coefficients"
                      %IncMSE IncNodePurity
graph5           1.051198e-03  4.977479e-01
graph6           4.368457e-03  1.017341e+00
graph7           7.743370e-04  2.483762e-01
graph8          -2.777778e-06  3.355095e-02
graph9           5.500978e-03  9.257519e-01
graph10          4.018362e-03  1.445153e+00
graph11          6.019617e-03  1.553155e+00
graph12          5.317520e-03  1.197662e+00
graph13          5.252595e-03  1.318380e+00
graph14          4.842661e-03  1.092236e+00
graph15          3.485598e-03  7.432070e-01
graph16          1.607641e-02  1.412957e+00
graph17          8.230389e-03  1.304544e+00
graph18          3.470920e-03  5.890744e-01
graph19          5.493204e-03  1.682646e+00
graph20          5.474571e-03  6.970060e-01
graph21          2.782159e-03  4.746482e-01
graph22          5.947849e-04  3.374029e-01
graph23          2.722887e-03  1.089258e+00
graph24          9.901953e-04  2.716330e-01
graph25          8.252137e-04  3.681592e-01
graph26          1.350085e-04  2.111380e-01
graph27          1.779368e-04  1.136154e-01
graph28         -3.763306e-06  4.187574e-02
graph29          1.118256e-05  8.212031e-03
orbit0           4.118214e-04  3.855347e-01
orbit1           1.765082e-03  5.345256e-01
orbit2           2.516279e-03  4.468096e-01
orbit3           3.321032e-05  1.203066e-01
orbit4           2.816788e-03  7.701195e-01
orbit5           4.711595e-03  9.163482e-01
orbit6           3.287838e-03  1.073013e+00
orbit7           2.967472e-03  4.516351e-01
orbit8           2.388390e-03  7.031063e-01
orbit9           2.486303e-03  8.695142e-01
orbit10          2.094479e-03  2.598502e-01
orbit11          5.590217e-04  3.695043e-01
orbit12          3.436335e-04  1.929332e-01
orbit13          6.017357e-05  7.827924e-02
orbit14          1.928703e-05  7.767634e-02
orbit15          3.626614e-03  1.081983e+00
orbit16          6.837611e-03  9.145619e-01
orbit17          7.149475e-03  9.465204e-01
orbit18          8.589047e-03  1.885067e+00
orbit19          4.553679e-03  1.730389e+00
orbit20          9.290046e-03  1.189688e+00
orbit21          2.835094e-03  5.864614e-01
orbit22          8.977192e-03  1.648172e+00
orbit23          2.221289e-03  5.153595e-01
orbit24          5.346613e-03  1.206269e+00
orbit25          2.027470e-03  4.707768e-01
orbit26          1.093610e-03  3.869007e-01
orbit27          7.848598e-03  1.554183e+00
orbit28          8.282999e-03  9.534638e-01
orbit29          1.739414e-03  2.745036e-01
orbit30          1.245685e-03  3.654227e-01
orbit31          6.212665e-03  1.261545e+00
orbit32          2.901169e-03  4.776211e-01
orbit33          2.036341e-03  1.970265e-01
orbit34          4.546347e-03  5.751425e-01
orbit35          1.207332e-02  1.759214e+00
orbit36          2.389868e-03  7.501466e-01
orbit37          4.631526e-03  6.676621e-01
orbit38          3.659810e-03  6.168021e-01
orbit39          7.095458e-03  1.627307e+00
orbit40          7.920320e-04  3.094151e-01
orbit41          4.777116e-04  2.103629e-01
orbit42          5.246444e-04  1.628825e-01
orbit43          2.142413e-03  4.726783e-01
orbit44          5.281002e-04  1.418249e-01
orbit45          4.775475e-03  1.359214e+00
orbit46          5.504752e-04  3.197300e-01
orbit47          8.420790e-04  2.711317e-01
orbit48          1.946573e-04  1.513090e-01
orbit49          3.966314e-03  7.761103e-01
orbit50          1.574249e-03  6.416435e-01
orbit51          3.569084e-03  7.298754e-01
orbit52          3.548773e-03  7.464409e-01
orbit53          2.841541e-03  3.949375e-01
orbit54          5.479316e-04  3.645272e-01
orbit55          5.194182e-05  1.216614e-01
orbit56          3.007948e-03  1.456066e+00
orbit57          5.088491e-04  1.385299e-01
orbit58          1.884414e-04  5.441856e-02
orbit59          1.469762e-03  3.409652e-01
orbit60          2.602413e-04  2.305138e-01
orbit61          1.324643e-04  2.198217e-01
orbit62          7.489504e-04  5.254956e-01
orbit63          3.432415e-04  3.008922e-01
orbit64          7.706029e-04  3.103780e-01
orbit65          6.733141e-04  1.609470e-01
orbit66          7.123867e-04  3.366862e-01
orbit67          6.103880e-05  9.162757e-02
orbit68          7.257954e-05  2.416360e-01
orbit69          9.197936e-05  2.331606e-01
orbit70          2.829466e-04  1.776299e-01
orbit71          4.531440e-06  3.706984e-02
orbit72          4.893416e-05  2.511839e-02
AP               2.530770e-05  1.722766e-01
bet              6.227456e-03  2.319332e+00
ecc              2.897310e-04  3.197191e-01
eccrad           1.946489e-04  3.604504e-01
close            2.238905e-03  9.067522e-01
constraint       2.212562e-03  9.860776e-01
coreness         6.451862e-04  3.499420e-01
knn              1.134789e-02  3.201433e+00
hubscore         7.636928e-03  1.565635e+00
pagerank         5.990634e-03  2.640265e+00
trans            9.227468e-04  9.460516e-01
first            8.259419e-04  2.184253e-01
second           1.796381e-03  8.945805e-01
third            6.025189e-03  1.143364e+00
fourth           3.316852e-03  2.177638e+00
fifth            1.795319e-03  1.262754e+00
sixth            7.224480e-03  1.475342e+00
selfinter        4.987374e-05  2.667646e-01
V1               5.219948e-03  4.539554e+00
V2               4.435602e-03  3.912115e+00
evcent           6.609570e-03  1.006914e+00
upto_second      2.012936e-03  5.743530e-01
upto_third       3.879369e-03  7.551293e-01
upto_fourth      3.702105e-03  7.155853e-01
upto_fifth       5.058694e-03  1.248443e+00
upto_sixth       6.740425e-03  1.327137e+00
ratio1           6.343810e-03  2.480487e+00
ratio2           6.197181e-03  3.761473e+00
ratio3           9.031679e-03  2.029812e+00
ratio4           4.549228e-03  1.408928e+00
ratio5           9.066427e-03  4.669696e+00
ratio6           4.767442e-03  1.537015e+00
walktrap_vertex  3.013254e-03  2.992765e+00
bigcom1          6.638407e-05  1.225287e-01
bigcom2          1.582157e-04  2.652791e-01
bigcom3          2.738226e-06  8.333333e-03
bigcom4          1.166292e-04  2.449693e-01
bigcom5          0.000000e+00  8.370041e-19
bigcom6          0.000000e+00  8.023096e-19
bigcom8          0.000000e+00  1.578598e-18
bigcom9         -1.211064e-05  1.592313e-01
bigcom10         1.295998e-04  5.592237e-01
bigcom11         4.322015e-05  5.889427e-01
bigcom12        -1.353934e-05  2.013845e-02
bigcom13         0.000000e+00  7.979728e-19
bigcom14         0.000000e+00  1.387779e-19
bigcom15         0.000000e+00  6.938894e-20
bigcom16         0.000000e+00  0.000000e+00
bigcom17         0.000000e+00  4.163336e-19
bigcom18         1.102190e-04  6.241636e-01
bigcom21         0.000000e+00  5.551115e-19
bigcom22         0.000000e+00  4.250073e-19
bigcom23         0.000000e+00  1.205633e-18
bigcom24         0.000000e+00  6.938894e-20
bigcom25         3.855232e-04  4.475415e-01
bigcom26         0.000000e+00  6.765422e-19
bigcom27         0.000000e+00  1.942890e-18
bigcom29         0.000000e+00  3.469447e-19
bigcom31         0.000000e+00  6.591949e-19
bigcom33         7.956268e-04  9.637982e-01
bigcom34        -5.438374e-06  2.044820e-02
bigcom35         0.000000e+00  3.469447e-19
bigcom36         0.000000e+00  1.387779e-19
bigcom39         0.000000e+00  1.110223e-18
bigcom40         0.000000e+00  6.938894e-19
bigcom43         4.467209e-05  1.888705e-01
bigcom46         0.000000e+00  6.938894e-20
bigcom48         6.146023e-05  2.275498e-01
bigcom49         0.000000e+00  0.000000e+00
bigcom50         0.000000e+00  2.081668e-19
bigcom52         0.000000e+00  7.285839e-19
bigcom54         0.000000e+00  1.387779e-19
bigcom56         0.000000e+00  3.816392e-19
bigcom57        -1.145707e-05  9.008186e-02
bigcom58         0.000000e+00  2.775558e-19
bigcom62         0.000000e+00  3.469447e-19
bigcom63         0.000000e+00  2.125036e-19
bigcom64         0.000000e+00  0.000000e+00
bigcom65        -4.065298e-05  4.053643e-01
bigcom66         0.000000e+00  6.938894e-20
bigcom68         2.227004e-06  3.587295e-01
bigcom69         0.000000e+00  0.000000e+00
bigcom70         0.000000e+00  4.163336e-19
bigcom71         0.000000e+00  3.122502e-19
bigcom72         0.000000e+00  1.387779e-19
bigcom77         0.000000e+00  6.938894e-19
bigcom79        -3.237463e-05  1.579877e-01
bigcom80         0.000000e+00  1.387779e-19
bigcom82        -1.559108e-05  2.406226e-01
bigcom83         0.000000e+00  3.816392e-19
bigcom86         0.000000e+00  2.775558e-19
bigcom87        -1.335789e-05  6.240827e-01
bigcom88         8.578109e-05  2.974073e-01
bigcom90         0.000000e+00  6.938894e-20
bigcom92         0.000000e+00  2.775558e-19
bigcom94         0.000000e+00  7.632783e-19
bigcom96         0.000000e+00  1.387779e-19
bigcom98         0.000000e+00  3.469447e-19
bigcom99         0.000000e+00  3.469447e-19
bigcom100        0.000000e+00  1.318390e-18
bigcom102        0.000000e+00  1.387779e-19
bigcom103        0.000000e+00  2.775558e-19
bigcom104        0.000000e+00  2.775558e-19
bigcom107        0.000000e+00  4.857226e-19
bigcom108        0.000000e+00  2.862294e-19
bigcom109        0.000000e+00  5.551115e-19
bigcom110        5.155004e-06  3.693461e-01
bigcom125        0.000000e+00  4.163336e-19
bigcom133        0.000000e+00  2.775558e-19
bigcom141        0.000000e+00  2.775558e-19
bigcom142        0.000000e+00  6.938894e-20
bigcom143        0.000000e+00  1.387779e-19
bigcom145        0.000000e+00  6.938894e-20
bigcom158        0.000000e+00  2.775558e-19
bigcom162        0.000000e+00  4.857226e-19
bigcom177        4.909557e-06  3.439408e-01
bigcom194        0.000000e+00  2.428613e-19
bigcom208        0.000000e+00  3.469447e-19
bigcom220        0.000000e+00  5.551115e-19
bigcom227        0.000000e+00  4.163336e-19
bigcom229        0.000000e+00  1.387779e-19
bigcom247        0.000000e+00  3.122502e-19
bigcom252        0.000000e+00  1.431147e-19
bigcom255       -3.947693e-05  3.213181e-01
bigcom258        0.000000e+00  3.469447e-19
bigcom266        0.000000e+00  1.249001e-18
bigcom269        0.000000e+00  4.510281e-19
bigcom273        0.000000e+00  1.387779e-19
bigcom274        0.000000e+00  0.000000e+00
bigcom276       -6.914404e-06  4.671185e-01
bigcom284        0.000000e+00  6.938894e-20
bigcom290        0.000000e+00  5.204170e-19
bigcom292        0.000000e+00  6.938894e-20
bigcom294        0.000000e+00  3.469447e-20
bigcom295        2.078797e-05  4.241807e-01
bigcom296        0.000000e+00  0.000000e+00
bigcom297       -3.227417e-05  3.596866e-01
bigcom302        0.000000e+00  3.469447e-19
bigcom303        0.000000e+00  0.000000e+00
bigcom307        0.000000e+00  1.387779e-19
bigcom311        0.000000e+00  0.000000e+00
bigcom313        0.000000e+00  2.775558e-19
bigcom318       -7.559366e-06  6.345829e-02
bigcom326        0.000000e+00  1.387779e-19
bigcom332        0.000000e+00  1.387779e-19
bigcom340        0.000000e+00  0.000000e+00
bigcom341        0.000000e+00  3.469447e-20
bigcom345       -2.392127e-05  3.975181e-01
bigcom347        0.000000e+00  0.000000e+00
bigcom360        0.000000e+00  1.075529e-18
bigcom365        0.000000e+00  0.000000e+00
bigcom366        0.000000e+00  1.387779e-19
bigcom370        0.000000e+00  1.387779e-19
bigcom387        0.000000e+00  2.775558e-19
bigcom390       -2.809699e-05  4.762751e-01
bigcom398        0.000000e+00  0.000000e+00
bigcom408        0.000000e+00  1.110223e-18
bigcom417        0.000000e+00  2.081668e-19
bigcom419       -3.889162e-05  4.623320e-01
bigcom424        0.000000e+00  0.000000e+00
bigcom441        0.000000e+00  0.000000e+00
bigcom445        0.000000e+00  6.938894e-20
bigcom468        0.000000e+00  2.081668e-19
spin_vertex      2.470297e-03  2.636655e+00
membership_s1    0.000000e+00  0.000000e+00
membership_s3    1.206768e-05  1.748486e-01
membership_s4    6.688024e-04  6.169561e-01
membership_s5    0.000000e+00  6.245005e-19
membership_s6    0.000000e+00  5.204170e-19
membership_s7    0.000000e+00  2.463307e-18
membership_s8    1.040969e-05  1.040754e-01
membership_s9   -2.232386e-05  1.783284e-01
membership_s10   1.173483e-04  3.436796e-01
membership_s11  -3.491966e-05  1.219316e-01
membership_s12   3.227324e-04  9.275690e-01
membership_s13   0.000000e+00  7.806256e-19
membership_s14   0.000000e+00  4.423545e-19
membership_s16   3.505222e-04  5.274236e-01
membership_s17   0.000000e+00  8.673617e-19
membership_s18   4.669112e-05  1.972719e-01
membership_s19   4.802758e-05  9.539123e-02
membership_s20   2.529065e-04  2.077746e-01
membership_s21   1.145554e-04  2.379521e-01
membership_s22   0.000000e+00  2.775558e-19
membership_s23   2.795565e-05  1.781238e-01
membership_s24   0.000000e+00  5.551115e-19
membership_s25   0.000000e+00  0.000000e+00
membership_s26   2.791902e-05  1.531504e-01
membership_s27   0.000000e+00  8.413409e-19
membership_s28   0.000000e+00  5.551115e-19
membership_s30   0.000000e+00  1.040834e-18
membership_s31   5.290466e-05  2.410821e-01
membership_s32  -1.672946e-05  1.682126e-01
membership_s33   9.589853e-05  3.250813e-01
membership_s34   0.000000e+00  5.551115e-19
membership_s35   0.000000e+00  4.857226e-19
membership_s36   0.000000e+00  0.000000e+00
membership_s37   1.675035e-05  4.191078e-01
membership_s38   1.515248e-04  3.409091e-01
adhesion         1.280455e-02  2.904958e+00
cohesion         1.301567e-02  3.458481e+00
inner            3.387944e-03  3.642682e+00
outer            7.573231e-03  4.121647e+00
ioratio          7.131299e-03  2.581674e+00
comsize          4.039720e-03  4.038322e+00
[1] "Dataset: all_targets Model GLM, run: 1 of 10 2015-06-08 08:13:56"
[1] "glmnet variable coefficients"
                         [,1]          [,2]
(Intercept)     -3.930995e+00 -6.228025e+00
graph0           5.792637e-41  2.707959e-03
graph1          -8.722608e-43 -1.227710e-05
graph2          -5.913517e-41  2.918576e-04
graph3          -2.397660e-44  1.586035e-07
graph4          -2.101598e-44 -3.294580e-07
graph5          -1.455652e-42 -6.179803e-06
graph6          -3.772489e-43 -8.330745e-07
graph7          -2.372870e-42 -1.975272e-05
graph8          -2.240946e-41 -4.465857e-04
graph9          -6.702518e-46 -8.304035e-10
graph10         -2.735472e-46 -9.349643e-10
graph11         -3.477034e-46 -3.390645e-09
graph12         -6.880066e-45 -1.645072e-08
graph13         -1.503290e-44  6.048463e-08
graph14         -6.081940e-45 -4.390773e-08
graph15         -2.941953e-43  3.019447e-07
graph16         -4.910073e-45 -2.882471e-08
graph17         -1.419349e-44 -4.156945e-08
graph18         -9.740012e-43 -9.308414e-06
graph19         -6.217383e-44 -3.241101e-07
graph20         -8.290608e-44 -1.416633e-07
graph21         -2.282577e-43 -8.488743e-08
graph22         -7.421293e-44  4.209266e-07
graph23         -1.592421e-43 -1.005132e-06
graph24         -4.290482e-43 -1.933330e-06
graph25         -8.797936e-43 -6.050337e-06
graph26         -5.050107e-43 -4.298070e-06
graph27         -2.605823e-42 -2.423222e-06
graph28         -1.790811e-42 -3.040867e-06
graph29         -9.451241e-42  4.703357e-05
orbit0           5.792637e-41  2.696074e-03
orbit1          -4.123299e-42 -2.029592e-05
orbit2          -7.005610e-43 -1.673336e-05
orbit3          -5.913517e-41  2.928075e-04
orbit4          -1.102137e-43  8.831064e-07
orbit5          -2.763201e-44  1.639056e-07
orbit6          -1.117580e-43 -1.066432e-06
orbit7          -1.126398e-44 -2.705042e-07
orbit8          -1.455652e-42 -6.185061e-06
orbit9          -7.856450e-42 -5.582712e-05
orbit10         -8.613926e-43 -6.543831e-06
orbit11         -3.958512e-43  4.044419e-06
orbit12         -1.467508e-41 -1.298494e-04
orbit13         -1.859217e-42 -1.460346e-05
orbit14         -2.240946e-41 -4.426252e-04
orbit15         -6.164234e-45 -9.474339e-08
orbit16         -6.870798e-46  3.930580e-09
orbit17         -3.602196e-45 -1.913462e-09
orbit18         -2.041071e-45  1.241079e-08
orbit19         -2.838802e-45 -1.009313e-09
orbit20         -1.241336e-45 -7.432423e-09
orbit21         -2.422560e-46 -1.537669e-09
orbit22         -1.731173e-45 -1.035564e-08
orbit23         -1.485119e-46 -2.433329e-09
orbit24         -8.613834e-44 -7.935102e-07
orbit25         -5.048670e-44 -3.496876e-07
orbit26         -5.752306e-45  1.694269e-08
orbit27         -2.363105e-43 -3.263812e-06
orbit28         -5.880479e-44 -2.286995e-07
orbit29         -3.763869e-44  2.030708e-07
orbit30         -3.092874e-44  4.479240e-07
orbit31         -6.361455e-44 -4.554357e-08
orbit32         -1.670737e-44 -2.589567e-07
orbit33         -3.535496e-45  2.723369e-09
orbit34         -2.941953e-43  3.151802e-07
orbit35         -1.530178e-43  1.921889e-06
orbit36         -1.255186e-44 -5.934492e-08
orbit37         -2.677793e-44 -3.559979e-07
orbit38         -4.615351e-45 -1.128897e-08
orbit39         -4.799749e-43 -1.193481e-06
orbit40         -9.911545e-44 -2.109966e-07
orbit41         -2.220857e-44 -1.497021e-07
orbit42         -1.198504e-44 -4.286029e-09
orbit43         -1.934675e-42 -2.620866e-05
orbit44         -1.153424e-42  5.225224e-06
orbit45         -1.935893e-42 -3.301774e-05
orbit46         -4.043354e-43  4.259856e-06
orbit47         -1.920567e-43 -1.868566e-06
orbit48         -7.871594e-44 -3.766478e-07
orbit49         -4.387788e-43  7.647509e-06
orbit50         -5.810581e-44 -1.060961e-06
orbit51         -6.993529e-43 -2.280276e-06
orbit52         -1.490465e-42 -3.347390e-06
orbit53         -3.291524e-43  1.017811e-06
orbit54         -4.808653e-43  1.137457e-05
orbit55         -4.599486e-44 -3.741707e-07
orbit56         -6.399083e-42  2.027400e-05
orbit57         -2.255632e-43 -2.283071e-06
orbit58         -2.307599e-43  2.477679e-07
orbit59         -3.039006e-42 -2.639916e-05
orbit60         -7.971773e-43 -3.410754e-06
orbit61         -6.050091e-43  1.224849e-06
orbit62         -8.741613e-42 -1.301009e-04
orbit63         -1.071899e-42  2.706861e-06
orbit64         -1.952288e-42 -2.139605e-05
orbit65         -1.161462e-41 -7.363901e-05
orbit66         -1.694939e-42 -1.389251e-05
orbit67         -4.512716e-43 -4.264831e-06
orbit68         -3.417842e-42  8.066884e-06
orbit69         -5.831708e-42 -6.264494e-05
orbit70         -4.335693e-42  2.442606e-04
orbit71         -2.074895e-42 -3.205469e-05
orbit72         -9.451241e-42  4.649090e-05
AP               5.785083e-39 -3.303311e-02
bet              1.232492e-45 -2.164516e-07
ecc              4.858188e-40  4.271263e-02
eccrad           3.400731e-39  2.980178e-01
close            2.990513e-38  4.689781e-01
constraint      -1.577060e-38 -3.221903e-01
coreness         5.811033e-40  8.429707e-03
knn             -1.286717e-40 -7.388947e-04
hubscore        -6.711984e-38 -6.351282e-01
pagerank        -4.891030e-38 -2.208535e+00
trans           -6.139234e-39  4.472756e-02
first            5.792637e-41  2.710022e-03
second          -5.523855e-42 -9.432394e-05
third            8.325699e-43  2.693862e-05
fourth           2.840561e-43 -4.093358e-05
fifth           -1.671344e-43  1.561018e-05
sixth           -2.190436e-42 -3.687309e-05
selfinter       -6.937174e-39 -1.630212e-01
V1              -2.751062e-38  9.143580e-01
V2              -1.544629e-38  5.823766e-02
evcent          -6.789343e-38 -6.001494e-01
upto_second     -4.947623e-42 -7.990504e-05
upto_third       4.673367e-43  1.747525e-05
upto_fourth      4.049417e-43 -3.418150e-06
upto_fifth       1.811482e-42  2.950597e-05
upto_sixth       3.643700e-42  5.401530e-05
ratio1          -1.323398e-40 -6.380554e-04
ratio2           1.206502e-40  2.619157e-04
ratio3          -2.710529e-40 -4.189329e-03
ratio4          -4.332193e-40  2.777040e-03
ratio5          -1.531879e-39 -2.466900e-02
ratio6          -3.384434e-42 -5.191331e-05
walktrap_vertex -1.049080e-38 -1.256061e-01
bigcom1         -1.463376e-38 -1.255153e-01
bigcom2          4.714742e-39  1.615647e-02
bigcom3         -1.985947e-38 -6.204049e-01
bigcom4         -8.292421e-39 -2.314910e-01
bigcom5         -1.946860e-38 -7.755844e-01
bigcom6         -1.951637e-38 -7.194470e-01
bigcom8         -1.967121e-38 -5.674673e-01
bigcom9          2.995745e-38  4.927254e-01
bigcom10         1.677771e-38  3.901414e-01
bigcom11         1.490915e-37  1.016381e+00
bigcom12         1.610800e-39 -7.085334e-02
bigcom13        -1.959248e-38 -7.624559e-01
bigcom14        -1.945669e-38 -6.749540e-01
bigcom15        -1.945075e-38 -7.051832e-01
bigcom16        -1.946860e-38 -7.901385e-01
bigcom17        -1.946860e-38 -7.443188e-01
bigcom18         4.917983e-38  6.088029e-01
bigcom21        -1.945471e-38 -6.800066e-01
bigcom22        -1.945075e-38 -7.310893e-01
bigcom23        -1.955034e-38 -6.810620e-01
bigcom24        -1.946066e-38 -7.865152e-01
bigcom25         3.151348e-38  1.109919e-01
bigcom26        -1.945868e-38 -7.415654e-01
bigcom27        -1.946463e-38 -7.714289e-01
bigcom29        -1.948251e-38 -6.897253e-01
bigcom31        -1.947456e-38 -7.836430e-01
bigcom33         1.990941e-38  3.181675e-01
bigcom34        -1.290394e-38 -3.567627e-01
bigcom35        -1.945471e-38 -5.741509e-01
bigcom36        -1.945075e-38 -3.689537e-01
bigcom39        -1.947456e-38 -7.889175e-01
bigcom40        -1.945669e-38 -7.098113e-01
bigcom43         3.531822e-39  7.210453e-02
bigcom46        -1.946066e-38 -7.153099e-01
bigcom48         2.659199e-38  3.146573e-01
bigcom49        -1.944877e-38 -7.875958e-01
bigcom50        -1.945868e-38 -4.393562e-01
bigcom52        -1.946066e-38 -5.970015e-01
bigcom54        -1.945471e-38 -6.571686e-01
bigcom56        -1.952036e-38 -6.858406e-01
bigcom57        -1.200874e-38 -2.370204e-01
bigcom58        -1.945273e-38 -7.467075e-01
bigcom62        -1.947654e-38 -6.618038e-01
bigcom63        -1.948648e-38 -7.472456e-01
bigcom64        -1.945075e-38 -4.778517e-01
bigcom65         6.152387e-38  6.561382e-01
bigcom66        -1.945669e-38 -3.497664e-01
bigcom68         1.490004e-37  1.022873e+00
bigcom69        -1.945075e-38 -6.139643e-01
bigcom70        -1.948648e-38 -5.074615e-01
bigcom71        -1.944877e-38 -5.068938e-01
bigcom72        -1.944877e-38 -8.076821e-01
bigcom77        -1.945471e-38 -6.622993e-01
bigcom79         3.112760e-38  2.946167e-01
bigcom80        -1.948052e-38 -4.540016e-01
bigcom82         7.246770e-38  6.345346e-01
bigcom83        -1.947456e-38 -3.995278e-01
bigcom86        -1.944877e-38 -5.276911e-01
bigcom87         1.826724e-37  1.491398e+00
bigcom88         1.951252e-38  3.405769e-01
bigcom90        -1.945075e-38 -6.561907e-01
bigcom92        -1.945273e-38 -3.974162e-01
bigcom94        -1.945669e-38 -7.502015e-01
bigcom96        -1.944679e-38 -8.042266e-01
bigcom98        -1.945868e-38 -7.915992e-01
bigcom99        -1.946463e-38 -6.889304e-01
bigcom100       -1.945075e-38 -7.197005e-01
bigcom102       -1.945075e-38 -5.187631e-01
bigcom103       -1.945273e-38 -3.941800e-01
bigcom104       -1.945075e-38 -8.037041e-01
bigcom107       -1.945075e-38 -3.563320e-01
bigcom108       -1.945273e-38 -3.677709e-01
bigcom109       -1.947456e-38 -7.620905e-01
bigcom110        9.287772e-38  7.642520e-01
bigcom125       -1.946066e-38 -5.370270e-01
bigcom133       -1.945669e-38 -7.436980e-01
bigcom141       -1.947257e-38 -4.481849e-01
bigcom142       -1.945075e-38 -7.631850e-01
bigcom143       -1.945471e-38 -6.585877e-01
bigcom145       -1.945471e-38 -6.165631e-01
bigcom158       -1.948251e-38 -3.864200e-01
bigcom162       -1.946066e-38 -8.415052e-01
bigcom177        3.378774e-38  2.582747e-01
bigcom194       -1.944877e-38 -5.411630e-01
bigcom208       -1.945868e-38 -6.362780e-01
bigcom220       -1.945868e-38 -6.583525e-01
bigcom227       -1.945471e-38 -3.730500e-01
bigcom229       -1.944877e-38 -4.673395e-01
bigcom247       -1.946265e-38 -3.984861e-01
bigcom252       -1.945273e-38 -6.779945e-01
bigcom255        9.287772e-38  8.338539e-01
bigcom258       -1.945868e-38 -8.349824e-01
bigcom266       -1.946265e-38 -6.525458e-01
bigcom269       -1.944877e-38 -7.172112e-01
bigcom273       -1.945669e-38 -7.549962e-01
bigcom274       -1.944679e-38 -7.166003e-01
bigcom276        1.826724e-37  1.405368e+00
bigcom284       -1.944877e-38 -6.236569e-01
bigcom290       -1.947059e-38 -7.727094e-01
bigcom292       -1.945273e-38 -5.141247e-01
bigcom294       -1.947059e-38 -6.457493e-01
bigcom295        4.797250e-38  5.453991e-01
bigcom296       -1.944877e-38 -7.737824e-01
bigcom297        1.826724e-37  1.280652e+00
bigcom302       -1.946265e-38 -6.954302e-01
bigcom303       -1.948251e-38 -6.786325e-01
bigcom307       -1.945075e-38 -4.158862e-01
bigcom311       -1.945471e-38 -6.684064e-01
bigcom313       -1.944877e-38 -7.980302e-01
bigcom318        1.946072e-38  3.251936e-01
bigcom326       -1.945273e-38 -6.737803e-01
bigcom332       -1.945273e-38 -5.312476e-01
bigcom340       -1.945075e-38 -4.035074e-01
bigcom341       -1.945075e-38 -7.288790e-01
bigcom345        2.331794e-37  1.479313e+00
bigcom347       -1.944877e-38 -3.911795e-01
bigcom360       -1.946265e-38 -7.133294e-01
bigcom365       -1.945273e-38 -6.829771e-01
bigcom366       -1.944877e-38 -5.874575e-01
bigcom370       -1.944877e-38 -5.361972e-01
bigcom387       -1.945075e-38 -6.793453e-01
bigcom390        1.826724e-37  1.259810e+00
bigcom398       -1.945075e-38 -4.398833e-01
bigcom408       -1.945471e-38 -7.582137e-01
bigcom417       -1.944877e-38 -7.616100e-01
bigcom419        2.331794e-37  1.426285e+00
bigcom424       -1.945273e-38 -6.760272e-01
bigcom441       -1.945075e-38 -8.738760e-01
bigcom445       -1.944877e-38 -7.960743e-01
bigcom468       -1.945075e-38 -6.467415e-01
spin_vertex     -2.360955e-38 -1.562626e-01
membership_s1   -1.945273e-38 -3.939445e-01
membership_s3   -2.305868e-39  6.078061e-02
membership_s4    1.643072e-38  2.881631e-01
membership_s5   -1.946066e-38 -5.503098e-01
membership_s6   -1.946661e-38 -4.895045e-01
membership_s7   -1.951038e-38 -5.742898e-01
membership_s8   -1.381765e-38 -2.254955e-01
membership_s9    5.835451e-39  2.381536e-01
membership_s10  -1.302448e-38 -2.595883e-01
membership_s11  -5.645814e-39 -8.799313e-02
membership_s12   1.603240e-38  2.761209e-01
membership_s13  -1.952635e-38 -5.266884e-01
membership_s14  -1.947853e-38 -6.149200e-01
membership_s16   2.281223e-38  2.911975e-01
membership_s17  -1.950241e-38 -5.618839e-01
membership_s18   3.531822e-39  3.115644e-01
membership_s19  -1.074928e-38 -1.986044e-01
membership_s20  -1.555620e-38 -1.487502e-01
membership_s21   1.687295e-39 -6.712901e-02
membership_s22  -1.946265e-38 -5.508144e-01
membership_s23  -3.189163e-39  3.557237e-02
membership_s24  -1.947853e-38 -5.854246e-01
membership_s25  -1.946661e-38 -6.000867e-01
membership_s26   1.027316e-38  1.273890e-01
membership_s27  -1.947654e-38 -4.825542e-01
membership_s28  -1.950042e-38 -6.374751e-01
membership_s30  -1.950839e-38 -5.916099e-01
membership_s31   7.339939e-39  1.948843e-01
membership_s32   8.937176e-39  1.317290e-01
membership_s33   1.728507e-39 -2.825543e-02
membership_s34  -1.944877e-38 -5.788236e-01
membership_s35  -1.945471e-38 -6.302683e-01
membership_s36  -1.945075e-38 -5.586786e-01
membership_s37   4.945175e-39  5.632978e-02
membership_s38  -2.528141e-39 -9.955430e-03
adhesion         5.646227e-42  1.322143e-05
cohesion        -1.129246e-41 -2.669293e-05
inner            1.688956e-42  6.390121e-05
outer            6.842094e-42  4.920826e-05
ioratio          5.920468e-38  1.495134e-01
comsize          7.903061e-42  2.201789e-05
[1] "Dataset: all_targets Model GBM, run: 2 of 10 2015-06-08 08:15:48"
Iter   TrainDeviance   ValidDeviance   StepSize   Improve
     1        0.1932             nan     0.0100   -0.0000
     2        0.1917             nan     0.0100    0.0000
     3        0.1905             nan     0.0100    0.0001
     4        0.1894             nan     0.0100   -0.0000
     5        0.1882             nan     0.0100   -0.0000
     6        0.1873             nan     0.0100    0.0001
     7        0.1863             nan     0.0100    0.0001
     8        0.1854             nan     0.0100    0.0001
     9        0.1846             nan     0.0100   -0.0000
    10        0.1838             nan     0.0100   -0.0000
    20        0.1765             nan     0.0100   -0.0000
    40        0.1660             nan     0.0100   -0.0000
    60        0.1571             nan     0.0100   -0.0000
    80        0.1504             nan     0.0100   -0.0000
   100        0.1435             nan     0.0100   -0.0000
   120        0.1387             nan     0.0100   -0.0000
   140        0.1337             nan     0.0100    0.0000
   160        0.1291             nan     0.0100   -0.0000
   180        0.1249             nan     0.0100   -0.0000
   200        0.1209             nan     0.0100    0.0000
   220        0.1171             nan     0.0100    0.0000
   240        0.1137             nan     0.0100   -0.0000
   260        0.1110             nan     0.0100   -0.0000
   280        0.1079             nan     0.0100   -0.0000
   300        0.1051             nan     0.0100   -0.0000
   318        0.1028             nan     0.0100   -0.0000

[1] "GBM variable coefficients"
                            var     rel.inf
V1                           V1 5.158174175
ratio5                   ratio5 4.419277289
V2                           V2 3.409688755
outer                     outer 3.366613149
comsize                 comsize 2.946704023
ratio2                   ratio2 2.932129120
walktrap_vertex walktrap_vertex 2.561650526
knn                         knn 2.546982654
inner                     inner 2.511765567
spin_vertex         spin_vertex 2.452147864
graph23                 graph23 2.179796452
bet                         bet 1.961906369
ratio1                   ratio1 1.852453643
adhesion               adhesion 1.813415303
pagerank               pagerank 1.791131111
orbit18                 orbit18 1.438996954
cohesion               cohesion 1.399818014
fourth                   fourth 1.376326492
graph4                   graph4 1.362018537
graph13                 graph13 1.353927324
graph1                   graph1 1.177007328
graph17                 graph17 1.155913986
graph16                 graph16 1.107881357
graph6                   graph6 1.034305440
fifth                     fifth 1.030449734
graph19                 graph19 1.007049922
orbit35                 orbit35 0.968786658
graph12                 graph12 0.927903147
orbit50                 orbit50 0.904170476
orbit31                 orbit31 0.897936750
graph15                 graph15 0.816687187
orbit19                 orbit19 0.815598090
graph5                   graph5 0.794720672
membership_s12   membership_s12 0.791885546
bigcom18               bigcom18 0.764078947
graph21                 graph21 0.751095643
orbit56                 orbit56 0.744951068
ecc                         ecc 0.720224482
orbit5                   orbit5 0.702310406
orbit37                 orbit37 0.701879719
orbit20                 orbit20 0.683944041
upto_fifth           upto_fifth 0.681763253
constraint           constraint 0.675391416
graph11                 graph11 0.674336541
orbit45                 orbit45 0.658060229
orbit36                 orbit36 0.646530026
ioratio                 ioratio 0.641813669
orbit28                 orbit28 0.638761829
graph10                 graph10 0.579851500
graph3                   graph3 0.578013626
orbit39                 orbit39 0.567595455
graph14                 graph14 0.567275746
bigcom11               bigcom11 0.566720213
hubscore               hubscore 0.561370523
membership_s4     membership_s4 0.545145682
graph0                   graph0 0.536273692
orbit17                 orbit17 0.519959498
orbit64                 orbit64 0.492172340
orbit51                 orbit51 0.484137631
upto_sixth           upto_sixth 0.475280603
graph20                 graph20 0.466663370
third                     third 0.443468884
orbit21                 orbit21 0.441622194
graph9                   graph9 0.441594127
orbit27                 orbit27 0.430134423
graph25                 graph25 0.403965648
orbit54                 orbit54 0.394554149
orbit9                   orbit9 0.392138661
coreness               coreness 0.387615046
bigcom33               bigcom33 0.385590312
orbit24                 orbit24 0.378287002
orbit25                 orbit25 0.373149778
ratio6                   ratio6 0.372766636
orbit46                 orbit46 0.369789249
graph18                 graph18 0.365206612
orbit6                   orbit6 0.363778584
orbit63                 orbit63 0.362603824
ratio3                   ratio3 0.362298299
sixth                     sixth 0.361844499
orbit40                 orbit40 0.357500314
bigcom370             bigcom370 0.355779255
membership_s16   membership_s16 0.348109929
bigcom87               bigcom87 0.335075958
orbit62                 orbit62 0.320614420
orbit30                 orbit30 0.310469249
orbit52                 orbit52 0.307418287
graph7                   graph7 0.304436294
bigcom345             bigcom345 0.302881898
orbit15                 orbit15 0.294033591
orbit32                 orbit32 0.291312161
bigcom419             bigcom419 0.273287802
orbit16                 orbit16 0.270852232
graph24                 graph24 0.267426252
orbit11                 orbit11 0.264905037
bigcom25               bigcom25 0.262953728
orbit49                 orbit49 0.262903490
bigcom65               bigcom65 0.261222346
graph2                   graph2 0.258516748
bigcom390             bigcom390 0.255214544
bigcom68               bigcom68 0.250300537
close                     close 0.249902312
bigcom110             bigcom110 0.247870961
ratio4                   ratio4 0.242711540
orbit10                 orbit10 0.240687268
bigcom276             bigcom276 0.234916639
orbit61                 orbit61 0.233076501
orbit53                 orbit53 0.221991436
trans                     trans 0.217029387
bigcom255             bigcom255 0.214820730
bigcom297             bigcom297 0.212762422
bigcom48               bigcom48 0.210604114
orbit29                 orbit29 0.210514287
orbit44                 orbit44 0.202282212
orbit22                 orbit22 0.199191581
orbit26                 orbit26 0.198368794
selfinter             selfinter 0.184552399
orbit47                 orbit47 0.166703400
membership_s37   membership_s37 0.166003050
graph22                 graph22 0.164441187
bigcom82               bigcom82 0.150928642
orbit43                 orbit43 0.146185525
graph26                 graph26 0.144383962
orbit69                 orbit69 0.138387826
bigcom10               bigcom10 0.136155042
membership_s21   membership_s21 0.134406709
bigcom62               bigcom62 0.131824397
graph27                 graph27 0.129494304
orbit38                 orbit38 0.123452648
AP                           AP 0.121508573
orbit1                   orbit1 0.119681450
orbit66                 orbit66 0.111813360
orbit2                   orbit2 0.108488283
orbit23                 orbit23 0.105010409
bigcom9                 bigcom9 0.102771950
orbit60                 orbit60 0.102497620
evcent                   evcent 0.101192005
membership_s33   membership_s33 0.097906437
orbit41                 orbit41 0.097861222
orbit12                 orbit12 0.084111960
membership_s10   membership_s10 0.078559528
graph29                 graph29 0.078416650
upto_third           upto_third 0.077951843
bigcom295             bigcom295 0.074864195
bigcom4                 bigcom4 0.070949705
bigcom2                 bigcom2 0.070891446
membership_s18   membership_s18 0.062836891
membership_s32   membership_s32 0.061949626
graph28                 graph28 0.060303127
orbit65                 orbit65 0.054325478
graph8                   graph8 0.053983692
membership_s26   membership_s26 0.052317286
second                   second 0.048365548
membership_s8     membership_s8 0.047871510
bigcom79               bigcom79 0.046985296
bigcom43               bigcom43 0.043683852
bigcom177             bigcom177 0.042689682
orbit13                 orbit13 0.040779862
membership_s31   membership_s31 0.036887933
orbit4                   orbit4 0.036856064
upto_fourth         upto_fourth 0.036104530
orbit58                 orbit58 0.035312196
bigcom318             bigcom318 0.035129946
orbit42                 orbit42 0.034317938
membership_s23   membership_s23 0.031198026
membership_s38   membership_s38 0.029659511
membership_s9     membership_s9 0.024981589
orbit33                 orbit33 0.021335540
orbit59                 orbit59 0.019325478
orbit70                 orbit70 0.019223571
membership_s3     membership_s3 0.019122252
membership_s20   membership_s20 0.017741633
orbit57                 orbit57 0.011041349
bigcom57               bigcom57 0.010700838
orbit7                   orbit7 0.009055830
bigcom12               bigcom12 0.007894415
orbit71                 orbit71 0.007074480
bigcom1                 bigcom1 0.006376353
orbit0                   orbit0 0.000000000
orbit3                   orbit3 0.000000000
orbit8                   orbit8 0.000000000
orbit14                 orbit14 0.000000000
orbit34                 orbit34 0.000000000
orbit48                 orbit48 0.000000000
orbit55                 orbit55 0.000000000
orbit67                 orbit67 0.000000000
orbit68                 orbit68 0.000000000
orbit72                 orbit72 0.000000000
eccrad                   eccrad 0.000000000
first                     first 0.000000000
upto_second         upto_second 0.000000000
bigcom3                 bigcom3 0.000000000
bigcom5                 bigcom5 0.000000000
bigcom6                 bigcom6 0.000000000
bigcom8                 bigcom8 0.000000000
bigcom13               bigcom13 0.000000000
bigcom14               bigcom14 0.000000000
bigcom15               bigcom15 0.000000000
bigcom16               bigcom16 0.000000000
bigcom17               bigcom17 0.000000000
bigcom21               bigcom21 0.000000000
bigcom22               bigcom22 0.000000000
bigcom23               bigcom23 0.000000000
bigcom24               bigcom24 0.000000000
bigcom26               bigcom26 0.000000000
bigcom27               bigcom27 0.000000000
bigcom29               bigcom29 0.000000000
bigcom31               bigcom31 0.000000000
bigcom34               bigcom34 0.000000000
bigcom35               bigcom35 0.000000000
bigcom36               bigcom36 0.000000000
bigcom39               bigcom39 0.000000000
bigcom40               bigcom40 0.000000000
bigcom46               bigcom46 0.000000000
bigcom49               bigcom49 0.000000000
bigcom50               bigcom50 0.000000000
bigcom52               bigcom52 0.000000000
bigcom54               bigcom54 0.000000000
bigcom56               bigcom56 0.000000000
bigcom58               bigcom58 0.000000000
bigcom63               bigcom63 0.000000000
bigcom64               bigcom64 0.000000000
bigcom66               bigcom66 0.000000000
bigcom69               bigcom69 0.000000000
bigcom70               bigcom70 0.000000000
bigcom71               bigcom71 0.000000000
bigcom72               bigcom72 0.000000000
bigcom77               bigcom77 0.000000000
bigcom80               bigcom80 0.000000000
bigcom83               bigcom83 0.000000000
bigcom86               bigcom86 0.000000000
bigcom88               bigcom88 0.000000000
bigcom90               bigcom90 0.000000000
bigcom92               bigcom92 0.000000000
bigcom94               bigcom94 0.000000000
bigcom96               bigcom96 0.000000000
bigcom98               bigcom98 0.000000000
bigcom99               bigcom99 0.000000000
bigcom100             bigcom100 0.000000000
bigcom102             bigcom102 0.000000000
bigcom103             bigcom103 0.000000000
bigcom104             bigcom104 0.000000000
bigcom107             bigcom107 0.000000000
bigcom108             bigcom108 0.000000000
bigcom109             bigcom109 0.000000000
bigcom125             bigcom125 0.000000000
bigcom133             bigcom133 0.000000000
bigcom141             bigcom141 0.000000000
bigcom142             bigcom142 0.000000000
bigcom143             bigcom143 0.000000000
bigcom145             bigcom145 0.000000000
bigcom158             bigcom158 0.000000000
bigcom162             bigcom162 0.000000000
bigcom194             bigcom194 0.000000000
bigcom208             bigcom208 0.000000000
bigcom220             bigcom220 0.000000000
bigcom227             bigcom227 0.000000000
bigcom229             bigcom229 0.000000000
bigcom247             bigcom247 0.000000000
bigcom252             bigcom252 0.000000000
bigcom258             bigcom258 0.000000000
bigcom266             bigcom266 0.000000000
bigcom269             bigcom269 0.000000000
bigcom273             bigcom273 0.000000000
bigcom274             bigcom274 0.000000000
bigcom284             bigcom284 0.000000000
bigcom290             bigcom290 0.000000000
bigcom292             bigcom292 0.000000000
bigcom294             bigcom294 0.000000000
bigcom296             bigcom296 0.000000000
bigcom302             bigcom302 0.000000000
bigcom303             bigcom303 0.000000000
bigcom307             bigcom307 0.000000000
bigcom311             bigcom311 0.000000000
bigcom313             bigcom313 0.000000000
bigcom326             bigcom326 0.000000000
bigcom332             bigcom332 0.000000000
bigcom340             bigcom340 0.000000000
bigcom341             bigcom341 0.000000000
bigcom347             bigcom347 0.000000000
bigcom360             bigcom360 0.000000000
bigcom365             bigcom365 0.000000000
bigcom366             bigcom366 0.000000000
bigcom387             bigcom387 0.000000000
bigcom398             bigcom398 0.000000000
bigcom408             bigcom408 0.000000000
bigcom417             bigcom417 0.000000000
bigcom424             bigcom424 0.000000000
bigcom441             bigcom441 0.000000000
bigcom445             bigcom445 0.000000000
bigcom468             bigcom468 0.000000000
membership_s1     membership_s1 0.000000000
membership_s5     membership_s5 0.000000000
membership_s6     membership_s6 0.000000000
membership_s7     membership_s7 0.000000000
membership_s11   membership_s11 0.000000000
membership_s13   membership_s13 0.000000000
membership_s14   membership_s14 0.000000000
membership_s17   membership_s17 0.000000000
membership_s19   membership_s19 0.000000000
membership_s22   membership_s22 0.000000000
membership_s24   membership_s24 0.000000000
membership_s25   membership_s25 0.000000000
membership_s27   membership_s27 0.000000000
membership_s28   membership_s28 0.000000000
membership_s30   membership_s30 0.000000000
membership_s34   membership_s34 0.000000000
membership_s35   membership_s35 0.000000000
membership_s36   membership_s36 0.000000000
[1] "Dataset: all_targets Model RF, run: 2 of 10 2015-06-08 08:20:17"
     |      Out-of-bag   |
Tree |      MSE  %Var(y) |
   1 |  0.03894   200.29 |
   2 |  0.03579   184.06 |
   3 |   0.0344   176.91 |
   4 |  0.03105   159.67 |
   5 |  0.03045   156.62 |
   6 |  0.02912   149.76 |
   7 |  0.02861   147.16 |
   8 |  0.02723   140.02 |
   9 |  0.02689   138.29 |
  10 |  0.02613   134.40 |
  11 |  0.02559   131.61 |
  12 |  0.02517   129.46 |
  13 |  0.02462   126.65 |
  14 |  0.02432   125.10 |
  15 |  0.02392   123.03 |
  16 |  0.02359   121.33 |
  17 |  0.02323   119.49 |
  18 |  0.02322   119.43 |
  19 |  0.02306   118.63 |
  20 |  0.02291   117.85 |
  21 |  0.02274   116.97 |
  22 |  0.02263   116.38 |
  23 |  0.02244   115.42 |
  24 |  0.02232   114.79 |
  25 |  0.02221   114.25 |
  26 |  0.02212   113.75 |
  27 |  0.02203   113.32 |
  28 |  0.02206   113.44 |
  29 |    0.022   113.13 |
  30 |  0.02197   112.99 |
  31 |  0.02184   112.35 |
  32 |  0.02185   112.37 |
  33 |  0.02181   112.19 |
  34 |  0.02174   111.82 |
  35 |  0.02167   111.47 |
  36 |  0.02159   111.05 |
  37 |  0.02157   110.94 |
  38 |  0.02144   110.27 |
  39 |  0.02139   110.03 |
  40 |  0.02141   110.13 |
  41 |  0.02134   109.78 |
  42 |  0.02129   109.50 |
  43 |  0.02126   109.36 |
  44 |  0.02124   109.25 |
  45 |  0.02121   109.09 |
  46 |   0.0212   109.02 |
  47 |  0.02112   108.64 |
  48 |  0.02113   108.66 |
  49 |  0.02108   108.44 |
  50 |  0.02108   108.44 |
  51 |  0.02102   108.13 |
  52 |    0.021   108.03 |
  53 |  0.02101   108.03 |
  54 |  0.02099   107.97 |
  55 |  0.02101   108.05 |
  56 |    0.021   108.00 |
  57 |  0.02098   107.91 |
  58 |  0.02099   107.95 |
  59 |    0.021   107.99 |
  60 |  0.02099   107.98 |
  61 |  0.02097   107.87 |
  62 |  0.02095   107.75 |
  63 |  0.02093   107.63 |
  64 |  0.02092   107.61 |
  65 |  0.02093   107.62 |
  66 |   0.0209   107.51 |
  67 |  0.02088   107.41 |
  68 |  0.02087   107.35 |
  69 |  0.02086   107.31 |
  70 |  0.02085   107.22 |
  71 |  0.02085   107.24 |
  72 |  0.02084   107.20 |
  73 |  0.02083   107.12 |
  74 |  0.02082   107.09 |
  75 |   0.0208   106.97 |
  76 |  0.02082   107.07 |
  77 |   0.0208   106.99 |
  78 |  0.02081   107.04 |
  79 |  0.02081   107.04 |
  80 |   0.0208   106.98 |
  81 |  0.02079   106.95 |
  82 |  0.02079   106.95 |
  83 |   0.0208   106.97 |
  84 |  0.02079   106.93 |
  85 |  0.02078   106.90 |
  86 |  0.02077   106.85 |
  87 |  0.02076   106.77 |
  88 |  0.02077   106.84 |
  89 |  0.02078   106.85 |
  90 |  0.02076   106.78 |
  91 |  0.02073   106.63 |
  92 |  0.02073   106.61 |
  93 |  0.02073   106.60 |
  94 |  0.02072   106.59 |
  95 |  0.02073   106.63 |
  96 |  0.02073   106.62 |
  97 |  0.02072   106.58 |
  98 |  0.02071   106.51 |
  99 |  0.02071   106.53 |
 100 |   0.0207   106.48 |
[1] "Random Forest variable coefficients"
                      %IncMSE IncNodePurity
graph5           2.256509e-03  6.960094e-01
graph6           3.168496e-03  1.076789e+00
graph7           5.314098e-04  2.746648e-01
graph8           9.120009e-05  1.016274e-01
graph9           4.988554e-03  7.992399e-01
graph10          5.068286e-03  1.187269e+00
graph11          5.299390e-03  1.325903e+00
graph12          2.656486e-03  1.279871e+00
graph13          6.975034e-03  1.559619e+00
graph14          3.932059e-03  1.379839e+00
graph15          3.840462e-03  5.415116e-01
graph16          1.208989e-02  1.747370e+00
graph17          9.945441e-03  1.491933e+00
graph18          1.268859e-03  5.360603e-01
graph19          5.373005e-03  1.393887e+00
graph20          1.526312e-03  7.059201e-01
graph21          3.142116e-03  7.064120e-01
graph22          3.516965e-04  2.954567e-01
graph23          3.191197e-03  1.435005e+00
graph24          9.534947e-04  3.227345e-01
graph25          9.852095e-04  3.969652e-01
graph26          3.720060e-04  1.460186e-01
graph27          8.807684e-05  1.697589e-01
graph28          1.729755e-05  2.149477e-02
graph29          5.370588e-05  5.480399e-02
orbit0           1.141516e-04  2.906200e-01
orbit1           3.472261e-03  8.236705e-01
orbit2           1.579579e-03  4.411759e-01
orbit3           3.024330e-05  9.219797e-02
orbit4           4.108236e-03  8.963042e-01
orbit5           1.051204e-02  1.075663e+00
orbit6           9.166312e-03  1.258281e+00
orbit7           1.775720e-03  4.465194e-01
orbit8           1.810841e-03  6.980873e-01
orbit9           3.419702e-03  1.252916e+00
orbit10          8.511685e-04  3.479257e-01
orbit11          9.257722e-04  4.183534e-01
orbit12          8.199074e-04  3.179908e-01
orbit13          1.715088e-04  1.805042e-01
orbit14          1.256241e-04  2.262488e-01
orbit15          4.159996e-03  9.848452e-01
orbit16          6.306490e-03  8.553289e-01
orbit17          1.342137e-02  1.467664e+00
orbit18          7.511676e-03  2.007544e+00
orbit19          7.673164e-03  1.384119e+00
orbit20          7.040382e-03  7.196531e-01
orbit21          1.716351e-03  6.173865e-01
orbit22          7.273292e-03  1.790845e+00
orbit23          1.259575e-03  2.676436e-01
orbit24          3.852356e-03  1.398124e+00
orbit25          2.599079e-03  6.664168e-01
orbit26          2.964557e-03  3.988219e-01
orbit27          7.531979e-03  1.735263e+00
orbit28          6.591602e-03  1.048395e+00
orbit29          7.882987e-04  4.252397e-01
orbit30          1.622856e-03  3.889965e-01
orbit31          7.493358e-03  1.506675e+00
orbit32          1.507294e-03  7.047879e-01
orbit33          9.421362e-04  3.698024e-01
orbit34          4.504131e-03  1.099608e+00
orbit35          8.993038e-03  2.079003e+00
orbit36          2.876311e-03  9.286363e-01
orbit37          3.300424e-03  6.139513e-01
orbit38          3.554225e-03  7.377784e-01
orbit39          8.220174e-03  1.521443e+00
orbit40          1.989272e-03  5.951392e-01
orbit41          5.518719e-04  2.068441e-01
orbit42          4.815947e-04  1.946019e-01
orbit43          1.693134e-03  6.728312e-01
orbit44          6.820723e-04  1.672879e-01
orbit45          5.973078e-03  1.594556e+00
orbit46          9.749043e-04  3.230680e-01
orbit47          1.240717e-03  2.666826e-01
orbit48          1.263546e-04  9.624048e-02
orbit49          2.678109e-03  9.718710e-01
orbit50          1.968529e-03  8.232919e-01
orbit51          2.731425e-03  8.160775e-01
orbit52          2.592141e-03  7.174305e-01
orbit53          9.466924e-04  2.786205e-01
orbit54          5.041412e-04  6.046954e-01
orbit55          7.207769e-05  1.482897e-01
orbit56          3.105952e-03  1.254574e+00
orbit57          3.293525e-04  2.269543e-01
orbit58          1.651768e-04  1.337444e-01
orbit59          1.630121e-03  3.741719e-01
orbit60          2.877075e-04  1.819666e-01
orbit61          2.593942e-04  1.884551e-01
orbit62          1.178294e-03  4.437732e-01
orbit63          6.528580e-04  3.638376e-01
orbit64          9.336282e-04  4.794122e-01
orbit65          1.106082e-03  2.921306e-01
orbit66          2.441292e-04  1.762055e-01
orbit67          6.519034e-05  5.533967e-02
orbit68          4.015509e-05  1.374494e-01
orbit69          2.558547e-05  1.159283e-01
orbit70          1.713273e-04  2.367413e-01
orbit71          7.912884e-05  2.700150e-02
orbit72          5.527441e-05  6.328350e-02
AP               4.280471e-05  1.206597e-01
bet              5.363707e-03  2.045980e+00
ecc              4.029634e-04  4.657411e-01
eccrad           3.285703e-04  4.353417e-01
close            2.435510e-03  6.416859e-01
constraint       5.231253e-03  1.237322e+00
coreness         1.677745e-03  6.441902e-01
knn              1.756269e-02  3.206045e+00
hubscore         8.018142e-03  1.307720e+00
pagerank         6.604762e-03  2.600529e+00
trans            9.004269e-04  7.350692e-01
first            9.351245e-04  2.706598e-01
second           2.134722e-03  9.435430e-01
third            4.576377e-03  1.192805e+00
fourth           4.687321e-03  2.192778e+00
fifth            3.246139e-03  1.289872e+00
sixth            4.922405e-03  1.462123e+00
selfinter        9.808779e-05  3.281429e-01
V1               7.577132e-03  5.439951e+00
V2               6.108133e-03  4.865274e+00
evcent           3.615783e-03  1.271361e+00
upto_second      2.129489e-03  5.407807e-01
upto_third       4.793336e-03  1.276132e+00
upto_fourth      7.314087e-03  7.600122e-01
upto_fifth       4.163636e-03  1.096640e+00
upto_sixth       3.359199e-03  1.058824e+00
ratio1           1.248207e-02  2.927380e+00
ratio2           7.453412e-03  4.068521e+00
ratio3           6.705368e-03  2.127801e+00
ratio4           7.245158e-03  2.003165e+00
ratio5           8.851894e-03  4.399411e+00
ratio6           4.777412e-03  1.612988e+00
walktrap_vertex  3.006540e-03  3.074159e+00
bigcom1          4.153385e-05  1.476981e-01
bigcom2          7.134305e-05  1.395948e-01
bigcom3          0.000000e+00  2.168404e-19
bigcom4          7.514340e-05  2.563214e-01
bigcom5          0.000000e+00  0.000000e+00
bigcom6          0.000000e+00  3.469447e-20
bigcom8          0.000000e+00  8.750000e-03
bigcom9         -2.491483e-05  1.221536e-01
bigcom10         7.167883e-05  4.455957e-01
bigcom11        -1.850370e-05  4.587206e-01
bigcom12        -3.613658e-05  2.310645e-02
bigcom13         0.000000e+00  6.071532e-20
bigcom14         0.000000e+00  3.469447e-20
bigcom15         0.000000e+00  0.000000e+00
bigcom16         0.000000e+00  4.336809e-21
bigcom17         0.000000e+00  1.734723e-20
bigcom18         3.172665e-04  8.682945e-01
bigcom21         0.000000e+00  0.000000e+00
bigcom22         0.000000e+00  4.336809e-20
bigcom23         0.000000e+00  3.469447e-20
bigcom24         0.000000e+00  5.637851e-20
bigcom25         1.573288e-05  2.563605e-01
bigcom26         0.000000e+00  3.469447e-20
bigcom27         0.000000e+00  3.469447e-20
bigcom29         0.000000e+00  8.333333e-03
bigcom31         0.000000e+00  4.336809e-21
bigcom33         4.846117e-04  5.002634e-01
bigcom34         0.000000e+00  4.668082e-03
bigcom35         0.000000e+00  0.000000e+00
bigcom36         0.000000e+00  1.734723e-20
bigcom39         0.000000e+00  0.000000e+00
bigcom40         0.000000e+00  0.000000e+00
bigcom43         4.922467e-05  2.674563e-01
bigcom46         0.000000e+00  0.000000e+00
bigcom48         2.787504e-05  2.949271e-01
bigcom49         0.000000e+00  0.000000e+00
bigcom50         0.000000e+00  3.469447e-20
bigcom52         0.000000e+00  0.000000e+00
bigcom54         0.000000e+00  3.469447e-20
bigcom56         0.000000e+00  1.734723e-20
bigcom57         3.867717e-05  5.780012e-02
bigcom58         0.000000e+00  5.204170e-20
bigcom62         8.790113e-06  3.567316e-01
bigcom63         0.000000e+00  3.469447e-20
bigcom64         0.000000e+00  0.000000e+00
bigcom65        -6.033579e-06  4.570103e-01
bigcom66         0.000000e+00  0.000000e+00
bigcom68        -4.186189e-05  3.058510e-01
bigcom69         0.000000e+00  5.204170e-20
bigcom70         0.000000e+00  5.637851e-20
bigcom71         0.000000e+00  0.000000e+00
bigcom72         0.000000e+00  0.000000e+00
bigcom77         0.000000e+00  0.000000e+00
bigcom79        -4.290561e-05  1.628828e-01
bigcom80         0.000000e+00  1.734723e-20
bigcom82        -2.031700e-05  1.743430e-01
bigcom83         0.000000e+00  4.336809e-21
bigcom86         0.000000e+00  0.000000e+00
bigcom87        -3.825337e-05  6.032625e-01
bigcom88         0.000000e+00  6.071532e-20
bigcom90         0.000000e+00  0.000000e+00
bigcom92         0.000000e+00  0.000000e+00
bigcom94         0.000000e+00  0.000000e+00
bigcom96         0.000000e+00  0.000000e+00
bigcom98         0.000000e+00  0.000000e+00
bigcom99         0.000000e+00  4.336809e-21
bigcom100        0.000000e+00  0.000000e+00
bigcom102        0.000000e+00  0.000000e+00
bigcom103        0.000000e+00  0.000000e+00
bigcom104        0.000000e+00  2.602085e-20
bigcom107        0.000000e+00  0.000000e+00
bigcom108        0.000000e+00  6.938894e-20
bigcom109        0.000000e+00  7.806256e-20
bigcom110        4.519625e-06  5.290647e-01
bigcom125        0.000000e+00  0.000000e+00
bigcom133        0.000000e+00  0.000000e+00
bigcom141        0.000000e+00  3.469447e-20
bigcom142        0.000000e+00  0.000000e+00
bigcom143        0.000000e+00  0.000000e+00
bigcom145        0.000000e+00  1.734723e-20
bigcom158        0.000000e+00  0.000000e+00
bigcom162        0.000000e+00  3.469447e-20
bigcom177       -1.693508e-05  3.900241e-01
bigcom194        0.000000e+00  0.000000e+00
bigcom208        0.000000e+00  8.673617e-21
bigcom220        0.000000e+00  0.000000e+00
bigcom227        0.000000e+00  0.000000e+00
bigcom229        0.000000e+00  3.903128e-20
bigcom247        0.000000e+00  0.000000e+00
bigcom252        0.000000e+00  0.000000e+00
bigcom255       -5.668619e-06  3.506904e-01
bigcom258        0.000000e+00  0.000000e+00
bigcom266        0.000000e+00  1.734723e-20
bigcom269        0.000000e+00  0.000000e+00
bigcom273        0.000000e+00  0.000000e+00
bigcom274        0.000000e+00  0.000000e+00
bigcom276       -5.864311e-06  4.947069e-01
bigcom284        0.000000e+00  0.000000e+00
bigcom290        0.000000e+00  0.000000e+00
bigcom292        0.000000e+00  6.938894e-20
bigcom294        0.000000e+00  0.000000e+00
bigcom295        1.118674e-05  2.906041e-01
bigcom296        0.000000e+00  0.000000e+00
bigcom297       -2.644239e-05  2.368980e-01
bigcom302        0.000000e+00  6.938894e-20
bigcom303        0.000000e+00  1.734723e-20
bigcom307        0.000000e+00  3.469447e-20
bigcom311        0.000000e+00  0.000000e+00
bigcom313        0.000000e+00  0.000000e+00
bigcom318       -1.394860e-05  8.114133e-02
bigcom326        0.000000e+00  4.336809e-21
bigcom332        0.000000e+00  0.000000e+00
bigcom340        0.000000e+00  8.673617e-21
bigcom341        0.000000e+00  0.000000e+00
bigcom345       -1.983851e-05  4.560676e-01
bigcom347        0.000000e+00  0.000000e+00
bigcom360        0.000000e+00  0.000000e+00
bigcom365        0.000000e+00  0.000000e+00
bigcom366        0.000000e+00  1.734723e-20
bigcom370       -2.923882e-05  6.322282e-01
bigcom387        0.000000e+00  1.734723e-20
bigcom390       -1.526145e-05  3.952567e-01
bigcom398        0.000000e+00  0.000000e+00
bigcom408        0.000000e+00  0.000000e+00
bigcom417        0.000000e+00  2.168404e-20
bigcom419       -2.959954e-05  3.952883e-01
bigcom424        0.000000e+00  4.336809e-21
bigcom441        0.000000e+00  0.000000e+00
bigcom445        0.000000e+00  0.000000e+00
bigcom468        0.000000e+00  0.000000e+00
spin_vertex      3.190686e-03  3.120733e+00
membership_s1    0.000000e+00  0.000000e+00
membership_s3    1.319611e-05  1.334634e-01
membership_s4    4.624613e-04  6.459453e-01
membership_s5    0.000000e+00  0.000000e+00
membership_s6    0.000000e+00  0.000000e+00
membership_s7    0.000000e+00  5.204170e-20
membership_s8    1.836781e-05  1.411970e-01
membership_s9   -1.786100e-05  2.273672e-01
membership_s10   5.700467e-05  2.709388e-01
membership_s11   1.236866e-05  4.835939e-02
membership_s12   4.487931e-04  9.856606e-01
membership_s13   0.000000e+00  0.000000e+00
membership_s14   0.000000e+00  8.673617e-21
membership_s16   3.950939e-05  5.197303e-01
membership_s17   0.000000e+00  2.168404e-20
membership_s18   5.461765e-05  2.488327e-01
membership_s19  -2.951375e-06  8.066618e-02
membership_s20   4.472615e-04  1.691140e-01
membership_s21   1.606723e-04  2.590865e-01
membership_s22   0.000000e+00  0.000000e+00
membership_s23   8.751320e-05  2.542795e-01
membership_s24   0.000000e+00  4.336809e-21
membership_s25   0.000000e+00  0.000000e+00
membership_s26   7.130816e-05  2.468631e-01
membership_s27   0.000000e+00  3.469447e-20
membership_s28   0.000000e+00  1.734723e-20
membership_s30   0.000000e+00  0.000000e+00
membership_s31   3.588317e-05  2.829426e-01
membership_s32   3.411571e-05  1.581739e-01
membership_s33   4.552941e-05  3.082308e-01
membership_s34   0.000000e+00  5.204170e-20
membership_s35   0.000000e+00  0.000000e+00
membership_s36   0.000000e+00  0.000000e+00
membership_s37  -5.448039e-05  4.308212e-01
membership_s38   1.210817e-04  4.349139e-01
adhesion         1.617244e-02  2.783143e+00
cohesion         1.526979e-02  3.288060e+00
inner            3.634324e-03  3.174641e+00
outer            5.049379e-03  4.040128e+00
ioratio          5.951280e-03  2.479193e+00
comsize          5.780434e-03  4.162670e+00
[1] "Dataset: all_targets Model GLM, run: 2 of 10 2015-06-08 08:25:29"
[1] "glmnet variable coefficients"
                         [,1]          [,2]
(Intercept)     -3.900176e+00 -6.464642e+00
graph0           8.126478e-41  2.468097e-03
graph1          -7.549917e-43 -1.076678e-05
graph2          -4.800792e-41  6.776109e-04
graph3          -2.125982e-44  1.378996e-07
graph4          -1.986849e-44 -2.660866e-07
graph5          -1.439013e-42 -4.010049e-06
graph6          -3.815516e-43 -9.371583e-07
graph7          -2.340531e-42 -1.830545e-05
graph8          -1.806466e-41 -1.813900e-04
graph9          -6.274708e-46 -9.804746e-10
graph10         -2.596601e-46 -9.234359e-10
graph11         -3.346777e-46 -1.944376e-09
graph12         -7.438163e-45 -2.759343e-08
graph13         -1.499598e-44  8.716446e-08
graph14         -6.333363e-45 -4.221350e-08
graph15         -2.944801e-43  3.822377e-07
graph16         -4.958336e-45 -2.996311e-08
graph17         -1.468856e-44 -3.296553e-08
graph18         -1.126817e-42 -1.100970e-05
graph19         -6.466576e-44 -3.002653e-07
graph20         -8.528996e-44 -3.211756e-07
graph21         -2.422801e-43 -3.214632e-07
graph22         -7.636298e-44  5.562703e-07
graph23         -1.525832e-43 -7.496501e-07
graph24         -4.482764e-43 -2.745352e-06
graph25         -9.254745e-43 -6.930596e-06
graph26         -5.070556e-43 -4.117091e-06
graph27         -2.738024e-42 -1.256170e-05
graph28         -1.746079e-42 -1.160922e-05
graph29         -8.304607e-42 -1.885894e-05
orbit0           8.126478e-41  2.454501e-03
orbit1          -3.403682e-42 -9.145749e-06
orbit2          -6.482797e-43 -1.603275e-05
orbit3          -4.800792e-41  6.763084e-04
orbit4          -9.082249e-44  6.604243e-07
orbit5          -2.517872e-44  1.523036e-07
orbit6          -1.054755e-43 -6.024763e-07
orbit7          -1.121468e-44 -2.552513e-07
orbit8          -1.439013e-42 -4.044969e-06
orbit9          -8.049413e-42 -8.143198e-05
orbit10         -8.613563e-43 -5.141706e-06
orbit11         -3.910426e-43  3.146054e-06
orbit12         -1.453454e-41 -1.090946e-04
orbit13         -1.800131e-42 -1.436746e-05
orbit14         -1.806466e-41 -1.788543e-04
orbit15         -5.574344e-45 -9.627468e-08
orbit16         -6.470984e-46  3.277038e-09
orbit17         -3.556547e-45  9.269058e-10
orbit18         -1.737375e-45  3.702138e-09
orbit19         -2.662198e-45  5.249855e-09
orbit20         -1.211475e-45 -6.232112e-09
orbit21         -2.397537e-46 -1.887151e-09
orbit22         -1.655572e-45  5.505560e-10
orbit23         -1.527187e-46 -2.392277e-09
orbit24         -8.939908e-44 -1.185989e-06
orbit25         -5.522020e-44 -5.012793e-07
orbit26         -6.005455e-45  2.251040e-08
orbit27         -2.044529e-43 -2.248906e-06
orbit28         -5.856363e-44 -3.628688e-07
orbit29         -3.614868e-44  4.029628e-07
orbit30         -3.343656e-44  4.406715e-07
orbit31         -6.562662e-44 -7.097758e-08
orbit32         -1.809512e-44 -2.470708e-07
orbit33         -3.585885e-45 -3.027879e-09
orbit34         -2.944801e-43  3.888859e-07
orbit35         -1.608190e-43  6.692690e-07
orbit36         -1.231116e-44 -5.865844e-08
orbit37         -2.670293e-44 -3.055660e-07
orbit38         -4.702462e-45 -1.278308e-08
orbit39         -5.429215e-43 -3.284674e-06
orbit40         -9.927764e-44  1.791506e-08
orbit41         -2.190267e-44 -8.572682e-08
orbit42         -1.208152e-44 -2.216630e-08
orbit43         -2.099324e-42 -2.747294e-05
orbit44         -1.367431e-42  3.745006e-06
orbit45         -1.913665e-42 -2.718223e-05
orbit46         -4.288495e-43  2.793646e-06
orbit47         -1.952326e-43 -1.149839e-06
orbit48         -8.091585e-44 -4.075380e-07
orbit49         -4.560566e-43  4.446515e-06
orbit50         -5.819109e-44 -9.394601e-07
orbit51         -6.987053e-43 -2.891026e-06
orbit52         -1.664809e-42 -8.481101e-06
orbit53         -3.576181e-43  1.101642e-06
orbit54         -4.922601e-43  1.264886e-05
orbit55         -4.659289e-44 -3.465374e-07
orbit56         -6.983728e-42  1.179858e-05
orbit57         -2.060015e-43 -1.517052e-06
orbit58         -2.296840e-43 -1.713250e-07
orbit59         -3.376377e-42 -3.913152e-05
orbit60         -8.009486e-43 -3.142188e-06
orbit61         -6.106677e-43 -4.335069e-07
orbit62         -8.953575e-42 -1.478738e-04
orbit63         -1.130305e-42  2.689402e-06
orbit64         -2.062230e-42 -2.345231e-05
orbit65         -1.197426e-41 -4.614425e-05
orbit66         -1.625339e-42 -1.351350e-05
orbit67         -4.556538e-43 -4.270694e-06
orbit68         -3.743723e-42 -9.795586e-06
orbit69         -5.600643e-42 -5.873692e-05
orbit70         -4.828493e-42  1.434872e-04
orbit71         -1.964262e-42 -3.186585e-05
orbit72         -8.304607e-42 -1.863417e-05
AP               4.681444e-39 -4.427046e-02
bet              2.629335e-45 -2.664588e-07
ecc             -7.726934e-40  2.747379e-02
eccrad          -5.408854e-39  1.917460e-01
close            6.367871e-38  5.369058e-01
constraint      -1.749436e-38 -2.782585e-01
coreness         8.335669e-40  1.449585e-02
knn             -1.337720e-40 -9.606632e-04
hubscore        -6.746879e-38 -6.022815e-01
pagerank        -5.026630e-38 -1.951551e+00
trans           -6.061446e-39 -3.079898e-02
first            8.126478e-41  2.461464e-03
second          -3.805241e-42 -6.610465e-05
third            1.357896e-42  2.573456e-05
fourth           6.003980e-43 -3.891332e-05
fifth           -5.773561e-43  1.685388e-05
sixth           -3.558772e-42 -5.222701e-05
selfinter       -7.895353e-39 -2.001434e-01
V1              -3.095836e-38  9.032858e-01
V2              -1.665140e-38  9.403299e-02
evcent          -6.815748e-38 -5.805543e-01
upto_second     -3.297482e-42 -5.436388e-05
upto_third       8.954109e-43  1.730912e-05
upto_fourth      7.951116e-43 -2.761071e-06
upto_fifth       2.801715e-42  3.787661e-05
upto_sixth       4.742677e-42  4.369067e-05
ratio1          -1.382600e-40 -8.803796e-04
ratio2           1.458659e-40  1.867857e-03
ratio3          -4.109263e-40 -3.273662e-03
ratio4          -7.875113e-40 -6.901314e-03
ratio5          -1.899139e-39 -2.130971e-02
ratio6          -4.749450e-42 -7.199224e-05
walktrap_vertex -6.550388e-39 -4.565453e-02
bigcom1         -1.470678e-38 -1.104980e-01
bigcom2          6.204588e-39  7.662268e-03
bigcom3         -2.048275e-38 -6.274066e-01
bigcom4         -4.289385e-39 -1.389795e-01
bigcom5         -2.006351e-38 -7.633255e-01
bigcom6         -2.011625e-38 -6.689888e-01
bigcom8         -2.027613e-38 -5.220861e-01
bigcom9          2.215739e-38  4.267583e-01
bigcom10         1.751677e-38  3.373235e-01
bigcom11         1.148163e-37  8.387254e-01
bigcom12         3.468492e-39 -1.839681e-02
bigcom13        -2.019997e-38 -7.478473e-01
bigcom14        -2.005542e-38 -6.143716e-01
bigcom15        -2.004734e-38 -7.432389e-01
bigcom16        -2.006351e-38 -7.632659e-01
bigcom17        -2.006958e-38 -6.845120e-01
bigcom18         7.117184e-38  7.960656e-01
bigcom21        -2.004936e-38 -6.263319e-01
bigcom22        -2.004532e-38 -6.582043e-01
bigcom23        -2.015904e-38 -6.294416e-01
bigcom24        -2.005542e-38 -7.451489e-01
bigcom25         2.237473e-38 -4.978832e-02
bigcom26        -2.005542e-38 -6.776477e-01
bigcom27        -2.006149e-38 -7.289331e-01
bigcom29        -2.007971e-38 -6.413751e-01
bigcom31        -2.006958e-38 -7.878957e-01
bigcom33         1.707688e-38  1.936264e-01
bigcom34        -1.350726e-38 -3.677468e-01
bigcom35        -2.004734e-38 -5.134920e-01
bigcom36        -2.004532e-38 -3.381271e-01
bigcom39        -2.006553e-38 -7.754869e-01
bigcom40        -2.004936e-38 -6.599806e-01
bigcom43         1.011413e-39  6.861290e-02
bigcom46        -2.005947e-38 -6.701521e-01
bigcom48         2.706137e-38  3.161354e-01
bigcom49        -2.004734e-38 -6.860950e-01
bigcom50        -2.005744e-38 -4.429748e-01
bigcom52        -2.005542e-38 -5.687812e-01
bigcom54        -2.005340e-38 -6.450360e-01
bigcom56        -2.012642e-38 -6.279607e-01
bigcom57        -1.236766e-38 -2.074271e-01
bigcom58        -2.004532e-38 -7.030872e-01
bigcom62         2.812227e-38  3.852676e-01
bigcom63        -2.008376e-38 -7.219820e-01
bigcom64        -2.004734e-38 -4.201414e-01
bigcom65         5.781419e-38  5.935869e-01
bigcom66        -2.005138e-38 -3.131618e-01
bigcom68         1.063110e-37  8.337985e-01
bigcom69        -2.004734e-38 -5.607432e-01
bigcom70        -2.007566e-38 -4.868431e-01
bigcom71        -2.004936e-38 -4.525003e-01
bigcom72        -2.004532e-38 -6.795381e-01
bigcom77        -2.005138e-38 -6.227113e-01
bigcom79         2.593389e-38  2.656330e-01
bigcom80        -2.007161e-38 -4.446682e-01
bigcom82         7.186972e-38  6.372386e-01
bigcom83        -2.007971e-38 -4.087695e-01
bigcom86        -2.005138e-38 -4.451107e-01
bigcom87         1.484026e-37  1.346438e+00
bigcom88        -2.015088e-38 -6.247046e-01
bigcom90        -2.004734e-38 -6.142752e-01
bigcom92        -2.004936e-38 -4.198345e-01
bigcom94        -2.005340e-38 -7.118665e-01
bigcom96        -2.004734e-38 -7.295639e-01
bigcom98        -2.005542e-38 -7.690712e-01
bigcom99        -2.006553e-38 -6.577521e-01
bigcom100       -2.004734e-38 -6.972453e-01
bigcom102       -2.004734e-38 -5.042714e-01
bigcom103       -2.004532e-38 -3.816039e-01
bigcom104       -2.004532e-38 -7.847185e-01
bigcom107       -2.004936e-38 -3.313865e-01
bigcom108       -2.004936e-38 -3.626878e-01
bigcom109       -2.007768e-38 -7.154575e-01
bigcom110        1.063110e-37  7.820490e-01
bigcom125       -2.006351e-38 -4.993500e-01
bigcom133       -2.005542e-38 -6.788384e-01
bigcom141       -2.006958e-38 -4.694854e-01
bigcom142       -2.004330e-38 -7.184138e-01
bigcom143       -2.005138e-38 -6.657823e-01
bigcom145       -2.005138e-38 -5.646990e-01
bigcom158       -2.007971e-38 -4.355977e-01
bigcom162       -2.005947e-38 -8.164307e-01
bigcom177        2.593389e-38  1.802776e-01
bigcom194       -2.004330e-38 -4.275640e-01
bigcom208       -2.005340e-38 -6.626388e-01
bigcom220       -2.005340e-38 -6.318888e-01
bigcom227       -2.004734e-38 -3.824584e-01
bigcom229       -2.004936e-38 -4.678202e-01
bigcom247       -2.005542e-38 -3.728534e-01
bigcom252       -2.004936e-38 -6.186620e-01
bigcom255        9.227983e-38  9.006369e-01
bigcom258       -2.005744e-38 -8.123790e-01
bigcom266       -2.005947e-38 -7.019184e-01
bigcom269       -2.004734e-38 -6.260595e-01
bigcom273       -2.005340e-38 -7.195430e-01
bigcom274       -2.004734e-38 -6.725059e-01
bigcom276        2.325817e-37  1.685954e+00
bigcom284       -2.004734e-38 -5.450465e-01
bigcom290       -2.006351e-38 -7.199189e-01
bigcom292       -2.005138e-38 -5.520402e-01
bigcom294       -2.006149e-38 -5.832990e-01
bigcom295        5.773841e-38  6.382300e-01
bigcom296       -2.004532e-38 -6.875391e-01
bigcom297        1.820746e-37  1.319170e+00
bigcom302       -2.005947e-38 -6.480104e-01
bigcom303       -2.007971e-38 -6.064996e-01
bigcom307       -2.004532e-38 -4.332646e-01
bigcom311       -2.005340e-38 -6.617668e-01
bigcom313       -2.004734e-38 -7.197562e-01
bigcom318        2.812227e-38  5.036966e-01
bigcom326       -2.004936e-38 -6.471313e-01
bigcom332       -2.004936e-38 -5.477973e-01
bigcom340       -2.004734e-38 -3.640855e-01
bigcom341       -2.004734e-38 -7.095896e-01
bigcom345        1.820746e-37  1.237416e+00
bigcom347       -2.004128e-38 -4.068433e-01
bigcom360       -2.005542e-38 -6.723410e-01
bigcom365       -2.004734e-38 -6.476546e-01
bigcom366       -2.004734e-38 -6.212031e-01
bigcom370        1.820746e-37  1.642845e+00
bigcom387       -2.005138e-38 -7.112982e-01
bigcom390        1.820746e-37  1.230362e+00
bigcom398       -2.004734e-38 -4.431176e-01
bigcom408       -2.005340e-38 -7.117165e-01
bigcom417       -2.004532e-38 -7.252654e-01
bigcom419        1.820746e-37  1.243304e+00
bigcom424       -2.004532e-38 -6.312335e-01
bigcom441       -2.004936e-38 -8.133942e-01
bigcom445       -2.004532e-38 -7.482320e-01
bigcom468       -2.004532e-38 -6.788452e-01
spin_vertex     -2.647133e-38 -1.575531e-01
membership_s1   -2.004532e-38 -3.813487e-01
membership_s3   -3.322678e-39  1.821595e-02
membership_s4    1.442067e-38  2.460811e-01
membership_s5   -2.005542e-38 -5.255503e-01
membership_s6   -2.005744e-38 -4.494821e-01
membership_s7   -2.010405e-38 -5.270794e-01
membership_s8   -1.018850e-38 -1.247049e-01
membership_s9    2.420410e-39  1.686237e-01
membership_s10  -1.378197e-38 -2.636171e-01
membership_s11  -7.143339e-39 -1.010621e-01
membership_s12   1.733275e-38  2.733381e-01
membership_s13  -2.013049e-38 -4.849725e-01
membership_s14  -2.007566e-38 -5.405365e-01
membership_s16   2.133347e-38  2.856499e-01
membership_s17  -2.008984e-38 -5.202327e-01
membership_s18   2.420410e-39  3.108777e-01
membership_s19  -1.605851e-38 -3.482414e-01
membership_s20  -1.565578e-38 -1.175035e-01
membership_s21   7.110625e-39  5.916523e-02
membership_s22  -2.005744e-38 -5.197993e-01
membership_s23  -4.556882e-39  6.388630e-03
membership_s24  -2.007363e-38 -5.355091e-01
membership_s25  -2.006351e-38 -5.866574e-01
membership_s26   9.490526e-39  1.246352e-01
membership_s27  -2.007363e-38 -4.476666e-01
membership_s28  -2.009390e-38 -5.925671e-01
membership_s30  -2.010405e-38 -5.823559e-01
membership_s31   3.231406e-39  1.174928e-01
membership_s32   9.148942e-39  1.105003e-01
membership_s33   2.253817e-39 -5.109496e-02
membership_s34  -2.004734e-38 -5.080623e-01
membership_s35  -2.004936e-38 -5.849376e-01
membership_s36  -2.005138e-38 -5.188761e-01
membership_s37   5.194785e-39  7.478150e-02
membership_s38  -2.143097e-39 -4.532278e-02
adhesion         6.679856e-42  1.568496e-05
cohesion        -1.335972e-41 -3.187653e-05
inner            2.246259e-42  8.162899e-05
outer            8.225609e-42  6.839860e-05
ioratio          6.980051e-38  2.132127e-01
comsize          9.364127e-42  3.181573e-05
[1] "Dataset: all_targets Model GBM, run: 3 of 10 2015-06-08 08:27:48"
Iter   TrainDeviance   ValidDeviance   StepSize   Improve
     1        0.1868             nan     0.0100    0.0001
     2        0.1860             nan     0.0100    0.0000
     3        0.1849             nan     0.0100    0.0000
     4        0.1836             nan     0.0100    0.0002
     5        0.1823             nan     0.0100    0.0001
     6        0.1814             nan     0.0100    0.0000
     7        0.1807             nan     0.0100    0.0000
     8        0.1793             nan     0.0100   -0.0000
     9        0.1784             nan     0.0100    0.0000
    10        0.1775             nan     0.0100    0.0000
    20        0.1702             nan     0.0100   -0.0000
    40        0.1594             nan     0.0100    0.0000
    60        0.1522             nan     0.0100   -0.0000
    80        0.1456             nan     0.0100   -0.0000
   100        0.1393             nan     0.0100    0.0000
   120        0.1335             nan     0.0100    0.0000
   140        0.1288             nan     0.0100   -0.0000
   160        0.1241             nan     0.0100   -0.0000
   180        0.1206             nan     0.0100   -0.0000
   200        0.1167             nan     0.0100    0.0000
   220        0.1131             nan     0.0100   -0.0000
   240        0.1094             nan     0.0100   -0.0000
   260        0.1066             nan     0.0100   -0.0000
   280        0.1040             nan     0.0100   -0.0000
   300        0.1016             nan     0.0100   -0.0000
   318        0.0990             nan     0.0100   -0.0000

[1] "GBM variable coefficients"
                            var     rel.inf
V1                           V1 4.785844458
V2                           V2 4.731239827
ratio5                   ratio5 4.121653000
ratio2                   ratio2 3.450746736
comsize                 comsize 3.441882967
outer                     outer 3.422453931
inner                     inner 2.956131053
knn                         knn 2.739487384
spin_vertex         spin_vertex 2.616768089
walktrap_vertex walktrap_vertex 2.512765692
adhesion               adhesion 2.272122926
bet                         bet 2.007495511
pagerank               pagerank 1.910904798
fourth                   fourth 1.622025190
graph23                 graph23 1.559433283
ratio1                   ratio1 1.526605583
graph13                 graph13 1.487811297
graph16                 graph16 1.452050877
graph6                   graph6 1.293243349
graph19                 graph19 1.224669405
orbit18                 orbit18 1.209595977
cohesion               cohesion 1.194505174
graph4                   graph4 1.125104452
orbit19                 orbit19 1.053374058
bigcom18               bigcom18 0.972211041
graph12                 graph12 0.970521996
graph17                 graph17 0.944971413
orbit28                 orbit28 0.888533547
membership_s12   membership_s12 0.875709663
constraint           constraint 0.865386037
graph1                   graph1 0.860798070
orbit50                 orbit50 0.855661201
graph14                 graph14 0.822891516
graph11                 graph11 0.804137448
orbit35                 orbit35 0.784353286
graph10                 graph10 0.777946473
orbit45                 orbit45 0.771005197
ecc                         ecc 0.763087549
fifth                     fifth 0.758391154
graph5                   graph5 0.750254128
trans                     trans 0.749791950
orbit56                 orbit56 0.718554204
graph3                   graph3 0.714042849
orbit51                 orbit51 0.652728215
ioratio                 ioratio 0.641833579
ratio6                   ratio6 0.628108859
orbit37                 orbit37 0.624417566
orbit36                 orbit36 0.622413107
graph15                 graph15 0.621025532
bigcom33               bigcom33 0.576397830
membership_s4     membership_s4 0.560286736
orbit54                 orbit54 0.543867086
orbit31                 orbit31 0.536535555
sixth                     sixth 0.510918505
orbit20                 orbit20 0.503918249
orbit27                 orbit27 0.484446496
upto_fifth           upto_fifth 0.472029330
graph0                   graph0 0.467565538
orbit17                 orbit17 0.458586618
graph2                   graph2 0.431598577
bigcom25               bigcom25 0.424418470
graph20                 graph20 0.423763973
orbit39                 orbit39 0.413846723
graph21                 graph21 0.402888907
orbit9                   orbit9 0.400136411
bigcom370             bigcom370 0.395138742
orbit52                 orbit52 0.389659268
hubscore               hubscore 0.388076769
bigcom87               bigcom87 0.387388831
orbit62                 orbit62 0.381796398
orbit5                   orbit5 0.380626652
upto_sixth           upto_sixth 0.376469651
bigcom345             bigcom345 0.353030112
ratio3                   ratio3 0.345721027
graph22                 graph22 0.340600296
graph9                   graph9 0.332230414
membership_s38   membership_s38 0.326044031
selfinter             selfinter 0.324736817
orbit49                 orbit49 0.313098928
orbit21                 orbit21 0.301547850
bigcom390             bigcom390 0.293494708
bigcom276             bigcom276 0.292195876
graph25                 graph25 0.285724255
orbit24                 orbit24 0.272821100
orbit64                 orbit64 0.266836012
third                     third 0.265352634
bigcom68               bigcom68 0.259716467
bigcom65               bigcom65 0.255762028
bigcom82               bigcom82 0.254902220
bigcom297             bigcom297 0.250726893
orbit10                 orbit10 0.247824175
orbit53                 orbit53 0.240021713
graph26                 graph26 0.238821054
membership_s37   membership_s37 0.236135270
orbit38                 orbit38 0.233532251
membership_s33   membership_s33 0.230357952
coreness               coreness 0.220092815
graph18                 graph18 0.215646426
orbit68                 orbit68 0.213896141
orbit32                 orbit32 0.213443978
ratio4                   ratio4 0.198103246
orbit4                   orbit4 0.197653287
graph7                   graph7 0.196068134
orbit15                 orbit15 0.194081372
graph27                 graph27 0.186941112
orbit2                   orbit2 0.186708308
membership_s16   membership_s16 0.186116882
bigcom2                 bigcom2 0.184930083
bigcom48               bigcom48 0.182375929
bigcom11               bigcom11 0.179109234
orbit6                   orbit6 0.163725077
orbit22                 orbit22 0.160921284
orbit23                 orbit23 0.157712482
upto_third           upto_third 0.152902380
membership_s31   membership_s31 0.152669071
bigcom110             bigcom110 0.140806152
bigcom62               bigcom62 0.138632305
close                     close 0.138122399
second                   second 0.136700919
orbit66                 orbit66 0.135228055
bigcom88               bigcom88 0.130563939
AP                           AP 0.128676505
bigcom9                 bigcom9 0.123873614
orbit61                 orbit61 0.123178731
bigcom177             bigcom177 0.122136899
orbit25                 orbit25 0.121283229
orbit16                 orbit16 0.119885064
orbit65                 orbit65 0.116580455
orbit1                   orbit1 0.116011056
orbit30                 orbit30 0.113620790
bigcom79               bigcom79 0.111779761
orbit63                 orbit63 0.105676781
orbit29                 orbit29 0.105602878
orbit12                 orbit12 0.103016636
orbit46                 orbit46 0.102034586
orbit47                 orbit47 0.095753132
orbit48                 orbit48 0.091056945
orbit26                 orbit26 0.085666993
upto_fourth         upto_fourth 0.077014012
membership_s18   membership_s18 0.073145282
bigcom43               bigcom43 0.067974835
membership_s23   membership_s23 0.061140406
orbit13                 orbit13 0.060010242
orbit40                 orbit40 0.056824400
orbit7                   orbit7 0.055176837
orbit59                 orbit59 0.054108884
membership_s20   membership_s20 0.051674411
orbit57                 orbit57 0.050003825
membership_s3     membership_s3 0.047983493
upto_second         upto_second 0.047049454
orbit42                 orbit42 0.046219389
graph24                 graph24 0.046039906
membership_s10   membership_s10 0.044858076
graph29                 graph29 0.042277358
membership_s8     membership_s8 0.041569667
membership_s9     membership_s9 0.040249430
membership_s32   membership_s32 0.038093035
bigcom318             bigcom318 0.037977448
membership_s21   membership_s21 0.036967615
bigcom4                 bigcom4 0.036024494
bigcom1                 bigcom1 0.035866056
evcent                   evcent 0.033276589
orbit41                 orbit41 0.031486813
bigcom10               bigcom10 0.031281832
orbit69                 orbit69 0.031091445
graph28                 graph28 0.029908760
orbit43                 orbit43 0.029200457
orbit33                 orbit33 0.029054611
orbit11                 orbit11 0.027934613
orbit60                 orbit60 0.026413370
graph8                   graph8 0.025332888
bigcom12               bigcom12 0.013388597
orbit58                 orbit58 0.012228535
bigcom57               bigcom57 0.011403263
membership_s19   membership_s19 0.011396762
orbit55                 orbit55 0.011242580
orbit70                 orbit70 0.010725426
orbit44                 orbit44 0.009113848
orbit0                   orbit0 0.000000000
orbit3                   orbit3 0.000000000
orbit8                   orbit8 0.000000000
orbit14                 orbit14 0.000000000
orbit34                 orbit34 0.000000000
orbit67                 orbit67 0.000000000
orbit71                 orbit71 0.000000000
orbit72                 orbit72 0.000000000
eccrad                   eccrad 0.000000000
first                     first 0.000000000
bigcom3                 bigcom3 0.000000000
bigcom5                 bigcom5 0.000000000
bigcom6                 bigcom6 0.000000000
bigcom8                 bigcom8 0.000000000
bigcom13               bigcom13 0.000000000
bigcom14               bigcom14 0.000000000
bigcom15               bigcom15 0.000000000
bigcom16               bigcom16 0.000000000
bigcom17               bigcom17 0.000000000
bigcom21               bigcom21 0.000000000
bigcom22               bigcom22 0.000000000
bigcom23               bigcom23 0.000000000
bigcom24               bigcom24 0.000000000
bigcom26               bigcom26 0.000000000
bigcom27               bigcom27 0.000000000
bigcom29               bigcom29 0.000000000
bigcom31               bigcom31 0.000000000
bigcom34               bigcom34 0.000000000
bigcom35               bigcom35 0.000000000
bigcom36               bigcom36 0.000000000
bigcom39               bigcom39 0.000000000
bigcom40               bigcom40 0.000000000
bigcom46               bigcom46 0.000000000
bigcom49               bigcom49 0.000000000
bigcom50               bigcom50 0.000000000
bigcom52               bigcom52 0.000000000
bigcom54               bigcom54 0.000000000
bigcom56               bigcom56 0.000000000
bigcom58               bigcom58 0.000000000
bigcom63               bigcom63 0.000000000
bigcom64               bigcom64 0.000000000
bigcom66               bigcom66 0.000000000
bigcom69               bigcom69 0.000000000
bigcom70               bigcom70 0.000000000
bigcom71               bigcom71 0.000000000
bigcom72               bigcom72 0.000000000
bigcom77               bigcom77 0.000000000
bigcom80               bigcom80 0.000000000
bigcom83               bigcom83 0.000000000
bigcom86               bigcom86 0.000000000
bigcom90               bigcom90 0.000000000
bigcom92               bigcom92 0.000000000
bigcom94               bigcom94 0.000000000
bigcom96               bigcom96 0.000000000
bigcom98               bigcom98 0.000000000
bigcom99               bigcom99 0.000000000
bigcom100             bigcom100 0.000000000
bigcom102             bigcom102 0.000000000
bigcom103             bigcom103 0.000000000
bigcom104             bigcom104 0.000000000
bigcom107             bigcom107 0.000000000
bigcom108             bigcom108 0.000000000
bigcom109             bigcom109 0.000000000
bigcom125             bigcom125 0.000000000
bigcom133             bigcom133 0.000000000
bigcom141             bigcom141 0.000000000
bigcom142             bigcom142 0.000000000
bigcom143             bigcom143 0.000000000
bigcom145             bigcom145 0.000000000
bigcom158             bigcom158 0.000000000
bigcom162             bigcom162 0.000000000
bigcom194             bigcom194 0.000000000
bigcom208             bigcom208 0.000000000
bigcom220             bigcom220 0.000000000
bigcom227             bigcom227 0.000000000
bigcom229             bigcom229 0.000000000
bigcom247             bigcom247 0.000000000
bigcom252             bigcom252 0.000000000
bigcom255             bigcom255 0.000000000
bigcom258             bigcom258 0.000000000
bigcom266             bigcom266 0.000000000
bigcom269             bigcom269 0.000000000
bigcom273             bigcom273 0.000000000
bigcom274             bigcom274 0.000000000
bigcom284             bigcom284 0.000000000
bigcom290             bigcom290 0.000000000
bigcom292             bigcom292 0.000000000
bigcom294             bigcom294 0.000000000
bigcom295             bigcom295 0.000000000
bigcom296             bigcom296 0.000000000
bigcom302             bigcom302 0.000000000
bigcom303             bigcom303 0.000000000
bigcom307             bigcom307 0.000000000
bigcom311             bigcom311 0.000000000
bigcom313             bigcom313 0.000000000
bigcom326             bigcom326 0.000000000
bigcom332             bigcom332 0.000000000
bigcom340             bigcom340 0.000000000
bigcom341             bigcom341 0.000000000
bigcom347             bigcom347 0.000000000
bigcom360             bigcom360 0.000000000
bigcom365             bigcom365 0.000000000
bigcom366             bigcom366 0.000000000
bigcom387             bigcom387 0.000000000
bigcom398             bigcom398 0.000000000
bigcom408             bigcom408 0.000000000
bigcom417             bigcom417 0.000000000
bigcom419             bigcom419 0.000000000
bigcom424             bigcom424 0.000000000
bigcom441             bigcom441 0.000000000
bigcom445             bigcom445 0.000000000
bigcom468             bigcom468 0.000000000
membership_s1     membership_s1 0.000000000
membership_s5     membership_s5 0.000000000
membership_s6     membership_s6 0.000000000
membership_s7     membership_s7 0.000000000
membership_s11   membership_s11 0.000000000
membership_s13   membership_s13 0.000000000
membership_s14   membership_s14 0.000000000
membership_s17   membership_s17 0.000000000
membership_s22   membership_s22 0.000000000
membership_s24   membership_s24 0.000000000
membership_s25   membership_s25 0.000000000
membership_s26   membership_s26 0.000000000
membership_s27   membership_s27 0.000000000
membership_s28   membership_s28 0.000000000
membership_s30   membership_s30 0.000000000
membership_s34   membership_s34 0.000000000
membership_s35   membership_s35 0.000000000
membership_s36   membership_s36 0.000000000
[1] "Dataset: all_targets Model RF, run: 3 of 10 2015-06-08 08:32:15"
     |      Out-of-bag   |
Tree |      MSE  %Var(y) |
   1 |  0.03548   190.75 |
   2 |   0.0361   194.10 |
   3 |  0.03303   177.61 |
   4 |  0.03212   172.70 |
   5 |  0.03044   163.66 |
   6 |  0.02864   153.99 |
   7 |  0.02829   152.08 |
   8 |  0.02638   141.82 |
   9 |  0.02562   137.77 |
  10 |  0.02517   135.35 |
  11 |  0.02448   131.65 |
  12 |  0.02402   129.14 |
  13 |  0.02366   127.22 |
  14 |  0.02329   125.22 |
  15 |  0.02292   123.24 |
  16 |  0.02284   122.83 |
  17 |  0.02249   120.92 |
  18 |  0.02227   119.73 |
  19 |  0.02207   118.69 |
  20 |  0.02188   117.66 |
  21 |  0.02157   115.97 |
  22 |  0.02156   115.92 |
  23 |  0.02139   115.00 |
  24 |   0.0214   115.09 |
  25 |  0.02131   114.58 |
  26 |  0.02124   114.18 |
  27 |  0.02115   113.71 |
  28 |   0.0211   113.45 |
  29 |  0.02099   112.88 |
  30 |  0.02093   112.52 |
  31 |  0.02085   112.08 |
  32 |  0.02076   111.65 |
  33 |   0.0207   111.27 |
  34 |  0.02064   111.00 |
  35 |  0.02059   110.69 |
  36 |  0.02057   110.61 |
  37 |   0.0205   110.20 |
  38 |  0.02047   110.05 |
  39 |  0.02047   110.07 |
  40 |  0.02052   110.32 |
  41 |  0.02051   110.27 |
  42 |   0.0205   110.21 |
  43 |  0.02046   110.02 |
  44 |  0.02047   110.07 |
  45 |  0.02044   109.92 |
  46 |  0.02046   110.02 |
  47 |  0.02045   109.94 |
  48 |   0.0204   109.67 |
  49 |  0.02031   109.18 |
  50 |  0.02026   108.96 |
  51 |  0.02024   108.85 |
  52 |  0.02024   108.80 |
  53 |  0.02024   108.82 |
  54 |  0.02018   108.49 |
  55 |  0.02017   108.43 |
  56 |  0.02012   108.18 |
  57 |  0.02009   108.03 |
  58 |  0.02007   107.91 |
  59 |  0.02007   107.94 |
  60 |   0.0201   108.06 |
  61 |  0.02011   108.10 |
  62 |  0.02011   108.11 |
  63 |  0.02007   107.92 |
  64 |  0.02006   107.85 |
  65 |  0.02004   107.73 |
  66 |  0.02002   107.65 |
  67 |     0.02   107.53 |
  68 |  0.01997   107.36 |
  69 |  0.01996   107.34 |
  70 |  0.01998   107.41 |
  71 |  0.01994   107.24 |
  72 |  0.01994   107.22 |
  73 |  0.01994   107.23 |
  74 |  0.01993   107.18 |
  75 |  0.01995   107.26 |
  76 |  0.01994   107.21 |
  77 |  0.01993   107.18 |
  78 |  0.01991   107.06 |
  79 |   0.0199   107.00 |
  80 |   0.0199   107.00 |
  81 |  0.01988   106.91 |
  82 |  0.01987   106.86 |
  83 |  0.01986   106.80 |
  84 |  0.01984   106.67 |
  85 |  0.01984   106.66 |
  86 |  0.01984   106.70 |
  87 |  0.01985   106.71 |
  88 |  0.01984   106.69 |
  89 |  0.01986   106.77 |
  90 |  0.01986   106.80 |
  91 |  0.01986   106.80 |
  92 |  0.01985   106.74 |
  93 |  0.01984   106.69 |
  94 |  0.01983   106.64 |
  95 |  0.01985   106.71 |
  96 |  0.01986   106.78 |
  97 |  0.01987   106.85 |
  98 |  0.01987   106.85 |
  99 |  0.01986   106.79 |
 100 |  0.01984   106.67 |
[1] "Random Forest variable coefficients"
                      %IncMSE IncNodePurity
graph5           1.741536e-03  6.293718e-01
graph6           2.592165e-03  7.729222e-01
graph7           7.518676e-04  2.637693e-01
graph8           5.992656e-06  4.992739e-02
graph9           5.834557e-03  9.219506e-01
graph10          6.168475e-03  1.326359e+00
graph11          6.585754e-03  1.446183e+00
graph12          7.459281e-03  1.055935e+00
graph13          5.688918e-03  1.510521e+00
graph14          6.185664e-03  9.458874e-01
graph15          3.373781e-03  6.201432e-01
graph16          1.288590e-02  1.690091e+00
graph17          5.374311e-03  1.332225e+00
graph18          1.761622e-03  2.509700e-01
graph19          5.861252e-03  1.300121e+00
graph20          4.005036e-03  6.849989e-01
graph21          2.862272e-03  7.493352e-01
graph22          1.944547e-04  4.123150e-01
graph23          3.011966e-03  1.266242e+00
graph24          9.762220e-05  2.098594e-01
graph25          1.320117e-03  7.721757e-01
graph26          1.182002e-03  3.067974e-01
graph27          7.613448e-05  1.365616e-01
graph28          8.113929e-05  7.690222e-02
graph29          5.187544e-07  7.048643e-02
orbit0           6.376529e-04  4.161131e-01
orbit1           1.755177e-03  8.826262e-01
orbit2           6.660360e-04  4.041825e-01
orbit3           1.431721e-04  1.250303e-01
orbit4           4.873492e-03  1.159019e+00
orbit5           4.463109e-03  8.038695e-01
orbit6           5.451032e-03  1.430156e+00
orbit7           9.948460e-04  4.601505e-01
orbit8           2.118118e-03  6.102347e-01
orbit9           5.187819e-03  9.951903e-01
orbit10          1.295600e-03  4.916417e-01
orbit11          9.077042e-04  2.709460e-01
orbit12          4.145828e-04  1.865994e-01
orbit13          9.312047e-05  1.663182e-01
orbit14          9.518619e-05  1.011150e-01
orbit15          5.387768e-03  1.006144e+00
orbit16          5.464295e-03  9.108810e-01
orbit17          5.737675e-03  8.095115e-01
orbit18          6.586163e-03  1.822889e+00
orbit19          4.207157e-03  1.369858e+00
orbit20          1.317088e-02  1.229201e+00
orbit21          6.180400e-03  5.641621e-01
orbit22          8.053406e-03  1.539630e+00
orbit23          1.868425e-03  4.547917e-01
orbit24          6.991648e-03  1.526378e+00
orbit25          2.924853e-03  5.220422e-01
orbit26          1.196376e-03  3.666911e-01
orbit27          9.260724e-03  1.400105e+00
orbit28          8.563868e-03  9.666697e-01
orbit29          1.109337e-03  4.621596e-01
orbit30          1.533691e-03  3.052473e-01
orbit31          5.380789e-03  1.121864e+00
orbit32          1.750256e-03  5.953984e-01
orbit33          1.439836e-03  3.084438e-01
orbit34          2.672203e-03  7.057854e-01
orbit35          1.266426e-02  2.421572e+00
orbit36          2.940411e-03  8.831990e-01
orbit37          2.537967e-03  1.059459e+00
orbit38          3.717925e-03  7.315630e-01
orbit39          7.192956e-03  1.389792e+00
orbit40          1.026265e-03  4.931342e-01
orbit41          1.088658e-03  3.668011e-01
orbit42          2.813362e-04  1.090844e-01
orbit43          1.093931e-03  5.262181e-01
orbit44          5.738046e-04  2.024146e-01
orbit45          7.536952e-03  1.571701e+00
orbit46          1.119075e-03  4.804271e-01
orbit47          1.616662e-03  2.650482e-01
orbit48          1.758339e-04  1.753867e-01
orbit49          2.910951e-03  7.010105e-01
orbit50          1.310740e-03  8.761918e-01
orbit51          3.772065e-03  1.099325e+00
orbit52          3.474894e-03  7.610055e-01
orbit53          2.055751e-03  3.696686e-01
orbit54          4.882710e-04  4.867874e-01
orbit55          3.250764e-05  1.722038e-01
orbit56          4.388320e-03  1.412339e+00
orbit57          4.301077e-04  8.905538e-02
orbit58          2.977877e-04  1.788020e-01
orbit59          1.540493e-03  3.189173e-01
orbit60          2.189564e-04  1.221750e-01
orbit61          2.033788e-04  1.603693e-01
orbit62          1.114804e-03  6.208010e-01
orbit63          4.559154e-04  2.372190e-01
orbit64          4.654422e-04  2.424020e-01
orbit65          5.758915e-04  2.508410e-01
orbit66          9.895839e-04  2.378365e-01
orbit67         -7.665719e-09  9.025649e-02
orbit68         -2.796558e-06  4.117657e-02
orbit69          1.073607e-04  1.538778e-01
orbit70          1.565971e-04  2.092122e-01
orbit71          7.050558e-05  2.843514e-02
orbit72          8.389994e-05  1.798838e-02
AP               3.674297e-04  1.745395e-01
bet              9.219819e-03  2.332913e+00
ecc              3.341496e-04  6.956000e-01
eccrad           4.776262e-04  5.486218e-01
close            5.552051e-03  7.481877e-01
constraint       6.621463e-03  1.150459e+00
coreness         2.964707e-03  5.613722e-01
knn              1.405638e-02  2.738500e+00
hubscore         5.798956e-03  1.179589e+00
pagerank         5.689594e-03  2.993159e+00
trans            5.749681e-04  8.194345e-01
first            5.051097e-04  3.766959e-01
second           4.168055e-03  7.661581e-01
third            9.965393e-03  1.254079e+00
fourth           4.520148e-03  2.330998e+00
fifth            3.578271e-03  1.644383e+00
sixth            6.167106e-03  1.865449e+00
selfinter        1.204073e-04  5.811103e-01
V1               5.966195e-03  4.264783e+00
V2               4.290879e-03  4.121758e+00
evcent           3.235346e-03  1.109079e+00
upto_second      3.904306e-03  8.704867e-01
upto_third       5.381256e-03  7.439276e-01
upto_fourth      3.430097e-03  5.788012e-01
upto_fifth       5.068981e-03  1.130107e+00
upto_sixth       2.666381e-03  1.099388e+00
ratio1           8.242835e-03  2.413086e+00
ratio2           5.515408e-03  2.949166e+00
ratio3           8.830590e-03  1.787530e+00
ratio4           6.525610e-03  1.611752e+00
ratio5           7.776964e-03  4.404961e+00
ratio6           3.764006e-03  1.657679e+00
walktrap_vertex  3.189689e-03  2.546835e+00
bigcom1          1.517018e-04  1.753891e-01
bigcom2          3.006631e-05  2.722680e-01
bigcom3          0.000000e+00  0.000000e+00
bigcom4          3.937276e-05  1.946992e-01
bigcom5          0.000000e+00  8.673617e-21
bigcom6          0.000000e+00  0.000000e+00
bigcom8          0.000000e+00  0.000000e+00
bigcom9         -6.483936e-06  1.339235e-01
bigcom10         4.850484e-05  2.497599e-01
bigcom11        -4.832328e-05  2.510853e-01
bigcom12        -5.425252e-06  3.702720e-02
bigcom13         0.000000e+00  0.000000e+00
bigcom14         0.000000e+00  0.000000e+00
bigcom15         0.000000e+00  0.000000e+00
bigcom16         0.000000e+00  0.000000e+00
bigcom17         0.000000e+00  0.000000e+00
bigcom18         2.170032e-04  9.004681e-01
bigcom21         0.000000e+00  0.000000e+00
bigcom22         0.000000e+00  0.000000e+00
bigcom23         0.000000e+00  0.000000e+00
bigcom24         0.000000e+00  0.000000e+00
bigcom25         1.853581e-04  4.412468e-01
bigcom26         0.000000e+00  0.000000e+00
bigcom27         0.000000e+00  0.000000e+00
bigcom29         0.000000e+00  0.000000e+00
bigcom31         0.000000e+00  0.000000e+00
bigcom33         1.262883e-03  5.947826e-01
bigcom34        -2.777778e-06  1.921569e-02
bigcom35         0.000000e+00  0.000000e+00
bigcom36         0.000000e+00  0.000000e+00
bigcom39         0.000000e+00  8.673617e-21
bigcom40         0.000000e+00  0.000000e+00
bigcom43         6.671340e-05  2.619376e-01
bigcom46         0.000000e+00  0.000000e+00
bigcom48         1.383185e-04  3.786334e-01
bigcom49         0.000000e+00  0.000000e+00
bigcom50         0.000000e+00  0.000000e+00
bigcom52         0.000000e+00  0.000000e+00
bigcom54         0.000000e+00  0.000000e+00
bigcom56         0.000000e+00  1.301043e-20
bigcom57         2.602393e-05  5.472781e-02
bigcom58         0.000000e+00  0.000000e+00
bigcom62        -3.178117e-06  3.288820e-01
bigcom63         0.000000e+00  0.000000e+00
bigcom64         0.000000e+00  0.000000e+00
bigcom65        -1.721460e-05  4.046018e-01
bigcom66         0.000000e+00  0.000000e+00
bigcom68        -7.236159e-07  3.375124e-01
bigcom69         0.000000e+00  0.000000e+00
bigcom70         0.000000e+00  0.000000e+00
bigcom71         0.000000e+00  0.000000e+00
bigcom72         0.000000e+00  0.000000e+00
bigcom77         0.000000e+00  0.000000e+00
bigcom79        -3.963473e-05  2.021567e-01
bigcom80         0.000000e+00  0.000000e+00
bigcom82        -2.015731e-05  2.238535e-01
bigcom83         0.000000e+00  0.000000e+00
bigcom86         0.000000e+00  0.000000e+00
bigcom87        -2.483782e-05  4.168140e-01
bigcom88         7.297338e-05  1.906518e-01
bigcom90         0.000000e+00  0.000000e+00
bigcom92         0.000000e+00  0.000000e+00
bigcom94         0.000000e+00  0.000000e+00
bigcom96         0.000000e+00  0.000000e+00
bigcom98         0.000000e+00  0.000000e+00
bigcom99         0.000000e+00  0.000000e+00
bigcom100        0.000000e+00  0.000000e+00
bigcom102        0.000000e+00  0.000000e+00
bigcom103        0.000000e+00  0.000000e+00
bigcom104        0.000000e+00  4.336809e-21
bigcom107        0.000000e+00  0.000000e+00
bigcom108        0.000000e+00  0.000000e+00
bigcom109        0.000000e+00  0.000000e+00
bigcom110       -1.435962e-05  4.549522e-01
bigcom125        0.000000e+00  0.000000e+00
bigcom133        0.000000e+00  8.673617e-21
bigcom141        0.000000e+00  0.000000e+00
bigcom142        0.000000e+00  0.000000e+00
bigcom143        0.000000e+00  0.000000e+00
bigcom145        0.000000e+00  0.000000e+00
bigcom158        0.000000e+00  0.000000e+00
bigcom162        0.000000e+00  0.000000e+00
bigcom177        1.393760e-05  1.863284e-01
bigcom194        0.000000e+00  0.000000e+00
bigcom208        0.000000e+00  0.000000e+00
bigcom220        0.000000e+00  0.000000e+00
bigcom227        0.000000e+00  8.673617e-21
bigcom229        0.000000e+00  0.000000e+00
bigcom247        0.000000e+00  0.000000e+00
bigcom252        0.000000e+00  1.387779e-19
bigcom255        0.000000e+00  0.000000e+00
bigcom258        0.000000e+00  0.000000e+00
bigcom266        0.000000e+00  0.000000e+00
bigcom269        0.000000e+00  0.000000e+00
bigcom273        0.000000e+00  0.000000e+00
bigcom274        0.000000e+00  0.000000e+00
bigcom276       -8.162085e-06  4.091797e-01
bigcom284        0.000000e+00  0.000000e+00
bigcom290        0.000000e+00  0.000000e+00
bigcom292        0.000000e+00  0.000000e+00
bigcom294        0.000000e+00  8.673617e-21
bigcom295        0.000000e+00  0.000000e+00
bigcom296        0.000000e+00  0.000000e+00
bigcom297       -1.655596e-05  3.025772e-01
bigcom302        0.000000e+00  0.000000e+00
bigcom303        0.000000e+00  0.000000e+00
bigcom307        0.000000e+00  0.000000e+00
bigcom311        0.000000e+00  0.000000e+00
bigcom313        0.000000e+00  8.673617e-21
bigcom318       -6.950145e-06  8.060531e-02
bigcom326        0.000000e+00  0.000000e+00
bigcom332        0.000000e+00  0.000000e+00
bigcom340        0.000000e+00  0.000000e+00
bigcom341        0.000000e+00  0.000000e+00
bigcom345       -3.363895e-05  4.402145e-01
bigcom347        0.000000e+00  0.000000e+00
bigcom360        0.000000e+00  0.000000e+00
bigcom365        0.000000e+00  0.000000e+00
bigcom366        0.000000e+00  0.000000e+00
bigcom370       -1.154007e-05  5.948848e-01
bigcom387        0.000000e+00  0.000000e+00
bigcom390       -1.414470e-05  4.604632e-01
bigcom398        0.000000e+00  0.000000e+00
bigcom408        0.000000e+00  0.000000e+00
bigcom417        0.000000e+00  0.000000e+00
bigcom419        0.000000e+00  0.000000e+00
bigcom424        0.000000e+00  0.000000e+00
bigcom441        0.000000e+00  0.000000e+00
bigcom445        0.000000e+00  0.000000e+00
bigcom468        0.000000e+00  0.000000e+00
spin_vertex      3.267213e-03  2.422015e+00
membership_s1    0.000000e+00  0.000000e+00
membership_s3    1.789180e-05  2.369503e-01
membership_s4    7.292661e-04  6.313371e-01
membership_s5    0.000000e+00  0.000000e+00
membership_s6    0.000000e+00  0.000000e+00
membership_s7    0.000000e+00  0.000000e+00
membership_s8    2.057464e-05  2.387961e-01
membership_s9    2.703601e-05  9.363291e-02
membership_s10   6.885173e-05  2.079787e-01
membership_s11  -2.020560e-05  6.558020e-02
membership_s12   2.684544e-04  7.846009e-01
membership_s13   0.000000e+00  8.673617e-21
membership_s14   0.000000e+00  0.000000e+00
membership_s16   7.811702e-05  3.589044e-01
membership_s17   0.000000e+00  9.107298e-20
membership_s18   2.395005e-05  2.257215e-01
membership_s19   2.935671e-05  6.362182e-02
membership_s20   4.976175e-04  3.826435e-01
membership_s21   1.130255e-04  4.002833e-01
membership_s22   0.000000e+00  0.000000e+00
membership_s23   3.414093e-05  1.842389e-01
membership_s24   0.000000e+00  0.000000e+00
membership_s25   0.000000e+00  0.000000e+00
membership_s26  -1.782329e-05  9.431539e-02
membership_s27   0.000000e+00  0.000000e+00
membership_s28   0.000000e+00  8.673617e-21
membership_s30   0.000000e+00  0.000000e+00
membership_s31   1.294700e-05  2.296167e-01
membership_s32   1.375561e-05  1.425490e-01
membership_s33   8.665961e-05  3.621963e-01
membership_s34   0.000000e+00  0.000000e+00
membership_s35   0.000000e+00  0.000000e+00
membership_s36   0.000000e+00  0.000000e+00
membership_s37  -1.030639e-05  3.379251e-01
membership_s38   1.046768e-04  3.647451e-01
adhesion         1.162319e-02  2.787093e+00
cohesion         1.863354e-02  3.042264e+00
inner            2.995412e-03  3.215205e+00
outer            5.803765e-03  3.695620e+00
ioratio          9.231683e-03  2.648350e+00
comsize          4.788975e-03  4.081982e+00
[1] "Dataset: all_targets Model GLM, run: 3 of 10 2015-06-08 08:37:09"
[1] "glmnet variable coefficients"
                         [,1]          [,2]
(Intercept)     -3.946399e+00 -5.570119e+00
graph0           9.696682e-41  2.355285e-03
graph1          -7.160180e-43 -8.683383e-06
graph2          -4.595291e-41  3.867992e-04
graph3          -2.018322e-44  1.678255e-07
graph4          -2.563624e-44 -3.253489e-07
graph5          -1.821085e-42 -6.208925e-06
graph6          -3.842393e-43 -1.342562e-06
graph7          -2.492927e-42 -2.277100e-05
graph8          -1.474297e-41 -1.170007e-04
graph9          -6.425765e-46 -1.223059e-09
graph10         -2.768843e-46 -8.106552e-10
graph11         -5.420141e-46 -3.248308e-09
graph12         -7.054445e-45 -1.703089e-08
graph13         -1.404462e-44  7.365524e-08
graph14         -7.273403e-45 -4.710613e-08
graph15         -2.998335e-43  3.443632e-09
graph16         -7.231983e-45 -4.280587e-08
graph17         -1.693286e-44 -3.086933e-08
graph18         -9.458811e-43 -9.062642e-06
graph19         -6.342219e-44 -3.117958e-07
graph20         -1.499221e-43 -5.515462e-07
graph21         -2.607833e-43 -2.163579e-07
graph22         -9.165397e-44  6.165227e-07
graph23         -1.444705e-43 -5.921501e-07
graph24         -4.623343e-43 -2.727618e-06
graph25         -1.043644e-42 -8.034613e-06
graph26         -5.094269e-43 -4.907753e-06
graph27         -2.828141e-42 -1.669564e-05
graph28         -1.487944e-42 -6.472896e-06
graph29         -5.775046e-42  8.315593e-06
orbit0           9.696682e-41  2.340293e-03
orbit1          -3.024571e-42 -1.461980e-05
orbit2          -5.758838e-43 -1.206277e-05
orbit3          -4.595291e-41  3.856398e-04
orbit4          -7.730195e-44  5.748104e-07
orbit5          -2.465128e-44  2.088411e-07
orbit6          -9.766058e-44 -7.056856e-07
orbit7          -1.402334e-44 -2.985253e-07
orbit8          -1.821085e-42 -6.250396e-06
orbit9          -6.993993e-42 -5.693453e-05
orbit10         -7.730254e-43 -6.548409e-06
orbit11         -4.568445e-43  4.322906e-06
orbit12         -1.335268e-41 -7.545375e-05
orbit13         -1.962771e-42 -2.290102e-05
orbit14         -1.474297e-41 -1.147104e-04
orbit15         -5.085790e-45 -1.050360e-07
orbit16         -6.608875e-46  5.151447e-09
orbit17         -3.409643e-45 -2.034047e-09
orbit18         -1.421566e-45  6.339854e-09
orbit19         -2.415873e-45  2.067295e-09
orbit20         -1.150169e-45 -7.643854e-09
orbit21         -2.717276e-46 -1.334890e-09
orbit22         -1.555332e-45 -2.105470e-09
orbit23         -2.409811e-46 -3.904750e-09
orbit24         -7.845357e-44 -8.493617e-07
orbit25         -4.696130e-44 -3.313731e-07
orbit26         -5.926750e-45  2.511839e-08
orbit27         -1.831716e-43 -2.268297e-06
orbit28         -5.780651e-44 -1.678200e-07
orbit29         -3.332708e-44  2.768993e-07
orbit30         -3.091269e-44  3.693676e-07
orbit31         -5.744617e-44  3.163734e-08
orbit32         -1.509303e-44 -2.175881e-07
orbit33         -5.036797e-45  8.243242e-09
orbit34         -2.998335e-43  6.739063e-09
orbit35         -1.454724e-43  7.812895e-07
orbit36         -1.496313e-44 -7.852834e-08
orbit37         -2.683370e-44 -2.986124e-07
orbit38         -8.510485e-45 -1.529037e-08
orbit39         -4.528126e-43 -9.151382e-07
orbit40         -9.127994e-44  1.576365e-07
orbit41         -2.095954e-44 -1.443607e-07
orbit42         -1.773825e-44 -3.612192e-08
orbit43         -1.805900e-42 -2.300983e-05
orbit44         -1.185684e-42  2.520007e-06
orbit45         -1.870106e-42 -3.155516e-05
orbit46         -3.819268e-43  2.697464e-06
orbit47         -2.185319e-43 -1.018546e-06
orbit48         -7.835862e-44 -4.342507e-07
orbit49         -4.523077e-43  3.603341e-06
orbit50         -1.077165e-43 -1.918770e-06
orbit51         -8.517043e-43 -3.332138e-06
orbit52         -1.507902e-42 -6.086812e-06
orbit53         -3.761901e-43  1.352865e-06
orbit54         -4.445886e-43  1.094916e-05
orbit55         -5.357903e-44 -5.695700e-07
orbit56         -5.774469e-42  1.690761e-05
orbit57         -1.835189e-43 -1.169249e-06
orbit58         -2.804571e-43 -3.458476e-08
orbit59         -3.064004e-42 -3.021616e-05
orbit60         -7.960421e-43 -3.798298e-06
orbit61         -7.181357e-43 -6.550077e-07
orbit62         -1.186113e-41 -1.898670e-04
orbit63         -1.393501e-42  5.272639e-06
orbit64         -1.869060e-42 -2.197163e-05
orbit65         -1.096329e-41 -7.007442e-05
orbit66         -1.513781e-42 -1.416503e-05
orbit67         -4.788056e-43 -5.315265e-06
orbit68         -3.971548e-42 -1.485332e-05
orbit69         -5.271437e-42 -6.167704e-05
orbit70         -3.304334e-42  1.673285e-04
orbit71         -1.761082e-42 -2.656551e-05
orbit72         -5.775046e-42  8.346510e-06
AP               6.603143e-39  1.007226e-02
bet              6.238301e-45 -1.869955e-07
ecc             -1.278593e-39  2.387729e-02
eccrad          -8.950149e-39  1.664348e-01
close            6.300673e-38  4.012070e-01
constraint      -1.630218e-38 -2.615265e-01
coreness         8.360818e-40  1.247659e-02
knn             -1.202308e-40 -7.009972e-04
hubscore        -6.527896e-38 -6.039612e-01
pagerank        -4.795918e-38 -1.943285e+00
trans           -2.603719e-39  7.349199e-02
first            9.696682e-41  2.348310e-03
second          -3.146471e-42 -7.965194e-05
third            1.440397e-42  2.529405e-05
fourth           3.147436e-43 -4.101384e-05
fifth           -7.110201e-43  1.240328e-05
sixth           -2.598978e-42 -1.737642e-05
selfinter       -4.029326e-39 -1.070310e-01
V1              -2.675655e-38  7.976322e-01
V2              -2.282458e-38 -2.306627e-01
evcent          -6.589680e-38 -5.666364e-01
upto_second     -2.676996e-42 -6.752549e-05
upto_third       9.774659e-43  1.677713e-05
upto_fourth      7.416587e-43 -3.853787e-06
upto_fifth       2.088172e-42  1.699722e-05
upto_sixth       3.761952e-42  5.027741e-05
ratio1          -1.249122e-40 -6.518729e-04
ratio2           8.925842e-41  9.300674e-04
ratio3          -3.816972e-40 -5.553710e-03
ratio4          -4.818891e-40  3.307132e-03
ratio5          -1.591838e-39 -2.453265e-02
ratio6          -3.672167e-42 -4.681720e-05
walktrap_vertex -5.727964e-39  5.116362e-03
bigcom1         -1.342849e-38 -9.351945e-02
bigcom2          5.629935e-39  3.204426e-02
bigcom3         -1.959022e-38 -5.708876e-01
bigcom4         -5.877815e-39 -1.684228e-01
bigcom5         -1.917654e-38 -6.980719e-01
bigcom6         -1.922142e-38 -6.519904e-01
bigcom8         -1.937322e-38 -5.121673e-01
bigcom9          2.688428e-38  4.628935e-01
bigcom10        -7.038654e-39 -8.650498e-02
bigcom11         5.862803e-38  4.424460e-01
bigcom12         1.903715e-39 -6.272976e-02
bigcom13        -1.930392e-38 -6.755467e-01
bigcom14        -1.916875e-38 -6.378063e-01
bigcom15        -1.916486e-38 -6.720690e-01
bigcom16        -1.917848e-38 -7.016619e-01
bigcom17        -1.917654e-38 -6.664800e-01
bigcom18         7.697827e-38  8.136053e-01
bigcom21        -1.916097e-38 -6.055376e-01
bigcom22        -1.915903e-38 -6.661728e-01
bigcom23        -1.924688e-38 -6.348563e-01
bigcom24        -1.916875e-38 -6.988911e-01
bigcom25         3.144706e-38  2.002733e-01
bigcom26        -1.917070e-38 -6.819320e-01
bigcom27        -1.917264e-38 -6.915820e-01
bigcom29        -1.919603e-38 -6.128189e-01
bigcom31        -1.918433e-38 -6.975049e-01
bigcom33         2.590495e-38  3.540528e-01
bigcom34        -1.255984e-38 -3.141726e-01
bigcom35        -1.916097e-38 -5.466385e-01
bigcom36        -1.915709e-38 -3.559017e-01
bigcom39        -1.917848e-38 -6.876383e-01
bigcom40        -1.916292e-38 -6.664196e-01
bigcom43         3.312481e-39  9.374751e-02
bigcom46        -1.916875e-38 -6.431130e-01
bigcom48         2.586204e-38  4.162955e-01
bigcom49        -1.915903e-38 -6.938501e-01
bigcom50        -1.917264e-38 -4.059686e-01
bigcom52        -1.916292e-38 -5.228335e-01
bigcom54        -1.915903e-38 -5.766462e-01
bigcom56        -1.923120e-38 -6.349810e-01
bigcom57        -1.194218e-38 -2.239684e-01
bigcom58        -1.915903e-38 -7.058026e-01
bigcom62         4.033791e-38  5.450482e-01
bigcom63        -1.918823e-38 -6.897302e-01
bigcom64        -1.915903e-38 -4.162850e-01
bigcom65         5.870550e-38  6.294811e-01
bigcom66        -1.916292e-38 -3.167177e-01
bigcom68         1.252397e-37  9.859071e-01
bigcom69        -1.915709e-38 -5.364743e-01
bigcom70        -1.919212e-38 -4.576409e-01
bigcom71        -1.915903e-38 -5.465377e-01
bigcom72        -1.915903e-38 -7.308882e-01
bigcom77        -1.916486e-38 -5.938723e-01
bigcom79         3.407954e-38  3.368007e-01
bigcom80        -1.918433e-38 -4.303540e-01
bigcom82         8.194386e-38  6.971814e-01
bigcom83        -1.918628e-38 -3.769105e-01
bigcom86        -1.916292e-38 -4.807558e-01
bigcom87         1.492917e-37  1.350155e+00
bigcom88         1.768021e-38  3.249812e-01
bigcom90        -1.915903e-38 -5.899825e-01
bigcom92        -1.916097e-38 -3.754748e-01
bigcom94        -1.916486e-38 -6.885946e-01
bigcom96        -1.915903e-38 -7.324105e-01
bigcom98        -1.916097e-38 -6.761267e-01
bigcom99        -1.917654e-38 -6.445945e-01
bigcom100       -1.915903e-38 -6.914969e-01
bigcom102       -1.915709e-38 -4.856671e-01
bigcom103       -1.915709e-38 -3.753664e-01
bigcom104       -1.915903e-38 -6.875369e-01
bigcom107       -1.915903e-38 -3.379564e-01
bigcom108       -1.916097e-38 -3.463070e-01
bigcom109       -1.918433e-38 -6.764955e-01
bigcom110        9.316913e-38  7.379887e-01
bigcom125       -1.917264e-38 -4.585431e-01
bigcom133       -1.916875e-38 -6.658355e-01
bigcom141       -1.917848e-38 -4.266218e-01
bigcom142       -1.915903e-38 -7.130817e-01
bigcom143       -1.916292e-38 -6.133391e-01
bigcom145       -1.915903e-38 -5.811466e-01
bigcom158       -1.919407e-38 -4.146679e-01
bigcom162       -1.916875e-38 -7.434587e-01
bigcom177        2.299417e-38  1.600649e-01
bigcom194       -1.915903e-38 -5.110787e-01
bigcom208       -1.915709e-38 -6.275381e-01
bigcom220       -1.916681e-38 -6.121561e-01
bigcom227       -1.916292e-38 -3.604407e-01
bigcom229       -1.916097e-38 -4.490660e-01
bigcom247       -1.916681e-38 -3.651961e-01
bigcom252       -1.916292e-38 -5.983274e-01
bigcom255       -1.916681e-38 -6.721260e-01
bigcom258       -1.917264e-38 -7.026666e-01
bigcom266       -1.916875e-38 -6.536339e-01
bigcom269       -1.915903e-38 -6.307352e-01
bigcom273       -1.916486e-38 -7.002308e-01
bigcom274       -1.915709e-38 -6.590770e-01
bigcom276        1.829636e-37  1.398581e+00
bigcom284       -1.915903e-38 -5.471252e-01
bigcom290       -1.917654e-38 -7.156262e-01
bigcom292       -1.916486e-38 -5.143273e-01
bigcom294       -1.917264e-38 -5.812576e-01
bigcom295       -1.916875e-38 -6.484578e-01
bigcom296       -1.915709e-38 -7.305650e-01
bigcom297        1.829636e-37  1.292928e+00
bigcom302       -1.916875e-38 -6.255280e-01
bigcom303       -1.918238e-38 -6.165401e-01
bigcom307       -1.915709e-38 -4.072755e-01
bigcom311       -1.916097e-38 -6.262083e-01
bigcom313       -1.915903e-38 -7.230182e-01
bigcom318        2.299417e-38  3.501715e-01
bigcom326       -1.916097e-38 -6.104598e-01
bigcom332       -1.916097e-38 -5.315108e-01
bigcom340       -1.915709e-38 -3.943123e-01
bigcom341       -1.915903e-38 -6.583598e-01
bigcom345        1.829636e-37  1.289457e+00
bigcom347       -1.915903e-38 -3.785475e-01
bigcom360       -1.916875e-38 -6.432073e-01
bigcom365       -1.916097e-38 -6.597339e-01
bigcom366       -1.915709e-38 -5.520084e-01
bigcom370        2.334706e-37  1.823970e+00
bigcom387       -1.916292e-38 -6.416665e-01
bigcom390        1.829636e-37  1.227377e+00
bigcom398       -1.915903e-38 -4.088776e-01
bigcom408       -1.916486e-38 -7.140907e-01
bigcom417       -1.915709e-38 -6.648318e-01
bigcom419       -1.915515e-38 -6.549074e-01
bigcom424       -1.916097e-38 -6.215667e-01
bigcom441       -1.916097e-38 -7.901228e-01
bigcom445       -1.915903e-38 -6.379404e-01
bigcom468       -1.915903e-38 -5.989767e-01
spin_vertex     -2.646627e-38 -2.202495e-01
membership_s1   -1.915709e-38 -3.751112e-01
membership_s3   -2.204715e-39  4.913855e-02
membership_s4    1.585677e-38  2.856198e-01
membership_s5   -1.916875e-38 -4.905577e-01
membership_s6   -1.917070e-38 -4.616639e-01
membership_s7   -1.922533e-38 -5.221158e-01
membership_s8   -9.441610e-39 -1.372155e-01
membership_s9    3.312481e-39  1.944174e-01
membership_s10  -1.438869e-38 -3.126508e-01
membership_s11  -5.904006e-39 -8.770814e-02
membership_s12   1.286190e-38  2.079279e-01
membership_s13  -1.923708e-38 -4.807529e-01
membership_s14  -1.918043e-38 -5.426763e-01
membership_s16   1.806381e-38  1.814148e-01
membership_s17  -1.920188e-38 -4.841978e-01
membership_s18   6.128056e-39  3.214929e-01
membership_s19  -1.061330e-38 -1.767023e-01
membership_s20  -1.443526e-38 -1.154936e-01
membership_s21   6.831995e-39  1.458790e-02
membership_s22  -1.916681e-38 -4.989563e-01
membership_s23  -4.354937e-39 -3.702073e-03
membership_s24  -1.918043e-38 -5.152250e-01
membership_s25  -1.917459e-38 -5.712990e-01
membership_s26   4.144502e-39 -6.768494e-03
membership_s27  -1.918433e-38 -4.641280e-01
membership_s28  -1.920774e-38 -6.019114e-01
membership_s30  -1.921360e-38 -5.481582e-01
membership_s31   6.366781e-39  1.841903e-01
membership_s32   3.614810e-39  9.507656e-02
membership_s33   4.351548e-39 -1.864286e-02
membership_s34  -1.915903e-38 -4.349099e-01
membership_s35  -1.916097e-38 -5.849346e-01
membership_s36  -1.916097e-38 -5.128830e-01
membership_s37   9.267256e-41  8.777674e-02
membership_s38  -1.398383e-39  2.021922e-02
adhesion         5.589070e-42  1.175418e-05
cohesion        -1.117816e-41 -2.378988e-05
inner            1.267645e-42  4.623632e-05
outer            6.663857e-42  4.286272e-05
ioratio          5.880569e-38  1.405661e-01
comsize          7.465146e-42  2.377257e-05
[1] "Dataset: all_targets Model GBM, run: 4 of 10 2015-06-08 08:38:48"
Iter   TrainDeviance   ValidDeviance   StepSize   Improve
     1        0.1885             nan     0.0100   -0.0000
     2        0.1874             nan     0.0100   -0.0000
     3        0.1861             nan     0.0100    0.0000
     4        0.1847             nan     0.0100    0.0000
     5        0.1835             nan     0.0100    0.0001
     6        0.1828             nan     0.0100    0.0000
     7        0.1819             nan     0.0100    0.0000
     8        0.1809             nan     0.0100   -0.0000
     9        0.1803             nan     0.0100   -0.0000
    10        0.1795             nan     0.0100   -0.0000
    20        0.1708             nan     0.0100    0.0001
    40        0.1579             nan     0.0100   -0.0000
    60        0.1498             nan     0.0100    0.0000
    80        0.1426             nan     0.0100    0.0000
   100        0.1365             nan     0.0100   -0.0000
   120        0.1315             nan     0.0100   -0.0000
   140        0.1265             nan     0.0100    0.0000
   160        0.1224             nan     0.0100    0.0000
   180        0.1187             nan     0.0100   -0.0000
   200        0.1148             nan     0.0100   -0.0000
   220        0.1111             nan     0.0100   -0.0000
   240        0.1078             nan     0.0100   -0.0000
   260        0.1048             nan     0.0100   -0.0000
   280        0.1020             nan     0.0100   -0.0000
   300        0.0993             nan     0.0100   -0.0000
   318        0.0971             nan     0.0100   -0.0000

[1] "GBM variable coefficients"
                            var     rel.inf
ratio5                   ratio5 4.655536037
V1                           V1 4.503201505
V2                           V2 3.560704569
comsize                 comsize 3.521292479
outer                     outer 3.293633379
spin_vertex         spin_vertex 3.073312606
knn                         knn 3.012004311
ratio2                   ratio2 2.618917515
inner                     inner 2.421033902
bet                         bet 2.156064488
pagerank               pagerank 1.989922559
graph23                 graph23 1.892421245
ratio1                   ratio1 1.889030710
walktrap_vertex walktrap_vertex 1.886232038
adhesion               adhesion 1.531898988
graph13                 graph13 1.512210447
orbit35                 orbit35 1.445138016
fourth                   fourth 1.431130029
graph19                 graph19 1.421200473
cohesion               cohesion 1.260659517
orbit18                 orbit18 1.221344723
graph4                   graph4 1.154690653
graph0                   graph0 1.109255237
graph10                 graph10 1.108900984
graph12                 graph12 1.068303878
graph6                   graph6 1.064763825
graph1                   graph1 0.963098289
graph3                   graph3 0.948141926
graph17                 graph17 0.923824962
graph16                 graph16 0.896446859
orbit31                 orbit31 0.854896229
orbit56                 orbit56 0.839589719
ecc                         ecc 0.836470678
membership_s12   membership_s12 0.829983595
hubscore               hubscore 0.818520302
graph11                 graph11 0.809646399
orbit9                   orbit9 0.781430323
orbit19                 orbit19 0.734694236
upto_sixth           upto_sixth 0.731845479
orbit28                 orbit28 0.715025373
constraint           constraint 0.697775081
ioratio                 ioratio 0.679888237
graph5                   graph5 0.677760697
orbit36                 orbit36 0.674974392
orbit24                 orbit24 0.663628097
graph14                 graph14 0.651712827
bigcom18               bigcom18 0.637572532
fifth                     fifth 0.629119611
graph15                 graph15 0.613107018
orbit50                 orbit50 0.572317191
orbit49                 orbit49 0.559766677
membership_s4     membership_s4 0.531063455
membership_s16   membership_s16 0.525477842
orbit5                   orbit5 0.521910177
ratio3                   ratio3 0.517220724
graph9                   graph9 0.514971615
upto_fifth           upto_fifth 0.509612822
orbit38                 orbit38 0.508213123
orbit20                 orbit20 0.504227478
orbit54                 orbit54 0.502503496
graph2                   graph2 0.476214489
coreness               coreness 0.470119087
sixth                     sixth 0.455240482
orbit45                 orbit45 0.451908540
ratio6                   ratio6 0.450432969
orbit17                 orbit17 0.444453999
graph20                 graph20 0.442010353
orbit22                 orbit22 0.439501403
graph21                 graph21 0.438091204
orbit16                 orbit16 0.425575622
selfinter             selfinter 0.420188394
bigcom33               bigcom33 0.402759395
orbit27                 orbit27 0.393196673
orbit1                   orbit1 0.384046889
graph18                 graph18 0.354552930
graph25                 graph25 0.352449485
ratio4                   ratio4 0.345778343
orbit62                 orbit62 0.334636944
orbit64                 orbit64 0.333428422
bigcom87               bigcom87 0.332571794
bigcom65               bigcom65 0.318801349
close                     close 0.293964620
bigcom370             bigcom370 0.293330363
orbit39                 orbit39 0.288775250
bigcom345             bigcom345 0.287574652
orbit53                 orbit53 0.281795054
orbit52                 orbit52 0.277046887
orbit63                 orbit63 0.275398183
orbit46                 orbit46 0.275346033
bigcom25               bigcom25 0.260699949
orbit37                 orbit37 0.256628121
membership_s38   membership_s38 0.253095214
bigcom390             bigcom390 0.247485097
third                     third 0.242423726
orbit15                 orbit15 0.234261617
bigcom419             bigcom419 0.226339373
bigcom10               bigcom10 0.223753089
orbit51                 orbit51 0.219468149
trans                     trans 0.218705128
membership_s37   membership_s37 0.218104424
upto_fourth         upto_fourth 0.217613071
orbit61                 orbit61 0.216895136
bigcom255             bigcom255 0.216225312
second                   second 0.209232558
orbit25                 orbit25 0.208008859
bigcom297             bigcom297 0.204843424
bigcom2                 bigcom2 0.194999655
bigcom68               bigcom68 0.187857942
bigcom276             bigcom276 0.185541748
orbit40                 orbit40 0.182606039
orbit13                 orbit13 0.181989947
orbit4                   orbit4 0.177683930
evcent                   evcent 0.167810865
orbit6                   orbit6 0.167331621
bigcom88               bigcom88 0.166259502
orbit10                 orbit10 0.164355679
graph7                   graph7 0.153738499
orbit2                   orbit2 0.149433898
bigcom82               bigcom82 0.148665246
membership_s31   membership_s31 0.147662843
bigcom110             bigcom110 0.146224035
orbit11                 orbit11 0.141890085
AP                           AP 0.140072874
orbit59                 orbit59 0.133349425
orbit7                   orbit7 0.133088220
orbit23                 orbit23 0.131093171
bigcom9                 bigcom9 0.128527881
orbit26                 orbit26 0.123543133
orbit41                 orbit41 0.120782007
orbit12                 orbit12 0.114609802
orbit21                 orbit21 0.112213624
orbit58                 orbit58 0.111809934
bigcom11               bigcom11 0.111671400
orbit29                 orbit29 0.110724838
orbit69                 orbit69 0.105354255
orbit30                 orbit30 0.104182420
membership_s26   membership_s26 0.102673122
bigcom62               bigcom62 0.100995092
graph27                 graph27 0.100452572
orbit32                 orbit32 0.093859670
bigcom43               bigcom43 0.085347812
bigcom295             bigcom295 0.085165886
graph24                 graph24 0.082519570
membership_s10   membership_s10 0.082088892
membership_s18   membership_s18 0.081974799
graph22                 graph22 0.075939690
bigcom48               bigcom48 0.074884540
bigcom1                 bigcom1 0.066782735
graph26                 graph26 0.065260284
bigcom4                 bigcom4 0.058199874
membership_s3     membership_s3 0.057542863
orbit42                 orbit42 0.055111432
bigcom177             bigcom177 0.051409749
orbit47                 orbit47 0.051095237
orbit66                 orbit66 0.048641225
orbit43                 orbit43 0.043526921
bigcom79               bigcom79 0.037749656
graph8                   graph8 0.034844973
membership_s32   membership_s32 0.034688759
orbit44                 orbit44 0.029847466
graph29                 graph29 0.028736646
orbit33                 orbit33 0.025804174
membership_s23   membership_s23 0.025531449
orbit57                 orbit57 0.025280048
membership_s9     membership_s9 0.024823113
bigcom318             bigcom318 0.022740714
orbit55                 orbit55 0.018185355
orbit60                 orbit60 0.017955927
bigcom57               bigcom57 0.017753994
membership_s33   membership_s33 0.011164057
membership_s21   membership_s21 0.009996538
orbit70                 orbit70 0.008213023
upto_second         upto_second 0.008044364
orbit68                 orbit68 0.006362066
orbit71                 orbit71 0.005848842
membership_s11   membership_s11 0.005668721
graph28                 graph28 0.000000000
orbit0                   orbit0 0.000000000
orbit3                   orbit3 0.000000000
orbit8                   orbit8 0.000000000
orbit14                 orbit14 0.000000000
orbit34                 orbit34 0.000000000
orbit48                 orbit48 0.000000000
orbit65                 orbit65 0.000000000
orbit67                 orbit67 0.000000000
orbit72                 orbit72 0.000000000
eccrad                   eccrad 0.000000000
first                     first 0.000000000
upto_third           upto_third 0.000000000
bigcom3                 bigcom3 0.000000000
bigcom5                 bigcom5 0.000000000
bigcom6                 bigcom6 0.000000000
bigcom8                 bigcom8 0.000000000
bigcom12               bigcom12 0.000000000
bigcom13               bigcom13 0.000000000
bigcom14               bigcom14 0.000000000
bigcom15               bigcom15 0.000000000
bigcom16               bigcom16 0.000000000
bigcom17               bigcom17 0.000000000
bigcom21               bigcom21 0.000000000
bigcom22               bigcom22 0.000000000
bigcom23               bigcom23 0.000000000
bigcom24               bigcom24 0.000000000
bigcom26               bigcom26 0.000000000
bigcom27               bigcom27 0.000000000
bigcom29               bigcom29 0.000000000
bigcom31               bigcom31 0.000000000
bigcom34               bigcom34 0.000000000
bigcom35               bigcom35 0.000000000
bigcom36               bigcom36 0.000000000
bigcom39               bigcom39 0.000000000
bigcom40               bigcom40 0.000000000
bigcom46               bigcom46 0.000000000
bigcom49               bigcom49 0.000000000
bigcom50               bigcom50 0.000000000
bigcom52               bigcom52 0.000000000
bigcom54               bigcom54 0.000000000
bigcom56               bigcom56 0.000000000
bigcom58               bigcom58 0.000000000
bigcom63               bigcom63 0.000000000
bigcom64               bigcom64 0.000000000
bigcom66               bigcom66 0.000000000
bigcom69               bigcom69 0.000000000
bigcom70               bigcom70 0.000000000
bigcom71               bigcom71 0.000000000
bigcom72               bigcom72 0.000000000
bigcom77               bigcom77 0.000000000
bigcom80               bigcom80 0.000000000
bigcom83               bigcom83 0.000000000
bigcom86               bigcom86 0.000000000
bigcom90               bigcom90 0.000000000
bigcom92               bigcom92 0.000000000
bigcom94               bigcom94 0.000000000
bigcom96               bigcom96 0.000000000
bigcom98               bigcom98 0.000000000
bigcom99               bigcom99 0.000000000
bigcom100             bigcom100 0.000000000
bigcom102             bigcom102 0.000000000
bigcom103             bigcom103 0.000000000
bigcom104             bigcom104 0.000000000
bigcom107             bigcom107 0.000000000
bigcom108             bigcom108 0.000000000
bigcom109             bigcom109 0.000000000
bigcom125             bigcom125 0.000000000
bigcom133             bigcom133 0.000000000
bigcom141             bigcom141 0.000000000
bigcom142             bigcom142 0.000000000
bigcom143             bigcom143 0.000000000
bigcom145             bigcom145 0.000000000
bigcom158             bigcom158 0.000000000
bigcom162             bigcom162 0.000000000
bigcom194             bigcom194 0.000000000
bigcom208             bigcom208 0.000000000
bigcom220             bigcom220 0.000000000
bigcom227             bigcom227 0.000000000
bigcom229             bigcom229 0.000000000
bigcom247             bigcom247 0.000000000
bigcom252             bigcom252 0.000000000
bigcom258             bigcom258 0.000000000
bigcom266             bigcom266 0.000000000
bigcom269             bigcom269 0.000000000
bigcom273             bigcom273 0.000000000
bigcom274             bigcom274 0.000000000
bigcom284             bigcom284 0.000000000
bigcom290             bigcom290 0.000000000
bigcom292             bigcom292 0.000000000
bigcom294             bigcom294 0.000000000
bigcom296             bigcom296 0.000000000
bigcom302             bigcom302 0.000000000
bigcom303             bigcom303 0.000000000
bigcom307             bigcom307 0.000000000
bigcom311             bigcom311 0.000000000
bigcom313             bigcom313 0.000000000
bigcom326             bigcom326 0.000000000
bigcom332             bigcom332 0.000000000
bigcom340             bigcom340 0.000000000
bigcom341             bigcom341 0.000000000
bigcom347             bigcom347 0.000000000
bigcom360             bigcom360 0.000000000
bigcom365             bigcom365 0.000000000
bigcom366             bigcom366 0.000000000
bigcom387             bigcom387 0.000000000
bigcom398             bigcom398 0.000000000
bigcom408             bigcom408 0.000000000
bigcom417             bigcom417 0.000000000
bigcom424             bigcom424 0.000000000
bigcom441             bigcom441 0.000000000
bigcom445             bigcom445 0.000000000
bigcom468             bigcom468 0.000000000
membership_s1     membership_s1 0.000000000
membership_s5     membership_s5 0.000000000
membership_s6     membership_s6 0.000000000
membership_s7     membership_s7 0.000000000
membership_s8     membership_s8 0.000000000
membership_s13   membership_s13 0.000000000
membership_s14   membership_s14 0.000000000
membership_s17   membership_s17 0.000000000
membership_s19   membership_s19 0.000000000
membership_s20   membership_s20 0.000000000
membership_s22   membership_s22 0.000000000
membership_s24   membership_s24 0.000000000
membership_s25   membership_s25 0.000000000
membership_s27   membership_s27 0.000000000
membership_s28   membership_s28 0.000000000
membership_s30   membership_s30 0.000000000
membership_s34   membership_s34 0.000000000
membership_s35   membership_s35 0.000000000
membership_s36   membership_s36 0.000000000
[1] "Dataset: all_targets Model RF, run: 4 of 10 2015-06-08 08:43:13"
     |      Out-of-bag   |
Tree |      MSE  %Var(y) |
   1 |  0.03475   184.88 |
   2 |  0.03239   172.33 |
   3 |  0.03257   173.25 |
   4 |  0.03153   167.76 |
   5 |  0.03051   162.30 |
   6 |  0.02971   158.03 |
   7 |  0.02805   149.21 |
   8 |  0.02701   143.69 |
   9 |   0.0261   138.83 |
  10 |  0.02545   135.38 |
  11 |  0.02484   132.17 |
  12 |  0.02468   131.27 |
  13 |  0.02435   129.53 |
  14 |  0.02395   127.39 |
  15 |  0.02373   126.22 |
  16 |  0.02343   124.62 |
  17 |  0.02312   123.02 |
  18 |  0.02287   121.64 |
  19 |  0.02274   120.97 |
  20 |  0.02254   119.90 |
  21 |  0.02239   119.12 |
  22 |  0.02231   118.67 |
  23 |  0.02217   117.96 |
  24 |  0.02214   117.77 |
  25 |  0.02205   117.31 |
  26 |  0.02192   116.62 |
  27 |  0.02188   116.39 |
  28 |  0.02172   115.54 |
  29 |  0.02165   115.19 |
  30 |  0.02153   114.53 |
  31 |  0.02148   114.27 |
  32 |  0.02139   113.80 |
  33 |  0.02131   113.35 |
  34 |  0.02122   112.88 |
  35 |  0.02121   112.83 |
  36 |  0.02119   112.75 |
  37 |  0.02117   112.62 |
  38 |  0.02109   112.18 |
  39 |  0.02101   111.79 |
  40 |  0.02095   111.45 |
  41 |  0.02087   111.04 |
  42 |  0.02082   110.75 |
  43 |  0.02078   110.52 |
  44 |  0.02074   110.35 |
  45 |  0.02072   110.23 |
  46 |  0.02069   110.09 |
  47 |  0.02065   109.84 |
  48 |  0.02063   109.75 |
  49 |   0.0206   109.57 |
  50 |  0.02061   109.65 |
  51 |  0.02058   109.47 |
  52 |  0.02057   109.43 |
  53 |  0.02055   109.31 |
  54 |  0.02054   109.28 |
  55 |  0.02054   109.27 |
  56 |  0.02054   109.27 |
  57 |  0.02053   109.19 |
  58 |  0.02051   109.11 |
  59 |  0.02051   109.12 |
  60 |  0.02052   109.17 |
  61 |  0.02052   109.15 |
  62 |   0.0205   109.08 |
  63 |  0.02048   108.96 |
  64 |  0.02045   108.77 |
  65 |  0.02045   108.80 |
  66 |  0.02042   108.63 |
  67 |   0.0204   108.50 |
  68 |   0.0204   108.50 |
  69 |  0.02037   108.38 |
  70 |  0.02036   108.29 |
  71 |  0.02034   108.22 |
  72 |  0.02033   108.15 |
  73 |  0.02031   108.05 |
  74 |  0.02031   108.04 |
  75 |  0.02031   108.02 |
  76 |  0.02029   107.95 |
  77 |  0.02029   107.94 |
  78 |  0.02028   107.89 |
  79 |  0.02028   107.86 |
  80 |  0.02026   107.77 |
  81 |  0.02026   107.79 |
  82 |  0.02025   107.72 |
  83 |  0.02023   107.64 |
  84 |  0.02022   107.55 |
  85 |  0.02021   107.53 |
  86 |  0.02019   107.41 |
  87 |  0.02019   107.42 |
  88 |  0.02019   107.39 |
  89 |  0.02017   107.29 |
  90 |  0.02015   107.22 |
  91 |  0.02017   107.30 |
  92 |  0.02017   107.32 |
  93 |  0.02014   107.16 |
  94 |  0.02013   107.11 |
  95 |  0.02014   107.12 |
  96 |  0.02015   107.20 |
  97 |  0.02014   107.15 |
  98 |  0.02012   107.03 |
  99 |  0.02011   107.00 |
 100 |  0.02009   106.90 |
[1] "Random Forest variable coefficients"
                      %IncMSE IncNodePurity
graph5           1.503151e-03  6.932139e-01
graph6           2.531133e-03  9.704415e-01
graph7           9.534454e-04  3.202387e-01
graph8           6.278281e-05  8.235251e-02
graph9           5.884523e-03  1.008592e+00
graph10          2.685891e-03  1.328548e+00
graph11          4.647316e-03  1.419168e+00
graph12          2.983407e-03  1.071133e+00
graph13          7.132914e-03  1.495626e+00
graph14          6.669731e-03  1.210513e+00
graph15          2.428784e-03  7.903136e-01
graph16          1.833033e-02  1.538257e+00
graph17          6.537710e-03  1.501111e+00
graph18          1.973092e-03  5.187558e-01
graph19          5.668540e-03  1.642248e+00
graph20          2.653747e-03  7.462500e-01
graph21          3.040221e-03  6.116301e-01
graph22          4.484664e-04  3.313877e-01
graph23          4.045331e-03  1.472109e+00
graph24          2.499722e-03  3.533965e-01
graph25          9.078095e-04  5.584134e-01
graph26          8.224400e-04  1.512371e-01
graph27          4.877939e-05  2.441835e-01
graph28          1.061506e-04  1.944436e-02
graph29          1.519188e-04  2.166704e-02
orbit0           3.589208e-04  3.279591e-01
orbit1           2.637194e-03  6.924883e-01
orbit2           2.036760e-03  5.444228e-01
orbit3           1.158703e-04  2.661941e-01
orbit4           5.501584e-03  1.215921e+00
orbit5           6.430308e-03  9.254805e-01
orbit6           5.642496e-03  1.254696e+00
orbit7           2.957431e-03  4.742163e-01
orbit8           2.811460e-03  6.876560e-01
orbit9           3.383412e-03  9.337526e-01
orbit10          2.224659e-03  3.043316e-01
orbit11          2.398117e-04  2.929310e-01
orbit12          6.235875e-04  3.353392e-01
orbit13          9.587465e-05  2.248995e-01
orbit14          1.273342e-04  5.766381e-02
orbit15          5.225176e-03  9.998315e-01
orbit16          5.332506e-03  1.118536e+00
orbit17          5.601107e-03  8.920798e-01
orbit18          6.402619e-03  1.966188e+00
orbit19          5.486941e-03  1.237660e+00
orbit20          9.644058e-03  1.248206e+00
orbit21          2.750532e-03  7.261106e-01
orbit22          7.180400e-03  1.719316e+00
orbit23          1.046625e-03  5.360699e-01
orbit24          4.484398e-03  1.124864e+00
orbit25          1.868819e-03  4.593409e-01
orbit26          4.065679e-03  4.514574e-01
orbit27          9.101106e-03  1.389492e+00
orbit28          4.188807e-03  7.615231e-01
orbit29          2.736726e-03  3.632043e-01
orbit30          1.942469e-03  4.775882e-01
orbit31          8.125801e-03  1.509252e+00
orbit32          3.387517e-03  5.513267e-01
orbit33          2.680805e-04  2.441869e-01
orbit34          2.643747e-03  6.850404e-01
orbit35          1.656585e-02  1.557898e+00
orbit36          3.461495e-03  1.178132e+00
orbit37          4.797981e-03  9.199185e-01
orbit38          3.336693e-03  6.043617e-01
orbit39          4.013431e-03  1.172993e+00
orbit40          1.546332e-03  4.183219e-01
orbit41          1.321592e-03  1.766900e-01
orbit42          4.582916e-04  2.012751e-01
orbit43          1.746672e-03  6.939289e-01
orbit44          6.159793e-04  1.339781e-01
orbit45          4.810883e-03  1.394742e+00
orbit46          6.674497e-04  3.993880e-01
orbit47          7.122096e-04  2.777081e-01
orbit48          4.944004e-04  1.567803e-01
orbit49          3.156965e-03  7.359023e-01
orbit50          4.782008e-04  6.532008e-01
orbit51          1.810752e-03  6.864718e-01
orbit52          2.423437e-03  4.686564e-01
orbit53          5.857306e-04  4.264849e-01
orbit54          9.833527e-04  4.206726e-01
orbit55          8.304404e-05  6.059596e-02
orbit56          5.086844e-03  1.555849e+00
orbit57          2.769509e-04  1.283067e-01
orbit58          1.955559e-04  1.224707e-01
orbit59          2.176558e-03  4.924200e-01
orbit60          3.262960e-04  2.135568e-01
orbit61          1.856113e-04  1.888923e-01
orbit62          2.416436e-03  3.181154e-01
orbit63          9.394057e-04  4.072702e-01
orbit64          9.803135e-04  1.642550e-01
orbit65          6.277768e-04  2.196687e-01
orbit66          5.642844e-04  1.008646e-01
orbit67          4.356426e-05  6.642727e-02
orbit68          2.224214e-04  2.461081e-01
orbit69          4.937755e-05  1.326115e-01
orbit70          2.247816e-04  1.059613e-01
orbit71          6.021973e-05  1.544908e-01
orbit72          8.377225e-06  7.885196e-02
AP               1.711899e-04  1.328483e-01
bet              4.982365e-03  2.071069e+00
ecc              3.280699e-04  3.268772e-01
eccrad           1.684528e-04  4.149555e-01
close            4.591928e-03  7.577179e-01
constraint       3.333765e-03  8.333994e-01
coreness         2.134983e-03  5.928813e-01
knn              1.220719e-02  2.430874e+00
hubscore         9.848940e-03  1.158168e+00
pagerank         6.010828e-03  2.664933e+00
trans            7.667147e-04  8.137077e-01
first            6.729708e-04  4.151796e-01
second           2.672616e-03  7.620251e-01
third            8.892117e-03  1.122680e+00
fourth           3.749028e-03  1.882788e+00
fifth            3.421303e-03  1.648645e+00
sixth            8.003490e-03  1.650102e+00
selfinter        5.489311e-05  3.724723e-01
V1               7.596855e-03  4.552465e+00
V2               4.406373e-03  4.236425e+00
evcent           6.121957e-03  1.433370e+00
upto_second      2.008522e-03  8.472381e-01
upto_third       4.614639e-03  9.492360e-01
upto_fourth      4.027735e-03  9.002908e-01
upto_fifth       4.902876e-03  1.344355e+00
upto_sixth       3.467459e-03  1.181813e+00
ratio1           9.432598e-03  2.832108e+00
ratio2           4.307362e-03  3.347229e+00
ratio3           8.548286e-03  1.517460e+00
ratio4           4.511328e-03  1.575022e+00
ratio5           5.871925e-03  5.477119e+00
ratio6           6.328922e-03  1.765707e+00
walktrap_vertex  2.219105e-03  2.268778e+00
bigcom1          2.163273e-04  1.774748e-01
bigcom2          9.169118e-05  1.301832e-01
bigcom3          2.722570e-06  8.888889e-03
bigcom4          8.862171e-05  2.883612e-01
bigcom5          0.000000e+00  2.775558e-19
bigcom6          0.000000e+00  0.000000e+00
bigcom8          0.000000e+00  0.000000e+00
bigcom9         -3.592866e-05  2.077568e-01
bigcom10         1.385408e-04  5.528980e-01
bigcom11        -5.012180e-06  2.670862e-01
bigcom12        -1.079901e-05  1.775687e-02
bigcom13         0.000000e+00  0.000000e+00
bigcom14         0.000000e+00  0.000000e+00
bigcom15         0.000000e+00  0.000000e+00
bigcom16         0.000000e+00  0.000000e+00
bigcom17         0.000000e+00  0.000000e+00
bigcom18         1.406816e-04  6.433608e-01
bigcom21         0.000000e+00  0.000000e+00
bigcom22         0.000000e+00  0.000000e+00
bigcom23         0.000000e+00  0.000000e+00
bigcom24         0.000000e+00  0.000000e+00
bigcom25         1.376084e-04  3.183782e-01
bigcom26         0.000000e+00  2.775558e-19
bigcom27         0.000000e+00  0.000000e+00
bigcom29         0.000000e+00  0.000000e+00
bigcom31         0.000000e+00  0.000000e+00
bigcom33         4.547950e-04  5.684991e-01
bigcom34         5.464481e-06  1.542157e-02
bigcom35         0.000000e+00  0.000000e+00
bigcom36         0.000000e+00  0.000000e+00
bigcom39         0.000000e+00  0.000000e+00
bigcom40         0.000000e+00  0.000000e+00
bigcom43         5.128272e-05  1.798448e-01
bigcom46         0.000000e+00  0.000000e+00
bigcom48         5.894502e-05  3.450417e-01
bigcom49         0.000000e+00  0.000000e+00
bigcom50         0.000000e+00  0.000000e+00
bigcom52         0.000000e+00  0.000000e+00
bigcom54         0.000000e+00  0.000000e+00
bigcom56         0.000000e+00  0.000000e+00
bigcom57         8.173750e-06  1.248577e-02
bigcom58         0.000000e+00  0.000000e+00
bigcom62         7.768192e-06  3.517407e-01
bigcom63         0.000000e+00  0.000000e+00
bigcom64         0.000000e+00  0.000000e+00
bigcom65         3.210928e-06  3.669791e-01
bigcom66         0.000000e+00  0.000000e+00
bigcom68        -8.470814e-06  3.803635e-01
bigcom69         0.000000e+00  0.000000e+00
bigcom70         0.000000e+00  0.000000e+00
bigcom71         0.000000e+00  0.000000e+00
bigcom72         0.000000e+00  0.000000e+00
bigcom77         0.000000e+00  0.000000e+00
bigcom79        -1.181496e-05  1.150534e-01
bigcom80         0.000000e+00  0.000000e+00
bigcom82        -4.000218e-05  2.183822e-01
bigcom83         0.000000e+00  0.000000e+00
bigcom86         0.000000e+00  0.000000e+00
bigcom87        -4.557389e-05  3.863443e-01
bigcom88         8.091477e-05  2.352522e-01
bigcom90         0.000000e+00  0.000000e+00
bigcom92         0.000000e+00  0.000000e+00
bigcom94         0.000000e+00  0.000000e+00
bigcom96         0.000000e+00  0.000000e+00
bigcom98         0.000000e+00  0.000000e+00
bigcom99         0.000000e+00  0.000000e+00
bigcom100        0.000000e+00  0.000000e+00
bigcom102        0.000000e+00  0.000000e+00
bigcom103        0.000000e+00  0.000000e+00
bigcom104        0.000000e+00  0.000000e+00
bigcom107        0.000000e+00  0.000000e+00
bigcom108        0.000000e+00  0.000000e+00
bigcom109        0.000000e+00  0.000000e+00
bigcom110        6.806926e-06  4.303566e-01
bigcom125        0.000000e+00  0.000000e+00
bigcom133        0.000000e+00  0.000000e+00
bigcom141        0.000000e+00  0.000000e+00
bigcom142        0.000000e+00  0.000000e+00
bigcom143        0.000000e+00  0.000000e+00
bigcom145        0.000000e+00  0.000000e+00
bigcom158        0.000000e+00  0.000000e+00
bigcom162        0.000000e+00  0.000000e+00
bigcom177       -5.548531e-06  3.229231e-01
bigcom194        0.000000e+00  0.000000e+00
bigcom208        0.000000e+00  0.000000e+00
bigcom220        0.000000e+00  2.775558e-19
bigcom227        0.000000e+00  0.000000e+00
bigcom229        0.000000e+00  0.000000e+00
bigcom247        0.000000e+00  0.000000e+00
bigcom252        0.000000e+00  0.000000e+00
bigcom255       -1.994368e-05  4.550984e-01
bigcom258        0.000000e+00  0.000000e+00
bigcom266        0.000000e+00  0.000000e+00
bigcom269        0.000000e+00  0.000000e+00
bigcom273        0.000000e+00  0.000000e+00
bigcom274        0.000000e+00  0.000000e+00
bigcom276       -1.699725e-05  4.848618e-01
bigcom284        0.000000e+00  0.000000e+00
bigcom290        0.000000e+00  0.000000e+00
bigcom292        0.000000e+00  0.000000e+00
bigcom294        0.000000e+00  0.000000e+00
bigcom295        2.331831e-05  3.976116e-01
bigcom296        0.000000e+00  0.000000e+00
bigcom297       -2.306971e-05  3.976930e-01
bigcom302        0.000000e+00  0.000000e+00
bigcom303        0.000000e+00  0.000000e+00
bigcom307        0.000000e+00  0.000000e+00
bigcom311        0.000000e+00  0.000000e+00
bigcom313        0.000000e+00  0.000000e+00
bigcom318       -1.015604e-05  6.935562e-02
bigcom326        0.000000e+00  0.000000e+00
bigcom332        0.000000e+00  0.000000e+00
bigcom340        0.000000e+00  0.000000e+00
bigcom341        0.000000e+00  0.000000e+00
bigcom345       -4.603577e-06  4.774822e-01
bigcom347        0.000000e+00  0.000000e+00
bigcom360        0.000000e+00  0.000000e+00
bigcom365        0.000000e+00  0.000000e+00
bigcom366        0.000000e+00  0.000000e+00
bigcom370        1.210317e-05  6.869397e-01
bigcom387        0.000000e+00  0.000000e+00
bigcom390       -1.436171e-05  6.284996e-01
bigcom398        0.000000e+00  0.000000e+00
bigcom408        0.000000e+00  0.000000e+00
bigcom417        0.000000e+00  0.000000e+00
bigcom419        1.009135e-05  5.505211e-01
bigcom424        0.000000e+00  0.000000e+00
bigcom441        0.000000e+00  0.000000e+00
bigcom445        0.000000e+00  0.000000e+00
bigcom468        0.000000e+00  0.000000e+00
spin_vertex      2.980233e-03  2.370045e+00
membership_s1    0.000000e+00  0.000000e+00
membership_s3    1.157477e-05  2.607042e-01
membership_s4    3.606772e-04  5.624312e-01
membership_s5    0.000000e+00  0.000000e+00
membership_s6    0.000000e+00  0.000000e+00
membership_s7    0.000000e+00  0.000000e+00
membership_s8    5.553519e-06  6.780433e-02
membership_s9   -2.410370e-05  3.598092e-01
membership_s10   9.903577e-05  1.890994e-01
membership_s11   3.432546e-05  7.775645e-02
membership_s12   2.475675e-04  9.952920e-01
membership_s13   0.000000e+00  0.000000e+00
membership_s14   0.000000e+00  0.000000e+00
membership_s16   3.320421e-04  4.886199e-01
membership_s17   0.000000e+00  0.000000e+00
membership_s18   3.860144e-05  3.001754e-01
membership_s19   4.249611e-05  9.909963e-02
membership_s20   2.978591e-04  9.432906e-02
membership_s21   6.387612e-05  3.582652e-01
membership_s22   0.000000e+00  0.000000e+00
membership_s23   6.704031e-05  3.145289e-01
membership_s24   0.000000e+00  0.000000e+00
membership_s25   0.000000e+00  0.000000e+00
membership_s26   3.411843e-05  1.960273e-01
membership_s27   0.000000e+00  0.000000e+00
membership_s28   0.000000e+00  0.000000e+00
membership_s30   0.000000e+00  0.000000e+00
membership_s31   7.280411e-06  3.059922e-01
membership_s32  -1.008632e-05  1.200376e-01
membership_s33   9.973489e-05  2.777510e-01
membership_s34   0.000000e+00  0.000000e+00
membership_s35   0.000000e+00  0.000000e+00
membership_s36   0.000000e+00  0.000000e+00
membership_s37  -2.125856e-05  2.730038e-01
membership_s38   7.068813e-05  2.608159e-01
adhesion         1.284875e-02  2.699668e+00
cohesion         1.333663e-02  2.565608e+00
inner            4.858327e-03  2.866449e+00
outer            7.829876e-03  4.085100e+00
ioratio          6.300798e-03  2.560416e+00
comsize          4.453651e-03  3.929501e+00
[1] "Dataset: all_targets Model GLM, run: 4 of 10 2015-06-08 08:49:19"
[1] "glmnet variable coefficients"
                         [,1]          [,2]
(Intercept)     -3.935328e+00 -5.943424e+00
graph0           7.862980e-41  2.348745e-03
graph1          -7.757318e-43 -1.094451e-05
graph2          -5.183499e-41  5.944746e-04
graph3          -2.137955e-44  1.418204e-07
graph4          -2.124457e-44 -2.826664e-07
graph5          -1.418115e-42 -5.239444e-06
graph6          -3.997176e-43 -1.277288e-06
graph7          -2.869031e-42 -3.012787e-05
graph8          -1.678979e-41 -5.807777e-05
graph9          -6.486295e-46 -1.465952e-09
graph10         -2.706823e-46 -7.588758e-10
graph11         -3.599234e-46 -2.304715e-09
graph12         -7.674183e-45 -2.521072e-08
graph13         -1.492893e-44  8.212205e-08
graph14         -6.730401e-45 -4.219396e-08
graph15         -2.974700e-43  1.704409e-07
graph16         -5.093782e-45 -2.769202e-08
graph17         -1.871524e-44 -9.296944e-08
graph18         -1.055443e-42 -1.019470e-05
graph19         -6.734970e-44 -2.275590e-07
graph20         -8.389801e-44 -2.597369e-07
graph21         -2.374159e-43 -2.499305e-07
graph22         -1.210959e-43 -1.145955e-06
graph23         -1.495567e-43 -5.477277e-07
graph24         -4.953657e-43 -2.580022e-06
graph25         -8.970429e-43 -5.464045e-06
graph26         -5.436492e-43 -5.525222e-06
graph27         -2.802502e-42 -1.317912e-05
graph28         -1.747827e-42 -9.522410e-06
graph29         -7.110685e-42  3.413355e-05
orbit0           7.862980e-41  2.337503e-03
orbit1          -3.841972e-42 -7.967811e-06
orbit2          -5.622027e-43 -1.675961e-05
orbit3          -5.183499e-41  5.931635e-04
orbit4          -1.034929e-43  6.505091e-07
orbit5          -2.374559e-44  1.582048e-07
orbit6          -1.138565e-43 -5.119307e-07
orbit7          -1.048058e-44 -2.848768e-07
orbit8          -1.418115e-42 -5.272936e-06
orbit9          -8.424542e-42 -5.102395e-05
orbit10         -8.437433e-43 -6.728003e-06
orbit11         -4.052514e-43  3.362375e-06
orbit12         -1.777577e-41 -2.040502e-04
orbit13         -2.033098e-42 -1.946553e-05
orbit14         -1.678979e-41 -5.651070e-05
orbit15         -6.383329e-45 -1.170234e-07
orbit16         -6.245844e-46  3.288267e-09
orbit17         -3.341205e-45  8.189479e-09
orbit18         -1.843782e-45  1.670651e-08
orbit19         -2.872696e-45  6.846200e-09
orbit20         -1.097935e-45 -3.853466e-09
orbit21         -2.334658e-46 -2.385657e-09
orbit22         -1.828789e-45 -9.836125e-10
orbit23         -1.395691e-46 -2.616069e-09
orbit24         -9.139530e-44 -8.203134e-07
orbit25         -5.122406e-44 -4.852123e-07
orbit26         -6.191003e-45  1.918620e-08
orbit27         -2.288320e-43 -2.133185e-06
orbit28         -5.541830e-44 -1.257211e-07
orbit29         -3.597831e-44  2.559093e-07
orbit30         -3.233517e-44  4.610182e-07
orbit31         -7.068706e-44  4.425734e-09
orbit32         -1.580083e-44 -2.090932e-07
orbit33         -3.597661e-45 -3.241447e-09
orbit34         -2.974700e-43  1.717129e-07
orbit35         -1.797576e-43  4.139993e-07
orbit36         -1.237278e-44 -6.501498e-08
orbit37         -2.607217e-44 -2.246529e-07
orbit38         -4.405138e-45 -1.843347e-08
orbit39         -5.411667e-43  2.855274e-06
orbit40         -1.213845e-43 -1.148582e-06
orbit41         -2.584319e-44 -1.730066e-07
orbit42         -1.273522e-44 -9.046825e-09
orbit43         -1.981569e-42 -2.458589e-05
orbit44         -1.315103e-42  7.029148e-07
orbit45         -2.048647e-42 -2.755261e-05
orbit46         -4.536355e-43  3.370338e-06
orbit47         -2.035147e-43 -3.739734e-07
orbit48         -8.210246e-44 -4.101022e-07
orbit49         -4.559176e-43  5.677191e-06
orbit50         -5.453413e-44 -1.026101e-06
orbit51         -7.223947e-43 -2.199633e-06
orbit52         -1.551137e-42 -1.083017e-05
orbit53         -3.401665e-43  1.237977e-06
orbit54         -7.861603e-43 -7.359459e-06
orbit55         -5.270245e-44 -5.068214e-07
orbit56         -7.104171e-42  4.979099e-05
orbit57         -1.983115e-43 -1.250418e-06
orbit58         -2.194183e-43 -3.310786e-07
orbit59         -3.504658e-42 -3.493661e-05
orbit60         -9.392326e-43 -2.799821e-06
orbit61         -6.358006e-43 -2.982056e-07
orbit62         -1.014155e-41 -1.721430e-04
orbit63         -1.021336e-42  8.655673e-06
orbit64         -2.016468e-42 -2.478308e-05
orbit65         -1.523272e-41 -1.947435e-04
orbit66         -1.653487e-42 -1.313380e-05
orbit67         -4.575896e-43 -5.056967e-06
orbit68         -3.623350e-42 -6.824326e-06
orbit69         -6.378866e-42 -8.968400e-05
orbit70         -5.432343e-42  1.894941e-04
orbit71         -1.902472e-42 -3.448114e-05
orbit72         -7.110685e-42  3.431327e-05
AP               5.311109e-39 -3.537797e-02
bet              6.534809e-45 -1.200720e-07
ecc             -2.091950e-40  2.093420e-02
eccrad          -1.464365e-39  1.460647e-01
close            2.931749e-38  3.306314e-01
constraint      -1.454855e-38 -2.512568e-01
coreness         6.395723e-40  1.176180e-02
knn             -1.394038e-40 -1.129647e-03
hubscore        -7.322622e-38 -6.849353e-01
pagerank        -4.839018e-38 -1.943326e+00
trans           -1.121737e-38 -1.191165e-01
first            7.862980e-41  2.332998e-03
second          -4.647243e-42 -5.401107e-05
third            8.310019e-43  1.950216e-05
fourth          -3.999971e-44 -3.817450e-05
fifth           -1.054891e-44  1.814605e-05
sixth           -2.089790e-42 -3.577863e-05
selfinter       -5.708054e-39 -1.396187e-01
V1              -4.460746e-38  9.100123e-02
V2              -1.714289e-38 -5.061293e-02
evcent          -7.403136e-38 -6.541303e-01
upto_second     -4.095048e-42 -4.322853e-05
upto_third       4.933843e-43  1.320606e-05
upto_fourth      3.033218e-43 -5.145646e-06
upto_fifth       1.748422e-42  2.772058e-05
upto_sixth       3.626183e-42  4.314056e-05
ratio1          -1.370124e-40 -6.436219e-04
ratio2           1.341571e-40  9.287546e-04
ratio3          -2.508880e-40 -3.724980e-03
ratio4          -4.044720e-40  2.589599e-03
ratio5          -1.546923e-39 -2.514445e-02
ratio6          -3.213099e-42 -5.043434e-05
walktrap_vertex -9.130483e-39 -7.425620e-02
bigcom1         -1.662977e-38 -1.554163e-01
bigcom2          4.918582e-39  1.284396e-02
bigcom3         -1.976511e-38 -5.831458e-01
bigcom4         -5.071098e-39 -1.556486e-01
bigcom5         -1.938774e-38 -7.323618e-01
bigcom6         -1.944076e-38 -7.007710e-01
bigcom8         -1.957960e-38 -5.363562e-01
bigcom9          2.283972e-38  4.394223e-01
bigcom10         1.729608e-38  3.564848e-01
bigcom11         5.286633e-38  3.841232e-01
bigcom12         6.696924e-41 -6.279949e-02
bigcom13        -1.951191e-38 -7.232158e-01
bigcom14        -1.937404e-38 -6.856440e-01
bigcom15        -1.937404e-38 -7.041336e-01
bigcom16        -1.938774e-38 -7.455992e-01
bigcom17        -1.939165e-38 -6.959475e-01
bigcom18         6.301201e-38  7.480351e-01
bigcom21        -1.937012e-38 -6.437138e-01
bigcom22        -1.936817e-38 -7.014704e-01
bigcom23        -1.947035e-38 -6.810791e-01
bigcom24        -1.937795e-38 -7.509982e-01
bigcom25         3.308596e-38  1.327358e-01
bigcom26        -1.937795e-38 -7.263719e-01
bigcom27        -1.938382e-38 -7.194970e-01
bigcom29        -1.940145e-38 -6.325357e-01
bigcom31        -1.939557e-38 -7.527973e-01
bigcom33         1.907350e-38  2.625267e-01
bigcom34        -1.267490e-38 -3.159570e-01
bigcom35        -1.937208e-38 -5.526089e-01
bigcom36        -1.936817e-38 -3.611663e-01
bigcom39        -1.939361e-38 -7.388239e-01
bigcom40        -1.937208e-38 -6.834606e-01
bigcom43         1.693569e-39 -9.393110e-04
bigcom46        -1.937795e-38 -6.626671e-01
bigcom48         2.467352e-38  2.961193e-01
bigcom49        -1.936426e-38 -6.997619e-01
bigcom50        -1.937990e-38 -4.133548e-01
bigcom52        -1.937795e-38 -5.527211e-01
bigcom54        -1.937404e-38 -6.165429e-01
bigcom56        -1.942305e-38 -6.858514e-01
bigcom57        -1.198229e-38 -2.139194e-01
bigcom58        -1.936817e-38 -7.361153e-01
bigcom62         3.682518e-38  4.922148e-01
bigcom63        -1.939949e-38 -7.250322e-01
bigcom64        -1.936817e-38 -4.436529e-01
bigcom65         6.863570e-38  7.070683e-01
bigcom66        -1.937404e-38 -3.350747e-01
bigcom68         1.490820e-37  1.091160e+00
bigcom69        -1.936817e-38 -5.781921e-01
bigcom70        -1.939361e-38 -4.857462e-01
bigcom71        -1.937012e-38 -5.215871e-01
bigcom72        -1.936817e-38 -7.433280e-01
bigcom77        -1.937404e-38 -6.041756e-01
bigcom79         2.661434e-38  2.021426e-01
bigcom80        -1.939753e-38 -4.270219e-01
bigcom82         7.254946e-38  5.818992e-01
bigcom83        -1.939165e-38 -3.896913e-01
bigcom86        -1.937208e-38 -4.993413e-01
bigcom87         1.250300e-37  1.225637e+00
bigcom88         1.556372e-38  2.613805e-01
bigcom90        -1.937012e-38 -6.419973e-01
bigcom92        -1.937012e-38 -4.051593e-01
bigcom94        -1.937404e-38 -7.262047e-01
bigcom96        -1.936622e-38 -7.566062e-01
bigcom98        -1.937208e-38 -7.448843e-01
bigcom99        -1.939165e-38 -6.523893e-01
bigcom100       -1.936817e-38 -6.830175e-01
bigcom102       -1.937012e-38 -4.777744e-01
bigcom103       -1.936817e-38 -3.734186e-01
bigcom104       -1.936817e-38 -7.454225e-01
bigcom107       -1.937012e-38 -3.225682e-01
bigcom108       -1.937012e-38 -3.460593e-01
bigcom109       -1.938969e-38 -7.274297e-01
bigcom110        1.069906e-37  8.290382e-01
bigcom125       -1.938186e-38 -5.023330e-01
bigcom133       -1.937599e-38 -7.345279e-01
bigcom141       -1.938774e-38 -4.125815e-01
bigcom142       -1.936622e-38 -7.611970e-01
bigcom143       -1.937208e-38 -6.854016e-01
bigcom145       -1.937012e-38 -5.688913e-01
bigcom158       -1.940145e-38 -4.098037e-01
bigcom162       -1.937795e-38 -7.822817e-01
bigcom177        2.661434e-38  1.651063e-01
bigcom194       -1.936817e-38 -5.163385e-01
bigcom208       -1.937599e-38 -6.348401e-01
bigcom220       -1.937404e-38 -6.299552e-01
bigcom227       -1.936622e-38 -3.361320e-01
bigcom229       -1.936817e-38 -4.427476e-01
bigcom247       -1.937795e-38 -3.814743e-01
bigcom252       -1.937012e-38 -6.280174e-01
bigcom255        1.069906e-37  9.027888e-01
bigcom258       -1.937795e-38 -7.575758e-01
bigcom266       -1.937404e-38 -6.293923e-01
bigcom269       -1.936817e-38 -6.222610e-01
bigcom273       -1.937208e-38 -7.628103e-01
bigcom274       -1.936622e-38 -7.143422e-01
bigcom276        1.827540e-37  1.424381e+00
bigcom284       -1.936817e-38 -5.663361e-01
bigcom290       -1.938382e-38 -7.514363e-01
bigcom292       -1.937012e-38 -5.504609e-01
bigcom294       -1.938578e-38 -6.096753e-01
bigcom295        5.841828e-38  5.966042e-01
bigcom296       -1.936817e-38 -7.260019e-01
bigcom297        2.332610e-37  1.391956e+00
bigcom302       -1.937795e-38 -6.489525e-01
bigcom303       -1.939165e-38 -6.731855e-01
bigcom307       -1.936622e-38 -4.228602e-01
bigcom311       -1.937208e-38 -6.322737e-01
bigcom313       -1.936622e-38 -7.937865e-01
bigcom318        1.954289e-38  2.690689e-01
bigcom326       -1.937012e-38 -6.335213e-01
bigcom332       -1.936817e-38 -5.566102e-01
bigcom340       -1.936817e-38 -3.793045e-01
bigcom341       -1.936817e-38 -6.965244e-01
bigcom345        1.827540e-37  1.253598e+00
bigcom347       -1.936817e-38 -4.016721e-01
bigcom360       -1.937599e-38 -6.703449e-01
bigcom365       -1.936817e-38 -6.953396e-01
bigcom366       -1.936817e-38 -5.682181e-01
bigcom370        3.174380e-37  2.250035e+00
bigcom387       -1.937208e-38 -6.611559e-01
bigcom390        2.332610e-37  1.481505e+00
bigcom398       -1.936622e-38 -4.269291e-01
bigcom408       -1.937208e-38 -7.367424e-01
bigcom417       -1.936622e-38 -7.185460e-01
bigcom419        2.332610e-37  1.498971e+00
bigcom424       -1.936817e-38 -6.397454e-01
bigcom441       -1.937012e-38 -8.048720e-01
bigcom445       -1.936622e-38 -7.414309e-01
bigcom468       -1.936817e-38 -6.358434e-01
spin_vertex     -2.518672e-38 -1.986034e-01
membership_s1   -1.936817e-38 -3.731870e-01
membership_s3   -2.906676e-39  1.040269e-02
membership_s4    1.674629e-38  3.137669e-01
membership_s5   -1.937404e-38 -5.313004e-01
membership_s6   -1.938186e-38 -4.791206e-01
membership_s7   -1.943092e-38 -5.463424e-01
membership_s8   -1.115267e-38 -1.960938e-01
membership_s9    4.150321e-39  2.232145e-01
membership_s10  -1.310334e-38 -2.423495e-01
membership_s11  -6.459207e-39 -1.068325e-01
membership_s12   1.397523e-38  2.302154e-01
membership_s13  -1.943485e-38 -4.907393e-01
membership_s14  -1.939557e-38 -5.699725e-01
membership_s16   2.213826e-38  2.495673e-01
membership_s17  -1.941323e-38 -5.251699e-01
membership_s18   5.300128e-39  3.393834e-01
membership_s19  -1.094524e-38 -1.795511e-01
membership_s20  -1.735835e-38 -1.551643e-01
membership_s21   3.855082e-39 -7.431900e-03
membership_s22  -1.937404e-38 -5.048416e-01
membership_s23  -4.340940e-39  8.880573e-03
membership_s24  -1.939557e-38 -5.380246e-01
membership_s25  -1.938382e-38 -5.572559e-01
membership_s26   1.035533e-38  1.249879e-01
membership_s27  -1.939361e-38 -4.606171e-01
membership_s28  -1.941519e-38 -6.201916e-01
membership_s30  -1.942502e-38 -5.957856e-01
membership_s31   9.224558e-39  2.264954e-01
membership_s32   8.860839e-39  1.232596e-01
membership_s33   1.866066e-39 -4.782864e-02
membership_s34  -1.936817e-38 -5.289924e-01
membership_s35  -1.937208e-38 -6.038730e-01
membership_s36  -1.937012e-38 -5.615589e-01
membership_s37   5.512405e-39  6.909687e-02
membership_s38  -1.537021e-39 -2.060761e-02
adhesion         6.490354e-42  1.764763e-05
cohesion        -1.298071e-41 -3.557497e-05
inner            2.256332e-42  7.402432e-05
outer            7.970359e-42  5.974270e-05
ioratio          6.795197e-38  2.391348e-01
comsize          9.143163e-42  2.937160e-05
[1] "Dataset: all_targets Model GBM, run: 5 of 10 2015-06-08 08:51:34"
Iter   TrainDeviance   ValidDeviance   StepSize   Improve
     1        0.1910             nan     0.0100   -0.0000
     2        0.1896             nan     0.0100    0.0001
     3        0.1882             nan     0.0100   -0.0000
     4        0.1872             nan     0.0100   -0.0000
     5        0.1861             nan     0.0100   -0.0000
     6        0.1852             nan     0.0100   -0.0000
     7        0.1843             nan     0.0100    0.0002
     8        0.1832             nan     0.0100    0.0000
     9        0.1825             nan     0.0100    0.0000
    10        0.1818             nan     0.0100    0.0000
    20        0.1734             nan     0.0100   -0.0000
    40        0.1626             nan     0.0100    0.0000
    60        0.1532             nan     0.0100    0.0000
    80        0.1456             nan     0.0100    0.0000
   100        0.1405             nan     0.0100   -0.0000
   120        0.1355             nan     0.0100   -0.0000
   140        0.1303             nan     0.0100    0.0000
   160        0.1256             nan     0.0100   -0.0000
   180        0.1214             nan     0.0100    0.0000
   200        0.1179             nan     0.0100   -0.0000
   220        0.1143             nan     0.0100    0.0000
   240        0.1111             nan     0.0100    0.0000
   260        0.1083             nan     0.0100   -0.0000
   280        0.1056             nan     0.0100   -0.0000
   300        0.1027             nan     0.0100   -0.0000
   318        0.1002             nan     0.0100   -0.0000

[1] "GBM variable coefficients"
                            var     rel.inf
V1                           V1 5.233414269
ratio5                   ratio5 4.619137603
outer                     outer 4.032551439
ratio2                   ratio2 3.834031279
V2                           V2 3.826308832
comsize                 comsize 3.429851653
knn                         knn 3.054086074
spin_vertex         spin_vertex 2.773058563
inner                     inner 2.753275165
walktrap_vertex walktrap_vertex 2.729785371
graph23                 graph23 1.997220107
ratio1                   ratio1 1.886211502
fourth                   fourth 1.838778701
pagerank               pagerank 1.816216675
graph13                 graph13 1.519902905
adhesion               adhesion 1.498103795
bet                         bet 1.411235704
graph4                   graph4 1.391290418
cohesion               cohesion 1.369461683
graph6                   graph6 1.257990847
graph19                 graph19 1.147996428
membership_s12   membership_s12 1.132397077
orbit35                 orbit35 1.069159698
orbit19                 orbit19 0.976604251
orbit18                 orbit18 0.957824814
orbit50                 orbit50 0.949010646
orbit56                 orbit56 0.943622189
graph14                 graph14 0.935227836
graph11                 graph11 0.896919276
graph1                   graph1 0.845397553
graph12                 graph12 0.832036344
constraint           constraint 0.826564444
bigcom18               bigcom18 0.814126810
graph17                 graph17 0.809145081
ioratio                 ioratio 0.794118577
orbit36                 orbit36 0.782599364
graph16                 graph16 0.761829577
graph10                 graph10 0.758382146
graph3                   graph3 0.742733481
ecc                         ecc 0.737046727
orbit20                 orbit20 0.714139565
sixth                     sixth 0.684928003
orbit28                 orbit28 0.667862412
ratio3                   ratio3 0.629728828
orbit54                 orbit54 0.626242782
graph5                   graph5 0.613414965
orbit17                 orbit17 0.609591979
fifth                     fifth 0.571607731
orbit39                 orbit39 0.561681318
orbit45                 orbit45 0.560876238
bigcom11               bigcom11 0.555555337
membership_s4     membership_s4 0.553256302
ratio6                   ratio6 0.551289690
upto_fifth           upto_fifth 0.543072857
orbit27                 orbit27 0.540295686
graph0                   graph0 0.534758636
graph9                   graph9 0.518849732
hubscore               hubscore 0.505892717
bigcom33               bigcom33 0.475671119
orbit31                 orbit31 0.469317302
upto_sixth           upto_sixth 0.458428220
graph21                 graph21 0.452858665
graph15                 graph15 0.451363371
orbit9                   orbit9 0.450712812
orbit5                   orbit5 0.438318805
orbit63                 orbit63 0.416900666
orbit37                 orbit37 0.411521927
trans                     trans 0.399030284
orbit16                 orbit16 0.393114151
bigcom65               bigcom65 0.392771063
orbit24                 orbit24 0.389051170
bigcom370             bigcom370 0.378709089
orbit22                 orbit22 0.371448426
orbit25                 orbit25 0.362264798
graph20                 graph20 0.361945451
orbit51                 orbit51 0.340402671
orbit11                 orbit11 0.337387765
orbit62                 orbit62 0.329324970
graph25                 graph25 0.317757152
bigcom419             bigcom419 0.311201186
membership_s16   membership_s16 0.307347928
ratio4                   ratio4 0.303092900
graph2                   graph2 0.289755715
orbit32                 orbit32 0.285631829
bigcom2                 bigcom2 0.272575394
orbit60                 orbit60 0.256928520
graph22                 graph22 0.253843082
orbit6                   orbit6 0.250669958
bigcom297             bigcom297 0.239083492
orbit59                 orbit59 0.235817991
orbit42                 orbit42 0.234199242
bigcom276             bigcom276 0.221100699
graph24                 graph24 0.216209463
orbit15                 orbit15 0.209985399
bigcom255             bigcom255 0.204542380
bigcom10               bigcom10 0.197149219
coreness               coreness 0.190619561
orbit40                 orbit40 0.184123843
bigcom345             bigcom345 0.183809281
third                     third 0.177674302
membership_s38   membership_s38 0.174892312
orbit21                 orbit21 0.173414073
orbit10                 orbit10 0.169399458
orbit49                 orbit49 0.169313381
bigcom82               bigcom82 0.166526975
orbit46                 orbit46 0.160856684
evcent                   evcent 0.158025673
membership_s37   membership_s37 0.156702708
orbit43                 orbit43 0.156609994
orbit4                   orbit4 0.153858694
upto_fourth         upto_fourth 0.151772229
second                   second 0.148727409
bigcom25               bigcom25 0.144588134
orbit69                 orbit69 0.133564610
orbit53                 orbit53 0.130295893
orbit61                 orbit61 0.129997564
orbit64                 orbit64 0.129115028
orbit30                 orbit30 0.128901652
orbit52                 orbit52 0.125571454
upto_third           upto_third 0.125028492
close                     close 0.125004191
bigcom110             bigcom110 0.122731471
orbit13                 orbit13 0.115519392
orbit12                 orbit12 0.115141587
orbit44                 orbit44 0.107692865
orbit1                   orbit1 0.107552120
orbit38                 orbit38 0.105069837
orbit65                 orbit65 0.102184937
bigcom177             bigcom177 0.100218607
orbit47                 orbit47 0.097596561
graph26                 graph26 0.093906164
orbit48                 orbit48 0.087742069
graph18                 graph18 0.084685524
orbit29                 orbit29 0.083983777
orbit2                   orbit2 0.083730165
bigcom88               bigcom88 0.083433741
bigcom62               bigcom62 0.077920977
membership_s31   membership_s31 0.076056317
bigcom295             bigcom295 0.072759493
membership_s21   membership_s21 0.072248769
bigcom43               bigcom43 0.070734925
selfinter             selfinter 0.068661863
orbit66                 orbit66 0.063820356
membership_s23   membership_s23 0.062812377
orbit57                 orbit57 0.061267867
orbit23                 orbit23 0.055685260
graph7                   graph7 0.053004971
graph8                   graph8 0.049843552
orbit26                 orbit26 0.048635157
bigcom9                 bigcom9 0.048590155
orbit58                 orbit58 0.048439653
bigcom79               bigcom79 0.045344409
membership_s33   membership_s33 0.045061329
orbit33                 orbit33 0.038393198
graph29                 graph29 0.038033971
AP                           AP 0.033304144
membership_s9     membership_s9 0.031211478
graph27                 graph27 0.029582289
membership_s20   membership_s20 0.029501824
orbit41                 orbit41 0.029453713
bigcom57               bigcom57 0.023188373
bigcom4                 bigcom4 0.021882039
orbit68                 orbit68 0.021433470
orbit70                 orbit70 0.021042978
membership_s32   membership_s32 0.018389698
bigcom1                 bigcom1 0.016464651
membership_s8     membership_s8 0.016003178
bigcom48               bigcom48 0.013114416
membership_s3     membership_s3 0.010818208
orbit7                   orbit7 0.010078695
membership_s11   membership_s11 0.009767990
orbit55                 orbit55 0.006549519
membership_s19   membership_s19 0.006182373
graph28                 graph28 0.000000000
orbit0                   orbit0 0.000000000
orbit3                   orbit3 0.000000000
orbit8                   orbit8 0.000000000
orbit14                 orbit14 0.000000000
orbit34                 orbit34 0.000000000
orbit67                 orbit67 0.000000000
orbit71                 orbit71 0.000000000
orbit72                 orbit72 0.000000000
eccrad                   eccrad 0.000000000
first                     first 0.000000000
upto_second         upto_second 0.000000000
bigcom3                 bigcom3 0.000000000
bigcom5                 bigcom5 0.000000000
bigcom6                 bigcom6 0.000000000
bigcom8                 bigcom8 0.000000000
bigcom12               bigcom12 0.000000000
bigcom13               bigcom13 0.000000000
bigcom14               bigcom14 0.000000000
bigcom15               bigcom15 0.000000000
bigcom16               bigcom16 0.000000000
bigcom17               bigcom17 0.000000000
bigcom21               bigcom21 0.000000000
bigcom22               bigcom22 0.000000000
bigcom23               bigcom23 0.000000000
bigcom24               bigcom24 0.000000000
bigcom26               bigcom26 0.000000000
bigcom27               bigcom27 0.000000000
bigcom29               bigcom29 0.000000000
bigcom31               bigcom31 0.000000000
bigcom34               bigcom34 0.000000000
bigcom35               bigcom35 0.000000000
bigcom36               bigcom36 0.000000000
bigcom39               bigcom39 0.000000000
bigcom40               bigcom40 0.000000000
bigcom46               bigcom46 0.000000000
bigcom49               bigcom49 0.000000000
bigcom50               bigcom50 0.000000000
bigcom52               bigcom52 0.000000000
bigcom54               bigcom54 0.000000000
bigcom56               bigcom56 0.000000000
bigcom58               bigcom58 0.000000000
bigcom63               bigcom63 0.000000000
bigcom64               bigcom64 0.000000000
bigcom66               bigcom66 0.000000000
bigcom68               bigcom68 0.000000000
bigcom69               bigcom69 0.000000000
bigcom70               bigcom70 0.000000000
bigcom71               bigcom71 0.000000000
bigcom72               bigcom72 0.000000000
bigcom77               bigcom77 0.000000000
bigcom80               bigcom80 0.000000000
bigcom83               bigcom83 0.000000000
bigcom86               bigcom86 0.000000000
bigcom87               bigcom87 0.000000000
bigcom90               bigcom90 0.000000000
bigcom92               bigcom92 0.000000000
bigcom94               bigcom94 0.000000000
bigcom96               bigcom96 0.000000000
bigcom98               bigcom98 0.000000000
bigcom99               bigcom99 0.000000000
bigcom100             bigcom100 0.000000000
bigcom102             bigcom102 0.000000000
bigcom103             bigcom103 0.000000000
bigcom104             bigcom104 0.000000000
bigcom107             bigcom107 0.000000000
bigcom108             bigcom108 0.000000000
bigcom109             bigcom109 0.000000000
bigcom125             bigcom125 0.000000000
bigcom133             bigcom133 0.000000000
bigcom141             bigcom141 0.000000000
bigcom142             bigcom142 0.000000000
bigcom143             bigcom143 0.000000000
bigcom145             bigcom145 0.000000000
bigcom158             bigcom158 0.000000000
bigcom162             bigcom162 0.000000000
bigcom194             bigcom194 0.000000000
bigcom208             bigcom208 0.000000000
bigcom220             bigcom220 0.000000000
bigcom227             bigcom227 0.000000000
bigcom229             bigcom229 0.000000000
bigcom247             bigcom247 0.000000000
bigcom252             bigcom252 0.000000000
bigcom258             bigcom258 0.000000000
bigcom266             bigcom266 0.000000000
bigcom269             bigcom269 0.000000000
bigcom273             bigcom273 0.000000000
bigcom274             bigcom274 0.000000000
bigcom284             bigcom284 0.000000000
bigcom290             bigcom290 0.000000000
bigcom292             bigcom292 0.000000000
bigcom294             bigcom294 0.000000000
bigcom296             bigcom296 0.000000000
bigcom302             bigcom302 0.000000000
bigcom303             bigcom303 0.000000000
bigcom307             bigcom307 0.000000000
bigcom311             bigcom311 0.000000000
bigcom313             bigcom313 0.000000000
bigcom318             bigcom318 0.000000000
bigcom326             bigcom326 0.000000000
bigcom332             bigcom332 0.000000000
bigcom340             bigcom340 0.000000000
bigcom341             bigcom341 0.000000000
bigcom347             bigcom347 0.000000000
bigcom360             bigcom360 0.000000000
bigcom365             bigcom365 0.000000000
bigcom366             bigcom366 0.000000000
bigcom387             bigcom387 0.000000000
bigcom390             bigcom390 0.000000000
bigcom398             bigcom398 0.000000000
bigcom408             bigcom408 0.000000000
bigcom417             bigcom417 0.000000000
bigcom424             bigcom424 0.000000000
bigcom441             bigcom441 0.000000000
bigcom445             bigcom445 0.000000000
bigcom468             bigcom468 0.000000000
membership_s1     membership_s1 0.000000000
membership_s5     membership_s5 0.000000000
membership_s6     membership_s6 0.000000000
membership_s7     membership_s7 0.000000000
membership_s10   membership_s10 0.000000000
membership_s13   membership_s13 0.000000000
membership_s14   membership_s14 0.000000000
membership_s17   membership_s17 0.000000000
membership_s18   membership_s18 0.000000000
membership_s22   membership_s22 0.000000000
membership_s24   membership_s24 0.000000000
membership_s25   membership_s25 0.000000000
membership_s26   membership_s26 0.000000000
membership_s27   membership_s27 0.000000000
membership_s28   membership_s28 0.000000000
membership_s30   membership_s30 0.000000000
membership_s34   membership_s34 0.000000000
membership_s35   membership_s35 0.000000000
membership_s36   membership_s36 0.000000000
[1] "Dataset: all_targets Model RF, run: 5 of 10 2015-06-08 08:56:07"
     |      Out-of-bag   |
Tree |      MSE  %Var(y) |
   1 |  0.04199   219.43 |
   2 |  0.03739   195.37 |
   3 |  0.03525   184.23 |
   4 |  0.03256   170.13 |
   5 |  0.03172   165.78 |
   6 |   0.0298   155.74 |
   7 |  0.02879   150.45 |
   8 |  0.02827   147.75 |
   9 |  0.02774   144.95 |
  10 |  0.02684   140.25 |
  11 |  0.02583   135.01 |
  12 |  0.02526   132.01 |
  13 |  0.02462   128.64 |
  14 |  0.02448   127.93 |
  15 |  0.02388   124.81 |
  16 |   0.0236   123.32 |
  17 |  0.02335   122.01 |
  18 |  0.02311   120.77 |
  19 |  0.02291   119.71 |
  20 |  0.02279   119.09 |
  21 |  0.02266   118.39 |
  22 |  0.02238   116.93 |
  23 |  0.02232   116.64 |
  24 |  0.02219   115.96 |
  25 |  0.02204   115.18 |
  26 |  0.02192   114.56 |
  27 |  0.02177   113.78 |
  28 |  0.02168   113.29 |
  29 |  0.02165   113.13 |
  30 |  0.02161   112.92 |
  31 |  0.02147   112.19 |
  32 |   0.0214   111.84 |
  33 |  0.02137   111.66 |
  34 |  0.02134   111.53 |
  35 |  0.02134   111.54 |
  36 |  0.02129   111.25 |
  37 |  0.02125   111.07 |
  38 |   0.0212   110.77 |
  39 |  0.02115   110.55 |
  40 |  0.02111   110.29 |
  41 |  0.02108   110.16 |
  42 |  0.02106   110.05 |
  43 |    0.021   109.72 |
  44 |  0.02097   109.60 |
  45 |  0.02095   109.49 |
  46 |  0.02091   109.27 |
  47 |  0.02088   109.11 |
  48 |  0.02083   108.87 |
  49 |  0.02084   108.90 |
  50 |  0.02078   108.58 |
  51 |  0.02077   108.51 |
  52 |  0.02075   108.41 |
  53 |  0.02069   108.13 |
  54 |  0.02066   107.97 |
  55 |  0.02066   107.99 |
  56 |  0.02065   107.90 |
  57 |  0.02063   107.80 |
  58 |  0.02063   107.82 |
  59 |  0.02063   107.82 |
  60 |  0.02062   107.74 |
  61 |  0.02062   107.74 |
  62 |  0.02061   107.70 |
  63 |  0.02063   107.81 |
  64 |  0.02061   107.69 |
  65 |  0.02057   107.50 |
  66 |  0.02055   107.40 |
  67 |  0.02053   107.29 |
  68 |  0.02054   107.32 |
  69 |  0.02053   107.27 |
  70 |  0.02051   107.19 |
  71 |   0.0205   107.13 |
  72 |   0.0205   107.15 |
  73 |   0.0205   107.11 |
  74 |  0.02047   106.95 |
  75 |  0.02047   106.99 |
  76 |  0.02047   106.98 |
  77 |  0.02046   106.92 |
  78 |  0.02046   106.93 |
  79 |  0.02044   106.82 |
  80 |  0.02043   106.79 |
  81 |  0.02043   106.74 |
  82 |  0.02043   106.75 |
  83 |   0.0204   106.61 |
  84 |  0.02041   106.66 |
  85 |  0.02039   106.54 |
  86 |  0.02038   106.51 |
  87 |  0.02038   106.48 |
  88 |  0.02033   106.25 |
  89 |  0.02034   106.32 |
  90 |  0.02035   106.33 |
  91 |  0.02033   106.23 |
  92 |  0.02033   106.22 |
  93 |  0.02033   106.23 |
  94 |  0.02033   106.25 |
  95 |  0.02032   106.19 |
  96 |  0.02033   106.26 |
  97 |  0.02033   106.24 |
  98 |  0.02032   106.20 |
  99 |  0.02032   106.18 |
 100 |   0.0203   106.08 |
[1] "Random Forest variable coefficients"
                      %IncMSE IncNodePurity
graph5           2.574988e-03  6.851149e-01
graph6           3.054355e-03  1.202118e+00
graph7           6.237553e-04  1.791201e-01
graph8           2.313590e-05  1.536720e-02
graph9           4.991861e-03  8.921783e-01
graph10          5.231122e-03  1.468847e+00
graph11          8.284288e-03  1.422673e+00
graph12          3.984999e-03  1.180814e+00
graph13          5.221101e-03  1.219324e+00
graph14          3.586928e-03  1.325305e+00
graph15          2.077718e-03  8.057308e-01
graph16          1.637688e-02  1.813338e+00
graph17          6.559922e-03  1.664484e+00
graph18          1.863376e-03  4.162550e-01
graph19          4.652266e-03  1.513143e+00
graph20          5.669476e-03  7.267210e-01
graph21          3.235426e-03  9.743769e-01
graph22          5.745388e-04  2.905539e-01
graph23          2.263336e-03  1.160036e+00
graph24          1.086939e-03  3.319790e-01
graph25          1.360489e-03  6.487896e-01
graph26          4.815501e-04  2.015312e-01
graph27          4.342712e-05  1.586247e-01
graph28          1.693614e-04  1.176543e-01
graph29          8.442030e-05  5.024840e-02
orbit0           1.322515e-03  3.665021e-01
orbit1           2.604092e-03  7.876531e-01
orbit2           3.677569e-03  5.519385e-01
orbit3           1.229462e-04  9.933585e-02
orbit4           5.687649e-03  1.171405e+00
orbit5           6.559479e-03  7.219286e-01
orbit6           6.913350e-03  1.242444e+00
orbit7           1.853787e-03  4.097308e-01
orbit8           2.212538e-03  5.500916e-01
orbit9           4.021113e-03  1.485448e+00
orbit10          3.230402e-03  5.397972e-01
orbit11          4.565185e-04  3.014102e-01
orbit12          1.332967e-03  3.521003e-01
orbit13          1.289083e-05  1.121119e-01
orbit14          7.103785e-05  1.232835e-01
orbit15          4.884270e-03  9.780617e-01
orbit16          1.134202e-02  1.008981e+00
orbit17          7.724726e-03  1.114236e+00
orbit18          6.348861e-03  1.694643e+00
orbit19          5.066381e-03  1.554620e+00
orbit20          1.009402e-02  1.101105e+00
orbit21          7.149719e-04  7.034420e-01
orbit22          6.292895e-03  1.272058e+00
orbit23          8.780332e-04  2.779090e-01
orbit24          3.644517e-03  1.378878e+00
orbit25          3.208589e-03  7.099761e-01
orbit26          8.563549e-04  3.099149e-01
orbit27          8.584283e-03  1.536165e+00
orbit28          3.614168e-03  1.141135e+00
orbit29          1.781303e-03  4.968326e-01
orbit30          7.922971e-04  4.757804e-01
orbit31          6.773254e-03  1.593156e+00
orbit32          4.119744e-03  4.999529e-01
orbit33          1.666300e-03  3.816228e-01
orbit34          2.432107e-03  7.692050e-01
orbit35          1.460391e-02  1.933298e+00
orbit36          1.487575e-03  8.834193e-01
orbit37          4.268842e-03  8.620997e-01
orbit38          2.399461e-03  5.416444e-01
orbit39          6.631374e-03  1.312545e+00
orbit40          2.302550e-03  4.310383e-01
orbit41          3.742007e-04  2.943987e-01
orbit42          1.804010e-04  7.918723e-02
orbit43          6.571206e-04  3.675284e-01
orbit44          7.150207e-04  1.342384e-01
orbit45          3.728225e-03  1.680715e+00
orbit46          1.754364e-03  3.835294e-01
orbit47          1.187920e-03  2.451649e-01
orbit48          5.255721e-04  1.585425e-01
orbit49          1.443463e-03  6.919043e-01
orbit50          1.130297e-03  8.439819e-01
orbit51          2.745818e-03  7.117407e-01
orbit52          2.999303e-03  7.367683e-01
orbit53          8.214619e-04  3.041931e-01
orbit54          1.626340e-03  6.478501e-01
orbit55          2.370334e-05  9.263027e-02
orbit56          3.668316e-03  1.566142e+00
orbit57          5.529811e-04  8.295195e-02
orbit58          1.186689e-04  1.165534e-01
orbit59          1.663455e-03  4.571718e-01
orbit60          5.490305e-04  8.257712e-02
orbit61          2.798573e-04  2.411944e-01
orbit62          1.197796e-03  5.692085e-01
orbit63          7.651529e-04  4.589383e-01
orbit64          9.748904e-04  2.434557e-01
orbit65          7.804124e-04  2.356852e-01
orbit66          6.841294e-04  2.010181e-01
orbit67          2.060098e-05  1.335628e-01
orbit68          4.701212e-04  2.363947e-01
orbit69          1.723224e-04  2.060714e-01
orbit70          2.375768e-04  2.274026e-01
orbit71          3.741084e-05  2.267899e-02
orbit72          8.545801e-05  2.369621e-02
AP               4.037823e-05  1.155976e-01
bet              9.392297e-03  1.971691e+00
ecc              2.973880e-04  6.161108e-01
eccrad           5.405694e-04  5.060605e-01
close            4.291779e-03  1.012261e+00
constraint       3.130921e-03  9.346369e-01
coreness         1.920828e-03  4.700688e-01
knn              1.719833e-02  3.164640e+00
hubscore         5.952523e-03  1.429370e+00
pagerank         7.369260e-03  2.710756e+00
trans            9.077525e-04  9.833348e-01
first            6.543067e-04  2.665820e-01
second           2.025208e-03  8.453297e-01
third            7.810937e-03  8.656318e-01
fourth           4.798305e-03  2.223971e+00
fifth            7.136184e-03  1.607210e+00
sixth            6.392332e-03  1.200671e+00
selfinter        6.802528e-05  2.506804e-01
V1               6.636456e-03  4.533441e+00
V2               4.300993e-03  4.858270e+00
evcent           4.532454e-03  1.252686e+00
upto_second      1.100387e-03  8.135349e-01
upto_third       2.390905e-03  8.986119e-01
upto_fourth      3.813003e-03  9.646296e-01
upto_fifth       6.737727e-03  1.214269e+00
upto_sixth       4.466391e-03  1.042205e+00
ratio1           9.470419e-03  2.956609e+00
ratio2           5.791652e-03  3.382655e+00
ratio3           6.320069e-03  1.669206e+00
ratio4           5.840594e-03  1.249364e+00
ratio5           7.601885e-03  4.066165e+00
ratio6           5.877802e-03  1.332768e+00
walktrap_vertex  2.873705e-03  2.289875e+00
bigcom1          6.384830e-05  8.905350e-02
bigcom2          2.593527e-04  3.112373e-01
bigcom3          0.000000e+00  1.973248e-18
bigcom4          5.323424e-05  2.560291e-01
bigcom5          0.000000e+00  4.553649e-19
bigcom6          0.000000e+00  9.410875e-19
bigcom8          0.000000e+00  1.890849e-18
bigcom9          3.352742e-05  7.856642e-02
bigcom10         1.073502e-04  5.779955e-01
bigcom11         1.532655e-05  6.614310e-01
bigcom12        -6.770558e-06  1.246277e-02
bigcom13         0.000000e+00  1.435484e-18
bigcom14         0.000000e+00  1.040834e-19
bigcom15         0.000000e+00  4.510281e-19
bigcom16         0.000000e+00  4.597017e-19
bigcom17         0.000000e+00  9.931292e-19
bigcom18         3.158534e-04  1.026700e+00
bigcom21         0.000000e+00  2.341877e-19
bigcom22         0.000000e+00  2.081668e-19
bigcom23         0.000000e+00  7.936360e-19
bigcom24         0.000000e+00  4.553649e-19
bigcom25         3.044631e-04  3.940683e-01
bigcom26         0.000000e+00  1.010476e-18
bigcom27         0.000000e+00  4.553649e-19
bigcom29         0.000000e+00  3.382711e-19
bigcom31         0.000000e+00  5.767956e-19
bigcom33         6.510353e-04  7.700844e-01
bigcom34         2.754062e-06  9.700599e-04
bigcom35         0.000000e+00  8.673617e-21
bigcom36         0.000000e+00  6.548581e-19
bigcom39         0.000000e+00  1.387779e-18
bigcom40         0.000000e+00  9.063930e-19
bigcom43         1.206667e-05  2.148436e-01
bigcom46         0.000000e+00  5.941428e-19
bigcom48        -1.251095e-05  9.861878e-02
bigcom49         0.000000e+00  3.469447e-20
bigcom50         0.000000e+00  4.250073e-19
bigcom52         0.000000e+00  2.602085e-19
bigcom54         0.000000e+00  4.076600e-19
bigcom56         0.000000e+00  6.808790e-19
bigcom57         1.227970e-05  3.348571e-02
bigcom58         0.000000e+00  8.500145e-19
bigcom62         7.504761e-06  2.910854e-01
bigcom63         0.000000e+00  7.025630e-19
bigcom64         0.000000e+00  1.821460e-19
bigcom65         2.370796e-05  5.360130e-01
bigcom66         0.000000e+00  3.903128e-20
bigcom68         0.000000e+00  4.423545e-19
bigcom69         0.000000e+00  4.423545e-19
bigcom70         0.000000e+00  1.418136e-18
bigcom71         0.000000e+00  1.734723e-20
bigcom72         0.000000e+00  0.000000e+00
bigcom77         0.000000e+00  5.204170e-20
bigcom79        -3.508700e-05  1.364609e-01
bigcom80         0.000000e+00  2.471981e-19
bigcom82        -3.302248e-05  2.697232e-01
bigcom83         0.000000e+00  3.035766e-19
bigcom86         0.000000e+00  3.469447e-20
bigcom87         0.000000e+00  6.938894e-20
bigcom88         9.904070e-05  3.674498e-01
bigcom90         0.000000e+00  8.673617e-20
bigcom92         0.000000e+00  1.474515e-19
bigcom94         0.000000e+00  3.382711e-19
bigcom96         0.000000e+00  2.255141e-19
bigcom98         0.000000e+00  6.245005e-19
bigcom99         0.000000e+00  3.946496e-19
bigcom100        0.000000e+00  9.540979e-20
bigcom102        0.000000e+00  1.170938e-19
bigcom103        0.000000e+00  1.387779e-19
bigcom104        0.000000e+00  5.334275e-19
bigcom107        0.000000e+00  1.778092e-19
bigcom108        0.000000e+00  6.071532e-20
bigcom109        0.000000e+00  1.010476e-18
bigcom110        1.536588e-05  3.869815e-01
bigcom125        0.000000e+00  6.418477e-19
bigcom133        0.000000e+00  1.214306e-19
bigcom141        0.000000e+00  5.074066e-19
bigcom142        0.000000e+00  2.081668e-19
bigcom143        0.000000e+00  7.849624e-19
bigcom145        0.000000e+00  2.905662e-19
bigcom158        0.000000e+00  2.775558e-19
bigcom162        0.000000e+00  3.295975e-19
bigcom177        1.487427e-05  3.200042e-01
bigcom194        0.000000e+00  1.040834e-19
bigcom208        0.000000e+00  2.992398e-19
bigcom220        0.000000e+00  4.423545e-19
bigcom227        0.000000e+00  1.214306e-19
bigcom229        0.000000e+00  1.474515e-19
bigcom247        0.000000e+00  3.035766e-19
bigcom252        0.000000e+00  9.540979e-20
bigcom255       -2.451302e-05  3.124588e-01
bigcom258        0.000000e+00  5.377643e-19
bigcom266        0.000000e+00  3.816392e-19
bigcom269        0.000000e+00  2.905662e-19
bigcom273        0.000000e+00  2.602085e-20
bigcom274        0.000000e+00  6.505213e-20
bigcom276       -3.966595e-06  5.392550e-01
bigcom284        0.000000e+00  1.734723e-20
bigcom290        0.000000e+00  1.049508e-18
bigcom292        0.000000e+00  3.729655e-19
bigcom294        0.000000e+00  6.071532e-20
bigcom295       -2.491181e-06  2.947133e-01
bigcom296        0.000000e+00  9.974660e-20
bigcom297       -1.824307e-05  3.559057e-01
bigcom302        0.000000e+00  3.252607e-19
bigcom303        0.000000e+00  8.760354e-19
bigcom307        0.000000e+00  4.683753e-19
bigcom311        0.000000e+00  1.778092e-19
bigcom313        0.000000e+00  8.673617e-21
bigcom318        4.618490e-06  4.512871e-02
bigcom326        0.000000e+00  8.023096e-19
bigcom332        0.000000e+00  2.688821e-19
bigcom340        0.000000e+00  1.040834e-19
bigcom341        0.000000e+00  2.688821e-19
bigcom345       -1.379841e-05  5.416968e-01
bigcom347        0.000000e+00  0.000000e+00
bigcom360        0.000000e+00  7.546047e-19
bigcom365        0.000000e+00  1.908196e-19
bigcom366        0.000000e+00  2.428613e-19
bigcom370       -1.614795e-05  6.364404e-01
bigcom387        0.000000e+00  3.209238e-19
bigcom390        0.000000e+00  2.341877e-19
bigcom398        0.000000e+00  1.908196e-19
bigcom408        0.000000e+00  9.540979e-20
bigcom417        0.000000e+00  3.295975e-19
bigcom419       -1.872496e-05  4.309328e-01
bigcom424        0.000000e+00  2.081668e-19
bigcom441        0.000000e+00  1.734723e-20
bigcom445        0.000000e+00  1.604619e-19
bigcom468        0.000000e+00  4.336809e-20
spin_vertex      4.272757e-03  2.382552e+00
membership_s1    0.000000e+00  2.775558e-19
membership_s3   -1.878970e-05  1.419766e-01
membership_s4    7.213911e-04  9.287265e-01
membership_s5    0.000000e+00  6.288373e-19
membership_s6    0.000000e+00  2.515349e-19
membership_s7    0.000000e+00  1.582935e-18
membership_s8    4.499599e-05  3.025213e-01
membership_s9   -8.623845e-06  1.873549e-01
membership_s10   5.788991e-05  2.589309e-01
membership_s11   7.511332e-06  7.889272e-02
membership_s12   2.437344e-04  6.631800e-01
membership_s13   0.000000e+00  5.421011e-19
membership_s14   0.000000e+00  1.214306e-19
membership_s16   4.039549e-04  5.202511e-01
membership_s17   0.000000e+00  1.049508e-18
membership_s18   0.000000e+00  1.396452e-18
membership_s19   3.117680e-05  3.814942e-02
membership_s20   2.112251e-04  2.026597e-01
membership_s21   1.072445e-04  3.636136e-01
membership_s22   0.000000e+00  2.168404e-19
membership_s23   3.325118e-05  2.297416e-01
membership_s24   0.000000e+00  7.762888e-19
membership_s25   0.000000e+00  5.637851e-19
membership_s26   3.962871e-05  1.514937e-01
membership_s27   0.000000e+00  3.512815e-19
membership_s28   0.000000e+00  5.724587e-19
membership_s30   0.000000e+00  6.895526e-19
membership_s31   5.050464e-05  2.121774e-01
membership_s32   1.747189e-06  1.307587e-01
membership_s33   1.420612e-04  4.177078e-01
membership_s34   0.000000e+00  2.602085e-19
membership_s35   0.000000e+00  6.245005e-19
membership_s36   0.000000e+00  1.821460e-19
membership_s37  -4.039934e-06  4.852140e-01
membership_s38   2.233940e-04  5.814319e-01
adhesion         9.034571e-03  2.834087e+00
cohesion         1.178745e-02  3.046337e+00
inner            2.770864e-03  3.212680e+00
outer            8.913176e-03  4.290284e+00
ioratio          6.088509e-03  2.965679e+00
comsize          6.678155e-03  4.745641e+00
[1] "Dataset: all_targets Model GLM, run: 5 of 10 2015-06-08 09:03:49"
[1] "glmnet variable coefficients"
                         [,1]          [,2]
(Intercept)     -3.916779e+00 -6.082706e+00
graph0           7.527197e-41  2.319395e-03
graph1          -7.534167e-43 -1.143732e-05
graph2          -4.299810e-41  7.418033e-04
graph3          -2.032570e-44  1.778353e-07
graph4          -1.967546e-44 -2.839311e-07
graph5          -1.434108e-42 -8.106071e-06
graph6          -3.468582e-43 -7.377399e-07
graph7          -2.179494e-42 -2.369783e-05
graph8          -1.607263e-41 -2.013170e-04
graph9          -6.032622e-46 -2.913153e-10
graph10         -2.507031e-46 -8.172231e-10
graph11         -3.362460e-46 -2.742427e-09
graph12         -6.582694e-45 -1.962471e-08
graph13         -1.334528e-44  9.209493e-08
graph14         -5.819974e-45 -3.444613e-08
graph15         -2.793008e-43  1.845394e-07
graph16         -4.865575e-45 -3.644713e-08
graph17         -1.374073e-44 -3.930450e-08
graph18         -9.072849e-43 -7.083531e-06
graph19         -5.871787e-44 -3.673721e-07
graph20         -8.284379e-44 -2.410303e-07
graph21         -2.212176e-43 -3.248949e-07
graph22         -7.119194e-44  3.711584e-07
graph23         -1.465954e-43 -1.215535e-06
graph24         -4.156501e-43 -2.395496e-06
graph25         -8.533730e-43 -4.403764e-06
graph26         -4.723203e-43 -4.613804e-06
graph27         -2.480352e-42 -1.812363e-05
graph28         -1.552643e-42 -1.524150e-05
graph29         -6.655570e-42  2.129922e-05
orbit0           7.527197e-41  2.307193e-03
orbit1          -3.556313e-42 -1.954141e-05
orbit2          -6.241245e-43 -1.530904e-05
orbit3          -4.299810e-41  7.407169e-04
orbit4          -8.956498e-44  8.062905e-07
orbit5          -2.378611e-44  2.028531e-07
orbit6          -1.082798e-43 -8.098141e-07
orbit7          -1.084407e-44 -2.518238e-07
orbit8          -1.434108e-42 -8.125997e-06
orbit9          -7.698392e-42 -4.477017e-05
orbit10         -7.673671e-43 -4.914021e-06
orbit11         -3.703549e-43  2.631902e-06
orbit12         -1.475659e-41 -9.688700e-05
orbit13         -1.752501e-42 -2.364206e-05
orbit14         -1.607263e-41 -1.991984e-04
orbit15         -5.598334e-45 -9.051887e-08
orbit16         -6.098419e-46  4.426260e-09
orbit17         -3.352713e-45  1.453665e-10
orbit18         -1.618086e-45  1.208237e-08
orbit19         -2.710454e-45 -5.378572e-10
orbit20         -1.117275e-45 -3.417259e-09
orbit21         -2.300132e-46 -1.802575e-09
orbit22         -1.724431e-45 -5.926495e-09
orbit23         -1.484310e-46 -2.386912e-09
orbit24         -8.618958e-44 -9.884270e-07
orbit25         -4.685555e-44 -2.777019e-07
orbit26         -5.450970e-45  1.414183e-08
orbit27         -2.024221e-43 -2.185005e-06
orbit28         -5.346608e-44 -5.765186e-08
orbit29         -3.224741e-44  3.599063e-07
orbit30         -2.852507e-44  3.598588e-07
orbit31         -6.361380e-44  1.331517e-07
orbit32         -1.529497e-44 -2.100554e-07
orbit33         -3.488596e-45 -5.249733e-09
orbit34         -2.793008e-43  1.873092e-07
orbit35         -1.658314e-43  2.833863e-07
orbit36         -1.201344e-44 -7.563873e-08
orbit37         -2.677006e-44 -3.447928e-07
orbit38         -4.599017e-45 -1.821935e-08
orbit39         -5.155790e-43 -6.916768e-07
orbit40         -1.018000e-43  1.611114e-07
orbit41         -2.148813e-44 -1.879545e-07
orbit42         -1.189097e-44 -4.090116e-08
orbit43         -1.779998e-42 -1.887556e-05
orbit44         -1.126021e-42  1.599074e-06
orbit45         -1.862924e-42 -2.431027e-05
orbit46         -3.861413e-43  4.515840e-06
orbit47         -1.807136e-43 -1.502379e-06
orbit48         -7.359346e-44 -6.318546e-07
orbit49         -4.516172e-43  5.674495e-06
orbit50         -5.819885e-44 -9.368294e-07
orbit51         -6.758307e-43 -3.542909e-06
orbit52         -1.451389e-42 -5.278887e-06
orbit53         -3.172181e-43  9.455321e-07
orbit54         -4.674338e-43  1.394999e-05
orbit55         -4.644887e-44 -5.289296e-07
orbit56         -7.033987e-42 -1.824337e-05
orbit57         -1.974285e-43 -2.182360e-06
orbit58         -2.187575e-43 -7.944211e-07
orbit59         -3.156343e-42 -2.776325e-05
orbit60         -7.560714e-43 -4.100198e-06
orbit61         -5.981604e-43 -9.693689e-07
orbit62         -8.519967e-42 -1.299150e-04
orbit63         -1.022323e-42  1.082003e-05
orbit64         -1.876235e-42 -2.488043e-05
orbit65         -1.158425e-41 -6.365025e-05
orbit66         -1.630125e-42 -1.681609e-05
orbit67         -4.401205e-43 -4.716310e-06
orbit68         -3.295807e-42 -1.651936e-05
orbit69         -5.445689e-42 -7.427523e-05
orbit70         -3.393943e-42  1.949747e-04
orbit71         -1.854064e-42 -3.644497e-05
orbit72         -6.655570e-42  2.121040e-05
AP               3.192260e-39 -7.772624e-02
bet              3.118525e-45 -1.533705e-07
ecc             -3.897976e-40  3.507752e-02
eccrad          -2.728583e-39  2.448239e-01
close            5.653173e-38  5.636243e-01
constraint      -1.674065e-38 -2.804706e-01
coreness         7.320964e-40  7.193874e-03
knn             -1.312325e-40 -9.754080e-04
hubscore        -6.611968e-38 -6.342948e-01
pagerank        -4.957423e-38 -1.821760e+00
trans           -2.688328e-39  3.399786e-02
first            7.527197e-41  2.319305e-03
second          -4.178816e-42 -7.587126e-05
third            1.249563e-42  2.554342e-05
fourth           5.268850e-43 -3.736841e-05
fifth           -5.492663e-43  1.501551e-05
sixth           -3.152082e-42 -4.805257e-05
selfinter       -7.266459e-39 -1.639763e-01
V1              -3.258775e-38  7.319897e-01
V2              -1.510606e-38  5.278704e-02
evcent          -6.687728e-38 -6.110692e-01
upto_second     -3.659015e-42 -6.376423e-05
upto_third       8.096721e-43  1.695739e-05
upto_fourth      7.140764e-43 -2.396969e-06
upto_fifth       2.522875e-42  3.590162e-05
upto_sixth       4.482834e-42  4.471416e-05
ratio1          -1.353703e-40 -8.490049e-04
ratio2           1.371852e-40  1.249727e-03
ratio3          -3.835696e-40 -3.886934e-03
ratio4          -8.548899e-40  5.168630e-03
ratio5          -1.704161e-39 -2.059084e-02
ratio6          -4.325577e-42 -7.238542e-05
walktrap_vertex -8.178060e-39 -9.004980e-02
bigcom1         -1.596803e-38 -1.678158e-01
bigcom2          6.220895e-39  3.113522e-02
bigcom3         -2.015190e-38 -6.102190e-01
bigcom4         -4.088483e-39 -1.370502e-01
bigcom5         -1.973573e-38 -7.656771e-01
bigcom6         -1.979585e-38 -6.731114e-01
bigcom8         -1.994572e-38 -5.342666e-01
bigcom9          3.257563e-39  1.786852e-01
bigcom10         1.650143e-38  3.645541e-01
bigcom11         1.488170e-37  9.536473e-01
bigcom12         4.907290e-40 -2.506464e-02
bigcom13        -1.986240e-38 -7.105546e-01
bigcom14        -1.972774e-38 -6.742763e-01
bigcom15        -1.972973e-38 -7.146323e-01
bigcom16        -1.974772e-38 -7.623400e-01
bigcom17        -1.974572e-38 -6.852266e-01
bigcom18         7.267951e-38  7.948851e-01
bigcom21        -1.972374e-38 -6.274402e-01
bigcom22        -1.972374e-38 -6.559686e-01
bigcom23        -1.982604e-38 -6.408601e-01
bigcom24        -1.972973e-38 -7.521511e-01
bigcom25         2.881460e-38  1.196924e-01
bigcom26        -1.973373e-38 -6.805342e-01
bigcom27        -1.973772e-38 -7.097621e-01
bigcom29        -1.976173e-38 -6.264848e-01
bigcom31        -1.975372e-38 -7.321782e-01
bigcom33         2.075148e-38  2.778887e-01
bigcom34        -1.293725e-38 -3.230897e-01
bigcom35        -1.972774e-38 -5.239791e-01
bigcom36        -1.972374e-38 -3.529191e-01
bigcom39        -1.974572e-38 -7.247335e-01
bigcom40        -1.972774e-38 -6.589940e-01
bigcom43         2.255437e-39  6.716715e-02
bigcom46        -1.973573e-38 -6.299729e-01
bigcom48         3.793444e-39  2.871771e-02
bigcom49        -1.972374e-38 -6.451511e-01
bigcom50        -1.973573e-38 -4.232004e-01
bigcom52        -1.972973e-38 -5.455752e-01
bigcom54        -1.972973e-38 -6.338358e-01
bigcom56        -1.979384e-38 -6.434502e-01
bigcom57        -1.184806e-38 -1.601110e-01
bigcom58        -1.972374e-38 -6.948492e-01
bigcom62         2.625833e-38  3.832909e-01
bigcom63        -1.975773e-38 -3.998194e-01
bigcom64        -1.971975e-38 -5.018803e-01
bigcom65         7.664909e-38  7.416767e-01
bigcom66        -1.972774e-38 -3.122506e-01
bigcom68        -1.972574e-38 -7.929623e-01
bigcom69        -1.972374e-38 -5.606393e-01
bigcom70        -1.975773e-38 -4.792441e-01
bigcom71        -1.972574e-38 -5.305207e-01
bigcom72        -1.972175e-38 -7.339510e-01
bigcom77        -1.972973e-38 -6.156594e-01
bigcom79         2.426009e-38  2.109237e-01
bigcom80        -1.975372e-38 -4.586565e-01
bigcom82         8.137862e-38  6.555027e-01
bigcom83        -1.975773e-38 -3.911462e-01
bigcom86        -1.972774e-38 -4.920895e-01
bigcom87        -1.972374e-38 -5.776810e-01
bigcom88         1.581955e-38  2.747038e-01
bigcom90        -1.972574e-38 -6.303601e-01
bigcom92        -1.972574e-38 -4.018245e-01
bigcom94        -1.972973e-38 -7.326651e-01
bigcom96        -1.972374e-38 -7.613558e-01
bigcom98        -1.972973e-38 -7.151593e-01
bigcom99        -1.974372e-38 -6.566416e-01
bigcom100       -1.971975e-38 -6.531404e-01
bigcom102       -1.972574e-38 -4.860480e-01
bigcom103       -1.972574e-38 -3.740905e-01
bigcom104       -1.972374e-38 -7.230211e-01
bigcom107       -1.972175e-38 -3.347044e-01
bigcom108       -1.972374e-38 -3.541569e-01
bigcom109       -1.974972e-38 -7.254348e-01
bigcom110        9.260395e-38  6.613743e-01
bigcom125       -1.973972e-38 -5.068845e-01
bigcom133       -1.973173e-38 -6.922221e-01
bigcom141       -1.974172e-38 -4.374057e-01
bigcom142       -1.972374e-38 -7.441882e-01
bigcom143       -1.972973e-38 -6.493064e-01
bigcom145       -1.972774e-38 -5.574835e-01
bigcom158       -1.975172e-38 -4.555607e-01
bigcom162       -1.973573e-38 -7.781947e-01
bigcom177        2.426009e-38  1.230647e-01
bigcom194       -1.972374e-38 -5.030406e-01
bigcom208       -1.972973e-38 -5.966733e-01
bigcom220       -1.973173e-38 -6.308127e-01
bigcom227       -1.972774e-38 -3.591961e-01
bigcom229       -1.972574e-38 -4.626838e-01
bigcom247       -1.973373e-38 -3.812530e-01
bigcom252       -1.972175e-38 -5.965231e-01
bigcom255        1.066351e-37  8.695444e-01
bigcom258       -1.973573e-38 -7.415382e-01
bigcom266       -1.973772e-38 -6.663412e-01
bigcom269       -1.972374e-38 -6.206310e-01
bigcom273       -1.972774e-38 -6.977113e-01
bigcom274       -1.972175e-38 -7.119066e-01
bigcom276        2.329057e-37  1.638466e+00
bigcom284       -1.972175e-38 -5.449657e-01
bigcom290       -1.974372e-38 -7.467788e-01
bigcom292       -1.972774e-38 -5.530367e-01
bigcom294       -1.974172e-38 -6.158268e-01
bigcom295        4.769865e-38  5.124321e-01
bigcom296       -1.972374e-38 -7.307681e-01
bigcom297        1.823987e-37  1.231059e+00
bigcom302       -1.973173e-38 -6.168885e-01
bigcom303       -1.975172e-38 -6.357542e-01
bigcom307       -1.972374e-38 -4.218799e-01
bigcom311       -1.972774e-38 -6.276996e-01
bigcom313       -1.972175e-38 -7.047807e-01
bigcom318        1.640772e-38  2.896471e-01
bigcom326       -1.972574e-38 -6.370725e-01
bigcom332       -1.972574e-38 -5.137086e-01
bigcom340       -1.972374e-38 -3.805982e-01
bigcom341       -1.972175e-38 -6.133583e-01
bigcom345        3.170828e-37  1.678168e+00
bigcom347       -1.972175e-38 -4.376180e-01
bigcom360       -1.973373e-38 -6.757421e-01
bigcom365       -1.972574e-38 -6.677354e-01
bigcom366       -1.972374e-38 -6.162856e-01
bigcom370        1.823987e-37  1.602426e+00
bigcom387       -1.972774e-38 -6.738476e-01
bigcom390       -1.972175e-38 -7.525720e-01
bigcom398       -1.972374e-38 -4.678383e-01
bigcom408       -1.972574e-38 -7.263545e-01
bigcom417       -1.972374e-38 -6.730831e-01
bigcom419        1.823987e-37  1.317874e+00
bigcom424       -1.972574e-38 -6.352491e-01
bigcom441       -1.972574e-38 -7.994588e-01
bigcom445       -1.972374e-38 -7.326472e-01
bigcom468       -1.972374e-38 -6.459920e-01
spin_vertex     -2.686586e-38 -2.070010e-01
membership_s1   -1.972574e-38 -3.738422e-01
membership_s3   -5.434193e-39 -4.612946e-02
membership_s4    1.791552e-38  3.154321e-01
membership_s5   -1.973173e-38 -4.661519e-01
membership_s6   -1.973772e-38 -4.781468e-01
membership_s7   -1.978379e-38 -5.193693e-01
membership_s8   -9.563815e-39 -1.226722e-01
membership_s9    1.786228e-39  1.466118e-01
membership_s10  -1.332387e-38 -2.515363e-01
membership_s11  -6.472714e-39 -1.026555e-01
membership_s12   1.421953e-38  2.093790e-01
membership_s13  -1.980389e-38 -4.939703e-01
membership_s14  -1.974372e-38 -5.562282e-01
membership_s16   1.967520e-38  2.188277e-01
membership_s17  -1.977376e-38 -5.259934e-01
membership_s18  -1.979786e-38 -4.853209e-01
membership_s19  -1.150236e-38 -2.036585e-01
membership_s20  -1.517886e-38 -8.813658e-02
membership_s21   5.830529e-39  1.315055e-02
membership_s22  -1.973173e-38 -5.221147e-01
membership_s23  -4.701343e-39 -9.988756e-03
membership_s24  -1.975372e-38 -5.397859e-01
membership_s25  -1.973972e-38 -5.925138e-01
membership_s26   3.983199e-39  9.643404e-02
membership_s27  -1.974572e-38 -4.868734e-01
membership_s28  -1.976574e-38 -5.685185e-01
membership_s30  -1.977978e-38 -6.037318e-01
membership_s31   6.602899e-39  1.769092e-01
membership_s32   2.532865e-39  1.760322e-02
membership_s33   2.438248e-39 -4.919138e-02
membership_s34  -1.972574e-38 -5.180627e-01
membership_s35  -1.972774e-38 -6.001739e-01
membership_s36  -1.972574e-38 -5.167320e-01
membership_s37   5.653084e-39  7.038013e-02
membership_s38  -9.344927e-40 -7.470628e-03
adhesion         6.667151e-42  1.726228e-05
cohesion        -1.333431e-41 -3.490885e-05
inner            1.409003e-42  6.132844e-05
outer            7.940693e-42  5.713533e-05
ioratio          7.003106e-38  2.060199e-01
comsize          9.036735e-42  3.324091e-05
[1] "Dataset: all_targets Model GBM, run: 6 of 10 2015-06-08 09:06:00"
Iter   TrainDeviance   ValidDeviance   StepSize   Improve
     1        0.1801             nan     0.0100    0.0001
     2        0.1792             nan     0.0100    0.0000
     3        0.1779             nan     0.0100    0.0000
     4        0.1766             nan     0.0100    0.0000
     5        0.1752             nan     0.0100   -0.0000
     6        0.1739             nan     0.0100   -0.0000
     7        0.1729             nan     0.0100   -0.0000
     8        0.1721             nan     0.0100    0.0000
     9        0.1712             nan     0.0100   -0.0000
    10        0.1703             nan     0.0100   -0.0000
    20        0.1625             nan     0.0100   -0.0000
    40        0.1504             nan     0.0100   -0.0000
    60        0.1420             nan     0.0100    0.0000
    80        0.1352             nan     0.0100   -0.0000
   100        0.1296             nan     0.0100   -0.0000
   120        0.1245             nan     0.0100   -0.0000
   140        0.1204             nan     0.0100   -0.0000
   160        0.1165             nan     0.0100    0.0000
   180        0.1128             nan     0.0100   -0.0000
   200        0.1092             nan     0.0100    0.0000
   220        0.1058             nan     0.0100   -0.0000
   240        0.1024             nan     0.0100    0.0000
   260        0.0994             nan     0.0100   -0.0000
   280        0.0965             nan     0.0100   -0.0000
   300        0.0939             nan     0.0100   -0.0000
   318        0.0918             nan     0.0100   -0.0000

[1] "GBM variable coefficients"
                            var    rel.inf
V1                           V1 5.22250130
comsize                 comsize 3.79034924
V2                           V2 3.60791268
outer                     outer 3.51290622
ratio5                   ratio5 3.48857105
ratio2                   ratio2 3.25979385
knn                         knn 2.94748738
inner                     inner 2.35308679
spin_vertex         spin_vertex 2.34346021
adhesion               adhesion 2.19471495
walktrap_vertex walktrap_vertex 2.09877516
fourth                   fourth 1.60706574
pagerank               pagerank 1.50633408
graph10                 graph10 1.48277202
ratio1                   ratio1 1.41043696
graph4                   graph4 1.32245649
graph1                   graph1 1.31333678
graph16                 graph16 1.28479779
bet                         bet 1.28087239
orbit19                 orbit19 1.16612387
graph11                 graph11 1.15825348
cohesion               cohesion 1.13370160
orbit18                 orbit18 1.12288556
graph19                 graph19 1.11271979
graph6                   graph6 1.09249693
graph12                 graph12 1.04948391
graph23                 graph23 1.01748471
orbit56                 orbit56 0.99744229
orbit35                 orbit35 0.94490924
graph14                 graph14 0.89545600
orbit16                 orbit16 0.89395962
orbit20                 orbit20 0.88368097
constraint           constraint 0.86922249
graph0                   graph0 0.84642669
graph20                 graph20 0.83373227
graph13                 graph13 0.82431847
ioratio                 ioratio 0.81830115
orbit36                 orbit36 0.73406527
orbit17                 orbit17 0.72764938
graph3                   graph3 0.71637495
orbit27                 orbit27 0.68644348
membership_s4     membership_s4 0.68299038
orbit45                 orbit45 0.62985411
orbit30                 orbit30 0.61389492
hubscore               hubscore 0.60798129
graph18                 graph18 0.59753416
graph17                 graph17 0.59357846
ratio6                   ratio6 0.59019114
bigcom11               bigcom11 0.58992373
graph21                 graph21 0.58580345
orbit4                   orbit4 0.57580924
orbit22                 orbit22 0.57012145
orbit28                 orbit28 0.56600493
ratio4                   ratio4 0.56009499
orbit15                 orbit15 0.55715437
close                     close 0.55623118
graph5                   graph5 0.55556846
orbit52                 orbit52 0.55382150
orbit37                 orbit37 0.55123093
bigcom18               bigcom18 0.53840604
orbit5                   orbit5 0.51497216
orbit9                   orbit9 0.51291968
orbit51                 orbit51 0.50646588
bigcom33               bigcom33 0.50060440
orbit50                 orbit50 0.48338050
fifth                     fifth 0.47739716
orbit39                 orbit39 0.44969013
graph2                   graph2 0.43815112
bigcom87               bigcom87 0.43213859
orbit31                 orbit31 0.43025897
ratio3                   ratio3 0.42959882
trans                     trans 0.42876650
orbit24                 orbit24 0.42725324
graph25                 graph25 0.42186998
bigcom370             bigcom370 0.42001996
graph9                   graph9 0.41943383
orbit53                 orbit53 0.40949190
graph15                 graph15 0.40118496
sixth                     sixth 0.38572301
orbit62                 orbit62 0.37725559
bigcom419             bigcom419 0.37457989
bigcom65               bigcom65 0.36845345
upto_sixth           upto_sixth 0.35334475
coreness               coreness 0.35296490
orbit49                 orbit49 0.35260947
graph7                   graph7 0.33807758
membership_s12   membership_s12 0.33619135
third                     third 0.32091238
bigcom390             bigcom390 0.31172090
bigcom25               bigcom25 0.30406794
bigcom10               bigcom10 0.29986272
bigcom68               bigcom68 0.29135468
orbit47                 orbit47 0.28999193
bigcom276             bigcom276 0.28399031
orbit29                 orbit29 0.27286865
orbit54                 orbit54 0.27166938
ecc                         ecc 0.27027788
orbit38                 orbit38 0.25866360
orbit41                 orbit41 0.25185098
membership_s37   membership_s37 0.25116445
bigcom297             bigcom297 0.23628168
orbit1                   orbit1 0.23002298
orbit64                 orbit64 0.22510487
second                   second 0.22345359
orbit32                 orbit32 0.21466445
bigcom82               bigcom82 0.21414726
orbit6                   orbit6 0.21000404
graph26                 graph26 0.20717143
bigcom110             bigcom110 0.19821047
membership_s38   membership_s38 0.19655428
bigcom255             bigcom255 0.19181192
upto_fifth           upto_fifth 0.19070596
graph22                 graph22 0.18140000
orbit63                 orbit63 0.17578562
orbit21                 orbit21 0.16384356
orbit44                 orbit44 0.15649836
bigcom88               bigcom88 0.15543242
bigcom2                 bigcom2 0.14595132
membership_s16   membership_s16 0.14498408
membership_s31   membership_s31 0.14264270
orbit11                 orbit11 0.13918661
orbit61                 orbit61 0.13801447
orbit10                 orbit10 0.13715839
orbit2                   orbit2 0.13438366
membership_s21   membership_s21 0.13109855
selfinter             selfinter 0.13107470
bigcom48               bigcom48 0.12913936
orbit13                 orbit13 0.11958035
bigcom4                 bigcom4 0.11758038
upto_third           upto_third 0.11173959
upto_second         upto_second 0.10990212
orbit40                 orbit40 0.10418991
membership_s18   membership_s18 0.10068084
bigcom79               bigcom79 0.09972982
bigcom62               bigcom62 0.09850342
evcent                   evcent 0.09592559
orbit33                 orbit33 0.08862958
membership_s3     membership_s3 0.08670341
graph8                   graph8 0.08221195
orbit25                 orbit25 0.08175844
graph27                 graph27 0.07852190
orbit43                 orbit43 0.07726551
AP                           AP 0.07472513
orbit46                 orbit46 0.07108593
bigcom43               bigcom43 0.06917651
orbit26                 orbit26 0.06593552
orbit60                 orbit60 0.06547791
membership_s23   membership_s23 0.06415866
membership_s33   membership_s33 0.06386591
orbit58                 orbit58 0.05990422
orbit69                 orbit69 0.05753435
orbit59                 orbit59 0.05679987
bigcom1                 bigcom1 0.05402547
upto_fourth         upto_fourth 0.04933741
membership_s20   membership_s20 0.04344515
orbit68                 orbit68 0.04205975
membership_s10   membership_s10 0.03841027
orbit48                 orbit48 0.03487482
orbit57                 orbit57 0.02975297
orbit12                 orbit12 0.02694657
bigcom295             bigcom295 0.02662650
membership_s19   membership_s19 0.02434026
orbit66                 orbit66 0.02084762
membership_s9     membership_s9 0.01912075
orbit65                 orbit65 0.01821702
graph24                 graph24 0.01538125
orbit42                 orbit42 0.01417285
bigcom318             bigcom318 0.01345327
membership_s32   membership_s32 0.01174121
bigcom12               bigcom12 0.01059482
orbit7                   orbit7 0.01018696
graph28                 graph28 0.00000000
graph29                 graph29 0.00000000
orbit0                   orbit0 0.00000000
orbit3                   orbit3 0.00000000
orbit8                   orbit8 0.00000000
orbit14                 orbit14 0.00000000
orbit23                 orbit23 0.00000000
orbit34                 orbit34 0.00000000
orbit55                 orbit55 0.00000000
orbit67                 orbit67 0.00000000
orbit70                 orbit70 0.00000000
orbit71                 orbit71 0.00000000
orbit72                 orbit72 0.00000000
eccrad                   eccrad 0.00000000
first                     first 0.00000000
bigcom3                 bigcom3 0.00000000
bigcom5                 bigcom5 0.00000000
bigcom6                 bigcom6 0.00000000
bigcom8                 bigcom8 0.00000000
bigcom9                 bigcom9 0.00000000
bigcom13               bigcom13 0.00000000
bigcom14               bigcom14 0.00000000
bigcom15               bigcom15 0.00000000
bigcom16               bigcom16 0.00000000
bigcom17               bigcom17 0.00000000
bigcom21               bigcom21 0.00000000
bigcom22               bigcom22 0.00000000
bigcom23               bigcom23 0.00000000
bigcom24               bigcom24 0.00000000
bigcom26               bigcom26 0.00000000
bigcom27               bigcom27 0.00000000
bigcom29               bigcom29 0.00000000
bigcom31               bigcom31 0.00000000
bigcom34               bigcom34 0.00000000
bigcom35               bigcom35 0.00000000
bigcom36               bigcom36 0.00000000
bigcom39               bigcom39 0.00000000
bigcom40               bigcom40 0.00000000
bigcom46               bigcom46 0.00000000
bigcom49               bigcom49 0.00000000
bigcom50               bigcom50 0.00000000
bigcom52               bigcom52 0.00000000
bigcom54               bigcom54 0.00000000
bigcom56               bigcom56 0.00000000
bigcom57               bigcom57 0.00000000
bigcom58               bigcom58 0.00000000
bigcom63               bigcom63 0.00000000
bigcom64               bigcom64 0.00000000
bigcom66               bigcom66 0.00000000
bigcom69               bigcom69 0.00000000
bigcom70               bigcom70 0.00000000
bigcom71               bigcom71 0.00000000
bigcom72               bigcom72 0.00000000
bigcom77               bigcom77 0.00000000
bigcom80               bigcom80 0.00000000
bigcom83               bigcom83 0.00000000
bigcom86               bigcom86 0.00000000
bigcom90               bigcom90 0.00000000
bigcom92               bigcom92 0.00000000
bigcom94               bigcom94 0.00000000
bigcom96               bigcom96 0.00000000
bigcom98               bigcom98 0.00000000
bigcom99               bigcom99 0.00000000
bigcom100             bigcom100 0.00000000
bigcom102             bigcom102 0.00000000
bigcom103             bigcom103 0.00000000
bigcom104             bigcom104 0.00000000
bigcom107             bigcom107 0.00000000
bigcom108             bigcom108 0.00000000
bigcom109             bigcom109 0.00000000
bigcom125             bigcom125 0.00000000
bigcom133             bigcom133 0.00000000
bigcom141             bigcom141 0.00000000
bigcom142             bigcom142 0.00000000
bigcom143             bigcom143 0.00000000
bigcom145             bigcom145 0.00000000
bigcom158             bigcom158 0.00000000
bigcom162             bigcom162 0.00000000
bigcom177             bigcom177 0.00000000
bigcom194             bigcom194 0.00000000
bigcom208             bigcom208 0.00000000
bigcom220             bigcom220 0.00000000
bigcom227             bigcom227 0.00000000
bigcom229             bigcom229 0.00000000
bigcom247             bigcom247 0.00000000
bigcom252             bigcom252 0.00000000
bigcom258             bigcom258 0.00000000
bigcom266             bigcom266 0.00000000
bigcom269             bigcom269 0.00000000
bigcom273             bigcom273 0.00000000
bigcom274             bigcom274 0.00000000
bigcom284             bigcom284 0.00000000
bigcom290             bigcom290 0.00000000
bigcom292             bigcom292 0.00000000
bigcom294             bigcom294 0.00000000
bigcom296             bigcom296 0.00000000
bigcom302             bigcom302 0.00000000
bigcom303             bigcom303 0.00000000
bigcom307             bigcom307 0.00000000
bigcom311             bigcom311 0.00000000
bigcom313             bigcom313 0.00000000
bigcom326             bigcom326 0.00000000
bigcom332             bigcom332 0.00000000
bigcom340             bigcom340 0.00000000
bigcom341             bigcom341 0.00000000
bigcom345             bigcom345 0.00000000
bigcom347             bigcom347 0.00000000
bigcom360             bigcom360 0.00000000
bigcom365             bigcom365 0.00000000
bigcom366             bigcom366 0.00000000
bigcom387             bigcom387 0.00000000
bigcom398             bigcom398 0.00000000
bigcom408             bigcom408 0.00000000
bigcom417             bigcom417 0.00000000
bigcom424             bigcom424 0.00000000
bigcom441             bigcom441 0.00000000
bigcom445             bigcom445 0.00000000
bigcom468             bigcom468 0.00000000
membership_s1     membership_s1 0.00000000
membership_s5     membership_s5 0.00000000
membership_s6     membership_s6 0.00000000
membership_s7     membership_s7 0.00000000
membership_s8     membership_s8 0.00000000
membership_s11   membership_s11 0.00000000
membership_s13   membership_s13 0.00000000
membership_s14   membership_s14 0.00000000
membership_s17   membership_s17 0.00000000
membership_s22   membership_s22 0.00000000
membership_s24   membership_s24 0.00000000
membership_s25   membership_s25 0.00000000
membership_s26   membership_s26 0.00000000
membership_s27   membership_s27 0.00000000
membership_s28   membership_s28 0.00000000
membership_s30   membership_s30 0.00000000
membership_s34   membership_s34 0.00000000
membership_s35   membership_s35 0.00000000
membership_s36   membership_s36 0.00000000
[1] "Dataset: all_targets Model RF, run: 6 of 10 2015-06-08 09:10:27"
     |      Out-of-bag   |
Tree |      MSE  %Var(y) |
   1 |  0.03757   210.69 |
   2 |  0.03322   186.29 |
   3 |  0.03642   204.26 |
   4 |  0.03442   193.03 |
   5 |  0.03151   176.70 |
   6 |  0.03008   168.68 |
   7 |  0.02855   160.09 |
   8 |  0.02701   151.48 |
   9 |  0.02633   147.67 |
  10 |  0.02513   140.95 |
  11 |  0.02474   138.76 |
  12 |  0.02397   134.43 |
  13 |  0.02333   130.86 |
  14 |    0.023   129.01 |
  15 |  0.02257   126.57 |
  16 |  0.02216   124.27 |
  17 |  0.02184   122.45 |
  18 |  0.02165   121.43 |
  19 |  0.02161   121.17 |
  20 |  0.02147   120.42 |
  21 |   0.0213   119.44 |
  22 |  0.02115   118.61 |
  23 |  0.02105   118.05 |
  24 |  0.02093   117.40 |
  25 |  0.02085   116.91 |
  26 |  0.02072   116.19 |
  27 |  0.02064   115.76 |
  28 |   0.0205   114.96 |
  29 |  0.02043   114.59 |
  30 |  0.02032   113.96 |
  31 |  0.02022   113.37 |
  32 |  0.02014   112.93 |
  33 |  0.02009   112.67 |
  34 |  0.02001   112.21 |
  35 |  0.01995   111.87 |
  36 |  0.01988   111.48 |
  37 |  0.01984   111.27 |
  38 |  0.01983   111.21 |
  39 |  0.01984   111.27 |
  40 |  0.01984   111.27 |
  41 |  0.01979   110.97 |
  42 |  0.01972   110.57 |
  43 |  0.01972   110.56 |
  44 |  0.01969   110.40 |
  45 |  0.01967   110.28 |
  46 |  0.01968   110.38 |
  47 |  0.01964   110.12 |
  48 |  0.01964   110.16 |
  49 |   0.0196   109.91 |
  50 |   0.0196   109.93 |
  51 |  0.01958   109.79 |
  52 |  0.01957   109.77 |
  53 |  0.01956   109.71 |
  54 |  0.01952   109.44 |
  55 |  0.01951   109.39 |
  56 |  0.01949   109.29 |
  57 |  0.01945   109.09 |
  58 |  0.01944   109.03 |
  59 |  0.01945   109.10 |
  60 |  0.01943   108.98 |
  61 |  0.01938   108.70 |
  62 |  0.01938   108.66 |
  63 |  0.01935   108.53 |
  64 |  0.01935   108.53 |
  65 |  0.01935   108.49 |
  66 |  0.01934   108.45 |
  67 |  0.01932   108.33 |
  68 |  0.01931   108.30 |
  69 |  0.01929   108.19 |
  70 |  0.01931   108.30 |
  71 |  0.01931   108.28 |
  72 |   0.0193   108.21 |
  73 |  0.01927   108.07 |
  74 |  0.01926   108.00 |
  75 |  0.01924   107.87 |
  76 |  0.01923   107.84 |
  77 |  0.01921   107.74 |
  78 |   0.0192   107.65 |
  79 |  0.01919   107.61 |
  80 |  0.01917   107.52 |
  81 |  0.01915   107.42 |
  82 |  0.01915   107.42 |
  83 |  0.01913   107.30 |
  84 |  0.01913   107.27 |
  85 |  0.01911   107.18 |
  86 |  0.01913   107.27 |
  87 |   0.0191   107.12 |
  88 |  0.01911   107.17 |
  89 |  0.01911   107.19 |
  90 |  0.01912   107.20 |
  91 |  0.01911   107.17 |
  92 |  0.01911   107.18 |
  93 |   0.0191   107.13 |
  94 |   0.0191   107.09 |
  95 |  0.01909   107.04 |
  96 |  0.01907   106.94 |
  97 |  0.01907   106.95 |
  98 |  0.01907   106.93 |
  99 |  0.01906   106.90 |
 100 |  0.01905   106.81 |
[1] "Random Forest variable coefficients"
                      %IncMSE IncNodePurity
graph5           2.076584e-03  6.715358e-01
graph6           2.425394e-03  8.143804e-01
graph7           3.791304e-04  1.017881e-01
graph8           6.948518e-05  7.824256e-02
graph9           1.935989e-03  7.327117e-01
graph10          3.846933e-03  1.188300e+00
graph11          8.613261e-03  1.318341e+00
graph12          3.313262e-03  1.180917e+00
graph13          5.668949e-03  1.378601e+00
graph14          6.112224e-03  1.437878e+00
graph15          2.392866e-03  6.585438e-01
graph16          7.301030e-03  1.241625e+00
graph17          4.393152e-03  1.037094e+00
graph18          1.926130e-03  4.579071e-01
graph19          7.391135e-03  1.327443e+00
graph20          2.295521e-03  6.545925e-01
graph21          2.822699e-03  7.309791e-01
graph22          2.515330e-04  3.528711e-01
graph23          3.327166e-03  1.011238e+00
graph24          2.511848e-03  3.039310e-01
graph25          6.437234e-04  4.336020e-01
graph26          9.228933e-05  2.438679e-01
graph27          8.094170e-06  3.020885e-02
graph28          7.140581e-05  7.227166e-02
graph29          6.347015e-05  2.938426e-02
orbit0           5.517904e-04  3.149361e-01
orbit1           3.071571e-03  8.461980e-01
orbit2           9.076076e-04  2.407969e-01
orbit3           1.454541e-04  1.904331e-01
orbit4           6.944509e-03  8.344555e-01
orbit5           4.112999e-03  7.989993e-01
orbit6           4.783834e-03  1.040385e+00
orbit7           8.415895e-04  3.237310e-01
orbit8           1.554559e-03  5.033111e-01
orbit9           4.232249e-03  9.402349e-01
orbit10          2.162693e-03  3.131223e-01
orbit11          4.569235e-04  2.543002e-01
orbit12          3.794060e-04  2.914517e-01
orbit13          1.538551e-04  1.449170e-01
orbit14          7.683098e-05  9.358351e-02
orbit15          4.811184e-03  1.223168e+00
orbit16          3.677348e-03  9.136818e-01
orbit17          4.422285e-03  1.236542e+00
orbit18          7.886156e-03  1.957329e+00
orbit19          7.030985e-03  1.504964e+00
orbit20          9.970322e-03  1.061405e+00
orbit21          1.630158e-03  4.874890e-01
orbit22          9.554274e-03  1.463551e+00
orbit23          6.916626e-04  2.173435e-01
orbit24          6.795877e-03  1.181900e+00
orbit25          1.906587e-03  4.590280e-01
orbit26          1.296721e-03  2.358761e-01
orbit27          9.404982e-03  1.624967e+00
orbit28          4.197071e-03  7.632376e-01
orbit29          3.041777e-03  4.925529e-01
orbit30          1.602130e-03  5.494254e-01
orbit31          8.309529e-03  1.387144e+00
orbit32          1.162539e-03  4.899798e-01
orbit33          8.777687e-04  3.737591e-01
orbit34          2.637514e-03  6.626990e-01
orbit35          6.325413e-03  1.918494e+00
orbit36          1.725208e-03  9.277099e-01
orbit37          3.885808e-03  7.892028e-01
orbit38          3.343335e-03  4.636343e-01
orbit39          5.684909e-03  1.255425e+00
orbit40          8.795779e-04  3.257959e-01
orbit41          3.517895e-04  1.831074e-01
orbit42          1.534526e-04  1.061042e-01
orbit43          2.273573e-03  4.601780e-01
orbit44          1.131471e-03  1.609045e-01
orbit45          6.052963e-03  1.578734e+00
orbit46          7.762793e-04  2.564435e-01
orbit47          5.764932e-04  1.847907e-01
orbit48          3.762326e-04  1.371947e-01
orbit49          2.190891e-03  6.898944e-01
orbit50          1.450045e-03  4.688470e-01
orbit51          2.860195e-03  7.933704e-01
orbit52          1.671408e-03  7.025820e-01
orbit53          6.620492e-04  4.386643e-01
orbit54          5.122521e-04  5.290063e-01
orbit55          7.970726e-06  7.198993e-02
orbit56          4.424413e-03  1.633877e+00
orbit57          3.537130e-04  1.937912e-01
orbit58          1.803100e-04  1.402032e-01
orbit59          1.455648e-03  2.608106e-01
orbit60          1.143797e-04  4.109336e-02
orbit61          2.063157e-04  8.137126e-02
orbit62          4.554648e-04  5.345474e-01
orbit63          3.262741e-04  3.425721e-01
orbit64          6.065671e-04  2.879299e-01
orbit65          1.000418e-03  3.532690e-01
orbit66          2.523334e-04  2.161694e-01
orbit67          8.173774e-06  4.731583e-02
orbit68          1.570912e-05  4.713467e-02
orbit69          1.272769e-04  2.027606e-01
orbit70          5.225819e-05  1.030280e-01
orbit71          7.160592e-05  1.292110e-01
orbit72          1.423319e-04  4.142106e-02
AP               1.420953e-04  1.702567e-01
bet              3.892674e-03  1.595673e+00
ecc              3.025862e-04  5.176949e-01
eccrad           2.262611e-04  2.422604e-01
close            5.940638e-03  7.495589e-01
constraint       1.968881e-03  7.202565e-01
coreness         6.654974e-04  4.372969e-01
knn              1.366173e-02  3.068455e+00
hubscore         8.319692e-03  1.516704e+00
pagerank         6.870194e-03  2.839656e+00
trans            1.125221e-03  8.239202e-01
first            7.018183e-04  3.027011e-01
second           2.721684e-03  6.595308e-01
third            7.615643e-03  9.728896e-01
fourth           4.343663e-03  2.012821e+00
fifth            1.883683e-03  1.378862e+00
sixth            3.020513e-03  1.397715e+00
selfinter        5.122429e-05  4.477400e-01
V1               7.269629e-03  5.302438e+00
V2               5.472937e-03  4.491023e+00
evcent           7.474331e-03  1.270275e+00
upto_second      3.103541e-03  7.404510e-01
upto_third       4.640212e-03  8.031860e-01
upto_fourth      2.736065e-03  7.094692e-01
upto_fifth       3.692404e-03  9.594377e-01
upto_sixth       5.151698e-03  1.258046e+00
ratio1           1.018502e-02  3.228389e+00
ratio2           5.588597e-03  3.392115e+00
ratio3           6.484506e-03  1.521128e+00
ratio4           2.725847e-03  1.440374e+00
ratio5           7.755613e-03  4.076979e+00
ratio6           5.020906e-03  1.399568e+00
walktrap_vertex  2.168970e-03  2.130641e+00
bigcom1          1.376263e-04  1.719226e-01
bigcom2          8.651766e-05  3.021997e-01
bigcom3          0.000000e+00  6.418477e-19
bigcom4          1.115824e-04  2.544618e-01
bigcom5          0.000000e+00  0.000000e+00
bigcom6          0.000000e+00  1.387779e-19
bigcom8          0.000000e+00  3.469447e-20
bigcom9         -6.702765e-06  3.175744e-02
bigcom10         1.472750e-04  4.484485e-01
bigcom11         2.767920e-05  4.576859e-01
bigcom12        -1.090975e-05  5.727948e-03
bigcom13         0.000000e+00  8.750000e-03
bigcom14         0.000000e+00  3.469447e-20
bigcom15         0.000000e+00  0.000000e+00
bigcom16         0.000000e+00  0.000000e+00
bigcom17         0.000000e+00  3.469447e-20
bigcom18         1.413713e-04  5.931612e-01
bigcom21         0.000000e+00  0.000000e+00
bigcom22         0.000000e+00  0.000000e+00
bigcom23         0.000000e+00  0.000000e+00
bigcom24         0.000000e+00  0.000000e+00
bigcom25         1.399486e-04  4.832353e-01
bigcom26         0.000000e+00  0.000000e+00
bigcom27         0.000000e+00  1.110223e-18
bigcom29         0.000000e+00  5.551115e-19
bigcom31         0.000000e+00  0.000000e+00
bigcom33         4.701473e-04  9.201977e-01
bigcom34         0.000000e+00  1.734723e-20
bigcom35         0.000000e+00  0.000000e+00
bigcom36         0.000000e+00  0.000000e+00
bigcom39         0.000000e+00  0.000000e+00
bigcom40         0.000000e+00  0.000000e+00
bigcom43         1.170692e-05  1.904046e-01
bigcom46         0.000000e+00  1.734723e-20
bigcom48         7.901415e-07  2.957671e-01
bigcom49         0.000000e+00  0.000000e+00
bigcom50         0.000000e+00  0.000000e+00
bigcom52         0.000000e+00  0.000000e+00
bigcom54         0.000000e+00  0.000000e+00
bigcom56         0.000000e+00  3.469447e-20
bigcom57        -4.543706e-06  3.886363e-02
bigcom58         0.000000e+00  0.000000e+00
bigcom62        -3.173332e-06  2.499044e-01
bigcom63         0.000000e+00  0.000000e+00
bigcom64         0.000000e+00  0.000000e+00
bigcom65        -3.211833e-05  3.603755e-01
bigcom66         0.000000e+00  0.000000e+00
bigcom68        -1.098429e-05  2.402311e-01
bigcom69         0.000000e+00  2.775558e-19
bigcom70         0.000000e+00  2.775558e-19
bigcom71         0.000000e+00  0.000000e+00
bigcom72         0.000000e+00  0.000000e+00
bigcom77         0.000000e+00  5.551115e-19
bigcom79        -1.829622e-05  1.676570e-01
bigcom80         0.000000e+00  0.000000e+00
bigcom82        -4.535139e-05  1.856531e-01
bigcom83         0.000000e+00  0.000000e+00
bigcom86         0.000000e+00  5.551115e-19
bigcom87        -1.973093e-05  4.106193e-01
bigcom88         8.989390e-05  2.299951e-01
bigcom90         0.000000e+00  3.469447e-20
bigcom92         0.000000e+00  1.387779e-19
bigcom94         0.000000e+00  0.000000e+00
bigcom96         0.000000e+00  5.551115e-19
bigcom98         0.000000e+00  0.000000e+00
bigcom99         0.000000e+00  0.000000e+00
bigcom100        0.000000e+00  8.326673e-19
bigcom102        0.000000e+00  0.000000e+00
bigcom103        0.000000e+00  0.000000e+00
bigcom104        0.000000e+00  0.000000e+00
bigcom107        0.000000e+00  0.000000e+00
bigcom108        0.000000e+00  0.000000e+00
bigcom109        0.000000e+00  0.000000e+00
bigcom110        3.016416e-05  5.395053e-01
bigcom125        0.000000e+00  0.000000e+00
bigcom133        0.000000e+00  0.000000e+00
bigcom141        0.000000e+00  0.000000e+00
bigcom142        0.000000e+00  0.000000e+00
bigcom143        0.000000e+00  0.000000e+00
bigcom145        0.000000e+00  0.000000e+00
bigcom158        0.000000e+00  0.000000e+00
bigcom162        0.000000e+00  0.000000e+00
bigcom177        0.000000e+00  0.000000e+00
bigcom194        0.000000e+00  0.000000e+00
bigcom208        0.000000e+00  5.551115e-19
bigcom220        0.000000e+00  0.000000e+00
bigcom227        0.000000e+00  0.000000e+00
bigcom229        0.000000e+00  3.469447e-20
bigcom247        0.000000e+00  6.938894e-20
bigcom252        0.000000e+00  0.000000e+00
bigcom255       -4.725320e-06  2.858526e-01
bigcom258        0.000000e+00  3.469447e-20
bigcom266        0.000000e+00  0.000000e+00
bigcom269        0.000000e+00  0.000000e+00
bigcom273        0.000000e+00  0.000000e+00
bigcom274        0.000000e+00  2.775558e-19
bigcom276       -4.327110e-06  5.473755e-01
bigcom284        0.000000e+00  0.000000e+00
bigcom290        0.000000e+00  0.000000e+00
bigcom292        0.000000e+00  0.000000e+00
bigcom294        0.000000e+00  0.000000e+00
bigcom295        1.890060e-05  3.181889e-01
bigcom296        0.000000e+00  0.000000e+00
bigcom297       -2.534394e-05  4.307319e-01
bigcom302        0.000000e+00  0.000000e+00
bigcom303        1.356484e-05  8.571429e-03
bigcom307        0.000000e+00  0.000000e+00
bigcom311        0.000000e+00  5.551115e-19
bigcom313        0.000000e+00  0.000000e+00
bigcom318       -1.492285e-06  6.288351e-02
bigcom326        0.000000e+00  0.000000e+00
bigcom332        0.000000e+00  0.000000e+00
bigcom340        0.000000e+00  0.000000e+00
bigcom341        0.000000e+00  0.000000e+00
bigcom345        0.000000e+00  3.469447e-20
bigcom347        0.000000e+00  0.000000e+00
bigcom360        0.000000e+00  0.000000e+00
bigcom365        0.000000e+00  0.000000e+00
bigcom366        0.000000e+00  1.110223e-18
bigcom370        1.398642e-05  6.301676e-01
bigcom387        0.000000e+00  0.000000e+00
bigcom390       -4.165381e-06  6.157993e-01
bigcom398        0.000000e+00  0.000000e+00
bigcom408        0.000000e+00  0.000000e+00
bigcom417        0.000000e+00  0.000000e+00
bigcom419       -2.185061e-05  5.576066e-01
bigcom424        0.000000e+00  0.000000e+00
bigcom441        0.000000e+00  0.000000e+00
bigcom445        0.000000e+00  0.000000e+00
bigcom468        0.000000e+00  0.000000e+00
spin_vertex      1.860604e-03  2.525463e+00
membership_s1    0.000000e+00  0.000000e+00
membership_s3    1.473816e-05  2.021320e-01
membership_s4    5.049114e-04  7.579223e-01
membership_s5    0.000000e+00  3.469447e-20
membership_s6    0.000000e+00  0.000000e+00
membership_s7    0.000000e+00  3.469447e-20
membership_s8   -1.638745e-06  1.881271e-01
membership_s9   -5.195344e-06  1.137183e-01
membership_s10   4.240802e-05  2.485199e-01
membership_s11  -4.500033e-06  9.142488e-02
membership_s12   1.603407e-04  5.596652e-01
membership_s13   0.000000e+00  0.000000e+00
membership_s14   0.000000e+00  4.857226e-19
membership_s16  -1.513901e-05  3.151545e-01
membership_s17   0.000000e+00  0.000000e+00
membership_s18   4.051410e-05  2.040247e-01
membership_s19   2.211807e-05  7.942570e-02
membership_s20   2.108819e-04  1.727928e-01
membership_s21   3.439527e-05  2.910539e-01
membership_s22   0.000000e+00  0.000000e+00
membership_s23   9.153233e-05  1.862406e-01
membership_s24   0.000000e+00  0.000000e+00
membership_s25   0.000000e+00  6.938894e-19
membership_s26   1.921354e-05  2.093418e-01
membership_s27   0.000000e+00  0.000000e+00
membership_s28   0.000000e+00  0.000000e+00
membership_s30   0.000000e+00  6.938894e-20
membership_s31   4.783242e-05  2.647978e-01
membership_s32   1.841231e-05  8.812230e-02
membership_s33   1.006878e-04  2.945112e-01
membership_s34   0.000000e+00  0.000000e+00
membership_s35   0.000000e+00  0.000000e+00
membership_s36   0.000000e+00  0.000000e+00
membership_s37  -1.616554e-05  5.757333e-01
membership_s38   5.270940e-05  3.165430e-01
adhesion         1.629486e-02  2.880376e+00
cohesion         1.427389e-02  2.585049e+00
inner            2.877948e-03  3.100637e+00
outer            7.249260e-03  3.970938e+00
ioratio          8.550350e-03  2.781244e+00
comsize          3.255283e-03  4.012212e+00
[1] "Dataset: all_targets Model GLM, run: 6 of 10 2015-06-08 09:15:06"
[1] "glmnet variable coefficients"
                         [,1]          [,2]
(Intercept)     -3.990115e+00 -5.404795e+00
graph0           1.428181e-41  1.723088e-03
graph1          -1.165269e-42 -1.316445e-05
graph2          -6.213973e-41  2.405703e-04
graph3          -3.115149e-44  9.643010e-10
graph4          -2.308773e-44 -2.271643e-07
graph5          -1.521563e-42 -3.832591e-06
graph6          -4.074503e-43 -2.741923e-06
graph7          -2.327529e-42 -1.578062e-05
graph8          -1.620264e-41 -3.683150e-05
graph9          -8.259360e-46 -4.308130e-09
graph10         -3.227389e-46 -1.364243e-09
graph11         -3.678076e-46 -1.325672e-09
graph12         -7.390665e-45 -4.963459e-08
graph13         -1.647198e-44 -4.591197e-09
graph14         -6.360624e-45 -5.285640e-08
graph15         -3.279043e-43 -8.188786e-07
graph16         -5.240399e-45 -3.399528e-08
graph17         -1.400357e-44 -2.582538e-08
graph18         -9.736806e-43 -9.540252e-06
graph19         -6.206162e-44 -3.387903e-07
graph20         -7.916728e-44  2.193465e-07
graph21         -2.309714e-43 -5.462215e-07
graph22         -6.861289e-44  8.255764e-07
graph23         -1.547558e-43 -7.870719e-07
graph24         -4.227398e-43 -2.186022e-06
graph25         -8.265557e-43 -5.020223e-06
graph26         -5.049478e-43 -5.019825e-06
graph27         -2.429720e-42 -8.409893e-06
graph28         -1.594175e-42 -3.657129e-06
graph29         -6.130753e-42  1.727286e-05
orbit0           1.428181e-41  1.718972e-03
orbit1          -4.784933e-42 -3.681779e-05
orbit2          -1.046718e-42 -1.497773e-05
orbit3          -6.213973e-41  2.418438e-04
orbit4          -1.295986e-43  6.748710e-07
orbit5          -3.708102e-44 -7.290652e-08
orbit6          -1.137745e-43 -6.844045e-07
orbit7          -1.278182e-44 -1.890540e-07
orbit8          -1.521563e-42 -3.826313e-06
orbit9          -8.181772e-42 -4.907862e-05
orbit10         -8.963539e-43 -8.479315e-06
orbit11         -4.521731e-43 -1.149505e-06
orbit12         -1.381292e-41 -7.559116e-05
orbit13         -1.832341e-42 -1.395612e-05
orbit14         -1.620264e-41 -3.424167e-05
orbit15         -6.880204e-45 -9.912275e-08
orbit16         -8.933786e-46 -8.190311e-10
orbit17         -4.185465e-45 -2.101836e-08
orbit18         -2.315728e-45  1.370053e-08
orbit19         -2.973507e-45 -2.364663e-09
orbit20         -1.433417e-45 -9.538846e-09
orbit21         -2.949534e-46 -2.288161e-09
orbit22         -1.722814e-45 -8.906522e-10
orbit23         -1.541004e-46 -1.448817e-09
orbit24         -9.158915e-44 -1.098274e-06
orbit25         -4.987543e-44 -3.430419e-07
orbit26         -6.253137e-45 -2.506880e-08
orbit27         -2.501048e-43 -1.540075e-06
orbit28         -6.792888e-44 -3.414066e-07
orbit29         -3.951838e-44  7.557472e-08
orbit30         -3.493280e-44  7.903772e-08
orbit31         -6.549917e-44  6.030540e-08
orbit32         -1.671068e-44 -2.751697e-07
orbit33         -3.752740e-45 -1.447862e-08
orbit34         -3.279043e-43 -8.121846e-07
orbit35         -1.686649e-43  5.710470e-07
orbit36         -1.238275e-44 -4.085864e-08
orbit37         -2.693118e-44 -3.823421e-07
orbit38         -4.853855e-45 -3.738521e-09
orbit39         -5.160495e-43 -1.945479e-06
orbit40         -9.292272e-44  1.757048e-07
orbit41         -2.185261e-44 -1.220372e-07
orbit42         -1.155462e-44 -2.678475e-08
orbit43         -1.904114e-42 -2.309047e-05
orbit44         -1.210179e-42 -2.342350e-06
orbit45         -1.930734e-42 -2.592813e-05
orbit46         -3.935528e-43  3.191512e-06
orbit47         -1.932118e-43 -1.117154e-06
orbit48         -7.899167e-44 -5.700531e-07
orbit49         -4.190414e-43  6.855117e-06
orbit50         -5.265174e-44 -5.456621e-07
orbit51         -7.074793e-43 -5.082668e-06
orbit52         -1.449621e-42  1.964300e-06
orbit53         -3.375683e-43  1.376340e-07
orbit54         -4.405958e-43  1.526390e-05
orbit55         -4.215908e-44 -2.425299e-07
orbit56         -6.459181e-42  3.611697e-05
orbit57         -2.150863e-43 -2.076712e-06
orbit58         -2.149004e-43  5.507316e-07
orbit59         -2.978283e-42 -2.129367e-05
orbit60         -7.746552e-43 -3.894954e-06
orbit61         -6.159389e-43 -1.349106e-06
orbit62         -8.130233e-42 -1.154182e-04
orbit63         -1.008071e-42  3.648524e-06
orbit64         -1.856913e-42 -1.893169e-05
orbit65         -1.128108e-41 -9.686665e-05
orbit66         -1.616918e-42 -1.624048e-05
orbit67         -4.389575e-43 -4.526902e-06
orbit68         -3.179603e-42 -5.447057e-06
orbit69         -5.982804e-42 -5.399716e-05
orbit70         -3.409402e-42  1.851439e-04
orbit71         -1.943012e-42 -3.006173e-05
orbit72         -6.130753e-42  1.739224e-05
AP               1.449259e-39 -9.128662e-02
bet             -1.272657e-44 -3.840450e-07
ecc             -1.309707e-40  2.491704e-02
eccrad          -9.167948e-40  1.738064e-01
close            3.060364e-38  6.280161e-01
constraint      -1.530116e-38 -2.454310e-01
coreness         6.476192e-40  1.396309e-02
knn             -1.330369e-40 -1.346235e-03
hubscore        -6.943716e-38 -6.166728e-01
pagerank        -4.676181e-38 -1.844449e+00
trans           -9.312582e-39 -1.419016e-01
first            1.428181e-41  1.728219e-03
second          -6.753980e-42 -1.021800e-04
third            7.917639e-43  3.093221e-05
fourth           7.756902e-43 -3.608647e-05
fifth           -3.490028e-43  8.860892e-06
sixth           -2.621231e-42 -3.971453e-05
selfinter       -4.505643e-39 -1.131630e-01
V1              -3.261159e-38  6.335904e-01
V2              -1.839069e-38 -7.576608e-03
evcent          -7.042969e-38 -5.977160e-01
upto_second     -6.200439e-42 -8.992628e-05
upto_third       4.075331e-43  2.016453e-05
upto_fourth      5.387914e-43  5.579589e-08
upto_fifth       2.086944e-42  2.951745e-05
upto_sixth       3.774887e-42  3.855596e-05
ratio1          -1.382638e-40 -1.443109e-03
ratio2           1.427195e-40  6.886427e-04
ratio3          -3.490872e-40 -5.325258e-03
ratio4          -4.762882e-40  2.576350e-03
ratio5          -1.694484e-39 -2.303382e-02
ratio6          -3.623853e-42 -5.457423e-05
walktrap_vertex -9.009329e-39 -1.132791e-01
bigcom1         -1.352971e-38 -8.212442e-02
bigcom2          2.769169e-39 -2.567298e-03
bigcom3         -1.875188e-38 -5.770330e-01
bigcom4         -2.555393e-39 -1.142269e-01
bigcom5         -1.836918e-38 -7.373973e-01
bigcom6         -1.841943e-38 -6.908605e-01
bigcom8         -1.856235e-38 -5.281258e-01
bigcom9          4.120308e-39  1.601504e-01
bigcom10         2.117400e-38  4.463963e-01
bigcom11         1.165114e-37  8.038662e-01
bigcom12         1.468369e-39 -2.582669e-02
bigcom13        -1.849437e-38 -7.159809e-01
bigcom14        -1.836362e-38 -6.773727e-01
bigcom15        -1.835991e-38 -7.177705e-01
bigcom16        -1.837661e-38 -7.783449e-01
bigcom17        -1.837104e-38 -7.245937e-01
bigcom18         5.694258e-38  7.186037e-01
bigcom21        -1.835620e-38 -6.484501e-01
bigcom22        -1.835435e-38 -6.939397e-01
bigcom23        -1.845121e-38 -6.563281e-01
bigcom24        -1.836176e-38 -7.695903e-01
bigcom25         3.262075e-38  2.092738e-01
bigcom26        -1.836176e-38 -7.449836e-01
bigcom27        -1.836733e-38 -7.179595e-01
bigcom29        -1.838776e-38 -6.552246e-01
bigcom31        -1.837475e-38 -7.281214e-01
bigcom33         2.238561e-38  3.167924e-01
bigcom34        -1.862319e-38 -6.164657e-01
bigcom35        -1.835806e-38 -5.473205e-01
bigcom36        -1.835435e-38 -3.451449e-01
bigcom39        -1.837661e-38 -7.387394e-01
bigcom40        -1.835620e-38 -7.055847e-01
bigcom43         2.280492e-39  5.332170e-02
bigcom46        -1.835991e-38 -6.835082e-01
bigcom48         2.569159e-38  4.370399e-01
bigcom49        -1.835435e-38 -6.833024e-01
bigcom50        -1.836547e-38 -4.396554e-01
bigcom52        -1.836176e-38 -5.965485e-01
bigcom54        -1.835991e-38 -5.883767e-01
bigcom56        -1.841756e-38 -6.761936e-01
bigcom57        -1.089657e-38 -2.265957e-01
bigcom58        -1.835620e-38 -7.144668e-01
bigcom62         2.981814e-38  4.360926e-01
bigcom63        -1.838590e-38 -7.200450e-01
bigcom64        -1.835250e-38 -3.549746e-01
bigcom65         6.965142e-38  7.320108e-01
bigcom66        -1.836176e-38 -3.258808e-01
bigcom68         1.080047e-37  8.570698e-01
bigcom69        -1.835435e-38 -5.208466e-01
bigcom70        -1.838404e-38 -4.970740e-01
bigcom71        -1.835435e-38 -4.917564e-01
bigcom72        -1.835435e-38 -7.390858e-01
bigcom77        -1.835806e-38 -6.081639e-01
bigcom79         2.762992e-38  2.348245e-01
bigcom80        -1.838590e-38 -4.231271e-01
bigcom82         7.356392e-38  6.182637e-01
bigcom83        -1.838590e-38 -3.867839e-01
bigcom86        -1.835806e-38 -4.860353e-01
bigcom87         1.500959e-37  1.440271e+00
bigcom88         1.783070e-38  3.502695e-01
bigcom90        -1.835250e-38 -5.744265e-01
bigcom92        -1.835620e-38 -4.109689e-01
bigcom94        -1.835620e-38 -7.249248e-01
bigcom96        -1.835435e-38 -7.859757e-01
bigcom98        -1.835991e-38 -7.239540e-01
bigcom99        -1.837475e-38 -6.685169e-01
bigcom100       -1.835250e-38 -6.772376e-01
bigcom102       -1.835620e-38 -4.963145e-01
bigcom103       -1.835620e-38 -3.722388e-01
bigcom104       -1.835435e-38 -6.893619e-01
bigcom107       -1.835250e-38 -3.030419e-01
bigcom108       -1.835620e-38 -3.650448e-01
bigcom109       -1.837475e-38 -7.346063e-01
bigcom110        9.397369e-38  7.844398e-01
bigcom125       -1.836733e-38 -4.951809e-01
bigcom133       -1.836362e-38 -7.220157e-01
bigcom141       -1.837475e-38 -4.217098e-01
bigcom142       -1.835435e-38 -7.851464e-01
bigcom143       -1.835806e-38 -6.654959e-01
bigcom145       -1.835806e-38 -5.653114e-01
bigcom158       -1.838033e-38 -3.991349e-01
bigcom162       -1.836176e-38 -7.692661e-01
bigcom177       -1.838218e-38 -7.999745e-01
bigcom194       -1.835435e-38 -5.116684e-01
bigcom208       -1.836176e-38 -6.374895e-01
bigcom220       -1.835991e-38 -6.312082e-01
bigcom227       -1.835435e-38 -3.649223e-01
bigcom229       -1.835435e-38 -4.437994e-01
bigcom247       -1.836176e-38 -3.721665e-01
bigcom252       -1.835806e-38 -6.431867e-01
bigcom255        8.274850e-38  7.655603e-01
bigcom258       -1.836547e-38 -7.394668e-01
bigcom266       -1.836733e-38 -6.549893e-01
bigcom269       -1.835250e-38 -5.541206e-01
bigcom273       -1.835991e-38 -7.733228e-01
bigcom274       -1.835435e-38 -7.158006e-01
bigcom276        2.342747e-37  1.622985e+00
bigcom284       -1.835250e-38 -5.240515e-01
bigcom290       -1.837104e-38 -7.717369e-01
bigcom292       -1.835620e-38 -4.340193e-01
bigcom294       -1.836918e-38 -6.432306e-01
bigcom295        4.906924e-38  5.617535e-01
bigcom296       -1.835435e-38 -7.085519e-01
bigcom297        2.342747e-37  1.553034e+00
bigcom302       -1.836547e-38 -6.845313e-01
bigcom303       -1.837847e-38 -6.127894e-01
bigcom307       -1.835250e-38 -4.171874e-01
bigcom311       -1.835991e-38 -6.811814e-01
bigcom313       -1.835250e-38 -7.749298e-01
bigcom318        2.211473e-38  3.709894e-01
bigcom326       -1.835064e-38 -6.743169e-01
bigcom332       -1.835250e-38 -5.195113e-01
bigcom340       -1.835250e-38 -3.741731e-01
bigcom341       -1.834879e-38 -6.914741e-01
bigcom345       -1.835250e-38 -6.729802e-01
bigcom347       -1.835435e-38 -4.296021e-01
bigcom360       -1.835991e-38 -6.778975e-01
bigcom365       -1.835620e-38 -7.056886e-01
bigcom366       -1.835435e-38 -5.313595e-01
bigcom370        1.837678e-37  1.840222e+00
bigcom387       -1.835806e-38 -7.066992e-01
bigcom390        2.342747e-37  1.393235e+00
bigcom398       -1.835064e-38 -4.557261e-01
bigcom408       -1.835806e-38 -7.390007e-01
bigcom417       -1.835250e-38 -7.168785e-01
bigcom419        1.837678e-37  1.321715e+00
bigcom424       -1.835064e-38 -6.851671e-01
bigcom441       -1.835435e-38 -8.286719e-01
bigcom445       -1.835435e-38 -6.790395e-01
bigcom468       -1.835435e-38 -6.540216e-01
spin_vertex     -2.390642e-38 -1.666958e-01
membership_s1   -1.835620e-38 -3.720077e-01
membership_s3   -9.633816e-40  8.805673e-02
membership_s4    1.939331e-38  3.658665e-01
membership_s5   -1.835991e-38 -5.196552e-01
membership_s6   -1.836547e-38 -4.772663e-01
membership_s7   -1.841010e-38 -5.048120e-01
membership_s8   -1.261390e-38 -2.702693e-01
membership_s9    5.729213e-39  2.117874e-01
membership_s10  -1.346612e-38 -2.814524e-01
membership_s11  -6.077064e-39 -6.084923e-02
membership_s12   9.617266e-39  1.885235e-01
membership_s13  -1.843624e-38 -4.813656e-01
membership_s14  -1.837847e-38 -5.543328e-01
membership_s16   1.413832e-38  1.348540e-01
membership_s17  -1.839706e-38 -5.380622e-01
membership_s18   6.317656e-39  3.816369e-01
membership_s19  -9.946588e-39 -2.113876e-01
membership_s20  -1.523848e-38 -1.444070e-01
membership_s21   7.416271e-39  5.571066e-02
membership_s22  -1.836362e-38 -4.872776e-01
membership_s23  -3.539229e-39  3.849332e-02
membership_s24  -1.837475e-38 -4.939900e-01
membership_s25  -1.837104e-38 -5.564911e-01
membership_s26   4.177469e-39  2.099710e-02
membership_s27  -1.838033e-38 -4.581832e-01
membership_s28  -1.839334e-38 -6.449556e-01
membership_s30  -1.840824e-38 -6.125237e-01
membership_s31   8.503569e-39  2.327524e-01
membership_s32   4.695128e-39  9.123721e-02
membership_s33   2.892726e-39 -2.478510e-02
membership_s34  -1.835435e-38 -5.387473e-01
membership_s35  -1.835806e-38 -5.936171e-01
membership_s36  -1.835806e-38 -5.285201e-01
membership_s37   7.572548e-39  1.174875e-01
membership_s38  -6.450892e-40  3.988631e-04
adhesion         6.600892e-42  1.889594e-05
cohesion        -1.320180e-41 -3.824563e-05
inner            3.688989e-43  3.108941e-05
outer            7.580031e-42  5.956044e-05
ioratio          6.982041e-38  1.655428e-01
comsize          8.513701e-42  3.742508e-05
[1] "Dataset: all_targets Model GBM, run: 7 of 10 2015-06-08 09:17:19"
Iter   TrainDeviance   ValidDeviance   StepSize   Improve
     1        0.1863             nan     0.0100    0.0000
     2        0.1852             nan     0.0100    0.0000
     3        0.1839             nan     0.0100    0.0001
     4        0.1832             nan     0.0100    0.0000
     5        0.1821             nan     0.0100   -0.0000
     6        0.1810             nan     0.0100    0.0000
     7        0.1799             nan     0.0100    0.0001
     8        0.1792             nan     0.0100   -0.0000
     9        0.1778             nan     0.0100    0.0001
    10        0.1765             nan     0.0100   -0.0000
    20        0.1687             nan     0.0100   -0.0000
    40        0.1572             nan     0.0100    0.0000
    60        0.1487             nan     0.0100    0.0000
    80        0.1418             nan     0.0100    0.0000
   100        0.1357             nan     0.0100   -0.0000
   120        0.1309             nan     0.0100    0.0000
   140        0.1258             nan     0.0100   -0.0000
   160        0.1217             nan     0.0100    0.0000
   180        0.1177             nan     0.0100   -0.0000
   200        0.1144             nan     0.0100   -0.0000
   220        0.1110             nan     0.0100   -0.0000
   240        0.1074             nan     0.0100   -0.0000
   260        0.1045             nan     0.0100   -0.0000
   280        0.1020             nan     0.0100   -0.0000
   300        0.0994             nan     0.0100   -0.0000
   318        0.0973             nan     0.0100   -0.0000

[1] "GBM variable coefficients"
                            var     rel.inf
V1                           V1 5.376712407
comsize                 comsize 4.885813631
ratio5                   ratio5 4.617401316
outer                     outer 3.976799229
V2                           V2 3.869868107
ratio2                   ratio2 3.411638801
knn                         knn 3.228705769
inner                     inner 2.893934259
walktrap_vertex walktrap_vertex 2.845441490
spin_vertex         spin_vertex 2.650526678
ratio1                   ratio1 1.924934004
pagerank               pagerank 1.904721032
bet                         bet 1.841232000
graph13                 graph13 1.492701003
fourth                   fourth 1.474042661
adhesion               adhesion 1.432437081
graph6                   graph6 1.374409203
cohesion               cohesion 1.329409752
orbit18                 orbit18 1.275976457
graph16                 graph16 1.229556571
graph1                   graph1 1.050044400
graph4                   graph4 1.021735317
orbit50                 orbit50 1.009120467
graph3                   graph3 0.907132682
orbit20                 orbit20 0.891050023
graph19                 graph19 0.866584521
orbit39                 orbit39 0.858746449
graph23                 graph23 0.853969033
graph14                 graph14 0.827729325
graph17                 graph17 0.781579901
ioratio                 ioratio 0.771828500
orbit19                 orbit19 0.741743823
constraint           constraint 0.731035674
membership_s4     membership_s4 0.726130105
membership_s12   membership_s12 0.710454098
graph5                   graph5 0.670857651
graph0                   graph0 0.665922498
bigcom33               bigcom33 0.650792732
graph10                 graph10 0.639079110
upto_sixth           upto_sixth 0.618209886
orbit35                 orbit35 0.598656159
fifth                     fifth 0.578423781
sixth                     sixth 0.577246191
graph20                 graph20 0.569500408
graph12                 graph12 0.562326778
hubscore               hubscore 0.560755214
upto_fifth           upto_fifth 0.553446080
graph15                 graph15 0.546469109
bigcom11               bigcom11 0.540178274
graph25                 graph25 0.528057975
orbit54                 orbit54 0.520206823
orbit37                 orbit37 0.515431201
orbit45                 orbit45 0.501850457
orbit28                 orbit28 0.489688313
membership_s16   membership_s16 0.482969463
orbit9                   orbit9 0.481235494
graph2                   graph2 0.478794559
orbit63                 orbit63 0.477354674
ratio4                   ratio4 0.466050100
bigcom18               bigcom18 0.463660865
ecc                         ecc 0.460453333
orbit36                 orbit36 0.456117279
orbit38                 orbit38 0.454856235
orbit31                 orbit31 0.446367510
orbit17                 orbit17 0.444011906
graph21                 graph21 0.437584717
orbit4                   orbit4 0.430544867
orbit24                 orbit24 0.424637519
orbit27                 orbit27 0.416416476
ratio6                   ratio6 0.415898790
graph7                   graph7 0.415684311
orbit6                   orbit6 0.378585010
graph11                 graph11 0.376309717
orbit56                 orbit56 0.373609302
bigcom370             bigcom370 0.365311653
orbit40                 orbit40 0.355558068
bigcom419             bigcom419 0.353047764
orbit30                 orbit30 0.340831403
orbit5                   orbit5 0.338700403
membership_s38   membership_s38 0.335463067
bigcom87               bigcom87 0.325843799
graph22                 graph22 0.322457532
graph9                   graph9 0.319662190
third                     third 0.316828623
ratio3                   ratio3 0.313193676
bigcom390             bigcom390 0.309366636
coreness               coreness 0.306970638
trans                     trans 0.303262091
orbit51                 orbit51 0.301177567
orbit49                 orbit49 0.296842765
graph26                 graph26 0.287650751
bigcom65               bigcom65 0.277701438
graph18                 graph18 0.277056413
membership_s37   membership_s37 0.271763015
bigcom345             bigcom345 0.270707792
orbit52                 orbit52 0.241025716
orbit25                 orbit25 0.234239708
bigcom276             bigcom276 0.227963744
orbit62                 orbit62 0.223216827
orbit10                 orbit10 0.222490021
orbit64                 orbit64 0.219491835
selfinter             selfinter 0.215466850
bigcom25               bigcom25 0.214395285
orbit12                 orbit12 0.209208479
bigcom255             bigcom255 0.200734278
orbit16                 orbit16 0.194859124
bigcom297             bigcom297 0.186554179
orbit15                 orbit15 0.185591061
bigcom2                 bigcom2 0.182835481
bigcom10               bigcom10 0.181517087
close                     close 0.173025284
membership_s31   membership_s31 0.170298499
orbit42                 orbit42 0.165513437
membership_s21   membership_s21 0.164726580
bigcom82               bigcom82 0.161050546
orbit44                 orbit44 0.154617435
orbit53                 orbit53 0.150641494
bigcom68               bigcom68 0.147879120
orbit61                 orbit61 0.142818442
bigcom88               bigcom88 0.136059688
bigcom9                 bigcom9 0.133628897
bigcom1                 bigcom1 0.132922626
upto_fourth         upto_fourth 0.130516787
orbit29                 orbit29 0.124057341
orbit22                 orbit22 0.107744960
orbit46                 orbit46 0.106282605
bigcom43               bigcom43 0.106202044
orbit47                 orbit47 0.105316592
orbit13                 orbit13 0.099930438
graph24                 graph24 0.099874704
orbit26                 orbit26 0.098505524
orbit21                 orbit21 0.097400231
bigcom62               bigcom62 0.096074071
bigcom295             bigcom295 0.095684193
bigcom4                 bigcom4 0.095593224
membership_s23   membership_s23 0.094148071
orbit66                 orbit66 0.085230025
orbit32                 orbit32 0.081326203
graph27                 graph27 0.081295656
orbit43                 orbit43 0.070426828
orbit65                 orbit65 0.069411941
bigcom177             bigcom177 0.065073451
orbit70                 orbit70 0.065025711
orbit57                 orbit57 0.061689457
orbit7                   orbit7 0.059394245
upto_third           upto_third 0.058758489
membership_s18   membership_s18 0.057660943
membership_s10   membership_s10 0.054857322
second                   second 0.053527286
graph29                 graph29 0.044292150
orbit69                 orbit69 0.043115159
bigcom79               bigcom79 0.040847354
orbit11                 orbit11 0.039501204
upto_second         upto_second 0.038313011
membership_s8     membership_s8 0.036046936
orbit48                 orbit48 0.034015054
orbit68                 orbit68 0.033316033
membership_s33   membership_s33 0.033142044
orbit59                 orbit59 0.032979369
membership_s20   membership_s20 0.032406446
orbit1                   orbit1 0.029903329
membership_s3     membership_s3 0.027636945
orbit23                 orbit23 0.026823333
orbit60                 orbit60 0.024368006
AP                           AP 0.020530033
orbit41                 orbit41 0.020396326
membership_s32   membership_s32 0.017656812
orbit55                 orbit55 0.016583730
bigcom12               bigcom12 0.012770960
orbit33                 orbit33 0.011883643
bigcom48               bigcom48 0.011439911
orbit2                   orbit2 0.011173442
bigcom57               bigcom57 0.010720410
evcent                   evcent 0.009483619
bigcom318             bigcom318 0.004090859
graph8                   graph8 0.000000000
graph28                 graph28 0.000000000
orbit0                   orbit0 0.000000000
orbit3                   orbit3 0.000000000
orbit8                   orbit8 0.000000000
orbit14                 orbit14 0.000000000
orbit34                 orbit34 0.000000000
orbit58                 orbit58 0.000000000
orbit67                 orbit67 0.000000000
orbit71                 orbit71 0.000000000
orbit72                 orbit72 0.000000000
eccrad                   eccrad 0.000000000
first                     first 0.000000000
bigcom3                 bigcom3 0.000000000
bigcom5                 bigcom5 0.000000000
bigcom6                 bigcom6 0.000000000
bigcom8                 bigcom8 0.000000000
bigcom13               bigcom13 0.000000000
bigcom14               bigcom14 0.000000000
bigcom15               bigcom15 0.000000000
bigcom16               bigcom16 0.000000000
bigcom17               bigcom17 0.000000000
bigcom21               bigcom21 0.000000000
bigcom22               bigcom22 0.000000000
bigcom23               bigcom23 0.000000000
bigcom24               bigcom24 0.000000000
bigcom26               bigcom26 0.000000000
bigcom27               bigcom27 0.000000000
bigcom29               bigcom29 0.000000000
bigcom31               bigcom31 0.000000000
bigcom34               bigcom34 0.000000000
bigcom35               bigcom35 0.000000000
bigcom36               bigcom36 0.000000000
bigcom39               bigcom39 0.000000000
bigcom40               bigcom40 0.000000000
bigcom46               bigcom46 0.000000000
bigcom49               bigcom49 0.000000000
bigcom50               bigcom50 0.000000000
bigcom52               bigcom52 0.000000000
bigcom54               bigcom54 0.000000000
bigcom56               bigcom56 0.000000000
bigcom58               bigcom58 0.000000000
bigcom63               bigcom63 0.000000000
bigcom64               bigcom64 0.000000000
bigcom66               bigcom66 0.000000000
bigcom69               bigcom69 0.000000000
bigcom70               bigcom70 0.000000000
bigcom71               bigcom71 0.000000000
bigcom72               bigcom72 0.000000000
bigcom77               bigcom77 0.000000000
bigcom80               bigcom80 0.000000000
bigcom83               bigcom83 0.000000000
bigcom86               bigcom86 0.000000000
bigcom90               bigcom90 0.000000000
bigcom92               bigcom92 0.000000000
bigcom94               bigcom94 0.000000000
bigcom96               bigcom96 0.000000000
bigcom98               bigcom98 0.000000000
bigcom99               bigcom99 0.000000000
bigcom100             bigcom100 0.000000000
bigcom102             bigcom102 0.000000000
bigcom103             bigcom103 0.000000000
bigcom104             bigcom104 0.000000000
bigcom107             bigcom107 0.000000000
bigcom108             bigcom108 0.000000000
bigcom109             bigcom109 0.000000000
bigcom110             bigcom110 0.000000000
bigcom125             bigcom125 0.000000000
bigcom133             bigcom133 0.000000000
bigcom141             bigcom141 0.000000000
bigcom142             bigcom142 0.000000000
bigcom143             bigcom143 0.000000000
bigcom145             bigcom145 0.000000000
bigcom158             bigcom158 0.000000000
bigcom162             bigcom162 0.000000000
bigcom194             bigcom194 0.000000000
bigcom208             bigcom208 0.000000000
bigcom220             bigcom220 0.000000000
bigcom227             bigcom227 0.000000000
bigcom229             bigcom229 0.000000000
bigcom247             bigcom247 0.000000000
bigcom252             bigcom252 0.000000000
bigcom258             bigcom258 0.000000000
bigcom266             bigcom266 0.000000000
bigcom269             bigcom269 0.000000000
bigcom273             bigcom273 0.000000000
bigcom274             bigcom274 0.000000000
bigcom284             bigcom284 0.000000000
bigcom290             bigcom290 0.000000000
bigcom292             bigcom292 0.000000000
bigcom294             bigcom294 0.000000000
bigcom296             bigcom296 0.000000000
bigcom302             bigcom302 0.000000000
bigcom303             bigcom303 0.000000000
bigcom307             bigcom307 0.000000000
bigcom311             bigcom311 0.000000000
bigcom313             bigcom313 0.000000000
bigcom326             bigcom326 0.000000000
bigcom332             bigcom332 0.000000000
bigcom340             bigcom340 0.000000000
bigcom341             bigcom341 0.000000000
bigcom347             bigcom347 0.000000000
bigcom360             bigcom360 0.000000000
bigcom365             bigcom365 0.000000000
bigcom366             bigcom366 0.000000000
bigcom387             bigcom387 0.000000000
bigcom398             bigcom398 0.000000000
bigcom408             bigcom408 0.000000000
bigcom417             bigcom417 0.000000000
bigcom424             bigcom424 0.000000000
bigcom441             bigcom441 0.000000000
bigcom445             bigcom445 0.000000000
bigcom468             bigcom468 0.000000000
membership_s1     membership_s1 0.000000000
membership_s5     membership_s5 0.000000000
membership_s6     membership_s6 0.000000000
membership_s7     membership_s7 0.000000000
membership_s9     membership_s9 0.000000000
membership_s11   membership_s11 0.000000000
membership_s13   membership_s13 0.000000000
membership_s14   membership_s14 0.000000000
membership_s17   membership_s17 0.000000000
membership_s19   membership_s19 0.000000000
membership_s22   membership_s22 0.000000000
membership_s24   membership_s24 0.000000000
membership_s25   membership_s25 0.000000000
membership_s26   membership_s26 0.000000000
membership_s27   membership_s27 0.000000000
membership_s28   membership_s28 0.000000000
membership_s30   membership_s30 0.000000000
membership_s34   membership_s34 0.000000000
membership_s35   membership_s35 0.000000000
membership_s36   membership_s36 0.000000000
[1] "Dataset: all_targets Model RF, run: 7 of 10 2015-06-08 09:21:47"
     |      Out-of-bag   |
Tree |      MSE  %Var(y) |
   1 |   0.0371   199.49 |
   2 |  0.03541   190.43 |
   3 |  0.03257   175.14 |
   4 |  0.03121   167.82 |
   5 |  0.02993   160.97 |
   6 |  0.02928   157.43 |
   7 |  0.02782   149.60 |
   8 |  0.02616   140.67 |
   9 |  0.02518   135.42 |
  10 |  0.02501   134.51 |
  11 |  0.02447   131.58 |
  12 |  0.02385   128.26 |
  13 |  0.02341   125.90 |
  14 |   0.0229   123.13 |
  15 |  0.02256   121.31 |
  16 |  0.02214   119.07 |
  17 |  0.02192   117.87 |
  18 |  0.02178   117.15 |
  19 |  0.02161   116.21 |
  20 |  0.02147   115.45 |
  21 |  0.02136   114.84 |
  22 |   0.0213   114.56 |
  23 |  0.02113   113.63 |
  24 |  0.02097   112.77 |
  25 |  0.02095   112.64 |
  26 |  0.02084   112.09 |
  27 |  0.02079   111.77 |
  28 |  0.02069   111.23 |
  29 |  0.02053   110.38 |
  30 |  0.02049   110.20 |
  31 |   0.0205   110.23 |
  32 |  0.02044   109.94 |
  33 |  0.02049   110.16 |
  34 |  0.02043   109.88 |
  35 |  0.02042   109.80 |
  36 |  0.02041   109.74 |
  37 |  0.02035   109.42 |
  38 |   0.0203   109.15 |
  39 |  0.02025   108.90 |
  40 |  0.02022   108.75 |
  41 |  0.02015   108.35 |
  42 |  0.02015   108.34 |
  43 |  0.02014   108.28 |
  44 |   0.0201   108.07 |
  45 |  0.02008   107.97 |
  46 |  0.02005   107.79 |
  47 |  0.02003   107.69 |
  48 |  0.01998   107.43 |
  49 |  0.01995   107.31 |
  50 |  0.01993   107.19 |
  51 |  0.01994   107.23 |
  52 |  0.01994   107.25 |
  53 |  0.01994   107.21 |
  54 |  0.01991   107.08 |
  55 |  0.01989   106.95 |
  56 |  0.01987   106.87 |
  57 |  0.01987   106.86 |
  58 |  0.01989   106.98 |
  59 |  0.01987   106.83 |
  60 |  0.01985   106.76 |
  61 |  0.01983   106.64 |
  62 |  0.01985   106.76 |
  63 |  0.01984   106.68 |
  64 |  0.01983   106.63 |
  65 |  0.01983   106.62 |
  66 |  0.01983   106.62 |
  67 |  0.01981   106.55 |
  68 |  0.01981   106.51 |
  69 |  0.01981   106.52 |
  70 |  0.01981   106.51 |
  71 |  0.01981   106.55 |
  72 |  0.01979   106.40 |
  73 |  0.01978   106.37 |
  74 |  0.01978   106.36 |
  75 |  0.01978   106.36 |
  76 |  0.01975   106.21 |
  77 |  0.01974   106.13 |
  78 |  0.01974   106.14 |
  79 |  0.01972   106.06 |
  80 |  0.01971   106.00 |
  81 |  0.01972   106.05 |
  82 |  0.01973   106.08 |
  83 |  0.01972   106.02 |
  84 |  0.01972   106.05 |
  85 |  0.01971   105.97 |
  86 |   0.0197   105.92 |
  87 |  0.01969   105.89 |
  88 |   0.0197   105.91 |
  89 |   0.0197   105.95 |
  90 |  0.01969   105.87 |
  91 |  0.01968   105.83 |
  92 |  0.01968   105.81 |
  93 |  0.01968   105.82 |
  94 |  0.01968   105.82 |
  95 |  0.01967   105.76 |
  96 |  0.01965   105.69 |
  97 |  0.01965   105.64 |
  98 |  0.01965   105.68 |
  99 |  0.01964   105.62 |
 100 |  0.01964   105.60 |
[1] "Random Forest variable coefficients"
                      %IncMSE IncNodePurity
graph5           2.118103e-03  6.757047e-01
graph6           2.346534e-03  7.719843e-01
graph7           9.210559e-04  2.891408e-01
graph8           2.736727e-06  6.195812e-02
graph9           4.767216e-03  9.280250e-01
graph10          2.551241e-03  1.153603e+00
graph11          1.005756e-02  1.517524e+00
graph12          6.380589e-03  8.662719e-01
graph13          5.233235e-03  1.025893e+00
graph14          7.183800e-03  1.205104e+00
graph15          4.873060e-03  8.143337e-01
graph16          1.735208e-02  1.533546e+00
graph17          6.365800e-03  1.215757e+00
graph18          1.398708e-03  4.312103e-01
graph19          6.035983e-03  1.696035e+00
graph20          3.504033e-03  6.187709e-01
graph21          3.440348e-03  8.975158e-01
graph22          8.082235e-04  2.788579e-01
graph23          2.365449e-03  1.037721e+00
graph24          1.317573e-03  2.958702e-01
graph25          7.976552e-04  5.627604e-01
graph26          3.603165e-04  2.148716e-01
graph27          9.315642e-05  2.053525e-01
graph28         -5.784713e-06  3.940596e-02
graph29          6.328044e-05  3.526425e-02
orbit0           2.207853e-04  2.690000e-01
orbit1           1.929555e-03  7.676151e-01
orbit2           1.922872e-03  4.804091e-01
orbit3           5.372908e-04  2.628994e-01
orbit4           4.631251e-03  1.061690e+00
orbit5           4.307432e-03  7.535098e-01
orbit6           4.667480e-03  1.392302e+00
orbit7           1.287437e-03  5.326935e-01
orbit8           2.672395e-03  8.145969e-01
orbit9           2.211162e-03  8.701907e-01
orbit10          9.461111e-04  3.135260e-01
orbit11          1.402616e-03  2.524794e-01
orbit12          3.664622e-04  3.916670e-01
orbit13          1.476533e-04  1.314358e-01
orbit14          1.669148e-05  3.619116e-02
orbit15          5.392096e-03  8.147209e-01
orbit16          4.905247e-03  7.561587e-01
orbit17          2.395939e-03  6.294311e-01
orbit18          6.034551e-03  1.538316e+00
orbit19          4.745584e-03  1.237524e+00
orbit20          8.465006e-03  9.385101e-01
orbit21          2.655955e-03  5.861529e-01
orbit22          6.565926e-03  1.584425e+00
orbit23          9.999302e-04  3.443048e-01
orbit24          4.029087e-03  1.237979e+00
orbit25          3.168575e-03  5.258451e-01
orbit26          2.284517e-03  4.552159e-01
orbit27          6.534388e-03  1.421984e+00
orbit28          6.082813e-03  8.111416e-01
orbit29          2.123672e-03  4.548650e-01
orbit30          2.353132e-03  4.125190e-01
orbit31          6.183936e-03  1.549561e+00
orbit32          2.255457e-03  7.125950e-01
orbit33          1.531409e-03  3.447890e-01
orbit34          4.109127e-03  6.335996e-01
orbit35          1.194180e-02  1.606647e+00
orbit36          2.956812e-03  8.203411e-01
orbit37          3.749791e-03  7.061197e-01
orbit38          1.146228e-03  5.132105e-01
orbit39          5.454114e-03  1.195630e+00
orbit40          1.773604e-03  3.663690e-01
orbit41          1.546333e-04  2.839047e-01
orbit42          3.431733e-04  2.433385e-01
orbit43          2.905970e-03  3.101215e-01
orbit44          3.631175e-04  3.420601e-01
orbit45          3.420065e-03  1.233851e+00
orbit46          5.133141e-04  3.102304e-01
orbit47          1.985968e-03  5.480160e-01
orbit48          8.331930e-04  1.929977e-01
orbit49          3.374832e-03  7.740041e-01
orbit50          1.201928e-03  7.118704e-01
orbit51          2.963353e-03  6.425219e-01
orbit52          3.702459e-03  7.111816e-01
orbit53          1.416299e-03  3.475910e-01
orbit54          1.094754e-03  5.926193e-01
orbit55          5.958904e-05  1.349715e-01
orbit56          3.222372e-03  1.342751e+00
orbit57          5.036040e-04  1.488694e-01
orbit58          2.673712e-04  9.825626e-02
orbit59          1.098668e-03  2.788553e-01
orbit60          6.571016e-04  3.193151e-01
orbit61          1.651347e-04  7.456401e-02
orbit62          8.354947e-04  5.146947e-01
orbit63          6.545091e-04  2.850448e-01
orbit64          1.724796e-03  3.063497e-01
orbit65          8.387046e-04  2.458023e-01
orbit66          9.495053e-04  1.435398e-01
orbit67          8.512535e-05  2.137268e-02
orbit68          9.610794e-05  2.122057e-01
orbit69         -1.087879e-05  1.406890e-01
orbit70          1.721007e-04  1.895115e-01
orbit71          9.267206e-05  4.928952e-02
orbit72          5.868097e-05  3.999699e-02
AP               1.810830e-04  1.219216e-01
bet              7.401566e-03  2.583201e+00
ecc              1.896050e-04  5.139337e-01
eccrad           6.751484e-04  5.808149e-01
close            5.354186e-03  6.530781e-01
constraint       1.745204e-03  1.105034e+00
coreness         1.404305e-03  4.768535e-01
knn              1.328534e-02  2.810015e+00
hubscore         5.755630e-03  1.302682e+00
pagerank         6.049657e-03  2.857623e+00
trans            6.309441e-04  8.573806e-01
first            4.127247e-04  1.964243e-01
second           2.970944e-03  6.471097e-01
third            6.991789e-03  1.222221e+00
fourth           4.673486e-03  2.530544e+00
fifth            2.433729e-03  1.376611e+00
sixth            8.724364e-03  1.843840e+00
selfinter        1.970436e-05  3.399620e-01
V1               8.497271e-03  4.769570e+00
V2               3.789303e-03  4.221729e+00
evcent           7.894195e-03  1.129590e+00
upto_second      3.236596e-03  6.219844e-01
upto_third       7.019881e-03  9.160546e-01
upto_fourth      3.927252e-03  6.413243e-01
upto_fifth       7.147914e-03  1.218985e+00
upto_sixth       4.235220e-03  8.827100e-01
ratio1           6.065480e-03  2.639897e+00
ratio2           5.995571e-03  3.780343e+00
ratio3           5.500362e-03  1.537524e+00
ratio4           4.953054e-03  1.839922e+00
ratio5           5.761511e-03  4.155476e+00
ratio6           7.237563e-03  1.439269e+00
walktrap_vertex  2.846089e-03  2.604865e+00
bigcom1          1.340181e-04  1.545076e-01
bigcom2          1.561707e-04  2.791890e-01
bigcom3          0.000000e+00  2.437286e-18
bigcom4          1.543574e-04  2.987604e-01
bigcom5          0.000000e+00  3.469447e-20
bigcom6          0.000000e+00  1.144917e-18
bigcom8          0.000000e+00  7.979728e-19
bigcom9          4.619210e-06  1.546325e-01
bigcom10         1.008281e-04  4.977754e-01
bigcom11        -1.995849e-05  5.094221e-01
bigcom12        -1.365559e-06  3.241628e-02
bigcom13         0.000000e+00  1.387779e-19
bigcom14         0.000000e+00  3.469447e-20
bigcom15         0.000000e+00  2.255141e-18
bigcom16         0.000000e+00  1.040834e-19
bigcom17         0.000000e+00  1.387779e-19
bigcom18         1.043518e-04  4.969196e-01
bigcom21         0.000000e+00  0.000000e+00
bigcom22         0.000000e+00  2.255141e-18
bigcom23         0.000000e+00  3.469447e-20
bigcom24         0.000000e+00  0.000000e+00
bigcom25         1.817065e-04  3.978013e-01
bigcom26         0.000000e+00  1.179612e-18
bigcom27         0.000000e+00  1.179612e-18
bigcom29         0.000000e+00  2.220446e-18
bigcom31         0.000000e+00  3.469447e-20
bigcom33         1.179662e-03  9.396687e-01
bigcom34        -2.754062e-06  4.392577e-03
bigcom35         0.000000e+00  1.110223e-18
bigcom36         0.000000e+00  2.220446e-18
bigcom39         0.000000e+00  0.000000e+00
bigcom40         0.000000e+00  1.110223e-18
bigcom43         6.773862e-05  2.424933e-01
bigcom46         0.000000e+00  3.469447e-20
bigcom48         1.940772e-05  1.639157e-01
bigcom49         0.000000e+00  0.000000e+00
bigcom50         0.000000e+00  3.400058e-18
bigcom52         0.000000e+00  3.469447e-20
bigcom54         0.000000e+00  0.000000e+00
bigcom56         0.000000e+00  0.000000e+00
bigcom57         1.447025e-05  4.488100e-02
bigcom58         0.000000e+00  1.110223e-18
bigcom62        -1.268544e-05  3.019391e-01
bigcom63         0.000000e+00  0.000000e+00
bigcom64         0.000000e+00  0.000000e+00
bigcom65        -3.231899e-05  3.656735e-01
bigcom66         0.000000e+00  3.469447e-20
bigcom68        -6.579087e-06  1.868523e-01
bigcom69         0.000000e+00  0.000000e+00
bigcom70         0.000000e+00  0.000000e+00
bigcom71         0.000000e+00  3.469447e-20
bigcom72         0.000000e+00  3.903128e-20
bigcom77         0.000000e+00  3.469447e-20
bigcom79        -1.737599e-05  1.112457e-01
bigcom80         0.000000e+00  3.469447e-20
bigcom82        -1.405114e-05  1.848507e-01
bigcom83         0.000000e+00  0.000000e+00
bigcom86         0.000000e+00  2.255141e-18
bigcom87        -3.107286e-05  4.149390e-01
bigcom88         1.096408e-04  2.296394e-01
bigcom90         0.000000e+00  0.000000e+00
bigcom92         0.000000e+00  1.114560e-18
bigcom94         0.000000e+00  3.469447e-20
bigcom96         0.000000e+00  0.000000e+00
bigcom98         0.000000e+00  4.440892e-18
bigcom99         0.000000e+00  1.110223e-18
bigcom100        0.000000e+00  1.110223e-18
bigcom102        0.000000e+00  1.144917e-18
bigcom103        0.000000e+00  1.110223e-18
bigcom104        0.000000e+00  0.000000e+00
bigcom107        0.000000e+00  2.255141e-18
bigcom108        0.000000e+00  1.110223e-18
bigcom109        0.000000e+00  3.369700e-18
bigcom110        0.000000e+00  0.000000e+00
bigcom125        0.000000e+00  0.000000e+00
bigcom133        0.000000e+00  3.903128e-20
bigcom141        0.000000e+00  0.000000e+00
bigcom142        0.000000e+00  1.110223e-18
bigcom143        0.000000e+00  1.110223e-18
bigcom145        0.000000e+00  6.938894e-20
bigcom158        0.000000e+00  3.469447e-20
bigcom162        0.000000e+00  0.000000e+00
bigcom177       -1.179330e-05  3.770179e-01
bigcom194        0.000000e+00  1.179612e-18
bigcom208        0.000000e+00  0.000000e+00
bigcom220        0.000000e+00  3.469447e-20
bigcom227        0.000000e+00  1.110223e-18
bigcom229        0.000000e+00  0.000000e+00
bigcom247        0.000000e+00  1.110223e-18
bigcom252        0.000000e+00  2.220446e-18
bigcom255       -1.208284e-05  2.727054e-01
bigcom258        0.000000e+00  2.220446e-18
bigcom266        0.000000e+00  6.938894e-20
bigcom269        0.000000e+00  2.255141e-18
bigcom273        0.000000e+00  1.110223e-18
bigcom274        0.000000e+00  0.000000e+00
bigcom276       -9.566986e-06  3.190568e-01
bigcom284        0.000000e+00  0.000000e+00
bigcom290        0.000000e+00  0.000000e+00
bigcom292        0.000000e+00  1.110223e-18
bigcom294        0.000000e+00  3.469447e-20
bigcom295        2.224901e-05  2.851232e-01
bigcom296        0.000000e+00  0.000000e+00
bigcom297       -2.638565e-05  3.323827e-01
bigcom302        0.000000e+00  1.110223e-18
bigcom303        0.000000e+00  1.110223e-18
bigcom307        0.000000e+00  0.000000e+00
bigcom311        0.000000e+00  1.144917e-18
bigcom313        0.000000e+00  4.336809e-21
bigcom318       -9.439904e-06  7.400043e-02
bigcom326        0.000000e+00  0.000000e+00
bigcom332        0.000000e+00  1.144917e-18
bigcom340        0.000000e+00  0.000000e+00
bigcom341        0.000000e+00  1.110223e-18
bigcom345       -1.849668e-05  5.437312e-01
bigcom347        0.000000e+00  6.938894e-20
bigcom360        0.000000e+00  2.229120e-18
bigcom365        0.000000e+00  0.000000e+00
bigcom366        0.000000e+00  0.000000e+00
bigcom370       -1.299061e-05  6.092760e-01
bigcom387        0.000000e+00  1.734723e-19
bigcom390       -2.223075e-05  5.326082e-01
bigcom398        0.000000e+00  0.000000e+00
bigcom408        0.000000e+00  1.110223e-18
bigcom417        0.000000e+00  0.000000e+00
bigcom419       -1.249049e-06  6.006067e-01
bigcom424        0.000000e+00  0.000000e+00
bigcom441        0.000000e+00  0.000000e+00
bigcom445        0.000000e+00  0.000000e+00
bigcom468        0.000000e+00  0.000000e+00
spin_vertex      3.219948e-03  2.799362e+00
membership_s1    0.000000e+00  2.220446e-18
membership_s3    5.262283e-05  1.527188e-01
membership_s4    7.170637e-04  9.038672e-01
membership_s5    0.000000e+00  3.903128e-20
membership_s6    0.000000e+00  3.469447e-20
membership_s7    0.000000e+00  0.000000e+00
membership_s8    1.284996e-05  1.759068e-01
membership_s9    0.000000e+00  7.806256e-20
membership_s10   1.102025e-04  2.226494e-01
membership_s11   5.437597e-08  1.411549e-01
membership_s12   4.391893e-04  9.219969e-01
membership_s13   0.000000e+00  4.510281e-19
membership_s14   0.000000e+00  6.938894e-20
membership_s16   1.748206e-04  4.589885e-01
membership_s17   0.000000e+00  3.469447e-20
membership_s18   5.593503e-05  2.459122e-01
membership_s19   1.288452e-05  4.861831e-02
membership_s20   3.337907e-04  3.026422e-01
membership_s21   7.256053e-05  4.233553e-01
membership_s22   0.000000e+00  1.110223e-18
membership_s23   6.730738e-05  1.609795e-01
membership_s24   0.000000e+00  3.469447e-20
membership_s25   0.000000e+00  3.469447e-20
membership_s26   1.870913e-05  1.401666e-01
membership_s27   0.000000e+00  5.204170e-20
membership_s28   0.000000e+00  1.387779e-19
membership_s30   0.000000e+00  3.903128e-20
membership_s31   3.956646e-05  2.374279e-01
membership_s32  -1.106641e-06  2.239756e-02
membership_s33   7.947052e-05  3.853247e-01
membership_s34   0.000000e+00  1.110223e-18
membership_s35   0.000000e+00  1.144917e-18
membership_s36   0.000000e+00  0.000000e+00
membership_s37  -6.536134e-05  3.804873e-01
membership_s38   1.411900e-04  2.356258e-01
adhesion         1.773965e-02  2.758347e+00
cohesion         1.720034e-02  2.709799e+00
inner            4.430589e-03  3.129716e+00
outer            9.784309e-03  4.379676e+00
ioratio          8.149927e-03  2.152649e+00
comsize          7.996028e-03  4.515051e+00
[1] "Dataset: all_targets Model GLM, run: 7 of 10 2015-06-08 09:28:24"
[1] "glmnet variable coefficients"
                         [,1]          [,2]
(Intercept)     -3.946527e+00 -5.934942e+00
graph0           7.944738e-41  2.624219e-03
graph1          -6.871740e-43 -1.294703e-05
graph2          -5.166066e-41  6.090357e-04
graph3          -1.955727e-44  1.819264e-07
graph4          -1.843631e-44 -3.012470e-07
graph5          -1.378495e-42 -1.104030e-05
graph6          -3.655777e-43 -1.398042e-06
graph7          -2.617650e-42 -3.196922e-05
graph8          -1.813258e-41 -1.262919e-04
graph9          -5.872816e-46 -1.081493e-09
graph10         -2.417781e-46 -8.598558e-10
graph11         -3.117034e-46 -2.179483e-09
graph12         -6.635876e-45 -1.850579e-08
graph13         -1.383468e-44  9.100854e-08
graph14         -5.862555e-45 -5.076528e-08
graph15         -2.783479e-43  2.084217e-07
graph16         -4.743459e-45 -3.987120e-08
graph17         -1.540937e-44 -5.493029e-08
graph18         -9.354320e-43 -9.855414e-06
graph19         -6.180497e-44 -3.569693e-07
graph20         -7.908598e-44 -1.918415e-07
graph21         -2.241773e-43 -5.640943e-07
graph22         -8.101180e-44  4.872239e-07
graph23         -1.568207e-43 -9.750541e-07
graph24         -4.564923e-43 -3.095538e-06
graph25         -8.784919e-43 -9.661782e-06
graph26         -5.697884e-43 -6.077553e-06
graph27         -2.692765e-42 -1.779018e-05
graph28         -1.826843e-42 -1.068026e-05
graph29         -7.684684e-42 -1.161424e-05
orbit0           7.944738e-41  2.608151e-03
orbit1          -3.218290e-42 -1.314469e-05
orbit2          -5.579745e-43 -1.892593e-05
orbit3          -5.166066e-41  6.075782e-04
orbit4          -8.621748e-44  8.711873e-07
orbit5          -2.282408e-44  2.007893e-07
orbit6          -9.829965e-44 -7.064642e-07
orbit7          -1.019601e-44 -2.848338e-07
orbit8          -1.378495e-42 -1.107595e-05
orbit9          -7.180370e-42 -5.262104e-05
orbit10         -8.199359e-43 -7.985082e-06
orbit11         -3.802417e-43  3.359560e-06
orbit12         -1.379537e-41 -8.585048e-05
orbit13         -2.107152e-42 -3.469287e-05
orbit14         -1.813258e-41 -1.239686e-04
orbit15         -5.373931e-45 -1.130496e-07
orbit16         -5.841018e-46  4.121442e-09
orbit17         -3.304053e-45  1.524897e-09
orbit18         -1.597435e-45  1.842873e-08
orbit19         -2.509685e-45  1.834652e-09
orbit20         -1.108855e-45 -5.726712e-09
orbit21         -2.189037e-46 -1.953982e-09
orbit22         -1.550270e-45 -2.611788e-10
orbit23         -1.405461e-46 -2.557744e-09
orbit24         -8.033472e-44 -9.138129e-07
orbit25         -4.700643e-44 -3.793725e-07
orbit26         -5.521542e-45  2.094223e-08
orbit27         -1.952628e-43 -2.012755e-06
orbit28         -5.304570e-44 -1.017498e-07
orbit29         -3.522978e-44  2.994059e-07
orbit30         -2.930037e-44  4.370285e-07
orbit31         -6.011802e-44 -1.310919e-07
orbit32         -1.566055e-44 -2.735103e-07
orbit33         -3.375870e-45 -2.126053e-10
orbit34         -2.783479e-43  2.059502e-07
orbit35         -1.516037e-43  6.258857e-07
orbit36         -1.176343e-44 -7.933020e-08
orbit37         -2.586726e-44 -4.047517e-07
orbit38         -4.344766e-45 -1.409281e-08
orbit39         -4.711393e-43 -2.350348e-06
orbit40         -9.321681e-44  6.663617e-08
orbit41         -2.733915e-44 -2.715588e-07
orbit42         -1.190169e-44 -3.374645e-08
orbit43         -1.817494e-42 -2.527789e-05
orbit44         -1.139531e-42  1.219894e-06
orbit45         -1.768471e-42 -2.691607e-05
orbit46         -4.004396e-43  3.005541e-06
orbit47         -1.831125e-43 -1.311495e-06
orbit48         -8.153589e-44 -5.580533e-07
orbit49         -4.175229e-43  7.054898e-06
orbit50         -5.522694e-44 -1.058524e-06
orbit51         -6.806545e-43 -4.180966e-06
orbit52         -1.471738e-42 -8.095460e-06
orbit53         -3.242383e-43  6.809417e-07
orbit54         -4.494509e-43  1.301566e-05
orbit55         -4.863131e-44 -6.732534e-07
orbit56         -5.498486e-42  6.468335e-05
orbit57         -2.137145e-43 -2.178663e-06
orbit58         -2.319957e-43 -4.581063e-07
orbit59         -3.007932e-42 -3.293651e-05
orbit60         -8.225602e-43 -4.679441e-06
orbit61         -6.902993e-43 -1.149366e-06
orbit62         -8.464030e-42 -1.824733e-04
orbit63         -1.045111e-42 -2.868136e-07
orbit64         -1.970421e-42 -2.934331e-05
orbit65         -1.118805e-41 -7.366271e-05
orbit66         -1.607113e-42 -1.626588e-05
orbit67         -5.403321e-43 -6.870339e-06
orbit68         -3.426033e-42 -1.269258e-05
orbit69         -6.493373e-42 -1.019601e-04
orbit70         -4.194859e-42  1.888308e-04
orbit71         -2.173619e-42 -4.160197e-05
orbit72         -7.684684e-42 -1.174053e-05
AP               4.822420e-39 -4.695513e-02
bet              5.850202e-45 -1.800187e-07
ecc             -1.076133e-39  1.097887e-02
eccrad          -7.532928e-39  7.645434e-02
close            4.698651e-38  3.916808e-01
constraint      -1.500731e-38 -2.632914e-01
coreness         6.953305e-40  1.055044e-02
knn             -1.209663e-40 -9.052455e-04
hubscore        -6.417979e-38 -6.838087e-01
pagerank        -4.520705e-38 -1.442253e+00
trans           -6.385907e-39 -9.083003e-03
first            7.944738e-41  2.614909e-03
second          -3.645135e-42 -7.455330e-05
third            1.120132e-42  2.360327e-05
fourth           2.325251e-43 -4.012026e-05
fifth           -4.340180e-43  1.574032e-05
sixth           -2.344738e-42 -3.213309e-05
selfinter       -5.550708e-39 -1.317857e-01
V1              -2.889101e-38  8.130779e-01
V2              -1.367359e-38  7.466794e-02
evcent          -6.490476e-38 -6.550670e-01
upto_second     -3.161681e-42 -6.139902e-05
upto_third       7.263713e-43  1.565573e-05
upto_fourth      5.607031e-43 -4.134233e-06
upto_fifth       1.912957e-42  2.629455e-05
upto_sixth       3.655331e-42  5.077026e-05
ratio1          -1.243849e-40 -8.247142e-04
ratio2           9.018762e-41 -6.529409e-05
ratio3          -3.239114e-40 -6.086180e-03
ratio4          -4.646124e-40  3.993996e-03
ratio5          -1.499698e-39 -2.611774e-02
ratio6          -3.322142e-42 -3.895899e-05
walktrap_vertex -8.277311e-39 -8.876927e-02
bigcom1         -1.377775e-38 -9.838353e-02
bigcom2          3.352241e-39 -1.481329e-02
bigcom3         -1.957318e-38 -6.460064e-01
bigcom4         -3.574558e-39 -1.078857e-01
bigcom5         -1.917397e-38 -7.820868e-01
bigcom6         -1.921860e-38 -6.991593e-01
bigcom8         -1.937349e-38 -5.482376e-01
bigcom9          2.907627e-38  6.712247e-01
bigcom10         1.750930e-38  3.783197e-01
bigcom11         1.253302e-37  8.706890e-01
bigcom12         1.906092e-39  1.016037e-01
bigcom13        -1.930064e-38 -7.493719e-01
bigcom14        -1.916623e-38 -6.854238e-01
bigcom15        -1.916043e-38 -7.393998e-01
bigcom16        -1.917784e-38 -7.946766e-01
bigcom17        -1.917784e-38 -7.311641e-01
bigcom18         5.137194e-38  6.538123e-01
bigcom21        -1.916043e-38 -6.531893e-01
bigcom22        -1.915463e-38 -5.403459e-01
bigcom23        -1.925758e-38 -6.860848e-01
bigcom24        -1.916236e-38 -8.415000e-01
bigcom25         3.109196e-38  1.236421e-01
bigcom26        -1.916816e-38 -7.145163e-01
bigcom27        -1.917203e-38 -7.781823e-01
bigcom29        -1.918947e-38 -6.781468e-01
bigcom31        -1.917784e-38 -7.988822e-01
bigcom33         2.720048e-38  4.111386e-01
bigcom34        -1.278634e-38 -3.754575e-01
bigcom35        -1.915849e-38 -6.071687e-01
bigcom36        -1.915270e-38 -3.494207e-01
bigcom39        -1.917978e-38 -7.632649e-01
bigcom40        -1.916043e-38 -6.962908e-01
bigcom43         2.355771e-39  6.636672e-02
bigcom46        -1.916816e-38 -6.872777e-01
bigcom48         3.826915e-39 -1.099340e-02
bigcom49        -1.915656e-38 -6.383354e-01
bigcom50        -1.916816e-38 -4.315010e-01
bigcom52        -1.916429e-38 -5.604999e-01
bigcom54        -1.916236e-38 -6.722762e-01
bigcom56        -1.922055e-38 -6.581912e-01
bigcom57        -1.176783e-38 -2.393699e-01
bigcom58        -1.915849e-38 -7.465007e-01
bigcom62         3.408160e-38  5.052243e-01
bigcom63        -1.918559e-38 -7.838414e-01
bigcom64        -1.915656e-38 -4.518683e-01
bigcom65         5.582737e-38  6.134238e-01
bigcom66        -1.916429e-38 -3.379170e-01
bigcom68         1.072022e-37  8.435231e-01
bigcom69        -1.915463e-38 -6.268839e-01
bigcom70        -1.918559e-38 -4.691119e-01
bigcom71        -1.915849e-38 -4.932304e-01
bigcom72        -1.915270e-38 -7.379048e-01
bigcom77        -1.916236e-38 -6.586463e-01
bigcom79         2.482811e-38  2.690944e-01
bigcom80        -1.918753e-38 -4.646358e-01
bigcom82         6.510695e-38  6.464244e-01
bigcom83        -1.918559e-38 -4.115071e-01
bigcom86        -1.916043e-38 -4.745827e-01
bigcom87         1.252416e-37  1.272321e+00
bigcom88         1.702426e-38  2.958596e-01
bigcom90        -1.915849e-38 -6.129930e-01
bigcom92        -1.915656e-38 -4.250854e-01
bigcom94        -1.915849e-38 -7.879785e-01
bigcom96        -1.915463e-38 -7.742877e-01
bigcom98        -1.916429e-38 -7.778916e-01
bigcom99        -1.917784e-38 -6.972905e-01
bigcom100       -1.915463e-38 -7.277241e-01
bigcom102       -1.915849e-38 -5.105605e-01
bigcom103       -1.915849e-38 -3.882013e-01
bigcom104       -1.915463e-38 -7.394594e-01
bigcom107       -1.915849e-38 -3.422236e-01
bigcom108       -1.915463e-38 -3.468813e-01
bigcom109       -1.917784e-38 -7.544315e-01
bigcom110       -1.916429e-38 -7.852951e-01
bigcom125       -1.917010e-38 -5.020280e-01
bigcom133       -1.915849e-38 -6.982844e-01
bigcom141       -1.917591e-38 -4.475615e-01
bigcom142       -1.915463e-38 -8.077648e-01
bigcom143       -1.915849e-38 -7.185510e-01
bigcom145       -1.916043e-38 -6.157424e-01
bigcom158       -1.919141e-38 -4.930001e-01
bigcom162       -1.916429e-38 -8.555927e-01
bigcom177        2.901458e-38  1.994377e-01
bigcom194       -1.915463e-38 -5.790791e-01
bigcom208       -1.916429e-38 -6.630348e-01
bigcom220       -1.916623e-38 -6.361840e-01
bigcom227       -1.916043e-38 -3.774012e-01
bigcom229       -1.915849e-38 -4.811357e-01
bigcom247       -1.916623e-38 -4.164999e-01
bigcom252       -1.915849e-38 -6.892667e-01
bigcom255        9.317109e-38  9.148357e-01
bigcom258       -1.916623e-38 -7.704306e-01
bigcom266       -1.916623e-38 -6.608125e-01
bigcom269       -1.915656e-38 -6.982528e-01
bigcom273       -1.915849e-38 -8.094022e-01
bigcom274       -1.915656e-38 -7.021697e-01
bigcom276        1.829655e-37  1.479125e+00
bigcom284       -1.915656e-38 -6.012626e-01
bigcom290       -1.917203e-38 -7.851033e-01
bigcom292       -1.916236e-38 -5.756729e-01
bigcom294       -1.917591e-38 -6.616049e-01
bigcom295        5.863002e-38  6.871309e-01
bigcom296       -1.915463e-38 -7.249200e-01
bigcom297        1.829655e-37  1.397066e+00
bigcom302       -1.916623e-38 -6.803373e-01
bigcom303       -1.918753e-38 -6.406623e-01
bigcom307       -1.915656e-38 -4.232149e-01
bigcom311       -1.916236e-38 -6.913873e-01
bigcom313       -1.915463e-38 -7.848206e-01
bigcom318        2.131085e-38  3.818880e-01
bigcom326       -1.915656e-38 -6.801821e-01
bigcom332       -1.915656e-38 -5.703485e-01
bigcom340       -1.915270e-38 -3.404757e-01
bigcom341       -1.915656e-38 -6.079893e-01
bigcom345        1.829655e-37  1.339874e+00
bigcom347       -1.915656e-38 -4.171195e-01
bigcom360       -1.916816e-38 -7.060870e-01
bigcom365       -1.915849e-38 -7.268826e-01
bigcom366       -1.915463e-38 -6.261304e-01
bigcom370        1.829655e-37  1.693067e+00
bigcom387       -1.916043e-38 -6.849141e-01
bigcom390        1.829655e-37  1.283112e+00
bigcom398       -1.915656e-38 -4.550336e-01
bigcom408       -1.916043e-38 -7.467965e-01
bigcom417       -1.915656e-38 -6.829554e-01
bigcom419        1.829655e-37  1.535703e+00
bigcom424       -1.915849e-38 -7.127473e-01
bigcom441       -1.915849e-38 -4.178087e-01
bigcom445       -1.915656e-38 -7.707538e-01
bigcom468       -1.915270e-38 -7.192124e-01
spin_vertex     -2.273229e-38 -1.316362e-01
membership_s1   -1.915849e-38 -3.879347e-01
membership_s3   -2.687029e-39  4.455594e-02
membership_s4    1.807824e-38  3.536176e-01
membership_s5   -1.916623e-38 -5.424440e-01
membership_s6   -1.916816e-38 -4.608079e-01
membership_s7   -1.921860e-38 -5.890262e-01
membership_s8   -8.966955e-39 -1.019555e-01
membership_s9   -1.923028e-38 -5.929499e-01
membership_s10  -1.442176e-38 -2.936414e-01
membership_s11  -4.322110e-39 -1.139766e-02
membership_s12   1.549608e-38  2.706449e-01
membership_s13  -1.923807e-38 -5.236009e-01
membership_s14  -1.918365e-38 -5.844089e-01
membership_s16   1.957219e-38  2.292727e-01
membership_s17  -1.920111e-38 -5.559118e-01
membership_s18   6.130346e-39  4.099132e-01
membership_s19  -1.512648e-38 -3.719316e-01
membership_s20  -1.461068e-38 -1.004286e-01
membership_s21   5.760294e-39 -1.139844e-02
membership_s22  -1.916816e-38 -5.244500e-01
membership_s23  -4.352156e-39  3.437848e-02
membership_s24  -1.918365e-38 -5.773210e-01
membership_s25  -1.917591e-38 -5.695083e-01
membership_s26   5.133572e-39  1.517132e-01
membership_s27  -1.918172e-38 -4.977714e-01
membership_s28  -1.920499e-38 -5.279055e-01
membership_s30  -1.921860e-38 -6.301779e-01
membership_s31   4.260254e-39  1.386529e-01
membership_s32   3.878768e-39 -8.071287e-02
membership_s33   3.140093e-39  3.535901e-03
membership_s34  -1.915849e-38 -5.489383e-01
membership_s35  -1.915849e-38 -6.283745e-01
membership_s36  -1.916043e-38 -5.700891e-01
membership_s37   5.244355e-39  7.530978e-02
membership_s38  -2.306129e-39 -5.546698e-02
adhesion         7.132259e-42  2.451230e-05
cohesion        -1.426452e-41 -4.932454e-05
inner            1.548980e-42  7.969815e-05
outer            8.494076e-42  7.110189e-05
ioratio          7.435256e-38  2.050616e-01
comsize          9.862109e-42  5.172626e-05
[1] "Dataset: all_targets Model GBM, run: 8 of 10 2015-06-08 09:30:38"
Iter   TrainDeviance   ValidDeviance   StepSize   Improve
     1        0.1829             nan     0.0100    0.0001
     2        0.1814             nan     0.0100   -0.0000
     3        0.1804             nan     0.0100   -0.0000
     4        0.1793             nan     0.0100    0.0000
     5        0.1784             nan     0.0100   -0.0000
     6        0.1776             nan     0.0100   -0.0000
     7        0.1766             nan     0.0100    0.0001
     8        0.1756             nan     0.0100    0.0000
     9        0.1749             nan     0.0100   -0.0000
    10        0.1738             nan     0.0100   -0.0000
    20        0.1669             nan     0.0100    0.0000
    40        0.1567             nan     0.0100   -0.0000
    60        0.1472             nan     0.0100   -0.0000
    80        0.1400             nan     0.0100   -0.0000
   100        0.1346             nan     0.0100    0.0000
   120        0.1294             nan     0.0100    0.0000
   140        0.1251             nan     0.0100   -0.0000
   160        0.1211             nan     0.0100   -0.0000
   180        0.1167             nan     0.0100    0.0000
   200        0.1126             nan     0.0100    0.0000
   220        0.1095             nan     0.0100    0.0000
   240        0.1066             nan     0.0100   -0.0000
   260        0.1033             nan     0.0100   -0.0000
   280        0.1005             nan     0.0100    0.0000
   300        0.0974             nan     0.0100   -0.0000
   318        0.0953             nan     0.0100   -0.0000

[1] "GBM variable coefficients"
                            var    rel.inf
V1                           V1 4.89187355
ratio5                   ratio5 4.46412443
V2                           V2 4.23464843
outer                     outer 3.74805180
inner                     inner 2.98015948
ratio2                   ratio2 2.78305446
walktrap_vertex walktrap_vertex 2.77336743
comsize                 comsize 2.77140209
spin_vertex         spin_vertex 2.29314764
knn                         knn 2.24680012
bet                         bet 2.06773720
graph13                 graph13 1.75801061
pagerank               pagerank 1.56370468
ratio1                   ratio1 1.54655670
adhesion               adhesion 1.45082649
graph6                   graph6 1.41030170
fourth                   fourth 1.37546656
cohesion               cohesion 1.34528456
graph23                 graph23 1.28626865
graph19                 graph19 1.27378939
orbit50                 orbit50 1.26873273
graph4                   graph4 1.23142388
graph17                 graph17 1.22867125
orbit35                 orbit35 1.20218946
graph16                 graph16 0.98627238
orbit18                 orbit18 0.96695341
bigcom18               bigcom18 0.95977217
graph11                 graph11 0.94433646
graph1                   graph1 0.93289478
graph5                   graph5 0.91072294
membership_s12   membership_s12 0.84612843
graph12                 graph12 0.82445757
constraint           constraint 0.78647486
orbit56                 orbit56 0.78341299
orbit31                 orbit31 0.77643696
fifth                     fifth 0.75495769
ioratio                 ioratio 0.73137339
graph14                 graph14 0.72847485
graph20                 graph20 0.71510471
orbit5                   orbit5 0.67780766
ratio3                   ratio3 0.67172487
membership_s4     membership_s4 0.66286346
orbit27                 orbit27 0.65256802
graph10                 graph10 0.64910557
orbit39                 orbit39 0.63859085
graph3                   graph3 0.62396820
ecc                         ecc 0.62156840
orbit52                 orbit52 0.61985652
orbit45                 orbit45 0.61240639
bigcom11               bigcom11 0.59243958
orbit36                 orbit36 0.59165156
ratio4                   ratio4 0.58151166
graph0                   graph0 0.57916772
orbit24                 orbit24 0.57068495
graph15                 graph15 0.56156216
trans                     trans 0.52152019
upto_fifth           upto_fifth 0.51575632
sixth                     sixth 0.50703412
orbit51                 orbit51 0.50541342
graph2                   graph2 0.48545714
hubscore               hubscore 0.47969938
graph9                   graph9 0.46176490
upto_sixth           upto_sixth 0.46036151
orbit19                 orbit19 0.45059601
bigcom65               bigcom65 0.44959769
orbit54                 orbit54 0.44612275
orbit16                 orbit16 0.44388137
orbit17                 orbit17 0.43923627
orbit37                 orbit37 0.43270594
graph21                 graph21 0.43264227
bigcom25               bigcom25 0.41428649
bigcom33               bigcom33 0.39932463
orbit30                 orbit30 0.39243467
bigcom87               bigcom87 0.38768607
coreness               coreness 0.38035941
orbit22                 orbit22 0.37807026
bigcom419             bigcom419 0.37696981
graph18                 graph18 0.37451469
bigcom370             bigcom370 0.37240593
orbit63                 orbit63 0.36927229
orbit28                 orbit28 0.34560934
orbit20                 orbit20 0.34192486
orbit25                 orbit25 0.32821158
orbit53                 orbit53 0.31194007
orbit49                 orbit49 0.29973034
bigcom390             bigcom390 0.29930746
membership_s38   membership_s38 0.29413361
bigcom345             bigcom345 0.28789783
ratio6                   ratio6 0.28687766
orbit62                 orbit62 0.27870571
close                     close 0.26249496
bigcom297             bigcom297 0.25638863
orbit9                   orbit9 0.24945309
orbit40                 orbit40 0.24869478
orbit46                 orbit46 0.24701871
AP                           AP 0.24132494
orbit32                 orbit32 0.23867487
graph26                 graph26 0.22565420
bigcom276             bigcom276 0.22295925
membership_s16   membership_s16 0.22254574
orbit10                 orbit10 0.22024408
graph25                 graph25 0.21927525
orbit1                   orbit1 0.21722471
orbit61                 orbit61 0.21384598
orbit6                   orbit6 0.21052833
orbit47                 orbit47 0.20685156
orbit11                 orbit11 0.20468073
bigcom68               bigcom68 0.20377313
orbit29                 orbit29 0.20061518
orbit60                 orbit60 0.20015691
orbit4                   orbit4 0.19926683
graph8                   graph8 0.19437584
bigcom110             bigcom110 0.19178098
orbit26                 orbit26 0.19100397
orbit33                 orbit33 0.18776010
orbit64                 orbit64 0.18534467
third                     third 0.18505138
bigcom2                 bigcom2 0.18315736
bigcom10               bigcom10 0.17457865
bigcom255             bigcom255 0.17369040
bigcom48               bigcom48 0.15903444
orbit15                 orbit15 0.15737145
orbit43                 orbit43 0.15623118
orbit13                 orbit13 0.15090725
orbit66                 orbit66 0.14969226
membership_s31   membership_s31 0.13725430
orbit68                 orbit68 0.13688192
orbit59                 orbit59 0.13247365
orbit65                 orbit65 0.12730121
graph22                 graph22 0.12715099
second                   second 0.12162273
bigcom62               bigcom62 0.11480854
evcent                   evcent 0.11326035
bigcom177             bigcom177 0.11107865
orbit41                 orbit41 0.11101475
membership_s18   membership_s18 0.11063221
upto_fourth         upto_fourth 0.10828225
bigcom9                 bigcom9 0.10642628
graph7                   graph7 0.09773889
membership_s33   membership_s33 0.09719085
orbit12                 orbit12 0.09635979
orbit23                 orbit23 0.09127502
orbit2                   orbit2 0.08589594
membership_s21   membership_s21 0.08501304
orbit67                 orbit67 0.08001182
bigcom295             bigcom295 0.07921167
bigcom88               bigcom88 0.07211153
bigcom79               bigcom79 0.07163306
orbit38                 orbit38 0.07050698
orbit21                 orbit21 0.05599599
upto_third           upto_third 0.05157248
orbit44                 orbit44 0.05151490
bigcom43               bigcom43 0.05128518
graph27                 graph27 0.05080989
graph24                 graph24 0.04838520
selfinter             selfinter 0.04561616
bigcom1                 bigcom1 0.04205723
graph29                 graph29 0.03664631
membership_s20   membership_s20 0.03046959
orbit55                 orbit55 0.03030254
orbit48                 orbit48 0.02756194
membership_s3     membership_s3 0.02057473
upto_second         upto_second 0.02040758
membership_s9     membership_s9 0.01999264
membership_s32   membership_s32 0.01884032
bigcom318             bigcom318 0.01505989
orbit57                 orbit57 0.01504739
orbit71                 orbit71 0.01110364
membership_s26   membership_s26 0.01059520
membership_s8     membership_s8 0.00707655
graph28                 graph28 0.00000000
orbit0                   orbit0 0.00000000
orbit3                   orbit3 0.00000000
orbit7                   orbit7 0.00000000
orbit8                   orbit8 0.00000000
orbit14                 orbit14 0.00000000
orbit34                 orbit34 0.00000000
orbit42                 orbit42 0.00000000
orbit58                 orbit58 0.00000000
orbit69                 orbit69 0.00000000
orbit70                 orbit70 0.00000000
orbit72                 orbit72 0.00000000
eccrad                   eccrad 0.00000000
first                     first 0.00000000
bigcom3                 bigcom3 0.00000000
bigcom4                 bigcom4 0.00000000
bigcom5                 bigcom5 0.00000000
bigcom6                 bigcom6 0.00000000
bigcom8                 bigcom8 0.00000000
bigcom12               bigcom12 0.00000000
bigcom13               bigcom13 0.00000000
bigcom14               bigcom14 0.00000000
bigcom15               bigcom15 0.00000000
bigcom16               bigcom16 0.00000000
bigcom17               bigcom17 0.00000000
bigcom21               bigcom21 0.00000000
bigcom22               bigcom22 0.00000000
bigcom23               bigcom23 0.00000000
bigcom24               bigcom24 0.00000000
bigcom26               bigcom26 0.00000000
bigcom27               bigcom27 0.00000000
bigcom29               bigcom29 0.00000000
bigcom31               bigcom31 0.00000000
bigcom34               bigcom34 0.00000000
bigcom35               bigcom35 0.00000000
bigcom36               bigcom36 0.00000000
bigcom39               bigcom39 0.00000000
bigcom40               bigcom40 0.00000000
bigcom46               bigcom46 0.00000000
bigcom49               bigcom49 0.00000000
bigcom50               bigcom50 0.00000000
bigcom52               bigcom52 0.00000000
bigcom54               bigcom54 0.00000000
bigcom56               bigcom56 0.00000000
bigcom57               bigcom57 0.00000000
bigcom58               bigcom58 0.00000000
bigcom63               bigcom63 0.00000000
bigcom64               bigcom64 0.00000000
bigcom66               bigcom66 0.00000000
bigcom69               bigcom69 0.00000000
bigcom70               bigcom70 0.00000000
bigcom71               bigcom71 0.00000000
bigcom72               bigcom72 0.00000000
bigcom77               bigcom77 0.00000000
bigcom80               bigcom80 0.00000000
bigcom82               bigcom82 0.00000000
bigcom83               bigcom83 0.00000000
bigcom86               bigcom86 0.00000000
bigcom90               bigcom90 0.00000000
bigcom92               bigcom92 0.00000000
bigcom94               bigcom94 0.00000000
bigcom96               bigcom96 0.00000000
bigcom98               bigcom98 0.00000000
bigcom99               bigcom99 0.00000000
bigcom100             bigcom100 0.00000000
bigcom102             bigcom102 0.00000000
bigcom103             bigcom103 0.00000000
bigcom104             bigcom104 0.00000000
bigcom107             bigcom107 0.00000000
bigcom108             bigcom108 0.00000000
bigcom109             bigcom109 0.00000000
bigcom125             bigcom125 0.00000000
bigcom133             bigcom133 0.00000000
bigcom141             bigcom141 0.00000000
bigcom142             bigcom142 0.00000000
bigcom143             bigcom143 0.00000000
bigcom145             bigcom145 0.00000000
bigcom158             bigcom158 0.00000000
bigcom162             bigcom162 0.00000000
bigcom194             bigcom194 0.00000000
bigcom208             bigcom208 0.00000000
bigcom220             bigcom220 0.00000000
bigcom227             bigcom227 0.00000000
bigcom229             bigcom229 0.00000000
bigcom247             bigcom247 0.00000000
bigcom252             bigcom252 0.00000000
bigcom258             bigcom258 0.00000000
bigcom266             bigcom266 0.00000000
bigcom269             bigcom269 0.00000000
bigcom273             bigcom273 0.00000000
bigcom274             bigcom274 0.00000000
bigcom284             bigcom284 0.00000000
bigcom290             bigcom290 0.00000000
bigcom292             bigcom292 0.00000000
bigcom294             bigcom294 0.00000000
bigcom296             bigcom296 0.00000000
bigcom302             bigcom302 0.00000000
bigcom303             bigcom303 0.00000000
bigcom307             bigcom307 0.00000000
bigcom311             bigcom311 0.00000000
bigcom313             bigcom313 0.00000000
bigcom326             bigcom326 0.00000000
bigcom332             bigcom332 0.00000000
bigcom340             bigcom340 0.00000000
bigcom341             bigcom341 0.00000000
bigcom347             bigcom347 0.00000000
bigcom360             bigcom360 0.00000000
bigcom365             bigcom365 0.00000000
bigcom366             bigcom366 0.00000000
bigcom387             bigcom387 0.00000000
bigcom398             bigcom398 0.00000000
bigcom408             bigcom408 0.00000000
bigcom417             bigcom417 0.00000000
bigcom424             bigcom424 0.00000000
bigcom441             bigcom441 0.00000000
bigcom445             bigcom445 0.00000000
bigcom468             bigcom468 0.00000000
membership_s1     membership_s1 0.00000000
membership_s5     membership_s5 0.00000000
membership_s6     membership_s6 0.00000000
membership_s7     membership_s7 0.00000000
membership_s10   membership_s10 0.00000000
membership_s11   membership_s11 0.00000000
membership_s13   membership_s13 0.00000000
membership_s14   membership_s14 0.00000000
membership_s17   membership_s17 0.00000000
membership_s19   membership_s19 0.00000000
membership_s22   membership_s22 0.00000000
membership_s23   membership_s23 0.00000000
membership_s24   membership_s24 0.00000000
membership_s25   membership_s25 0.00000000
membership_s27   membership_s27 0.00000000
membership_s28   membership_s28 0.00000000
membership_s30   membership_s30 0.00000000
membership_s34   membership_s34 0.00000000
membership_s35   membership_s35 0.00000000
membership_s36   membership_s36 0.00000000
membership_s37   membership_s37 0.00000000
[1] "Dataset: all_targets Model RF, run: 8 of 10 2015-06-08 09:36:01"
     |      Out-of-bag   |
Tree |      MSE  %Var(y) |
   1 |  0.03341   183.67 |
   2 |  0.03223   177.17 |
   3 |  0.03007   165.27 |
   4 |     0.03   164.89 |
   5 |   0.0293   161.07 |
   6 |  0.02859   157.16 |
   7 |  0.02712   149.05 |
   8 |  0.02649   145.60 |
   9 |  0.02564   140.94 |
  10 |  0.02509   137.95 |
  11 |  0.02462   135.32 |
  12 |  0.02404   132.12 |
  13 |  0.02367   130.10 |
  14 |  0.02315   127.23 |
  15 |  0.02279   125.30 |
  16 |  0.02262   124.35 |
  17 |   0.0223   122.59 |
  18 |  0.02212   121.57 |
  19 |  0.02211   121.52 |
  20 |  0.02199   120.90 |
  21 |   0.0218   119.84 |
  22 |   0.0216   118.73 |
  23 |  0.02151   118.26 |
  24 |  0.02141   117.67 |
  25 |  0.02111   116.05 |
  26 |  0.02101   115.52 |
  27 |  0.02086   114.68 |
  28 |  0.02077   114.19 |
  29 |  0.02072   113.92 |
  30 |  0.02074   114.00 |
  31 |  0.02069   113.74 |
  32 |  0.02063   113.40 |
  33 |  0.02059   113.17 |
  34 |   0.0205   112.68 |
  35 |   0.0204   112.15 |
  36 |  0.02035   111.87 |
  37 |  0.02032   111.70 |
  38 |  0.02029   111.51 |
  39 |  0.02027   111.42 |
  40 |  0.02024   111.23 |
  41 |  0.02018   110.95 |
  42 |  0.02012   110.61 |
  43 |  0.02008   110.40 |
  44 |  0.02006   110.28 |
  45 |  0.02003   110.12 |
  46 |  0.01999   109.88 |
  47 |  0.01999   109.87 |
  48 |  0.01995   109.69 |
  49 |  0.01993   109.54 |
  50 |  0.01985   109.14 |
  51 |  0.01981   108.89 |
  52 |  0.01979   108.81 |
  53 |  0.01977   108.70 |
  54 |  0.01971   108.34 |
  55 |  0.01969   108.24 |
  56 |  0.01968   108.19 |
  57 |  0.01966   108.08 |
  58 |  0.01967   108.14 |
  59 |  0.01968   108.17 |
  60 |  0.01966   108.07 |
  61 |  0.01964   107.96 |
  62 |  0.01963   107.93 |
  63 |  0.01959   107.69 |
  64 |  0.01957   107.57 |
  65 |  0.01954   107.43 |
  66 |  0.01951   107.25 |
  67 |  0.01948   107.09 |
  68 |  0.01948   107.11 |
  69 |  0.01947   107.02 |
  70 |  0.01947   107.03 |
  71 |  0.01947   107.01 |
  72 |  0.01945   106.91 |
  73 |  0.01945   106.89 |
  74 |  0.01942   106.75 |
  75 |  0.01938   106.55 |
  76 |  0.01935   106.35 |
  77 |  0.01934   106.31 |
  78 |  0.01932   106.22 |
  79 |  0.01932   106.18 |
  80 |  0.01931   106.14 |
  81 |  0.01932   106.20 |
  82 |  0.01928   105.99 |
  83 |  0.01927   105.91 |
  84 |  0.01925   105.83 |
  85 |  0.01924   105.78 |
  86 |  0.01926   105.86 |
  87 |  0.01924   105.75 |
  88 |  0.01926   105.85 |
  89 |  0.01923   105.73 |
  90 |  0.01924   105.75 |
  91 |  0.01923   105.73 |
  92 |  0.01924   105.74 |
  93 |  0.01923   105.73 |
  94 |  0.01925   105.81 |
  95 |  0.01925   105.83 |
  96 |  0.01926   105.88 |
  97 |  0.01925   105.83 |
  98 |  0.01925   105.80 |
  99 |  0.01922   105.67 |
 100 |  0.01922   105.68 |
[1] "Random Forest variable coefficients"
                      %IncMSE IncNodePurity
graph5           3.587325e-03  7.324125e-01
graph6           4.202878e-03  9.457039e-01
graph7           8.614103e-04  3.270611e-01
graph8           1.078071e-05  6.243184e-02
graph9           5.097080e-03  8.958279e-01
graph10          8.675178e-03  1.248859e+00
graph11          9.191622e-03  1.516352e+00
graph12          2.398946e-03  1.192491e+00
graph13          6.697924e-03  1.098029e+00
graph14          3.992926e-03  1.147683e+00
graph15          3.148003e-03  7.319461e-01
graph16          1.102469e-02  1.707150e+00
graph17          7.828481e-03  1.147824e+00
graph18          2.181729e-03  4.405869e-01
graph19          6.866226e-03  1.489783e+00
graph20          2.790179e-03  5.741328e-01
graph21          4.841833e-03  5.210821e-01
graph22          1.165522e-03  3.196003e-01
graph23          3.191370e-03  1.267414e+00
graph24          3.004523e-03  3.823494e-01
graph25          9.045031e-04  3.544416e-01
graph26          3.833600e-04  2.550203e-01
graph27          1.867980e-05  8.302156e-02
graph28          8.660436e-05  4.072711e-02
graph29          8.607541e-05  9.690695e-02
orbit0           9.668863e-05  2.470521e-01
orbit1           1.355889e-03  8.966171e-01
orbit2           2.727275e-03  4.583839e-01
orbit3           6.219392e-04  1.511992e-01
orbit4           5.339611e-03  8.737032e-01
orbit5           7.773281e-03  8.235198e-01
orbit6           7.972468e-03  1.202660e+00
orbit7           2.698663e-03  4.203942e-01
orbit8           1.415092e-03  4.367458e-01
orbit9           3.271134e-03  8.229872e-01
orbit10          1.318849e-03  4.072166e-01
orbit11          7.769264e-04  2.885143e-01
orbit12          4.278203e-04  1.949219e-01
orbit13          3.797803e-04  2.538864e-01
orbit14          3.817466e-05  5.174291e-02
orbit15          5.159901e-03  1.106451e+00
orbit16          5.670623e-03  5.299382e-01
orbit17          5.804886e-03  1.021329e+00
orbit18          8.908672e-03  1.592545e+00
orbit19          3.531039e-03  1.096321e+00
orbit20          1.174075e-02  1.463809e+00
orbit21          4.972948e-03  6.526573e-01
orbit22          1.082150e-02  1.685088e+00
orbit23          2.727536e-03  3.380837e-01
orbit24          3.928880e-03  1.317589e+00
orbit25          2.257493e-03  3.712990e-01
orbit26          1.644697e-03  4.259346e-01
orbit27          8.900436e-03  1.320697e+00
orbit28          5.883283e-03  1.023167e+00
orbit29          2.781056e-03  4.471750e-01
orbit30          1.487305e-03  4.086073e-01
orbit31          9.543228e-03  1.692974e+00
orbit32          2.773497e-03  2.221278e-01
orbit33          1.779911e-03  4.127883e-01
orbit34          3.506264e-03  7.754444e-01
orbit35          9.604593e-03  1.653718e+00
orbit36          2.576319e-03  9.434422e-01
orbit37          5.624747e-03  5.979489e-01
orbit38          2.281079e-03  7.393834e-01
orbit39          8.384262e-03  1.336707e+00
orbit40          1.897538e-03  3.960295e-01
orbit41          2.919361e-04  1.396087e-01
orbit42          4.319644e-04  2.060434e-01
orbit43          2.061048e-03  4.383473e-01
orbit44          1.107873e-03  8.798632e-02
orbit45          5.379670e-03  1.579823e+00
orbit46          1.028677e-03  4.392844e-01
orbit47          1.129204e-03  4.151057e-01
orbit48          8.901088e-04  1.794720e-01
orbit49          3.986309e-03  7.362111e-01
orbit50          1.078398e-03  6.263310e-01
orbit51          2.352570e-03  5.094647e-01
orbit52          3.388459e-03  5.267889e-01
orbit53          1.497623e-03  3.784215e-01
orbit54          9.939217e-04  6.413941e-01
orbit55          8.957458e-05  2.053490e-01
orbit56          4.400833e-03  1.357621e+00
orbit57          3.709494e-04  1.997503e-01
orbit58          3.728757e-04  6.179439e-02
orbit59          4.966552e-04  2.728384e-01
orbit60          1.745242e-04  2.191919e-01
orbit61          2.645691e-04  1.572732e-01
orbit62          5.670775e-04  5.193275e-01
orbit63          6.000178e-04  2.589633e-01
orbit64          9.052042e-04  3.600689e-01
orbit65          4.743053e-04  2.225271e-01
orbit66          5.725202e-04  2.148429e-01
orbit67          1.827877e-04  7.559225e-02
orbit68          2.676941e-06  1.543087e-01
orbit69          6.919479e-05  1.731252e-01
orbit70          8.155069e-05  1.328681e-01
orbit71          1.168757e-04  4.834606e-02
orbit72          2.725468e-05  3.047474e-02
AP               4.242467e-05  1.945871e-01
bet              7.648134e-03  2.389162e+00
ecc              6.584439e-04  6.379348e-01
eccrad           2.917399e-04  4.848140e-01
close            5.895062e-03  6.398967e-01
constraint       4.021524e-03  9.542691e-01
coreness         2.497375e-03  4.973689e-01
knn              1.461920e-02  2.863455e+00
hubscore         5.662882e-03  1.142023e+00
pagerank         4.869576e-03  2.439696e+00
trans            1.119012e-03  8.880388e-01
first            1.433391e-04  2.935863e-01
second           4.869585e-03  1.020147e+00
third            1.014025e-02  1.059700e+00
fourth           2.962079e-03  1.728790e+00
fifth            3.826898e-03  1.541676e+00
sixth            6.148236e-03  1.630075e+00
selfinter        1.339013e-06  1.248778e-01
V1               6.919650e-03  4.531944e+00
V2               6.141510e-03  3.967592e+00
evcent           5.921280e-03  1.312319e+00
upto_second      3.725761e-03  5.319972e-01
upto_third       4.075714e-03  7.753053e-01
upto_fourth      5.536537e-03  7.973412e-01
upto_fifth       3.526125e-03  1.035203e+00
upto_sixth       2.308061e-03  8.094363e-01
ratio1           8.898933e-03  2.535553e+00
ratio2           5.862786e-03  3.080572e+00
ratio3           8.007749e-03  1.788597e+00
ratio4           4.706963e-03  1.242559e+00
ratio5           6.541224e-03  4.830257e+00
ratio6           5.716177e-03  1.320138e+00
walktrap_vertex  3.438165e-03  2.587635e+00
bigcom1          1.683737e-04  1.905809e-01
bigcom2          3.656855e-04  2.098237e-01
bigcom3          0.000000e+00  0.000000e+00
bigcom4          5.666082e-05  2.147330e-01
bigcom5          0.000000e+00  0.000000e+00
bigcom6          0.000000e+00  0.000000e+00
bigcom8          0.000000e+00  0.000000e+00
bigcom9         -1.099574e-05  1.564720e-01
bigcom10         8.919887e-05  5.422098e-01
bigcom11         5.195934e-05  6.450125e-01
bigcom12        -3.160209e-07  7.474121e-03
bigcom13         0.000000e+00  0.000000e+00
bigcom14         0.000000e+00  0.000000e+00
bigcom15         0.000000e+00  0.000000e+00
bigcom16         0.000000e+00  0.000000e+00
bigcom17         0.000000e+00  0.000000e+00
bigcom18         2.274697e-04  9.258123e-01
bigcom21         0.000000e+00  0.000000e+00
bigcom22         0.000000e+00  0.000000e+00
bigcom23         0.000000e+00  1.734723e-20
bigcom24         0.000000e+00  0.000000e+00
bigcom25         9.572714e-05  3.762598e-01
bigcom26         0.000000e+00  1.306667e-02
bigcom27         0.000000e+00  0.000000e+00
bigcom29         0.000000e+00  1.734723e-20
bigcom31         0.000000e+00  0.000000e+00
bigcom33         6.509722e-04  6.981647e-01
bigcom34         0.000000e+00  1.301043e-20
bigcom35         0.000000e+00  0.000000e+00
bigcom36         0.000000e+00  0.000000e+00
bigcom39         0.000000e+00  0.000000e+00
bigcom40         0.000000e+00  0.000000e+00
bigcom43         7.908743e-05  2.041394e-01
bigcom46         0.000000e+00  0.000000e+00
bigcom48        -1.703966e-05  3.494757e-01
bigcom49         0.000000e+00  0.000000e+00
bigcom50         0.000000e+00  0.000000e+00
bigcom52         0.000000e+00  0.000000e+00
bigcom54         0.000000e+00  0.000000e+00
bigcom56         0.000000e+00  0.000000e+00
bigcom57         1.116829e-05  3.073799e-02
bigcom58         0.000000e+00  0.000000e+00
bigcom62         1.974658e-05  2.988735e-01
bigcom63         0.000000e+00  0.000000e+00
bigcom64         0.000000e+00  0.000000e+00
bigcom65        -4.444831e-05  4.987611e-01
bigcom66         0.000000e+00  0.000000e+00
bigcom68        -1.692145e-06  2.621647e-01
bigcom69         0.000000e+00  0.000000e+00
bigcom70         0.000000e+00  0.000000e+00
bigcom71         0.000000e+00  0.000000e+00
bigcom72         0.000000e+00  0.000000e+00
bigcom77         0.000000e+00  0.000000e+00
bigcom79         1.337955e-05  1.086364e-01
bigcom80         0.000000e+00  0.000000e+00
bigcom82         0.000000e+00  0.000000e+00
bigcom83         0.000000e+00  0.000000e+00
bigcom86         0.000000e+00  0.000000e+00
bigcom87        -2.137652e-05  3.176692e-01
bigcom88         1.493647e-04  2.561773e-01
bigcom90         0.000000e+00  0.000000e+00
bigcom92         0.000000e+00  0.000000e+00
bigcom94         0.000000e+00  0.000000e+00
bigcom96         0.000000e+00  0.000000e+00
bigcom98         0.000000e+00  0.000000e+00
bigcom99         0.000000e+00  0.000000e+00
bigcom100        0.000000e+00  0.000000e+00
bigcom102        0.000000e+00  0.000000e+00
bigcom103        0.000000e+00  0.000000e+00
bigcom104        0.000000e+00  0.000000e+00
bigcom107        0.000000e+00  0.000000e+00
bigcom108        0.000000e+00  0.000000e+00
bigcom109        0.000000e+00  1.734723e-20
bigcom110        1.124268e-05  3.973213e-01
bigcom125        0.000000e+00  0.000000e+00
bigcom133        0.000000e+00  0.000000e+00
bigcom141        0.000000e+00  0.000000e+00
bigcom142        0.000000e+00  0.000000e+00
bigcom143        0.000000e+00  0.000000e+00
bigcom145        0.000000e+00  0.000000e+00
bigcom158        0.000000e+00  0.000000e+00
bigcom162        0.000000e+00  0.000000e+00
bigcom177       -5.656811e-08  3.208374e-01
bigcom194        0.000000e+00  0.000000e+00
bigcom208        0.000000e+00  0.000000e+00
bigcom220        0.000000e+00  0.000000e+00
bigcom227        0.000000e+00  0.000000e+00
bigcom229        0.000000e+00  0.000000e+00
bigcom247        0.000000e+00  0.000000e+00
bigcom252        0.000000e+00  0.000000e+00
bigcom255        2.383165e-05  2.361772e-01
bigcom258        0.000000e+00  0.000000e+00
bigcom266        0.000000e+00  0.000000e+00
bigcom269        0.000000e+00  0.000000e+00
bigcom273        0.000000e+00  0.000000e+00
bigcom274        0.000000e+00  0.000000e+00
bigcom276       -1.632843e-05  5.435907e-01
bigcom284        0.000000e+00  0.000000e+00
bigcom290        0.000000e+00  0.000000e+00
bigcom292        0.000000e+00  0.000000e+00
bigcom294        0.000000e+00  0.000000e+00
bigcom295        2.573198e-05  3.126824e-01
bigcom296        0.000000e+00  0.000000e+00
bigcom297       -1.430393e-05  3.830947e-01
bigcom302        0.000000e+00  0.000000e+00
bigcom303        0.000000e+00  0.000000e+00
bigcom307        0.000000e+00  0.000000e+00
bigcom311        0.000000e+00  0.000000e+00
bigcom313        0.000000e+00  0.000000e+00
bigcom318       -6.010078e-06  5.075411e-02
bigcom326        0.000000e+00  0.000000e+00
bigcom332        0.000000e+00  0.000000e+00
bigcom340        0.000000e+00  0.000000e+00
bigcom341        0.000000e+00  0.000000e+00
bigcom345       -1.797903e-06  4.908259e-01
bigcom347        0.000000e+00  0.000000e+00
bigcom360        0.000000e+00  0.000000e+00
bigcom365        0.000000e+00  0.000000e+00
bigcom366        0.000000e+00  0.000000e+00
bigcom370        7.719428e-06  4.689964e-01
bigcom387        0.000000e+00  0.000000e+00
bigcom390       -2.121471e-05  5.400021e-01
bigcom398        0.000000e+00  0.000000e+00
bigcom408        0.000000e+00  0.000000e+00
bigcom417        0.000000e+00  0.000000e+00
bigcom419       -1.290052e-05  6.216692e-01
bigcom424        0.000000e+00  0.000000e+00
bigcom441        0.000000e+00  0.000000e+00
bigcom445        0.000000e+00  0.000000e+00
bigcom468        0.000000e+00  0.000000e+00
spin_vertex      3.914902e-03  2.855238e+00
membership_s1    0.000000e+00  0.000000e+00
membership_s3   -2.249075e-05  2.308549e-01
membership_s4    6.344684e-04  7.427376e-01
membership_s5    0.000000e+00  0.000000e+00
membership_s6    0.000000e+00  0.000000e+00
membership_s7    0.000000e+00  2.775558e-19
membership_s8    4.492606e-05  2.052598e-01
membership_s9   -3.395840e-05  2.192905e-01
membership_s10   2.105934e-05  8.425784e-02
membership_s11  -4.208828e-07  1.219221e-01
membership_s12   2.519250e-04  1.129263e+00
membership_s13   0.000000e+00  1.301043e-20
membership_s14   0.000000e+00  0.000000e+00
membership_s16  -3.425937e-06  3.172725e-01
membership_s17   0.000000e+00  0.000000e+00
membership_s18   6.337836e-06  3.580157e-01
membership_s19   5.426816e-05  5.863085e-02
membership_s20   3.628103e-04  2.461537e-01
membership_s21   7.249958e-05  3.941764e-01
membership_s22   0.000000e+00  0.000000e+00
membership_s23   0.000000e+00  0.000000e+00
membership_s24   0.000000e+00  8.673617e-21
membership_s25   0.000000e+00  0.000000e+00
membership_s26  -2.146462e-05  8.465843e-02
membership_s27   0.000000e+00  0.000000e+00
membership_s28   0.000000e+00  0.000000e+00
membership_s30   0.000000e+00  0.000000e+00
membership_s31   4.012554e-05  1.255816e-01
membership_s32   3.148431e-05  8.667372e-02
membership_s33   1.648287e-04  5.946474e-01
membership_s34   0.000000e+00  0.000000e+00
membership_s35   0.000000e+00  0.000000e+00
membership_s36   0.000000e+00  0.000000e+00
membership_s37   8.275693e-06  7.127597e-02
membership_s38   7.047547e-05  3.722385e-01
adhesion         1.207056e-02  3.090951e+00
cohesion         1.320802e-02  2.718263e+00
inner            3.121005e-03  3.699243e+00
outer            9.058724e-03  4.236510e+00
ioratio          9.866624e-03  2.456897e+00
comsize          6.343570e-03  3.710702e+00
[1] "Dataset: all_targets Model GLM, run: 8 of 10 2015-06-08 09:40:55"
[1] "glmnet variable coefficients"
                         [,1]          [,2]
(Intercept)     -3.969369e+00 -5.303609e+00
graph0           7.244428e-41  2.068671e-03
graph1          -7.269012e-43 -1.152573e-05
graph2          -4.507084e-41  5.127441e-04
graph3          -2.008843e-44  1.657171e-07
graph4          -1.808820e-44 -2.354576e-07
graph5          -1.494333e-42 -9.573664e-06
graph6          -3.364282e-43 -7.802435e-07
graph7          -2.225334e-42 -2.345937e-05
graph8          -1.619675e-41 -1.286643e-04
graph9          -5.883066e-46 -6.502761e-10
graph10         -2.357543e-46 -3.192954e-10
graph11         -2.993232e-46 -1.529482e-09
graph12         -6.202156e-45 -8.462834e-09
graph13         -1.295873e-44  8.288990e-08
graph14         -5.448630e-45 -3.284261e-08
graph15         -2.733157e-43  2.002649e-07
graph16         -4.709868e-45 -3.059804e-08
graph17         -1.351820e-44 -4.292778e-08
graph18         -8.738788e-43 -8.003069e-06
graph19         -5.778034e-44 -3.139042e-07
graph20         -8.723058e-44 -6.008204e-07
graph21         -2.143832e-43 -1.512283e-07
graph22         -6.971531e-44  2.985403e-07
graph23         -1.466259e-43 -8.102253e-07
graph24         -4.199174e-43 -2.491248e-06
graph25         -8.743538e-43 -6.292173e-06
graph26         -4.930829e-43 -4.858374e-06
graph27         -2.617727e-42 -1.587561e-05
graph28         -1.589988e-42 -9.320087e-06
graph29         -6.552417e-42  1.243607e-05
orbit0           7.244428e-41  2.054397e-03
orbit1          -3.435255e-42 -3.637807e-05
orbit2          -5.862464e-43 -1.253636e-05
orbit3          -4.507084e-41  5.119177e-04
orbit4          -8.685301e-44  6.237674e-07
orbit5          -2.364088e-44  2.016172e-07
orbit6          -9.435173e-44 -5.833086e-07
orbit7          -1.011901e-44 -2.179921e-07
orbit8          -1.494333e-42 -9.604170e-06
orbit9          -6.744598e-42 -4.421920e-05
orbit10         -7.542363e-43 -4.926890e-06
orbit11         -3.610582e-43  2.572715e-06
orbit12         -1.317458e-41 -7.866336e-05
orbit13         -1.735717e-42 -2.381508e-05
orbit14         -1.619675e-41 -1.267910e-04
orbit15         -5.237007e-45 -9.554869e-08
orbit16         -5.931354e-46  4.498644e-09
orbit17         -3.336657e-45 -4.326451e-09
orbit18         -1.521141e-45  1.718760e-08
orbit19         -2.353768e-45  6.322135e-09
orbit20         -1.079510e-45 -3.600278e-09
orbit21         -2.185644e-46 -1.252194e-09
orbit22         -1.439599e-45  1.999975e-09
orbit23         -1.381542e-46 -2.139754e-09
orbit24         -7.466178e-44 -6.525350e-07
orbit25         -4.471954e-44 -2.268436e-07
orbit26         -5.233266e-45  1.907618e-08
orbit27         -1.891366e-43 -2.571935e-06
orbit28         -5.225729e-44 -1.148507e-07
orbit29         -3.163177e-44  3.368147e-07
orbit30         -2.800080e-44  3.523401e-07
orbit31         -5.398331e-44  1.298680e-07
orbit32         -1.466167e-44 -2.040661e-07
orbit33         -3.296405e-45 -3.145256e-09
orbit34         -2.733157e-43  1.917649e-07
orbit35         -1.459440e-43  4.633690e-07
orbit36         -1.172342e-44 -5.645231e-08
orbit37         -2.616819e-44 -3.363084e-07
orbit38         -4.318899e-45 -5.708621e-09
orbit39         -4.416600e-43 -2.127872e-06
orbit40         -8.986946e-44  1.482445e-07
orbit41         -2.133232e-44 -1.900682e-07
orbit42         -1.134473e-44 -4.024853e-08
orbit43         -1.695517e-42 -2.099233e-05
orbit44         -1.089698e-42  1.612281e-06
orbit45         -1.639663e-42 -2.245292e-05
orbit46         -3.767906e-43  2.905398e-06
orbit47         -1.757118e-43 -1.055395e-06
orbit48         -7.363875e-44 -5.269854e-07
orbit49         -4.987624e-43 -8.696140e-07
orbit50         -5.412336e-44 -6.827049e-07
orbit51         -6.528460e-43 -2.801420e-06
orbit52         -1.405565e-42 -6.823910e-06
orbit53         -3.067179e-43  1.363750e-06
orbit54         -4.349919e-43  1.108997e-05
orbit55         -4.295858e-44 -5.327018e-07
orbit56         -5.525223e-42  2.162268e-05
orbit57         -2.079848e-43 -1.809803e-06
orbit58         -2.125897e-43 -1.493946e-07
orbit59         -2.931340e-42 -2.955827e-05
orbit60         -7.687328e-43 -3.702491e-06
orbit61         -5.867591e-43 -6.037442e-07
orbit62         -8.418115e-42 -1.451103e-04
orbit63         -1.057218e-42  4.523112e-06
orbit64         -1.864743e-42 -2.124722e-05
orbit65         -1.093193e-41 -7.223161e-05
orbit66         -1.642260e-42 -1.484250e-05
orbit67         -4.314945e-43 -5.075011e-06
orbit68         -3.559492e-42 -1.315820e-05
orbit69         -5.371595e-42 -7.015472e-05
orbit70         -3.655902e-42  1.636499e-04
orbit71         -1.850895e-42 -3.342610e-05
orbit72         -6.552417e-42  1.220739e-05
AP               7.129501e-39  2.147133e-02
bet              4.231063e-45 -2.380777e-07
ecc             -9.015682e-40  2.249747e-02
eccrad          -6.310978e-39  1.569489e-01
close            5.746913e-38  4.471651e-01
constraint      -1.617704e-38 -2.728919e-01
coreness         7.047829e-40  8.872704e-03
knn             -1.191639e-40 -1.201142e-03
hubscore        -6.068572e-38 -5.385658e-01
pagerank        -4.702335e-38 -7.954700e-01
trans           -2.996248e-39  2.967367e-02
first            7.244428e-41  2.058184e-03
second          -3.583677e-42 -9.087746e-05
third            1.289612e-42  2.484324e-05
fourth           5.256795e-43 -3.124475e-05
fifth           -7.174099e-43  8.312770e-06
sixth           -2.543052e-42 -2.586813e-05
selfinter       -6.318647e-39 -1.609365e-01
V1              -2.647120e-38  7.628991e-01
V2              -1.359490e-38  8.525900e-02
evcent          -6.130955e-38 -5.107494e-01
upto_second     -3.123108e-42 -7.823381e-05
upto_third       8.517769e-43  1.603689e-05
upto_fourth      7.408434e-43 -8.535423e-07
upto_fifth       2.038461e-42  2.142063e-05
upto_sixth       3.864421e-42  4.565419e-05
ratio1          -1.193085e-40 -7.715080e-04
ratio2           3.707164e-41 -5.704059e-04
ratio3          -3.429529e-40 -4.029723e-03
ratio4          -4.938166e-40  2.616861e-03
ratio5          -2.010624e-39 -2.845333e-02
ratio6          -3.518042e-42 -3.286931e-05
walktrap_vertex -6.022674e-39 -4.714430e-02
bigcom1         -1.324408e-38 -8.163678e-02
bigcom2          6.298494e-39  5.718781e-02
bigcom3         -1.912322e-38 -5.708323e-01
bigcom4         -1.096598e-38 -2.872257e-01
bigcom5         -1.874708e-38 -7.079842e-01
bigcom6         -1.879828e-38 -6.591922e-01
bigcom8         -1.894197e-38 -5.158781e-01
bigcom9          2.531219e-38  4.537563e-01
bigcom10         1.793711e-38  6.279157e-01
bigcom11         1.368568e-37  9.663230e-01
bigcom12         3.251250e-39 -5.027522e-02
bigcom13        -1.887847e-38 -6.688614e-01
bigcom14        -1.873952e-38 -6.299067e-01
bigcom15        -1.873763e-38 -6.721209e-01
bigcom16        -1.875276e-38 -6.876091e-01
bigcom17        -1.875276e-38 -6.583644e-01
bigcom18         7.488641e-38  8.255676e-01
bigcom21        -1.873386e-38 -6.355299e-01
bigcom22        -1.872819e-38 -6.990458e-01
bigcom23        -1.883447e-38 -6.298319e-01
bigcom24        -1.873763e-38 -7.091319e-01
bigcom25         2.491894e-38  1.836952e-01
bigcom26        -1.874141e-38 -6.826456e-01
bigcom27        -1.874330e-38 -6.898518e-01
bigcom29        -1.876412e-38 -3.761480e-01
bigcom31        -1.875844e-38 -7.121848e-01
bigcom33         2.199171e-38  3.438524e-01
bigcom34        -1.226493e-38 -3.205263e-01
bigcom35        -1.873197e-38 -5.279229e-01
bigcom36        -1.873197e-38 -3.421264e-01
bigcom39        -1.875465e-38 -7.186397e-01
bigcom40        -1.873763e-38 -6.537540e-01
bigcom43         2.782150e-39  5.634956e-02
bigcom46        -1.874141e-38 -6.537783e-01
bigcom48         2.950234e-38  5.054969e-01
bigcom49        -1.873008e-38 -6.977326e-01
bigcom50        -1.874519e-38 -3.911761e-01
bigcom52        -1.873952e-38 -5.424335e-01
bigcom54        -1.873386e-38 -6.213941e-01
bigcom56        -1.880398e-38 -6.377562e-01
bigcom57        -1.121944e-38 -2.076909e-01
bigcom58        -1.873197e-38 -6.987587e-01
bigcom62         2.943979e-38  4.353080e-01
bigcom63        -1.876601e-38 -6.712732e-01
bigcom64        -1.873008e-38 -3.908120e-01
bigcom65         7.326720e-38  7.281509e-01
bigcom66        -1.873763e-38 -2.990365e-01
bigcom68         1.076268e-37  8.666596e-01
bigcom69        -1.873008e-38 -5.590393e-01
bigcom70        -1.876222e-38 -4.602598e-01
bigcom71        -1.873008e-38 -5.384723e-01
bigcom72        -1.873197e-38 -7.124181e-01
bigcom77        -1.873574e-38 -5.799595e-01
bigcom79         2.725154e-38  2.292367e-01
bigcom80        -1.875654e-38 -4.125240e-01
bigcom82        -1.874330e-38 -7.169362e-01
bigcom83        -1.875844e-38 -3.704632e-01
bigcom86        -1.873197e-38 -4.632203e-01
bigcom87         1.256662e-37  1.247801e+00
bigcom88         1.681616e-38  2.918840e-01
bigcom90        -1.873386e-38 -5.821116e-01
bigcom92        -1.873008e-38 -3.864022e-01
bigcom94        -1.873574e-38 -6.842650e-01
bigcom96        -1.873008e-38 -7.230954e-01
bigcom98        -1.873952e-38 -7.126640e-01
bigcom99        -1.875465e-38 -4.566789e-01
bigcom100       -1.873197e-38 -4.989098e-01
bigcom102       -1.873197e-38 -4.584324e-01
bigcom103       -1.873386e-38 -3.532130e-01
bigcom104       -1.873008e-38 -6.535445e-01
bigcom107       -1.873386e-38 -3.091398e-01
bigcom108       -1.873386e-38 -3.311115e-01
bigcom109       -1.876033e-38 -6.728568e-01
bigcom110        8.237054e-38  7.358212e-01
bigcom125       -1.874330e-38 -4.381742e-01
bigcom133       -1.873952e-38 -7.034945e-01
bigcom141       -1.875465e-38 -4.060516e-01
bigcom142       -1.873197e-38 -7.049293e-01
bigcom143       -1.873763e-38 -6.213299e-01
bigcom145       -1.873386e-38 -5.464060e-01
bigcom158       -1.876412e-38 -4.058225e-01
bigcom162       -1.874141e-38 -7.508786e-01
bigcom177        2.525341e-38  1.971153e-01
bigcom194       -1.873008e-38 -5.330701e-01
bigcom208       -1.873763e-38 -5.889442e-01
bigcom220       -1.874141e-38 -5.832750e-01
bigcom227       -1.873574e-38 -3.469281e-01
bigcom229       -1.873197e-38 -4.085835e-01
bigcom247       -1.874141e-38 -3.629308e-01
bigcom252       -1.873574e-38 -5.781516e-01
bigcom255        8.237054e-38  7.572506e-01
bigcom258       -1.874519e-38 -6.717083e-01
bigcom266       -1.874330e-38 -6.034772e-01
bigcom269       -1.872819e-38 -6.200274e-01
bigcom273       -1.873386e-38 -7.264866e-01
bigcom274       -1.873197e-38 -6.627747e-01
bigcom276        1.833900e-37  1.425251e+00
bigcom284       -1.872819e-38 -2.813930e-01
bigcom290       -1.874708e-38 -6.611833e-01
bigcom292       -1.873763e-38 -5.129822e-01
bigcom294       -1.874708e-38 -5.344938e-01
bigcom295        5.905488e-38  6.732623e-01
bigcom296       -1.873197e-38 -6.879183e-01
bigcom297        2.338970e-37  1.459945e+00
bigcom302       -1.873763e-38 -6.049166e-01
bigcom303       -1.876033e-38 -6.217296e-01
bigcom307       -1.873008e-38 -3.734665e-01
bigcom311       -1.873574e-38 -6.472246e-01
bigcom313       -1.873197e-38 -7.109885e-01
bigcom318        2.018036e-38  3.346001e-01
bigcom326       -1.873197e-38 -6.036416e-01
bigcom332       -1.873197e-38 -5.167410e-01
bigcom340       -1.873197e-38 -3.568736e-01
bigcom341       -1.873197e-38 -6.417130e-01
bigcom345        1.833900e-37  1.327472e+00
bigcom347       -1.873197e-38 -3.829622e-01
bigcom360       -1.874330e-38 -6.307023e-01
bigcom365       -1.873197e-38 -6.028155e-01
bigcom366       -1.872819e-38 -5.818736e-01
bigcom370        1.833900e-37  1.638744e+00
bigcom387       -1.873386e-38 -6.127314e-01
bigcom390        2.338970e-37  1.424322e+00
bigcom398       -1.873008e-38 -3.856206e-01
bigcom408       -1.873763e-38 -7.049885e-01
bigcom417       -1.873197e-38 -6.748200e-01
bigcom419        2.338970e-37  1.514497e+00
bigcom424       -1.873386e-38 -6.126205e-01
bigcom441       -1.873008e-38 -8.289145e-01
bigcom445       -1.873197e-38 -6.037962e-01
bigcom468       -1.873008e-38 -5.835498e-01
spin_vertex     -2.509165e-38 -1.564015e-01
membership_s1   -1.873386e-38 -3.530411e-01
membership_s3   -1.249895e-39  7.999957e-02
membership_s4    1.738459e-38  3.010543e-01
membership_s5   -1.873952e-38 -4.893508e-01
membership_s6   -1.874519e-38 -4.413022e-01
membership_s7   -1.879638e-38 -5.054449e-01
membership_s8   -8.665033e-39 -1.000376e-01
membership_s9    6.556411e-39  2.835026e-01
membership_s10  -1.384921e-38 -2.873740e-01
membership_s11  -5.648149e-39 -7.372940e-02
membership_s12   1.714991e-38  2.718300e-01
membership_s13  -1.880398e-38 -4.821280e-01
membership_s14  -1.875087e-38 -5.366349e-01
membership_s16   1.337791e-38  1.428775e-01
membership_s17  -1.878118e-38 -4.961357e-01
membership_s18   4.788932e-39  3.266936e-01
membership_s19  -1.021477e-38 -1.638070e-01
membership_s20  -1.412944e-38 -1.077220e-01
membership_s21   4.137644e-39 -2.671682e-03
membership_s22  -1.873952e-38 -4.554077e-01
membership_s23  -1.896516e-38 -5.448182e-01
membership_s24  -1.875087e-38 -5.087880e-01
membership_s25  -1.874708e-38 -5.404015e-01
membership_s26   3.667002e-39 -1.610258e-02
membership_s27  -1.876033e-38 -4.507365e-01
membership_s28  -1.877929e-38 -5.804326e-01
membership_s30  -1.878688e-38 -5.623381e-01
membership_s31   6.774398e-39  2.250858e-01
membership_s32   9.666889e-39  1.385841e-01
membership_s33   4.512715e-39 -7.992286e-03
membership_s34  -1.873386e-38 -4.994346e-01
membership_s35  -1.873197e-38 -5.846305e-01
membership_s36  -1.873386e-38 -5.144760e-01
membership_s37  -9.054879e-39 -3.296933e-01
membership_s38  -2.630942e-39  8.521800e-03
adhesion         6.209250e-42  1.478683e-05
cohesion        -1.241851e-41 -2.986278e-05
inner           -1.717447e-43  2.466085e-05
outer            6.946615e-42  3.476358e-05
ioratio          6.583457e-38  1.434562e-01
comsize          8.463440e-42  6.274928e-05
[1] "Dataset: all_targets Model GBM, run: 9 of 10 2015-06-08 09:43:08"
Iter   TrainDeviance   ValidDeviance   StepSize   Improve
     1        0.1887             nan     0.0100    0.0000
     2        0.1870             nan     0.0100    0.0002
     3        0.1857             nan     0.0100    0.0000
     4        0.1846             nan     0.0100    0.0001
     5        0.1837             nan     0.0100   -0.0000
     6        0.1829             nan     0.0100   -0.0000
     7        0.1820             nan     0.0100   -0.0000
     8        0.1812             nan     0.0100    0.0001
     9        0.1802             nan     0.0100    0.0000
    10        0.1795             nan     0.0100   -0.0000
    20        0.1716             nan     0.0100    0.0000
    40        0.1612             nan     0.0100   -0.0000
    60        0.1519             nan     0.0100    0.0000
    80        0.1446             nan     0.0100    0.0000
   100        0.1387             nan     0.0100   -0.0000
   120        0.1331             nan     0.0100   -0.0000
   140        0.1284             nan     0.0100   -0.0000
   160        0.1241             nan     0.0100   -0.0000
   180        0.1200             nan     0.0100   -0.0000
   200        0.1165             nan     0.0100   -0.0000
   220        0.1132             nan     0.0100   -0.0000
   240        0.1102             nan     0.0100   -0.0000
   260        0.1074             nan     0.0100   -0.0000
   280        0.1045             nan     0.0100   -0.0000
   300        0.1017             nan     0.0100   -0.0000
   318        0.0993             nan     0.0100    0.0000

[1] "GBM variable coefficients"
                            var     rel.inf
V1                           V1 5.818768638
V2                           V2 3.847844546
outer                     outer 3.803830762
ratio2                   ratio2 3.665920553
ratio5                   ratio5 3.648432525
comsize                 comsize 3.646475310
inner                     inner 3.180657183
spin_vertex         spin_vertex 3.132116879
knn                         knn 2.970055169
walktrap_vertex walktrap_vertex 2.325464294
bet                         bet 2.056426934
orbit50                 orbit50 1.866834307
ratio1                   ratio1 1.777845042
adhesion               adhesion 1.751355019
graph13                 graph13 1.688540623
fourth                   fourth 1.644784150
pagerank               pagerank 1.626330584
graph16                 graph16 1.369474148
graph23                 graph23 1.368410580
orbit18                 orbit18 1.318884279
orbit35                 orbit35 1.166356757
graph6                   graph6 1.162330597
graph1                   graph1 1.142397670
graph4                   graph4 1.100819323
graph5                   graph5 1.086235370
constraint           constraint 1.046461782
graph17                 graph17 0.927608769
cohesion               cohesion 0.922858777
membership_s12   membership_s12 0.877005598
bigcom18               bigcom18 0.865017825
graph19                 graph19 0.860335370
graph15                 graph15 0.852651247
ioratio                 ioratio 0.826243975
graph12                 graph12 0.810811969
ratio3                   ratio3 0.803439031
graph14                 graph14 0.766674713
graph11                 graph11 0.752804981
orbit56                 orbit56 0.752228666
graph10                 graph10 0.714294804
graph0                   graph0 0.708755825
bigcom11               bigcom11 0.650741302
fifth                     fifth 0.621352812
orbit36                 orbit36 0.603033514
orbit45                 orbit45 0.593766153
orbit31                 orbit31 0.584261529
upto_sixth           upto_sixth 0.574237430
ecc                         ecc 0.568905776
orbit19                 orbit19 0.565006347
upto_fifth           upto_fifth 0.564533754
sixth                     sixth 0.544496799
orbit17                 orbit17 0.529111038
membership_s4     membership_s4 0.523282364
orbit39                 orbit39 0.517601611
graph3                   graph3 0.512486500
graph9                   graph9 0.509859642
graph21                 graph21 0.488158910
orbit24                 orbit24 0.485308613
orbit54                 orbit54 0.481632505
orbit52                 orbit52 0.477137958
bigcom33               bigcom33 0.445483313
membership_s38   membership_s38 0.436492914
trans                     trans 0.412304251
orbit15                 orbit15 0.407405196
orbit11                 orbit11 0.404845377
hubscore               hubscore 0.388533233
orbit53                 orbit53 0.384920246
orbit5                   orbit5 0.384826915
orbit9                   orbit9 0.379478169
bigcom87               bigcom87 0.363971814
bigcom370             bigcom370 0.359203349
orbit20                 orbit20 0.356134067
third                     third 0.336586037
ratio6                   ratio6 0.335772584
orbit38                 orbit38 0.322301597
ratio4                   ratio4 0.320353681
bigcom345             bigcom345 0.312279008
selfinter             selfinter 0.308946001
membership_s16   membership_s16 0.298965805
bigcom390             bigcom390 0.295758690
bigcom419             bigcom419 0.286167866
orbit4                   orbit4 0.274319505
orbit27                 orbit27 0.274193700
orbit22                 orbit22 0.272217166
orbit60                 orbit60 0.270994979
orbit63                 orbit63 0.269262015
graph2                   graph2 0.267791517
graph20                 graph20 0.265483075
bigcom82               bigcom82 0.242882157
orbit30                 orbit30 0.242805874
orbit28                 orbit28 0.231828701
graph26                 graph26 0.227809023
orbit62                 orbit62 0.223048085
bigcom48               bigcom48 0.219698089
orbit13                 orbit13 0.219476352
membership_s33   membership_s33 0.213003457
bigcom65               bigcom65 0.205278066
orbit10                 orbit10 0.199941609
bigcom2                 bigcom2 0.198594924
membership_s31   membership_s31 0.197656168
upto_fourth         upto_fourth 0.194248670
orbit37                 orbit37 0.194156745
orbit21                 orbit21 0.193911205
orbit51                 orbit51 0.192177871
graph7                   graph7 0.191170804
bigcom255             bigcom255 0.186803010
orbit16                 orbit16 0.182137188
bigcom68               bigcom68 0.181530129
graph18                 graph18 0.181202246
second                   second 0.177142193
bigcom276             bigcom276 0.166531195
orbit25                 orbit25 0.162250531
membership_s21   membership_s21 0.156333810
close                     close 0.156237989
bigcom177             bigcom177 0.151632484
graph24                 graph24 0.149162603
orbit6                   orbit6 0.140396701
orbit66                 orbit66 0.139926473
orbit32                 orbit32 0.139776375
membership_s37   membership_s37 0.138790352
graph25                 graph25 0.137000530
bigcom110             bigcom110 0.134880181
orbit1                   orbit1 0.133116402
orbit12                 orbit12 0.129909855
orbit26                 orbit26 0.125913685
orbit49                 orbit49 0.125287161
orbit40                 orbit40 0.113426414
membership_s10   membership_s10 0.111449631
coreness               coreness 0.107721060
bigcom88               bigcom88 0.105742466
upto_third           upto_third 0.101800205
orbit61                 orbit61 0.096021288
orbit42                 orbit42 0.095467844
bigcom43               bigcom43 0.093657137
orbit29                 orbit29 0.091801687
bigcom62               bigcom62 0.089694607
upto_second         upto_second 0.088892642
bigcom9                 bigcom9 0.086228955
membership_s20   membership_s20 0.084458431
graph22                 graph22 0.083994021
orbit41                 orbit41 0.081419451
orbit71                 orbit71 0.081053371
orbit43                 orbit43 0.077989683
graph27                 graph27 0.069330315
orbit46                 orbit46 0.067356716
membership_s23   membership_s23 0.065910860
orbit65                 orbit65 0.065410606
orbit33                 orbit33 0.063707873
bigcom10               bigcom10 0.059805420
orbit2                   orbit2 0.056207799
orbit44                 orbit44 0.054947096
membership_s26   membership_s26 0.054869650
orbit70                 orbit70 0.052874732
orbit59                 orbit59 0.052718723
membership_s18   membership_s18 0.051501292
bigcom295             bigcom295 0.050001900
orbit47                 orbit47 0.048924580
orbit23                 orbit23 0.047976970
graph29                 graph29 0.045390902
graph8                   graph8 0.040402394
orbit69                 orbit69 0.040161536
membership_s3     membership_s3 0.021519273
evcent                   evcent 0.020029450
orbit57                 orbit57 0.019751628
membership_s9     membership_s9 0.018884163
orbit55                 orbit55 0.018365672
membership_s32   membership_s32 0.016194068
membership_s8     membership_s8 0.015997483
bigcom25               bigcom25 0.008414483
AP                           AP 0.007614767
bigcom4                 bigcom4 0.007570657
graph28                 graph28 0.000000000
orbit0                   orbit0 0.000000000
orbit3                   orbit3 0.000000000
orbit7                   orbit7 0.000000000
orbit8                   orbit8 0.000000000
orbit14                 orbit14 0.000000000
orbit34                 orbit34 0.000000000
orbit48                 orbit48 0.000000000
orbit58                 orbit58 0.000000000
orbit64                 orbit64 0.000000000
orbit67                 orbit67 0.000000000
orbit68                 orbit68 0.000000000
orbit72                 orbit72 0.000000000
eccrad                   eccrad 0.000000000
first                     first 0.000000000
bigcom1                 bigcom1 0.000000000
bigcom3                 bigcom3 0.000000000
bigcom5                 bigcom5 0.000000000
bigcom6                 bigcom6 0.000000000
bigcom8                 bigcom8 0.000000000
bigcom12               bigcom12 0.000000000
bigcom13               bigcom13 0.000000000
bigcom14               bigcom14 0.000000000
bigcom15               bigcom15 0.000000000
bigcom16               bigcom16 0.000000000
bigcom17               bigcom17 0.000000000
bigcom21               bigcom21 0.000000000
bigcom22               bigcom22 0.000000000
bigcom23               bigcom23 0.000000000
bigcom24               bigcom24 0.000000000
bigcom26               bigcom26 0.000000000
bigcom27               bigcom27 0.000000000
bigcom29               bigcom29 0.000000000
bigcom31               bigcom31 0.000000000
bigcom34               bigcom34 0.000000000
bigcom35               bigcom35 0.000000000
bigcom36               bigcom36 0.000000000
bigcom39               bigcom39 0.000000000
bigcom40               bigcom40 0.000000000
bigcom46               bigcom46 0.000000000
bigcom49               bigcom49 0.000000000
bigcom50               bigcom50 0.000000000
bigcom52               bigcom52 0.000000000
bigcom54               bigcom54 0.000000000
bigcom56               bigcom56 0.000000000
bigcom57               bigcom57 0.000000000
bigcom58               bigcom58 0.000000000
bigcom63               bigcom63 0.000000000
bigcom64               bigcom64 0.000000000
bigcom66               bigcom66 0.000000000
bigcom69               bigcom69 0.000000000
bigcom70               bigcom70 0.000000000
bigcom71               bigcom71 0.000000000
bigcom72               bigcom72 0.000000000
bigcom77               bigcom77 0.000000000
bigcom79               bigcom79 0.000000000
bigcom80               bigcom80 0.000000000
bigcom83               bigcom83 0.000000000
bigcom86               bigcom86 0.000000000
bigcom90               bigcom90 0.000000000
bigcom92               bigcom92 0.000000000
bigcom94               bigcom94 0.000000000
bigcom96               bigcom96 0.000000000
bigcom98               bigcom98 0.000000000
bigcom99               bigcom99 0.000000000
bigcom100             bigcom100 0.000000000
bigcom102             bigcom102 0.000000000
bigcom103             bigcom103 0.000000000
bigcom104             bigcom104 0.000000000
bigcom107             bigcom107 0.000000000
bigcom108             bigcom108 0.000000000
bigcom109             bigcom109 0.000000000
bigcom125             bigcom125 0.000000000
bigcom133             bigcom133 0.000000000
bigcom141             bigcom141 0.000000000
bigcom142             bigcom142 0.000000000
bigcom143             bigcom143 0.000000000
bigcom145             bigcom145 0.000000000
bigcom158             bigcom158 0.000000000
bigcom162             bigcom162 0.000000000
bigcom194             bigcom194 0.000000000
bigcom208             bigcom208 0.000000000
bigcom220             bigcom220 0.000000000
bigcom227             bigcom227 0.000000000
bigcom229             bigcom229 0.000000000
bigcom247             bigcom247 0.000000000
bigcom252             bigcom252 0.000000000
bigcom258             bigcom258 0.000000000
bigcom266             bigcom266 0.000000000
bigcom269             bigcom269 0.000000000
bigcom273             bigcom273 0.000000000
bigcom274             bigcom274 0.000000000
bigcom284             bigcom284 0.000000000
bigcom290             bigcom290 0.000000000
bigcom292             bigcom292 0.000000000
bigcom294             bigcom294 0.000000000
bigcom296             bigcom296 0.000000000
bigcom297             bigcom297 0.000000000
bigcom302             bigcom302 0.000000000
bigcom303             bigcom303 0.000000000
bigcom307             bigcom307 0.000000000
bigcom311             bigcom311 0.000000000
bigcom313             bigcom313 0.000000000
bigcom318             bigcom318 0.000000000
bigcom326             bigcom326 0.000000000
bigcom332             bigcom332 0.000000000
bigcom340             bigcom340 0.000000000
bigcom341             bigcom341 0.000000000
bigcom347             bigcom347 0.000000000
bigcom360             bigcom360 0.000000000
bigcom365             bigcom365 0.000000000
bigcom366             bigcom366 0.000000000
bigcom387             bigcom387 0.000000000
bigcom398             bigcom398 0.000000000
bigcom408             bigcom408 0.000000000
bigcom417             bigcom417 0.000000000
bigcom424             bigcom424 0.000000000
bigcom441             bigcom441 0.000000000
bigcom445             bigcom445 0.000000000
bigcom468             bigcom468 0.000000000
membership_s1     membership_s1 0.000000000
membership_s5     membership_s5 0.000000000
membership_s6     membership_s6 0.000000000
membership_s7     membership_s7 0.000000000
membership_s11   membership_s11 0.000000000
membership_s13   membership_s13 0.000000000
membership_s14   membership_s14 0.000000000
membership_s17   membership_s17 0.000000000
membership_s19   membership_s19 0.000000000
membership_s22   membership_s22 0.000000000
membership_s24   membership_s24 0.000000000
membership_s25   membership_s25 0.000000000
membership_s27   membership_s27 0.000000000
membership_s28   membership_s28 0.000000000
membership_s30   membership_s30 0.000000000
membership_s34   membership_s34 0.000000000
membership_s35   membership_s35 0.000000000
membership_s36   membership_s36 0.000000000
[1] "Dataset: all_targets Model RF, run: 9 of 10 2015-06-08 09:47:35"
     |      Out-of-bag   |
Tree |      MSE  %Var(y) |
   1 |  0.03327   176.41 |
   2 |  0.03416   181.16 |
   3 |  0.03242   171.93 |
   4 |  0.03035   160.94 |
   5 |  0.02953   156.58 |
   6 |  0.02853   151.28 |
   7 |  0.02714   143.92 |
   8 |  0.02614   138.64 |
   9 |   0.0253   134.16 |
  10 |  0.02483   131.67 |
  11 |  0.02462   130.54 |
  12 |  0.02424   128.55 |
  13 |  0.02377   126.08 |
  14 |  0.02341   124.15 |
  15 |  0.02314   122.73 |
  16 |  0.02283   121.09 |
  17 |  0.02257   119.69 |
  18 |  0.02251   119.36 |
  19 |  0.02241   118.85 |
  20 |  0.02214   117.43 |
  21 |  0.02208   117.08 |
  22 |  0.02202   116.76 |
  23 |  0.02192   116.25 |
  24 |   0.0218   115.63 |
  25 |  0.02171   115.11 |
  26 |  0.02162   114.64 |
  27 |  0.02148   113.88 |
  28 |  0.02139   113.43 |
  29 |  0.02128   112.83 |
  30 |  0.02122   112.51 |
  31 |  0.02127   112.79 |
  32 |  0.02121   112.48 |
  33 |  0.02112   112.01 |
  34 |  0.02109   111.84 |
  35 |  0.02108   111.81 |
  36 |  0.02108   111.78 |
  37 |  0.02098   111.27 |
  38 |  0.02096   111.16 |
  39 |   0.0209   110.82 |
  40 |  0.02085   110.58 |
  41 |  0.02079   110.26 |
  42 |   0.0208   110.29 |
  43 |  0.02077   110.12 |
  44 |  0.02076   110.10 |
  45 |  0.02074   109.99 |
  46 |  0.02076   110.08 |
  47 |   0.0207   109.76 |
  48 |  0.02066   109.56 |
  49 |  0.02066   109.54 |
  50 |  0.02066   109.54 |
  51 |  0.02064   109.44 |
  52 |  0.02061   109.30 |
  53 |  0.02059   109.17 |
  54 |  0.02055   108.98 |
  55 |  0.02054   108.94 |
  56 |  0.02054   108.94 |
  57 |  0.02054   108.93 |
  58 |  0.02051   108.75 |
  59 |   0.0205   108.73 |
  60 |  0.02049   108.68 |
  61 |  0.02049   108.64 |
  62 |  0.02046   108.49 |
  63 |  0.02043   108.37 |
  64 |  0.02043   108.34 |
  65 |  0.02039   108.13 |
  66 |  0.02037   108.03 |
  67 |  0.02036   107.95 |
  68 |   0.0203   107.67 |
  69 |  0.02029   107.60 |
  70 |  0.02028   107.53 |
  71 |  0.02026   107.42 |
  72 |  0.02026   107.42 |
  73 |  0.02024   107.36 |
  74 |  0.02024   107.31 |
  75 |  0.02024   107.32 |
  76 |  0.02024   107.34 |
  77 |  0.02023   107.27 |
  78 |  0.02021   107.17 |
  79 |  0.02019   107.06 |
  80 |  0.02018   107.01 |
  81 |  0.02017   106.98 |
  82 |  0.02016   106.91 |
  83 |  0.02016   106.93 |
  84 |  0.02015   106.87 |
  85 |  0.02014   106.82 |
  86 |  0.02013   106.76 |
  87 |  0.02013   106.72 |
  88 |  0.02014   106.79 |
  89 |  0.02015   106.85 |
  90 |  0.02015   106.83 |
  91 |  0.02016   106.91 |
  92 |  0.02016   106.89 |
  93 |  0.02016   106.93 |
  94 |  0.02016   106.88 |
  95 |  0.02015   106.87 |
  96 |  0.02014   106.78 |
  97 |  0.02013   106.75 |
  98 |  0.02012   106.72 |
  99 |  0.02011   106.64 |
 100 |   0.0201   106.62 |
[1] "Random Forest variable coefficients"
                      %IncMSE IncNodePurity
graph5           2.545008e-03  5.876465e-01
graph6           4.572511e-03  1.123060e+00
graph7           4.795817e-04  1.306516e-01
graph8           7.587599e-05  8.449086e-02
graph9           7.752372e-03  1.018919e+00
graph10          5.579844e-03  1.219680e+00
graph11          8.888891e-03  1.664885e+00
graph12          2.596770e-03  9.446426e-01
graph13          6.437837e-03  1.379220e+00
graph14          5.199664e-03  1.070733e+00
graph15          3.405630e-03  6.166956e-01
graph16          9.855773e-03  1.681785e+00
graph17          5.323943e-03  9.376993e-01
graph18          1.427873e-03  3.322539e-01
graph19          5.081135e-03  1.318949e+00
graph20          2.082080e-03  6.782541e-01
graph21          2.710065e-03  6.570227e-01
graph22          5.235826e-04  4.090945e-01
graph23          2.206937e-03  1.389283e+00
graph24          9.390899e-04  1.845294e-01
graph25          6.580739e-04  5.535585e-01
graph26          6.802647e-04  2.925897e-01
graph27         -5.048358e-06  1.042340e-01
graph28          1.989343e-05  5.653560e-02
graph29          4.291269e-05  3.657545e-02
orbit0           3.754000e-04  3.642770e-01
orbit1           4.607200e-03  1.018319e+00
orbit2           1.497655e-03  3.709576e-01
orbit3           1.506190e-04  1.396068e-01
orbit4           4.239258e-03  9.262486e-01
orbit5           9.467398e-03  1.009147e+00
orbit6           4.755345e-03  1.262145e+00
orbit7           3.361694e-03  4.667459e-01
orbit8           2.786118e-03  6.692837e-01
orbit9           2.627184e-03  1.099615e+00
orbit10          2.478872e-03  4.564043e-01
orbit11          1.785153e-04  2.545364e-01
orbit12          4.023182e-04  2.554598e-01
orbit13          2.334333e-04  1.782791e-01
orbit14          4.833684e-05  4.592666e-02
orbit15          7.501197e-03  1.001319e+00
orbit16          5.957645e-03  9.519608e-01
orbit17          7.909030e-03  1.203589e+00
orbit18          6.827770e-03  1.854528e+00
orbit19          5.787235e-03  1.177940e+00
orbit20          7.396231e-03  1.064507e+00
orbit21          2.433834e-03  6.184402e-01
orbit22          1.052206e-02  1.219998e+00
orbit23          7.801011e-04  3.637925e-01
orbit24          5.678791e-03  1.136736e+00
orbit25          2.133980e-03  4.348184e-01
orbit26          1.205494e-03  3.362822e-01
orbit27          8.098471e-03  1.396288e+00
orbit28          6.098606e-03  1.061535e+00
orbit29          1.880601e-03  4.911175e-01
orbit30          1.068620e-03  3.851504e-01
orbit31          5.933465e-03  1.430349e+00
orbit32          3.308910e-03  5.581238e-01
orbit33          1.152574e-03  4.543985e-01
orbit34          3.052239e-03  8.897468e-01
orbit35          1.073209e-02  2.133413e+00
orbit36          2.221233e-03  7.642038e-01
orbit37          3.889703e-03  8.776184e-01
orbit38          1.545729e-03  6.328702e-01
orbit39          6.659182e-03  1.255417e+00
orbit40          1.200056e-03  3.576764e-01
orbit41          3.632725e-04  3.484088e-01
orbit42          5.855853e-04  1.984023e-01
orbit43          1.956946e-03  6.659621e-01
orbit44          5.265496e-04  2.112972e-01
orbit45          7.419424e-03  1.798687e+00
orbit46          7.922246e-04  2.787470e-01
orbit47          1.154928e-03  3.816827e-01
orbit48          4.315825e-04  3.015211e-01
orbit49          1.839229e-03  7.819490e-01
orbit50          9.557780e-04  6.793870e-01
orbit51          3.291248e-03  8.508277e-01
orbit52          4.436157e-03  7.847589e-01
orbit53          1.937878e-03  4.426306e-01
orbit54          6.876454e-04  6.788587e-01
orbit55          9.593948e-05  9.028322e-02
orbit56          2.810285e-03  1.563366e+00
orbit57          5.858635e-04  1.527879e-01
orbit58          3.408714e-04  2.573777e-01
orbit59          1.485317e-03  4.483530e-01
orbit60          4.890369e-04  1.857745e-01
orbit61          3.472284e-04  3.062433e-01
orbit62          7.546372e-04  3.619841e-01
orbit63          3.588682e-04  2.943649e-01
orbit64          4.769061e-04  9.366141e-02
orbit65          6.472835e-04  1.270321e-01
orbit66          4.717207e-04  1.587013e-01
orbit67          3.262628e-04  1.611639e-01
orbit68          2.276282e-04  5.256195e-02
orbit69          1.037974e-04  1.946830e-01
orbit70          2.559669e-04  4.854627e-02
orbit71          7.278506e-05  7.483385e-02
orbit72          5.255059e-05  5.338962e-02
AP               5.924113e-06  8.389971e-02
bet              4.763878e-03  2.068156e+00
ecc              1.773476e-04  3.816638e-01
eccrad           5.644348e-04  5.909065e-01
close            3.954456e-03  9.066575e-01
constraint       2.866342e-03  1.101953e+00
coreness         2.509769e-03  4.743472e-01
knn              1.056861e-02  2.526888e+00
hubscore         1.026401e-02  1.303352e+00
pagerank         6.896036e-03  2.525027e+00
trans            3.610623e-04  9.487047e-01
first            8.621877e-04  2.627141e-01
second           9.427338e-04  7.054708e-01
third            8.432953e-03  1.105243e+00
fourth           2.737002e-03  2.254660e+00
fifth            2.101808e-03  1.765462e+00
sixth            6.700179e-03  1.527253e+00
selfinter        5.933738e-05  3.654576e-01
V1               8.489157e-03  5.372486e+00
V2               5.621104e-03  4.299553e+00
evcent           3.357444e-03  1.004225e+00
upto_second      3.940399e-03  7.182143e-01
upto_third       5.488741e-03  1.027717e+00
upto_fourth      4.435137e-03  8.396194e-01
upto_fifth       6.257929e-03  1.042673e+00
upto_sixth       6.074588e-03  1.188749e+00
ratio1           7.250125e-03  2.720206e+00
ratio2           5.588475e-03  2.907317e+00
ratio3           1.002884e-02  1.933780e+00
ratio4           6.346059e-03  1.640593e+00
ratio5           6.236283e-03  4.428027e+00
ratio6           6.189925e-03  1.270813e+00
walktrap_vertex  2.512076e-03  2.353765e+00
bigcom1          1.801103e-04  1.120772e-01
bigcom2          2.484632e-04  2.510612e-01
bigcom3          0.000000e+00  9.285714e-03
bigcom4          2.761428e-04  2.043387e-01
bigcom5          0.000000e+00  5.551115e-19
bigcom6          0.000000e+00  3.469447e-20
bigcom8          0.000000e+00  8.586881e-19
bigcom9         -1.389553e-05  1.210508e-01
bigcom10         3.297339e-05  3.457869e-01
bigcom11         6.468276e-05  6.027797e-01
bigcom12        -3.171475e-06  1.400082e-02
bigcom13         0.000000e+00  4.380177e-19
bigcom14         0.000000e+00  3.469447e-20
bigcom15         0.000000e+00  5.551115e-19
bigcom16         0.000000e+00  8.673617e-21
bigcom17         0.000000e+00  2.168404e-20
bigcom18         2.374155e-04  7.944407e-01
bigcom21         0.000000e+00  1.118897e-18
bigcom22         0.000000e+00  0.000000e+00
bigcom23         3.478987e-07  8.333333e-04
bigcom24         0.000000e+00  1.422473e-18
bigcom25         1.736174e-04  3.693851e-01
bigcom26         0.000000e+00  5.898060e-19
bigcom27         0.000000e+00  6.071532e-19
bigcom29         0.000000e+00  1.084202e-19
bigcom31         0.000000e+00  6.938894e-20
bigcom33         6.503963e-04  8.854906e-01
bigcom34        -1.026612e-05  3.300393e-02
bigcom35         0.000000e+00  5.551115e-19
bigcom36         0.000000e+00  3.469447e-20
bigcom39         0.000000e+00  1.734723e-20
bigcom40         0.000000e+00  0.000000e+00
bigcom43         7.052803e-05  1.866761e-01
bigcom46         0.000000e+00  5.594483e-19
bigcom48         3.060822e-05  3.336017e-01
bigcom49         0.000000e+00  1.734723e-20
bigcom50         0.000000e+00  1.734723e-20
bigcom52         0.000000e+00  0.000000e+00
bigcom54         0.000000e+00  5.594483e-19
bigcom56         0.000000e+00  5.204170e-20
bigcom57        -4.603790e-06  1.224664e-01
bigcom58         0.000000e+00  2.775558e-19
bigcom62         7.056270e-06  2.974669e-01
bigcom63         0.000000e+00  1.301043e-20
bigcom64         0.000000e+00  0.000000e+00
bigcom65        -6.973117e-05  5.102576e-01
bigcom66         0.000000e+00  3.469447e-20
bigcom68        -2.878418e-05  2.344368e-01
bigcom69         0.000000e+00  7.372575e-20
bigcom70         0.000000e+00  1.301043e-20
bigcom71         0.000000e+00  2.775558e-19
bigcom72         0.000000e+00  5.551115e-19
bigcom77         0.000000e+00  5.551115e-19
bigcom79         0.000000e+00  5.594483e-19
bigcom80         0.000000e+00  0.000000e+00
bigcom82        -1.691640e-05  2.237559e-01
bigcom83         0.000000e+00  5.551115e-19
bigcom86         0.000000e+00  2.775558e-19
bigcom87        -3.205123e-06  4.870098e-01
bigcom88         7.452970e-05  2.342895e-01
bigcom90         0.000000e+00  4.336809e-21
bigcom92         0.000000e+00  5.551115e-19
bigcom94         0.000000e+00  0.000000e+00
bigcom96         0.000000e+00  3.903128e-20
bigcom98         0.000000e+00  5.551115e-19
bigcom99         0.000000e+00  0.000000e+00
bigcom100        0.000000e+00  0.000000e+00
bigcom102        0.000000e+00  0.000000e+00
bigcom103        0.000000e+00  5.898060e-19
bigcom104        0.000000e+00  8.673617e-21
bigcom107        0.000000e+00  0.000000e+00
bigcom108        0.000000e+00  0.000000e+00
bigcom109        0.000000e+00  3.469447e-20
bigcom110        4.137872e-07  4.477112e-01
bigcom125        0.000000e+00  3.469447e-20
bigcom133        0.000000e+00  3.469447e-20
bigcom141        0.000000e+00  3.165870e-19
bigcom142        0.000000e+00  3.469447e-20
bigcom143        0.000000e+00  3.469447e-20
bigcom145        0.000000e+00  4.336809e-20
bigcom158        0.000000e+00  1.084202e-19
bigcom162        0.000000e+00  5.551115e-19
bigcom177        2.873745e-05  3.335504e-01
bigcom194        0.000000e+00  8.673617e-21
bigcom208        0.000000e+00  2.602085e-20
bigcom220        0.000000e+00  0.000000e+00
bigcom227        0.000000e+00  2.775558e-19
bigcom229        0.000000e+00  5.551115e-19
bigcom247        0.000000e+00  1.040834e-19
bigcom252        0.000000e+00  8.847090e-19
bigcom255       -1.752563e-05  3.895624e-01
bigcom258        0.000000e+00  1.127570e-18
bigcom266        0.000000e+00  0.000000e+00
bigcom269        0.000000e+00  0.000000e+00
bigcom273        0.000000e+00  5.551115e-19
bigcom274        0.000000e+00  3.469447e-20
bigcom276       -5.323474e-06  3.862625e-01
bigcom284        0.000000e+00  4.336809e-21
bigcom290        0.000000e+00  0.000000e+00
bigcom292        0.000000e+00  5.551115e-19
bigcom294        0.000000e+00  2.081668e-19
bigcom295        2.014875e-05  2.915779e-01
bigcom296        0.000000e+00  5.551115e-19
bigcom297        0.000000e+00  0.000000e+00
bigcom302        0.000000e+00  5.898060e-19
bigcom303        0.000000e+00  0.000000e+00
bigcom307        0.000000e+00  3.469447e-20
bigcom311        0.000000e+00  2.775558e-19
bigcom313        0.000000e+00  0.000000e+00
bigcom318        0.000000e+00  8.673617e-21
bigcom326        0.000000e+00  0.000000e+00
bigcom332        0.000000e+00  1.734723e-20
bigcom340        0.000000e+00  1.118897e-18
bigcom341        0.000000e+00  0.000000e+00
bigcom345       -2.643692e-06  4.531219e-01
bigcom347        0.000000e+00  5.551115e-19
bigcom360        0.000000e+00  0.000000e+00
bigcom365        0.000000e+00  8.673617e-21
bigcom366        0.000000e+00  0.000000e+00
bigcom370       -5.188626e-06  3.790930e-01
bigcom387        0.000000e+00  0.000000e+00
bigcom390       -3.000223e-05  5.521395e-01
bigcom398        0.000000e+00  6.938894e-20
bigcom408        0.000000e+00  0.000000e+00
bigcom417        0.000000e+00  5.637851e-20
bigcom419       -8.234150e-06  4.719645e-01
bigcom424        0.000000e+00  8.500145e-19
bigcom441        0.000000e+00  5.551115e-19
bigcom445        0.000000e+00  1.110223e-18
bigcom468        0.000000e+00  5.637851e-19
spin_vertex      1.933336e-03  2.691946e+00
membership_s1    0.000000e+00  0.000000e+00
membership_s3   -7.791591e-06  2.220477e-01
membership_s4    7.669108e-04  7.674289e-01
membership_s5    0.000000e+00  5.551115e-19
membership_s6    0.000000e+00  0.000000e+00
membership_s7    0.000000e+00  2.081668e-19
membership_s8   -3.966861e-06  2.235882e-01
membership_s9   -1.726416e-05  2.053081e-01
membership_s10   8.633157e-05  1.700569e-01
membership_s11   0.000000e+00  1.196959e-18
membership_s12   1.961306e-04  8.886267e-01
membership_s13   0.000000e+00  1.322727e-18
membership_s14   0.000000e+00  1.040834e-19
membership_s16   2.183125e-04  3.951946e-01
membership_s17   0.000000e+00  1.561251e-19
membership_s18   4.331667e-05  1.883854e-01
membership_s19  -4.108974e-06  1.722272e-02
membership_s20   3.101111e-04  6.567625e-02
membership_s21   8.690357e-05  2.659590e-01
membership_s22   0.000000e+00  1.457168e-18
membership_s23   1.160375e-05  1.312699e-01
membership_s24   0.000000e+00  5.637851e-19
membership_s25   0.000000e+00  1.175275e-18
membership_s26   1.031686e-04  2.744977e-01
membership_s27   0.000000e+00  5.984796e-19
membership_s28   0.000000e+00  3.989864e-19
membership_s30   0.000000e+00  6.505213e-20
membership_s31   2.563276e-05  2.502532e-01
membership_s32  -8.061381e-06  1.039972e-01
membership_s33   4.666016e-05  4.775822e-01
membership_s34   0.000000e+00  5.594483e-19
membership_s35   0.000000e+00  2.775558e-19
membership_s36   0.000000e+00  0.000000e+00
membership_s37  -7.196349e-05  3.354625e-01
membership_s38   4.199121e-05  5.051155e-01
adhesion         1.136339e-02  2.855996e+00
cohesion         1.131007e-02  3.133268e+00
inner            3.529989e-03  3.417668e+00
outer            7.688056e-03  3.860463e+00
ioratio          6.209515e-03  2.546438e+00
comsize          6.847610e-03  3.981627e+00
[1] "Dataset: all_targets Model GLM, run: 9 of 10 2015-06-08 09:53:34"
[1] "glmnet variable coefficients"
                         [,1]          [,2]
(Intercept)     -3.932032e+00 -6.410316e+00
graph0           2.966591e-41  1.679828e-03
graph1          -9.054218e-43 -7.758789e-06
graph2          -6.332686e-41  8.081710e-04
graph3          -2.465009e-44  1.202151e-07
graph4          -1.937206e-44 -2.119669e-07
graph5          -1.597719e-42 -6.911331e-07
graph6          -3.696588e-43 -8.900079e-08
graph7          -2.527251e-42 -2.232497e-05
graph8          -2.987565e-41 -2.958553e-04
graph9          -6.795412e-46 -1.349948e-09
graph10         -2.621168e-46 -6.981880e-10
graph11         -3.161820e-46 -2.023424e-09
graph12         -6.637973e-45 -8.507746e-09
graph13         -1.469161e-44  9.568353e-08
graph14         -5.787216e-45 -3.033510e-08
graph15         -2.911065e-43  3.637183e-07
graph16         -5.037431e-45 -3.240288e-08
graph17         -1.420289e-44 -3.870399e-08
graph18         -9.546746e-43 -6.758447e-06
graph19         -6.548998e-44 -4.833245e-07
graph20         -8.390857e-44 -2.009437e-08
graph21         -2.278537e-43 -3.253699e-07
graph22         -7.573362e-44  3.478931e-07
graph23         -1.736411e-43 -6.923982e-07
graph24         -4.315794e-43 -2.009452e-06
graph25         -9.717862e-43 -9.563643e-06
graph26         -5.169412e-43 -3.253494e-06
graph27         -3.128390e-42 -2.977441e-05
graph28         -2.467654e-42 -2.772740e-05
graph29         -1.691806e-41 -1.564269e-04
orbit0           2.966591e-41  1.667909e-03
orbit1          -3.897553e-42 -2.868937e-06
orbit2          -7.955799e-43 -1.233681e-05
orbit3          -6.332686e-41  8.051888e-04
orbit4          -1.186986e-43  5.656531e-08
orbit5          -2.781808e-44  1.861073e-07
orbit6          -9.939266e-44 -5.577442e-07
orbit7          -1.101767e-44 -1.917979e-07
orbit8          -1.597719e-42 -7.151064e-07
orbit9          -7.269163e-42 -3.358863e-05
orbit10         -8.197259e-43 -3.484996e-06
orbit11         -4.081161e-43  3.534610e-06
orbit12         -1.713055e-41 -1.277750e-04
orbit13         -1.862155e-42 -1.849585e-05
orbit14         -2.987565e-41 -2.959432e-04
orbit15         -6.252711e-45 -1.020765e-07
orbit16         -7.162878e-46  3.077102e-09
orbit17         -3.450118e-45 -1.463266e-09
orbit18         -2.353377e-45 -1.845966e-08
orbit19         -2.544619e-45  1.006725e-08
orbit20         -1.180157e-45 -6.324901e-09
orbit21         -2.356865e-46 -1.048647e-09
orbit22         -1.536101e-45 -3.697096e-09
orbit23         -1.437849e-46 -1.844627e-09
orbit24         -8.227937e-44 -6.790812e-07
orbit25         -4.703179e-44 -3.151819e-07
orbit26         -5.618892e-45  2.425739e-08
orbit27         -2.445460e-43 -3.821277e-06
orbit28         -5.690425e-44  8.116919e-09
orbit29         -3.588538e-44  4.122671e-07
orbit30         -3.121043e-44  3.478066e-07
orbit31         -5.720807e-44  1.124951e-07
orbit32         -1.551029e-44 -2.040997e-07
orbit33         -3.500673e-45  4.750503e-09
orbit34         -2.911065e-43  3.689608e-07
orbit35         -1.579906e-43  5.074975e-07
orbit36         -1.348655e-44 -1.035291e-07
orbit37         -2.627849e-44 -3.020569e-07
orbit38         -4.673842e-45 -5.695601e-09
orbit39         -4.632856e-43 -2.582465e-06
orbit40         -9.856715e-44  1.985343e-07
orbit41         -2.202419e-44 -1.651190e-07
orbit42         -1.201472e-44 -3.913963e-08
orbit43         -1.827213e-42 -1.798108e-05
orbit44         -1.245382e-42  2.033510e-06
orbit45         -1.834718e-42 -2.342667e-05
orbit46         -5.790261e-43 -5.561309e-06
orbit47         -1.995531e-43 -1.011127e-06
orbit48         -7.712324e-44 -4.817377e-07
orbit49         -4.281951e-43  6.982512e-06
orbit50         -5.968320e-44 -8.381558e-07
orbit51         -7.167827e-43 -4.676281e-06
orbit52         -1.465866e-42 -5.489131e-06
orbit53         -3.258289e-43  1.387894e-06
orbit54         -4.910792e-43  1.160409e-05
orbit55         -4.577777e-44 -5.028010e-07
orbit56         -5.729121e-42  4.014800e-05
orbit57         -2.363839e-43 -8.660360e-07
orbit58         -2.917288e-43 -2.582537e-06
orbit59         -3.117170e-42 -2.627988e-05
orbit60         -7.925882e-43 -2.866375e-06
orbit61         -6.099695e-43 -2.353181e-07
orbit62         -9.027600e-42 -1.728844e-04
orbit63         -1.372372e-42 -9.680316e-06
orbit64         -1.923541e-42 -1.669453e-05
orbit65         -1.223134e-41 -4.262009e-05
orbit66         -1.718820e-42 -9.358615e-06
orbit67         -4.564925e-43 -3.669429e-06
orbit68         -4.365897e-42 -4.190548e-05
orbit69         -5.724149e-42 -5.234392e-05
orbit70         -1.289758e-41 -1.626638e-04
orbit71         -2.175756e-42 -2.257315e-05
orbit72         -1.691806e-41 -1.560112e-04
AP               1.991476e-39 -8.753164e-02
bet             -1.547645e-45 -9.878278e-08
ecc              8.331919e-40  4.074577e-02
eccrad           5.832343e-39  2.844947e-01
close            3.421271e-38  4.657990e-01
constraint      -1.554864e-38 -2.950286e-01
coreness         5.442047e-40  1.057350e-02
knn             -1.283188e-40 -9.653771e-04
hubscore        -6.738772e-38 -6.917898e-01
pagerank        -4.230043e-38 -1.699558e+00
trans           -3.519860e-39  5.929610e-02
first            2.966591e-41  1.678948e-03
second          -4.697650e-42 -5.520453e-05
third            8.766630e-43  2.377455e-05
fourth           3.368449e-43 -3.800189e-05
fifth           -2.787445e-43  1.324631e-05
sixth           -2.252053e-42 -3.069843e-05
selfinter       -7.103640e-39 -1.604683e-01
V1              -2.789367e-38  7.929123e-01
V2              -1.446689e-38  2.522687e-02
evcent          -6.813707e-38 -6.611719e-01
upto_second     -4.259800e-42 -4.657944e-05
upto_third       5.188771e-43  1.607620e-05
upto_fourth      4.573296e-43 -3.261170e-06
upto_fifth       1.858910e-42  2.456321e-05
upto_sixth       3.836455e-42  4.543207e-05
ratio1          -1.323465e-40 -1.077306e-03
ratio2           1.144157e-40  4.672780e-04
ratio3          -2.876086e-40 -3.896410e-03
ratio4          -4.226666e-40  2.712472e-03
ratio5          -1.502951e-39 -2.350443e-02
ratio6          -3.387209e-42 -5.022675e-05
walktrap_vertex -7.715145e-39 -6.771585e-02
bigcom1         -1.553326e-38 -1.403662e-01
bigcom2          6.600027e-39  4.407322e-02
bigcom3         -1.986741e-38 -6.125198e-01
bigcom4         -3.571893e-39 -1.136674e-01
bigcom5         -1.944864e-38 -7.509857e-01
bigcom6         -1.950398e-38 -6.767396e-01
bigcom8         -1.966385e-38 -5.368669e-01
bigcom9          2.768080e-38  5.197256e-01
bigcom10         6.200660e-39  2.330334e-01
bigcom11         1.361582e-37  9.169070e-01
bigcom12         2.080317e-39  5.900001e-03
bigcom13        -1.957161e-38 -7.090299e-01
bigcom14        -1.944076e-38 -6.478995e-01
bigcom15        -1.943485e-38 -7.119245e-01
bigcom16        -1.944864e-38 -7.636246e-01
bigcom17        -1.945061e-38 -6.853125e-01
bigcom18         6.952560e-38  7.685813e-01
bigcom21        -1.943485e-38 -6.347664e-01
bigcom22        -1.942895e-38 -6.811203e-01
[truncated: 117,511 more chars]
