# Supplementary material for: Distinctive Behaviors of Druggable Proteins in Cellular Networks
Source: PLoS Comput Biol. 2015 Dec 23;11(12):e1004597. doi: 10.1371/journal.pcbi.1004597 (PMC4689399; doi:10.1371/journal.pcbi.1004597)
Supplement: S1 File — (ZIP) [file pcbi.1004597.s004.zip › S1_File/y2h_binary.ppi.csv.Target_results_all_TnotC.txt]

[[1]]
[1] "all_TnotC"

[1] "Dataset: all_TnotC Model GBM, run: 1 of 10 2015-06-08 08:03:52"
Iter   TrainDeviance   ValidDeviance   StepSize   Improve
     1        0.1141             nan     0.0100    0.0001
     2        0.1133             nan     0.0100   -0.0000
     3        0.1125             nan     0.0100   -0.0000
     4        0.1117             nan     0.0100   -0.0000
     5        0.1112             nan     0.0100   -0.0000
     6        0.1106             nan     0.0100   -0.0000
     7        0.1103             nan     0.0100   -0.0000
     8        0.1097             nan     0.0100    0.0000
     9        0.1094             nan     0.0100   -0.0000
    10        0.1090             nan     0.0100    0.0000
    20        0.1038             nan     0.0100    0.0001
    40        0.0978             nan     0.0100   -0.0000
    60        0.0929             nan     0.0100    0.0000
    80        0.0896             nan     0.0100    0.0000
   100        0.0853             nan     0.0100   -0.0000
   120        0.0829             nan     0.0100   -0.0000
   140        0.0793             nan     0.0100   -0.0000
   160        0.0769             nan     0.0100   -0.0000
   180        0.0746             nan     0.0100   -0.0000
   195        0.0727             nan     0.0100   -0.0000

[1] "GBM variable coefficients"
                            var     rel.inf
V1                           V1 7.547857490
ratio5                   ratio5 6.123321236
ratio2                   ratio2 5.016029632
outer                     outer 3.376465537
inner                     inner 3.038588362
V2                           V2 2.995006295
graph13                 graph13 2.867989988
adhesion               adhesion 2.556176370
comsize                 comsize 2.548555545
graph6                   graph6 2.256661448
knn                         knn 2.087819915
walktrap_vertex walktrap_vertex 2.019241032
pagerank               pagerank 1.921902836
orbit45                 orbit45 1.780835592
bigcom18               bigcom18 1.646623139
orbit31                 orbit31 1.626969442
fourth                   fourth 1.531246068
graph1                   graph1 1.521052043
trans                     trans 1.501991277
cohesion               cohesion 1.490831254
spin_vertex         spin_vertex 1.406850287
bigcom276             bigcom276 1.304140413
ratio1                   ratio1 1.299850018
bigcom255             bigcom255 1.181914450
orbit50                 orbit50 1.180403418
fifth                     fifth 1.143061745
orbit35                 orbit35 1.121561321
bigcom345             bigcom345 1.106708249
graph19                 graph19 1.064977794
orbit20                 orbit20 1.047141872
orbit18                 orbit18 0.961001545
orbit16                 orbit16 0.960093385
graph16                 graph16 0.946581695
graph17                 graph17 0.888320619
bigcom65               bigcom65 0.876980287
graph0                   graph0 0.876057217
sixth                     sixth 0.859741344
graph12                 graph12 0.815002434
graph4                   graph4 0.765664080
graph3                   graph3 0.750077027
ratio3                   ratio3 0.748184315
bet                         bet 0.735517557
graph5                   graph5 0.692950206
bigcom82               bigcom82 0.673607357
orbit36                 orbit36 0.663777067
orbit70                 orbit70 0.656809005
graph15                 graph15 0.654380167
ecc                         ecc 0.626266270
bigcom9                 bigcom9 0.598465463
membership_s33   membership_s33 0.576263183
graph18                 graph18 0.571461368
graph10                 graph10 0.569230726
orbit11                 orbit11 0.537024302
bigcom48               bigcom48 0.530849991
orbit15                 orbit15 0.504288429
bigcom295             bigcom295 0.497602793
bigcom2                 bigcom2 0.473270298
orbit19                 orbit19 0.472717138
bigcom88               bigcom88 0.466324615
bigcom33               bigcom33 0.446483205
ratio6                   ratio6 0.421298998
orbit9                   orbit9 0.417143560
upto_sixth           upto_sixth 0.401634368
graph14                 graph14 0.396088555
hubscore               hubscore 0.395096658
graph2                   graph2 0.384683678
ratio4                   ratio4 0.368090713
orbit24                 orbit24 0.367582723
graph11                 graph11 0.355835881
orbit17                 orbit17 0.355169315
orbit37                 orbit37 0.349314369
graph7                   graph7 0.347712285
orbit5                   orbit5 0.346615425
membership_s12   membership_s12 0.345179727
ioratio                 ioratio 0.327137904
orbit39                 orbit39 0.325763015
orbit63                 orbit63 0.323857117
orbit25                 orbit25 0.279670361
constraint           constraint 0.264448993
upto_second         upto_second 0.264217306
orbit28                 orbit28 0.261044443
graph9                   graph9 0.251793801
orbit43                 orbit43 0.242012115
orbit41                 orbit41 0.230762480
orbit4                   orbit4 0.230578400
bigcom79               bigcom79 0.228320231
second                   second 0.213455341
membership_s37   membership_s37 0.197244051
bigcom10               bigcom10 0.196204601
bigcom4                 bigcom4 0.181359489
membership_s20   membership_s20 0.176853986
orbit62                 orbit62 0.172785083
orbit56                 orbit56 0.165448007
orbit27                 orbit27 0.160281564
evcent                   evcent 0.160149802
orbit49                 orbit49 0.158644737
graph23                 graph23 0.153504456
membership_s19   membership_s19 0.147942845
orbit6                   orbit6 0.140955445
membership_s18   membership_s18 0.131797461
orbit2                   orbit2 0.130731004
membership_s4     membership_s4 0.107334426
orbit32                 orbit32 0.106743217
membership_s10   membership_s10 0.090951760
upto_fifth           upto_fifth 0.090934668
orbit22                 orbit22 0.082984859
selfinter             selfinter 0.076416713
orbit51                 orbit51 0.074388738
membership_s31   membership_s31 0.073102025
graph20                 graph20 0.070479811
orbit38                 orbit38 0.069550898
membership_s16   membership_s16 0.067166092
membership_s26   membership_s26 0.051126674
orbit66                 orbit66 0.049232326
membership_s32   membership_s32 0.038597570
orbit68                 orbit68 0.034496716
orbit1                   orbit1 0.034201560
graph8                   graph8 0.032148800
graph25                 graph25 0.031689696
orbit46                 orbit46 0.027746627
orbit23                 orbit23 0.023262322
orbit57                 orbit57 0.023239289
membership_s38   membership_s38 0.022599383
orbit52                 orbit52 0.022517221
orbit7                   orbit7 0.015125704
orbit30                 orbit30 0.008785452
graph21                 graph21 0.000000000
graph22                 graph22 0.000000000
graph24                 graph24 0.000000000
graph26                 graph26 0.000000000
graph27                 graph27 0.000000000
graph28                 graph28 0.000000000
graph29                 graph29 0.000000000
orbit0                   orbit0 0.000000000
orbit3                   orbit3 0.000000000
orbit8                   orbit8 0.000000000
orbit10                 orbit10 0.000000000
orbit12                 orbit12 0.000000000
orbit13                 orbit13 0.000000000
orbit14                 orbit14 0.000000000
orbit21                 orbit21 0.000000000
orbit26                 orbit26 0.000000000
orbit29                 orbit29 0.000000000
orbit33                 orbit33 0.000000000
orbit34                 orbit34 0.000000000
orbit40                 orbit40 0.000000000
orbit42                 orbit42 0.000000000
orbit44                 orbit44 0.000000000
orbit47                 orbit47 0.000000000
orbit48                 orbit48 0.000000000
orbit53                 orbit53 0.000000000
orbit54                 orbit54 0.000000000
orbit55                 orbit55 0.000000000
orbit58                 orbit58 0.000000000
orbit59                 orbit59 0.000000000
orbit60                 orbit60 0.000000000
orbit61                 orbit61 0.000000000
orbit64                 orbit64 0.000000000
orbit65                 orbit65 0.000000000
orbit67                 orbit67 0.000000000
orbit69                 orbit69 0.000000000
orbit71                 orbit71 0.000000000
orbit72                 orbit72 0.000000000
AP                           AP 0.000000000
eccrad                   eccrad 0.000000000
close                     close 0.000000000
coreness               coreness 0.000000000
first                     first 0.000000000
third                     third 0.000000000
upto_third           upto_third 0.000000000
upto_fourth         upto_fourth 0.000000000
bigcom1                 bigcom1 0.000000000
bigcom3                 bigcom3 0.000000000
bigcom5                 bigcom5 0.000000000
bigcom6                 bigcom6 0.000000000
bigcom8                 bigcom8 0.000000000
bigcom11               bigcom11 0.000000000
bigcom12               bigcom12 0.000000000
bigcom13               bigcom13 0.000000000
bigcom14               bigcom14 0.000000000
bigcom15               bigcom15 0.000000000
bigcom16               bigcom16 0.000000000
bigcom17               bigcom17 0.000000000
bigcom21               bigcom21 0.000000000
bigcom22               bigcom22 0.000000000
bigcom23               bigcom23 0.000000000
bigcom24               bigcom24 0.000000000
bigcom25               bigcom25 0.000000000
bigcom26               bigcom26 0.000000000
bigcom27               bigcom27 0.000000000
bigcom29               bigcom29 0.000000000
bigcom31               bigcom31 0.000000000
bigcom34               bigcom34 0.000000000
bigcom35               bigcom35 0.000000000
bigcom36               bigcom36 0.000000000
bigcom39               bigcom39 0.000000000
bigcom40               bigcom40 0.000000000
bigcom43               bigcom43 0.000000000
bigcom46               bigcom46 0.000000000
bigcom49               bigcom49 0.000000000
bigcom50               bigcom50 0.000000000
bigcom52               bigcom52 0.000000000
bigcom54               bigcom54 0.000000000
bigcom56               bigcom56 0.000000000
bigcom57               bigcom57 0.000000000
bigcom58               bigcom58 0.000000000
bigcom62               bigcom62 0.000000000
bigcom63               bigcom63 0.000000000
bigcom64               bigcom64 0.000000000
bigcom66               bigcom66 0.000000000
bigcom68               bigcom68 0.000000000
bigcom69               bigcom69 0.000000000
bigcom70               bigcom70 0.000000000
bigcom71               bigcom71 0.000000000
bigcom72               bigcom72 0.000000000
bigcom77               bigcom77 0.000000000
bigcom80               bigcom80 0.000000000
bigcom83               bigcom83 0.000000000
bigcom86               bigcom86 0.000000000
bigcom87               bigcom87 0.000000000
bigcom90               bigcom90 0.000000000
bigcom92               bigcom92 0.000000000
bigcom94               bigcom94 0.000000000
bigcom96               bigcom96 0.000000000
bigcom98               bigcom98 0.000000000
bigcom99               bigcom99 0.000000000
bigcom100             bigcom100 0.000000000
bigcom102             bigcom102 0.000000000
bigcom103             bigcom103 0.000000000
bigcom104             bigcom104 0.000000000
bigcom107             bigcom107 0.000000000
bigcom108             bigcom108 0.000000000
bigcom109             bigcom109 0.000000000
bigcom110             bigcom110 0.000000000
bigcom125             bigcom125 0.000000000
bigcom133             bigcom133 0.000000000
bigcom141             bigcom141 0.000000000
bigcom142             bigcom142 0.000000000
bigcom143             bigcom143 0.000000000
bigcom145             bigcom145 0.000000000
bigcom158             bigcom158 0.000000000
bigcom162             bigcom162 0.000000000
bigcom177             bigcom177 0.000000000
bigcom194             bigcom194 0.000000000
bigcom208             bigcom208 0.000000000
bigcom220             bigcom220 0.000000000
bigcom227             bigcom227 0.000000000
bigcom229             bigcom229 0.000000000
bigcom247             bigcom247 0.000000000
bigcom252             bigcom252 0.000000000
bigcom258             bigcom258 0.000000000
bigcom266             bigcom266 0.000000000
bigcom269             bigcom269 0.000000000
bigcom273             bigcom273 0.000000000
bigcom274             bigcom274 0.000000000
bigcom284             bigcom284 0.000000000
bigcom290             bigcom290 0.000000000
bigcom292             bigcom292 0.000000000
bigcom294             bigcom294 0.000000000
bigcom296             bigcom296 0.000000000
bigcom297             bigcom297 0.000000000
bigcom302             bigcom302 0.000000000
bigcom303             bigcom303 0.000000000
bigcom307             bigcom307 0.000000000
bigcom311             bigcom311 0.000000000
bigcom313             bigcom313 0.000000000
bigcom318             bigcom318 0.000000000
bigcom326             bigcom326 0.000000000
bigcom332             bigcom332 0.000000000
bigcom340             bigcom340 0.000000000
bigcom341             bigcom341 0.000000000
bigcom347             bigcom347 0.000000000
bigcom360             bigcom360 0.000000000
bigcom365             bigcom365 0.000000000
bigcom366             bigcom366 0.000000000
bigcom370             bigcom370 0.000000000
bigcom387             bigcom387 0.000000000
bigcom390             bigcom390 0.000000000
bigcom398             bigcom398 0.000000000
bigcom408             bigcom408 0.000000000
bigcom417             bigcom417 0.000000000
bigcom419             bigcom419 0.000000000
bigcom424             bigcom424 0.000000000
bigcom441             bigcom441 0.000000000
bigcom445             bigcom445 0.000000000
bigcom468             bigcom468 0.000000000
membership_s1     membership_s1 0.000000000
membership_s3     membership_s3 0.000000000
membership_s5     membership_s5 0.000000000
membership_s6     membership_s6 0.000000000
membership_s7     membership_s7 0.000000000
membership_s8     membership_s8 0.000000000
membership_s9     membership_s9 0.000000000
membership_s11   membership_s11 0.000000000
membership_s13   membership_s13 0.000000000
membership_s14   membership_s14 0.000000000
membership_s17   membership_s17 0.000000000
membership_s21   membership_s21 0.000000000
membership_s22   membership_s22 0.000000000
membership_s23   membership_s23 0.000000000
membership_s24   membership_s24 0.000000000
membership_s25   membership_s25 0.000000000
membership_s27   membership_s27 0.000000000
membership_s28   membership_s28 0.000000000
membership_s30   membership_s30 0.000000000
membership_s34   membership_s34 0.000000000
membership_s35   membership_s35 0.000000000
membership_s36   membership_s36 0.000000000
[1] "Dataset: all_TnotC Model RF, run: 1 of 10 2015-06-08 08:05:58"
     |      Out-of-bag   |
Tree |      MSE  %Var(y) |
   1 |  0.02047   201.04 |
   2 |  0.02038   200.19 |
   3 |  0.01861   182.80 |
   4 |  0.01782   175.02 |
   5 |  0.01605   157.66 |
   6 |  0.01492   146.58 |
   7 |  0.01487   146.06 |
   8 |  0.01472   144.61 |
   9 |  0.01421   139.58 |
  10 |  0.01409   138.46 |
  11 |  0.01373   134.86 |
  12 |  0.01362   133.79 |
  13 |  0.01329   130.54 |
  14 |    0.013   127.70 |
  15 |  0.01282   125.93 |
  16 |  0.01262   123.98 |
  17 |  0.01248   122.65 |
  18 |  0.01243   122.07 |
  19 |  0.01236   121.43 |
  20 |  0.01223   120.14 |
  21 |  0.01214   119.30 |
  22 |  0.01215   119.32 |
  23 |  0.01209   118.82 |
  24 |  0.01204   118.31 |
  25 |  0.01201   117.99 |
  26 |  0.01198   117.70 |
  27 |  0.01191   116.99 |
  28 |  0.01187   116.58 |
  29 |  0.01183   116.26 |
  30 |  0.01182   116.10 |
  31 |  0.01177   115.64 |
  32 |  0.01171   115.02 |
  33 |  0.01168   114.70 |
  34 |  0.01166   114.54 |
  35 |  0.01163   114.28 |
  36 |  0.01161   114.03 |
  37 |  0.01158   113.75 |
  38 |  0.01157   113.70 |
  39 |  0.01156   113.54 |
  40 |  0.01153   113.27 |
  41 |   0.0115   112.94 |
  42 |  0.01147   112.72 |
  43 |  0.01145   112.50 |
  44 |  0.01144   112.36 |
  45 |  0.01139   111.93 |
  46 |  0.01135   111.50 |
  47 |  0.01133   111.35 |
  48 |  0.01134   111.43 |
  49 |  0.01134   111.38 |
  50 |  0.01131   111.09 |
  51 |  0.01131   111.13 |
  52 |  0.01128   110.83 |
  53 |  0.01126   110.61 |
  54 |  0.01127   110.67 |
  55 |  0.01125   110.52 |
  56 |  0.01124   110.45 |
  57 |  0.01123   110.35 |
  58 |  0.01122   110.27 |
  59 |  0.01121   110.12 |
  60 |  0.01121   110.08 |
  61 |   0.0112   110.04 |
  62 |   0.0112   109.99 |
  63 |   0.0112   110.04 |
  64 |  0.01119   109.94 |
  65 |  0.01117   109.71 |
  66 |  0.01116   109.64 |
  67 |  0.01115   109.55 |
  68 |  0.01114   109.42 |
  69 |  0.01112   109.24 |
  70 |  0.01112   109.26 |
  71 |  0.01109   108.98 |
  72 |   0.0111   109.00 |
  73 |  0.01109   108.95 |
  74 |  0.01108   108.89 |
  75 |  0.01108   108.85 |
  76 |  0.01108   108.82 |
  77 |  0.01108   108.80 |
  78 |  0.01108   108.81 |
  79 |  0.01107   108.71 |
  80 |  0.01106   108.63 |
  81 |  0.01106   108.61 |
  82 |  0.01106   108.63 |
  83 |  0.01104   108.46 |
  84 |  0.01104   108.42 |
  85 |  0.01102   108.29 |
  86 |  0.01102   108.29 |
  87 |  0.01102   108.23 |
  88 |  0.01102   108.29 |
  89 |  0.01102   108.25 |
  90 |  0.01102   108.21 |
  91 |  0.01101   108.21 |
  92 |  0.01102   108.24 |
  93 |  0.01101   108.18 |
  94 |  0.01101   108.19 |
  95 |  0.01102   108.23 |
  96 |  0.01101   108.19 |
  97 |  0.01101   108.17 |
  98 |  0.01101   108.13 |
  99 |  0.01101   108.13 |
 100 |  0.01101   108.19 |
[1] "Random Forest variable coefficients"
                      %IncMSE IncNodePurity
graph5           1.220758e-03  2.630938e-01
graph6           6.287570e-03  7.884255e-01
graph7           1.702153e-04  1.087617e-01
graph8           8.302593e-06  3.617157e-02
graph9           2.197021e-03  6.686256e-01
graph10          2.735082e-03  8.597333e-01
graph11          1.192584e-02  6.989482e-01
graph12          4.055778e-03  6.317953e-01
graph13          5.813796e-03  7.866701e-01
graph14          1.265912e-02  6.734635e-01
graph15          3.452006e-03  4.576017e-01
graph16          6.657483e-03  6.348040e-01
graph17          6.833527e-03  8.054153e-01
graph18          2.647405e-03  2.698216e-01
graph19          7.918399e-03  1.220322e+00
graph20          1.710139e-03  2.627261e-01
graph21          1.297774e-03  3.203654e-01
graph22          4.204641e-04  1.956858e-01
graph23          1.882950e-03  3.761241e-01
graph24          3.105573e-05  5.431144e-02
graph25          2.924826e-04  1.288784e-01
graph26          1.573920e-04  8.937560e-02
graph27          0.000000e+00  8.750000e-03
graph28         -2.772387e-06  9.601802e-03
graph29          0.000000e+00  1.734723e-20
orbit0           5.273409e-05  1.067789e-01
orbit1           1.247741e-03  3.980933e-01
orbit2           1.177437e-04  1.729630e-01
orbit3           2.519905e-04  1.286199e-01
orbit4           4.432450e-03  5.031611e-01
orbit5           4.099280e-03  5.437296e-01
orbit6           5.432058e-03  6.414166e-01
orbit7           6.621327e-04  1.632494e-01
orbit8           1.067313e-03  2.725662e-01
orbit9           2.776311e-03  4.780174e-01
orbit10          4.663284e-04  2.042490e-01
orbit11          1.366926e-04  2.063646e-01
orbit12          5.213133e-04  1.759898e-01
orbit13          8.171895e-05  7.352986e-02
orbit14          0.000000e+00  9.582179e-18
orbit15          3.207851e-03  5.257553e-01
orbit16          2.422274e-03  4.154624e-01
orbit17          4.062069e-03  4.454016e-01
orbit18          5.165036e-03  1.023783e+00
orbit19          6.856465e-03  1.006605e+00
orbit20          5.428335e-03  5.478109e-01
orbit21          1.927375e-03  1.785007e-01
orbit22          6.567535e-03  7.699526e-01
orbit23          1.521461e-04  1.459149e-01
orbit24          4.304037e-03  6.809560e-01
orbit25          1.379585e-03  2.337805e-01
orbit26          9.425279e-04  1.297464e-01
orbit27          1.122377e-02  8.564209e-01
orbit28          3.488606e-03  4.688537e-01
orbit29          2.000574e-03  2.207498e-01
orbit30          7.661434e-04  2.000134e-01
orbit31          1.304313e-02  1.173864e+00
orbit32          5.602077e-04  2.811054e-01
orbit33          3.939987e-04  1.465019e-01
orbit34          3.148891e-03  4.183007e-01
orbit35          1.327616e-02  9.446172e-01
orbit36          1.346513e-03  3.842563e-01
orbit37          1.383053e-03  2.826730e-01
orbit38          1.886597e-03  2.402635e-01
orbit39          7.345306e-03  9.484861e-01
orbit40          3.849058e-04  1.422588e-01
orbit41          7.055227e-04  1.456955e-01
orbit42          7.346201e-04  9.468117e-02
orbit43          3.466091e-03  2.546962e-01
orbit44          7.083292e-04  6.358456e-02
orbit45          9.295431e-03  1.198149e+00
orbit46          2.256521e-03  2.362659e-01
orbit47          5.509109e-04  1.410288e-01
orbit48          4.897194e-04  9.449547e-02
orbit49          3.389632e-03  2.709261e-01
orbit50          5.157695e-04  2.711253e-01
orbit51          3.890439e-03  4.740456e-01
orbit52          2.663867e-03  1.390693e-01
orbit53          1.166787e-03  1.574280e-01
orbit54          9.422721e-05  1.477382e-01
orbit55          2.539173e-04  6.437085e-02
orbit56          1.460338e-03  6.307858e-01
orbit57          9.891169e-05  1.243493e-01
orbit58          1.491440e-04  8.413797e-02
orbit59          3.272750e-04  1.460976e-01
orbit60          1.805644e-04  9.216220e-02
orbit61          3.223446e-04  7.617859e-02
orbit62          5.388418e-05  6.169263e-02
orbit63          5.133831e-04  1.736900e-01
orbit64          1.376879e-03  1.531109e-01
orbit65          1.058829e-03  6.019242e-02
orbit66          6.912691e-05  1.128910e-01
orbit67          0.000000e+00  8.927321e-18
orbit68          4.560530e-05  4.515206e-02
orbit69         -5.778097e-06  3.379523e-02
orbit70          1.384804e-05  3.068009e-02
orbit71          9.443201e-06  3.194056e-02
orbit72          0.000000e+00  1.496199e-19
AP              -1.144578e-05  3.000724e-02
bet              2.058287e-03  7.653676e-01
ecc              6.292863e-04  2.813744e-01
eccrad           6.547896e-04  4.051788e-01
close            5.299737e-03  4.787208e-01
constraint       1.263044e-03  4.981755e-01
coreness         9.835527e-04  3.088223e-01
knn              7.438257e-03  1.551026e+00
hubscore         5.423099e-03  6.793438e-01
pagerank         3.161600e-03  1.430895e+00
trans            3.817699e-04  5.722922e-01
first            9.629103e-04  3.845921e-01
second           4.102192e-03  5.517429e-01
third            1.081088e-02  4.326690e-01
fourth           1.809795e-03  1.127844e+00
fifth            2.900610e-03  1.022429e+00
sixth            3.272610e-03  7.989553e-01
selfinter        1.051288e-04  2.037437e-01
V1               5.495877e-03  2.771250e+00
V2               2.171913e-03  2.308867e+00
evcent           5.039711e-03  5.998469e-01
upto_second      1.180760e-03  3.969921e-01
upto_third       4.459855e-03  6.396034e-01
upto_fourth      4.017242e-03  5.981577e-01
upto_fifth       5.567599e-03  4.215174e-01
upto_sixth       8.791475e-04  4.825387e-01
ratio1           5.834544e-03  1.450269e+00
ratio2           6.832974e-03  2.067789e+00
ratio3           6.902185e-03  1.010759e+00
ratio4           2.636509e-03  7.875335e-01
ratio5           1.011715e-02  2.823229e+00
ratio6           2.830000e-03  8.879377e-01
walktrap_vertex  1.366831e-03  1.444587e+00
bigcom1          2.781565e-05  2.496690e-02
bigcom2          1.020916e-04  9.185767e-02
bigcom3          0.000000e+00  1.821460e-19
bigcom4          7.066627e-05  1.966187e-01
bigcom5          0.000000e+00  3.469447e-20
bigcom6          0.000000e+00  4.336809e-20
bigcom8          0.000000e+00  1.500000e-02
bigcom9         -9.165093e-06  1.464220e-01
bigcom10         6.058424e-05  3.044611e-01
bigcom11         0.000000e+00  0.000000e+00
bigcom12        -7.478783e-06  1.222087e-02
bigcom13         0.000000e+00  1.387779e-19
bigcom14         0.000000e+00  0.000000e+00
bigcom15         0.000000e+00  0.000000e+00
bigcom16         0.000000e+00  0.000000e+00
bigcom17         0.000000e+00  2.168404e-21
bigcom18         3.926580e-04  4.230947e-01
bigcom21         0.000000e+00  0.000000e+00
bigcom22         0.000000e+00  0.000000e+00
bigcom23         0.000000e+00  2.081668e-19
bigcom24         0.000000e+00  0.000000e+00
bigcom25         5.824986e-06  1.223229e-02
bigcom26         0.000000e+00  0.000000e+00
bigcom27         0.000000e+00  3.469447e-20
bigcom29         2.217295e-07  3.333333e-04
bigcom31         0.000000e+00  0.000000e+00
bigcom33         3.063444e-04  5.136196e-01
bigcom34         0.000000e+00  1.412065e-17
bigcom35         0.000000e+00  0.000000e+00
bigcom36         0.000000e+00  0.000000e+00
bigcom39         0.000000e+00  0.000000e+00
bigcom40         0.000000e+00  0.000000e+00
bigcom43         0.000000e+00  4.119968e-20
bigcom46         0.000000e+00  0.000000e+00
bigcom48         1.276527e-04  2.130247e-01
bigcom49         0.000000e+00  0.000000e+00
bigcom50         0.000000e+00  1.040834e-19
bigcom52         0.000000e+00  6.505213e-21
bigcom54         0.000000e+00  1.040834e-19
bigcom56         0.000000e+00  2.168404e-21
bigcom57         0.000000e+00  0.000000e+00
bigcom58         0.000000e+00  2.168404e-21
bigcom62         0.000000e+00  2.168404e-21
bigcom63         0.000000e+00  3.469447e-20
bigcom64         0.000000e+00  0.000000e+00
bigcom65         3.346144e-05  3.235196e-01
bigcom66         0.000000e+00  0.000000e+00
bigcom68         0.000000e+00  0.000000e+00
bigcom69         0.000000e+00  0.000000e+00
bigcom70         0.000000e+00  0.000000e+00
bigcom71         0.000000e+00  0.000000e+00
bigcom72         0.000000e+00  0.000000e+00
bigcom77         0.000000e+00  0.000000e+00
bigcom79        -2.360891e-05  1.208256e-01
bigcom80         0.000000e+00  0.000000e+00
bigcom82         4.531887e-06  2.008946e-01
bigcom83         0.000000e+00  5.204170e-20
bigcom86         0.000000e+00  0.000000e+00
bigcom87         0.000000e+00  0.000000e+00
bigcom88         1.060313e-04  2.402509e-01
bigcom90         0.000000e+00  0.000000e+00
bigcom92         0.000000e+00  3.252607e-21
bigcom94         0.000000e+00  1.387779e-19
bigcom96         0.000000e+00  0.000000e+00
bigcom98         0.000000e+00  0.000000e+00
bigcom99         0.000000e+00  6.938894e-20
bigcom100        0.000000e+00  0.000000e+00
bigcom102        0.000000e+00  3.469447e-20
bigcom103        0.000000e+00  0.000000e+00
bigcom104        0.000000e+00  6.938894e-20
bigcom107        0.000000e+00  3.469447e-20
bigcom108        0.000000e+00  0.000000e+00
bigcom109        0.000000e+00  1.734723e-20
bigcom110        0.000000e+00  2.168404e-21
bigcom125        0.000000e+00  6.505213e-21
bigcom133        0.000000e+00  0.000000e+00
bigcom141        0.000000e+00  0.000000e+00
bigcom142        0.000000e+00  0.000000e+00
bigcom143        0.000000e+00  0.000000e+00
bigcom145        0.000000e+00  0.000000e+00
bigcom158        0.000000e+00  6.505213e-21
bigcom162        0.000000e+00  0.000000e+00
bigcom177        0.000000e+00  0.000000e+00
bigcom194        0.000000e+00  0.000000e+00
bigcom208        0.000000e+00  8.673617e-21
bigcom220        0.000000e+00  0.000000e+00
bigcom227        0.000000e+00  0.000000e+00
bigcom229        0.000000e+00  0.000000e+00
bigcom247        0.000000e+00  0.000000e+00
bigcom252        0.000000e+00  0.000000e+00
bigcom255       -2.990438e-05  2.500344e-01
bigcom258        0.000000e+00  0.000000e+00
bigcom266        0.000000e+00  4.336809e-21
bigcom269        0.000000e+00  0.000000e+00
bigcom273        0.000000e+00  0.000000e+00
bigcom274        0.000000e+00  0.000000e+00
bigcom276       -1.144421e-05  3.911952e-01
bigcom284        0.000000e+00  1.387779e-19
bigcom290        0.000000e+00  1.734723e-20
bigcom292        0.000000e+00  0.000000e+00
bigcom294        0.000000e+00  5.898060e-19
bigcom295        4.750451e-05  1.856116e-01
bigcom296        0.000000e+00  0.000000e+00
bigcom297        0.000000e+00  0.000000e+00
bigcom302        0.000000e+00  4.336809e-20
bigcom303        0.000000e+00  0.000000e+00
bigcom307        0.000000e+00  0.000000e+00
bigcom311        0.000000e+00  0.000000e+00
bigcom313        0.000000e+00  0.000000e+00
bigcom318        0.000000e+00  8.673617e-21
bigcom326        0.000000e+00  0.000000e+00
bigcom332        0.000000e+00  0.000000e+00
bigcom340        0.000000e+00  0.000000e+00
bigcom341        0.000000e+00  3.469447e-20
bigcom345       -2.399785e-05  3.579753e-01
bigcom347        0.000000e+00  0.000000e+00
bigcom360        0.000000e+00  0.000000e+00
bigcom365        0.000000e+00  1.084202e-21
bigcom366        0.000000e+00  0.000000e+00
bigcom370        0.000000e+00  3.469447e-20
bigcom387        0.000000e+00  0.000000e+00
bigcom390        0.000000e+00  0.000000e+00
bigcom398        0.000000e+00  2.168404e-21
bigcom408        0.000000e+00  0.000000e+00
bigcom417        0.000000e+00  3.469447e-20
bigcom419        0.000000e+00  0.000000e+00
bigcom424        0.000000e+00  1.734723e-20
bigcom441        0.000000e+00  0.000000e+00
bigcom445        0.000000e+00  0.000000e+00
bigcom468        0.000000e+00  0.000000e+00
spin_vertex      1.065279e-03  1.075883e+00
membership_s1    0.000000e+00  0.000000e+00
membership_s3   -4.124829e-06  6.259637e-02
membership_s4    8.929899e-06  1.307231e-01
membership_s5    0.000000e+00  6.938894e-20
membership_s6    0.000000e+00  0.000000e+00
membership_s7    0.000000e+00  3.469447e-20
membership_s8   -5.424809e-06  1.925734e-02
membership_s9    0.000000e+00  0.000000e+00
membership_s10   1.495091e-04  1.997355e-01
membership_s11   0.000000e+00  2.168404e-21
membership_s12   3.101355e-04  5.995872e-01
membership_s13   0.000000e+00  2.081668e-19
membership_s14   0.000000e+00  0.000000e+00
membership_s16  -2.465783e-06  2.300312e-01
membership_s17   0.000000e+00  1.105886e-19
membership_s18   8.078470e-05  1.429056e-01
membership_s19   4.986080e-05  3.757218e-02
membership_s20   3.287892e-04  1.447125e-01
membership_s21   3.974556e-05  1.911888e-01
membership_s22   0.000000e+00  0.000000e+00
membership_s23   4.358836e-06  1.332403e-01
membership_s24   0.000000e+00  3.469447e-20
membership_s25   0.000000e+00  3.686287e-20
membership_s26   1.184545e-04  1.805765e-01
membership_s27   0.000000e+00  4.336809e-21
membership_s28   0.000000e+00  3.469447e-20
membership_s30   0.000000e+00  6.938894e-20
membership_s31  -2.165235e-06  5.583915e-02
membership_s32  -1.129909e-05  1.316403e-01
membership_s33   2.839037e-04  5.141890e-01
membership_s34   0.000000e+00  1.387779e-19
membership_s35   0.000000e+00  3.469447e-20
membership_s36   0.000000e+00  0.000000e+00
membership_s37  -9.838340e-05  3.608072e-01
membership_s38   4.143653e-05  1.735959e-01
adhesion         4.220531e-03  1.682554e+00
cohesion         3.658632e-03  1.384683e+00
inner            2.283700e-03  2.100484e+00
outer            2.825027e-03  2.418155e+00
ioratio          5.413221e-03  1.891810e+00
comsize          2.365511e-03  2.147425e+00
[1] "Dataset: all_TnotC Model GLM, run: 1 of 10 2015-06-08 08:10:21"
[1] "glmnet variable coefficients"
                     [,1]          [,2]
(Intercept)     -4.566717 -6.738237e+00
graph0           0.000000  3.907775e-03
graph1           0.000000 -1.408055e-04
graph2           0.000000 -7.706990e-04
graph3           0.000000  7.742341e-07
graph4           0.000000 -2.953870e-06
graph5           0.000000  0.000000e+00
graph6           0.000000 -6.560461e-09
graph7           0.000000  0.000000e+00
graph8           0.000000 -6.457243e-03
graph9           0.000000  0.000000e+00
graph10          0.000000  0.000000e+00
graph11          0.000000 -1.311103e-09
graph12          0.000000 -2.632072e-07
graph13          0.000000  3.442038e-07
graph14          0.000000 -1.112631e-07
graph15          0.000000  6.403844e-07
graph16          0.000000 -2.998998e-09
graph17          0.000000  0.000000e+00
graph18          0.000000 -1.428395e-09
graph19          0.000000 -3.523431e-07
graph20          0.000000  0.000000e+00
graph21          0.000000  9.048441e-07
graph22          0.000000  0.000000e+00
graph23          0.000000  0.000000e+00
graph24          0.000000  1.345193e-06
graph25          0.000000  1.234983e-07
graph26          0.000000  0.000000e+00
graph27          0.000000  0.000000e+00
graph28          0.000000  0.000000e+00
graph29          0.000000 -2.540017e-05
orbit0           0.000000  4.609749e-03
orbit1           0.000000  3.045101e-05
orbit2           0.000000 -2.956481e-04
orbit3           0.000000 -7.718416e-04
orbit4           0.000000  1.758791e-05
orbit5           0.000000  1.381295e-07
orbit6           0.000000 -9.665295e-06
orbit7           0.000000 -1.740891e-06
orbit8           0.000000  0.000000e+00
orbit9           0.000000  5.403604e-04
orbit10          0.000000 -2.702894e-05
orbit11          0.000000  0.000000e+00
orbit12          0.000000 -4.113615e-03
orbit13          0.000000  1.005638e-04
orbit14          0.000000 -6.382121e-03
orbit15          0.000000 -2.407718e-06
orbit16          0.000000  7.968363e-08
orbit17          0.000000 -3.851333e-07
orbit18          0.000000  4.536219e-07
orbit19          0.000000  7.599463e-08
orbit20          0.000000  3.770274e-08
orbit21          0.000000 -3.008059e-09
orbit22          0.000000 -3.622998e-08
orbit23          0.000000  0.000000e+00
orbit24          0.000000 -3.983967e-06
orbit25          0.000000 -2.382963e-06
orbit26          0.000000 -1.391988e-07
orbit27          0.000000 -2.551757e-06
orbit28          0.000000  3.087465e-06
orbit29          0.000000  8.202188e-06
orbit30          0.000000 -9.836280e-07
orbit31          0.000000 -2.658668e-07
orbit32          0.000000 -1.170968e-06
orbit33          0.000000  0.000000e+00
orbit34          0.000000  2.903972e-07
orbit35          0.000000  2.168661e-05
orbit36          0.000000  0.000000e+00
orbit37          0.000000 -6.979429e-06
orbit38          0.000000  0.000000e+00
orbit39          0.000000 -4.116291e-05
orbit40          0.000000  1.756389e-06
orbit41          0.000000  0.000000e+00
orbit42          0.000000  0.000000e+00
orbit43          0.000000 -3.230046e-08
orbit44          0.000000  0.000000e+00
orbit45          0.000000 -2.192644e-04
orbit46          0.000000  5.128255e-07
orbit47          0.000000 -2.305220e-06
orbit48          0.000000 -1.224971e-06
orbit49          0.000000  1.014999e-04
orbit50          0.000000 -1.321497e-07
orbit51          0.000000  0.000000e+00
orbit52          0.000000  3.232451e-05
orbit53          0.000000  6.582707e-06
orbit54          0.000000  1.615930e-04
orbit55          0.000000  0.000000e+00
orbit56          0.000000  4.912207e-04
orbit57          0.000000  0.000000e+00
orbit58          0.000000  0.000000e+00
orbit59          0.000000  0.000000e+00
orbit60          0.000000  6.356286e-06
orbit61          0.000000  5.265004e-06
orbit62          0.000000 -8.141721e-04
orbit63          0.000000  1.822385e-04
orbit64          0.000000 -4.017879e-07
orbit65          0.000000 -1.925075e-04
orbit66          0.000000  1.745368e-05
orbit67          0.000000  0.000000e+00
orbit68          0.000000  0.000000e+00
orbit69          0.000000  0.000000e+00
orbit70          0.000000  5.877414e-04
orbit71          0.000000  0.000000e+00
orbit72          0.000000 -3.152190e-05
AP               0.000000 -1.389968e-01
bet              0.000000  1.019836e-06
ecc              0.000000  1.691176e-01
eccrad           0.000000  1.162576e+00
close            0.000000 -9.144645e-01
constraint       0.000000 -1.291902e+00
coreness         0.000000 -1.158776e-02
knn              0.000000 -3.688785e-03
hubscore         0.000000  3.104580e-02
pagerank         0.000000 -4.605275e+00
trans            0.000000  4.327112e-02
first            0.000000  3.684282e-03
second           0.000000 -6.660990e-04
third            0.000000  1.781704e-04
fourth           0.000000 -3.193084e-04
fifth            0.000000  4.914330e-05
sixth            0.000000 -3.299046e-04
selfinter        0.000000 -1.975708e-01
V1               0.000000  1.510869e+00
V2               0.000000  1.241501e+00
evcent           0.000000  7.983169e-02
upto_second      0.000000 -3.579085e-04
upto_third       0.000000  3.669464e-05
upto_fourth      0.000000  0.000000e+00
upto_fifth       0.000000  2.808674e-04
upto_sixth       0.000000  1.886351e-05
ratio1           0.000000  1.040282e-02
ratio2           0.000000  6.290596e-03
ratio3           0.000000  5.388059e-03
ratio4           0.000000  5.906070e-03
ratio5           0.000000 -7.838985e-04
ratio6           0.000000  4.105198e-05
walktrap_vertex  0.000000 -1.885892e-01
bigcom1          0.000000 -7.420647e-02
bigcom2          0.000000  1.977991e-01
bigcom3          0.000000 -2.562193e+00
bigcom4          0.000000  1.367138e-01
bigcom5          0.000000 -1.398088e+00
bigcom6          0.000000 -2.002646e+00
bigcom8          0.000000 -1.789426e+00
bigcom9          0.000000  1.230490e+00
bigcom10         0.000000  7.230429e-01
bigcom11         0.000000 -1.435084e+00
bigcom12         0.000000  2.946821e-01
bigcom13         0.000000 -2.187570e+00
bigcom14         0.000000 -1.483704e+00
bigcom15         0.000000 -1.144170e+00
bigcom16         0.000000 -1.633942e+00
bigcom17         0.000000 -1.517957e+00
bigcom18         0.000000  1.744848e+00
bigcom21         0.000000 -1.394209e+00
bigcom22         0.000000 -7.916091e-01
bigcom23         0.000000 -1.958960e+00
bigcom24         0.000000 -1.531258e+00
bigcom25         0.000000 -5.090863e-01
bigcom26         0.000000 -1.886541e+00
bigcom27         0.000000 -1.809723e+00
bigcom29         0.000000 -1.555405e+00
bigcom31         0.000000 -1.922791e+00
bigcom33         0.000000  8.085791e-01
bigcom34         0.000000 -2.072261e+00
bigcom35         0.000000 -1.191416e+00
bigcom36         0.000000  0.000000e+00
bigcom39         0.000000 -1.953328e+00
bigcom40         0.000000 -1.582096e+00
bigcom43         0.000000 -1.841084e+00
bigcom46         0.000000 -1.564216e+00
bigcom48         0.000000  1.007372e+00
bigcom49         0.000000 -1.893550e+00
bigcom50         0.000000 -2.870244e-01
bigcom52         0.000000 -1.048639e+00
bigcom54         0.000000 -1.345403e+00
bigcom56         0.000000 -1.781280e+00
bigcom57         0.000000 -1.630400e+00
bigcom58         0.000000 -1.512521e+00
bigcom62         0.000000 -1.755923e+00
bigcom63         0.000000 -2.208095e+00
bigcom64         0.000000 -6.641182e-01
bigcom65         0.000000  1.617743e+00
bigcom66         0.000000  0.000000e+00
bigcom68         0.000000 -1.478571e+00
bigcom69         0.000000 -1.181636e+00
bigcom70         0.000000 -9.661797e-01
bigcom71         0.000000 -8.309947e-01
bigcom72         0.000000 -1.852540e+00
bigcom77         0.000000 -1.581467e+00
bigcom79         0.000000  9.980625e-01
bigcom80         0.000000 -8.573898e-01
bigcom82         0.000000  1.467728e+00
bigcom83         0.000000 -8.845306e-02
bigcom86         0.000000 -9.171913e-01
bigcom87         0.000000 -1.317936e+00
bigcom88         0.000000  1.203907e+00
bigcom90         0.000000 -1.324903e+00
bigcom92         0.000000  0.000000e+00
bigcom94         0.000000 -1.447946e+00
bigcom96         0.000000 -1.094337e+00
bigcom98         0.000000 -1.817913e+00
bigcom99         0.000000 -1.637484e+00
bigcom100        0.000000 -1.427862e+00
bigcom102        0.000000 -8.274936e-01
bigcom103        0.000000 -5.292059e-01
bigcom104        0.000000 -1.647571e+00
bigcom107        0.000000  0.000000e+00
bigcom108        0.000000  0.000000e+00
bigcom109        0.000000 -1.523256e+00
bigcom110        0.000000 -1.388555e+00
bigcom125        0.000000 -9.665690e-01
bigcom133        0.000000 -1.591441e+00
bigcom141        0.000000 -1.643150e-01
bigcom142        0.000000 -9.246233e-01
bigcom143        0.000000 -1.038430e+00
bigcom145        0.000000 -1.510013e+00
bigcom158        0.000000  0.000000e+00
bigcom162        0.000000 -1.834978e+00
bigcom177        0.000000 -1.414008e+00
bigcom194        0.000000 -1.286873e+00
bigcom208        0.000000 -1.022715e+00
bigcom220        0.000000 -1.107994e+00
bigcom227        0.000000  0.000000e+00
bigcom229        0.000000 -5.966660e-01
bigcom247        0.000000 -1.127464e-02
bigcom252        0.000000 -1.398716e+00
bigcom255        0.000000  1.822959e+00
bigcom258        0.000000 -1.786053e+00
bigcom266        0.000000 -9.886043e-01
bigcom269        0.000000 -1.350220e+00
bigcom273        0.000000 -9.180358e-01
bigcom274        0.000000 -1.370421e+00
bigcom276        0.000000  2.553203e+00
bigcom284        0.000000 -1.196440e+00
bigcom290        0.000000 -1.276550e+00
bigcom292        0.000000 -8.723092e-01
bigcom294        0.000000 -1.611841e+00
bigcom295        0.000000  1.838143e+00
bigcom296        0.000000 -1.476389e+00
bigcom297        0.000000 -1.543899e+00
bigcom302        0.000000 -1.376688e+00
bigcom303        0.000000 -1.889527e+00
bigcom307        0.000000  0.000000e+00
bigcom311        0.000000 -1.275250e+00
bigcom313        0.000000 -1.707730e+00
bigcom318        0.000000 -1.628238e+00
bigcom326        0.000000 -1.588870e+00
bigcom332        0.000000 -7.812139e-01
bigcom340        0.000000 -8.575432e-04
bigcom341        0.000000 -1.830784e+00
bigcom345        0.000000  3.114002e+00
bigcom347        0.000000  0.000000e+00
bigcom360        0.000000 -1.775430e+00
bigcom365        0.000000 -9.313820e-01
bigcom366        0.000000 -1.067451e+00
bigcom370        0.000000 -9.723225e-01
bigcom387        0.000000 -1.243128e+00
bigcom390        0.000000 -1.047516e+00
bigcom398        0.000000 -8.134388e-03
bigcom408        0.000000 -1.396816e+00
bigcom417        0.000000 -1.462925e+00
bigcom419        0.000000 -1.902145e+00
bigcom424        0.000000 -1.449165e+00
bigcom441        0.000000 -1.888920e-05
bigcom445        0.000000 -1.700860e+00
bigcom468        0.000000 -1.027219e+00
spin_vertex      0.000000  5.180703e-01
membership_s1    0.000000 -5.084676e-01
membership_s3    0.000000  2.995879e-01
membership_s4    0.000000  6.331205e-03
membership_s5    0.000000 -1.098233e+00
membership_s6    0.000000 -1.181127e+00
membership_s7    0.000000 -1.445233e+00
membership_s8    0.000000 -1.558510e-02
membership_s9    0.000000 -1.458224e+00
membership_s10   0.000000 -3.605792e-01
membership_s11   0.000000 -1.635673e+00
membership_s12   0.000000  8.803043e-01
membership_s13   0.000000 -1.376669e+00
membership_s14   0.000000 -1.444452e+00
membership_s16   0.000000  5.787355e-01
membership_s17   0.000000 -1.592564e+00
membership_s18   0.000000  1.296685e+00
membership_s19   0.000000  3.829317e-01
membership_s20   0.000000 -2.588960e-01
membership_s21   0.000000 -1.885446e-01
membership_s22   0.000000 -1.010271e+00
membership_s23   0.000000  2.479548e-01
membership_s24   0.000000 -1.383934e+00
membership_s25   0.000000 -1.465956e+00
membership_s26   0.000000  5.451331e-01
membership_s27   0.000000 -9.721640e-01
membership_s28   0.000000 -1.172110e+00
membership_s30   0.000000 -1.331328e+00
membership_s31   0.000000  7.514792e-01
membership_s32   0.000000  9.143099e-01
membership_s33   0.000000  4.938531e-01
membership_s34   0.000000 -5.293536e-01
membership_s35   0.000000 -8.696925e-01
membership_s36   0.000000 -8.019642e-01
membership_s37   0.000000  6.933772e-01
membership_s38   0.000000 -4.836927e-02
adhesion         0.000000  5.531497e-05
cohesion         0.000000 -7.085996e-05
inner            0.000000 -1.805924e-05
outer            0.000000 -1.206627e-05
ioratio          0.000000  5.499038e-02
comsize          0.000000 -1.828556e-04
[1] "Dataset: all_TnotC Model GBM, run: 2 of 10 2015-06-08 08:11:43"
Iter   TrainDeviance   ValidDeviance   StepSize   Improve
     1        0.1168             nan     0.0100   -0.0000
     2        0.1162             nan     0.0100   -0.0000
     3        0.1157             nan     0.0100    0.0000
     4        0.1151             nan     0.0100   -0.0000
     5        0.1143             nan     0.0100   -0.0000
     6        0.1139             nan     0.0100   -0.0000
     7        0.1132             nan     0.0100    0.0001
     8        0.1122             nan     0.0100    0.0001
     9        0.1117             nan     0.0100    0.0000
    10        0.1113             nan     0.0100    0.0000
    20        0.1076             nan     0.0100   -0.0000
    40        0.1019             nan     0.0100   -0.0000
    60        0.0978             nan     0.0100   -0.0000
    80        0.0939             nan     0.0100   -0.0000
   100        0.0904             nan     0.0100   -0.0000
   120        0.0868             nan     0.0100   -0.0000
   140        0.0838             nan     0.0100    0.0000
   160        0.0810             nan     0.0100    0.0000
   180        0.0776             nan     0.0100   -0.0000
   195        0.0758             nan     0.0100   -0.0000

[1] "GBM variable coefficients"
                            var    rel.inf
V1                           V1 7.60306067
ratio5                   ratio5 6.80650352
ratio2                   ratio2 5.78489276
V2                           V2 4.28280011
graph13                 graph13 3.12216970
bigcom18               bigcom18 2.88864487
outer                     outer 2.70092891
walktrap_vertex walktrap_vertex 2.68927498
inner                     inner 2.55798420
knn                         knn 2.48271317
graph6                   graph6 2.04514338
graph19                 graph19 1.98596566
ratio1                   ratio1 1.80255197
pagerank               pagerank 1.78448646
fourth                   fourth 1.75420791
adhesion               adhesion 1.68130792
spin_vertex         spin_vertex 1.59579621
graph5                   graph5 1.57453699
bet                         bet 1.44120269
bigcom370             bigcom370 1.38894099
graph17                 graph17 1.22512907
orbit35                 orbit35 1.22410166
bigcom65               bigcom65 1.20255566
orbit45                 orbit45 1.19366448
bigcom276             bigcom276 1.18140997
ecc                         ecc 1.13643469
graph23                 graph23 1.12646157
graph4                   graph4 1.11606205
bigcom345             bigcom345 1.07111853
cohesion               cohesion 0.94437372
orbit20                 orbit20 0.92558021
orbit18                 orbit18 0.90645953
graph16                 graph16 0.89662322
graph3                   graph3 0.87024857
ratio6                   ratio6 0.86547189
sixth                     sixth 0.86451787
bigcom255             bigcom255 0.85898370
fifth                     fifth 0.81763568
graph9                   graph9 0.74774802
bigcom82               bigcom82 0.73076193
orbit19                 orbit19 0.70794792
graph20                 graph20 0.68504052
graph0                   graph0 0.64766013
orbit31                 orbit31 0.64292939
ratio3                   ratio3 0.63847962
comsize                 comsize 0.62381403
graph18                 graph18 0.61537581
bigcom295             bigcom295 0.59726945
graph21                 graph21 0.58153886
orbit17                 orbit17 0.57699238
orbit63                 orbit63 0.57543122
upto_sixth           upto_sixth 0.56055763
graph11                 graph11 0.53244633
orbit70                 orbit70 0.50510956
graph1                   graph1 0.49798803
graph15                 graph15 0.48462158
orbit56                 orbit56 0.43814211
graph2                   graph2 0.39675117
orbit5                   orbit5 0.38914429
membership_s37   membership_s37 0.37199934
membership_s12   membership_s12 0.36956748
third                     third 0.36242676
bigcom48               bigcom48 0.34637943
bigcom9                 bigcom9 0.33912215
ioratio                 ioratio 0.33856666
orbit43                 orbit43 0.33538230
orbit11                 orbit11 0.32563567
orbit16                 orbit16 0.32314746
graph14                 graph14 0.32191024
membership_s18   membership_s18 0.29308477
orbit30                 orbit30 0.27311121
orbit9                   orbit9 0.26567000
trans                     trans 0.25879616
graph25                 graph25 0.25108212
orbit28                 orbit28 0.24400732
orbit50                 orbit50 0.23782292
close                     close 0.23509701
second                   second 0.22650101
orbit27                 orbit27 0.22131549
constraint           constraint 0.21429477
upto_third           upto_third 0.21181115
graph12                 graph12 0.21165452
bigcom79               bigcom79 0.19934556
orbit1                   orbit1 0.19807106
orbit39                 orbit39 0.19694655
graph10                 graph10 0.19628712
orbit37                 orbit37 0.18220415
orbit15                 orbit15 0.18051745
orbit24                 orbit24 0.17259489
orbit62                 orbit62 0.17083916
orbit4                   orbit4 0.16523003
bigcom10               bigcom10 0.16366954
orbit22                 orbit22 0.15792998
membership_s32   membership_s32 0.15789207
bigcom62               bigcom62 0.14730179
orbit32                 orbit32 0.13683112
bigcom4                 bigcom4 0.11950496
orbit41                 orbit41 0.11943774
orbit29                 orbit29 0.11512061
membership_s8     membership_s8 0.11397626
orbit67                 orbit67 0.11139368
upto_fourth         upto_fourth 0.11136264
membership_s10   membership_s10 0.11003209
orbit6                   orbit6 0.10644766
orbit69                 orbit69 0.10524334
orbit46                 orbit46 0.10378222
membership_s3     membership_s3 0.10059660
membership_s31   membership_s31 0.09926351
orbit36                 orbit36 0.09722531
evcent                   evcent 0.09685832
hubscore               hubscore 0.09468442
orbit52                 orbit52 0.09135111
orbit49                 orbit49 0.08823955
orbit10                 orbit10 0.07627217
orbit25                 orbit25 0.07559243
upto_fifth           upto_fifth 0.07017445
orbit51                 orbit51 0.06021938
bigcom12               bigcom12 0.05105540
graph7                   graph7 0.04938705
membership_s33   membership_s33 0.03879661
membership_s38   membership_s38 0.03591903
orbit2                   orbit2 0.02728944
orbit61                 orbit61 0.02532575
orbit40                 orbit40 0.02411865
orbit55                 orbit55 0.02268395
membership_s16   membership_s16 0.02037955
membership_s23   membership_s23 0.01775600
coreness               coreness 0.01519422
membership_s26   membership_s26 0.01286247
bigcom33               bigcom33 0.01271187
graph8                   graph8 0.00000000
graph22                 graph22 0.00000000
graph24                 graph24 0.00000000
graph26                 graph26 0.00000000
graph27                 graph27 0.00000000
graph28                 graph28 0.00000000
graph29                 graph29 0.00000000
orbit0                   orbit0 0.00000000
orbit3                   orbit3 0.00000000
orbit7                   orbit7 0.00000000
orbit8                   orbit8 0.00000000
orbit12                 orbit12 0.00000000
orbit13                 orbit13 0.00000000
orbit14                 orbit14 0.00000000
orbit21                 orbit21 0.00000000
orbit23                 orbit23 0.00000000
orbit26                 orbit26 0.00000000
orbit33                 orbit33 0.00000000
orbit34                 orbit34 0.00000000
orbit38                 orbit38 0.00000000
orbit42                 orbit42 0.00000000
orbit44                 orbit44 0.00000000
orbit47                 orbit47 0.00000000
orbit48                 orbit48 0.00000000
orbit53                 orbit53 0.00000000
orbit54                 orbit54 0.00000000
orbit57                 orbit57 0.00000000
orbit58                 orbit58 0.00000000
orbit59                 orbit59 0.00000000
orbit60                 orbit60 0.00000000
orbit64                 orbit64 0.00000000
orbit65                 orbit65 0.00000000
orbit66                 orbit66 0.00000000
orbit68                 orbit68 0.00000000
orbit71                 orbit71 0.00000000
orbit72                 orbit72 0.00000000
AP                           AP 0.00000000
eccrad                   eccrad 0.00000000
first                     first 0.00000000
selfinter             selfinter 0.00000000
upto_second         upto_second 0.00000000
ratio4                   ratio4 0.00000000
bigcom1                 bigcom1 0.00000000
bigcom2                 bigcom2 0.00000000
bigcom3                 bigcom3 0.00000000
bigcom5                 bigcom5 0.00000000
bigcom6                 bigcom6 0.00000000
bigcom8                 bigcom8 0.00000000
bigcom11               bigcom11 0.00000000
bigcom13               bigcom13 0.00000000
bigcom14               bigcom14 0.00000000
bigcom15               bigcom15 0.00000000
bigcom16               bigcom16 0.00000000
bigcom17               bigcom17 0.00000000
bigcom21               bigcom21 0.00000000
bigcom22               bigcom22 0.00000000
bigcom23               bigcom23 0.00000000
bigcom24               bigcom24 0.00000000
bigcom25               bigcom25 0.00000000
bigcom26               bigcom26 0.00000000
bigcom27               bigcom27 0.00000000
bigcom29               bigcom29 0.00000000
bigcom31               bigcom31 0.00000000
bigcom34               bigcom34 0.00000000
bigcom35               bigcom35 0.00000000
bigcom36               bigcom36 0.00000000
bigcom39               bigcom39 0.00000000
bigcom40               bigcom40 0.00000000
bigcom43               bigcom43 0.00000000
bigcom46               bigcom46 0.00000000
bigcom49               bigcom49 0.00000000
bigcom50               bigcom50 0.00000000
bigcom52               bigcom52 0.00000000
bigcom54               bigcom54 0.00000000
bigcom56               bigcom56 0.00000000
bigcom57               bigcom57 0.00000000
bigcom58               bigcom58 0.00000000
bigcom63               bigcom63 0.00000000
bigcom64               bigcom64 0.00000000
bigcom66               bigcom66 0.00000000
bigcom68               bigcom68 0.00000000
bigcom69               bigcom69 0.00000000
bigcom70               bigcom70 0.00000000
bigcom71               bigcom71 0.00000000
bigcom72               bigcom72 0.00000000
bigcom77               bigcom77 0.00000000
bigcom80               bigcom80 0.00000000
bigcom83               bigcom83 0.00000000
bigcom86               bigcom86 0.00000000
bigcom87               bigcom87 0.00000000
bigcom88               bigcom88 0.00000000
bigcom90               bigcom90 0.00000000
bigcom92               bigcom92 0.00000000
bigcom94               bigcom94 0.00000000
bigcom96               bigcom96 0.00000000
bigcom98               bigcom98 0.00000000
bigcom99               bigcom99 0.00000000
bigcom100             bigcom100 0.00000000
bigcom102             bigcom102 0.00000000
bigcom103             bigcom103 0.00000000
bigcom104             bigcom104 0.00000000
bigcom107             bigcom107 0.00000000
bigcom108             bigcom108 0.00000000
bigcom109             bigcom109 0.00000000
bigcom110             bigcom110 0.00000000
bigcom125             bigcom125 0.00000000
bigcom133             bigcom133 0.00000000
bigcom141             bigcom141 0.00000000
bigcom142             bigcom142 0.00000000
bigcom143             bigcom143 0.00000000
bigcom145             bigcom145 0.00000000
bigcom158             bigcom158 0.00000000
bigcom162             bigcom162 0.00000000
bigcom177             bigcom177 0.00000000
bigcom194             bigcom194 0.00000000
bigcom208             bigcom208 0.00000000
bigcom220             bigcom220 0.00000000
bigcom227             bigcom227 0.00000000
bigcom229             bigcom229 0.00000000
bigcom247             bigcom247 0.00000000
bigcom252             bigcom252 0.00000000
bigcom258             bigcom258 0.00000000
bigcom266             bigcom266 0.00000000
bigcom269             bigcom269 0.00000000
bigcom273             bigcom273 0.00000000
bigcom274             bigcom274 0.00000000
bigcom284             bigcom284 0.00000000
bigcom290             bigcom290 0.00000000
bigcom292             bigcom292 0.00000000
bigcom294             bigcom294 0.00000000
bigcom296             bigcom296 0.00000000
bigcom297             bigcom297 0.00000000
bigcom302             bigcom302 0.00000000
bigcom303             bigcom303 0.00000000
bigcom307             bigcom307 0.00000000
bigcom311             bigcom311 0.00000000
bigcom313             bigcom313 0.00000000
bigcom318             bigcom318 0.00000000
bigcom326             bigcom326 0.00000000
bigcom332             bigcom332 0.00000000
bigcom340             bigcom340 0.00000000
bigcom341             bigcom341 0.00000000
bigcom347             bigcom347 0.00000000
bigcom360             bigcom360 0.00000000
bigcom365             bigcom365 0.00000000
bigcom366             bigcom366 0.00000000
bigcom387             bigcom387 0.00000000
bigcom390             bigcom390 0.00000000
bigcom398             bigcom398 0.00000000
bigcom408             bigcom408 0.00000000
bigcom417             bigcom417 0.00000000
bigcom419             bigcom419 0.00000000
bigcom424             bigcom424 0.00000000
bigcom441             bigcom441 0.00000000
bigcom445             bigcom445 0.00000000
bigcom468             bigcom468 0.00000000
membership_s1     membership_s1 0.00000000
membership_s4     membership_s4 0.00000000
membership_s5     membership_s5 0.00000000
membership_s6     membership_s6 0.00000000
membership_s7     membership_s7 0.00000000
membership_s9     membership_s9 0.00000000
membership_s11   membership_s11 0.00000000
membership_s13   membership_s13 0.00000000
membership_s14   membership_s14 0.00000000
membership_s17   membership_s17 0.00000000
membership_s19   membership_s19 0.00000000
membership_s20   membership_s20 0.00000000
membership_s21   membership_s21 0.00000000
membership_s22   membership_s22 0.00000000
membership_s24   membership_s24 0.00000000
membership_s25   membership_s25 0.00000000
membership_s27   membership_s27 0.00000000
membership_s28   membership_s28 0.00000000
membership_s30   membership_s30 0.00000000
membership_s34   membership_s34 0.00000000
membership_s35   membership_s35 0.00000000
membership_s36   membership_s36 0.00000000
[1] "Dataset: all_TnotC Model RF, run: 2 of 10 2015-06-08 08:13:42"
     |      Out-of-bag   |
Tree |      MSE  %Var(y) |
   1 |  0.02099   198.75 |
   2 |  0.02004   189.76 |
   3 |  0.02075   196.50 |
   4 |  0.01894   179.35 |
   5 |  0.01737   164.53 |
   6 |  0.01648   156.04 |
   7 |  0.01549   146.73 |
   8 |  0.01516   143.60 |
   9 |  0.01489   141.00 |
  10 |  0.01457   137.94 |
  11 |  0.01427   135.14 |
  12 |  0.01403   132.85 |
  13 |  0.01363   129.08 |
  14 |  0.01333   126.20 |
  15 |  0.01342   127.08 |
  16 |  0.01331   126.08 |
  17 |  0.01325   125.51 |
  18 |  0.01321   125.10 |
  19 |  0.01309   123.97 |
  20 |  0.01302   123.31 |
  21 |  0.01296   122.77 |
  22 |  0.01286   121.83 |
  23 |  0.01275   120.74 |
  24 |  0.01273   120.56 |
  25 |  0.01266   119.85 |
  26 |  0.01265   119.81 |
  27 |  0.01258   119.18 |
  28 |  0.01248   118.17 |
  29 |  0.01245   117.88 |
  30 |   0.0124   117.41 |
  31 |  0.01238   117.19 |
  32 |  0.01234   116.85 |
  33 |  0.01232   116.68 |
  34 |  0.01231   116.54 |
  35 |   0.0123   116.51 |
  36 |  0.01227   116.23 |
  37 |  0.01223   115.80 |
  38 |  0.01219   115.45 |
  39 |  0.01216   115.18 |
  40 |  0.01211   114.70 |
  41 |  0.01206   114.18 |
  42 |  0.01205   114.07 |
  43 |  0.01204   114.01 |
  44 |  0.01203   113.90 |
  45 |  0.01201   113.75 |
  46 |  0.01197   113.39 |
  47 |  0.01198   113.47 |
  48 |  0.01197   113.39 |
  49 |  0.01195   113.14 |
  50 |  0.01191   112.80 |
  51 |   0.0119   112.71 |
  52 |  0.01189   112.60 |
  53 |  0.01188   112.54 |
  54 |  0.01186   112.27 |
  55 |  0.01183   111.99 |
  56 |  0.01181   111.87 |
  57 |  0.01179   111.69 |
  58 |  0.01174   111.16 |
  59 |  0.01172   111.00 |
  60 |  0.01171   110.87 |
  61 |  0.01167   110.52 |
  62 |  0.01165   110.35 |
  63 |  0.01166   110.43 |
  64 |  0.01166   110.38 |
  65 |  0.01166   110.45 |
  66 |  0.01166   110.40 |
  67 |  0.01165   110.28 |
  68 |  0.01163   110.17 |
  69 |  0.01162   110.08 |
  70 |  0.01161   109.94 |
  71 |   0.0116   109.87 |
  72 |   0.0116   109.90 |
  73 |  0.01162   110.07 |
  74 |  0.01159   109.79 |
  75 |  0.01158   109.66 |
  76 |  0.01158   109.64 |
  77 |  0.01157   109.58 |
  78 |  0.01157   109.57 |
  79 |  0.01156   109.45 |
  80 |  0.01156   109.47 |
  81 |  0.01156   109.47 |
  82 |  0.01156   109.46 |
  83 |  0.01156   109.46 |
  84 |  0.01156   109.47 |
  85 |  0.01155   109.41 |
  86 |  0.01154   109.31 |
  87 |  0.01153   109.16 |
  88 |  0.01153   109.16 |
  89 |  0.01152   109.09 |
  90 |  0.01152   109.07 |
  91 |  0.01151   108.96 |
  92 |   0.0115   108.94 |
  93 |   0.0115   108.90 |
  94 |   0.0115   108.87 |
  95 |  0.01148   108.73 |
  96 |  0.01148   108.68 |
  97 |  0.01148   108.67 |
  98 |  0.01147   108.61 |
  99 |  0.01146   108.54 |
 100 |  0.01146   108.52 |
[1] "Random Forest variable coefficients"
                      %IncMSE IncNodePurity
graph5           8.658813e-04  2.840930e-01
graph6           3.032660e-03  8.162965e-01
graph7           9.184753e-04  2.648348e-01
graph8           1.083839e-04  4.468157e-02
graph9           2.141183e-03  5.046973e-01
graph10          4.731474e-03  7.096369e-01
graph11          5.745641e-03  1.046613e+00
graph12          6.675906e-03  7.118437e-01
graph13          2.730050e-03  8.808063e-01
graph14          9.780146e-03  1.004635e+00
graph15          2.841607e-03  3.221911e-01
graph16          4.013739e-03  6.856752e-01
graph17          8.539392e-03  8.170407e-01
graph18          2.218518e-03  1.319316e-01
graph19          6.258881e-03  1.036530e+00
graph20          3.466185e-03  4.139156e-01
graph21          2.412876e-03  5.068863e-01
graph22          7.723190e-04  2.161780e-01
graph23          1.623380e-03  4.183901e-01
graph24          2.381120e-04  1.010387e-01
graph25          5.926920e-04  2.405917e-01
graph26          2.845718e-04  1.271858e-01
graph27          2.750275e-06  9.333333e-03
graph28          5.969857e-05  1.853816e-02
graph29          1.096256e-04  2.300180e-02
orbit0           4.796986e-04  1.199994e-01
orbit1           1.608366e-03  3.480317e-01
orbit2           1.841554e-03  1.747748e-01
orbit3           4.646169e-05  6.376231e-02
orbit4           1.606783e-03  5.013685e-01
orbit5           4.310500e-03  3.701675e-01
orbit6           5.911935e-03  5.169660e-01
orbit7           1.180504e-04  2.129809e-01
orbit8           1.402192e-03  3.086045e-01
orbit9           4.615355e-03  5.689789e-01
orbit10          1.700463e-04  4.942426e-02
orbit11          4.226410e-04  1.079500e-01
orbit12          2.092195e-04  1.468094e-01
orbit13          6.328869e-05  9.641016e-02
orbit14          1.923437e-05  1.801691e-03
orbit15          6.872981e-03  5.999756e-01
orbit16          2.454900e-03  4.794701e-01
orbit17          3.487888e-03  5.951417e-01
orbit18          4.496612e-03  7.533402e-01
orbit19          5.263835e-03  7.293081e-01
orbit20          7.104523e-03  7.234498e-01
orbit21          1.111248e-03  2.753455e-01
orbit22          7.125803e-03  6.095924e-01
orbit23          8.907486e-05  9.319024e-02
orbit24          8.748733e-03  9.991318e-01
orbit25          1.039957e-03  3.566256e-01
orbit26          6.567667e-04  1.022717e-01
orbit27          6.646405e-03  1.076794e+00
orbit28          3.891468e-03  5.979060e-01
orbit29          1.642246e-03  2.798114e-01
orbit30          1.333345e-03  2.314846e-01
orbit31          1.071297e-02  8.550345e-01
orbit32          1.741203e-03  2.565196e-01
orbit33          2.486600e-04  1.745812e-01
orbit34          1.551192e-03  5.028888e-01
orbit35          8.389505e-03  1.074579e+00
orbit36          2.453882e-03  5.254898e-01
orbit37          3.318775e-03  4.475807e-01
orbit38          4.898724e-04  2.717277e-01
orbit39          1.222207e-02  1.031717e+00
orbit40          2.887464e-04  2.079916e-01
orbit41          4.824687e-04  1.846386e-01
orbit42          1.760434e-04  9.854087e-02
orbit43          2.308171e-03  3.046225e-01
orbit44          1.329701e-04  4.121932e-02
orbit45          1.143911e-02  1.328138e+00
orbit46          4.695947e-04  1.974773e-01
orbit47          8.732061e-04  7.619251e-02
orbit48          8.312546e-05  9.247210e-02
orbit49          1.898201e-03  3.602851e-01
orbit50          8.901132e-04  2.636667e-01
orbit51          3.258300e-03  3.491846e-01
orbit52          1.311644e-03  2.970373e-01
orbit53          1.468803e-03  1.995226e-01
orbit54          4.024350e-04  1.162596e-01
orbit55          1.117080e-04  3.282762e-02
orbit56          4.480517e-03  7.655634e-01
orbit57          2.921245e-04  2.801991e-02
orbit58          3.182290e-05  1.430020e-01
orbit59          1.185786e-04  6.935037e-02
orbit60          1.001949e-04  2.586738e-02
orbit61          1.774947e-04  2.990360e-02
orbit62          6.378670e-04  2.278223e-01
orbit63          7.954703e-05  7.630541e-02
orbit64          1.129093e-03  1.698150e-01
orbit65          4.396220e-04  2.762030e-02
orbit66          3.925938e-04  1.895929e-02
orbit67          2.729711e-05  1.947475e-02
orbit68          1.172312e-04  2.607003e-02
orbit69          1.590556e-04  5.880118e-02
orbit70          3.527815e-05  6.007470e-02
orbit71          4.363843e-05  3.782541e-02
orbit72          6.333555e-05  1.396820e-02
AP               2.008128e-05  7.196337e-02
bet              1.766802e-03  7.229822e-01
ecc              5.927340e-04  4.136712e-01
eccrad           2.668229e-04  2.846140e-01
close            1.390318e-03  4.472599e-01
constraint       1.901130e-03  4.022198e-01
coreness         1.237549e-03  2.609690e-01
knn              6.428281e-03  1.423306e+00
hubscore         4.405461e-03  5.870552e-01
pagerank         2.996006e-03  1.495297e+00
trans            1.034168e-03  5.530976e-01
first            3.553880e-04  1.776327e-01
second           3.181276e-03  3.806770e-01
third            3.643934e-03  5.506031e-01
fourth           2.398302e-03  1.129368e+00
fifth            2.039683e-03  1.023220e+00
sixth            4.986304e-03  1.059535e+00
selfinter        9.709681e-05  4.200224e-01
V1               4.361282e-03  2.266985e+00
V2               1.797456e-03  2.796182e+00
evcent           4.831175e-03  6.502293e-01
upto_second      1.506443e-03  3.591773e-01
upto_third       3.509887e-03  4.075850e-01
upto_fourth      2.849040e-03  5.142421e-01
upto_fifth       7.005044e-03  7.161544e-01
upto_sixth       1.744138e-03  4.110042e-01
ratio1           6.193441e-03  1.787172e+00
ratio2           6.674407e-03  2.312003e+00
ratio3           5.221134e-03  1.203524e+00
ratio4           6.435296e-03  1.085038e+00
ratio5           8.370335e-03  2.700975e+00
ratio6           3.482407e-03  9.455271e-01
walktrap_vertex  1.212924e-03  1.371239e+00
bigcom1          6.492273e-05  2.879042e-02
bigcom2          1.994050e-04  1.966746e-01
bigcom3          0.000000e+00  4.206704e-19
bigcom4          9.094109e-05  4.254702e-01
bigcom5          0.000000e+00  2.081668e-19
bigcom6          0.000000e+00  6.505213e-21
bigcom8          0.000000e+00  7.817098e-19
bigcom9          7.924309e-06  7.748010e-02
bigcom10         5.766884e-05  2.025889e-01
bigcom11         0.000000e+00  7.589415e-20
bigcom12         1.023363e-05  4.247353e-02
bigcom13         0.000000e+00  2.645453e-19
bigcom14         0.000000e+00  3.122502e-19
bigcom15         0.000000e+00  0.000000e+00
bigcom16         0.000000e+00  6.700369e-19
bigcom17         0.000000e+00  3.230922e-19
bigcom18         5.188914e-04  6.540146e-01
bigcom21         0.000000e+00  1.409463e-19
bigcom22         0.000000e+00  2.081668e-19
bigcom23         0.000000e+00  3.501973e-19
bigcom24         0.000000e+00  2.081668e-19
bigcom25         1.200321e-08  3.906074e-02
bigcom26         0.000000e+00  3.621235e-19
bigcom27         0.000000e+00  1.669671e-18
bigcom29         0.000000e+00  3.664603e-19
bigcom31         0.000000e+00  2.135878e-19
bigcom33         3.722912e-04  5.762600e-01
bigcom34         0.000000e+00  1.908196e-19
bigcom35         0.000000e+00  7.372575e-20
bigcom36         0.000000e+00  1.734723e-19
bigcom39         0.000000e+00  2.125036e-19
bigcom40         0.000000e+00  3.859760e-19
bigcom43         0.000000e+00  3.707971e-19
bigcom46         0.000000e+00  1.409463e-19
bigcom48         1.278565e-04  2.180410e-01
bigcom49         0.000000e+00  3.686287e-20
bigcom50         0.000000e+00  2.125036e-19
bigcom52         0.000000e+00  7.806256e-20
bigcom54         0.000000e+00  7.155734e-20
bigcom56         0.000000e+00  2.471981e-19
bigcom57         0.000000e+00  5.475221e-19
bigcom58         0.000000e+00  1.387779e-19
bigcom62         2.182948e-05  2.715436e-01
bigcom63         0.000000e+00  3.512815e-19
bigcom64         0.000000e+00  1.249001e-18
bigcom65         9.171347e-06  3.366725e-01
bigcom66         0.000000e+00  1.387779e-19
bigcom68         0.000000e+00  2.493665e-19
bigcom69         0.000000e+00  2.493665e-19
bigcom70         0.000000e+00  5.616167e-19
bigcom71         0.000000e+00  6.938894e-20
bigcom72         0.000000e+00  1.734723e-19
bigcom77         0.000000e+00  2.103352e-19
bigcom79        -2.994622e-05  1.192995e-01
bigcom80         0.000000e+00  7.632783e-19
bigcom82         1.871469e-05  1.716371e-01
bigcom83         0.000000e+00  1.799776e-19
bigcom86         0.000000e+00  1.734723e-19
bigcom87         0.000000e+00  3.816392e-19
bigcom88         0.000000e+00  4.651227e-19
bigcom90         0.000000e+00  8.055622e-19
bigcom92         0.000000e+00  2.775558e-19
bigcom94         0.000000e+00  2.081668e-19
bigcom96         0.000000e+00  7.014788e-19
bigcom98         0.000000e+00  3.512815e-19
bigcom99         0.000000e+00  3.469447e-19
bigcom100        0.000000e+00  7.155734e-20
bigcom102        0.000000e+00  1.387779e-19
bigcom103        0.000000e+00  0.000000e+00
bigcom104        0.000000e+00  6.245005e-19
bigcom107        0.000000e+00  2.081668e-19
bigcom108        0.000000e+00  7.155734e-20
bigcom109        0.000000e+00  4.250073e-19
bigcom110        0.000000e+00  2.775558e-19
bigcom125        0.000000e+00  3.122502e-19
bigcom133        0.000000e+00  6.982262e-19
bigcom141        0.000000e+00  2.775558e-19
bigcom142        0.000000e+00  5.551115e-19
bigcom143        0.000000e+00  1.431147e-19
bigcom145        0.000000e+00  1.409463e-19
bigcom158        0.000000e+00  3.577867e-19
bigcom162        0.000000e+00  1.387779e-19
bigcom177        0.000000e+00  9.096456e-19
bigcom194        0.000000e+00  3.794708e-20
bigcom208        0.000000e+00  4.163336e-19
bigcom220        0.000000e+00  3.469447e-19
bigcom227        0.000000e+00  0.000000e+00
bigcom229        0.000000e+00  9.714451e-19
bigcom247        0.000000e+00  1.387779e-19
bigcom252        0.000000e+00  2.103352e-19
bigcom255        7.071296e-06  3.092840e-01
bigcom258        0.000000e+00  1.452831e-19
bigcom266        0.000000e+00  3.144186e-19
bigcom269        0.000000e+00  1.105886e-19
bigcom273        0.000000e+00  4.878910e-19
bigcom274        0.000000e+00  1.387779e-19
bigcom276       -1.356992e-05  4.992330e-01
bigcom284        0.000000e+00  5.421011e-21
bigcom290        0.000000e+00  2.775558e-19
bigcom292        0.000000e+00  2.081668e-19
bigcom294        0.000000e+00  3.469447e-20
bigcom295        6.703792e-05  2.821320e-01
bigcom296        0.000000e+00  0.000000e+00
bigcom297        0.000000e+00  1.062518e-19
bigcom302        0.000000e+00  5.117434e-19
bigcom303        4.811307e-06  1.133333e-02
bigcom307        0.000000e+00  1.116728e-19
bigcom311        0.000000e+00  3.469447e-19
bigcom313        0.000000e+00  1.387779e-19
bigcom318        0.000000e+00  1.084202e-19
bigcom326        0.000000e+00  3.469447e-19
bigcom332        0.000000e+00  4.336809e-21
bigcom340        0.000000e+00  6.938894e-20
bigcom341        0.000000e+00  1.734723e-19
bigcom345        4.759159e-06  5.211667e-01
bigcom347        0.000000e+00  6.938894e-20
bigcom360        0.000000e+00  2.775558e-19
bigcom365        0.000000e+00  0.000000e+00
bigcom366        0.000000e+00  2.081668e-19
bigcom370       -1.704801e-05  4.446046e-01
bigcom387        0.000000e+00  6.938894e-20
bigcom390        0.000000e+00  1.420305e-19
bigcom398        0.000000e+00  3.859760e-19
bigcom408        0.000000e+00  2.818926e-19
bigcom417        0.000000e+00  6.938894e-20
bigcom419        0.000000e+00  1.387779e-19
bigcom424        0.000000e+00  0.000000e+00
bigcom441        0.000000e+00  3.122502e-19
bigcom445        0.000000e+00  0.000000e+00
bigcom468        0.000000e+00  6.288373e-19
spin_vertex      9.116271e-04  1.226998e+00
membership_s1    0.000000e+00  2.168404e-21
membership_s3   -7.277015e-06  2.273544e-02
membership_s4    1.601507e-05  2.761627e-01
membership_s5    0.000000e+00  2.081668e-19
membership_s6    0.000000e+00  3.924812e-19
membership_s7    0.000000e+00  8.185726e-19
membership_s8    1.097014e-05  1.418218e-01
membership_s9    0.000000e+00  4.250073e-19
membership_s10   5.778661e-05  1.429522e-01
membership_s11   0.000000e+00  7.047314e-19
membership_s12   5.135017e-04  5.095824e-01
membership_s13   0.000000e+00  1.500000e-02
membership_s14   0.000000e+00  1.084202e-20
membership_s16   5.205331e-05  2.039469e-01
membership_s17   0.000000e+00  3.230922e-19
membership_s18   9.396372e-05  1.909660e-01
membership_s19  -2.686006e-06  2.499408e-02
membership_s20   1.284490e-04  1.148139e-01
membership_s21   4.058962e-05  1.916060e-01
membership_s22   0.000000e+00  1.040834e-19
membership_s23   4.776320e-06  1.378222e-01
membership_s24   0.000000e+00  1.262011e-18
membership_s25   0.000000e+00  3.501973e-19
membership_s26   1.214524e-04  1.338920e-01
membership_s27   0.000000e+00  3.144186e-19
membership_s28   0.000000e+00  3.534499e-19
membership_s30   0.000000e+00  1.908196e-19
membership_s31   1.176416e-05  2.089643e-01
membership_s32   5.550145e-06  8.318651e-02
membership_s33   3.025593e-04  3.853494e-01
membership_s34   0.000000e+00  1.387779e-19
membership_s35   0.000000e+00  6.938894e-20
membership_s36   0.000000e+00  1.463673e-19
membership_s37  -6.217413e-06  3.289592e-01
membership_s38   1.137597e-05  1.060052e-01
adhesion         8.888247e-03  2.117011e+00
cohesion         6.318819e-03  1.586531e+00
inner            2.159850e-03  1.761161e+00
outer            1.279837e-03  2.078958e+00
ioratio          6.449715e-03  1.680171e+00
comsize          1.379446e-03  1.961813e+00
[1] "Dataset: all_TnotC Model GLM, run: 2 of 10 2015-06-08 08:19:39"
[1] "glmnet variable coefficients"
                     [,1]          [,2]
(Intercept)     -4.529246 -8.517376e+00
graph0           0.000000  0.000000e+00
graph1           0.000000 -6.793221e-05
graph2           0.000000 -7.734820e-04
graph3           0.000000  1.333404e-06
graph4           0.000000 -1.625468e-06
graph5           0.000000 -2.633404e-07
graph6           0.000000 -3.275031e-06
graph7           0.000000 -7.753558e-05
graph8           0.000000  6.046662e-04
graph9           0.000000  0.000000e+00
graph10          0.000000  0.000000e+00
graph11          0.000000  0.000000e+00
graph12          0.000000 -3.259271e-07
graph13          0.000000  6.071964e-07
graph14          0.000000 -1.081317e-07
graph15          0.000000  7.459956e-06
graph16          0.000000  0.000000e+00
graph17          0.000000  0.000000e+00
graph18          0.000000 -2.055789e-05
graph19          0.000000 -2.432488e-06
graph20          0.000000  0.000000e+00
graph21          0.000000  3.200859e-06
graph22          0.000000  3.748296e-09
graph23          0.000000  0.000000e+00
graph24          0.000000  0.000000e+00
graph25          0.000000  1.220649e-05
graph26          0.000000  0.000000e+00
graph27          0.000000  0.000000e+00
graph28          0.000000 -2.595192e-04
graph29          0.000000 -2.853477e-06
orbit0           0.000000  0.000000e+00
orbit1           0.000000 -6.571314e-06
orbit2           0.000000 -1.271893e-04
orbit3           0.000000 -5.696045e-04
orbit4           0.000000  1.623780e-05
orbit5           0.000000  6.219713e-07
orbit6           0.000000 -8.724919e-06
orbit7           0.000000 -4.619804e-07
orbit8           0.000000 -1.549165e-07
orbit9           0.000000  6.513568e-05
orbit10          0.000000 -1.259092e-05
orbit11          0.000000 -1.131462e-05
orbit12          0.000000 -5.159851e-03
orbit13          0.000000  4.720423e-08
orbit14          0.000000  6.899554e-04
orbit15          0.000000 -1.485910e-06
orbit16          0.000000  8.050882e-08
orbit17          0.000000 -1.349375e-07
orbit18          0.000000  1.445519e-07
orbit19          0.000000  2.920404e-07
orbit20          0.000000  4.589191e-08
orbit21          0.000000 -2.848321e-11
orbit22          0.000000  0.000000e+00
orbit23          0.000000  0.000000e+00
orbit24          0.000000 -4.659909e-06
orbit25          0.000000 -9.050307e-06
orbit26          0.000000 -1.236515e-07
orbit27          0.000000  6.102661e-06
orbit28          0.000000 -5.850838e-06
orbit29          0.000000  1.579686e-05
orbit30          0.000000  0.000000e+00
orbit31          0.000000 -6.600264e-07
orbit32          0.000000 -1.573121e-06
orbit33          0.000000  0.000000e+00
orbit34          0.000000  7.551139e-06
orbit35          0.000000  8.471303e-06
orbit36          0.000000  0.000000e+00
orbit37          0.000000 -5.233039e-06
orbit38          0.000000  0.000000e+00
orbit39          0.000000 -5.627951e-05
orbit40          0.000000  2.346815e-06
orbit41          0.000000  0.000000e+00
orbit42          0.000000  0.000000e+00
orbit43          0.000000 -2.229005e-05
orbit44          0.000000 -3.972298e-05
orbit45          0.000000 -2.258293e-04
orbit46          0.000000  3.680926e-06
orbit47          0.000000  0.000000e+00
orbit48          0.000000 -9.425281e-06
orbit49          0.000000  6.536376e-05
orbit50          0.000000 -1.410749e-07
orbit51          0.000000  1.865405e-06
orbit52          0.000000  7.763676e-06
orbit53          0.000000  8.247232e-06
orbit54          0.000000  1.955354e-04
orbit55          0.000000  0.000000e+00
orbit56          0.000000  3.772919e-04
orbit57          0.000000  3.605391e-06
orbit58          0.000000 -1.163186e-05
orbit59          0.000000 -2.329744e-04
orbit60          0.000000  0.000000e+00
orbit61          0.000000  0.000000e+00
orbit62          0.000000 -2.971726e-04
orbit63          0.000000  8.443407e-05
orbit64          0.000000  7.379492e-06
orbit65          0.000000  2.946375e-04
orbit66          0.000000  0.000000e+00
orbit67          0.000000 -2.310878e-05
orbit68          0.000000  0.000000e+00
orbit69          0.000000  1.230988e-04
orbit70          0.000000 -7.965371e-05
orbit71          0.000000 -4.289069e-04
orbit72          0.000000 -1.807386e-06
AP               0.000000 -1.006021e-01
bet              0.000000  8.723478e-07
ecc              0.000000  1.332606e-01
eccrad           0.000000  9.183660e-01
close            0.000000 -4.009396e-01
constraint       0.000000 -1.153742e+00
coreness         0.000000  9.094552e-03
knn              0.000000 -3.493154e-03
hubscore         0.000000  0.000000e+00
pagerank         0.000000 -2.265104e+00
trans            0.000000 -1.072901e-01
first            0.000000  0.000000e+00
second           0.000000 -7.903467e-04
third            0.000000  1.805437e-04
fourth           0.000000 -2.690999e-04
fifth            0.000000  2.206954e-05
sixth            0.000000 -2.468105e-04
selfinter        0.000000 -1.678460e-01
V1               0.000000  3.484670e+00
V2               0.000000  1.389681e+00
evcent           0.000000  0.000000e+00
upto_second      0.000000 -6.416788e-04
upto_third       0.000000  2.161830e-05
upto_fourth      0.000000  0.000000e+00
upto_fifth       0.000000  2.355130e-04
upto_sixth       0.000000  1.723208e-05
ratio1           0.000000  8.395766e-03
ratio2           0.000000  9.539241e-03
ratio3           0.000000  3.359446e-03
ratio4           0.000000  2.642978e-03
ratio5           0.000000  0.000000e+00
ratio6           0.000000  4.480461e-05
walktrap_vertex  0.000000 -5.000965e-02
bigcom1          0.000000 -1.230846e-01
bigcom2          0.000000  1.019755e-01
bigcom3          0.000000 -2.338762e+00
bigcom4          0.000000  2.880319e-01
bigcom5          0.000000 -1.358261e+00
bigcom6          0.000000 -1.765122e+00
bigcom8          0.000000 -1.563581e+00
bigcom9          0.000000  1.073069e+00
bigcom10         0.000000  6.105738e-01
bigcom11         0.000000 -1.424836e+00
bigcom12         0.000000  3.792269e-01
bigcom13         0.000000 -2.099660e+00
bigcom14         0.000000 -1.226384e+00
bigcom15         0.000000 -1.246947e+00
bigcom16         0.000000 -1.538376e+00
bigcom17         0.000000 -1.453915e+00
bigcom18         0.000000  2.064176e+00
bigcom21         0.000000 -1.146132e+00
bigcom22         0.000000 -4.812688e-01
bigcom23         0.000000 -1.758333e+00
bigcom24         0.000000 -1.451769e+00
bigcom25         0.000000 -5.520526e-01
bigcom26         0.000000 -1.603207e+00
bigcom27         0.000000 -1.718605e+00
bigcom29         0.000000 -1.364562e+00
bigcom31         0.000000 -1.851533e+00
bigcom33         0.000000  4.899739e-01
bigcom34         0.000000 -1.924995e+00
bigcom35         0.000000 -9.386383e-01
bigcom36         0.000000  0.000000e+00
bigcom39         0.000000 -1.825885e+00
bigcom40         0.000000 -1.372123e+00
bigcom43         0.000000 -1.570852e+00
bigcom46         0.000000 -1.445228e+00
bigcom48         0.000000  9.509055e-01
bigcom49         0.000000 -1.663964e+00
bigcom50         0.000000 -2.367908e-01
bigcom52         0.000000 -9.687636e-01
bigcom54         0.000000 -1.381451e+00
bigcom56         0.000000 -1.607949e+00
bigcom57         0.000000 -1.444672e+00
bigcom58         0.000000 -1.287614e+00
bigcom62         0.000000  8.835049e-01
bigcom63         0.000000 -2.062771e+00
bigcom64         0.000000 -5.577989e-01
bigcom65         0.000000  1.403806e+00
bigcom66         0.000000  0.000000e+00
bigcom68         0.000000 -1.467127e+00
bigcom69         0.000000 -1.079523e+00
bigcom70         0.000000 -9.105651e-01
bigcom71         0.000000 -9.111355e-01
bigcom72         0.000000 -1.481409e+00
bigcom77         0.000000 -1.384955e+00
bigcom79         0.000000  9.701684e-01
bigcom80         0.000000 -7.815669e-01
bigcom82         0.000000  1.414414e+00
bigcom83         0.000000 -1.079040e-01
bigcom86         0.000000 -7.419246e-01
bigcom87         0.000000 -1.181607e+00
bigcom88         0.000000 -1.578222e+00
bigcom90         0.000000 -1.122970e+00
bigcom92         0.000000  0.000000e+00
bigcom94         0.000000 -1.343111e+00
bigcom96         0.000000 -1.060882e+00
bigcom98         0.000000 -1.660067e+00
bigcom99         0.000000 -1.610473e+00
bigcom100        0.000000 -1.382923e+00
bigcom102        0.000000 -7.958849e-01
bigcom103        0.000000 -5.224651e-01
bigcom104        0.000000 -1.458164e+00
bigcom107        0.000000 -2.972595e-03
bigcom108        0.000000  0.000000e+00
bigcom109        0.000000 -1.463251e+00
bigcom110        0.000000 -1.368572e+00
bigcom125        0.000000 -9.649209e-01
bigcom133        0.000000 -1.408287e+00
bigcom141        0.000000 -5.224610e-01
bigcom142        0.000000 -7.916192e-01
bigcom143        0.000000 -1.057374e+00
bigcom145        0.000000 -1.301522e+00
bigcom158        0.000000 -8.405825e-01
bigcom162        0.000000 -1.787923e+00
bigcom177        0.000000 -1.375585e+00
bigcom194        0.000000 -9.505248e-01
bigcom208        0.000000 -1.023530e+00
bigcom220        0.000000 -1.026510e+00
bigcom227        0.000000  0.000000e+00
bigcom229        0.000000 -8.247353e-01
bigcom247        0.000000  0.000000e+00
bigcom252        0.000000 -1.236333e+00
bigcom255        0.000000  1.836799e+00
bigcom258        0.000000 -1.615870e+00
bigcom266        0.000000 -1.109667e+00
bigcom269        0.000000 -1.228013e+00
bigcom273        0.000000 -9.477643e-01
bigcom274        0.000000 -1.210103e+00
bigcom276        0.000000  2.841892e+00
bigcom284        0.000000 -9.928817e-01
bigcom290        0.000000 -1.207635e+00
bigcom292        0.000000 -1.025658e+00
bigcom294        0.000000 -1.406529e+00
bigcom295        0.000000  1.823043e+00
bigcom296        0.000000 -1.367325e+00
bigcom297        0.000000 -1.301130e+00
bigcom302        0.000000 -1.265967e+00
bigcom303        0.000000 -1.560040e+00
bigcom307        0.000000 -6.258188e-03
bigcom311        0.000000 -1.195238e+00
bigcom313        0.000000 -1.542531e+00
bigcom318        0.000000 -1.343087e+00
bigcom326        0.000000 -1.467882e+00
bigcom332        0.000000 -7.890884e-01
bigcom340        0.000000 -1.803085e-03
bigcom341        0.000000 -1.748416e+00
bigcom345        0.000000  2.574650e+00
bigcom347        0.000000  0.000000e+00
bigcom360        0.000000 -1.517769e+00
bigcom365        0.000000 -8.978783e-01
bigcom366        0.000000 -1.220867e+00
bigcom370        0.000000  2.817418e+00
bigcom387        0.000000 -1.207731e+00
bigcom390        0.000000 -1.096298e+00
bigcom398        0.000000 -8.695179e-03
bigcom408        0.000000 -1.298299e+00
bigcom417        0.000000 -1.102910e+00
bigcom419        0.000000 -1.696182e+00
bigcom424        0.000000 -1.234237e+00
bigcom441        0.000000  0.000000e+00
bigcom445        0.000000 -1.423033e+00
bigcom468        0.000000 -9.113642e-01
spin_vertex      0.000000  2.875534e-01
membership_s1    0.000000 -5.028565e-01
membership_s3    0.000000  1.640416e-01
membership_s4    0.000000  1.167570e-02
membership_s5    0.000000 -1.133170e+00
membership_s6    0.000000 -1.095476e+00
membership_s7    0.000000 -1.393521e+00
membership_s8    0.000000  1.458519e-01
membership_s9    0.000000 -1.542714e+00
membership_s10   0.000000 -4.021778e-01
membership_s11   0.000000 -1.578623e+00
membership_s12   0.000000  7.568247e-01
membership_s13   0.000000 -1.363510e+00
membership_s14   0.000000 -1.267023e+00
membership_s16   0.000000  4.517648e-01
membership_s17   0.000000 -1.507956e+00
membership_s18   0.000000  1.175753e+00
membership_s19   0.000000  2.041015e-02
membership_s20   0.000000 -2.668785e-01
membership_s21   0.000000 -9.030312e-02
membership_s22   0.000000 -1.000627e+00
membership_s23   0.000000  1.055382e-01
membership_s24   0.000000 -1.275995e+00
membership_s25   0.000000 -1.333907e+00
membership_s26   0.000000  4.511219e-01
membership_s27   0.000000 -7.109589e-01
membership_s28   0.000000 -1.290159e+00
membership_s30   0.000000 -1.307777e+00
membership_s31   0.000000  5.089506e-01
membership_s32   0.000000  7.046639e-01
membership_s33   0.000000  3.288247e-01
membership_s34   0.000000 -4.117760e-01
membership_s35   0.000000 -8.534310e-01
membership_s36   0.000000 -1.028032e+00
membership_s37   0.000000  6.297334e-01
membership_s38   0.000000 -1.323713e-01
adhesion         0.000000  0.000000e+00
cohesion         0.000000  0.000000e+00
inner            0.000000 -1.318781e-05
outer            0.000000  1.890738e-04
ioratio          0.000000 -3.425219e-01
comsize          0.000000 -1.973573e-04
[1] "Dataset: all_TnotC Model GBM, run: 3 of 10 2015-06-08 08:21:09"
Iter   TrainDeviance   ValidDeviance   StepSize   Improve
     1        0.1126             nan     0.0100   -0.0000
     2        0.1116             nan     0.0100    0.0000
     3        0.1110             nan     0.0100    0.0001
     4        0.1104             nan     0.0100    0.0000
     5        0.1099             nan     0.0100   -0.0000
     6        0.1094             nan     0.0100    0.0000
     7        0.1089             nan     0.0100   -0.0000
     8        0.1080             nan     0.0100   -0.0000
     9        0.1076             nan     0.0100   -0.0000
    10        0.1067             nan     0.0100   -0.0000
    20        0.1036             nan     0.0100    0.0000
    40        0.0979             nan     0.0100   -0.0000
    60        0.0933             nan     0.0100   -0.0000
    80        0.0887             nan     0.0100   -0.0000
   100        0.0846             nan     0.0100   -0.0000
   120        0.0816             nan     0.0100   -0.0000
   140        0.0786             nan     0.0100   -0.0000
   160        0.0757             nan     0.0100   -0.0000
   180        0.0730             nan     0.0100   -0.0000
   195        0.0712             nan     0.0100   -0.0000

[1] "GBM variable coefficients"
                            var    rel.inf
ratio2                   ratio2 7.45118200
ratio5                   ratio5 6.94166312
V1                           V1 6.74536746
bigcom18               bigcom18 3.17000951
inner                     inner 3.13920466
outer                     outer 2.84887860
V2                           V2 2.79917702
graph19                 graph19 2.75415643
graph13                 graph13 2.71845524
comsize                 comsize 2.69532743
graph6                   graph6 2.68721967
ratio1                   ratio1 2.32310063
knn                         knn 1.78263265
pagerank               pagerank 1.66035547
walktrap_vertex walktrap_vertex 1.53771121
bigcom276             bigcom276 1.37435948
bigcom345             bigcom345 1.35297320
graph5                   graph5 1.33628939
fourth                   fourth 1.28481314
graph11                 graph11 1.27988062
bigcom370             bigcom370 1.18975993
orbit18                 orbit18 1.15548504
orbit50                 orbit50 1.15284073
adhesion               adhesion 1.15206559
graph4                   graph4 1.12435616
graph12                 graph12 1.10761731
graph1                   graph1 1.09990961
orbit35                 orbit35 1.09840651
graph16                 graph16 1.05759065
bet                         bet 1.04586695
ecc                         ecc 1.04075639
graph15                 graph15 0.98799293
ratio3                   ratio3 0.98723007
bigcom33               bigcom33 0.98108466
bigcom65               bigcom65 0.92394244
orbit20                 orbit20 0.87242493
bigcom82               bigcom82 0.85086277
spin_vertex         spin_vertex 0.81244997
graph10                 graph10 0.73506278
graph17                 graph17 0.68540372
graph3                   graph3 0.67228019
sixth                     sixth 0.67129164
graph9                   graph9 0.66732472
ioratio                 ioratio 0.66388991
upto_sixth           upto_sixth 0.65805058
cohesion               cohesion 0.63334285
orbit31                 orbit31 0.62644686
bigcom9                 bigcom9 0.61630825
orbit5                   orbit5 0.59016924
graph20                 graph20 0.58074264
membership_s33   membership_s33 0.57580459
constraint           constraint 0.53064350
orbit37                 orbit37 0.51698169
ratio6                   ratio6 0.48441856
trans                     trans 0.48123693
hubscore               hubscore 0.45671209
graph0                   graph0 0.44631210
fifth                     fifth 0.44244345
bigcom62               bigcom62 0.44220447
orbit56                 orbit56 0.43146928
orbit11                 orbit11 0.42661421
bigcom79               bigcom79 0.41713695
orbit28                 orbit28 0.41452036
bigcom48               bigcom48 0.40832926
orbit19                 orbit19 0.40358484
upto_second         upto_second 0.39527208
orbit27                 orbit27 0.39269755
bigcom88               bigcom88 0.38058999
graph14                 graph14 0.35701654
graph2                   graph2 0.31553283
orbit24                 orbit24 0.31128233
orbit17                 orbit17 0.29334965
orbit30                 orbit30 0.29166368
membership_s37   membership_s37 0.24667593
orbit38                 orbit38 0.24248065
graph27                 graph27 0.23633050
orbit22                 orbit22 0.23165295
graph23                 graph23 0.22967085
upto_fifth           upto_fifth 0.22167697
coreness               coreness 0.22128750
orbit16                 orbit16 0.22065263
orbit49                 orbit49 0.21882825
upto_fourth         upto_fourth 0.20422109
orbit51                 orbit51 0.19804175
membership_s12   membership_s12 0.19229591
orbit9                   orbit9 0.18763123
orbit45                 orbit45 0.18468628
graph7                   graph7 0.18182546
membership_s18   membership_s18 0.17589251
orbit52                 orbit52 0.17282688
membership_s31   membership_s31 0.15738122
graph21                 graph21 0.15515847
ratio4                   ratio4 0.13390350
membership_s26   membership_s26 0.13377852
orbit47                 orbit47 0.13360063
orbit64                 orbit64 0.12290053
selfinter             selfinter 0.12280192
evcent                   evcent 0.11816161
third                     third 0.11586259
bigcom2                 bigcom2 0.11297961
graph18                 graph18 0.10932311
membership_s4     membership_s4 0.10767616
membership_s16   membership_s16 0.10228900
orbit70                 orbit70 0.10060865
membership_s20   membership_s20 0.07346638
second                   second 0.06825004
orbit63                 orbit63 0.06594619
orbit65                 orbit65 0.05009290
graph26                 graph26 0.04744556
orbit1                   orbit1 0.04710231
orbit26                 orbit26 0.04241729
orbit39                 orbit39 0.04048109
membership_s32   membership_s32 0.03946470
orbit43                 orbit43 0.03588973
orbit36                 orbit36 0.03426044
membership_s19   membership_s19 0.02894525
close                     close 0.02843045
graph25                 graph25 0.02619706
bigcom12               bigcom12 0.02393417
orbit71                 orbit71 0.02379412
orbit62                 orbit62 0.02156501
orbit53                 orbit53 0.02094242
graph8                   graph8 0.01955337
orbit15                 orbit15 0.01906961
membership_s8     membership_s8 0.01011913
graph22                 graph22 0.00000000
graph24                 graph24 0.00000000
graph28                 graph28 0.00000000
graph29                 graph29 0.00000000
orbit0                   orbit0 0.00000000
orbit2                   orbit2 0.00000000
orbit3                   orbit3 0.00000000
orbit4                   orbit4 0.00000000
orbit6                   orbit6 0.00000000
orbit7                   orbit7 0.00000000
orbit8                   orbit8 0.00000000
orbit10                 orbit10 0.00000000
orbit12                 orbit12 0.00000000
orbit13                 orbit13 0.00000000
orbit14                 orbit14 0.00000000
orbit21                 orbit21 0.00000000
orbit23                 orbit23 0.00000000
orbit25                 orbit25 0.00000000
orbit29                 orbit29 0.00000000
orbit32                 orbit32 0.00000000
orbit33                 orbit33 0.00000000
orbit34                 orbit34 0.00000000
orbit40                 orbit40 0.00000000
orbit41                 orbit41 0.00000000
orbit42                 orbit42 0.00000000
orbit44                 orbit44 0.00000000
orbit46                 orbit46 0.00000000
orbit48                 orbit48 0.00000000
orbit54                 orbit54 0.00000000
orbit55                 orbit55 0.00000000
orbit57                 orbit57 0.00000000
orbit58                 orbit58 0.00000000
orbit59                 orbit59 0.00000000
orbit60                 orbit60 0.00000000
orbit61                 orbit61 0.00000000
orbit66                 orbit66 0.00000000
orbit67                 orbit67 0.00000000
orbit68                 orbit68 0.00000000
orbit69                 orbit69 0.00000000
orbit72                 orbit72 0.00000000
AP                           AP 0.00000000
eccrad                   eccrad 0.00000000
first                     first 0.00000000
upto_third           upto_third 0.00000000
bigcom1                 bigcom1 0.00000000
bigcom3                 bigcom3 0.00000000
bigcom4                 bigcom4 0.00000000
bigcom5                 bigcom5 0.00000000
bigcom6                 bigcom6 0.00000000
bigcom8                 bigcom8 0.00000000
bigcom10               bigcom10 0.00000000
bigcom11               bigcom11 0.00000000
bigcom13               bigcom13 0.00000000
bigcom14               bigcom14 0.00000000
bigcom15               bigcom15 0.00000000
bigcom16               bigcom16 0.00000000
bigcom17               bigcom17 0.00000000
bigcom21               bigcom21 0.00000000
bigcom22               bigcom22 0.00000000
bigcom23               bigcom23 0.00000000
bigcom24               bigcom24 0.00000000
bigcom25               bigcom25 0.00000000
bigcom26               bigcom26 0.00000000
bigcom27               bigcom27 0.00000000
bigcom29               bigcom29 0.00000000
bigcom31               bigcom31 0.00000000
bigcom34               bigcom34 0.00000000
bigcom35               bigcom35 0.00000000
bigcom36               bigcom36 0.00000000
bigcom39               bigcom39 0.00000000
bigcom40               bigcom40 0.00000000
bigcom43               bigcom43 0.00000000
bigcom46               bigcom46 0.00000000
bigcom49               bigcom49 0.00000000
bigcom50               bigcom50 0.00000000
bigcom52               bigcom52 0.00000000
bigcom54               bigcom54 0.00000000
bigcom56               bigcom56 0.00000000
bigcom57               bigcom57 0.00000000
bigcom58               bigcom58 0.00000000
bigcom63               bigcom63 0.00000000
bigcom64               bigcom64 0.00000000
bigcom66               bigcom66 0.00000000
bigcom68               bigcom68 0.00000000
bigcom69               bigcom69 0.00000000
bigcom70               bigcom70 0.00000000
bigcom71               bigcom71 0.00000000
bigcom72               bigcom72 0.00000000
bigcom77               bigcom77 0.00000000
bigcom80               bigcom80 0.00000000
bigcom83               bigcom83 0.00000000
bigcom86               bigcom86 0.00000000
bigcom87               bigcom87 0.00000000
bigcom90               bigcom90 0.00000000
bigcom92               bigcom92 0.00000000
bigcom94               bigcom94 0.00000000
bigcom96               bigcom96 0.00000000
bigcom98               bigcom98 0.00000000
bigcom99               bigcom99 0.00000000
bigcom100             bigcom100 0.00000000
bigcom102             bigcom102 0.00000000
bigcom103             bigcom103 0.00000000
bigcom104             bigcom104 0.00000000
bigcom107             bigcom107 0.00000000
bigcom108             bigcom108 0.00000000
bigcom109             bigcom109 0.00000000
bigcom110             bigcom110 0.00000000
bigcom125             bigcom125 0.00000000
bigcom133             bigcom133 0.00000000
bigcom141             bigcom141 0.00000000
bigcom142             bigcom142 0.00000000
bigcom143             bigcom143 0.00000000
bigcom145             bigcom145 0.00000000
bigcom158             bigcom158 0.00000000
bigcom162             bigcom162 0.00000000
bigcom177             bigcom177 0.00000000
bigcom194             bigcom194 0.00000000
bigcom208             bigcom208 0.00000000
bigcom220             bigcom220 0.00000000
bigcom227             bigcom227 0.00000000
bigcom229             bigcom229 0.00000000
bigcom247             bigcom247 0.00000000
bigcom252             bigcom252 0.00000000
bigcom255             bigcom255 0.00000000
bigcom258             bigcom258 0.00000000
bigcom266             bigcom266 0.00000000
bigcom269             bigcom269 0.00000000
bigcom273             bigcom273 0.00000000
bigcom274             bigcom274 0.00000000
bigcom284             bigcom284 0.00000000
bigcom290             bigcom290 0.00000000
bigcom292             bigcom292 0.00000000
bigcom294             bigcom294 0.00000000
bigcom295             bigcom295 0.00000000
bigcom296             bigcom296 0.00000000
bigcom297             bigcom297 0.00000000
bigcom302             bigcom302 0.00000000
bigcom303             bigcom303 0.00000000
bigcom307             bigcom307 0.00000000
bigcom311             bigcom311 0.00000000
bigcom313             bigcom313 0.00000000
bigcom318             bigcom318 0.00000000
bigcom326             bigcom326 0.00000000
bigcom332             bigcom332 0.00000000
bigcom340             bigcom340 0.00000000
bigcom341             bigcom341 0.00000000
bigcom347             bigcom347 0.00000000
bigcom360             bigcom360 0.00000000
bigcom365             bigcom365 0.00000000
bigcom366             bigcom366 0.00000000
bigcom387             bigcom387 0.00000000
bigcom390             bigcom390 0.00000000
bigcom398             bigcom398 0.00000000
bigcom408             bigcom408 0.00000000
bigcom417             bigcom417 0.00000000
bigcom419             bigcom419 0.00000000
bigcom424             bigcom424 0.00000000
bigcom441             bigcom441 0.00000000
bigcom445             bigcom445 0.00000000
bigcom468             bigcom468 0.00000000
membership_s1     membership_s1 0.00000000
membership_s3     membership_s3 0.00000000
membership_s5     membership_s5 0.00000000
membership_s6     membership_s6 0.00000000
membership_s7     membership_s7 0.00000000
membership_s9     membership_s9 0.00000000
membership_s10   membership_s10 0.00000000
membership_s11   membership_s11 0.00000000
membership_s13   membership_s13 0.00000000
membership_s14   membership_s14 0.00000000
membership_s17   membership_s17 0.00000000
membership_s21   membership_s21 0.00000000
membership_s22   membership_s22 0.00000000
membership_s23   membership_s23 0.00000000
membership_s24   membership_s24 0.00000000
membership_s25   membership_s25 0.00000000
membership_s27   membership_s27 0.00000000
membership_s28   membership_s28 0.00000000
membership_s30   membership_s30 0.00000000
membership_s34   membership_s34 0.00000000
membership_s35   membership_s35 0.00000000
membership_s36   membership_s36 0.00000000
membership_s38   membership_s38 0.00000000
[1] "Dataset: all_TnotC Model RF, run: 3 of 10 2015-06-08 08:23:04"
     |      Out-of-bag   |
Tree |      MSE  %Var(y) |
   1 |   0.0189   188.35 |
   2 |  0.01752   174.61 |
   3 |  0.01628   162.22 |
   4 |  0.01597   159.19 |
   5 |  0.01615   160.89 |
   6 |  0.01527   152.13 |
   7 |  0.01443   143.84 |
   8 |  0.01373   136.82 |
   9 |   0.0132   131.52 |
  10 |  0.01284   127.97 |
  11 |  0.01288   128.32 |
  12 |  0.01279   127.41 |
  13 |  0.01258   125.31 |
  14 |  0.01263   125.83 |
  15 |  0.01244   124.01 |
  16 |   0.0123   122.60 |
  17 |  0.01217   121.30 |
  18 |  0.01207   120.32 |
  19 |   0.0119   118.59 |
  20 |  0.01181   117.73 |
  21 |  0.01175   117.11 |
  22 |  0.01167   116.33 |
  23 |  0.01159   115.46 |
  24 |  0.01158   115.42 |
  25 |  0.01152   114.81 |
  26 |  0.01152   114.76 |
  27 |  0.01145   114.12 |
  28 |  0.01142   113.80 |
  29 |  0.01145   114.07 |
  30 |  0.01143   113.89 |
  31 |  0.01142   113.76 |
  32 |  0.01138   113.42 |
  33 |  0.01136   113.24 |
  34 |  0.01135   113.14 |
  35 |  0.01131   112.68 |
  36 |  0.01128   112.36 |
  37 |  0.01127   112.28 |
  38 |  0.01124   111.99 |
  39 |  0.01123   111.90 |
  40 |  0.01118   111.39 |
  41 |  0.01116   111.24 |
  42 |  0.01115   111.15 |
  43 |  0.01113   110.94 |
  44 |  0.01109   110.56 |
  45 |  0.01108   110.43 |
  46 |  0.01107   110.31 |
  47 |  0.01105   110.10 |
  48 |  0.01102   109.84 |
  49 |  0.01098   109.39 |
  50 |  0.01096   109.19 |
  51 |  0.01093   108.92 |
  52 |  0.01094   108.97 |
  53 |  0.01094   109.06 |
  54 |  0.01092   108.81 |
  55 |  0.01091   108.74 |
  56 |  0.01089   108.51 |
  57 |  0.01087   108.28 |
  58 |  0.01087   108.34 |
  59 |  0.01086   108.21 |
  60 |  0.01085   108.09 |
  61 |  0.01085   108.09 |
  62 |  0.01084   108.05 |
  63 |  0.01084   108.04 |
  64 |  0.01082   107.85 |
  65 |  0.01083   107.94 |
  66 |  0.01083   107.89 |
  67 |  0.01083   107.95 |
  68 |  0.01084   107.98 |
  69 |  0.01083   107.92 |
  70 |  0.01083   107.89 |
  71 |  0.01082   107.87 |
  72 |  0.01082   107.85 |
  73 |  0.01082   107.87 |
  74 |  0.01083   107.88 |
  75 |  0.01081   107.76 |
  76 |  0.01082   107.80 |
  77 |  0.01083   107.89 |
  78 |  0.01083   107.88 |
  79 |  0.01083   107.89 |
  80 |  0.01081   107.75 |
  81 |   0.0108   107.67 |
  82 |   0.0108   107.61 |
  83 |   0.0108   107.64 |
  84 |   0.0108   107.65 |
  85 |  0.01081   107.69 |
  86 |  0.01079   107.55 |
  87 |   0.0108   107.59 |
  88 |  0.01079   107.57 |
  89 |  0.01079   107.49 |
  90 |  0.01078   107.47 |
  91 |  0.01078   107.43 |
  92 |  0.01078   107.40 |
  93 |  0.01078   107.41 |
  94 |  0.01078   107.38 |
  95 |  0.01076   107.26 |
  96 |  0.01076   107.23 |
  97 |  0.01076   107.21 |
  98 |  0.01076   107.23 |
  99 |  0.01077   107.33 |
 100 |  0.01077   107.36 |
[1] "Random Forest variable coefficients"
                      %IncMSE IncNodePurity
graph5           2.241037e-03  4.457489e-01
graph6           4.836165e-03  6.380555e-01
graph7           3.233770e-04  1.827829e-01
graph8           9.051972e-05  3.569077e-02
graph9           1.790602e-03  4.852634e-01
graph10          3.356737e-03  6.694454e-01
graph11          8.577693e-03  6.847110e-01
graph12          6.930242e-03  6.510329e-01
graph13          5.567936e-03  1.075503e+00
graph14          5.324456e-03  6.602104e-01
graph15          2.061019e-03  3.698404e-01
graph16          9.130044e-03  8.750068e-01
graph17          6.253523e-03  9.515647e-01
graph18          1.478919e-03  1.960706e-01
graph19          7.676110e-03  1.029699e+00
graph20          1.022211e-03  3.499589e-01
graph21          2.821571e-03  4.058219e-01
graph22          6.453601e-04  1.899643e-01
graph23          1.014746e-03  4.477880e-01
graph24          2.079544e-04  1.926369e-01
graph25          4.438295e-04  2.732065e-01
graph26          4.220849e-04  1.301257e-01
graph27          6.447209e-05  6.560833e-02
graph28          1.750114e-05  3.783484e-02
graph29          6.953410e-05  2.866640e-02
orbit0           1.663484e-04  1.305010e-01
orbit1           4.581891e-04  3.646068e-01
orbit2           3.458651e-04  2.740257e-01
orbit3           5.028338e-04  9.558128e-02
orbit4           2.939446e-03  5.444800e-01
orbit5           8.950247e-03  4.350652e-01
orbit6           6.563647e-03  7.721336e-01
orbit7           1.705430e-03  3.097905e-01
orbit8           1.185671e-03  4.638276e-01
orbit9           3.148638e-03  6.174546e-01
orbit10          1.460548e-03  1.923401e-01
orbit11          3.042325e-04  8.068700e-02
orbit12          8.176840e-05  2.091589e-01
orbit13          3.678948e-04  3.176327e-02
orbit14          7.664476e-05  2.134864e-02
orbit15          4.783830e-03  5.583765e-01
orbit16          3.629507e-03  4.155298e-01
orbit17          5.929583e-03  4.358805e-01
orbit18          4.550818e-03  9.428821e-01
orbit19          5.153236e-03  5.780429e-01
orbit20          7.505983e-03  3.973540e-01
orbit21          1.315154e-03  3.479714e-01
orbit22          8.903691e-03  8.498265e-01
orbit23          6.316067e-04  7.513275e-02
orbit24          9.550627e-03  6.438435e-01
orbit25          1.875586e-03  2.508984e-01
orbit26          9.771370e-04  2.023638e-01
orbit27          4.521721e-03  9.065825e-01
orbit28          5.189861e-03  4.595630e-01
orbit29          1.692836e-03  1.936883e-01
orbit30          6.984345e-04  2.302864e-01
orbit31          8.897643e-03  9.190963e-01
orbit32          1.259266e-03  2.667549e-01
orbit33          1.510882e-04  5.667960e-02
orbit34          3.079054e-03  3.830944e-01
orbit35          1.271261e-02  1.493040e+00
orbit36          1.992082e-03  3.624497e-01
orbit37          1.069395e-03  3.133278e-01
orbit38          1.700682e-03  2.078449e-01
orbit39          9.331613e-03  6.329800e-01
orbit40          5.265754e-04  2.902282e-01
orbit41          1.423445e-03  1.301880e-01
orbit42          1.022968e-03  9.226412e-02
orbit43          2.807855e-03  2.922777e-01
orbit44          1.525860e-04  8.622154e-02
orbit45          1.113070e-02  1.056492e+00
orbit46          9.788345e-04  2.678962e-01
orbit47          1.158109e-03  8.389331e-02
orbit48          4.879280e-05  9.753283e-02
orbit49          1.531389e-03  3.509963e-01
orbit50          4.556626e-04  3.252791e-01
orbit51          4.502025e-03  3.115261e-01
orbit52          2.054927e-03  1.943752e-01
orbit53          1.439222e-03  1.732889e-01
orbit54          1.128409e-03  1.802204e-01
orbit55          8.339336e-05  4.150843e-02
orbit56          5.594211e-03  6.711619e-01
orbit57          7.232742e-05  5.305433e-02
orbit58          2.745950e-04  5.675025e-02
orbit59          7.471147e-04  1.573106e-01
orbit60          2.087338e-04  8.862454e-02
orbit61          5.235616e-05  1.723929e-03
orbit62          5.531311e-04  2.904274e-01
orbit63          1.067939e-04  6.573151e-02
orbit64          2.287536e-03  1.538347e-01
orbit65          1.320246e-04  5.018226e-02
orbit66          9.783494e-04  5.052305e-02
orbit67          5.440071e-05  1.908395e-02
orbit68          5.538653e-06  1.690476e-02
orbit69          3.584059e-04  1.019794e-01
orbit70         -8.966971e-06  9.603941e-02
orbit71          1.506208e-05  3.022062e-02
orbit72          1.301313e-04  4.783088e-03
AP               3.084676e-05  4.944964e-02
bet              1.958285e-03  7.904765e-01
ecc              2.491209e-04  3.941818e-01
eccrad           1.026350e-04  3.087565e-01
close            3.397693e-03  3.483972e-01
constraint       9.346099e-04  2.888830e-01
coreness         2.050912e-03  3.424438e-01
knn              7.573851e-03  1.494799e+00
hubscore         4.107234e-03  7.023908e-01
pagerank         2.684882e-03  1.587936e+00
trans            7.152387e-04  4.182988e-01
first            5.088839e-04  1.367480e-01
second           2.522165e-03  4.530365e-01
third            7.677576e-03  7.759756e-01
fourth           1.802182e-03  1.215096e+00
fifth            3.089919e-03  8.686380e-01
sixth            1.515406e-03  8.786261e-01
selfinter        6.508109e-05  2.676777e-01
V1               6.060057e-03  2.522691e+00
V2               2.714241e-03  2.096872e+00
evcent           2.529858e-03  6.502204e-01
upto_second      2.002182e-03  5.916772e-01
upto_third       6.206305e-03  4.025582e-01
upto_fourth      3.331021e-03  5.703487e-01
upto_fifth       2.736021e-03  6.481575e-01
upto_sixth       2.912484e-03  4.321572e-01
ratio1           4.817599e-03  1.352609e+00
ratio2           7.297594e-03  2.390034e+00
ratio3           8.293875e-03  1.119159e+00
ratio4           5.846498e-03  8.306805e-01
ratio5           6.627868e-03  2.748996e+00
ratio6           2.209669e-03  5.888813e-01
walktrap_vertex  1.524954e-03  9.280846e-01
bigcom1          3.991660e-05  8.063993e-03
bigcom2          1.890490e-04  5.309730e-02
bigcom3          0.000000e+00  0.000000e+00
bigcom4          3.430123e-05  1.468299e-01
bigcom5          0.000000e+00  0.000000e+00
bigcom6          0.000000e+00  0.000000e+00
bigcom8          0.000000e+00  0.000000e+00
bigcom9         -6.482167e-06  1.506817e-01
bigcom10         0.000000e+00  0.000000e+00
bigcom11         0.000000e+00  0.000000e+00
bigcom12        -7.417206e-06  1.072178e-02
bigcom13         0.000000e+00  0.000000e+00
bigcom14         0.000000e+00  0.000000e+00
bigcom15         0.000000e+00  0.000000e+00
bigcom16         0.000000e+00  0.000000e+00
bigcom17         0.000000e+00  0.000000e+00
bigcom18         3.986450e-04  6.484749e-01
bigcom21         0.000000e+00  0.000000e+00
bigcom22         0.000000e+00  0.000000e+00
bigcom23         0.000000e+00  0.000000e+00
bigcom24         0.000000e+00  0.000000e+00
bigcom25         0.000000e+00  3.615281e-03
bigcom26         0.000000e+00  0.000000e+00
bigcom27         0.000000e+00  0.000000e+00
bigcom29         0.000000e+00  0.000000e+00
bigcom31         0.000000e+00  0.000000e+00
bigcom33         2.851707e-04  4.624563e-01
bigcom34         0.000000e+00  9.757820e-21
bigcom35         0.000000e+00  0.000000e+00
bigcom36         0.000000e+00  0.000000e+00
bigcom39         0.000000e+00  0.000000e+00
bigcom40         0.000000e+00  0.000000e+00
bigcom43         0.000000e+00  0.000000e+00
bigcom46         0.000000e+00  0.000000e+00
bigcom48         1.305884e-04  2.028923e-01
bigcom49         0.000000e+00  0.000000e+00
bigcom50         0.000000e+00  0.000000e+00
bigcom52         0.000000e+00  0.000000e+00
bigcom54         0.000000e+00  0.000000e+00
bigcom56         0.000000e+00  0.000000e+00
bigcom57         0.000000e+00  0.000000e+00
bigcom58         0.000000e+00  0.000000e+00
bigcom62        -2.079999e-06  2.209806e-01
bigcom63         0.000000e+00  0.000000e+00
bigcom64         0.000000e+00  0.000000e+00
bigcom65         7.949547e-05  2.466330e-01
bigcom66         0.000000e+00  0.000000e+00
bigcom68         0.000000e+00  0.000000e+00
bigcom69         0.000000e+00  0.000000e+00
bigcom70         0.000000e+00  0.000000e+00
bigcom71         0.000000e+00  0.000000e+00
bigcom72         0.000000e+00  0.000000e+00
bigcom77         0.000000e+00  0.000000e+00
bigcom79        -1.704853e-05  1.062937e-01
bigcom80         0.000000e+00  4.336809e-21
bigcom82        -1.245621e-05  2.359216e-01
bigcom83         0.000000e+00  0.000000e+00
bigcom86         0.000000e+00  0.000000e+00
bigcom87         0.000000e+00  0.000000e+00
bigcom88         8.869303e-05  2.063975e-01
bigcom90         0.000000e+00  0.000000e+00
bigcom92         0.000000e+00  0.000000e+00
bigcom94         0.000000e+00  0.000000e+00
bigcom96         0.000000e+00  0.000000e+00
bigcom98         0.000000e+00  0.000000e+00
bigcom99         0.000000e+00  0.000000e+00
bigcom100        0.000000e+00  0.000000e+00
bigcom102        0.000000e+00  0.000000e+00
bigcom103        0.000000e+00  0.000000e+00
bigcom104        0.000000e+00  0.000000e+00
bigcom107        0.000000e+00  0.000000e+00
bigcom108        0.000000e+00  0.000000e+00
bigcom109        0.000000e+00  0.000000e+00
bigcom110        0.000000e+00  0.000000e+00
bigcom125        0.000000e+00  0.000000e+00
bigcom133        0.000000e+00  0.000000e+00
bigcom141        0.000000e+00  0.000000e+00
bigcom142        0.000000e+00  0.000000e+00
bigcom143        0.000000e+00  0.000000e+00
bigcom145        0.000000e+00  0.000000e+00
bigcom158        0.000000e+00  0.000000e+00
bigcom162        0.000000e+00  0.000000e+00
bigcom177        0.000000e+00  0.000000e+00
bigcom194        0.000000e+00  8.673617e-21
bigcom208        0.000000e+00  0.000000e+00
bigcom220        0.000000e+00  0.000000e+00
bigcom227        0.000000e+00  0.000000e+00
bigcom229        0.000000e+00  0.000000e+00
bigcom247        0.000000e+00  0.000000e+00
bigcom252        0.000000e+00  0.000000e+00
bigcom255        0.000000e+00  0.000000e+00
bigcom258        0.000000e+00  0.000000e+00
bigcom266        0.000000e+00  0.000000e+00
bigcom269        0.000000e+00  8.673617e-21
bigcom273        0.000000e+00  0.000000e+00
bigcom274        0.000000e+00  0.000000e+00
bigcom276       -3.205828e-05  2.662868e-01
bigcom284        0.000000e+00  0.000000e+00
bigcom290        0.000000e+00  0.000000e+00
bigcom292        0.000000e+00  0.000000e+00
bigcom294        0.000000e+00  0.000000e+00
bigcom295        0.000000e+00  0.000000e+00
bigcom296        0.000000e+00  0.000000e+00
bigcom297        0.000000e+00  0.000000e+00
bigcom302        0.000000e+00  0.000000e+00
bigcom303        0.000000e+00  0.000000e+00
bigcom307        0.000000e+00  0.000000e+00
bigcom311        0.000000e+00  0.000000e+00
bigcom313        0.000000e+00  0.000000e+00
bigcom318        0.000000e+00  0.000000e+00
bigcom326        0.000000e+00  0.000000e+00
bigcom332        0.000000e+00  0.000000e+00
bigcom340        0.000000e+00  0.000000e+00
bigcom341        0.000000e+00  0.000000e+00
bigcom345       -3.150427e-06  3.811181e-01
bigcom347        0.000000e+00  0.000000e+00
bigcom360        0.000000e+00  0.000000e+00
bigcom365        0.000000e+00  0.000000e+00
bigcom366        0.000000e+00  0.000000e+00
bigcom370        5.863176e-07  3.771927e-01
bigcom387        0.000000e+00  0.000000e+00
bigcom390        0.000000e+00  0.000000e+00
bigcom398        0.000000e+00  0.000000e+00
bigcom408        0.000000e+00  0.000000e+00
bigcom417        0.000000e+00  0.000000e+00
bigcom419        0.000000e+00  0.000000e+00
bigcom424        0.000000e+00  0.000000e+00
bigcom441        0.000000e+00  0.000000e+00
bigcom445        0.000000e+00  0.000000e+00
bigcom468        0.000000e+00  0.000000e+00
spin_vertex      1.571734e-03  1.158601e+00
membership_s1    0.000000e+00  0.000000e+00
membership_s3    4.405205e-05  1.330512e-01
membership_s4    2.430116e-05  1.627310e-01
membership_s5    0.000000e+00  0.000000e+00
membership_s6    0.000000e+00  0.000000e+00
membership_s7    0.000000e+00  0.000000e+00
membership_s8    5.244808e-07  1.305665e-01
membership_s9    0.000000e+00  1.301043e-20
membership_s10   6.143399e-05  2.565883e-01
membership_s11   0.000000e+00  0.000000e+00
membership_s12   2.358217e-04  4.261177e-01
membership_s13   0.000000e+00  8.673617e-21
membership_s14   0.000000e+00  0.000000e+00
membership_s16   4.822420e-05  1.861116e-01
membership_s17   0.000000e+00  1.333333e-02
membership_s18   5.961565e-05  1.770637e-01
membership_s19   4.263760e-05  4.673502e-02
membership_s20   2.681141e-04  1.358206e-01
membership_s21   1.417220e-05  1.764353e-01
membership_s22   0.000000e+00  0.000000e+00
membership_s23  -6.498039e-06  1.015284e-01
membership_s24   0.000000e+00  0.000000e+00
membership_s25   0.000000e+00  0.000000e+00
membership_s26   1.278508e-04  1.247154e-01
membership_s27   0.000000e+00  0.000000e+00
membership_s28   0.000000e+00  0.000000e+00
membership_s30   0.000000e+00  0.000000e+00
membership_s31  -7.269902e-06  9.633324e-02
membership_s32   9.601062e-06  1.812467e-01
membership_s33   2.044141e-04  3.461950e-01
membership_s34   0.000000e+00  8.673617e-21
membership_s35   0.000000e+00  0.000000e+00
membership_s36   0.000000e+00  0.000000e+00
membership_s37  -3.274322e-05  2.264390e-01
membership_s38   1.547781e-05  1.831975e-01
adhesion         6.987086e-03  1.791000e+00
cohesion         8.169275e-03  1.621867e+00
inner            1.800749e-03  1.327739e+00
outer            3.038142e-03  2.077967e+00
ioratio          3.915393e-03  1.509238e+00
comsize          1.580362e-03  2.245435e+00
[1] "Dataset: all_TnotC Model GLM, run: 3 of 10 2015-06-08 08:27:08"
[1] "glmnet variable coefficients"
                     [,1]          [,2]
(Intercept)     -4.581287 -6.638599e+00
graph0           0.000000  1.282506e-03
graph1           0.000000 -5.735766e-05
graph2           0.000000  0.000000e+00
graph3           0.000000  5.063600e-07
graph4           0.000000 -2.117352e-06
graph5           0.000000  0.000000e+00
graph6           0.000000 -1.100537e-05
graph7           0.000000 -8.626186e-05
graph8           0.000000  1.649246e-03
graph9           0.000000  0.000000e+00
graph10          0.000000  0.000000e+00
graph11          0.000000 -7.133380e-10
graph12          0.000000 -7.743568e-08
graph13          0.000000  1.240842e-06
graph14          0.000000 -1.636698e-07
graph15          0.000000  0.000000e+00
graph16          0.000000  0.000000e+00
graph17          0.000000  0.000000e+00
graph18          0.000000  0.000000e+00
graph19          0.000000 -5.700197e-06
graph20          0.000000  0.000000e+00
graph21          0.000000  2.123920e-06
graph22          0.000000  0.000000e+00
graph23          0.000000  0.000000e+00
graph24          0.000000  0.000000e+00
graph25          0.000000  1.715029e-06
graph26          0.000000 -1.997801e-05
graph27          0.000000  0.000000e+00
graph28          0.000000 -1.663573e-04
graph29          0.000000 -3.037347e-05
orbit0           0.000000  1.554165e-03
orbit1           0.000000 -6.180619e-05
orbit2           0.000000 -1.047605e-04
orbit3           0.000000  0.000000e+00
orbit4           0.000000  1.231957e-05
orbit5           0.000000  2.419772e-09
orbit6           0.000000 -8.173391e-06
orbit7           0.000000 -8.228346e-07
orbit8           0.000000  0.000000e+00
orbit9           0.000000  3.141013e-05
orbit10          0.000000 -3.265972e-05
orbit11          0.000000 -2.166875e-05
orbit12          0.000000 -4.437919e-03
orbit13          0.000000  0.000000e+00
orbit14          0.000000  1.603022e-03
orbit15          0.000000 -1.958345e-06
orbit16          0.000000  6.393222e-08
orbit17          0.000000 -2.302692e-07
orbit18          0.000000  3.639721e-07
orbit19          0.000000  1.421010e-07
orbit20          0.000000  3.258235e-08
orbit21          0.000000 -1.887182e-10
orbit22          0.000000 -4.962159e-10
orbit23          0.000000  0.000000e+00
orbit24          0.000000 -3.904367e-08
orbit25          0.000000 -2.557940e-06
orbit26          0.000000 -9.165937e-08
orbit27          0.000000  3.596571e-06
orbit28          0.000000  5.365346e-06
orbit29          0.000000  8.396112e-06
orbit30          0.000000  0.000000e+00
orbit31          0.000000 -3.578749e-07
orbit32          0.000000 -9.419727e-07
orbit33          0.000000  0.000000e+00
orbit34          0.000000  0.000000e+00
orbit35          0.000000  1.504683e-05
orbit36          0.000000  0.000000e+00
orbit37          0.000000 -3.187017e-06
orbit38          0.000000  0.000000e+00
orbit39          0.000000 -2.939476e-05
orbit40          0.000000  6.110903e-06
orbit41          0.000000  0.000000e+00
orbit42          0.000000  0.000000e+00
orbit43          0.000000  1.513916e-05
orbit44          0.000000 -1.251644e-05
orbit45          0.000000 -2.936131e-04
orbit46          0.000000  0.000000e+00
orbit47          0.000000 -1.186829e-06
orbit48          0.000000 -1.256225e-05
orbit49          0.000000  3.644872e-05
orbit50          0.000000 -2.926569e-06
orbit51          0.000000  0.000000e+00
orbit52          0.000000  3.216391e-05
orbit53          0.000000  1.347819e-05
orbit54          0.000000  1.485421e-04
orbit55          0.000000  0.000000e+00
orbit56          0.000000  4.467002e-04
orbit57          0.000000  1.260654e-07
orbit58          0.000000 -4.842470e-05
orbit59          0.000000  0.000000e+00
orbit60          0.000000  0.000000e+00
orbit61          0.000000  0.000000e+00
orbit62          0.000000 -1.722884e-04
orbit63          0.000000  9.758265e-05
orbit64          0.000000  0.000000e+00
orbit65          0.000000 -3.609919e-06
orbit66          0.000000  0.000000e+00
orbit67          0.000000 -5.185747e-05
orbit68          0.000000  0.000000e+00
orbit69          0.000000  0.000000e+00
orbit70          0.000000 -6.619146e-05
orbit71          0.000000 -4.268614e-04
orbit72          0.000000 -2.283108e-05
AP               0.000000 -4.532152e-02
bet              0.000000 -1.437686e-07
ecc              0.000000  1.355514e-01
eccrad           0.000000  9.285015e-01
close            0.000000 -1.513018e-06
constraint       0.000000 -1.113365e+00
coreness         0.000000  1.383065e-02
knn              0.000000 -1.706801e-03
hubscore         0.000000  0.000000e+00
pagerank         0.000000 -1.659220e+00
trans            0.000000  1.119559e-02
first            0.000000  7.652629e-04
second           0.000000 -8.811485e-04
third            0.000000  1.682913e-04
fourth           0.000000 -2.832310e-04
fifth            0.000000  2.764626e-05
sixth            0.000000 -1.734786e-04
selfinter        0.000000 -1.266972e-01
V1               0.000000  1.877088e+00
V2               0.000000  4.595254e-01
evcent           0.000000  5.326107e-02
upto_second      0.000000 -5.635910e-04
upto_third       0.000000  2.873494e-05
upto_fourth      0.000000  0.000000e+00
upto_fifth       0.000000  1.717204e-04
upto_sixth       0.000000  3.586085e-05
ratio1           0.000000  7.660288e-03
ratio2           0.000000  9.020899e-03
ratio3           0.000000  2.642992e-04
ratio4           0.000000  3.463822e-03
ratio5           0.000000 -3.330791e-03
ratio6           0.000000 -7.968235e-05
walktrap_vertex  0.000000  1.189824e-01
bigcom1          0.000000 -1.508973e-01
bigcom2          0.000000  1.605214e-01
bigcom3          0.000000 -1.980007e+00
bigcom4          0.000000  1.384672e-01
bigcom5          0.000000 -1.219374e+00
bigcom6          0.000000 -1.552069e+00
bigcom8          0.000000 -1.553161e+00
bigcom9          0.000000  1.031694e+00
bigcom10         0.000000 -1.704853e+00
bigcom11         0.000000 -1.339847e+00
bigcom12         0.000000  2.099484e-01
bigcom13         0.000000 -1.826217e+00
bigcom14         0.000000 -1.318396e+00
bigcom15         0.000000 -1.153128e+00
bigcom16         0.000000 -1.375652e+00
bigcom17         0.000000 -1.333620e+00
bigcom18         0.000000  2.073158e+00
bigcom21         0.000000 -1.078105e+00
bigcom22         0.000000 -6.591547e-01
bigcom23         0.000000 -1.592078e+00
bigcom24         0.000000 -1.286139e+00
bigcom25         0.000000 -3.475844e-01
bigcom26         0.000000 -1.654242e+00
bigcom27         0.000000 -1.449531e+00
bigcom29         0.000000 -1.297108e+00
bigcom31         0.000000 -1.543630e+00
bigcom33         0.000000  7.178669e-01
bigcom34         0.000000 -1.721427e+00
bigcom35         0.000000 -9.684240e-01
bigcom36         0.000000  0.000000e+00
bigcom39         0.000000 -1.568919e+00
bigcom40         0.000000 -1.349942e+00
bigcom43         0.000000 -1.586696e+00
bigcom46         0.000000 -1.387816e+00
bigcom48         0.000000  8.797684e-01
bigcom49         0.000000 -1.712468e+00
bigcom50         0.000000 -2.037727e-01
bigcom52         0.000000 -8.073345e-01
bigcom54         0.000000 -1.117336e+00
bigcom56         0.000000 -1.558340e+00
bigcom57         0.000000 -1.428229e+00
bigcom58         0.000000 -1.349168e+00
bigcom62         0.000000  1.069965e+00
bigcom63         0.000000 -1.864932e+00
bigcom64         0.000000 -5.618238e-01
bigcom65         0.000000  1.438479e+00
bigcom66         0.000000 -7.521583e-03
bigcom68         0.000000 -1.308065e+00
bigcom69         0.000000 -1.005894e+00
bigcom70         0.000000 -8.144581e-01
bigcom71         0.000000 -1.212006e+00
bigcom72         0.000000 -1.588051e+00
bigcom77         0.000000 -1.340667e+00
bigcom79         0.000000  1.004101e+00
bigcom80         0.000000 -7.100067e-01
bigcom82         0.000000  1.491205e+00
bigcom83         0.000000 -1.122512e-01
bigcom86         0.000000 -8.512235e-01
bigcom87         0.000000 -1.072031e+00
bigcom88         0.000000  1.116117e+00
bigcom90         0.000000 -1.142888e+00
bigcom92         0.000000  0.000000e+00
bigcom94         0.000000 -1.302824e+00
bigcom96         0.000000 -1.089682e+00
bigcom98         0.000000 -1.303402e+00
bigcom99         0.000000 -1.439878e+00
bigcom100        0.000000 -1.371204e+00
bigcom102        0.000000 -7.121565e-01
bigcom103        0.000000 -4.141504e-01
bigcom104        0.000000 -1.276764e+00
bigcom107        0.000000  0.000000e+00
bigcom108        0.000000  0.000000e+00
bigcom109        0.000000 -1.332515e+00
bigcom110        0.000000 -1.232337e+00
bigcom125        0.000000 -9.012922e-01
bigcom133        0.000000 -1.347369e+00
bigcom141        0.000000 -3.284805e-01
bigcom142        0.000000 -8.471821e-01
bigcom143        0.000000 -9.463572e-01
bigcom145        0.000000 -1.229616e+00
bigcom158        0.000000 -1.077241e+00
bigcom162        0.000000 -1.509359e+00
bigcom177        0.000000 -1.277706e+00
bigcom194        0.000000 -1.170158e+00
bigcom208        0.000000 -5.971085e-01
bigcom220        0.000000 -1.008375e+00
bigcom227        0.000000  0.000000e+00
bigcom229        0.000000 -7.724587e-01
bigcom247        0.000000 -7.960621e-03
bigcom252        0.000000 -1.275044e+00
bigcom255        0.000000 -1.433307e+00
bigcom258        0.000000 -1.429108e+00
bigcom266        0.000000 -8.691622e-01
bigcom269        0.000000 -1.117533e+00
bigcom273        0.000000 -8.332685e-01
bigcom274        0.000000 -9.466550e-01
bigcom276        0.000000  2.374055e+00
bigcom284        0.000000 -9.432438e-01
bigcom290        0.000000 -1.183513e+00
bigcom292        0.000000 -9.338953e-01
bigcom294        0.000000 -1.292266e+00
bigcom295        0.000000 -9.991930e-01
bigcom296        0.000000 -1.379322e+00
bigcom297        0.000000 -1.284274e+00
bigcom302        0.000000 -1.165529e+00
bigcom303        0.000000 -1.523575e+00
bigcom307        0.000000 -4.537627e-02
bigcom311        0.000000 -9.747626e-01
bigcom313        0.000000 -1.520931e+00
bigcom318        0.000000 -1.341711e+00
bigcom326        0.000000 -1.368323e+00
bigcom332        0.000000 -6.206901e-01
bigcom340        0.000000 -4.060242e-02
bigcom341        0.000000 -1.647901e+00
bigcom345        0.000000  2.662399e+00
bigcom347        0.000000 -3.623936e-03
bigcom360        0.000000 -1.511677e+00
bigcom365        0.000000 -8.794216e-01
bigcom366        0.000000 -8.718145e-01
bigcom370        0.000000  3.167788e+00
bigcom387        0.000000 -9.943437e-01
bigcom390        0.000000 -1.006949e+00
bigcom398        0.000000 -4.816649e-02
bigcom408        0.000000 -1.320770e+00
bigcom417        0.000000 -1.157123e+00
bigcom419        0.000000 -1.530627e+00
bigcom424        0.000000 -1.277280e+00
bigcom441        0.000000 -1.179886e-02
bigcom445        0.000000 -1.508514e+00
bigcom468        0.000000 -8.183729e-01
spin_vertex      0.000000  1.825492e-01
membership_s1    0.000000 -3.980130e-01
membership_s3    0.000000  1.836357e-01
membership_s4    0.000000  2.074697e-02
membership_s5    0.000000 -9.503374e-01
membership_s6    0.000000 -1.040664e+00
membership_s7    0.000000 -1.358869e+00
membership_s8    0.000000  5.301976e-02
membership_s9    0.000000 -1.404803e+00
membership_s10   0.000000 -4.292301e-01
membership_s11   0.000000 -1.495617e+00
membership_s12   0.000000  4.838393e-01
membership_s13   0.000000 -1.265242e+00
membership_s14   0.000000 -1.179242e+00
membership_s16   0.000000  2.180829e-01
membership_s17   0.000000 -1.325452e+00
membership_s18   0.000000  1.145777e+00
membership_s19   0.000000  2.407281e-01
membership_s20   0.000000 -3.146362e-01
membership_s21   0.000000 -2.790641e-01
membership_s22   0.000000 -8.258743e-01
membership_s23   0.000000  7.389695e-02
membership_s24   0.000000 -1.166720e+00
membership_s25   0.000000 -1.344510e+00
membership_s26   0.000000  3.967614e-01
membership_s27   0.000000 -9.492592e-01
membership_s28   0.000000 -1.376517e+00
membership_s30   0.000000 -1.223721e+00
membership_s31   0.000000  5.792603e-01
membership_s32   0.000000  7.212708e-01
membership_s33   0.000000  3.375665e-01
membership_s34   0.000000 -2.204579e-01
membership_s35   0.000000 -7.303532e-01
membership_s36   0.000000 -8.164291e-01
membership_s37   0.000000  6.444856e-01
membership_s38   0.000000 -6.156636e-02
adhesion         0.000000  6.576430e-06
cohesion         0.000000 -2.659276e-06
inner            0.000000 -5.332532e-05
outer            0.000000  0.000000e+00
ioratio          0.000000  4.925741e-01
comsize          0.000000 -1.366100e-04
[1] "Dataset: all_TnotC Model GBM, run: 4 of 10 2015-06-08 08:28:17"
Iter   TrainDeviance   ValidDeviance   StepSize   Improve
     1        0.1133             nan     0.0100    0.0002
     2        0.1128             nan     0.0100    0.0000
     3        0.1123             nan     0.0100   -0.0000
     4        0.1117             nan     0.0100   -0.0000
     5        0.1113             nan     0.0100   -0.0000
     6        0.1110             nan     0.0100    0.0000
     7        0.1105             nan     0.0100   -0.0000
     8        0.1099             nan     0.0100    0.0000
     9        0.1092             nan     0.0100   -0.0000
    10        0.1089             nan     0.0100    0.0000
    20        0.1051             nan     0.0100    0.0000
    40        0.0996             nan     0.0100   -0.0000
    60        0.0954             nan     0.0100   -0.0000
    80        0.0900             nan     0.0100   -0.0000
   100        0.0868             nan     0.0100   -0.0000
   120        0.0832             nan     0.0100   -0.0000
   140        0.0804             nan     0.0100   -0.0000
   160        0.0778             nan     0.0100    0.0000
   180        0.0748             nan     0.0100   -0.0000
   195        0.0730             nan     0.0100   -0.0000

[1] "GBM variable coefficients"
                            var    rel.inf
ratio5                   ratio5 8.62895057
V1                           V1 6.20611558
ratio2                   ratio2 4.63910163
V2                           V2 3.84147301
inner                     inner 3.14734801
graph6                   graph6 2.99727838
knn                         knn 2.32903442
bigcom18               bigcom18 2.24995196
graph13                 graph13 2.22087066
outer                     outer 2.22022392
ratio1                   ratio1 2.15986364
graph19                 graph19 2.05480362
spin_vertex         spin_vertex 1.94508567
adhesion               adhesion 1.90155036
comsize                 comsize 1.72443619
pagerank               pagerank 1.71507468
cohesion               cohesion 1.71452392
ecc                         ecc 1.56860485
walktrap_vertex walktrap_vertex 1.47283625
orbit35                 orbit35 1.43491508
orbit20                 orbit20 1.37466927
bigcom276             bigcom276 1.34869652
bigcom345             bigcom345 1.34009874
fourth                   fourth 1.34003949
ratio3                   ratio3 1.29740877
graph4                   graph4 1.20515649
bigcom65               bigcom65 1.20233641
graph5                   graph5 1.15448018
graph17                 graph17 1.11997042
bet                         bet 1.11555066
graph3                   graph3 1.10829163
bigcom255             bigcom255 1.10560727
bigcom370             bigcom370 1.06420651
fifth                     fifth 1.05960269
orbit45                 orbit45 1.02099090
graph16                 graph16 0.99565057
graph1                   graph1 0.97215064
orbit15                 orbit15 0.87945841
orbit5                   orbit5 0.74401274
bigcom82               bigcom82 0.74075434
graph14                 graph14 0.70179475
graph9                   graph9 0.69853828
ioratio                 ioratio 0.68624862
orbit19                 orbit19 0.66702564
graph12                 graph12 0.65300572
bigcom295             bigcom295 0.64797007
orbit31                 orbit31 0.63840272
graph0                   graph0 0.62145517
orbit18                 orbit18 0.56363499
graph11                 graph11 0.55594982
graph15                 graph15 0.51367883
ratio6                   ratio6 0.50362831
upto_sixth           upto_sixth 0.48951118
sixth                     sixth 0.47333456
orbit9                   orbit9 0.46787948
orbit16                 orbit16 0.45399782
graph23                 graph23 0.44321310
bigcom9                 bigcom9 0.43837478
ratio4                   ratio4 0.43708706
bigcom48               bigcom48 0.42947994
graph21                 graph21 0.41627188
orbit39                 orbit39 0.41510245
membership_s37   membership_s37 0.36311629
bigcom62               bigcom62 0.35323846
orbit4                   orbit4 0.35323446
orbit21                 orbit21 0.34394212
trans                     trans 0.33981511
selfinter             selfinter 0.33068695
orbit50                 orbit50 0.32703360
orbit28                 orbit28 0.31054549
orbit70                 orbit70 0.30450187
upto_second         upto_second 0.30442167
hubscore               hubscore 0.28149823
orbit49                 orbit49 0.27976714
bigcom88               bigcom88 0.27595012
graph10                 graph10 0.26597487
bigcom79               bigcom79 0.26254438
orbit27                 orbit27 0.25453400
orbit63                 orbit63 0.24303419
upto_fifth           upto_fifth 0.23373913
bigcom10               bigcom10 0.22100498
orbit36                 orbit36 0.21473284
second                   second 0.21329770
membership_s18   membership_s18 0.20210205
constraint           constraint 0.19294106
orbit17                 orbit17 0.19071896
membership_s12   membership_s12 0.18863632
graph26                 graph26 0.18746137
orbit62                 orbit62 0.18099762
orbit46                 orbit46 0.16261753
bigcom33               bigcom33 0.14998364
bigcom4                 bigcom4 0.14928441
close                     close 0.13102656
orbit22                 orbit22 0.12621545
orbit24                 orbit24 0.12564436
orbit52                 orbit52 0.11139870
orbit30                 orbit30 0.10955971
orbit51                 orbit51 0.10086432
membership_s33   membership_s33 0.09832388
AP                           AP 0.09656575
orbit1                   orbit1 0.09618760
graph18                 graph18 0.08378249
orbit25                 orbit25 0.08186477
orbit69                 orbit69 0.07664517
coreness               coreness 0.07598072
membership_s8     membership_s8 0.07430163
membership_s32   membership_s32 0.07321953
orbit56                 orbit56 0.05037468
orbit38                 orbit38 0.04539445
membership_s26   membership_s26 0.04279058
graph22                 graph22 0.04226498
membership_s19   membership_s19 0.04130660
orbit48                 orbit48 0.04093966
membership_s10   membership_s10 0.04019762
orbit6                   orbit6 0.03699702
graph7                   graph7 0.03546054
bigcom1                 bigcom1 0.03501534
graph27                 graph27 0.03388329
graph25                 graph25 0.03003410
graph2                   graph2 0.02950912
graph20                 graph20 0.02302353
membership_s31   membership_s31 0.02267450
orbit37                 orbit37 0.02014034
orbit71                 orbit71 0.01029625
graph8                   graph8 0.00000000
graph24                 graph24 0.00000000
graph28                 graph28 0.00000000
graph29                 graph29 0.00000000
orbit0                   orbit0 0.00000000
orbit2                   orbit2 0.00000000
orbit3                   orbit3 0.00000000
orbit7                   orbit7 0.00000000
orbit8                   orbit8 0.00000000
orbit10                 orbit10 0.00000000
orbit11                 orbit11 0.00000000
orbit12                 orbit12 0.00000000
orbit13                 orbit13 0.00000000
orbit14                 orbit14 0.00000000
orbit23                 orbit23 0.00000000
orbit26                 orbit26 0.00000000
orbit29                 orbit29 0.00000000
orbit32                 orbit32 0.00000000
orbit33                 orbit33 0.00000000
orbit34                 orbit34 0.00000000
orbit40                 orbit40 0.00000000
orbit41                 orbit41 0.00000000
orbit42                 orbit42 0.00000000
orbit43                 orbit43 0.00000000
orbit44                 orbit44 0.00000000
orbit47                 orbit47 0.00000000
orbit53                 orbit53 0.00000000
orbit54                 orbit54 0.00000000
orbit55                 orbit55 0.00000000
orbit57                 orbit57 0.00000000
orbit58                 orbit58 0.00000000
orbit59                 orbit59 0.00000000
orbit60                 orbit60 0.00000000
orbit61                 orbit61 0.00000000
orbit64                 orbit64 0.00000000
orbit65                 orbit65 0.00000000
orbit66                 orbit66 0.00000000
orbit67                 orbit67 0.00000000
orbit68                 orbit68 0.00000000
orbit72                 orbit72 0.00000000
eccrad                   eccrad 0.00000000
first                     first 0.00000000
third                     third 0.00000000
evcent                   evcent 0.00000000
upto_third           upto_third 0.00000000
upto_fourth         upto_fourth 0.00000000
bigcom2                 bigcom2 0.00000000
bigcom3                 bigcom3 0.00000000
bigcom5                 bigcom5 0.00000000
bigcom6                 bigcom6 0.00000000
bigcom8                 bigcom8 0.00000000
bigcom11               bigcom11 0.00000000
bigcom12               bigcom12 0.00000000
bigcom13               bigcom13 0.00000000
bigcom14               bigcom14 0.00000000
bigcom15               bigcom15 0.00000000
bigcom16               bigcom16 0.00000000
bigcom17               bigcom17 0.00000000
bigcom21               bigcom21 0.00000000
bigcom22               bigcom22 0.00000000
bigcom23               bigcom23 0.00000000
bigcom24               bigcom24 0.00000000
bigcom25               bigcom25 0.00000000
bigcom26               bigcom26 0.00000000
bigcom27               bigcom27 0.00000000
bigcom29               bigcom29 0.00000000
bigcom31               bigcom31 0.00000000
bigcom34               bigcom34 0.00000000
bigcom35               bigcom35 0.00000000
bigcom36               bigcom36 0.00000000
bigcom39               bigcom39 0.00000000
bigcom40               bigcom40 0.00000000
bigcom43               bigcom43 0.00000000
bigcom46               bigcom46 0.00000000
bigcom49               bigcom49 0.00000000
bigcom50               bigcom50 0.00000000
bigcom52               bigcom52 0.00000000
bigcom54               bigcom54 0.00000000
bigcom56               bigcom56 0.00000000
bigcom57               bigcom57 0.00000000
bigcom58               bigcom58 0.00000000
bigcom63               bigcom63 0.00000000
bigcom64               bigcom64 0.00000000
bigcom66               bigcom66 0.00000000
bigcom68               bigcom68 0.00000000
bigcom69               bigcom69 0.00000000
bigcom70               bigcom70 0.00000000
bigcom71               bigcom71 0.00000000
bigcom72               bigcom72 0.00000000
bigcom77               bigcom77 0.00000000
bigcom80               bigcom80 0.00000000
bigcom83               bigcom83 0.00000000
bigcom86               bigcom86 0.00000000
bigcom87               bigcom87 0.00000000
bigcom90               bigcom90 0.00000000
bigcom92               bigcom92 0.00000000
bigcom94               bigcom94 0.00000000
bigcom96               bigcom96 0.00000000
bigcom98               bigcom98 0.00000000
bigcom99               bigcom99 0.00000000
bigcom100             bigcom100 0.00000000
bigcom102             bigcom102 0.00000000
bigcom103             bigcom103 0.00000000
bigcom104             bigcom104 0.00000000
bigcom107             bigcom107 0.00000000
bigcom108             bigcom108 0.00000000
bigcom109             bigcom109 0.00000000
bigcom110             bigcom110 0.00000000
bigcom125             bigcom125 0.00000000
bigcom133             bigcom133 0.00000000
bigcom141             bigcom141 0.00000000
bigcom142             bigcom142 0.00000000
bigcom143             bigcom143 0.00000000
bigcom145             bigcom145 0.00000000
bigcom158             bigcom158 0.00000000
bigcom162             bigcom162 0.00000000
bigcom177             bigcom177 0.00000000
bigcom194             bigcom194 0.00000000
bigcom208             bigcom208 0.00000000
bigcom220             bigcom220 0.00000000
bigcom227             bigcom227 0.00000000
bigcom229             bigcom229 0.00000000
bigcom247             bigcom247 0.00000000
bigcom252             bigcom252 0.00000000
bigcom258             bigcom258 0.00000000
bigcom266             bigcom266 0.00000000
bigcom269             bigcom269 0.00000000
bigcom273             bigcom273 0.00000000
bigcom274             bigcom274 0.00000000
bigcom284             bigcom284 0.00000000
bigcom290             bigcom290 0.00000000
bigcom292             bigcom292 0.00000000
bigcom294             bigcom294 0.00000000
bigcom296             bigcom296 0.00000000
bigcom297             bigcom297 0.00000000
bigcom302             bigcom302 0.00000000
bigcom303             bigcom303 0.00000000
bigcom307             bigcom307 0.00000000
bigcom311             bigcom311 0.00000000
bigcom313             bigcom313 0.00000000
bigcom318             bigcom318 0.00000000
bigcom326             bigcom326 0.00000000
bigcom332             bigcom332 0.00000000
bigcom340             bigcom340 0.00000000
bigcom341             bigcom341 0.00000000
bigcom347             bigcom347 0.00000000
bigcom360             bigcom360 0.00000000
bigcom365             bigcom365 0.00000000
bigcom366             bigcom366 0.00000000
bigcom387             bigcom387 0.00000000
bigcom390             bigcom390 0.00000000
bigcom398             bigcom398 0.00000000
bigcom408             bigcom408 0.00000000
bigcom417             bigcom417 0.00000000
bigcom419             bigcom419 0.00000000
bigcom424             bigcom424 0.00000000
bigcom441             bigcom441 0.00000000
bigcom445             bigcom445 0.00000000
bigcom468             bigcom468 0.00000000
membership_s1     membership_s1 0.00000000
membership_s3     membership_s3 0.00000000
membership_s4     membership_s4 0.00000000
membership_s5     membership_s5 0.00000000
membership_s6     membership_s6 0.00000000
membership_s7     membership_s7 0.00000000
membership_s9     membership_s9 0.00000000
membership_s11   membership_s11 0.00000000
membership_s13   membership_s13 0.00000000
membership_s14   membership_s14 0.00000000
membership_s16   membership_s16 0.00000000
membership_s17   membership_s17 0.00000000
membership_s20   membership_s20 0.00000000
membership_s21   membership_s21 0.00000000
membership_s22   membership_s22 0.00000000
membership_s23   membership_s23 0.00000000
membership_s24   membership_s24 0.00000000
membership_s25   membership_s25 0.00000000
membership_s27   membership_s27 0.00000000
membership_s28   membership_s28 0.00000000
membership_s30   membership_s30 0.00000000
membership_s34   membership_s34 0.00000000
membership_s35   membership_s35 0.00000000
membership_s36   membership_s36 0.00000000
membership_s38   membership_s38 0.00000000
[1] "Dataset: all_TnotC Model RF, run: 4 of 10 2015-06-08 08:30:16"
     |      Out-of-bag   |
Tree |      MSE  %Var(y) |
   1 |  0.02115   207.75 |
   2 |   0.0189   185.60 |
   3 |  0.01867   183.35 |
   4 |  0.01782   174.98 |
   5 |  0.01746   171.49 |
   6 |  0.01609   158.04 |
   7 |  0.01532   150.41 |
   8 |    0.015   147.35 |
   9 |  0.01448   142.18 |
  10 |  0.01401   137.55 |
  11 |  0.01366   134.15 |
  12 |  0.01338   131.37 |
  13 |  0.01334   130.99 |
  14 |  0.01322   129.84 |
  15 |  0.01295   127.13 |
  16 |  0.01279   125.65 |
  17 |  0.01268   124.52 |
  18 |  0.01261   123.88 |
  19 |  0.01253   123.10 |
  20 |   0.0124   121.82 |
  21 |  0.01227   120.54 |
  22 |  0.01218   119.63 |
  23 |  0.01218   119.62 |
  24 |  0.01203   118.19 |
  25 |  0.01199   117.74 |
  26 |   0.0119   116.87 |
  27 |  0.01183   116.14 |
  28 |   0.0118   115.91 |
  29 |  0.01178   115.67 |
  30 |  0.01177   115.57 |
  31 |  0.01173   115.21 |
  32 |   0.0117   114.91 |
  33 |  0.01166   114.51 |
  34 |  0.01164   114.27 |
  35 |  0.01159   113.77 |
  36 |  0.01159   113.80 |
  37 |  0.01157   113.59 |
  38 |  0.01153   113.19 |
  39 |  0.01149   112.87 |
  40 |  0.01148   112.78 |
  41 |  0.01148   112.73 |
  42 |  0.01147   112.62 |
  43 |  0.01143   112.29 |
  44 |  0.01144   112.33 |
  45 |  0.01145   112.45 |
  46 |  0.01143   112.27 |
  47 |  0.01142   112.19 |
  48 |   0.0114   111.92 |
  49 |  0.01139   111.89 |
  50 |  0.01137   111.66 |
  51 |  0.01135   111.48 |
  52 |  0.01135   111.50 |
  53 |  0.01135   111.50 |
  54 |  0.01133   111.30 |
  55 |  0.01132   111.22 |
  56 |  0.01132   111.15 |
  57 |  0.01131   111.08 |
  58 |  0.01132   111.17 |
  59 |   0.0113   110.98 |
  60 |   0.0113   110.95 |
  61 |   0.0113   110.93 |
  62 |  0.01128   110.79 |
  63 |  0.01128   110.80 |
  64 |  0.01127   110.70 |
  65 |  0.01127   110.66 |
  66 |  0.01126   110.54 |
  67 |  0.01127   110.64 |
  68 |  0.01126   110.63 |
  69 |  0.01126   110.57 |
  70 |  0.01125   110.51 |
  71 |  0.01125   110.50 |
  72 |  0.01125   110.50 |
  73 |  0.01124   110.42 |
  74 |  0.01122   110.18 |
  75 |   0.0112   110.03 |
  76 |  0.01118   109.82 |
  77 |  0.01117   109.66 |
  78 |  0.01115   109.53 |
  79 |  0.01114   109.43 |
  80 |  0.01114   109.37 |
  81 |  0.01113   109.31 |
  82 |  0.01112   109.19 |
  83 |  0.01111   109.14 |
  84 |  0.01111   109.10 |
  85 |  0.01111   109.06 |
  86 |   0.0111   109.01 |
  87 |  0.01109   108.94 |
  88 |  0.01108   108.86 |
  89 |  0.01108   108.85 |
  90 |  0.01109   108.93 |
  91 |  0.01109   108.87 |
  92 |  0.01109   108.89 |
  93 |  0.01109   108.90 |
  94 |  0.01108   108.84 |
  95 |  0.01107   108.75 |
  96 |  0.01107   108.67 |
  97 |  0.01107   108.70 |
  98 |  0.01105   108.52 |
  99 |  0.01105   108.49 |
 100 |  0.01104   108.38 |
[1] "Random Forest variable coefficients"
                      %IncMSE IncNodePurity
graph5           7.722556e-04  3.301364e-01
graph6           4.218370e-03  5.987115e-01
graph7           2.101670e-04  1.232231e-01
graph8           1.097697e-05  4.164185e-02
graph9           5.028297e-03  5.760093e-01
graph10          3.026731e-03  6.260255e-01
graph11          7.050249e-03  6.673687e-01
graph12          5.061009e-03  7.602135e-01
graph13          5.740196e-03  1.035163e+00
graph14          8.556452e-03  6.623589e-01
graph15          1.784628e-03  3.890973e-01
graph16          8.164586e-03  8.615478e-01
graph17          9.580973e-03  6.948243e-01
graph18          1.628252e-03  1.415394e-01
graph19          8.629153e-03  1.099424e+00
graph20          2.505457e-03  4.014832e-01
graph21          3.446358e-03  2.996453e-01
graph22          2.836222e-04  1.541853e-01
graph23          9.815432e-04  6.396068e-01
graph24          3.142451e-04  8.658373e-02
graph25          3.405676e-04  2.184355e-01
graph26          1.483154e-04  1.660463e-01
graph27          3.600794e-05  3.262714e-02
graph28         -5.405309e-06  5.160714e-02
graph29          4.928584e-05  1.888672e-03
orbit0           8.094938e-04  1.673037e-01
orbit1           1.069745e-03  3.879861e-01
orbit2           2.497142e-04  1.388830e-01
orbit3           1.975899e-04  1.271133e-01
orbit4           7.457188e-03  6.788364e-01
orbit5           6.248523e-03  4.647918e-01
orbit6           5.258195e-03  7.132332e-01
orbit7           7.507752e-04  1.955893e-01
orbit8           4.881720e-04  1.998472e-01
orbit9           6.183747e-03  4.294015e-01
orbit10          5.738453e-04  2.146506e-01
orbit11          9.823757e-05  1.409150e-01
orbit12          1.223154e-04  1.196579e-01
orbit13          6.830961e-05  1.020763e-01
orbit14          6.988768e-05  3.686175e-02
orbit15          1.077332e-02  6.016707e-01
orbit16          4.423620e-03  5.050193e-01
orbit17          3.103328e-03  3.833382e-01
orbit18          3.405933e-03  6.743744e-01
orbit19          5.661693e-03  7.945212e-01
orbit20          1.031539e-02  6.726463e-01
orbit21          5.304619e-04  1.439596e-01
orbit22          7.077263e-03  5.762176e-01
orbit23          2.360754e-04  1.183065e-01
orbit24          6.396600e-03  7.745414e-01
orbit25          1.538847e-03  1.234104e-01
orbit26          9.508626e-04  1.375936e-01
orbit27          9.899564e-03  7.695963e-01
orbit28          4.564387e-03  4.165730e-01
orbit29          1.995932e-03  1.914466e-01
orbit30          1.895226e-04  5.510887e-02
orbit31          7.572066e-03  8.939243e-01
orbit32          4.933719e-04  2.119831e-01
orbit33          5.158596e-05  6.210825e-02
orbit34          3.693833e-03  4.112785e-01
orbit35          1.645394e-02  1.325714e+00
orbit36          2.335605e-03  4.117195e-01
orbit37          3.181486e-03  4.983978e-01
orbit38          4.685317e-04  2.346380e-01
orbit39          1.257762e-02  9.454496e-01
orbit40          2.858056e-04  1.446896e-01
orbit41          7.175164e-04  1.624714e-01
orbit42          1.294745e-04  7.044023e-02
orbit43          1.881520e-03  2.076466e-01
orbit44          1.385012e-03  6.166240e-02
orbit45          1.082841e-02  1.163939e+00
orbit46          5.011427e-04  1.413893e-01
orbit47          5.207138e-05  1.244082e-01
orbit48          1.097843e-04  7.026950e-02
orbit49          9.643114e-04  3.668357e-01
orbit50          6.811007e-04  2.247885e-01
orbit51          2.018509e-03  3.991104e-01
orbit52          9.270133e-04  1.926212e-01
orbit53          1.523554e-03  7.279266e-02
orbit54          2.817068e-04  1.768440e-01
orbit55          5.805671e-05  3.431568e-02
orbit56          5.538634e-03  5.970187e-01
orbit57          2.247956e-04  8.693374e-02
orbit58          1.480773e-05  6.274801e-04
orbit59          8.009151e-05  1.416597e-01
orbit60          7.854658e-05  2.717063e-02
orbit61          2.275827e-05  7.241609e-02
orbit62          6.423863e-04  2.832056e-01
orbit63          2.505971e-04  1.269836e-01
orbit64          9.776336e-04  1.657853e-01
orbit65          3.144913e-04  2.542916e-02
orbit66          1.059685e-04  4.152039e-02
orbit67          1.417046e-04  2.291662e-02
orbit68          6.475991e-05  8.215306e-02
orbit69          3.783112e-04  2.236776e-01
orbit70         -6.256556e-08  6.511495e-02
orbit71          1.648849e-04  2.873693e-02
orbit72          2.956014e-05  2.001077e-02
AP               3.118717e-05  5.147764e-02
bet              2.549619e-03  8.089586e-01
ecc              9.839067e-05  3.227682e-01
eccrad           1.232415e-04  5.068639e-01
close            3.117666e-03  3.978537e-01
constraint       2.971475e-03  4.660064e-01
coreness         2.385823e-03  2.733392e-01
knn              5.244180e-03  1.219104e+00
hubscore         9.250957e-03  7.217715e-01
pagerank         2.586887e-03  1.473104e+00
trans            1.139312e-03  4.104671e-01
first            1.242687e-03  1.313551e-01
second           2.778109e-03  3.836568e-01
third            6.725649e-03  6.489508e-01
fourth           4.185760e-03  1.309908e+00
fifth            1.479806e-03  8.775436e-01
sixth            4.905381e-03  6.381519e-01
selfinter        5.329290e-05  1.146612e-01
V1               4.145287e-03  2.094509e+00
V2               2.125792e-03  2.294661e+00
evcent           4.777210e-03  6.536070e-01
upto_second      1.898779e-03  3.713076e-01
upto_third       2.822646e-03  5.210075e-01
upto_fourth      4.074952e-03  4.353230e-01
upto_fifth       5.252390e-03  6.828421e-01
upto_sixth       2.135686e-03  4.813177e-01
ratio1           3.746386e-03  1.455466e+00
ratio2           3.392678e-03  2.485394e+00
ratio3           4.422459e-03  8.902105e-01
ratio4           1.349707e-03  7.408401e-01
ratio5           8.035955e-03  2.832661e+00
ratio6           2.185688e-03  9.100891e-01
walktrap_vertex  7.975695e-04  8.181931e-01
bigcom1          3.271620e-05  1.872627e-02
bigcom2          1.762072e-04  1.564907e-01
bigcom3          0.000000e+00  3.469447e-20
bigcom4          1.943259e-04  4.142309e-01
bigcom5          0.000000e+00  1.040834e-19
bigcom6          0.000000e+00  3.469447e-20
bigcom8          0.000000e+00  1.127570e-19
bigcom9         -1.053802e-05  9.140493e-02
bigcom10         1.193577e-04  2.591733e-01
bigcom11         0.000000e+00  0.000000e+00
bigcom12        -9.956489e-07  5.570860e-03
bigcom13         0.000000e+00  0.000000e+00
bigcom14         0.000000e+00  5.551115e-19
bigcom15         0.000000e+00  8.673617e-20
bigcom16         0.000000e+00  0.000000e+00
bigcom17         0.000000e+00  1.600000e-02
bigcom18         1.387611e-04  5.643344e-01
bigcom21         0.000000e+00  0.000000e+00
bigcom22         0.000000e+00  3.469447e-20
bigcom23         0.000000e+00  9.090909e-03
bigcom24         0.000000e+00  0.000000e+00
bigcom25         1.542439e-05  7.371892e-02
bigcom26         0.000000e+00  0.000000e+00
bigcom27         0.000000e+00  0.000000e+00
bigcom29         0.000000e+00  3.469447e-20
bigcom31         0.000000e+00  0.000000e+00
bigcom33         6.989083e-05  4.394987e-01
bigcom34         0.000000e+00  4.336809e-20
bigcom35         0.000000e+00  0.000000e+00
bigcom36         0.000000e+00  5.898060e-19
bigcom39         0.000000e+00  3.469447e-20
bigcom40         0.000000e+00  0.000000e+00
bigcom43         0.000000e+00  2.949030e-19
bigcom46         0.000000e+00  0.000000e+00
bigcom48         1.433035e-04  2.420759e-01
bigcom49         0.000000e+00  0.000000e+00
bigcom50         0.000000e+00  0.000000e+00
bigcom52         0.000000e+00  0.000000e+00
bigcom54         0.000000e+00  0.000000e+00
bigcom56         0.000000e+00  0.000000e+00
bigcom57         0.000000e+00  0.000000e+00
bigcom58         0.000000e+00  1.040834e-19
bigcom62        -8.920760e-06  2.798270e-01
bigcom63         0.000000e+00  0.000000e+00
bigcom64         0.000000e+00  0.000000e+00
bigcom65         2.147327e-05  3.004784e-01
bigcom66         0.000000e+00  6.938894e-20
bigcom68         0.000000e+00  0.000000e+00
bigcom69         0.000000e+00  0.000000e+00
bigcom70         0.000000e+00  0.000000e+00
bigcom71         0.000000e+00  0.000000e+00
bigcom72         0.000000e+00  0.000000e+00
bigcom77         0.000000e+00  6.938894e-20
bigcom79        -5.246294e-05  8.610897e-02
bigcom80         0.000000e+00  0.000000e+00
bigcom82        -2.430205e-05  1.944312e-01
bigcom83         0.000000e+00  3.469447e-20
bigcom86         0.000000e+00  5.551115e-19
bigcom87         0.000000e+00  0.000000e+00
bigcom88         1.313439e-04  2.647246e-01
bigcom90         0.000000e+00  0.000000e+00
bigcom92         0.000000e+00  0.000000e+00
bigcom94         0.000000e+00  3.469447e-20
bigcom96         0.000000e+00  0.000000e+00
bigcom98         0.000000e+00  0.000000e+00
bigcom99         0.000000e+00  0.000000e+00
bigcom100        0.000000e+00  0.000000e+00
bigcom102        0.000000e+00  6.938894e-20
bigcom103        0.000000e+00  0.000000e+00
bigcom104        0.000000e+00  0.000000e+00
bigcom107        0.000000e+00  0.000000e+00
bigcom108        0.000000e+00  3.469447e-20
bigcom109        0.000000e+00  0.000000e+00
bigcom110        0.000000e+00  0.000000e+00
bigcom125        0.000000e+00  0.000000e+00
bigcom133        0.000000e+00  0.000000e+00
bigcom141        0.000000e+00  0.000000e+00
bigcom142        0.000000e+00  0.000000e+00
bigcom143        0.000000e+00  0.000000e+00
bigcom145        0.000000e+00  3.469447e-20
bigcom158        0.000000e+00  0.000000e+00
bigcom162        0.000000e+00  0.000000e+00
bigcom177        0.000000e+00  6.938894e-20
bigcom194        0.000000e+00  1.734723e-20
bigcom208        0.000000e+00  0.000000e+00
bigcom220        0.000000e+00  0.000000e+00
bigcom227        0.000000e+00  0.000000e+00
bigcom229        0.000000e+00  0.000000e+00
bigcom247        0.000000e+00  0.000000e+00
bigcom252        0.000000e+00  1.040834e-19
bigcom255       -2.126872e-05  2.661642e-01
bigcom258        0.000000e+00  1.734723e-20
bigcom266        0.000000e+00  0.000000e+00
bigcom269        0.000000e+00  0.000000e+00
bigcom273        0.000000e+00  0.000000e+00
bigcom274        0.000000e+00  0.000000e+00
bigcom276       -2.769295e-05  4.438510e-01
bigcom284        0.000000e+00  0.000000e+00
bigcom290        0.000000e+00  0.000000e+00
bigcom292        0.000000e+00  0.000000e+00
bigcom294        0.000000e+00  6.938894e-20
bigcom295        4.779198e-05  2.171313e-01
bigcom296        0.000000e+00  0.000000e+00
bigcom297        0.000000e+00  0.000000e+00
bigcom302        0.000000e+00  0.000000e+00
bigcom303        0.000000e+00  0.000000e+00
bigcom307        0.000000e+00  3.469447e-20
bigcom311        0.000000e+00  3.469447e-20
bigcom313        0.000000e+00  6.938894e-20
bigcom318        0.000000e+00  0.000000e+00
bigcom326        0.000000e+00  3.469447e-20
bigcom332        0.000000e+00  0.000000e+00
bigcom340        0.000000e+00  0.000000e+00
bigcom341        0.000000e+00  5.551115e-19
bigcom345       -2.415035e-05  5.241680e-01
bigcom347        0.000000e+00  0.000000e+00
bigcom360        0.000000e+00  0.000000e+00
bigcom365        0.000000e+00  0.000000e+00
bigcom366        0.000000e+00  5.551115e-19
bigcom370        1.875535e-05  6.430172e-01
bigcom387        0.000000e+00  0.000000e+00
bigcom390        0.000000e+00  3.469447e-20
bigcom398        0.000000e+00  1.110223e-18
bigcom408        0.000000e+00  0.000000e+00
bigcom417        0.000000e+00  3.469447e-20
bigcom419        0.000000e+00  0.000000e+00
bigcom424        0.000000e+00  0.000000e+00
bigcom441        0.000000e+00  1.040834e-19
bigcom445        0.000000e+00  0.000000e+00
bigcom468        0.000000e+00  0.000000e+00
spin_vertex      2.276466e-03  9.545585e-01
membership_s1    0.000000e+00  0.000000e+00
membership_s3   -1.240661e-05  9.780413e-02
membership_s4   -7.007576e-06  1.245991e-01
membership_s5    0.000000e+00  3.469447e-20
membership_s6    0.000000e+00  0.000000e+00
membership_s7    0.000000e+00  1.387779e-19
membership_s8    6.506481e-06  1.574526e-01
membership_s9    0.000000e+00  3.469447e-20
membership_s10   5.450246e-05  2.452446e-01
membership_s11   0.000000e+00  6.938894e-20
membership_s12   2.175273e-04  4.524539e-01
membership_s13   0.000000e+00  0.000000e+00
membership_s14   0.000000e+00  0.000000e+00
membership_s16   3.309727e-05  2.098819e-01
membership_s17   0.000000e+00  6.938894e-20
membership_s18   8.177995e-05  2.135691e-01
membership_s19   7.045252e-05  1.209917e-01
membership_s20   1.756068e-04  6.269718e-02
membership_s21   3.016584e-05  2.110925e-01
membership_s22   0.000000e+00  1.387779e-19
membership_s23   1.095590e-05  1.064488e-01
membership_s24   0.000000e+00  0.000000e+00
membership_s25   0.000000e+00  0.000000e+00
membership_s26   1.411529e-04  1.439004e-01
membership_s27   0.000000e+00  5.204170e-20
membership_s28   0.000000e+00  1.734723e-20
membership_s30   0.000000e+00  8.673617e-20
membership_s31  -2.277325e-05  1.375651e-01
membership_s32  -1.370155e-05  1.431884e-01
membership_s33   6.912869e-05  2.444897e-01
membership_s34   0.000000e+00  8.673617e-21
membership_s35   0.000000e+00  0.000000e+00
membership_s36   0.000000e+00  6.938894e-20
membership_s37   1.010703e-05  4.600689e-01
membership_s38   7.166226e-05  1.676936e-01
adhesion         9.972018e-03  1.573919e+00
cohesion         9.643786e-03  1.560824e+00
inner            1.938718e-03  1.905308e+00
outer            2.975459e-03  2.072980e+00
ioratio          3.521056e-03  1.897051e+00
comsize          1.458090e-03  2.047935e+00
[1] "Dataset: all_TnotC Model GLM, run: 4 of 10 2015-06-08 08:34:18"
[1] "glmnet variable coefficients"
                     [,1]          [,2]
(Intercept)     -4.566389 -3.603795e+00
graph0           0.000000  1.576486e-04
graph1           0.000000 -4.782888e-05
graph2           0.000000 -3.330362e-03
graph3           0.000000  6.028865e-06
graph4           0.000000 -8.947567e-06
graph5           0.000000 -4.476639e-06
graph6           0.000000 -4.823425e-05
graph7           0.000000  4.760046e-04
graph8           0.000000  2.150839e-03
graph9           0.000000  0.000000e+00
graph10          0.000000 -5.673046e-09
graph11          0.000000 -2.148755e-09
graph12          0.000000 -2.617411e-06
graph13          0.000000  4.711718e-06
graph14          0.000000 -7.478878e-07
graph15          0.000000 -1.877218e-05
graph16          0.000000 -6.217080e-07
graph17          0.000000 -2.425705e-11
graph18          0.000000 -1.167655e-04
graph19          0.000000 -4.586939e-06
graph20          0.000000 -4.378285e-06
graph21          0.000000  1.061143e-05
graph22          0.000000 -4.124106e-06
graph23          0.000000  0.000000e+00
graph24          0.000000  1.901296e-05
graph25          0.000000  1.941940e-04
graph26          0.000000 -1.178150e-04
graph27          0.000000 -4.493172e-04
graph28          0.000000 -1.367110e-03
graph29          0.000000  1.110912e-03
orbit0           0.000000  2.463698e-03
orbit1           0.000000  1.253261e-03
orbit2           0.000000 -3.187976e-04
orbit3           0.000000 -3.209005e-03
orbit4           0.000000  3.589236e-05
orbit5           0.000000  5.599786e-06
orbit6           0.000000 -1.565691e-05
orbit7           0.000000 -8.305044e-06
orbit8           0.000000 -1.774134e-06
orbit9           0.000000  1.984429e-03
orbit10          0.000000 -1.878891e-04
orbit11          0.000000 -9.559512e-05
orbit12          0.000000 -6.067848e-03
orbit13          0.000000  1.245291e-03
orbit14          0.000000  1.988321e-03
orbit15          0.000000 -5.609360e-06
orbit16          0.000000  4.318855e-07
orbit17          0.000000 -1.435157e-06
orbit18          0.000000  2.357296e-07
orbit19          0.000000  6.860298e-07
orbit20          0.000000  2.645544e-07
orbit21          0.000000 -1.231244e-07
orbit22          0.000000  2.739736e-08
orbit23          0.000000 -2.437734e-08
orbit24          0.000000 -1.280409e-05
orbit25          0.000000 -5.229713e-06
orbit26          0.000000 -3.306580e-06
orbit27          0.000000  3.811433e-05
orbit28          0.000000  5.137991e-06
orbit29          0.000000  2.859565e-05
orbit30          0.000000  6.056201e-08
orbit31          0.000000 -6.944733e-06
orbit32          0.000000 -1.233008e-06
orbit33          0.000000 -5.635476e-07
orbit34          0.000000 -1.877410e-05
orbit35          0.000000  3.164654e-05
orbit36          0.000000 -8.633483e-07
orbit37          0.000000 -9.150532e-06
orbit38          0.000000 -1.739803e-07
orbit39          0.000000  1.082356e-05
orbit40          0.000000 -5.414778e-06
orbit41          0.000000 -1.959096e-06
orbit42          0.000000  0.000000e+00
orbit43          0.000000 -4.427007e-05
orbit44          0.000000 -5.105143e-04
orbit45          0.000000 -4.341787e-04
orbit46          0.000000  1.033488e-05
orbit47          0.000000  1.159747e-04
orbit48          0.000000 -5.134158e-05
orbit49          0.000000  9.761261e-05
orbit50          0.000000 -1.779491e-05
orbit51          0.000000 -1.960237e-05
orbit52          0.000000  1.169159e-04
orbit53          0.000000  9.380451e-05
orbit54          0.000000 -4.151055e-04
orbit55          0.000000  1.482393e-06
orbit56          0.000000  4.619047e-04
orbit57          0.000000  6.856372e-06
orbit58          0.000000 -2.669420e-05
orbit59          0.000000  2.656245e-04
orbit60          0.000000  1.653870e-05
orbit61          0.000000  2.301972e-05
orbit62          0.000000 -1.650941e-03
orbit63          0.000000  1.319997e-03
orbit64          0.000000 -1.281723e-04
orbit65          0.000000 -4.758264e-03
orbit66          0.000000  0.000000e+00
orbit67          0.000000 -1.872592e-04
orbit68          0.000000 -1.716669e-03
orbit69          0.000000  2.268338e-03
orbit70          0.000000 -7.051447e-03
orbit71          0.000000 -1.031038e-03
orbit72          0.000000  1.123917e-03
AP               0.000000 -1.714279e-01
bet              0.000000  1.655639e-06
ecc              0.000000  1.339685e-01
eccrad           0.000000  9.184231e-01
close            0.000000 -4.905646e+00
constraint       0.000000 -1.377042e+00
coreness         0.000000  4.168380e-02
knn              0.000000 -7.897728e-03
hubscore         0.000000  1.800833e+00
pagerank         0.000000 -1.745711e+01
trans            0.000000 -3.082755e-01
first            0.000000  4.110198e-04
second           0.000000 -8.826978e-04
third            0.000000  2.191696e-04
fourth           0.000000 -3.184139e-04
fifth            0.000000  5.396356e-05
sixth            0.000000 -4.742243e-04
selfinter        0.000000 -3.543927e-01
V1               0.000000  3.679134e-01
V2               0.000000  1.298750e+00
evcent           0.000000  5.277497e+00
upto_second      0.000000 -1.225130e-03
upto_third       0.000000  1.767107e-05
upto_fourth      0.000000  0.000000e+00
upto_fifth       0.000000  3.265229e-04
upto_sixth       0.000000  1.273859e-05
ratio1           0.000000  1.566498e-02
ratio2           0.000000  9.869606e-03
ratio3           0.000000  1.864281e-02
ratio4           0.000000  1.028774e-02
ratio5           0.000000 -1.223066e-03
ratio6           0.000000  1.185313e-04
walktrap_vertex  0.000000  1.460875e-01
bigcom1          0.000000 -2.729977e-01
bigcom2          0.000000 -1.446786e-01
bigcom3          0.000000 -3.472575e+00
bigcom4          0.000000 -2.531164e-02
bigcom5          0.000000 -2.263882e+00
bigcom6          0.000000 -2.898715e+00
bigcom8          0.000000 -2.634077e+00
bigcom9          0.000000  7.900127e-01
bigcom10         0.000000  4.441304e-01
bigcom11         0.000000 -2.277679e+00
bigcom12         0.000000  8.868076e-02
bigcom13         0.000000 -3.041261e+00
bigcom14         0.000000 -2.424417e+00
bigcom15         0.000000 -2.216409e+00
bigcom16         0.000000 -2.486556e+00
bigcom17         0.000000 -2.464571e+00
bigcom18         0.000000  1.792724e+00
bigcom21         0.000000 -2.271397e+00
bigcom22         0.000000 -1.630025e+00
bigcom23         0.000000 -3.001692e+00
bigcom24         0.000000 -2.360617e+00
bigcom25         0.000000 -9.105470e-01
bigcom26         0.000000 -2.821002e+00
bigcom27         0.000000 -2.633950e+00
bigcom29         0.000000 -2.362028e+00
bigcom31         0.000000 -2.819165e+00
bigcom33         0.000000  1.612557e-01
bigcom34         0.000000 -2.808236e+00
bigcom35         0.000000 -1.966535e+00
bigcom36         0.000000  0.000000e+00
bigcom39         0.000000 -2.806998e+00
bigcom40         0.000000 -2.353134e+00
bigcom43         0.000000 -2.933258e+00
bigcom46         0.000000 -2.439796e+00
bigcom48         0.000000  6.334660e-01
bigcom49         0.000000 -2.294471e+00
bigcom50         0.000000 -7.007695e-01
bigcom52         0.000000 -1.849240e+00
bigcom54         0.000000 -2.390016e+00
bigcom56         0.000000 -2.732053e+00
bigcom57         0.000000 -2.458478e+00
bigcom58         0.000000 -2.383068e+00
bigcom62         0.000000  8.437470e-01
bigcom63         0.000000 -3.033026e+00
bigcom64         0.000000 -1.254265e+00
bigcom65         0.000000  1.430262e+00
bigcom66         0.000000 -8.119852e-02
bigcom68         0.000000 -2.440419e+00
bigcom69         0.000000 -2.128356e+00
bigcom70         0.000000 -1.757944e+00
bigcom71         0.000000 -1.910879e+00
bigcom72         0.000000 -2.730622e+00
bigcom77         0.000000 -2.423933e+00
bigcom79         0.000000  4.469394e-01
bigcom80         0.000000 -1.403315e+00
bigcom82         0.000000  1.035510e+00
bigcom83         0.000000 -2.706458e-01
bigcom86         0.000000 -1.827525e+00
bigcom87         0.000000 -2.175848e+00
bigcom88         0.000000  8.924627e-01
bigcom90         0.000000 -2.261548e+00
bigcom92         0.000000 -5.927226e-04
bigcom94         0.000000 -2.335477e+00
bigcom96         0.000000 -2.017061e+00
bigcom98         0.000000 -2.453543e+00
bigcom99         0.000000 -2.607647e+00
bigcom100        0.000000 -2.386270e+00
bigcom102        0.000000 -1.562918e+00
bigcom103        0.000000 -8.964742e-01
bigcom104        0.000000 -2.408633e+00
bigcom107        0.000000 -1.770629e-02
bigcom108        0.000000 -2.550462e-02
bigcom109        0.000000 -2.396263e+00
bigcom110        0.000000 -2.246925e+00
bigcom125        0.000000 -1.754172e+00
bigcom133        0.000000 -2.633311e+00
bigcom141        0.000000 -4.828032e-01
bigcom142        0.000000 -1.641204e+00
bigcom143        0.000000 -2.184967e+00
bigcom145        0.000000 -2.263747e+00
bigcom158        0.000000 -2.148231e+00
bigcom162        0.000000 -2.658599e+00
bigcom177        0.000000 -2.320204e+00
bigcom194        0.000000 -2.305949e+00
bigcom208        0.000000 -2.042308e+00
bigcom220        0.000000 -2.004118e+00
bigcom227        0.000000  0.000000e+00
bigcom229        0.000000 -1.468986e+00
bigcom247        0.000000 -8.890483e-02
bigcom252        0.000000 -2.359489e+00
bigcom255        0.000000  1.567102e+00
bigcom258        0.000000 -2.643978e+00
bigcom266        0.000000 -1.909204e+00
bigcom269        0.000000 -2.066785e+00
bigcom273        0.000000 -1.730896e+00
bigcom274        0.000000 -2.385208e+00
bigcom276        0.000000  2.336302e+00
bigcom284        0.000000 -1.934879e+00
bigcom290        0.000000 -2.122857e+00
bigcom292        0.000000 -2.143572e+00
bigcom294        0.000000 -2.445417e+00
bigcom295        0.000000  1.668904e+00
bigcom296        0.000000 -2.463428e+00
bigcom297        0.000000 -2.490331e+00
bigcom302        0.000000 -2.268821e+00
bigcom303        0.000000 -2.874453e+00
bigcom307        0.000000 -1.300900e-01
bigcom311        0.000000 -2.063668e+00
bigcom313        0.000000 -2.747918e+00
bigcom318        0.000000 -2.648038e+00
bigcom326        0.000000 -2.457863e+00
bigcom332        0.000000 -1.762249e+00
bigcom340        0.000000 -7.668109e-02
bigcom341        0.000000 -2.813284e+00
bigcom345        0.000000  2.495527e+00
bigcom347        0.000000 -7.909450e-02
bigcom360        0.000000 -2.686434e+00
bigcom365        0.000000 -1.731414e+00
bigcom366        0.000000 -2.190120e+00
bigcom370        0.000000  3.444919e+00
bigcom387        0.000000 -2.228499e+00
bigcom390        0.000000 -2.017490e+00
bigcom398        0.000000 -2.028662e-01
bigcom408        0.000000 -2.512795e+00
bigcom417        0.000000 -2.346770e+00
bigcom419        0.000000 -2.753477e+00
bigcom424        0.000000 -2.248850e+00
bigcom441        0.000000 -4.810198e-02
bigcom445        0.000000 -2.492424e+00
bigcom468        0.000000 -2.022157e+00
spin_vertex      0.000000  1.692305e-01
membership_s1    0.000000 -8.883781e-01
membership_s3    0.000000  2.798648e-01
membership_s4    0.000000  8.659608e-03
membership_s5    0.000000 -1.733839e+00
membership_s6    0.000000 -1.948950e+00
membership_s7    0.000000 -2.176343e+00
membership_s8    0.000000  2.649673e-01
membership_s9    0.000000 -2.170874e+00
membership_s10   0.000000 -3.865827e-01
membership_s11   0.000000 -2.281203e+00
membership_s12   0.000000  7.432477e-01
membership_s13   0.000000 -2.154869e+00
membership_s14   0.000000 -2.040531e+00
membership_s16   0.000000  5.293604e-01
membership_s17   0.000000 -2.253150e+00
membership_s18   0.000000  1.419019e+00
membership_s19   0.000000  3.896854e-01
membership_s20   0.000000 -5.450402e-01
membership_s21   0.000000  3.957422e-02
membership_s22   0.000000 -1.569966e+00
membership_s23   0.000000  2.285263e-01
membership_s24   0.000000 -1.941647e+00
membership_s25   0.000000 -2.166552e+00
membership_s26   0.000000  6.114176e-01
membership_s27   0.000000 -1.564761e+00
membership_s28   0.000000 -2.106750e+00
membership_s30   0.000000 -1.976303e+00
membership_s31   0.000000  9.377042e-01
membership_s32   0.000000  9.417583e-01
membership_s33   0.000000  4.512026e-01
membership_s34   0.000000 -8.526067e-01
membership_s35   0.000000 -1.447081e+00
membership_s36   0.000000 -1.582691e+00
membership_s37   0.000000  7.614869e-01
membership_s38   0.000000 -2.787344e-02
adhesion         0.000000  1.684325e-04
cohesion         0.000000 -1.890176e-04
inner            0.000000  4.668461e-05
outer            0.000000  2.560026e-06
ioratio          0.000000 -1.492089e-02
comsize          0.000000 -3.177843e-04
[1] "Dataset: all_TnotC Model GBM, run: 5 of 10 2015-06-08 08:37:21"
Iter   TrainDeviance   ValidDeviance   StepSize   Improve
     1        0.1177             nan     0.0100   -0.0000
     2        0.1171             nan     0.0100   -0.0000
     3        0.1164             nan     0.0100   -0.0000
     4        0.1157             nan     0.0100    0.0001
     5        0.1153             nan     0.0100   -0.0000
     6        0.1141             nan     0.0100   -0.0000
     7        0.1137             nan     0.0100    0.0000
     8        0.1130             nan     0.0100    0.0001
     9        0.1126             nan     0.0100    0.0001
    10        0.1123             nan     0.0100   -0.0000
    20        0.1085             nan     0.0100    0.0000
    40        0.1021             nan     0.0100   -0.0000
    60        0.0965             nan     0.0100    0.0000
    80        0.0923             nan     0.0100    0.0000
   100        0.0886             nan     0.0100   -0.0000
   120        0.0857             nan     0.0100   -0.0000
   140        0.0818             nan     0.0100   -0.0000
   160        0.0786             nan     0.0100   -0.0000
   180        0.0755             nan     0.0100   -0.0000
   195        0.0735             nan     0.0100   -0.0000

[1] "GBM variable coefficients"
                            var     rel.inf
ratio5                   ratio5 7.876838124
ratio2                   ratio2 6.274724539
V1                           V1 6.195135711
outer                     outer 3.755836358
knn                         knn 3.519929476
bigcom18               bigcom18 3.009238162
graph13                 graph13 2.996473799
inner                     inner 2.810906300
V2                           V2 2.469687752
ratio1                   ratio1 2.336552307
comsize                 comsize 1.874915810
graph6                   graph6 1.844004779
adhesion               adhesion 1.766111593
fourth                   fourth 1.672228518
graph1                   graph1 1.652525763
spin_vertex         spin_vertex 1.629078043
walktrap_vertex walktrap_vertex 1.595194919
pagerank               pagerank 1.459796558
graph19                 graph19 1.327376949
orbit20                 orbit20 1.302222192
bigcom65               bigcom65 1.291102326
bigcom370             bigcom370 1.260873141
graph15                 graph15 1.250448560
orbit5                   orbit5 1.238115623
bigcom276             bigcom276 1.140011310
graph5                   graph5 1.138626874
bet                         bet 1.123673349
orbit19                 orbit19 1.109631036
orbit50                 orbit50 1.037482169
ecc                         ecc 0.958679446
graph16                 graph16 0.943849437
bigcom255             bigcom255 0.936594408
graph11                 graph11 0.922463953
ratio6                   ratio6 0.913649761
cohesion               cohesion 0.868314633
graph17                 graph17 0.811294370
orbit35                 orbit35 0.800460263
constraint           constraint 0.754786193
bigcom345             bigcom345 0.737706534
ratio3                   ratio3 0.731269947
orbit31                 orbit31 0.700958030
bigcom33               bigcom33 0.696556049
orbit17                 orbit17 0.693580396
orbit36                 orbit36 0.635694209
orbit18                 orbit18 0.622463411
bigcom82               bigcom82 0.589849857
graph4                   graph4 0.578727883
hubscore               hubscore 0.578484138
graph10                 graph10 0.554583362
graph3                   graph3 0.536534273
orbit16                 orbit16 0.525221791
orbit63                 orbit63 0.504330440
graph23                 graph23 0.478590437
graph12                 graph12 0.472280903
graph14                 graph14 0.461831382
graph0                   graph0 0.442725744
ioratio                 ioratio 0.441880154
orbit27                 orbit27 0.429618255
orbit43                 orbit43 0.405036404
graph9                   graph9 0.389535549
orbit65                 orbit65 0.384443697
orbit45                 orbit45 0.378643945
membership_s31   membership_s31 0.378184195
orbit51                 orbit51 0.368630007
orbit4                   orbit4 0.358150048
graph20                 graph20 0.355543101
orbit15                 orbit15 0.337651967
bigcom88               bigcom88 0.334968076
third                     third 0.329901562
sixth                     sixth 0.327280767
orbit25                 orbit25 0.315663417
bigcom62               bigcom62 0.311362486
orbit64                 orbit64 0.306007936
bigcom295             bigcom295 0.296432970
graph21                 graph21 0.290720643
orbit22                 orbit22 0.290081060
orbit39                 orbit39 0.283487827
ratio4                   ratio4 0.266471114
orbit56                 orbit56 0.265684226
fifth                     fifth 0.259485219
orbit49                 orbit49 0.250333015
upto_sixth           upto_sixth 0.250265089
membership_s12   membership_s12 0.248023395
graph2                   graph2 0.242740901
membership_s33   membership_s33 0.240712833
orbit41                 orbit41 0.228948675
orbit60                 orbit60 0.202442071
membership_s37   membership_s37 0.199901620
orbit9                   orbit9 0.185168418
bigcom2                 bigcom2 0.183308143
trans                     trans 0.177880086
orbit37                 orbit37 0.175935025
graph7                   graph7 0.160713685
orbit6                   orbit6 0.157243850
orbit24                 orbit24 0.156674282
upto_fifth           upto_fifth 0.152414024
orbit11                 orbit11 0.151305140
close                     close 0.146615180
orbit21                 orbit21 0.144200036
orbit30                 orbit30 0.136334973
orbit28                 orbit28 0.130506845
second                   second 0.119314461
bigcom79               bigcom79 0.119236183
graph27                 graph27 0.107264728
graph18                 graph18 0.096691599
orbit1                   orbit1 0.096277651
selfinter             selfinter 0.090439433
bigcom10               bigcom10 0.086286341
orbit32                 orbit32 0.077626884
graph25                 graph25 0.073294266
orbit44                 orbit44 0.071897599
coreness               coreness 0.071362731
membership_s26   membership_s26 0.069840269
orbit29                 orbit29 0.058653598
orbit52                 orbit52 0.058627621
membership_s16   membership_s16 0.053047089
membership_s38   membership_s38 0.045472260
membership_s20   membership_s20 0.042311504
orbit46                 orbit46 0.039688079
orbit69                 orbit69 0.038765738
orbit54                 orbit54 0.034197143
membership_s8     membership_s8 0.031344235
graph26                 graph26 0.025880377
orbit10                 orbit10 0.023974413
bigcom9                 bigcom9 0.016105525
orbit12                 orbit12 0.009094413
bigcom48               bigcom48 0.006550659
graph8                   graph8 0.000000000
graph22                 graph22 0.000000000
graph24                 graph24 0.000000000
graph28                 graph28 0.000000000
graph29                 graph29 0.000000000
orbit0                   orbit0 0.000000000
orbit2                   orbit2 0.000000000
orbit3                   orbit3 0.000000000
orbit7                   orbit7 0.000000000
orbit8                   orbit8 0.000000000
orbit13                 orbit13 0.000000000
orbit14                 orbit14 0.000000000
orbit23                 orbit23 0.000000000
orbit26                 orbit26 0.000000000
orbit33                 orbit33 0.000000000
orbit34                 orbit34 0.000000000
orbit38                 orbit38 0.000000000
orbit40                 orbit40 0.000000000
orbit42                 orbit42 0.000000000
orbit47                 orbit47 0.000000000
orbit48                 orbit48 0.000000000
orbit53                 orbit53 0.000000000
orbit55                 orbit55 0.000000000
orbit57                 orbit57 0.000000000
orbit58                 orbit58 0.000000000
orbit59                 orbit59 0.000000000
orbit61                 orbit61 0.000000000
orbit62                 orbit62 0.000000000
orbit66                 orbit66 0.000000000
orbit67                 orbit67 0.000000000
orbit68                 orbit68 0.000000000
orbit70                 orbit70 0.000000000
orbit71                 orbit71 0.000000000
orbit72                 orbit72 0.000000000
AP                           AP 0.000000000
eccrad                   eccrad 0.000000000
first                     first 0.000000000
evcent                   evcent 0.000000000
upto_second         upto_second 0.000000000
upto_third           upto_third 0.000000000
upto_fourth         upto_fourth 0.000000000
bigcom1                 bigcom1 0.000000000
bigcom3                 bigcom3 0.000000000
bigcom4                 bigcom4 0.000000000
bigcom5                 bigcom5 0.000000000
bigcom6                 bigcom6 0.000000000
bigcom8                 bigcom8 0.000000000
bigcom11               bigcom11 0.000000000
bigcom12               bigcom12 0.000000000
bigcom13               bigcom13 0.000000000
bigcom14               bigcom14 0.000000000
bigcom15               bigcom15 0.000000000
bigcom16               bigcom16 0.000000000
bigcom17               bigcom17 0.000000000
bigcom21               bigcom21 0.000000000
bigcom22               bigcom22 0.000000000
bigcom23               bigcom23 0.000000000
bigcom24               bigcom24 0.000000000
bigcom25               bigcom25 0.000000000
bigcom26               bigcom26 0.000000000
bigcom27               bigcom27 0.000000000
bigcom29               bigcom29 0.000000000
bigcom31               bigcom31 0.000000000
bigcom34               bigcom34 0.000000000
bigcom35               bigcom35 0.000000000
bigcom36               bigcom36 0.000000000
bigcom39               bigcom39 0.000000000
bigcom40               bigcom40 0.000000000
bigcom43               bigcom43 0.000000000
bigcom46               bigcom46 0.000000000
bigcom49               bigcom49 0.000000000
bigcom50               bigcom50 0.000000000
bigcom52               bigcom52 0.000000000
bigcom54               bigcom54 0.000000000
bigcom56               bigcom56 0.000000000
bigcom57               bigcom57 0.000000000
bigcom58               bigcom58 0.000000000
bigcom63               bigcom63 0.000000000
bigcom64               bigcom64 0.000000000
bigcom66               bigcom66 0.000000000
bigcom68               bigcom68 0.000000000
bigcom69               bigcom69 0.000000000
bigcom70               bigcom70 0.000000000
bigcom71               bigcom71 0.000000000
bigcom72               bigcom72 0.000000000
bigcom77               bigcom77 0.000000000
bigcom80               bigcom80 0.000000000
bigcom83               bigcom83 0.000000000
bigcom86               bigcom86 0.000000000
bigcom87               bigcom87 0.000000000
bigcom90               bigcom90 0.000000000
bigcom92               bigcom92 0.000000000
bigcom94               bigcom94 0.000000000
bigcom96               bigcom96 0.000000000
bigcom98               bigcom98 0.000000000
bigcom99               bigcom99 0.000000000
bigcom100             bigcom100 0.000000000
bigcom102             bigcom102 0.000000000
bigcom103             bigcom103 0.000000000
bigcom104             bigcom104 0.000000000
bigcom107             bigcom107 0.000000000
bigcom108             bigcom108 0.000000000
bigcom109             bigcom109 0.000000000
bigcom110             bigcom110 0.000000000
bigcom125             bigcom125 0.000000000
bigcom133             bigcom133 0.000000000
bigcom141             bigcom141 0.000000000
bigcom142             bigcom142 0.000000000
bigcom143             bigcom143 0.000000000
bigcom145             bigcom145 0.000000000
bigcom158             bigcom158 0.000000000
bigcom162             bigcom162 0.000000000
bigcom177             bigcom177 0.000000000
bigcom194             bigcom194 0.000000000
bigcom208             bigcom208 0.000000000
bigcom220             bigcom220 0.000000000
bigcom227             bigcom227 0.000000000
bigcom229             bigcom229 0.000000000
bigcom247             bigcom247 0.000000000
bigcom252             bigcom252 0.000000000
bigcom258             bigcom258 0.000000000
bigcom266             bigcom266 0.000000000
bigcom269             bigcom269 0.000000000
bigcom273             bigcom273 0.000000000
bigcom274             bigcom274 0.000000000
bigcom284             bigcom284 0.000000000
bigcom290             bigcom290 0.000000000
bigcom292             bigcom292 0.000000000
bigcom294             bigcom294 0.000000000
bigcom296             bigcom296 0.000000000
bigcom297             bigcom297 0.000000000
bigcom302             bigcom302 0.000000000
bigcom303             bigcom303 0.000000000
bigcom307             bigcom307 0.000000000
bigcom311             bigcom311 0.000000000
bigcom313             bigcom313 0.000000000
bigcom318             bigcom318 0.000000000
bigcom326             bigcom326 0.000000000
bigcom332             bigcom332 0.000000000
bigcom340             bigcom340 0.000000000
bigcom341             bigcom341 0.000000000
bigcom347             bigcom347 0.000000000
bigcom360             bigcom360 0.000000000
bigcom365             bigcom365 0.000000000
bigcom366             bigcom366 0.000000000
bigcom387             bigcom387 0.000000000
bigcom390             bigcom390 0.000000000
bigcom398             bigcom398 0.000000000
bigcom408             bigcom408 0.000000000
bigcom417             bigcom417 0.000000000
bigcom419             bigcom419 0.000000000
bigcom424             bigcom424 0.000000000
bigcom441             bigcom441 0.000000000
bigcom445             bigcom445 0.000000000
bigcom468             bigcom468 0.000000000
membership_s1     membership_s1 0.000000000
membership_s3     membership_s3 0.000000000
membership_s4     membership_s4 0.000000000
membership_s5     membership_s5 0.000000000
membership_s6     membership_s6 0.000000000
membership_s7     membership_s7 0.000000000
membership_s9     membership_s9 0.000000000
membership_s10   membership_s10 0.000000000
membership_s11   membership_s11 0.000000000
membership_s13   membership_s13 0.000000000
membership_s14   membership_s14 0.000000000
membership_s17   membership_s17 0.000000000
membership_s18   membership_s18 0.000000000
membership_s19   membership_s19 0.000000000
membership_s21   membership_s21 0.000000000
membership_s22   membership_s22 0.000000000
membership_s23   membership_s23 0.000000000
membership_s24   membership_s24 0.000000000
membership_s25   membership_s25 0.000000000
membership_s27   membership_s27 0.000000000
membership_s28   membership_s28 0.000000000
membership_s30   membership_s30 0.000000000
membership_s32   membership_s32 0.000000000
membership_s34   membership_s34 0.000000000
membership_s35   membership_s35 0.000000000
membership_s36   membership_s36 0.000000000
[1] "Dataset: all_TnotC Model RF, run: 5 of 10 2015-06-08 08:39:20"
     |      Out-of-bag   |
Tree |      MSE  %Var(y) |
   1 |   0.0261   246.09 |
   2 |   0.0235   221.60 |
   3 |   0.0205   193.31 |
   4 |  0.01902   179.35 |
   5 |  0.01786   168.38 |
   6 |  0.01698   160.13 |
   7 |  0.01599   150.78 |
   8 |  0.01556   146.73 |
   9 |  0.01537   144.99 |
  10 |  0.01461   137.77 |
  11 |  0.01428   134.68 |
  12 |  0.01403   132.29 |
  13 |  0.01379   130.02 |
  14 |  0.01357   127.95 |
  15 |  0.01342   126.60 |
  16 |  0.01335   125.92 |
  17 |  0.01329   125.34 |
  18 |  0.01321   124.60 |
  19 |  0.01288   121.49 |
  20 |  0.01284   121.07 |
  21 |  0.01279   120.57 |
  22 |   0.0127   119.76 |
  23 |  0.01262   119.00 |
  24 |  0.01256   118.47 |
  25 |  0.01256   118.42 |
  26 |  0.01246   117.49 |
  27 |  0.01238   116.72 |
  28 |  0.01231   116.06 |
  29 |   0.0123   116.01 |
  30 |  0.01228   115.83 |
  31 |  0.01225   115.56 |
  32 |  0.01222   115.23 |
  33 |  0.01222   115.26 |
  34 |   0.0122   115.09 |
  35 |  0.01212   114.33 |
  36 |  0.01214   114.52 |
  37 |  0.01214   114.53 |
  38 |  0.01212   114.29 |
  39 |   0.0121   114.09 |
  40 |  0.01209   114.00 |
  41 |  0.01206   113.74 |
  42 |  0.01201   113.25 |
  43 |  0.01201   113.30 |
  44 |  0.01201   113.24 |
  45 |  0.01202   113.32 |
  46 |    0.012   113.16 |
  47 |  0.01199   113.10 |
  48 |  0.01196   112.83 |
  49 |  0.01194   112.61 |
  50 |  0.01193   112.46 |
  51 |  0.01188   112.05 |
  52 |  0.01187   111.98 |
  53 |  0.01186   111.84 |
  54 |  0.01184   111.67 |
  55 |  0.01183   111.60 |
  56 |  0.01183   111.52 |
  57 |   0.0118   111.29 |
  58 |   0.0118   111.26 |
  59 |  0.01178   111.11 |
  60 |  0.01178   111.06 |
  61 |  0.01177   111.01 |
  62 |  0.01177   111.00 |
  63 |  0.01178   111.05 |
  64 |  0.01176   110.95 |
  65 |  0.01175   110.83 |
  66 |  0.01176   110.89 |
  67 |  0.01173   110.65 |
  68 |  0.01172   110.56 |
  69 |  0.01173   110.65 |
  70 |  0.01171   110.44 |
  71 |  0.01171   110.38 |
  72 |  0.01169   110.27 |
  73 |  0.01168   110.16 |
  74 |  0.01166   109.96 |
  75 |  0.01166   109.99 |
  76 |  0.01166   109.92 |
  77 |  0.01165   109.85 |
  78 |  0.01163   109.70 |
  79 |  0.01163   109.68 |
  80 |  0.01162   109.62 |
  81 |  0.01162   109.54 |
  82 |  0.01161   109.47 |
  83 |  0.01161   109.47 |
  84 |   0.0116   109.40 |
  85 |  0.01161   109.44 |
  86 |   0.0116   109.36 |
  87 |   0.0116   109.41 |
  88 |   0.0116   109.41 |
  89 |   0.0116   109.44 |
  90 |   0.0116   109.41 |
  91 |  0.01161   109.44 |
  92 |   0.0116   109.38 |
  93 |  0.01159   109.29 |
  94 |   0.0116   109.37 |
  95 |  0.01158   109.23 |
  96 |  0.01157   109.16 |
  97 |  0.01157   109.07 |
  98 |  0.01157   109.09 |
  99 |  0.01156   109.03 |
 100 |  0.01155   108.94 |
[1] "Random Forest variable coefficients"
                      %IncMSE IncNodePurity
graph5           3.171108e-03  3.557743e-01
graph6           5.580422e-03  5.807953e-01
graph7           4.424358e-04  1.786948e-01
graph8           6.797368e-05  3.138777e-02
graph9           5.270255e-03  5.439242e-01
graph10          5.235996e-03  7.372544e-01
graph11          4.331175e-03  8.526272e-01
graph12          3.286853e-03  9.858998e-01
graph13          5.191128e-03  8.343154e-01
graph14          5.235198e-03  6.475179e-01
graph15          2.309901e-03  4.417209e-01
graph16          7.587009e-03  5.732573e-01
graph17          6.160601e-03  7.430508e-01
graph18          3.244174e-03  4.215004e-01
graph19          5.685853e-03  1.123956e+00
graph20          2.237606e-03  4.239207e-01
graph21          1.840152e-03  3.199907e-01
graph22          6.830598e-04  1.902154e-01
graph23          1.232450e-03  5.846221e-01
graph24          4.618126e-04  2.015615e-01
graph25          6.314507e-05  1.223876e-01
graph26          4.759629e-04  1.624070e-01
graph27          3.257451e-05  8.034143e-02
graph28          9.711432e-05  2.860476e-02
graph29          7.765919e-05  5.273064e-03
orbit0           5.438014e-04  2.735519e-01
orbit1           1.879039e-03  5.575165e-01
orbit2           1.601478e-04  9.182197e-02
orbit3           2.623353e-04  7.319316e-02
orbit4           3.432935e-03  4.193399e-01
orbit5           3.264752e-03  4.385577e-01
orbit6           6.281483e-03  6.449752e-01
orbit7           6.623288e-04  1.808302e-01
orbit8           1.133765e-03  3.760538e-01
orbit9           3.952645e-03  5.335505e-01
orbit10          1.277071e-03  1.718215e-01
orbit11          1.935307e-04  1.018301e-01
orbit12          2.715563e-04  1.747956e-01
orbit13          1.486114e-04  7.391376e-02
orbit14          3.819246e-05  1.147474e-02
orbit15          3.793096e-03  5.370183e-01
orbit16          3.903009e-03  6.334616e-01
orbit17          3.445894e-03  5.985933e-01
orbit18          4.458435e-03  8.282783e-01
orbit19          6.715936e-03  7.414342e-01
orbit20          7.127767e-03  4.944713e-01
orbit21          1.227903e-03  3.221780e-01
orbit22          7.068364e-03  8.780797e-01
orbit23          1.766558e-04  1.119137e-01
orbit24          4.919554e-03  9.286667e-01
orbit25          1.267564e-03  2.202791e-01
orbit26          1.097115e-04  1.970277e-01
orbit27          5.748772e-03  1.028617e+00
orbit28          3.596928e-03  6.544457e-01
orbit29          1.772033e-03  3.497369e-01
orbit30          1.366705e-03  2.780819e-01
orbit31          1.649433e-02  1.110044e+00
orbit32          1.519621e-03  3.232309e-01
orbit33          4.325551e-04  1.042346e-01
orbit34          1.928939e-03  3.620682e-01
orbit35          1.840903e-02  1.432448e+00
orbit36          2.636328e-03  3.767590e-01
orbit37          4.478080e-03  3.991279e-01
orbit38          4.907806e-04  3.059626e-01
orbit39          8.490243e-03  8.717847e-01
orbit40          4.325351e-04  1.466374e-01
orbit41          6.856841e-04  1.486479e-01
orbit42          2.925643e-04  9.548482e-02
orbit43          3.018469e-03  4.265594e-01
orbit44          3.293196e-04  5.902790e-02
orbit45          5.393502e-03  1.126847e+00
orbit46          1.139761e-03  1.669183e-01
orbit47          4.793731e-04  1.955958e-01
orbit48          6.306416e-04  1.231963e-01
orbit49          3.285718e-03  3.023236e-01
orbit50          1.268610e-03  3.251163e-01
orbit51          1.750313e-03  3.308159e-01
orbit52          5.735559e-04  2.595842e-01
orbit53          2.410895e-04  1.436450e-01
orbit54          2.661562e-04  1.862034e-01
orbit55          1.375659e-04  4.802813e-02
orbit56          4.839372e-03  6.444475e-01
orbit57          1.943761e-04  9.543533e-02
orbit58         -1.324869e-06  3.149471e-02
orbit59          2.051164e-03  1.781728e-01
orbit60          1.227763e-04  5.530407e-02
orbit61          5.990133e-05  1.695386e-02
orbit62          9.999187e-04  3.169865e-01
orbit63          1.819086e-04  9.169109e-02
orbit64          2.558578e-03  2.123098e-01
orbit65          5.854483e-05  1.087918e-01
orbit66          2.569458e-04  1.474991e-01
orbit67          1.560469e-05  3.781132e-02
orbit68          3.437844e-07  1.155316e-02
orbit69          3.180726e-04  1.999050e-01
orbit70         -4.258699e-06  3.408133e-02
orbit71          8.312483e-05  3.965487e-02
orbit72          7.710215e-05  3.925576e-02
AP               2.267918e-05  4.528035e-02
bet              1.004281e-03  8.089563e-01
ecc              2.243993e-04  3.128085e-01
eccrad           2.165104e-04  3.118599e-01
close            1.868203e-03  5.657012e-01
constraint       1.111409e-03  5.266405e-01
coreness         3.692523e-03  2.675179e-01
knn              6.393835e-03  1.763072e+00
hubscore         3.580942e-03  8.085351e-01
pagerank         3.761907e-03  1.695452e+00
trans            7.222719e-04  5.501835e-01
first            8.665752e-05  2.116462e-01
second           1.304932e-03  7.899830e-01
third            6.449743e-03  6.267666e-01
fourth           2.607279e-03  1.163672e+00
fifth            8.739231e-04  6.248018e-01
sixth            2.463025e-03  5.825782e-01
selfinter        6.342581e-05  2.032172e-01
V1               4.074255e-03  2.658425e+00
V2               4.171834e-03  3.153936e+00
evcent           3.347946e-03  3.726960e-01
upto_second      3.003964e-03  4.604986e-01
upto_third       2.226264e-03  4.300962e-01
upto_fourth      7.335173e-04  4.942332e-01
upto_fifth       2.650951e-03  5.022971e-01
upto_sixth       1.435088e-03  4.405028e-01
ratio1           3.881186e-03  1.341781e+00
ratio2           9.386949e-03  2.555845e+00
ratio3           5.987720e-03  8.781624e-01
ratio4           1.512297e-03  7.094481e-01
ratio5           7.380722e-03  2.454750e+00
ratio6           1.522435e-03  8.350599e-01
walktrap_vertex  1.498051e-03  1.187353e+00
bigcom1          4.980724e-05  4.793927e-02
bigcom2          1.831500e-04  1.072304e-01
bigcom3          0.000000e+00  2.168404e-21
bigcom4          2.355672e-04  3.538718e-01
bigcom5          0.000000e+00  1.084202e-21
bigcom6          0.000000e+00  0.000000e+00
bigcom8          0.000000e+00  1.517883e-20
bigcom9         -1.193893e-05  6.208766e-02
bigcom10         8.562045e-05  2.898637e-01
bigcom11         0.000000e+00  0.000000e+00
bigcom12        -1.385132e-05  2.984078e-02
bigcom13         0.000000e+00  0.000000e+00
bigcom14         0.000000e+00  0.000000e+00
bigcom15         0.000000e+00  0.000000e+00
bigcom16         0.000000e+00  2.168404e-21
bigcom17         0.000000e+00  0.000000e+00
bigcom18         5.596108e-04  6.947429e-01
bigcom21         0.000000e+00  0.000000e+00
bigcom22         0.000000e+00  0.000000e+00
bigcom23         0.000000e+00  0.000000e+00
bigcom24         0.000000e+00  1.084202e-21
bigcom25         8.383436e-06  4.056420e-02
bigcom26         0.000000e+00  0.000000e+00
bigcom27         0.000000e+00  1.084202e-21
bigcom29         0.000000e+00  4.336809e-21
bigcom31         0.000000e+00  0.000000e+00
bigcom33         1.755650e-04  5.377745e-01
bigcom34         0.000000e+00  9.757820e-21
bigcom35         0.000000e+00  0.000000e+00
bigcom36         0.000000e+00  0.000000e+00
bigcom39         0.000000e+00  4.336809e-21
bigcom40         0.000000e+00  0.000000e+00
bigcom43         0.000000e+00  0.000000e+00
bigcom46         0.000000e+00  0.000000e+00
bigcom48         2.549236e-05  6.578975e-02
bigcom49         0.000000e+00  0.000000e+00
bigcom50         0.000000e+00  0.000000e+00
bigcom52         0.000000e+00  0.000000e+00
bigcom54         0.000000e+00  1.084202e-21
bigcom56         0.000000e+00  1.084202e-21
bigcom57         0.000000e+00  1.084202e-21
bigcom58         0.000000e+00  0.000000e+00
bigcom62         2.540247e-05  2.193813e-01
bigcom63         0.000000e+00  0.000000e+00
bigcom64         0.000000e+00  0.000000e+00
bigcom65         3.558007e-05  3.793360e-01
bigcom66         0.000000e+00  0.000000e+00
bigcom68         0.000000e+00  0.000000e+00
bigcom69         0.000000e+00  0.000000e+00
bigcom70         0.000000e+00  4.336809e-21
bigcom71         0.000000e+00  2.168404e-21
bigcom72         0.000000e+00  0.000000e+00
bigcom77         0.000000e+00  0.000000e+00
bigcom79        -1.170320e-05  1.394222e-01
bigcom80         0.000000e+00  0.000000e+00
bigcom82        -1.766439e-05  1.835063e-01
bigcom83         0.000000e+00  0.000000e+00
bigcom86         0.000000e+00  0.000000e+00
bigcom87         0.000000e+00  0.000000e+00
bigcom88         1.391059e-04  2.218261e-01
bigcom90         0.000000e+00  1.084202e-21
bigcom92         0.000000e+00  0.000000e+00
bigcom94         0.000000e+00  0.000000e+00
bigcom96         0.000000e+00  0.000000e+00
bigcom98         0.000000e+00  0.000000e+00
bigcom99         0.000000e+00  4.336809e-21
bigcom100        0.000000e+00  0.000000e+00
bigcom102        0.000000e+00  0.000000e+00
bigcom103        0.000000e+00  0.000000e+00
bigcom104        0.000000e+00  0.000000e+00
bigcom107        0.000000e+00  0.000000e+00
bigcom108        0.000000e+00  1.084202e-21
bigcom109        0.000000e+00  1.084202e-21
bigcom110        0.000000e+00  0.000000e+00
bigcom125        0.000000e+00  0.000000e+00
bigcom133        0.000000e+00  0.000000e+00
bigcom141        0.000000e+00  0.000000e+00
bigcom142        0.000000e+00  0.000000e+00
bigcom143        0.000000e+00  1.084202e-21
bigcom145        0.000000e+00  0.000000e+00
bigcom158        0.000000e+00  0.000000e+00
bigcom162        0.000000e+00  0.000000e+00
bigcom177        0.000000e+00  0.000000e+00
bigcom194        0.000000e+00  0.000000e+00
bigcom208        0.000000e+00  0.000000e+00
bigcom220        0.000000e+00  0.000000e+00
bigcom227        0.000000e+00  0.000000e+00
bigcom229        0.000000e+00  0.000000e+00
bigcom247        0.000000e+00  1.084202e-21
bigcom252        0.000000e+00  0.000000e+00
bigcom255       -2.428758e-05  3.205889e-01
bigcom258        0.000000e+00  0.000000e+00
bigcom266        0.000000e+00  0.000000e+00
bigcom269        0.000000e+00  0.000000e+00
bigcom273        0.000000e+00  0.000000e+00
bigcom274        0.000000e+00  0.000000e+00
bigcom276       -4.376524e-06  4.571203e-01
bigcom284        0.000000e+00  0.000000e+00
bigcom290        0.000000e+00  4.336809e-21
bigcom292        0.000000e+00  0.000000e+00
bigcom294        0.000000e+00  0.000000e+00
bigcom295        3.543082e-05  2.628339e-01
bigcom296        0.000000e+00  0.000000e+00
bigcom297        0.000000e+00  0.000000e+00
bigcom302        0.000000e+00  5.421011e-21
bigcom303        8.289583e-06  9.375000e-03
bigcom307        0.000000e+00  0.000000e+00
bigcom311        0.000000e+00  0.000000e+00
bigcom313        0.000000e+00  0.000000e+00
bigcom318        0.000000e+00  0.000000e+00
bigcom326        0.000000e+00  0.000000e+00
bigcom332        0.000000e+00  0.000000e+00
bigcom340        0.000000e+00  0.000000e+00
bigcom341        0.000000e+00  1.084202e-21
bigcom345       -1.615823e-05  6.217527e-01
bigcom347        0.000000e+00  0.000000e+00
bigcom360        0.000000e+00  0.000000e+00
bigcom365        0.000000e+00  1.084202e-21
bigcom366        0.000000e+00  0.000000e+00
bigcom370        1.360448e-06  4.807167e-01
bigcom387        0.000000e+00  0.000000e+00
bigcom390        0.000000e+00  0.000000e+00
bigcom398        0.000000e+00  0.000000e+00
bigcom408        0.000000e+00  0.000000e+00
bigcom417        0.000000e+00  4.336809e-21
bigcom419        0.000000e+00  0.000000e+00
bigcom424        0.000000e+00  0.000000e+00
bigcom441        0.000000e+00  0.000000e+00
bigcom445        0.000000e+00  0.000000e+00
bigcom468        0.000000e+00  0.000000e+00
spin_vertex      1.177070e-03  1.320130e+00
membership_s1    0.000000e+00  0.000000e+00
membership_s3   -1.094727e-05  3.208446e-02
membership_s4    9.568788e-06  1.867726e-01
membership_s5    0.000000e+00  0.000000e+00
membership_s6    0.000000e+00  4.336809e-21
membership_s7    0.000000e+00  0.000000e+00
membership_s8    7.780066e-05  1.941957e-01
membership_s9    0.000000e+00  4.336809e-21
membership_s10   1.055825e-04  2.361663e-01
membership_s11   0.000000e+00  2.168404e-21
membership_s12   2.755639e-04  5.172599e-01
membership_s13   0.000000e+00  0.000000e+00
membership_s14   0.000000e+00  1.084202e-21
membership_s16   9.727512e-06  1.901773e-01
membership_s17   0.000000e+00  4.336809e-21
membership_s18   0.000000e+00  0.000000e+00
membership_s19   2.059174e-05  3.820185e-02
membership_s20   1.807199e-04  1.384133e-01
membership_s21  -8.767705e-06  7.227266e-02
membership_s22   0.000000e+00  0.000000e+00
membership_s23   5.518885e-06  1.224045e-01
membership_s24   0.000000e+00  0.000000e+00
membership_s25   0.000000e+00  0.000000e+00
membership_s26   5.561440e-05  1.345423e-01
membership_s27   0.000000e+00  0.000000e+00
membership_s28   0.000000e+00  7.575758e-03
membership_s30   0.000000e+00  4.336809e-21
membership_s31  -3.273961e-05  9.257918e-02
membership_s32   6.156190e-06  1.241161e-01
membership_s33   2.335294e-04  3.354876e-01
membership_s34   0.000000e+00  0.000000e+00
membership_s35   0.000000e+00  0.000000e+00
membership_s36   0.000000e+00  0.000000e+00
membership_s37   1.919125e-05  3.277121e-01
membership_s38   4.980432e-05  1.725717e-01
adhesion         7.442130e-03  1.820027e+00
cohesion         1.014906e-02  1.545157e+00
inner            2.425411e-03  2.155814e+00
outer            2.026662e-03  2.332435e+00
ioratio          5.790701e-03  1.402957e+00
comsize          1.275879e-03  2.146362e+00
[1] "Dataset: all_TnotC Model GLM, run: 5 of 10 2015-06-08 08:43:48"
[1] "glmnet variable coefficients"
                     [,1]          [,2]
(Intercept)     -4.524962 -1.532869e+01
graph0           0.000000  1.808440e-03
graph1           0.000000 -1.172716e-04
graph2           0.000000  0.000000e+00
graph3           0.000000  2.043033e-06
graph4           0.000000 -2.432686e-06
graph5           0.000000  1.832830e-06
graph6           0.000000 -1.526269e-05
graph7           0.000000 -7.893787e-05
graph8           0.000000  9.083041e-04
graph9           0.000000  0.000000e+00
graph10          0.000000  0.000000e+00
graph11          0.000000 -7.485463e-09
graph12          0.000000 -6.835514e-07
graph13          0.000000  1.990524e-06
graph14          0.000000 -7.670957e-08
graph15          0.000000  0.000000e+00
graph16          0.000000 -3.514752e-11
graph17          0.000000  0.000000e+00
graph18          0.000000  0.000000e+00
graph19          0.000000 -5.362073e-06
graph20          0.000000  0.000000e+00
graph21          0.000000  1.608773e-06
graph22          0.000000  0.000000e+00
graph23          0.000000  0.000000e+00
graph24          0.000000  0.000000e+00
graph25          0.000000  2.642950e-05
graph26          0.000000 -7.128278e-06
graph27          0.000000  0.000000e+00
graph28          0.000000 -2.346221e-04
graph29          0.000000  1.019165e-04
orbit0           0.000000  1.934954e-03
orbit1           0.000000 -9.875794e-05
orbit2           0.000000 -1.992514e-04
orbit3           0.000000  0.000000e+00
orbit4           0.000000  2.226537e-05
orbit5           0.000000  1.019993e-06
orbit6           0.000000 -5.857694e-06
orbit7           0.000000 -1.747061e-06
orbit8           0.000000  2.033659e-06
orbit9           0.000000  7.976075e-04
orbit10          0.000000 -8.438482e-05
orbit11          0.000000 -1.662314e-05
orbit12          0.000000 -6.078513e-03
orbit13          0.000000  1.244341e-05
orbit14          0.000000  1.008521e-03
orbit15          0.000000 -2.056154e-06
orbit16          0.000000  1.013853e-07
orbit17          0.000000 -7.797111e-07
orbit18          0.000000  1.760469e-07
orbit19          0.000000  2.462597e-07
orbit20          0.000000  1.928888e-07
orbit21          0.000000 -8.751181e-09
orbit22          0.000000 -7.045827e-08
orbit23          0.000000 -2.492719e-13
orbit24          0.000000 -1.091051e-05
orbit25          0.000000 -3.379572e-06
orbit26          0.000000 -5.826851e-07
orbit27          0.000000  1.590864e-06
orbit28          0.000000  1.057583e-05
orbit29          0.000000  1.166177e-05
orbit30          0.000000  0.000000e+00
orbit31          0.000000  5.567083e-07
orbit32          0.000000 -1.939519e-06
orbit33          0.000000  0.000000e+00
orbit34          0.000000  0.000000e+00
orbit35          0.000000  7.264404e-06
orbit36          0.000000  0.000000e+00
orbit37          0.000000 -6.256987e-06
orbit38          0.000000  0.000000e+00
orbit39          0.000000 -2.241090e-05
orbit40          0.000000  5.867336e-06
orbit41          0.000000  0.000000e+00
orbit42          0.000000  0.000000e+00
orbit43          0.000000  4.684848e-05
orbit44          0.000000 -1.499087e-05
orbit45          0.000000 -1.701787e-04
orbit46          0.000000  1.047214e-06
orbit47          0.000000 -1.093055e-05
orbit48          0.000000 -1.317228e-05
orbit49          0.000000  7.565071e-05
orbit50          0.000000 -6.170525e-07
orbit51          0.000000 -1.686188e-10
orbit52          0.000000  8.717970e-05
orbit53          0.000000  1.951243e-05
orbit54          0.000000  2.061000e-04
orbit55          0.000000  0.000000e+00
orbit56          0.000000  1.300430e-05
orbit57          0.000000  1.222267e-06
orbit58          0.000000 -3.645044e-05
orbit59          0.000000  1.683603e-04
orbit60          0.000000  0.000000e+00
orbit61          0.000000  0.000000e+00
orbit62          0.000000 -6.510420e-04
orbit63          0.000000  2.153801e-04
orbit64          0.000000  0.000000e+00
orbit65          0.000000  7.924267e-06
orbit66          0.000000  0.000000e+00
orbit67          0.000000 -4.871088e-05
orbit68          0.000000  0.000000e+00
orbit69          0.000000  2.065973e-04
orbit70          0.000000 -1.120761e-04
orbit71          0.000000 -4.568994e-04
orbit72          0.000000  1.192465e-04
AP               0.000000 -1.618354e-01
bet              0.000000  3.194324e-08
ecc              0.000000  1.423240e-01
eccrad           0.000000  9.801828e-01
close            0.000000 -3.276866e-01
constraint       0.000000 -1.238468e+00
coreness         0.000000 -3.142789e-03
knn              0.000000 -4.827723e-03
hubscore         0.000000  0.000000e+00
pagerank         0.000000 -3.023749e+00
trans            0.000000  5.312833e-03
first            0.000000  1.049632e-03
second           0.000000 -1.035751e-03
third            0.000000  2.382763e-04
fourth           0.000000 -3.884158e-04
fifth            0.000000  6.831193e-05
sixth            0.000000 -3.020741e-04
selfinter        0.000000 -1.357931e-01
V1               0.000000  2.136401e+00
V2               0.000000  1.078207e+00
evcent           0.000000  0.000000e+00
upto_second      0.000000 -8.095882e-04
upto_third       0.000000  4.381117e-05
upto_fourth      0.000000  0.000000e+00
upto_fifth       0.000000  3.352200e-04
upto_sixth       0.000000  6.660829e-04
ratio1           0.000000  1.181126e-02
ratio2           0.000000  1.086957e-02
ratio3           0.000000  2.522845e-02
ratio4           0.000000 -1.697311e-01
ratio5           0.000000 -1.092378e-03
ratio6           0.000000 -1.351074e-04
walktrap_vertex  0.000000 -2.170225e-01
bigcom1          0.000000 -1.537684e-01
bigcom2          0.000000  3.313052e-01
bigcom3          0.000000 -2.228556e+00
bigcom4          0.000000  3.963530e-01
bigcom5          0.000000 -1.143503e+00
bigcom6          0.000000 -1.828438e+00
bigcom8          0.000000 -1.678160e+00
bigcom9          0.000000  5.858921e-01
bigcom10         0.000000  7.388578e-01
bigcom11         0.000000 -1.406614e+00
bigcom12         0.000000  4.240324e-01
bigcom13         0.000000 -1.990970e+00
bigcom14         0.000000 -1.574729e+00
bigcom15         0.000000 -1.345846e+00
bigcom16         0.000000 -1.608260e+00
bigcom17         0.000000 -1.482414e+00
bigcom18         0.000000  2.169439e+00
bigcom21         0.000000 -1.218697e+00
bigcom22         0.000000 -7.175577e-01
bigcom23         0.000000 -1.908792e+00
bigcom24         0.000000 -1.303290e+00
bigcom25         0.000000 -3.607167e-01
bigcom26         0.000000 -1.834704e+00
bigcom27         0.000000 -1.590466e+00
bigcom29         0.000000 -1.386774e+00
bigcom31         0.000000 -1.752860e+00
bigcom33         0.000000  8.076126e-01
bigcom34         0.000000 -1.843198e+00
bigcom35         0.000000 -8.881526e-01
bigcom36         0.000000  0.000000e+00
bigcom39         0.000000 -1.784462e+00
bigcom40         0.000000 -1.554217e+00
bigcom43         0.000000 -1.778281e+00
bigcom46         0.000000 -1.470167e+00
bigcom48         0.000000  3.723718e-01
bigcom49         0.000000 -1.388137e+00
bigcom50         0.000000 -1.962772e-01
bigcom52         0.000000 -7.931908e-01
bigcom54         0.000000 -1.383322e+00
bigcom56         0.000000 -1.749324e+00
bigcom57         0.000000 -1.431923e+00
bigcom58         0.000000 -1.491671e+00
bigcom62         0.000000  9.404213e-01
bigcom63         0.000000 -5.070631e-01
bigcom64         0.000000 -5.765979e-01
bigcom65         0.000000  1.719340e+00
bigcom66         0.000000  0.000000e+00
bigcom68         0.000000 -1.350340e+00
bigcom69         0.000000 -1.158301e+00
bigcom70         0.000000 -8.902240e-01
bigcom71         0.000000 -8.795188e-01
bigcom72         0.000000 -1.598869e+00
bigcom77         0.000000 -1.480025e+00
bigcom79         0.000000  8.270730e-01
bigcom80         0.000000 -8.741159e-01
bigcom82         0.000000  1.385851e+00
bigcom83         0.000000 -1.480595e-01
bigcom86         0.000000 -9.607174e-01
bigcom87         0.000000 -1.097662e+00
bigcom88         0.000000  1.218150e+00
bigcom90         0.000000 -1.312965e+00
bigcom92         0.000000  0.000000e+00
bigcom94         0.000000 -1.388052e+00
bigcom96         0.000000 -1.066345e+00
bigcom98         0.000000 -1.590612e+00
bigcom99         0.000000 -1.531203e+00
bigcom100        0.000000 -9.265304e-01
bigcom102        0.000000 -7.953859e-01
bigcom103        0.000000 -4.697545e-01
bigcom104        0.000000 -1.487371e+00
bigcom107        0.000000  0.000000e+00
bigcom108        0.000000  0.000000e+00
bigcom109        0.000000 -1.458065e+00
bigcom110        0.000000 -1.504733e+00
bigcom125        0.000000 -9.805378e-01
bigcom133        0.000000 -1.654434e+00
bigcom141        0.000000 -1.885446e-01
bigcom142        0.000000 -9.102345e-01
bigcom143        0.000000 -1.100051e+00
bigcom145        0.000000 -1.335436e+00
bigcom158        0.000000 -9.290902e-01
bigcom162        0.000000 -1.695427e+00
bigcom177        0.000000 -1.411928e+00
bigcom194        0.000000 -1.274362e+00
bigcom208        0.000000 -9.696009e-01
bigcom220        0.000000 -1.143688e+00
bigcom227        0.000000  0.000000e+00
bigcom229        0.000000 -7.492169e-01
bigcom247        0.000000 -1.593078e-03
bigcom252        0.000000 -1.468018e+00
bigcom255        0.000000  1.814074e+00
bigcom258        0.000000 -1.742960e+00
bigcom266        0.000000 -1.032665e+00
bigcom269        0.000000 -1.024222e+00
bigcom273        0.000000 -9.004080e-01
bigcom274        0.000000 -1.418784e+00
bigcom276        0.000000  2.794564e+00
bigcom284        0.000000 -9.249990e-01
bigcom290        0.000000 -1.269849e+00
bigcom292        0.000000 -1.025265e+00
bigcom294        0.000000 -1.460881e+00
bigcom295        0.000000  1.735665e+00
bigcom296        0.000000 -1.544754e+00
bigcom297        0.000000 -1.596181e+00
bigcom302        0.000000 -1.224454e+00
bigcom303        0.000000 -1.771305e+00
bigcom307        0.000000 -5.097400e-03
bigcom311        0.000000 -1.131078e+00
bigcom313        0.000000 -1.276747e+00
bigcom318        0.000000 -1.576821e+00
bigcom326        0.000000 -1.475499e+00
bigcom332        0.000000 -6.311059e-01
bigcom340        0.000000  0.000000e+00
bigcom341        0.000000 -1.192919e+00
bigcom345        0.000000  3.355714e+00
bigcom347        0.000000 -1.216051e-02
bigcom360        0.000000 -1.697325e+00
bigcom365        0.000000 -9.689485e-01
bigcom366        0.000000 -1.229444e+00
bigcom370        0.000000  3.029973e+00
bigcom387        0.000000 -1.150375e+00
bigcom390        0.000000 -1.031145e+00
bigcom398        0.000000 -2.647808e-01
bigcom408        0.000000 -1.425378e+00
bigcom417        0.000000 -1.247312e+00
bigcom419        0.000000 -1.653424e+00
bigcom424        0.000000 -1.329586e+00
bigcom441        0.000000  0.000000e+00
bigcom445        0.000000 -1.536332e+00
bigcom468        0.000000 -1.022950e+00
spin_vertex      0.000000  4.460749e-01
membership_s1    0.000000 -4.437510e-01
membership_s3    0.000000  1.552205e-01
membership_s4    0.000000  1.068950e-02
membership_s5    0.000000 -8.481400e-01
membership_s6    0.000000 -1.186376e+00
membership_s7    0.000000 -1.443003e+00
membership_s8    0.000000  8.963147e-02
membership_s9    0.000000 -1.558177e+00
membership_s10   0.000000 -4.746238e-01
membership_s11   0.000000 -1.727309e+00
membership_s12   0.000000  5.771415e-01
membership_s13   0.000000 -1.432575e+00
membership_s14   0.000000 -1.358145e+00
membership_s16   0.000000  4.249965e-01
membership_s17   0.000000 -1.557494e+00
membership_s18   0.000000 -1.177026e+00
membership_s19   0.000000  2.906646e-01
membership_s20   0.000000 -1.960261e-01
membership_s21   0.000000 -1.666444e-01
membership_s22   0.000000 -9.845147e-01
membership_s23   0.000000  1.095301e-01
membership_s24   0.000000 -1.410041e+00
membership_s25   0.000000 -1.443809e+00
membership_s26   0.000000  4.441746e-01
membership_s27   0.000000 -1.034321e+00
membership_s28   0.000000 -1.311956e+00
membership_s30   0.000000 -1.464253e+00
membership_s31   0.000000  7.361025e-01
membership_s32   0.000000  6.134565e-01
membership_s33   0.000000  3.228872e-01
membership_s34   0.000000 -4.636399e-01
membership_s35   0.000000 -9.179901e-01
membership_s36   0.000000 -7.183110e-01
membership_s37   0.000000  6.294264e-01
membership_s38   0.000000 -5.771256e-02
adhesion         0.000000  2.876008e-05
cohesion         0.000000 -2.200978e-05
inner            0.000000 -1.375087e-06
outer            0.000000  9.634850e-06
ioratio          0.000000  5.301809e-01
comsize          0.000000 -1.359043e-04
[1] "Dataset: all_TnotC Model GBM, run: 6 of 10 2015-06-08 08:45:18"
Iter   TrainDeviance   ValidDeviance   StepSize   Improve
     1        0.1092             nan     0.0100    0.0001
     2        0.1086             nan     0.0100   -0.0000
     3        0.1081             nan     0.0100   -0.0000
     4        0.1077             nan     0.0100   -0.0000
     5        0.1072             nan     0.0100   -0.0000
     6        0.1067             nan     0.0100    0.0000
     7        0.1056             nan     0.0100    0.0001
     8        0.1050             nan     0.0100    0.0001
     9        0.1045             nan     0.0100    0.0000
    10        0.1041             nan     0.0100    0.0000
    20        0.0997             nan     0.0100   -0.0000
    40        0.0938             nan     0.0100   -0.0000
    60        0.0896             nan     0.0100    0.0000
    80        0.0857             nan     0.0100   -0.0000
   100        0.0821             nan     0.0100   -0.0000
   120        0.0782             nan     0.0100   -0.0000
   140        0.0757             nan     0.0100   -0.0000
   160        0.0727             nan     0.0100   -0.0000
   180        0.0704             nan     0.0100   -0.0000
   195        0.0687             nan     0.0100   -0.0000

[1] "GBM variable coefficients"
                            var     rel.inf
V1                           V1 7.914864167
ratio2                   ratio2 7.558150736
ratio5                   ratio5 6.118699200
V2                           V2 5.475252477
inner                     inner 3.094611124
comsize                 comsize 3.070388766
bigcom18               bigcom18 2.501391044
graph19                 graph19 2.330703289
knn                         knn 2.218016755
adhesion               adhesion 2.136299533
walktrap_vertex walktrap_vertex 1.973795648
graph6                   graph6 1.932337565
orbit18                 orbit18 1.734575708
bigcom370             bigcom370 1.603441611
ratio1                   ratio1 1.574487230
graph14                 graph14 1.482783186
cohesion               cohesion 1.476012398
graph23                 graph23 1.403149048
graph17                 graph17 1.359694248
graph13                 graph13 1.341776371
bigcom65               bigcom65 1.325862260
outer                     outer 1.228048906
bigcom276             bigcom276 1.186008802
pagerank               pagerank 1.165700058
spin_vertex         spin_vertex 1.134399528
graph10                 graph10 1.106715600
bigcom255             bigcom255 1.046618173
orbit31                 orbit31 1.028328704
bigcom82               bigcom82 0.924760558
bet                         bet 0.906201339
membership_s33   membership_s33 0.897555609
orbit35                 orbit35 0.867347742
graph16                 graph16 0.855656245
fourth                   fourth 0.836146179
orbit15                 orbit15 0.810195089
ecc                         ecc 0.809829002
orbit45                 orbit45 0.800695461
graph4                   graph4 0.759205767
graph1                   graph1 0.741940146
graph0                   graph0 0.735069529
orbit9                   orbit9 0.699803010
orbit16                 orbit16 0.694250580
ratio3                   ratio3 0.691497592
orbit28                 orbit28 0.686220466
bigcom295             bigcom295 0.619582300
ioratio                 ioratio 0.615572201
fifth                     fifth 0.608661765
graph11                 graph11 0.588244086
sixth                     sixth 0.586338736
graph3                   graph3 0.585130792
graph9                   graph9 0.571564753
bigcom48               bigcom48 0.570377080
orbit50                 orbit50 0.526307590
orbit20                 orbit20 0.516148217
orbit22                 orbit22 0.513350643
orbit56                 orbit56 0.510101405
orbit11                 orbit11 0.457200219
graph15                 graph15 0.449743927
graph5                   graph5 0.442293555
bigcom62               bigcom62 0.428736706
ratio4                   ratio4 0.411899448
third                     third 0.408997204
ratio6                   ratio6 0.393818787
bigcom2                 bigcom2 0.390269148
bigcom33               bigcom33 0.390103351
orbit4                   orbit4 0.375047958
bigcom88               bigcom88 0.370696755
orbit5                   orbit5 0.356712709
orbit39                 orbit39 0.353953863
membership_s37   membership_s37 0.341191063
trans                     trans 0.319665805
graph18                 graph18 0.306397839
constraint           constraint 0.283709547
bigcom79               bigcom79 0.280346655
orbit41                 orbit41 0.267787934
hubscore               hubscore 0.259783672
orbit19                 orbit19 0.256603473
selfinter             selfinter 0.251155171
graph12                 graph12 0.242728908
upto_sixth           upto_sixth 0.235247178
orbit69                 orbit69 0.227540641
orbit51                 orbit51 0.221984602
orbit43                 orbit43 0.218501308
membership_s12   membership_s12 0.214373180
orbit24                 orbit24 0.197089266
orbit27                 orbit27 0.191094862
orbit2                   orbit2 0.175815724
graph2                   graph2 0.172864100
graph20                 graph20 0.169275154
graph25                 graph25 0.165813771
bigcom4                 bigcom4 0.161858478
orbit17                 orbit17 0.159413658
orbit55                 orbit55 0.158933291
orbit49                 orbit49 0.152072738
graph24                 graph24 0.150690880
membership_s18   membership_s18 0.147298830
membership_s32   membership_s32 0.147273591
orbit6                   orbit6 0.146047269
upto_fifth           upto_fifth 0.124290996
graph21                 graph21 0.120165584
orbit25                 orbit25 0.118289384
membership_s31   membership_s31 0.116301898
membership_s38   membership_s38 0.113515772
orbit36                 orbit36 0.112557221
bigcom10               bigcom10 0.088884660
orbit52                 orbit52 0.077355660
orbit71                 orbit71 0.065700170
orbit26                 orbit26 0.065279827
orbit62                 orbit62 0.062671147
upto_second         upto_second 0.050124038
graph26                 graph26 0.049683411
orbit64                 orbit64 0.047748190
orbit1                   orbit1 0.044658879
membership_s26   membership_s26 0.041022760
graph22                 graph22 0.035796519
orbit54                 orbit54 0.035084606
membership_s23   membership_s23 0.035068088
graph8                   graph8 0.029141873
orbit48                 orbit48 0.025298394
membership_s4     membership_s4 0.020834872
graph7                   graph7 0.012083995
bigcom9                 bigcom9 0.006543823
graph27                 graph27 0.000000000
graph28                 graph28 0.000000000
graph29                 graph29 0.000000000
orbit0                   orbit0 0.000000000
orbit3                   orbit3 0.000000000
orbit7                   orbit7 0.000000000
orbit8                   orbit8 0.000000000
orbit10                 orbit10 0.000000000
orbit12                 orbit12 0.000000000
orbit13                 orbit13 0.000000000
orbit14                 orbit14 0.000000000
orbit21                 orbit21 0.000000000
orbit23                 orbit23 0.000000000
orbit29                 orbit29 0.000000000
orbit30                 orbit30 0.000000000
orbit32                 orbit32 0.000000000
orbit33                 orbit33 0.000000000
orbit34                 orbit34 0.000000000
orbit37                 orbit37 0.000000000
orbit38                 orbit38 0.000000000
orbit40                 orbit40 0.000000000
orbit42                 orbit42 0.000000000
orbit44                 orbit44 0.000000000
orbit46                 orbit46 0.000000000
orbit47                 orbit47 0.000000000
orbit53                 orbit53 0.000000000
orbit57                 orbit57 0.000000000
orbit58                 orbit58 0.000000000
orbit59                 orbit59 0.000000000
orbit60                 orbit60 0.000000000
orbit61                 orbit61 0.000000000
orbit63                 orbit63 0.000000000
orbit65                 orbit65 0.000000000
orbit66                 orbit66 0.000000000
orbit67                 orbit67 0.000000000
orbit68                 orbit68 0.000000000
orbit70                 orbit70 0.000000000
orbit72                 orbit72 0.000000000
AP                           AP 0.000000000
eccrad                   eccrad 0.000000000
close                     close 0.000000000
coreness               coreness 0.000000000
first                     first 0.000000000
second                   second 0.000000000
evcent                   evcent 0.000000000
upto_third           upto_third 0.000000000
upto_fourth         upto_fourth 0.000000000
bigcom1                 bigcom1 0.000000000
bigcom3                 bigcom3 0.000000000
bigcom5                 bigcom5 0.000000000
bigcom6                 bigcom6 0.000000000
bigcom8                 bigcom8 0.000000000
bigcom11               bigcom11 0.000000000
bigcom12               bigcom12 0.000000000
bigcom13               bigcom13 0.000000000
bigcom14               bigcom14 0.000000000
bigcom15               bigcom15 0.000000000
bigcom16               bigcom16 0.000000000
bigcom17               bigcom17 0.000000000
bigcom21               bigcom21 0.000000000
bigcom22               bigcom22 0.000000000
bigcom23               bigcom23 0.000000000
bigcom24               bigcom24 0.000000000
bigcom25               bigcom25 0.000000000
bigcom26               bigcom26 0.000000000
bigcom27               bigcom27 0.000000000
bigcom29               bigcom29 0.000000000
bigcom31               bigcom31 0.000000000
bigcom34               bigcom34 0.000000000
bigcom35               bigcom35 0.000000000
bigcom36               bigcom36 0.000000000
bigcom39               bigcom39 0.000000000
bigcom40               bigcom40 0.000000000
bigcom43               bigcom43 0.000000000
bigcom46               bigcom46 0.000000000
bigcom49               bigcom49 0.000000000
bigcom50               bigcom50 0.000000000
bigcom52               bigcom52 0.000000000
bigcom54               bigcom54 0.000000000
bigcom56               bigcom56 0.000000000
bigcom57               bigcom57 0.000000000
bigcom58               bigcom58 0.000000000
bigcom63               bigcom63 0.000000000
bigcom64               bigcom64 0.000000000
bigcom66               bigcom66 0.000000000
bigcom68               bigcom68 0.000000000
bigcom69               bigcom69 0.000000000
bigcom70               bigcom70 0.000000000
bigcom71               bigcom71 0.000000000
bigcom72               bigcom72 0.000000000
bigcom77               bigcom77 0.000000000
bigcom80               bigcom80 0.000000000
bigcom83               bigcom83 0.000000000
bigcom86               bigcom86 0.000000000
bigcom87               bigcom87 0.000000000
bigcom90               bigcom90 0.000000000
bigcom92               bigcom92 0.000000000
bigcom94               bigcom94 0.000000000
bigcom96               bigcom96 0.000000000
bigcom98               bigcom98 0.000000000
bigcom99               bigcom99 0.000000000
bigcom100             bigcom100 0.000000000
bigcom102             bigcom102 0.000000000
bigcom103             bigcom103 0.000000000
bigcom104             bigcom104 0.000000000
bigcom107             bigcom107 0.000000000
bigcom108             bigcom108 0.000000000
bigcom109             bigcom109 0.000000000
bigcom110             bigcom110 0.000000000
bigcom125             bigcom125 0.000000000
bigcom133             bigcom133 0.000000000
bigcom141             bigcom141 0.000000000
bigcom142             bigcom142 0.000000000
bigcom143             bigcom143 0.000000000
bigcom145             bigcom145 0.000000000
bigcom158             bigcom158 0.000000000
bigcom162             bigcom162 0.000000000
bigcom177             bigcom177 0.000000000
bigcom194             bigcom194 0.000000000
bigcom208             bigcom208 0.000000000
bigcom220             bigcom220 0.000000000
bigcom227             bigcom227 0.000000000
bigcom229             bigcom229 0.000000000
bigcom247             bigcom247 0.000000000
bigcom252             bigcom252 0.000000000
bigcom258             bigcom258 0.000000000
bigcom266             bigcom266 0.000000000
bigcom269             bigcom269 0.000000000
bigcom273             bigcom273 0.000000000
bigcom274             bigcom274 0.000000000
bigcom284             bigcom284 0.000000000
bigcom290             bigcom290 0.000000000
bigcom292             bigcom292 0.000000000
bigcom294             bigcom294 0.000000000
bigcom296             bigcom296 0.000000000
bigcom297             bigcom297 0.000000000
bigcom302             bigcom302 0.000000000
bigcom303             bigcom303 0.000000000
bigcom307             bigcom307 0.000000000
bigcom311             bigcom311 0.000000000
bigcom313             bigcom313 0.000000000
bigcom318             bigcom318 0.000000000
bigcom326             bigcom326 0.000000000
bigcom332             bigcom332 0.000000000
bigcom340             bigcom340 0.000000000
bigcom341             bigcom341 0.000000000
bigcom345             bigcom345 0.000000000
bigcom347             bigcom347 0.000000000
bigcom360             bigcom360 0.000000000
bigcom365             bigcom365 0.000000000
bigcom366             bigcom366 0.000000000
bigcom387             bigcom387 0.000000000
bigcom390             bigcom390 0.000000000
bigcom398             bigcom398 0.000000000
bigcom408             bigcom408 0.000000000
bigcom417             bigcom417 0.000000000
bigcom419             bigcom419 0.000000000
bigcom424             bigcom424 0.000000000
bigcom441             bigcom441 0.000000000
bigcom445             bigcom445 0.000000000
bigcom468             bigcom468 0.000000000
membership_s1     membership_s1 0.000000000
membership_s3     membership_s3 0.000000000
membership_s5     membership_s5 0.000000000
membership_s6     membership_s6 0.000000000
membership_s7     membership_s7 0.000000000
membership_s8     membership_s8 0.000000000
membership_s9     membership_s9 0.000000000
membership_s10   membership_s10 0.000000000
membership_s11   membership_s11 0.000000000
membership_s13   membership_s13 0.000000000
membership_s14   membership_s14 0.000000000
membership_s16   membership_s16 0.000000000
membership_s17   membership_s17 0.000000000
membership_s19   membership_s19 0.000000000
membership_s20   membership_s20 0.000000000
membership_s21   membership_s21 0.000000000
membership_s22   membership_s22 0.000000000
membership_s24   membership_s24 0.000000000
membership_s25   membership_s25 0.000000000
membership_s27   membership_s27 0.000000000
membership_s28   membership_s28 0.000000000
membership_s30   membership_s30 0.000000000
membership_s34   membership_s34 0.000000000
membership_s35   membership_s35 0.000000000
membership_s36   membership_s36 0.000000000
[1] "Dataset: all_TnotC Model RF, run: 6 of 10 2015-06-08 08:47:15"
     |      Out-of-bag   |
Tree |      MSE  %Var(y) |
   1 |   0.0232   239.40 |
   2 |  0.01968   203.06 |
   3 |  0.01863   192.20 |
   4 |   0.0169   174.40 |
   5 |  0.01622   167.35 |
   6 |  0.01552   160.10 |
   7 |  0.01484   153.10 |
   8 |  0.01448   149.44 |
   9 |  0.01393   143.70 |
  10 |  0.01336   137.84 |
  11 |  0.01318   135.99 |
  12 |  0.01282   132.32 |
  13 |  0.01257   129.68 |
  14 |  0.01233   127.22 |
  15 |  0.01215   125.36 |
  16 |  0.01197   123.51 |
  17 |  0.01185   122.24 |
  18 |  0.01172   120.94 |
  19 |  0.01163   120.02 |
  20 |  0.01161   119.82 |
  21 |  0.01161   119.82 |
  22 |  0.01146   118.29 |
  23 |  0.01144   118.03 |
  24 |  0.01135   117.13 |
  25 |  0.01124   115.95 |
  26 |  0.01125   116.05 |
  27 |   0.0112   115.52 |
  28 |  0.01113   114.88 |
  29 |  0.01113   114.81 |
  30 |  0.01108   114.35 |
  31 |  0.01106   114.11 |
  32 |  0.01102   113.69 |
  33 |  0.01096   113.13 |
  34 |  0.01094   112.88 |
  35 |  0.01092   112.64 |
  36 |  0.01088   112.30 |
  37 |  0.01087   112.16 |
  38 |  0.01087   112.11 |
  39 |  0.01086   112.10 |
  40 |  0.01085   111.96 |
  41 |  0.01083   111.77 |
  42 |  0.01082   111.69 |
  43 |  0.01082   111.62 |
  44 |  0.01079   111.35 |
  45 |  0.01078   111.22 |
  46 |  0.01076   110.98 |
  47 |  0.01073   110.71 |
  48 |  0.01072   110.58 |
  49 |   0.0107   110.45 |
  50 |  0.01069   110.26 |
  51 |  0.01069   110.28 |
  52 |  0.01068   110.17 |
  53 |  0.01067   110.14 |
  54 |  0.01068   110.19 |
  55 |  0.01068   110.22 |
  56 |  0.01065   109.85 |
  57 |  0.01065   109.92 |
  58 |  0.01064   109.77 |
  59 |  0.01063   109.69 |
  60 |  0.01062   109.54 |
  61 |   0.0106   109.33 |
  62 |  0.01057   109.08 |
  63 |  0.01056   109.01 |
  64 |  0.01056   108.92 |
  65 |  0.01055   108.87 |
  66 |  0.01055   108.87 |
  67 |  0.01054   108.76 |
  68 |  0.01055   108.89 |
  69 |  0.01054   108.78 |
  70 |  0.01053   108.68 |
  71 |  0.01051   108.46 |
  72 |  0.01052   108.51 |
  73 |  0.01051   108.45 |
  74 |   0.0105   108.31 |
  75 |  0.01049   108.28 |
  76 |   0.0105   108.32 |
  77 |  0.01049   108.27 |
  78 |  0.01049   108.27 |
  79 |  0.01049   108.23 |
  80 |  0.01049   108.27 |
  81 |   0.0105   108.35 |
  82 |  0.01048   108.12 |
  83 |  0.01047   108.08 |
  84 |  0.01047   108.02 |
  85 |  0.01047   108.01 |
  86 |  0.01045   107.87 |
  87 |  0.01046   107.93 |
  88 |  0.01046   107.96 |
  89 |  0.01046   107.90 |
  90 |  0.01044   107.77 |
  91 |  0.01044   107.74 |
  92 |  0.01043   107.64 |
  93 |  0.01043   107.65 |
  94 |  0.01043   107.64 |
  95 |  0.01044   107.76 |
  96 |  0.01045   107.85 |
  97 |  0.01045   107.86 |
  98 |  0.01045   107.80 |
  99 |  0.01044   107.76 |
 100 |  0.01044   107.69 |
[1] "Random Forest variable coefficients"
                      %IncMSE IncNodePurity
graph5           1.508295e-03  2.646426e-01
graph6           4.786086e-03  6.337550e-01
graph7           2.630728e-04  7.824391e-02
graph8           5.712917e-05  1.801091e-02
graph9           3.073230e-03  5.090870e-01
graph10          4.580561e-03  4.851804e-01
graph11          6.812363e-03  8.264989e-01
graph12          3.633739e-03  5.016521e-01
graph13          5.918641e-03  9.355373e-01
graph14          7.075530e-03  5.542959e-01
graph15          1.652100e-03  3.180941e-01
graph16          6.423560e-03  7.185515e-01
graph17          6.321195e-03  5.647394e-01
graph18          1.546688e-03  2.901993e-01
graph19          7.205147e-03  9.002963e-01
graph20          1.684621e-03  2.280929e-01
graph21          9.976358e-04  3.413895e-01
graph22          2.131531e-05  6.886347e-02
graph23          1.741540e-03  7.522353e-01
graph24          1.574750e-04  1.088440e-01
graph25          1.335141e-03  1.735767e-01
graph26          4.386196e-04  9.530520e-02
graph27         -5.903311e-07  3.752045e-02
graph28          9.451186e-06  3.562022e-02
graph29          1.032655e-04  2.231931e-03
orbit0           2.916096e-04  1.675448e-01
orbit1           1.366616e-03  1.665932e-01
orbit2           1.080724e-03  2.193019e-01
orbit3           9.445096e-05  1.807708e-01
orbit4           1.557689e-03  4.897626e-01
orbit5           1.854223e-03  4.545909e-01
orbit6           2.568354e-03  5.942936e-01
orbit7           5.454705e-04  5.677245e-02
orbit8           7.524737e-04  3.256713e-01
orbit9           6.265709e-03  5.935479e-01
orbit10          4.536030e-04  1.149652e-01
orbit11          1.223138e-03  7.721920e-02
orbit12          3.497763e-04  2.202114e-01
orbit13          5.398551e-04  9.977309e-02
orbit14          5.293711e-05  4.704613e-02
orbit15          2.761912e-03  4.627386e-01
orbit16          2.533963e-03  2.418364e-01
orbit17          3.984198e-03  2.693242e-01
orbit18          2.533883e-03  1.053820e+00
orbit19          3.615580e-03  6.696172e-01
orbit20          6.618895e-03  6.018762e-01
orbit21          4.738258e-04  2.070760e-01
orbit22          6.051709e-03  6.665781e-01
orbit23          4.273060e-04  1.956526e-01
orbit24          3.064930e-03  7.017100e-01
orbit25          1.090278e-03  1.945061e-01
orbit26          1.559490e-03  1.627684e-01
orbit27          6.835217e-03  6.929071e-01
orbit28          3.552690e-03  3.463777e-01
orbit29          3.947599e-03  3.162843e-01
orbit30          1.208482e-03  2.574450e-01
orbit31          1.126554e-02  9.689899e-01
orbit32          2.081905e-03  2.886796e-01
orbit33          4.711795e-04  6.842770e-02
orbit34          3.146773e-03  5.498716e-01
orbit35          8.237463e-03  8.605538e-01
orbit36          6.337403e-04  3.158463e-01
orbit37          2.669771e-03  3.782307e-01
orbit38          6.258017e-04  2.133781e-01
orbit39          8.776782e-03  5.410935e-01
orbit40          7.055660e-05  1.887716e-01
orbit41          8.345602e-04  1.246796e-01
orbit42          1.804131e-04  8.836143e-02
orbit43          2.209175e-03  2.616703e-01
orbit44          3.690122e-04  5.987776e-02
orbit45          6.217221e-03  1.044604e+00
orbit46          1.049390e-03  1.198750e-01
orbit47          7.218833e-04  1.721714e-01
orbit48          2.340691e-04  1.310526e-01
orbit49          1.433472e-03  1.344972e-01
orbit50          1.544121e-03  2.092760e-01
orbit51          1.485907e-03  3.569119e-01
orbit52          2.037001e-03  2.604697e-01
orbit53          1.473609e-03  8.805893e-02
orbit54          2.327840e-04  3.380423e-01
orbit55          1.941749e-04  1.812552e-01
orbit56          2.413755e-03  6.479255e-01
orbit57          1.151269e-04  3.704283e-02
orbit58         -7.539016e-07  2.211698e-02
orbit59          1.328695e-04  8.556657e-02
orbit60          1.121135e-04  6.515295e-02
orbit61          9.335056e-05  2.426044e-02
orbit62          9.586585e-05  2.120878e-01
orbit63          6.182796e-07  2.842248e-02
orbit64          1.530516e-03  2.146731e-01
orbit65          5.139239e-04  4.504491e-02
orbit66          1.390370e-04  9.038853e-02
orbit67          2.791736e-06  1.692308e-02
orbit68          0.000000e+00  1.097213e-18
orbit69          1.096045e-04  1.986913e-01
orbit70          0.000000e+00  2.667137e-19
orbit71          6.961483e-05  1.443705e-02
orbit72          1.007776e-04  1.082529e-02
AP               2.424549e-05  2.998295e-02
bet              1.067427e-03  7.903682e-01
ecc              2.149181e-04  2.530889e-01
eccrad           1.972093e-04  2.854840e-01
close            2.188914e-03  3.705887e-01
constraint       1.840671e-03  2.959953e-01
coreness         1.938397e-03  2.411595e-01
knn              7.004173e-03  1.475084e+00
hubscore         1.777930e-03  5.411447e-01
pagerank         2.902380e-03  1.263616e+00
trans            8.427317e-04  4.853378e-01
first            2.641504e-04  1.593269e-01
second           1.975387e-03  2.857995e-01
third            6.670377e-03  5.085149e-01
fourth           1.851670e-03  1.248445e+00
fifth            9.921263e-04  5.889885e-01
sixth            4.011100e-03  8.387581e-01
selfinter        9.919806e-05  2.108663e-01
V1               5.622536e-03  2.630875e+00
V2               2.820303e-03  2.416915e+00
evcent           4.006490e-03  8.626309e-01
upto_second      1.322590e-03  4.315878e-01
upto_third       4.789312e-03  4.243288e-01
upto_fourth      3.193939e-03  4.664395e-01
upto_fifth       4.281049e-03  3.789953e-01
upto_sixth       1.561936e-03  4.867721e-01
ratio1           4.896486e-03  1.364550e+00
ratio2           8.496815e-03  2.227820e+00
ratio3           8.888135e-03  1.032446e+00
ratio4           3.239992e-03  8.837876e-01
ratio5           8.533999e-03  2.360988e+00
ratio6           1.791548e-03  8.691430e-01
walktrap_vertex  1.073079e-03  9.398103e-01
bigcom1          6.208114e-05  3.171276e-02
bigcom2          1.359923e-04  1.532664e-01
bigcom3          0.000000e+00  0.000000e+00
bigcom4          1.649589e-04  2.294112e-01
bigcom5          0.000000e+00  0.000000e+00
bigcom6          0.000000e+00  0.000000e+00
bigcom8          0.000000e+00  0.000000e+00
bigcom9         -8.869201e-06  2.292831e-02
bigcom10         1.075347e-04  2.724039e-01
bigcom11         0.000000e+00  0.000000e+00
bigcom12         3.619432e-06  1.509370e-02
bigcom13         0.000000e+00  0.000000e+00
bigcom14         0.000000e+00  0.000000e+00
bigcom15         0.000000e+00  0.000000e+00
bigcom16         0.000000e+00  3.252607e-20
bigcom17         0.000000e+00  0.000000e+00
bigcom18         2.736702e-04  5.284305e-01
bigcom21         0.000000e+00  0.000000e+00
bigcom22         0.000000e+00  0.000000e+00
bigcom23         0.000000e+00  0.000000e+00
bigcom24         0.000000e+00  0.000000e+00
bigcom25         3.252203e-05  3.063155e-02
bigcom26         0.000000e+00  0.000000e+00
bigcom27         0.000000e+00  0.000000e+00
bigcom29         0.000000e+00  0.000000e+00
bigcom31         0.000000e+00  0.000000e+00
bigcom33         1.690249e-04  3.469885e-01
bigcom34         0.000000e+00  0.000000e+00
bigcom35         2.714441e-06  1.333333e-02
bigcom36         0.000000e+00  0.000000e+00
bigcom39         0.000000e+00  0.000000e+00
bigcom40         0.000000e+00  0.000000e+00
bigcom43         0.000000e+00  4.336809e-21
bigcom46         0.000000e+00  0.000000e+00
bigcom48         1.003069e-04  1.592534e-01
bigcom49         0.000000e+00  0.000000e+00
bigcom50         0.000000e+00  0.000000e+00
bigcom52         0.000000e+00  0.000000e+00
bigcom54         0.000000e+00  0.000000e+00
bigcom56         0.000000e+00  0.000000e+00
bigcom57         0.000000e+00  8.673617e-21
bigcom58         0.000000e+00  0.000000e+00
bigcom62         3.610211e-05  2.062957e-01
bigcom63         0.000000e+00  0.000000e+00
bigcom64         0.000000e+00  0.000000e+00
bigcom65         1.457292e-05  3.425893e-01
bigcom66         0.000000e+00  0.000000e+00
bigcom68         0.000000e+00  0.000000e+00
bigcom69         0.000000e+00  0.000000e+00
bigcom70         0.000000e+00  0.000000e+00
bigcom71         0.000000e+00  0.000000e+00
bigcom72         0.000000e+00  0.000000e+00
bigcom77         0.000000e+00  0.000000e+00
bigcom79         1.545814e-05  1.278481e-01
bigcom80         0.000000e+00  0.000000e+00
bigcom82        -1.713883e-05  1.255009e-01
bigcom83         0.000000e+00  0.000000e+00
bigcom86         0.000000e+00  0.000000e+00
bigcom87         0.000000e+00  0.000000e+00
bigcom88         9.648338e-05  1.730587e-01
bigcom90         0.000000e+00  0.000000e+00
bigcom92         0.000000e+00  0.000000e+00
bigcom94         0.000000e+00  0.000000e+00
bigcom96         0.000000e+00  0.000000e+00
bigcom98         0.000000e+00  8.673617e-21
bigcom99         0.000000e+00  0.000000e+00
bigcom100        0.000000e+00  0.000000e+00
bigcom102        0.000000e+00  0.000000e+00
bigcom103        0.000000e+00  0.000000e+00
bigcom104        0.000000e+00  0.000000e+00
bigcom107        0.000000e+00  0.000000e+00
bigcom108        0.000000e+00  0.000000e+00
bigcom109        0.000000e+00  0.000000e+00
bigcom110        0.000000e+00  0.000000e+00
bigcom125        0.000000e+00  0.000000e+00
bigcom133        0.000000e+00  0.000000e+00
bigcom141        0.000000e+00  0.000000e+00
bigcom142        0.000000e+00  0.000000e+00
bigcom143        0.000000e+00  0.000000e+00
bigcom145        0.000000e+00  0.000000e+00
bigcom158        0.000000e+00  0.000000e+00
bigcom162        0.000000e+00  0.000000e+00
bigcom177        0.000000e+00  0.000000e+00
bigcom194        0.000000e+00  0.000000e+00
bigcom208        0.000000e+00  0.000000e+00
bigcom220        0.000000e+00  0.000000e+00
bigcom227        0.000000e+00  0.000000e+00
bigcom229        0.000000e+00  0.000000e+00
bigcom247        0.000000e+00  0.000000e+00
bigcom252        0.000000e+00  0.000000e+00
bigcom255       -1.706099e-05  2.239921e-01
bigcom258        0.000000e+00  0.000000e+00
bigcom266        0.000000e+00  0.000000e+00
bigcom269        0.000000e+00  0.000000e+00
bigcom273        0.000000e+00  0.000000e+00
bigcom274        0.000000e+00  0.000000e+00
bigcom276        4.491094e-06  4.844719e-01
bigcom284        0.000000e+00  0.000000e+00
bigcom290        0.000000e+00  0.000000e+00
bigcom292        0.000000e+00  0.000000e+00
bigcom294        0.000000e+00  0.000000e+00
bigcom295        3.527684e-05  1.897469e-01
bigcom296        0.000000e+00  0.000000e+00
bigcom297        0.000000e+00  0.000000e+00
bigcom302        0.000000e+00  0.000000e+00
bigcom303        0.000000e+00  0.000000e+00
bigcom307        0.000000e+00  0.000000e+00
bigcom311        0.000000e+00  0.000000e+00
bigcom313        0.000000e+00  0.000000e+00
bigcom318        0.000000e+00  0.000000e+00
bigcom326        0.000000e+00  0.000000e+00
bigcom332        0.000000e+00  0.000000e+00
bigcom340        0.000000e+00  0.000000e+00
bigcom341        0.000000e+00  0.000000e+00
bigcom345        0.000000e+00  0.000000e+00
bigcom347        0.000000e+00  0.000000e+00
bigcom360        0.000000e+00  0.000000e+00
bigcom365        0.000000e+00  0.000000e+00
bigcom366        0.000000e+00  0.000000e+00
bigcom370       -3.516796e-06  4.001668e-01
bigcom387        0.000000e+00  0.000000e+00
bigcom390        0.000000e+00  0.000000e+00
bigcom398        0.000000e+00  0.000000e+00
bigcom408        0.000000e+00  0.000000e+00
bigcom417        0.000000e+00  0.000000e+00
bigcom419        0.000000e+00  0.000000e+00
bigcom424        0.000000e+00  0.000000e+00
bigcom441        0.000000e+00  0.000000e+00
bigcom445        0.000000e+00  0.000000e+00
bigcom468        0.000000e+00  0.000000e+00
spin_vertex      1.128837e-03  1.038941e+00
membership_s1    0.000000e+00  0.000000e+00
membership_s3   -2.689714e-06  5.234858e-02
membership_s4    1.464415e-05  2.302593e-01
membership_s5    0.000000e+00  0.000000e+00
membership_s6    0.000000e+00  0.000000e+00
membership_s7    0.000000e+00  8.673617e-21
membership_s8    6.119704e-06  3.530009e-02
membership_s9    0.000000e+00  0.000000e+00
membership_s10   7.666854e-05  1.826127e-01
membership_s11   0.000000e+00  0.000000e+00
membership_s12   2.349701e-04  3.290019e-01
membership_s13   0.000000e+00  0.000000e+00
membership_s14   0.000000e+00  4.336809e-21
membership_s16   3.271078e-05  1.434433e-01
membership_s17   0.000000e+00  0.000000e+00
membership_s18   6.581781e-05  1.639689e-01
membership_s19   6.469760e-05  4.266707e-02
membership_s20   7.769210e-05  5.777669e-02
membership_s21   4.676748e-05  1.807319e-01
membership_s22   0.000000e+00  0.000000e+00
membership_s23   2.949481e-06  4.772441e-02
membership_s24   0.000000e+00  1.734723e-20
membership_s25   0.000000e+00  0.000000e+00
membership_s26   7.115614e-05  2.038771e-01
membership_s27   0.000000e+00  0.000000e+00
membership_s28   0.000000e+00  0.000000e+00
membership_s30   0.000000e+00  0.000000e+00
membership_s31  -2.305760e-05  1.359220e-01
membership_s32  -1.548717e-05  1.468647e-01
membership_s33   2.931693e-04  3.697154e-01
membership_s34   0.000000e+00  0.000000e+00
membership_s35   0.000000e+00  0.000000e+00
membership_s36   0.000000e+00  0.000000e+00
membership_s37  -7.681814e-05  2.944344e-01
membership_s38   6.432043e-05  3.537166e-01
adhesion         1.205797e-02  1.567725e+00
cohesion         1.209285e-02  1.702828e+00
inner            1.974538e-03  1.580476e+00
outer            2.883105e-03  1.843403e+00
ioratio          5.637939e-03  1.313535e+00
comsize          1.402027e-03  2.085126e+00
[1] "Dataset: all_TnotC Model GLM, run: 6 of 10 2015-06-08 08:51:01"
[1] "glmnet variable coefficients"
                     [,1]          [,2]
(Intercept)     -4.616854 -5.214665e+00
graph0           0.000000 -5.914367e-03
graph1           0.000000 -3.553690e-04
graph2           0.000000 -1.761797e-03
graph3           0.000000  9.608651e-07
graph4           0.000000 -2.865304e-06
graph5           0.000000 -4.058602e-05
graph6           0.000000 -2.477539e-05
graph7           0.000000  1.510786e-04
graph8           0.000000  2.521450e-04
graph9           0.000000  5.866155e-09
graph10          0.000000  0.000000e+00
graph11          0.000000  0.000000e+00
graph12          0.000000 -7.589166e-07
graph13          0.000000  3.540882e-06
graph14          0.000000 -4.235431e-07
graph15          0.000000  5.860381e-06
graph16          0.000000  0.000000e+00
graph17          0.000000  6.278038e-07
graph18          0.000000  0.000000e+00
graph19          0.000000 -1.540611e-05
graph20          0.000000  0.000000e+00
graph21          0.000000  8.679321e-08
graph22          0.000000  2.216053e-06
graph23          0.000000  0.000000e+00
graph24          0.000000  1.283585e-05
graph25          0.000000  0.000000e+00
graph26          0.000000 -2.758123e-05
graph27          0.000000  5.992075e-05
graph28          0.000000 -2.259026e-04
graph29          0.000000  8.007218e-04
orbit0           0.000000 -3.041215e-03
orbit1           0.000000 -6.735832e-04
orbit2           0.000000 -4.450364e-04
orbit3           0.000000 -1.388444e-03
orbit4           0.000000  2.373088e-05
orbit5           0.000000  0.000000e+00
orbit6           0.000000 -1.010785e-05
orbit7           0.000000 -1.730965e-06
orbit8           0.000000 -4.072673e-05
orbit9           0.000000  2.830755e-04
orbit10          0.000000 -7.836098e-05
orbit11          0.000000 -4.549155e-05
orbit12          0.000000 -8.110869e-03
orbit13          0.000000  7.851952e-04
orbit14          0.000000  3.746564e-04
orbit15          0.000000 -2.693749e-06
orbit16          0.000000  3.510200e-07
orbit17          0.000000 -9.971596e-07
orbit18          0.000000  2.746386e-07
orbit19          0.000000  2.599924e-07
orbit20          0.000000  2.698621e-07
orbit21          0.000000 -1.561627e-08
orbit22          0.000000  1.789464e-09
orbit23          0.000000  0.000000e+00
orbit24          0.000000 -3.157536e-06
orbit25          0.000000 -2.892998e-06
orbit26          0.000000 -7.349020e-07
orbit27          0.000000  1.935851e-05
orbit28          0.000000  1.572433e-05
orbit29          0.000000  1.623137e-05
orbit30          0.000000  8.667031e-07
orbit31          0.000000 -1.822783e-07
orbit32          0.000000 -3.374796e-06
orbit33          0.000000 -8.068073e-09
orbit34          0.000000  5.271528e-06
orbit35          0.000000  2.635075e-05
orbit36          0.000000  1.117976e-06
orbit37          0.000000 -9.420154e-06
orbit38          0.000000  0.000000e+00
orbit39          0.000000 -3.323088e-05
orbit40          0.000000  1.941235e-05
orbit41          0.000000  8.415983e-10
orbit42          0.000000  0.000000e+00
orbit43          0.000000  1.311824e-04
orbit44          0.000000 -3.063995e-06
orbit45          0.000000 -3.112847e-04
orbit46          0.000000 -2.764103e-05
orbit47          0.000000 -7.891484e-05
orbit48          0.000000 -1.556248e-05
orbit49          0.000000  1.224816e-04
orbit50          0.000000  0.000000e+00
orbit51          0.000000 -7.692157e-06
orbit52          0.000000  9.104052e-05
orbit53          0.000000  3.158515e-05
orbit54          0.000000  2.404147e-04
orbit55          0.000000  0.000000e+00
orbit56          0.000000  6.611009e-04
orbit57          0.000000  0.000000e+00
orbit58          0.000000 -2.929816e-05
orbit59          0.000000  3.765908e-06
orbit60          0.000000  3.063544e-05
orbit61          0.000000  3.707632e-05
orbit62          0.000000 -1.205400e-03
orbit63          0.000000  4.193469e-06
orbit64          0.000000  0.000000e+00
orbit65          0.000000 -2.271932e-04
orbit66          0.000000  0.000000e+00
orbit67          0.000000 -6.830679e-05
orbit68          0.000000  5.056049e-05
orbit69          0.000000  3.795922e-04
orbit70          0.000000  6.389893e-04
orbit71          0.000000 -9.249241e-04
orbit72          0.000000  7.494190e-04
AP               0.000000 -3.571429e-01
bet              0.000000  4.804112e-06
ecc              0.000000  1.163647e-01
eccrad           0.000000  7.990239e-01
close            0.000000 -1.086326e+00
constraint       0.000000 -1.144512e+00
coreness         0.000000  4.222978e-02
knn              0.000000 -6.274627e-03
hubscore         0.000000  1.294232e-01
pagerank         0.000000 -3.839488e+00
trans            0.000000  7.288526e-03
first            0.000000 -4.975347e-03
second           0.000000 -6.003463e-04
third            0.000000  1.889494e-04
fourth           0.000000 -2.788557e-04
fifth            0.000000  1.069262e-05
sixth            0.000000 -5.754975e-04
selfinter        0.000000 -1.570320e-01
V1               0.000000  8.738170e-02
V2               0.000000  1.244857e+00
evcent           0.000000  1.220236e+00
upto_second      0.000000 -5.433745e-04
upto_third       0.000000  4.172392e-05
upto_fourth      0.000000  0.000000e+00
upto_fifth       0.000000  2.772649e-04
upto_sixth       0.000000 -4.701568e-11
ratio1           0.000000  9.840367e-03
ratio2           0.000000  7.216951e-03
ratio3           0.000000  2.032570e-02
ratio4           0.000000  1.318863e-02
ratio5           0.000000 -1.611060e-03
ratio6           0.000000  9.911552e-05
walktrap_vertex  0.000000 -3.946729e-01
bigcom1          0.000000 -9.463957e-02
bigcom2          0.000000  2.288558e-01
bigcom3          0.000000 -2.400817e+00
bigcom4          0.000000  3.930009e-01
bigcom5          0.000000 -1.700383e+00
bigcom6          0.000000 -2.257593e+00
bigcom8          0.000000 -1.994153e+00
bigcom9          0.000000  5.084570e-01
bigcom10         0.000000  8.519511e-01
bigcom11         0.000000 -1.731953e+00
bigcom12         0.000000  3.503920e-01
bigcom13         0.000000 -2.373415e+00
bigcom14         0.000000 -1.950790e+00
bigcom15         0.000000 -1.671000e+00
bigcom16         0.000000 -1.969961e+00
bigcom17         0.000000 -1.751406e+00
bigcom18         0.000000  2.037905e+00
bigcom21         0.000000 -1.510127e+00
bigcom22         0.000000 -1.095689e+00
bigcom23         0.000000 -2.322424e+00
bigcom24         0.000000 -1.685594e+00
bigcom25         0.000000 -2.467881e-01
bigcom26         0.000000 -2.239715e+00
bigcom27         0.000000 -1.960622e+00
bigcom29         0.000000 -1.729934e+00
bigcom31         0.000000 -2.005367e+00
bigcom33         0.000000  7.020900e-01
bigcom34         0.000000 -2.150600e+00
bigcom35         0.000000 -1.326825e+00
bigcom36         0.000000  0.000000e+00
bigcom39         0.000000 -2.157206e+00
bigcom40         0.000000 -1.922607e+00
bigcom43         0.000000 -2.159162e+00
bigcom46         0.000000 -1.777445e+00
bigcom48         0.000000  1.528837e+00
bigcom49         0.000000 -1.749898e+00
bigcom50         0.000000 -3.387224e-01
bigcom52         0.000000 -1.351757e+00
bigcom54         0.000000 -1.359032e+00
bigcom56         0.000000 -2.186207e+00
bigcom57         0.000000 -1.845518e+00
bigcom58         0.000000 -1.775496e+00
bigcom62         0.000000  1.042029e+00
bigcom63         0.000000 -2.517714e+00
bigcom64         0.000000 -5.068368e-01
bigcom65         0.000000  1.725035e+00
bigcom66         0.000000  0.000000e+00
bigcom68         0.000000 -1.607292e+00
bigcom69         0.000000 -9.089858e-01
bigcom70         0.000000 -1.238482e+00
bigcom71         0.000000 -1.218511e+00
bigcom72         0.000000 -2.125347e+00
bigcom77         0.000000 -1.695162e+00
bigcom79         0.000000  7.902633e-01
bigcom80         0.000000 -1.131771e+00
bigcom82         0.000000  1.300117e+00
bigcom83         0.000000 -1.587505e-01
bigcom86         0.000000 -1.218864e+00
bigcom87         0.000000 -1.460389e+00
bigcom88         0.000000  1.229475e+00
bigcom90         0.000000 -1.337326e+00
bigcom92         0.000000  0.000000e+00
bigcom94         0.000000 -1.574814e+00
bigcom96         0.000000 -1.286398e+00
bigcom98         0.000000 -1.860133e+00
bigcom99         0.000000 -1.958611e+00
bigcom100        0.000000 -1.565613e+00
bigcom102        0.000000 -1.044856e+00
bigcom103        0.000000 -5.691203e-01
bigcom104        0.000000 -1.605131e+00
bigcom107        0.000000  0.000000e+00
bigcom108        0.000000  0.000000e+00
bigcom109        0.000000 -1.618798e+00
bigcom110        0.000000 -1.571120e+00
bigcom125        0.000000 -1.317287e+00
bigcom133        0.000000 -2.054379e+00
bigcom141        0.000000 -2.695360e-01
bigcom142        0.000000 -1.211661e+00
bigcom143        0.000000 -1.411443e+00
bigcom145        0.000000 -1.580804e+00
bigcom158        0.000000 -1.088854e+00
bigcom162        0.000000 -1.986896e+00
bigcom177        0.000000 -1.675679e+00
bigcom194        0.000000 -1.548038e+00
bigcom208        0.000000 -1.305152e+00
bigcom220        0.000000 -1.370193e+00
bigcom227        0.000000  0.000000e+00
bigcom229        0.000000 -6.339106e-01
bigcom247        0.000000  0.000000e+00
bigcom252        0.000000 -1.680129e+00
bigcom255        0.000000  1.628191e+00
bigcom258        0.000000 -1.859470e+00
bigcom266        0.000000 -1.389762e+00
bigcom269        0.000000 -1.196857e+00
bigcom273        0.000000 -1.205286e+00
bigcom274        0.000000 -1.708775e+00
bigcom276        0.000000  2.827504e+00
bigcom284        0.000000 -1.192091e+00
bigcom290        0.000000 -1.453513e+00
bigcom292        0.000000 -8.382258e-01
bigcom294        0.000000 -1.817163e+00
bigcom295        0.000000  1.817597e+00
bigcom296        0.000000 -1.916567e+00
bigcom297        0.000000 -1.833810e+00
bigcom302        0.000000 -1.690866e+00
bigcom303        0.000000 -2.026198e+00
bigcom307        0.000000 -2.580901e-02
bigcom311        0.000000 -1.540740e+00
bigcom313        0.000000 -1.899606e+00
bigcom318        0.000000 -1.916290e+00
bigcom326        0.000000 -1.546818e+00
bigcom332        0.000000 -8.053573e-01
bigcom340        0.000000  0.000000e+00
bigcom341        0.000000 -1.974857e+00
bigcom345        0.000000 -1.195372e+00
bigcom347        0.000000 -1.699491e-02
bigcom360        0.000000 -1.939822e+00
bigcom365        0.000000 -1.206937e+00
bigcom366        0.000000 -9.743898e-01
bigcom370        0.000000  3.737424e+00
bigcom387        0.000000 -1.589888e+00
bigcom390        0.000000 -1.143912e+00
bigcom398        0.000000 -2.633067e-02
bigcom408        0.000000 -1.897303e+00
bigcom417        0.000000 -1.584341e+00
bigcom419        0.000000 -2.119213e+00
bigcom424        0.000000 -1.642711e+00
bigcom441        0.000000  0.000000e+00
bigcom445        0.000000 -1.502580e+00
bigcom468        0.000000 -1.306463e+00
spin_vertex      0.000000  6.828997e-01
membership_s1    0.000000 -5.328097e-01
membership_s3    0.000000  3.617977e-01
membership_s4    0.000000  6.147873e-02
membership_s5    0.000000 -1.183723e+00
membership_s6    0.000000 -1.370569e+00
membership_s7    0.000000 -1.634574e+00
membership_s8    0.000000 -4.522523e-01
membership_s9    0.000000 -1.882191e+00
membership_s10   0.000000 -2.814490e-01
membership_s11   0.000000 -1.858033e+00
membership_s12   0.000000  6.733528e-01
membership_s13   0.000000 -1.642381e+00
membership_s14   0.000000 -1.559292e+00
membership_s16   0.000000  2.319855e-01
membership_s17   0.000000 -1.718664e+00
membership_s18   0.000000  1.513445e+00
membership_s19   0.000000  3.666652e-01
membership_s20   0.000000 -3.546838e-01
membership_s21   0.000000 -3.095878e-02
membership_s22   0.000000 -1.181663e+00
membership_s23   0.000000  2.587074e-01
membership_s24   0.000000 -1.462850e+00
membership_s25   0.000000 -1.626252e+00
membership_s26   0.000000  1.571049e-01
membership_s27   0.000000 -1.153816e+00
membership_s28   0.000000 -1.893703e+00
membership_s30   0.000000 -1.618252e+00
membership_s31   0.000000  9.215937e-01
membership_s32   0.000000  8.396086e-01
membership_s33   0.000000  4.150286e-01
membership_s34   0.000000 -7.436323e-01
membership_s35   0.000000 -1.119982e+00
membership_s36   0.000000 -1.121439e+00
membership_s37   0.000000  7.811118e-01
membership_s38   0.000000 -1.264950e-02
adhesion         0.000000  7.503856e-05
cohesion         0.000000 -8.221930e-05
inner            0.000000 -5.743383e-05
outer            0.000000  4.707778e-05
ioratio          0.000000 -4.168266e-01
comsize          0.000000 -1.372522e-04
[1] "Dataset: all_TnotC Model GBM, run: 7 of 10 2015-06-08 08:52:58"
Iter   TrainDeviance   ValidDeviance   StepSize   Improve
     1        0.1103             nan     0.0100   -0.0000
     2        0.1098             nan     0.0100   -0.0000
     3        0.1091             nan     0.0100    0.0001
     4        0.1083             nan     0.0100    0.0000
     5        0.1075             nan     0.0100   -0.0000
     6        0.1072             nan     0.0100   -0.0000
     7        0.1066             nan     0.0100   -0.0000
     8        0.1062             nan     0.0100   -0.0000
     9        0.1058             nan     0.0100   -0.0000
    10        0.1053             nan     0.0100    0.0000
    20        0.1019             nan     0.0100   -0.0000
    40        0.0969             nan     0.0100    0.0001
    60        0.0917             nan     0.0100   -0.0000
    80        0.0880             nan     0.0100   -0.0000
   100        0.0843             nan     0.0100   -0.0000
   120        0.0813             nan     0.0100   -0.0000
   140        0.0783             nan     0.0100   -0.0000
   160        0.0752             nan     0.0100   -0.0000
   180        0.0726             nan     0.0100   -0.0000
   195        0.0705             nan     0.0100   -0.0000

[1] "GBM variable coefficients"
                            var    rel.inf
V1                           V1 9.95583010
ratio2                   ratio2 7.74068933
ratio5                   ratio5 3.79175598
comsize                 comsize 3.76992166
outer                     outer 3.37754152
pagerank               pagerank 2.88481880
V2                           V2 2.86917591
graph13                 graph13 2.69975313
inner                     inner 2.40204393
knn                         knn 2.40186211
adhesion               adhesion 1.91774718
bigcom18               bigcom18 1.90714884
graph5                   graph5 1.78015183
bigcom370             bigcom370 1.61631023
upto_sixth           upto_sixth 1.54284344
bigcom276             bigcom276 1.53643428
orbit35                 orbit35 1.51741566
bigcom345             bigcom345 1.50299944
ratio1                   ratio1 1.37040832
graph19                 graph19 1.30985922
fifth                     fifth 1.26532787
graph6                   graph6 1.24517883
graph1                   graph1 1.23758123
orbit18                 orbit18 1.19314839
graph20                 graph20 1.16402122
fourth                   fourth 1.08819870
cohesion               cohesion 1.05809270
bigcom65               bigcom65 1.01287205
graph16                 graph16 1.01072218
bigcom255             bigcom255 1.00559385
trans                     trans 0.98752542
ecc                         ecc 0.98531295
spin_vertex         spin_vertex 0.90598735
ioratio                 ioratio 0.86569543
graph10                 graph10 0.84497964
bigcom33               bigcom33 0.84095673
orbit50                 orbit50 0.83649160
bigcom9                 bigcom9 0.77635603
graph3                   graph3 0.77565821
walktrap_vertex walktrap_vertex 0.75723136
ratio3                   ratio3 0.74646045
bigcom82               bigcom82 0.73003977
orbit31                 orbit31 0.70371824
orbit20                 orbit20 0.69372778
graph4                   graph4 0.69179837
bigcom295             bigcom295 0.57816198
bet                         bet 0.56531550
graph2                   graph2 0.54210648
orbit5                   orbit5 0.52144950
orbit36                 orbit36 0.51776820
graph14                 graph14 0.51419421
bigcom88               bigcom88 0.51310353
graph9                   graph9 0.50036276
orbit45                 orbit45 0.49977115
constraint           constraint 0.47945070
orbit24                 orbit24 0.47279149
graph15                 graph15 0.46556976
graph11                 graph11 0.42271748
graph0                   graph0 0.39822438
orbit62                 orbit62 0.39683701
bigcom62               bigcom62 0.39093425
orbit19                 orbit19 0.38561374
orbit43                 orbit43 0.37722799
ratio6                   ratio6 0.37687191
ratio4                   ratio4 0.37328339
close                     close 0.35808300
graph21                 graph21 0.32642154
membership_s12   membership_s12 0.32032706
graph12                 graph12 0.31015995
orbit16                 orbit16 0.29881059
bigcom79               bigcom79 0.29580644
membership_s4     membership_s4 0.29461939
graph23                 graph23 0.29277169
orbit39                 orbit39 0.28923149
membership_s33   membership_s33 0.28736411
orbit28                 orbit28 0.28180634
membership_s37   membership_s37 0.27345892
orbit27                 orbit27 0.26689802
orbit53                 orbit53 0.25096476
sixth                     sixth 0.24092146
orbit25                 orbit25 0.23989507
hubscore               hubscore 0.22860908
graph17                 graph17 0.22337655
membership_s18   membership_s18 0.21824635
orbit55                 orbit55 0.20728909
bigcom4                 bigcom4 0.17913009
orbit21                 orbit21 0.17188524
membership_s26   membership_s26 0.15406855
orbit47                 orbit47 0.15360930
orbit30                 orbit30 0.15292054
orbit15                 orbit15 0.14914617
orbit56                 orbit56 0.14844269
orbit17                 orbit17 0.14800699
bigcom10               bigcom10 0.14648940
upto_fifth           upto_fifth 0.14212581
third                     third 0.14120580
graph22                 graph22 0.13607498
graph18                 graph18 0.13246559
orbit2                   orbit2 0.13100259
orbit37                 orbit37 0.12943185
orbit44                 orbit44 0.12255628
coreness               coreness 0.12111516
orbit63                 orbit63 0.11088804
orbit10                 orbit10 0.10211000
orbit49                 orbit49 0.10199885
orbit69                 orbit69 0.10121667
membership_s16   membership_s16 0.09593696
bigcom2                 bigcom2 0.08947159
orbit11                 orbit11 0.08721197
second                   second 0.07517419
orbit9                   orbit9 0.07057755
membership_s20   membership_s20 0.06736992
orbit26                 orbit26 0.06188752
orbit22                 orbit22 0.05461668
orbit1                   orbit1 0.05087932
orbit42                 orbit42 0.04957185
bigcom48               bigcom48 0.04848952
orbit46                 orbit46 0.04775663
graph7                   graph7 0.04263897
orbit38                 orbit38 0.03675705
selfinter             selfinter 0.03260234
membership_s19   membership_s19 0.03103970
membership_s10   membership_s10 0.02334455
orbit71                 orbit71 0.02271272
bigcom12               bigcom12 0.02186680
graph8                   graph8 0.00000000
graph24                 graph24 0.00000000
graph25                 graph25 0.00000000
graph26                 graph26 0.00000000
graph27                 graph27 0.00000000
graph28                 graph28 0.00000000
graph29                 graph29 0.00000000
orbit0                   orbit0 0.00000000
orbit3                   orbit3 0.00000000
orbit4                   orbit4 0.00000000
orbit6                   orbit6 0.00000000
orbit7                   orbit7 0.00000000
orbit8                   orbit8 0.00000000
orbit12                 orbit12 0.00000000
orbit13                 orbit13 0.00000000
orbit14                 orbit14 0.00000000
orbit23                 orbit23 0.00000000
orbit29                 orbit29 0.00000000
orbit32                 orbit32 0.00000000
orbit33                 orbit33 0.00000000
orbit34                 orbit34 0.00000000
orbit40                 orbit40 0.00000000
orbit41                 orbit41 0.00000000
orbit48                 orbit48 0.00000000
orbit51                 orbit51 0.00000000
orbit52                 orbit52 0.00000000
orbit54                 orbit54 0.00000000
orbit57                 orbit57 0.00000000
orbit58                 orbit58 0.00000000
orbit59                 orbit59 0.00000000
orbit60                 orbit60 0.00000000
orbit61                 orbit61 0.00000000
orbit64                 orbit64 0.00000000
orbit65                 orbit65 0.00000000
orbit66                 orbit66 0.00000000
orbit67                 orbit67 0.00000000
orbit68                 orbit68 0.00000000
orbit70                 orbit70 0.00000000
orbit72                 orbit72 0.00000000
AP                           AP 0.00000000
eccrad                   eccrad 0.00000000
first                     first 0.00000000
evcent                   evcent 0.00000000
upto_second         upto_second 0.00000000
upto_third           upto_third 0.00000000
upto_fourth         upto_fourth 0.00000000
bigcom1                 bigcom1 0.00000000
bigcom3                 bigcom3 0.00000000
bigcom5                 bigcom5 0.00000000
bigcom6                 bigcom6 0.00000000
bigcom8                 bigcom8 0.00000000
bigcom11               bigcom11 0.00000000
bigcom13               bigcom13 0.00000000
bigcom14               bigcom14 0.00000000
bigcom15               bigcom15 0.00000000
bigcom16               bigcom16 0.00000000
bigcom17               bigcom17 0.00000000
bigcom21               bigcom21 0.00000000
bigcom22               bigcom22 0.00000000
bigcom23               bigcom23 0.00000000
bigcom24               bigcom24 0.00000000
bigcom25               bigcom25 0.00000000
bigcom26               bigcom26 0.00000000
bigcom27               bigcom27 0.00000000
bigcom29               bigcom29 0.00000000
bigcom31               bigcom31 0.00000000
bigcom34               bigcom34 0.00000000
bigcom35               bigcom35 0.00000000
bigcom36               bigcom36 0.00000000
bigcom39               bigcom39 0.00000000
bigcom40               bigcom40 0.00000000
bigcom43               bigcom43 0.00000000
bigcom46               bigcom46 0.00000000
bigcom49               bigcom49 0.00000000
bigcom50               bigcom50 0.00000000
bigcom52               bigcom52 0.00000000
bigcom54               bigcom54 0.00000000
bigcom56               bigcom56 0.00000000
bigcom57               bigcom57 0.00000000
bigcom58               bigcom58 0.00000000
bigcom63               bigcom63 0.00000000
bigcom64               bigcom64 0.00000000
bigcom66               bigcom66 0.00000000
bigcom68               bigcom68 0.00000000
bigcom69               bigcom69 0.00000000
bigcom70               bigcom70 0.00000000
bigcom71               bigcom71 0.00000000
bigcom72               bigcom72 0.00000000
bigcom77               bigcom77 0.00000000
bigcom80               bigcom80 0.00000000
bigcom83               bigcom83 0.00000000
bigcom86               bigcom86 0.00000000
bigcom87               bigcom87 0.00000000
bigcom90               bigcom90 0.00000000
bigcom92               bigcom92 0.00000000
bigcom94               bigcom94 0.00000000
bigcom96               bigcom96 0.00000000
bigcom98               bigcom98 0.00000000
bigcom99               bigcom99 0.00000000
bigcom100             bigcom100 0.00000000
bigcom102             bigcom102 0.00000000
bigcom103             bigcom103 0.00000000
bigcom104             bigcom104 0.00000000
bigcom107             bigcom107 0.00000000
bigcom108             bigcom108 0.00000000
bigcom109             bigcom109 0.00000000
bigcom110             bigcom110 0.00000000
bigcom125             bigcom125 0.00000000
bigcom133             bigcom133 0.00000000
bigcom141             bigcom141 0.00000000
bigcom142             bigcom142 0.00000000
bigcom143             bigcom143 0.00000000
bigcom145             bigcom145 0.00000000
bigcom158             bigcom158 0.00000000
bigcom162             bigcom162 0.00000000
bigcom177             bigcom177 0.00000000
bigcom194             bigcom194 0.00000000
bigcom208             bigcom208 0.00000000
bigcom220             bigcom220 0.00000000
bigcom227             bigcom227 0.00000000
bigcom229             bigcom229 0.00000000
bigcom247             bigcom247 0.00000000
bigcom252             bigcom252 0.00000000
bigcom258             bigcom258 0.00000000
bigcom266             bigcom266 0.00000000
bigcom269             bigcom269 0.00000000
bigcom273             bigcom273 0.00000000
bigcom274             bigcom274 0.00000000
bigcom284             bigcom284 0.00000000
bigcom290             bigcom290 0.00000000
bigcom292             bigcom292 0.00000000
bigcom294             bigcom294 0.00000000
bigcom296             bigcom296 0.00000000
bigcom297             bigcom297 0.00000000
bigcom302             bigcom302 0.00000000
bigcom303             bigcom303 0.00000000
bigcom307             bigcom307 0.00000000
bigcom311             bigcom311 0.00000000
bigcom313             bigcom313 0.00000000
bigcom318             bigcom318 0.00000000
bigcom326             bigcom326 0.00000000
bigcom332             bigcom332 0.00000000
bigcom340             bigcom340 0.00000000
bigcom341             bigcom341 0.00000000
bigcom347             bigcom347 0.00000000
bigcom360             bigcom360 0.00000000
bigcom365             bigcom365 0.00000000
bigcom366             bigcom366 0.00000000
bigcom387             bigcom387 0.00000000
bigcom390             bigcom390 0.00000000
bigcom398             bigcom398 0.00000000
bigcom408             bigcom408 0.00000000
bigcom417             bigcom417 0.00000000
bigcom419             bigcom419 0.00000000
bigcom424             bigcom424 0.00000000
bigcom441             bigcom441 0.00000000
bigcom445             bigcom445 0.00000000
bigcom468             bigcom468 0.00000000
membership_s1     membership_s1 0.00000000
membership_s3     membership_s3 0.00000000
membership_s5     membership_s5 0.00000000
membership_s6     membership_s6 0.00000000
membership_s7     membership_s7 0.00000000
membership_s8     membership_s8 0.00000000
membership_s9     membership_s9 0.00000000
membership_s11   membership_s11 0.00000000
membership_s13   membership_s13 0.00000000
membership_s14   membership_s14 0.00000000
membership_s17   membership_s17 0.00000000
membership_s21   membership_s21 0.00000000
membership_s22   membership_s22 0.00000000
membership_s23   membership_s23 0.00000000
membership_s24   membership_s24 0.00000000
membership_s25   membership_s25 0.00000000
membership_s27   membership_s27 0.00000000
membership_s28   membership_s28 0.00000000
membership_s30   membership_s30 0.00000000
membership_s31   membership_s31 0.00000000
membership_s32   membership_s32 0.00000000
membership_s34   membership_s34 0.00000000
membership_s35   membership_s35 0.00000000
membership_s36   membership_s36 0.00000000
membership_s38   membership_s38 0.00000000
[1] "Dataset: all_TnotC Model RF, run: 7 of 10 2015-06-08 08:55:01"
     |      Out-of-bag   |
Tree |      MSE  %Var(y) |
   1 |  0.02737   279.71 |
   2 |  0.02016   206.05 |
   3 |  0.01802   184.18 |
   4 |  0.01832   187.23 |
   5 |   0.0169   172.73 |
   6 |  0.01626   166.23 |
   7 |  0.01538   157.22 |
   8 |  0.01474   150.70 |
   9 |  0.01469   150.14 |
  10 |  0.01398   142.92 |
  11 |  0.01386   141.69 |
  12 |   0.0135   138.00 |
  13 |  0.01309   133.84 |
  14 |  0.01282   131.02 |
  15 |  0.01262   128.98 |
  16 |  0.01249   127.62 |
  17 |  0.01231   125.79 |
  18 |  0.01216   124.28 |
  19 |  0.01201   122.79 |
  20 |  0.01192   121.84 |
  21 |  0.01183   120.89 |
  22 |  0.01173   119.85 |
  23 |  0.01162   118.77 |
  24 |  0.01163   118.89 |
  25 |  0.01163   118.84 |
  26 |  0.01158   118.36 |
  27 |   0.0115   117.52 |
  28 |  0.01146   117.13 |
  29 |  0.01141   116.67 |
  30 |   0.0114   116.52 |
  31 |  0.01139   116.46 |
  32 |  0.01134   115.94 |
  33 |  0.01136   116.08 |
  34 |  0.01131   115.56 |
  35 |  0.01125   114.95 |
  36 |  0.01124   114.91 |
  37 |  0.01121   114.59 |
  38 |  0.01119   114.34 |
  39 |  0.01116   114.03 |
  40 |  0.01116   114.04 |
  41 |  0.01117   114.22 |
  42 |  0.01114   113.84 |
  43 |  0.01113   113.79 |
  44 |  0.01113   113.76 |
  45 |  0.01112   113.70 |
  46 |  0.01108   113.29 |
  47 |  0.01107   113.17 |
  48 |  0.01106   113.06 |
  49 |  0.01105   112.96 |
  50 |  0.01104   112.84 |
  51 |  0.01102   112.64 |
  52 |  0.01101   112.55 |
  53 |  0.01099   112.37 |
  54 |  0.01097   112.15 |
  55 |  0.01097   112.08 |
  56 |  0.01095   111.92 |
  57 |  0.01093   111.76 |
  58 |  0.01092   111.66 |
  59 |  0.01093   111.70 |
  60 |  0.01092   111.57 |
  61 |   0.0109   111.37 |
  62 |  0.01089   111.35 |
  63 |  0.01089   111.26 |
  64 |  0.01088   111.19 |
  65 |  0.01089   111.35 |
  66 |  0.01087   111.11 |
  67 |  0.01086   111.02 |
  68 |  0.01084   110.82 |
  69 |  0.01083   110.71 |
  70 |  0.01082   110.55 |
  71 |  0.01081   110.51 |
  72 |   0.0108   110.44 |
  73 |  0.01079   110.24 |
  74 |  0.01078   110.20 |
  75 |  0.01079   110.26 |
  76 |  0.01078   110.17 |
  77 |  0.01077   110.10 |
  78 |  0.01077   110.09 |
  79 |  0.01076   109.97 |
  80 |  0.01075   109.91 |
  81 |  0.01074   109.75 |
  82 |  0.01073   109.68 |
  83 |  0.01072   109.61 |
  84 |  0.01072   109.53 |
  85 |  0.01071   109.48 |
  86 |  0.01071   109.43 |
  87 |   0.0107   109.41 |
  88 |   0.0107   109.37 |
  89 |  0.01069   109.24 |
  90 |  0.01068   109.19 |
  91 |  0.01069   109.23 |
  92 |  0.01068   109.20 |
  93 |  0.01069   109.26 |
  94 |  0.01069   109.24 |
  95 |  0.01068   109.18 |
  96 |  0.01069   109.23 |
  97 |  0.01069   109.22 |
  98 |  0.01068   109.16 |
  99 |  0.01068   109.20 |
 100 |  0.01069   109.29 |
[1] "Random Forest variable coefficients"
                      %IncMSE IncNodePurity
graph5           2.418582e-03  5.278429e-01
graph6           4.899595e-03  6.676206e-01
graph7           1.254075e-04  1.098818e-01
graph8           8.834024e-05  4.557563e-02
graph9           2.448308e-03  4.728688e-01
graph10          4.321326e-03  7.236227e-01
graph11          7.740782e-03  6.736789e-01
graph12          6.743204e-03  6.078699e-01
graph13          5.909578e-03  8.884080e-01
graph14          6.029589e-03  5.542596e-01
graph15          2.336231e-03  4.218235e-01
graph16          5.502802e-03  5.377247e-01
graph17          6.297521e-03  6.340547e-01
graph18          2.968016e-03  2.971041e-01
graph19          5.882236e-03  9.656409e-01
graph20          3.149272e-03  3.018734e-01
graph21          1.713570e-03  3.184407e-01
graph22          7.468315e-04  2.597852e-01
graph23          1.805367e-03  4.810514e-01
graph24          5.410896e-04  1.577626e-01
graph25          2.674457e-04  1.825336e-01
graph26          2.793730e-04  1.001776e-01
graph27          2.440190e-05  4.637102e-02
graph28          5.114570e-05  2.910525e-02
graph29          1.349580e-04  4.219399e-02
orbit0           3.068958e-05  1.232565e-01
orbit1           3.668417e-03  3.953150e-01
orbit2           2.152243e-04  3.174890e-01
orbit3           2.371077e-04  1.073691e-01
orbit4           2.874344e-03  7.392711e-01
orbit5           7.532171e-03  4.609937e-01
orbit6           4.552601e-03  7.203013e-01
orbit7           9.401479e-04  1.295422e-01
orbit8           1.498123e-03  3.486510e-01
orbit9           5.784841e-03  6.796351e-01
orbit10          8.818367e-04  1.164811e-01
orbit11          4.655025e-04  8.084357e-02
orbit12          9.958467e-04  1.033963e-01
orbit13          0.000000e+00  9.545455e-03
orbit14          4.610263e-05  9.852994e-04
orbit15          5.051151e-03  5.887009e-01
orbit16          1.748000e-03  5.290017e-01
orbit17          2.163573e-03  5.119987e-01
orbit18          2.647125e-03  8.226298e-01
orbit19          4.498465e-03  6.569711e-01
orbit20          8.455393e-03  6.447035e-01
orbit21          9.119448e-04  3.131256e-01
orbit22          8.764612e-03  5.667029e-01
orbit23          7.471708e-05  1.307484e-01
orbit24          4.867829e-03  8.102084e-01
orbit25          9.980607e-04  3.789195e-01
orbit26          9.417716e-04  1.370870e-01
orbit27          1.256760e-02  6.121060e-01
orbit28          2.621233e-03  4.726351e-01
orbit29          2.112787e-03  2.275561e-01
orbit30          3.388575e-04  1.964050e-01
orbit31          6.576396e-03  7.379979e-01
orbit32          4.247671e-04  1.704813e-01
orbit33          2.856367e-04  1.010121e-01
orbit34          3.763178e-03  3.010141e-01
orbit35          1.508374e-02  1.085131e+00
orbit36          2.423950e-03  3.921755e-01
orbit37          1.406997e-03  3.473860e-01
orbit38          6.533088e-04  3.600488e-01
orbit39          5.590016e-03  7.326425e-01
orbit40          1.599472e-03  1.813957e-01
orbit41          1.157931e-03  7.668820e-02
orbit42          6.200903e-04  9.819621e-02
orbit43          1.476134e-03  2.854304e-01
orbit44          2.066048e-04  4.351455e-02
orbit45          4.153649e-03  9.137125e-01
orbit46          1.067816e-03  1.785283e-01
orbit47          1.112056e-03  3.159230e-01
orbit48         -7.994737e-06  5.157508e-02
orbit49          3.416400e-03  2.945411e-01
orbit50          7.959923e-04  2.086322e-01
orbit51          1.692752e-03  3.424824e-01
orbit52          2.768701e-04  2.788928e-01
orbit53          1.857197e-04  1.188057e-01
orbit54          1.182287e-03  1.957879e-01
orbit55          1.752056e-04  1.337115e-02
orbit56          2.681701e-03  5.810955e-01
orbit57         -2.588646e-06  4.821476e-02
orbit58          7.705179e-05  1.949198e-02
orbit59          5.515273e-04  2.578161e-01
orbit60          1.779893e-04  5.968662e-02
orbit61         -6.624508e-08  8.869982e-02
orbit62          1.032534e-04  2.672066e-01
orbit63          3.144614e-04  1.392191e-01
orbit64          1.924253e-03  1.513689e-01
orbit65          1.445057e-04  1.565720e-01
orbit66          7.159349e-04  5.350923e-02
orbit67          2.126784e-05  4.843750e-03
orbit68          4.375215e-05  5.359182e-02
orbit69          9.714084e-05  8.780974e-02
orbit70          8.246785e-06  5.358581e-02
orbit71          2.116221e-04  1.388882e-02
orbit72          1.106955e-04  1.168051e-02
AP               1.928753e-05  6.546891e-02
bet              2.121900e-03  1.176415e+00
ecc              5.796650e-04  4.300796e-01
eccrad           2.400562e-04  3.066256e-01
close            3.985638e-03  4.438666e-01
constraint       1.358757e-03  2.612058e-01
coreness         2.316173e-03  2.702921e-01
knn              3.376642e-03  1.301184e+00
hubscore         6.058447e-03  6.989656e-01
pagerank         3.398951e-03  1.475529e+00
trans            7.074706e-04  7.113538e-01
first            1.180261e-04  1.275186e-01
second           2.309129e-03  4.877846e-01
third            1.100210e-02  7.097715e-01
fourth           2.467996e-03  9.879242e-01
fifth            3.185184e-03  8.499354e-01
sixth            4.610585e-03  5.784959e-01
selfinter        2.852181e-05  1.421681e-01
V1               4.580832e-03  2.627045e+00
V2               2.317967e-03  2.100849e+00
evcent           5.137449e-03  7.555400e-01
upto_second      1.030671e-03  4.810643e-01
upto_third       3.334886e-03  5.300456e-01
upto_fourth      2.919081e-03  5.444214e-01
upto_fifth       9.817371e-03  5.534942e-01
upto_sixth       1.414762e-03  5.720828e-01
ratio1           3.692387e-03  1.340689e+00
ratio2           5.671087e-03  2.073559e+00
ratio3           4.380491e-03  8.460788e-01
ratio4           3.516351e-03  6.627229e-01
ratio5           1.025451e-02  1.999017e+00
ratio6           9.491902e-04  7.543077e-01
walktrap_vertex  1.392463e-03  9.910550e-01
bigcom1          1.178759e-04  2.461366e-02
bigcom2          8.677509e-05  2.177733e-01
bigcom3          0.000000e+00  1.804112e-18
bigcom4          2.782069e-04  3.956546e-01
bigcom5          0.000000e+00  1.452831e-19
bigcom6          0.000000e+00  1.951564e-20
bigcom8          0.000000e+00  4.336809e-21
bigcom9         -1.241441e-05  1.573159e-01
bigcom10         3.427929e-05  1.654922e-01
bigcom11         0.000000e+00  4.336809e-21
bigcom12        -1.199826e-05  9.451292e-03
bigcom13         0.000000e+00  2.125036e-19
bigcom14         0.000000e+00  1.062518e-19
bigcom15         0.000000e+00  2.168404e-21
bigcom16         0.000000e+00  2.103352e-19
bigcom17         0.000000e+00  7.155734e-20
bigcom18         3.629129e-04  3.562354e-01
bigcom21         0.000000e+00  2.797242e-19
bigcom22         0.000000e+00  0.000000e+00
bigcom23         0.000000e+00  3.642919e-19
bigcom24         0.000000e+00  0.000000e+00
bigcom25         2.039568e-07  6.150148e-02
bigcom26         0.000000e+00  7.372575e-20
bigcom27         0.000000e+00  0.000000e+00
bigcom29         0.000000e+00  1.084202e-19
bigcom31         0.000000e+00  2.125036e-19
bigcom33         5.211498e-04  4.585378e-01
bigcom34         0.000000e+00  2.211772e-19
bigcom35         0.000000e+00  1.387779e-19
bigcom36         0.000000e+00  6.938894e-20
bigcom39         2.757860e-06  7.363636e-03
bigcom40         0.000000e+00  4.336809e-21
bigcom43         0.000000e+00  2.233456e-19
bigcom46         0.000000e+00  4.336809e-21
bigcom48         2.853024e-05  1.094257e-01
bigcom49         0.000000e+00  2.168404e-21
bigcom50         0.000000e+00  2.081668e-19
bigcom52         0.000000e+00  0.000000e+00
bigcom54         0.000000e+00  2.168404e-21
bigcom56         0.000000e+00  7.372575e-20
bigcom57         0.000000e+00  1.481481e-04
bigcom58         0.000000e+00  7.155734e-20
bigcom62         5.450300e-05  2.591280e-01
bigcom63         0.000000e+00  1.409463e-19
bigcom64         0.000000e+00  0.000000e+00
bigcom65         4.814309e-05  2.894463e-01
bigcom66         0.000000e+00  0.000000e+00
bigcom68         0.000000e+00  2.168404e-21
bigcom69         0.000000e+00  2.168404e-21
bigcom70         0.000000e+00  0.000000e+00
bigcom71         0.000000e+00  0.000000e+00
bigcom72         0.000000e+00  1.084202e-19
bigcom77         0.000000e+00  1.062518e-19
bigcom79        -4.365866e-06  1.032192e-01
bigcom80         0.000000e+00  1.665335e-18
bigcom82         2.706632e-06  1.818944e-01
bigcom83         0.000000e+00  2.168404e-21
bigcom86         0.000000e+00  1.431147e-19
bigcom87         0.000000e+00  1.387779e-19
bigcom88         1.154117e-04  1.826855e-01
bigcom90         0.000000e+00  0.000000e+00
bigcom92         0.000000e+00  1.084202e-19
bigcom94         0.000000e+00  2.450297e-19
bigcom96         0.000000e+00  0.000000e+00
bigcom98         0.000000e+00  0.000000e+00
bigcom99         0.000000e+00  2.168404e-21
bigcom100        0.000000e+00  2.168404e-21
bigcom102        0.000000e+00  2.168404e-21
bigcom103        0.000000e+00  0.000000e+00
bigcom104        0.000000e+00  0.000000e+00
bigcom107        0.000000e+00  0.000000e+00
bigcom108        0.000000e+00  0.000000e+00
bigcom109        0.000000e+00  0.000000e+00
bigcom110        0.000000e+00  2.168404e-21
bigcom125        0.000000e+00  2.775558e-19
bigcom133        0.000000e+00  6.938894e-20
bigcom141        0.000000e+00  2.168404e-21
bigcom142        0.000000e+00  0.000000e+00
bigcom143        0.000000e+00  2.168404e-21
bigcom145        0.000000e+00  3.491131e-19
bigcom158        0.000000e+00  2.168404e-21
bigcom162        0.000000e+00  3.122502e-19
bigcom177        0.000000e+00  2.797242e-19
bigcom194        0.000000e+00  3.165870e-19
bigcom208        0.000000e+00  6.938894e-20
bigcom220        0.000000e+00  2.168404e-21
bigcom227        0.000000e+00  6.938894e-20
bigcom229        0.000000e+00  4.336809e-21
bigcom247        0.000000e+00  2.428613e-19
bigcom252        0.000000e+00  7.372575e-20
bigcom255       -1.392581e-05  2.455570e-01
bigcom258        0.000000e+00  0.000000e+00
bigcom266        0.000000e+00  1.387779e-19
bigcom269        0.000000e+00  0.000000e+00
bigcom273        0.000000e+00  0.000000e+00
bigcom274        0.000000e+00  2.797242e-19
bigcom276       -1.819378e-05  5.123965e-01
bigcom284        0.000000e+00  0.000000e+00
bigcom290        0.000000e+00  1.387779e-19
bigcom292        0.000000e+00  0.000000e+00
bigcom294        0.000000e+00  6.505213e-21
bigcom295        3.926593e-05  2.108113e-01
bigcom296        0.000000e+00  1.387779e-19
bigcom297        0.000000e+00  2.081668e-19
bigcom302        0.000000e+00  2.428613e-19
bigcom303        0.000000e+00  2.775558e-19
bigcom307        0.000000e+00  4.336809e-21
bigcom311        0.000000e+00  2.168404e-21
bigcom313        0.000000e+00  1.409463e-19
bigcom318        0.000000e+00  7.155734e-20
bigcom326        0.000000e+00  2.168404e-21
bigcom332        0.000000e+00  1.387779e-19
bigcom340        0.000000e+00  0.000000e+00
bigcom341        0.000000e+00  0.000000e+00
bigcom345       -1.942495e-05  4.628669e-01
bigcom347        0.000000e+00  0.000000e+00
bigcom360        0.000000e+00  2.168404e-21
bigcom365        0.000000e+00  0.000000e+00
bigcom366        0.000000e+00  2.168404e-21
bigcom370        5.949440e-06  4.028777e-01
bigcom387        0.000000e+00  2.168404e-21
bigcom390        0.000000e+00  4.336809e-21
bigcom398        0.000000e+00  1.734723e-19
bigcom408        0.000000e+00  4.336809e-21
bigcom417        0.000000e+00  1.387779e-19
bigcom419        0.000000e+00  0.000000e+00
bigcom424        0.000000e+00  0.000000e+00
bigcom441        0.000000e+00  6.938894e-20
bigcom445        0.000000e+00  1.062518e-19
bigcom468        0.000000e+00  4.336809e-21
spin_vertex      1.236838e-03  9.483922e-01
membership_s1    0.000000e+00  1.387779e-19
membership_s3    1.463567e-05  7.867148e-02
membership_s4    5.516241e-05  2.328517e-01
membership_s5    0.000000e+00  1.062518e-19
membership_s6    0.000000e+00  0.000000e+00
membership_s7    0.000000e+00  2.862294e-19
membership_s8    4.989376e-05  1.096207e-01
membership_s9    0.000000e+00  1.474515e-19
membership_s10   6.649676e-05  1.199591e-01
membership_s11   0.000000e+00  8.888889e-03
membership_s12   5.113451e-04  6.162941e-01
membership_s13   0.000000e+00  2.190088e-19
membership_s14   0.000000e+00  8.456777e-20
membership_s16   8.742838e-05  1.921857e-01
membership_s17   0.000000e+00  1.105886e-19
membership_s18   1.004142e-04  2.311046e-01
membership_s19   1.095290e-05  1.847728e-02
membership_s20   1.752339e-04  1.511778e-01
membership_s21   9.233620e-06  6.922628e-02
membership_s22   0.000000e+00  4.336809e-21
membership_s23  -8.186277e-06  1.157510e-01
membership_s24   0.000000e+00  1.431147e-19
membership_s25   0.000000e+00  1.040834e-19
membership_s26   1.962245e-04  1.652500e-01
membership_s27   0.000000e+00  3.122502e-19
membership_s28   0.000000e+00  2.081668e-19
membership_s30   0.000000e+00  3.534499e-19
membership_s31  -1.508892e-05  4.905888e-02
membership_s32  -9.046668e-06  1.006595e-02
membership_s33   3.674093e-04  2.846285e-01
membership_s34   0.000000e+00  1.431147e-19
membership_s35   0.000000e+00  6.938894e-20
membership_s36   0.000000e+00  0.000000e+00
membership_s37  -5.538806e-05  3.135387e-01
membership_s38   3.330811e-05  8.780661e-02
adhesion         7.112566e-03  2.054217e+00
cohesion         5.505752e-03  1.563192e+00
inner            1.403199e-03  1.604471e+00
outer            1.741302e-03  1.875652e+00
ioratio          2.393900e-03  1.395342e+00
comsize          1.432787e-03  2.204364e+00
[1] "Dataset: all_TnotC Model GLM, run: 7 of 10 2015-06-08 09:01:23"
[1] "glmnet variable coefficients"
                     [,1]          [,2]
(Intercept)     -4.607209 -4.722816e+00
graph0           0.000000  2.909933e-03
graph1           0.000000 -2.318292e-04
graph2           0.000000 -1.030454e-03
graph3           0.000000  4.321900e-06
graph4           0.000000 -5.147573e-06
graph5           0.000000 -1.469534e-05
graph6           0.000000 -1.263709e-05
graph7           0.000000 -1.192030e-03
graph8           0.000000  6.834344e-03
graph9           0.000000  0.000000e+00
graph10          0.000000 -2.290238e-10
graph11          0.000000 -9.992111e-13
graph12          0.000000 -4.863290e-07
graph13          0.000000  1.645804e-06
graph14          0.000000 -4.781350e-07
graph15          0.000000  1.993313e-06
graph16          0.000000  0.000000e+00
graph17          0.000000  0.000000e+00
graph18          0.000000  0.000000e+00
graph19          0.000000 -1.294367e-05
graph20          0.000000  0.000000e+00
graph21          0.000000  4.378599e-07
graph22          0.000000  0.000000e+00
graph23          0.000000 -4.432862e-07
graph24          0.000000  0.000000e+00
graph25          0.000000  3.080068e-05
graph26          0.000000 -9.206289e-06
graph27          0.000000  3.800328e-04
graph28          0.000000 -4.946504e-05
graph29          0.000000 -1.679257e-03
orbit0           0.000000  4.679763e-03
orbit1           0.000000  1.639789e-04
orbit2           0.000000 -5.109218e-04
orbit3           0.000000 -6.357287e-04
orbit4           0.000000  4.110036e-05
orbit5           0.000000  1.966669e-06
orbit6           0.000000 -7.472956e-06
orbit7           0.000000 -4.495689e-06
orbit8           0.000000 -2.004684e-05
orbit9           0.000000  1.193405e-03
orbit10          0.000000 -1.981323e-04
orbit11          0.000000  0.000000e+00
orbit12          0.000000 -6.210583e-03
orbit13          0.000000 -8.030165e-04
orbit14          0.000000  7.405257e-03
orbit15          0.000000 -3.668001e-06
orbit16          0.000000  2.871787e-07
orbit17          0.000000 -1.633487e-06
orbit18          0.000000  2.068850e-07
orbit19          0.000000  2.074497e-07
orbit20          0.000000  2.959984e-07
orbit21          0.000000 -3.360199e-08
orbit22          0.000000  1.480446e-08
orbit23          0.000000 -3.417838e-09
orbit24          0.000000 -3.693857e-06
orbit25          0.000000 -9.614987e-06
orbit26          0.000000 -7.973513e-08
orbit27          0.000000  2.967761e-05
orbit28          0.000000  5.059814e-06
orbit29          0.000000  1.162443e-05
orbit30          0.000000  0.000000e+00
orbit31          0.000000 -2.546354e-06
orbit32          0.000000 -3.987649e-06
orbit33          0.000000  0.000000e+00
orbit34          0.000000  1.968888e-06
orbit35          0.000000  2.084234e-05
orbit36          0.000000  1.760459e-06
orbit37          0.000000 -1.089404e-05
orbit38          0.000000  0.000000e+00
orbit39          0.000000 -5.709569e-05
orbit40          0.000000  1.878421e-05
orbit41          0.000000 -5.117590e-06
orbit42          0.000000  0.000000e+00
orbit43          0.000000  3.458166e-04
orbit44          0.000000 -2.838101e-04
orbit45          0.000000 -3.633379e-04
orbit46          0.000000 -2.514314e-05
orbit47          0.000000 -1.943625e-05
orbit48          0.000000 -2.003896e-05
orbit49          0.000000  1.159297e-04
orbit50          0.000000 -2.699181e-06
orbit51          0.000000  8.237074e-10
orbit52          0.000000  1.248817e-04
orbit53          0.000000  0.000000e+00
orbit54          0.000000  2.123524e-04
orbit55          0.000000  0.000000e+00
orbit56          0.000000  6.652782e-04
orbit57          0.000000 -1.639863e-06
orbit58          0.000000  0.000000e+00
orbit59          0.000000  5.834252e-05
orbit60          0.000000  0.000000e+00
orbit61          0.000000  0.000000e+00
orbit62          0.000000 -1.515287e-03
orbit63          0.000000  2.029334e-04
orbit64          0.000000  1.839483e-05
orbit65          0.000000 -4.431635e-04
orbit66          0.000000 -3.575990e-06
orbit67          0.000000 -5.622211e-06
orbit68          0.000000  6.215065e-04
orbit69          0.000000  1.601880e-04
orbit70          0.000000  2.843582e-04
orbit71          0.000000 -4.794735e-04
orbit72          0.000000 -1.671433e-03
AP               0.000000 -1.923471e-01
bet              0.000000  2.245241e-06
ecc              0.000000  1.124117e-01
eccrad           0.000000  7.579658e-01
close            0.000000 -3.934518e+00
constraint       0.000000 -1.419395e+00
coreness         0.000000 -6.004402e-03
knn              0.000000 -5.577649e-03
hubscore         0.000000  1.239884e-01
pagerank         0.000000 -6.259636e+00
trans            0.000000 -9.033175e-02
first            0.000000  3.473263e-03
second           0.000000 -4.283407e-04
third            0.000000  1.297568e-04
fourth           0.000000 -3.131364e-04
fifth            0.000000  5.338825e-05
sixth            0.000000 -4.281118e-04
selfinter        0.000000 -4.327463e-02
V1               0.000000  1.579071e+00
V2               0.000000  1.213087e+00
evcent           0.000000  8.535951e-01
upto_second      0.000000 -2.240007e-04
upto_third       0.000000  1.416645e-05
upto_fourth      0.000000  0.000000e+00
upto_fifth       0.000000  3.100354e-04
upto_sixth       0.000000  9.002017e-06
ratio1           0.000000  1.280051e-02
ratio2           0.000000  7.039393e-03
ratio3           0.000000  7.952418e-03
ratio4           0.000000  9.878814e-03
ratio5           0.000000  5.605041e-06
ratio6           0.000000  1.674763e-04
walktrap_vertex  0.000000 -1.310994e-01
bigcom1          0.000000 -1.070952e-01
bigcom2          0.000000  5.331380e-02
bigcom3          0.000000 -3.048098e+00
bigcom4          0.000000  4.436062e-01
bigcom5          0.000000 -1.689785e+00
bigcom6          0.000000 -2.290276e+00
bigcom8          0.000000 -2.084230e+00
bigcom9          0.000000  1.714025e+00
bigcom10         0.000000  6.892022e-01
bigcom11         0.000000 -2.046773e+00
bigcom12         0.000000  9.811421e-01
bigcom13         0.000000 -2.566317e+00
bigcom14         0.000000 -1.918707e+00
bigcom15         0.000000 -1.669666e+00
bigcom16         0.000000 -2.109715e+00
bigcom17         0.000000 -2.058078e+00
bigcom18         0.000000  1.728728e+00
bigcom21         0.000000 -1.674180e+00
bigcom22         0.000000 -1.134090e+00
bigcom23         0.000000 -2.316540e+00
bigcom24         0.000000 -1.915566e+00
bigcom25         0.000000 -5.331697e-01
bigcom26         0.000000 -2.226037e+00
bigcom27         0.000000 -2.337299e+00
bigcom29         0.000000 -1.926115e+00
bigcom31         0.000000 -2.440480e+00
bigcom33         0.000000  9.299938e-01
bigcom34         0.000000 -2.515541e+00
bigcom35         0.000000 -1.704611e+00
bigcom36         0.000000  0.000000e+00
bigcom39         0.000000 -2.338843e+00
bigcom40         0.000000 -1.958289e+00
bigcom43         0.000000 -2.169176e+00
bigcom46         0.000000 -1.999751e+00
bigcom48         0.000000  1.887349e-01
bigcom49         0.000000 -1.730626e+00
bigcom50         0.000000 -5.072810e-01
bigcom52         0.000000 -1.382935e+00
bigcom54         0.000000 -1.905944e+00
bigcom56         0.000000 -2.062540e+00
bigcom57         0.000000 -2.109909e+00
bigcom58         0.000000 -1.911790e+00
bigcom62         0.000000  9.168909e-01
bigcom63         0.000000 -2.775241e+00
bigcom64         0.000000 -8.506447e-01
bigcom65         0.000000  1.394426e+00
bigcom66         0.000000 -1.080947e-01
bigcom68         0.000000 -2.098154e+00
bigcom69         0.000000 -1.707661e+00
bigcom70         0.000000 -1.067902e+00
bigcom71         0.000000 -1.288388e+00
bigcom72         0.000000 -1.775903e+00
bigcom77         0.000000 -2.131037e+00
bigcom79         0.000000  1.141703e+00
bigcom80         0.000000 -1.325207e+00
bigcom82         0.000000  1.613388e+00
bigcom83         0.000000 -2.006145e-01
bigcom86         0.000000 -1.186225e+00
bigcom87         0.000000 -1.808366e+00
bigcom88         0.000000  1.148519e+00
bigcom90         0.000000 -1.554500e+00
bigcom92         0.000000  0.000000e+00
bigcom94         0.000000 -1.943441e+00
bigcom96         0.000000 -1.373282e+00
bigcom98         0.000000 -2.186411e+00
bigcom99         0.000000 -2.151239e+00
bigcom100        0.000000 -1.786925e+00
bigcom102        0.000000 -1.256109e+00
bigcom103        0.000000 -7.467085e-01
bigcom104        0.000000 -1.897080e+00
bigcom107        0.000000  0.000000e+00
bigcom108        0.000000  0.000000e+00
bigcom109        0.000000 -1.948095e+00
bigcom110        0.000000 -1.886839e+00
bigcom125        0.000000 -1.227701e+00
bigcom133        0.000000 -1.771503e+00
bigcom141        0.000000 -4.123863e-01
bigcom142        0.000000 -1.464649e+00
bigcom143        0.000000 -1.508499e+00
bigcom145        0.000000 -2.066629e+00
bigcom158        0.000000 -1.684567e+00
bigcom162        0.000000 -2.294143e+00
bigcom177        0.000000 -1.871216e+00
bigcom194        0.000000 -1.927567e+00
bigcom208        0.000000 -1.394559e+00
bigcom220        0.000000 -1.490947e+00
bigcom227        0.000000  0.000000e+00
bigcom229        0.000000 -1.157239e+00
bigcom247        0.000000 -3.251438e-01
bigcom252        0.000000 -2.059802e+00
bigcom255        0.000000  2.106425e+00
bigcom258        0.000000 -2.087793e+00
bigcom266        0.000000 -1.229227e+00
bigcom269        0.000000 -1.895464e+00
bigcom273        0.000000 -1.392501e+00
bigcom274        0.000000 -1.668157e+00
bigcom276        0.000000  2.529270e+00
bigcom284        0.000000 -1.576695e+00
bigcom290        0.000000 -1.772311e+00
bigcom292        0.000000 -1.643791e+00
bigcom294        0.000000 -2.127673e+00
bigcom295        0.000000  2.139393e+00
bigcom296        0.000000 -1.690725e+00
bigcom297        0.000000 -1.770071e+00
bigcom302        0.000000 -1.769182e+00
bigcom303        0.000000 -2.122858e+00
bigcom307        0.000000 -4.438344e-02
bigcom311        0.000000 -1.712030e+00
bigcom313        0.000000 -2.083469e+00
bigcom318        0.000000 -1.917822e+00
bigcom326        0.000000 -2.059636e+00
bigcom332        0.000000 -9.947991e-01
bigcom340        0.000000  0.000000e+00
bigcom341        0.000000 -1.792226e+00
bigcom345        0.000000  2.834029e+00
bigcom347        0.000000 -2.508099e-02
bigcom360        0.000000 -2.290008e+00
bigcom365        0.000000 -1.511535e+00
bigcom366        0.000000 -1.687463e+00
bigcom370        0.000000  2.960153e+00
bigcom387        0.000000 -1.401293e+00
bigcom390        0.000000 -1.543304e+00
bigcom398        0.000000 -6.201495e-02
bigcom408        0.000000 -1.744419e+00
bigcom417        0.000000 -1.503492e+00
bigcom419        0.000000 -1.717143e+00
bigcom424        0.000000 -2.090122e+00
bigcom441        0.000000  0.000000e+00
bigcom445        0.000000 -2.201169e+00
bigcom468        0.000000 -1.396984e+00
spin_vertex      0.000000  4.942635e-01
membership_s1    0.000000 -7.124160e-01
membership_s3    0.000000  2.796182e-01
membership_s4    0.000000  1.203572e-01
membership_s5    0.000000 -1.491381e+00
membership_s6    0.000000 -1.251676e+00
membership_s7    0.000000 -1.971456e+00
membership_s8    0.000000  2.192318e-01
membership_s9    0.000000 -1.998319e+00
membership_s10   0.000000 -6.513897e-01
membership_s11   0.000000 -1.988488e+00
membership_s12   0.000000  8.342897e-01
membership_s13   0.000000 -1.818739e+00
membership_s14   0.000000 -1.832006e+00
membership_s16   0.000000  5.476058e-01
membership_s17   0.000000 -1.874522e+00
membership_s18   0.000000  1.484105e+00
membership_s19   0.000000 -1.095422e-02
membership_s20   0.000000 -2.503824e-01
membership_s21   0.000000 -4.950033e-01
membership_s22   0.000000 -1.374914e+00
membership_s23   0.000000  1.937199e-01
membership_s24   0.000000 -1.787112e+00
membership_s25   0.000000 -1.747780e+00
membership_s26   0.000000  6.308156e-01
membership_s27   0.000000 -1.365161e+00
membership_s28   0.000000 -1.718369e+00
membership_s30   0.000000 -1.868922e+00
membership_s31   0.000000  4.654331e-01
membership_s32   0.000000  2.172857e-01
membership_s33   0.000000  6.572796e-01
membership_s34   0.000000 -7.460129e-01
membership_s35   0.000000 -1.230098e+00
membership_s36   0.000000 -1.478708e+00
membership_s37   0.000000  7.083139e-01
membership_s38   0.000000 -1.914803e-01
adhesion         0.000000  1.475013e-04
cohesion         0.000000 -1.488776e-04
inner            0.000000  8.325304e-05
outer            0.000000  5.271921e-05
ioratio          0.000000 -4.745449e-01
comsize          0.000000 -2.772943e-04
[1] "Dataset: all_TnotC Model GBM, run: 8 of 10 2015-06-08 09:04:01"
Iter   TrainDeviance   ValidDeviance   StepSize   Improve
     1        0.1079             nan     0.0100   -0.0000
     2        0.1073             nan     0.0100   -0.0000
     3        0.1061             nan     0.0100   -0.0000
     4        0.1055             nan     0.0100   -0.0000
     5        0.1050             nan     0.0100   -0.0000
     6        0.1046             nan     0.0100    0.0000
     7        0.1043             nan     0.0100   -0.0000
     8        0.1040             nan     0.0100    0.0000
     9        0.1035             nan     0.0100   -0.0000
    10        0.1032             nan     0.0100   -0.0000
    20        0.0989             nan     0.0100    0.0001
    40        0.0935             nan     0.0100   -0.0000
    60        0.0882             nan     0.0100   -0.0000
    80        0.0851             nan     0.0100   -0.0000
   100        0.0820             nan     0.0100   -0.0000
   120        0.0795             nan     0.0100   -0.0000
   140        0.0760             nan     0.0100   -0.0000
   160        0.0733             nan     0.0100   -0.0000
   180        0.0710             nan     0.0100   -0.0000
   195        0.0697             nan     0.0100   -0.0000

[1] "GBM variable coefficients"
                            var    rel.inf
V1                           V1 7.54605772
ratio2                   ratio2 7.08761070
ratio5                   ratio5 5.89518830
V2                           V2 3.88533884
graph13                 graph13 3.35472452
bigcom18               bigcom18 3.34212064
outer                     outer 3.16841285
inner                     inner 3.14583865
walktrap_vertex walktrap_vertex 2.87278251
knn                         knn 2.69515092
comsize                 comsize 2.44215890
graph19                 graph19 1.66419959
graph1                   graph1 1.63550673
graph6                   graph6 1.63281775
graph17                 graph17 1.57970326
ratio1                   ratio1 1.57421739
orbit45                 orbit45 1.55820233
orbit31                 orbit31 1.52502993
bigcom370             bigcom370 1.49742008
bigcom276             bigcom276 1.49195306
bigcom65               bigcom65 1.43537093
graph5                   graph5 1.38967504
bet                         bet 1.35533743
spin_vertex         spin_vertex 1.26743571
graph0                   graph0 1.26110792
bigcom345             bigcom345 1.23831043
graph10                 graph10 1.22712505
graph16                 graph16 1.21677501
ecc                         ecc 1.18177359
orbit63                 orbit63 1.17686182
orbit19                 orbit19 1.15945330
fourth                   fourth 1.14838690
graph4                   graph4 1.13421361
pagerank               pagerank 1.00021582
graph3                   graph3 0.92882396
cohesion               cohesion 0.92312348
trans                     trans 0.91299142
orbit18                 orbit18 0.91029757
bigcom255             bigcom255 0.90292873
adhesion               adhesion 0.82895775
ratio3                   ratio3 0.82212325
orbit50                 orbit50 0.71394185
bigcom48               bigcom48 0.66867274
bigcom295             bigcom295 0.58503313
bigcom33               bigcom33 0.52898056
orbit36                 orbit36 0.52586327
upto_sixth           upto_sixth 0.52572795
graph15                 graph15 0.50128390
graph20                 graph20 0.49583438
bigcom9                 bigcom9 0.49288079
orbit38                 orbit38 0.47961920
ioratio                 ioratio 0.47930926
graph23                 graph23 0.46911916
membership_s12   membership_s12 0.45737141
graph2                   graph2 0.45053416
bigcom88               bigcom88 0.45002000
orbit35                 orbit35 0.44793425
orbit20                 orbit20 0.44594428
orbit56                 orbit56 0.40870540
constraint           constraint 0.40183305
ratio6                   ratio6 0.38834849
ratio4                   ratio4 0.38819928
graph21                 graph21 0.36920725
bigcom62               bigcom62 0.33341509
graph12                 graph12 0.32647588
fifth                     fifth 0.32435509
second                   second 0.31524047
graph9                   graph9 0.30187664
orbit17                 orbit17 0.29039872
orbit40                 orbit40 0.28650034
orbit39                 orbit39 0.27136498
orbit21                 orbit21 0.25910244
orbit15                 orbit15 0.24090052
bigcom79               bigcom79 0.23208231
membership_s33   membership_s33 0.21484213
orbit70                 orbit70 0.21350226
hubscore               hubscore 0.20681207
graph25                 graph25 0.17382058
graph18                 graph18 0.16529739
membership_s18   membership_s18 0.16406184
membership_s16   membership_s16 0.14063944
bigcom10               bigcom10 0.13841936
orbit1                   orbit1 0.12371530
membership_s31   membership_s31 0.11839825
orbit5                   orbit5 0.11799167
bigcom2                 bigcom2 0.11655116
sixth                     sixth 0.10356087
coreness               coreness 0.10113401
orbit32                 orbit32 0.09996839
orbit71                 orbit71 0.08917965
orbit27                 orbit27 0.08094168
orbit25                 orbit25 0.07577572
graph11                 graph11 0.07330136
close                     close 0.06726158
membership_s20   membership_s20 0.06687496
orbit69                 orbit69 0.06259419
graph8                   graph8 0.04295852
orbit52                 orbit52 0.04248058
membership_s32   membership_s32 0.03843586
membership_s38   membership_s38 0.03834940
orbit61                 orbit61 0.03601180
orbit58                 orbit58 0.03173098
graph14                 graph14 0.03142638
orbit43                 orbit43 0.02966412
orbit46                 orbit46 0.02803404
bigcom4                 bigcom4 0.02518104
evcent                   evcent 0.02384251
selfinter             selfinter 0.02340538
orbit22                 orbit22 0.02203589
graph7                   graph7 0.00000000
graph22                 graph22 0.00000000
graph24                 graph24 0.00000000
graph26                 graph26 0.00000000
graph27                 graph27 0.00000000
graph28                 graph28 0.00000000
graph29                 graph29 0.00000000
orbit0                   orbit0 0.00000000
orbit2                   orbit2 0.00000000
orbit3                   orbit3 0.00000000
orbit4                   orbit4 0.00000000
orbit6                   orbit6 0.00000000
orbit7                   orbit7 0.00000000
orbit8                   orbit8 0.00000000
orbit9                   orbit9 0.00000000
orbit10                 orbit10 0.00000000
orbit11                 orbit11 0.00000000
orbit12                 orbit12 0.00000000
orbit13                 orbit13 0.00000000
orbit14                 orbit14 0.00000000
orbit16                 orbit16 0.00000000
orbit23                 orbit23 0.00000000
orbit24                 orbit24 0.00000000
orbit26                 orbit26 0.00000000
orbit28                 orbit28 0.00000000
orbit29                 orbit29 0.00000000
orbit30                 orbit30 0.00000000
orbit33                 orbit33 0.00000000
orbit34                 orbit34 0.00000000
orbit37                 orbit37 0.00000000
orbit41                 orbit41 0.00000000
orbit42                 orbit42 0.00000000
orbit44                 orbit44 0.00000000
orbit47                 orbit47 0.00000000
orbit48                 orbit48 0.00000000
orbit49                 orbit49 0.00000000
orbit51                 orbit51 0.00000000
orbit53                 orbit53 0.00000000
orbit54                 orbit54 0.00000000
orbit55                 orbit55 0.00000000
orbit57                 orbit57 0.00000000
orbit59                 orbit59 0.00000000
orbit60                 orbit60 0.00000000
orbit62                 orbit62 0.00000000
orbit64                 orbit64 0.00000000
orbit65                 orbit65 0.00000000
orbit66                 orbit66 0.00000000
orbit67                 orbit67 0.00000000
orbit68                 orbit68 0.00000000
orbit72                 orbit72 0.00000000
AP                           AP 0.00000000
eccrad                   eccrad 0.00000000
first                     first 0.00000000
third                     third 0.00000000
upto_second         upto_second 0.00000000
upto_third           upto_third 0.00000000
upto_fourth         upto_fourth 0.00000000
upto_fifth           upto_fifth 0.00000000
bigcom1                 bigcom1 0.00000000
bigcom3                 bigcom3 0.00000000
bigcom5                 bigcom5 0.00000000
bigcom6                 bigcom6 0.00000000
bigcom8                 bigcom8 0.00000000
bigcom11               bigcom11 0.00000000
bigcom12               bigcom12 0.00000000
bigcom13               bigcom13 0.00000000
bigcom14               bigcom14 0.00000000
bigcom15               bigcom15 0.00000000
bigcom16               bigcom16 0.00000000
bigcom17               bigcom17 0.00000000
bigcom21               bigcom21 0.00000000
bigcom22               bigcom22 0.00000000
bigcom23               bigcom23 0.00000000
bigcom24               bigcom24 0.00000000
bigcom25               bigcom25 0.00000000
bigcom26               bigcom26 0.00000000
bigcom27               bigcom27 0.00000000
bigcom29               bigcom29 0.00000000
bigcom31               bigcom31 0.00000000
bigcom34               bigcom34 0.00000000
bigcom35               bigcom35 0.00000000
bigcom36               bigcom36 0.00000000
bigcom39               bigcom39 0.00000000
bigcom40               bigcom40 0.00000000
bigcom43               bigcom43 0.00000000
bigcom46               bigcom46 0.00000000
bigcom49               bigcom49 0.00000000
bigcom50               bigcom50 0.00000000
bigcom52               bigcom52 0.00000000
bigcom54               bigcom54 0.00000000
bigcom56               bigcom56 0.00000000
bigcom57               bigcom57 0.00000000
bigcom58               bigcom58 0.00000000
bigcom63               bigcom63 0.00000000
bigcom64               bigcom64 0.00000000
bigcom66               bigcom66 0.00000000
bigcom68               bigcom68 0.00000000
bigcom69               bigcom69 0.00000000
bigcom70               bigcom70 0.00000000
bigcom71               bigcom71 0.00000000
bigcom72               bigcom72 0.00000000
bigcom77               bigcom77 0.00000000
bigcom80               bigcom80 0.00000000
bigcom82               bigcom82 0.00000000
bigcom83               bigcom83 0.00000000
bigcom86               bigcom86 0.00000000
bigcom87               bigcom87 0.00000000
bigcom90               bigcom90 0.00000000
bigcom92               bigcom92 0.00000000
bigcom94               bigcom94 0.00000000
bigcom96               bigcom96 0.00000000
bigcom98               bigcom98 0.00000000
bigcom99               bigcom99 0.00000000
bigcom100             bigcom100 0.00000000
bigcom102             bigcom102 0.00000000
bigcom103             bigcom103 0.00000000
bigcom104             bigcom104 0.00000000
bigcom107             bigcom107 0.00000000
bigcom108             bigcom108 0.00000000
bigcom109             bigcom109 0.00000000
bigcom110             bigcom110 0.00000000
bigcom125             bigcom125 0.00000000
bigcom133             bigcom133 0.00000000
bigcom141             bigcom141 0.00000000
bigcom142             bigcom142 0.00000000
bigcom143             bigcom143 0.00000000
bigcom145             bigcom145 0.00000000
bigcom158             bigcom158 0.00000000
bigcom162             bigcom162 0.00000000
bigcom177             bigcom177 0.00000000
bigcom194             bigcom194 0.00000000
bigcom208             bigcom208 0.00000000
bigcom220             bigcom220 0.00000000
bigcom227             bigcom227 0.00000000
bigcom229             bigcom229 0.00000000
bigcom247             bigcom247 0.00000000
bigcom252             bigcom252 0.00000000
bigcom258             bigcom258 0.00000000
bigcom266             bigcom266 0.00000000
bigcom269             bigcom269 0.00000000
bigcom273             bigcom273 0.00000000
bigcom274             bigcom274 0.00000000
bigcom284             bigcom284 0.00000000
bigcom290             bigcom290 0.00000000
bigcom292             bigcom292 0.00000000
bigcom294             bigcom294 0.00000000
bigcom296             bigcom296 0.00000000
bigcom297             bigcom297 0.00000000
bigcom302             bigcom302 0.00000000
bigcom303             bigcom303 0.00000000
bigcom307             bigcom307 0.00000000
bigcom311             bigcom311 0.00000000
bigcom313             bigcom313 0.00000000
bigcom318             bigcom318 0.00000000
bigcom326             bigcom326 0.00000000
bigcom332             bigcom332 0.00000000
bigcom340             bigcom340 0.00000000
bigcom341             bigcom341 0.00000000
bigcom347             bigcom347 0.00000000
bigcom360             bigcom360 0.00000000
bigcom365             bigcom365 0.00000000
bigcom366             bigcom366 0.00000000
bigcom387             bigcom387 0.00000000
bigcom390             bigcom390 0.00000000
bigcom398             bigcom398 0.00000000
bigcom408             bigcom408 0.00000000
bigcom417             bigcom417 0.00000000
bigcom419             bigcom419 0.00000000
bigcom424             bigcom424 0.00000000
bigcom441             bigcom441 0.00000000
bigcom445             bigcom445 0.00000000
bigcom468             bigcom468 0.00000000
membership_s1     membership_s1 0.00000000
membership_s3     membership_s3 0.00000000
membership_s4     membership_s4 0.00000000
membership_s5     membership_s5 0.00000000
membership_s6     membership_s6 0.00000000
membership_s7     membership_s7 0.00000000
membership_s8     membership_s8 0.00000000
membership_s9     membership_s9 0.00000000
membership_s10   membership_s10 0.00000000
membership_s11   membership_s11 0.00000000
membership_s13   membership_s13 0.00000000
membership_s14   membership_s14 0.00000000
membership_s17   membership_s17 0.00000000
membership_s19   membership_s19 0.00000000
membership_s21   membership_s21 0.00000000
membership_s22   membership_s22 0.00000000
membership_s23   membership_s23 0.00000000
membership_s24   membership_s24 0.00000000
membership_s25   membership_s25 0.00000000
membership_s26   membership_s26 0.00000000
membership_s27   membership_s27 0.00000000
membership_s28   membership_s28 0.00000000
membership_s30   membership_s30 0.00000000
membership_s34   membership_s34 0.00000000
membership_s35   membership_s35 0.00000000
membership_s36   membership_s36 0.00000000
membership_s37   membership_s37 0.00000000
[1] "Dataset: all_TnotC Model RF, run: 8 of 10 2015-06-08 09:05:57"
     |      Out-of-bag   |
Tree |      MSE  %Var(y) |
   1 |  0.01569   163.80 |
   2 |  0.01746   182.35 |
   3 |   0.0165   172.25 |
   4 |  0.01663   173.66 |
   5 |  0.01517   158.39 |
   6 |  0.01419   148.18 |
   7 |  0.01343   140.20 |
   8 |  0.01278   133.47 |
   9 |  0.01231   128.56 |
  10 |  0.01221   127.50 |
  11 |  0.01209   126.22 |
  12 |  0.01197   124.96 |
  13 |   0.0118   123.20 |
  14 |  0.01158   120.95 |
  15 |  0.01139   118.91 |
  16 |  0.01137   118.75 |
  17 |   0.0114   119.08 |
  18 |  0.01129   117.88 |
  19 |  0.01123   117.27 |
  20 |  0.01122   117.12 |
  21 |  0.01118   116.76 |
  22 |   0.0111   115.88 |
  23 |  0.01104   115.26 |
  24 |  0.01101   114.99 |
  25 |  0.01094   114.23 |
  26 |  0.01089   113.75 |
  27 |  0.01083   113.06 |
  28 |  0.01077   112.49 |
  29 |  0.01076   112.33 |
  30 |  0.01074   112.19 |
  31 |  0.01067   111.38 |
  32 |  0.01066   111.32 |
  33 |  0.01067   111.42 |
  34 |  0.01066   111.34 |
  35 |  0.01063   110.96 |
  36 |  0.01062   110.93 |
  37 |  0.01061   110.77 |
  38 |  0.01057   110.33 |
  39 |  0.01057   110.39 |
  40 |  0.01055   110.12 |
  41 |  0.01057   110.37 |
  42 |  0.01053   109.97 |
  43 |  0.01051   109.76 |
  44 |  0.01049   109.57 |
  45 |  0.01047   109.36 |
  46 |  0.01046   109.19 |
  47 |  0.01044   109.04 |
  48 |  0.01042   108.82 |
  49 |  0.01042   108.82 |
  50 |  0.01041   108.75 |
  51 |  0.01041   108.67 |
  52 |  0.01042   108.78 |
  53 |  0.01042   108.82 |
  54 |  0.01041   108.71 |
  55 |  0.01039   108.50 |
  56 |  0.01038   108.40 |
  57 |  0.01038   108.35 |
  58 |  0.01037   108.31 |
  59 |  0.01036   108.19 |
  60 |  0.01036   108.20 |
  61 |  0.01035   108.08 |
  62 |  0.01034   107.99 |
  63 |  0.01035   108.02 |
  64 |  0.01034   107.93 |
  65 |  0.01032   107.79 |
  66 |  0.01032   107.74 |
  67 |  0.01033   107.82 |
  68 |  0.01034   107.94 |
  69 |  0.01034   107.93 |
  70 |  0.01032   107.80 |
  71 |  0.01033   107.85 |
  72 |  0.01031   107.67 |
  73 |  0.01031   107.64 |
  74 |   0.0103   107.59 |
  75 |  0.01031   107.61 |
  76 |  0.01031   107.68 |
  77 |   0.0103   107.53 |
  78 |  0.01029   107.49 |
  79 |  0.01028   107.36 |
  80 |  0.01029   107.41 |
  81 |  0.01028   107.35 |
  82 |  0.01028   107.36 |
  83 |  0.01027   107.29 |
  84 |  0.01028   107.30 |
  85 |  0.01026   107.16 |
  86 |  0.01027   107.25 |
  87 |  0.01028   107.29 |
  88 |  0.01027   107.28 |
  89 |  0.01027   107.24 |
  90 |  0.01026   107.18 |
  91 |  0.01026   107.11 |
  92 |  0.01026   107.11 |
  93 |  0.01024   106.96 |
  94 |  0.01025   106.99 |
  95 |  0.01024   106.91 |
  96 |  0.01024   106.89 |
  97 |  0.01023   106.81 |
  98 |  0.01022   106.72 |
  99 |  0.01022   106.76 |
 100 |  0.01022   106.72 |
[1] "Random Forest variable coefficients"
                      %IncMSE IncNodePurity
graph5           1.489917e-03  3.221474e-01
graph6           3.440880e-03  7.222515e-01
graph7           6.408570e-04  1.775400e-01
graph8           1.026207e-05  3.646270e-02
graph9           3.177693e-03  3.840785e-01
graph10          1.631550e-03  4.749686e-01
graph11          5.458231e-03  7.676731e-01
graph12          3.343974e-03  7.075594e-01
graph13          4.546338e-03  7.472276e-01
graph14          4.722802e-03  8.049182e-01
graph15          1.090942e-03  3.005196e-01
graph16          8.601119e-03  7.149680e-01
graph17          6.368498e-03  8.107923e-01
graph18          1.911723e-03  1.656640e-01
graph19          7.014662e-03  8.186056e-01
graph20          1.649330e-03  2.228883e-01
graph21          2.017160e-03  3.790327e-01
graph22          9.718194e-05  1.066834e-01
graph23          1.538887e-03  5.865664e-01
graph24          2.978992e-04  6.619801e-02
graph25          3.516799e-04  2.008702e-01
graph26          2.336334e-04  5.784940e-02
graph27         -2.434022e-06  4.503810e-02
graph28          1.901416e-05  3.173601e-02
graph29          8.887646e-05  1.979024e-02
orbit0           5.746674e-04  7.033202e-02
orbit1           2.404228e-03  4.035017e-01
orbit2           6.583655e-04  1.558173e-01
orbit3           4.607163e-05  1.168043e-01
orbit4           2.681653e-03  6.146250e-01
orbit5           3.062346e-03  4.091678e-01
orbit6           8.084819e-03  8.780587e-01
orbit7           1.126009e-03  1.121904e-01
orbit8           7.421311e-04  2.746008e-01
orbit9           5.442734e-03  7.410377e-01
orbit10          2.274986e-03  2.211337e-01
orbit11          1.986889e-04  6.855236e-02
orbit12          1.809515e-04  1.374901e-01
orbit13          2.370631e-05  5.867602e-02
orbit14          1.009016e-04  1.200013e-02
orbit15          5.346251e-03  5.182670e-01
orbit16          8.407929e-04  3.223578e-01
orbit17          1.044065e-03  3.739949e-01
orbit18          4.827413e-03  8.404517e-01
orbit19          2.895035e-03  6.655490e-01
orbit20          4.868396e-03  5.112347e-01
orbit21          2.282660e-03  3.442467e-01
orbit22          6.060746e-03  7.037527e-01
orbit23          7.731254e-04  1.657105e-01
orbit24          5.583386e-03  7.642552e-01
orbit25          2.335357e-03  2.136714e-01
orbit26          5.317062e-04  1.823330e-01
orbit27          8.562619e-03  8.212696e-01
orbit28          5.446731e-03  3.228123e-01
orbit29          1.920066e-03  1.769865e-01
orbit30          1.161041e-03  2.626894e-01
orbit31          8.199508e-03  8.937464e-01
orbit32          6.768943e-04  2.098168e-01
orbit33          1.003855e-04  9.727495e-02
orbit34          2.352989e-03  3.012788e-01
orbit35          1.297564e-02  1.291926e+00
orbit36          1.361052e-03  3.655152e-01
orbit37          2.090267e-03  4.145472e-01
orbit38          8.180575e-04  2.835714e-01
orbit39          8.690137e-03  7.888043e-01
orbit40          5.043674e-04  2.431035e-01
orbit41          3.370796e-04  9.354589e-02
orbit42          1.371037e-04  4.007772e-02
orbit43          3.220103e-03  1.376764e-01
orbit44          1.673641e-04  6.953954e-02
orbit45          9.311118e-03  8.693341e-01
orbit46          6.010559e-04  1.787645e-01
orbit47          8.437635e-04  1.833781e-01
orbit48          5.408791e-04  1.052546e-01
orbit49          1.891890e-03  3.084815e-01
orbit50          7.347533e-04  2.905099e-01
orbit51          1.158091e-03  2.940340e-01
orbit52          4.045296e-04  1.554891e-01
orbit53          9.054629e-04  2.049659e-01
orbit54          3.630946e-04  1.021225e-01
orbit55          8.374057e-05  5.446709e-02
orbit56          3.468413e-03  8.490006e-01
orbit57          1.148866e-04  9.157055e-02
orbit58          2.040242e-04  9.331392e-02
orbit59          6.476803e-05  9.392411e-02
orbit60          1.399403e-04  1.198239e-01
orbit61          1.772359e-04  1.126819e-02
orbit62          6.486632e-04  2.451928e-01
orbit63          2.809490e-04  2.366485e-01
orbit64          2.873844e-04  1.839135e-01
orbit65          2.236977e-04  7.763395e-02
orbit66          1.605392e-04  8.990897e-02
orbit67          2.712232e-06  9.465111e-03
orbit68          0.000000e+00  9.000000e-03
orbit69          1.677821e-04  1.268773e-01
orbit70          7.452779e-06  1.466226e-01
orbit71          4.696621e-05  2.023928e-02
orbit72          0.000000e+00  2.636780e-18
AP               1.782537e-05  7.880380e-02
bet              1.183992e-03  5.881276e-01
ecc              1.398163e-04  4.206869e-01
eccrad           5.337453e-04  4.562175e-01
close            1.377182e-03  3.651867e-01
constraint       2.369099e-03  4.652072e-01
coreness         3.087450e-03  9.992940e-02
knn              7.545679e-03  1.394631e+00
hubscore         6.334011e-03  5.379020e-01
pagerank         2.340628e-03  1.307349e+00
trans            1.297587e-03  7.113990e-01
first            1.078462e-04  1.028772e-01
second           1.560341e-03  3.399200e-01
third            8.900068e-03  5.219001e-01
fourth           2.096764e-03  1.167811e+00
fifth            1.244544e-03  8.624447e-01
sixth            2.681881e-03  6.682673e-01
selfinter        6.133819e-06  3.119441e-02
V1               5.245431e-03  2.588308e+00
V2               1.944114e-03  2.083456e+00
evcent           3.674321e-03  8.219859e-01
upto_second      1.216981e-03  4.610637e-01
upto_third       2.284568e-03  5.627638e-01
upto_fourth      1.380401e-03  5.031622e-01
upto_fifth       2.106948e-03  5.697206e-01
upto_sixth       3.326375e-03  4.696211e-01
ratio1           4.112444e-03  1.181184e+00
ratio2           5.626536e-03  2.334189e+00
ratio3           9.351030e-03  1.105619e+00
ratio4           4.038385e-03  8.639106e-01
ratio5           6.429506e-03  2.488655e+00
ratio6           2.496505e-03  9.753565e-01
walktrap_vertex  1.745993e-03  1.183627e+00
bigcom1          9.864357e-06  3.844956e-02
bigcom2          9.411205e-04  1.747722e-01
bigcom3          0.000000e+00  7.372575e-20
bigcom4          1.455590e-04  2.333749e-01
bigcom5          0.000000e+00  0.000000e+00
bigcom6          0.000000e+00  0.000000e+00
bigcom8          0.000000e+00  0.000000e+00
bigcom9         -6.532717e-06  8.790350e-02
bigcom10         8.448582e-05  3.979884e-01
bigcom11         0.000000e+00  0.000000e+00
bigcom12        -6.110959e-07  7.645889e-03
bigcom13         0.000000e+00  0.000000e+00
bigcom14         0.000000e+00  0.000000e+00
bigcom15         0.000000e+00  6.938894e-20
bigcom16         0.000000e+00  6.938894e-20
bigcom17         0.000000e+00  0.000000e+00
bigcom18         4.530917e-04  6.847216e-01
bigcom21         0.000000e+00  0.000000e+00
bigcom22         0.000000e+00  0.000000e+00
bigcom23         0.000000e+00  0.000000e+00
bigcom24         0.000000e+00  0.000000e+00
bigcom25         1.346325e-05  1.222747e-01
bigcom26         0.000000e+00  0.000000e+00
bigcom27         0.000000e+00  0.000000e+00
bigcom29         0.000000e+00  6.938894e-20
bigcom31         0.000000e+00  0.000000e+00
bigcom33         3.593556e-04  3.405206e-01
bigcom34         0.000000e+00  0.000000e+00
bigcom35         0.000000e+00  0.000000e+00
bigcom36         0.000000e+00  0.000000e+00
bigcom39         0.000000e+00  4.336809e-21
bigcom40         0.000000e+00  6.938894e-20
bigcom43         0.000000e+00  0.000000e+00
bigcom46         0.000000e+00  0.000000e+00
bigcom48         7.111230e-05  3.091396e-01
bigcom49         0.000000e+00  0.000000e+00
bigcom50         0.000000e+00  0.000000e+00
bigcom52         0.000000e+00  0.000000e+00
bigcom54         0.000000e+00  0.000000e+00
bigcom56         0.000000e+00  0.000000e+00
bigcom57         0.000000e+00  6.938894e-20
bigcom58         0.000000e+00  0.000000e+00
bigcom62         1.718198e-05  2.608348e-01
bigcom63         0.000000e+00  0.000000e+00
bigcom64         0.000000e+00  0.000000e+00
bigcom65         2.365558e-05  3.270479e-01
bigcom66         0.000000e+00  0.000000e+00
bigcom68         0.000000e+00  0.000000e+00
bigcom69         0.000000e+00  0.000000e+00
bigcom70         0.000000e+00  0.000000e+00
bigcom71         0.000000e+00  0.000000e+00
bigcom72         0.000000e+00  0.000000e+00
bigcom77         0.000000e+00  0.000000e+00
bigcom79        -3.191970e-05  9.761416e-02
bigcom80         0.000000e+00  0.000000e+00
bigcom82         0.000000e+00  0.000000e+00
bigcom83         0.000000e+00  0.000000e+00
bigcom86         0.000000e+00  0.000000e+00
bigcom87         0.000000e+00  0.000000e+00
bigcom88         5.662302e-05  1.852318e-01
bigcom90         0.000000e+00  0.000000e+00
bigcom92         0.000000e+00  6.938894e-20
bigcom94         0.000000e+00  6.938894e-20
bigcom96         0.000000e+00  0.000000e+00
bigcom98         0.000000e+00  0.000000e+00
bigcom99         0.000000e+00  0.000000e+00
bigcom100        0.000000e+00  0.000000e+00
bigcom102        0.000000e+00  0.000000e+00
bigcom103        0.000000e+00  1.387779e-19
bigcom104        0.000000e+00  0.000000e+00
bigcom107        0.000000e+00  0.000000e+00
bigcom108        0.000000e+00  0.000000e+00
bigcom109        0.000000e+00  0.000000e+00
bigcom110        0.000000e+00  0.000000e+00
bigcom125        0.000000e+00  0.000000e+00
bigcom133        0.000000e+00  0.000000e+00
bigcom141        0.000000e+00  0.000000e+00
bigcom142        0.000000e+00  0.000000e+00
bigcom143        0.000000e+00  0.000000e+00
bigcom145        0.000000e+00  0.000000e+00
bigcom158        0.000000e+00  2.775558e-19
bigcom162        0.000000e+00  0.000000e+00
bigcom177        0.000000e+00  0.000000e+00
bigcom194        0.000000e+00  0.000000e+00
bigcom208        0.000000e+00  0.000000e+00
bigcom220        0.000000e+00  0.000000e+00
bigcom227        0.000000e+00  0.000000e+00
bigcom229        0.000000e+00  0.000000e+00
bigcom247        0.000000e+00  0.000000e+00
bigcom252        0.000000e+00  1.387779e-19
bigcom255       -3.543554e-05  2.973921e-01
bigcom258        0.000000e+00  4.336809e-21
bigcom266        0.000000e+00  0.000000e+00
bigcom269        0.000000e+00  0.000000e+00
bigcom273        0.000000e+00  0.000000e+00
bigcom274        0.000000e+00  0.000000e+00
bigcom276        6.086191e-06  4.240992e-01
bigcom284        0.000000e+00  0.000000e+00
bigcom290        0.000000e+00  0.000000e+00
bigcom292        0.000000e+00  0.000000e+00
bigcom294        0.000000e+00  0.000000e+00
bigcom295        6.439135e-05  2.900312e-01
bigcom296        0.000000e+00  0.000000e+00
bigcom297        0.000000e+00  0.000000e+00
bigcom302        0.000000e+00  0.000000e+00
bigcom303        0.000000e+00  0.000000e+00
bigcom307        0.000000e+00  3.469447e-20
bigcom311        0.000000e+00  0.000000e+00
bigcom313        0.000000e+00  0.000000e+00
bigcom318        0.000000e+00  0.000000e+00
bigcom326        0.000000e+00  0.000000e+00
bigcom332        0.000000e+00  0.000000e+00
bigcom340        0.000000e+00  0.000000e+00
bigcom341        0.000000e+00  0.000000e+00
bigcom345       -2.288283e-05  5.339383e-01
bigcom347        0.000000e+00  0.000000e+00
bigcom360        0.000000e+00  0.000000e+00
bigcom365        0.000000e+00  0.000000e+00
bigcom366        0.000000e+00  0.000000e+00
bigcom370        1.406657e-05  4.061023e-01
bigcom387        0.000000e+00  0.000000e+00
bigcom390        0.000000e+00  0.000000e+00
bigcom398        0.000000e+00  0.000000e+00
bigcom408        0.000000e+00  0.000000e+00
bigcom417        0.000000e+00  0.000000e+00
bigcom419        0.000000e+00  0.000000e+00
bigcom424        0.000000e+00  0.000000e+00
bigcom441        0.000000e+00  0.000000e+00
bigcom445        0.000000e+00  0.000000e+00
bigcom468        0.000000e+00  0.000000e+00
spin_vertex      1.167710e-03  9.988022e-01
membership_s1    0.000000e+00  0.000000e+00
membership_s3   -7.388078e-06  9.851669e-02
membership_s4   -1.627698e-06  1.447488e-01
membership_s5    0.000000e+00  0.000000e+00
membership_s6    0.000000e+00  0.000000e+00
membership_s7    0.000000e+00  7.806256e-20
membership_s8    1.977357e-05  1.745279e-01
membership_s9    0.000000e+00  8.673617e-21
membership_s10   4.018345e-05  1.575447e-01
membership_s11   0.000000e+00  0.000000e+00
membership_s12   4.896988e-04  5.389034e-01
membership_s13   0.000000e+00  8.673617e-21
membership_s14   0.000000e+00  0.000000e+00
membership_s16   2.946815e-05  1.473073e-01
membership_s17   0.000000e+00  0.000000e+00
membership_s18   6.241585e-05  1.506869e-01
membership_s19   3.279852e-05  4.748187e-02
membership_s20   3.211154e-04  1.653806e-01
membership_s21   3.896238e-05  8.101074e-02
membership_s22   0.000000e+00  0.000000e+00
membership_s23   0.000000e+00  7.632783e-19
membership_s24   0.000000e+00  0.000000e+00
membership_s25   0.000000e+00  0.000000e+00
membership_s26   5.951371e-05  6.874355e-02
membership_s27   0.000000e+00  0.000000e+00
membership_s28   0.000000e+00  0.000000e+00
membership_s30   0.000000e+00  0.000000e+00
membership_s31   7.538064e-06  1.581064e-01
membership_s32   1.550471e-05  1.348552e-01
membership_s33   3.332667e-04  3.318308e-01
membership_s34   0.000000e+00  0.000000e+00
membership_s35   0.000000e+00  0.000000e+00
membership_s36   0.000000e+00  0.000000e+00
membership_s37   3.832395e-06  7.073353e-02
membership_s38   3.973216e-05  1.049094e-01
adhesion         9.415074e-03  1.506331e+00
cohesion         8.209773e-03  1.524774e+00
inner            1.588679e-03  1.743436e+00
outer            1.914973e-03  2.125235e+00
ioratio          6.945525e-03  1.722368e+00
comsize          1.353298e-03  2.205740e+00
[1] "Dataset: all_TnotC Model GLM, run: 8 of 10 2015-06-08 09:09:37"
[1] "glmnet variable coefficients"
                     [,1]          [,2]
(Intercept)     -4.628948 -3.512074e+00
graph0           0.000000  1.658714e-03
graph1           0.000000 -8.862127e-05
graph2           0.000000 -2.030059e-04
graph3           0.000000  1.646662e-06
graph4           0.000000 -1.541011e-06
graph5           0.000000  9.499214e-06
graph6           0.000000 -6.010753e-06
graph7           0.000000 -8.181697e-05
graph8           0.000000  1.569289e-03
graph9           0.000000  0.000000e+00
graph10          0.000000  0.000000e+00
graph11          0.000000  0.000000e+00
graph12          0.000000 -1.615445e-07
graph13          0.000000  8.739750e-07
graph14          0.000000 -1.358800e-07
graph15          0.000000  0.000000e+00
graph16          0.000000  0.000000e+00
graph17          0.000000  0.000000e+00
graph18          0.000000 -3.329354e-08
graph19          0.000000 -5.793782e-06
graph20          0.000000  0.000000e+00
graph21          0.000000  5.789525e-07
graph22          0.000000  0.000000e+00
graph23          0.000000  0.000000e+00
graph24          0.000000  0.000000e+00
graph25          0.000000  1.458463e-07
graph26          0.000000 -9.761884e-07
graph27          0.000000  0.000000e+00
graph28          0.000000 -1.538725e-04
graph29          0.000000  0.000000e+00
orbit0           0.000000  1.854440e-03
orbit1           0.000000 -1.395844e-04
orbit2           0.000000 -1.520982e-04
orbit3           0.000000 -1.549511e-04
orbit4           0.000000  1.606160e-05
orbit5           0.000000  1.115897e-06
orbit6           0.000000 -3.859878e-06
orbit7           0.000000 -1.054313e-06
orbit8           0.000000  1.000727e-05
orbit9           0.000000  4.715252e-04
orbit10          0.000000 -4.571299e-05
orbit11          0.000000 -6.249554e-06
orbit12          0.000000 -4.241257e-03
orbit13          0.000000  0.000000e+00
orbit14          0.000000  1.566267e-03
orbit15          0.000000 -1.832995e-06
orbit16          0.000000  5.532958e-08
orbit17          0.000000 -2.857000e-07
orbit18          0.000000  2.643324e-07
orbit19          0.000000  9.330726e-08
orbit20          0.000000  1.130902e-07
orbit21          0.000000 -3.679610e-09
orbit22          0.000000  0.000000e+00
orbit23          0.000000  0.000000e+00
orbit24          0.000000 -8.538066e-09
orbit25          0.000000 -8.252198e-07
orbit26          0.000000 -1.832816e-07
orbit27          0.000000  8.494463e-07
orbit28          0.000000  2.491962e-06
orbit29          0.000000  8.149789e-06
orbit30          0.000000  0.000000e+00
orbit31          0.000000 -1.761192e-07
orbit32          0.000000 -1.556524e-06
orbit33          0.000000  0.000000e+00
orbit34          0.000000  0.000000e+00
orbit35          0.000000  8.974524e-06
orbit36          0.000000  0.000000e+00
orbit37          0.000000 -3.669863e-06
orbit38          0.000000  0.000000e+00
orbit39          0.000000 -4.967992e-05
orbit40          0.000000  3.682533e-06
orbit41          0.000000  0.000000e+00
orbit42          0.000000  0.000000e+00
orbit43          0.000000  0.000000e+00
orbit44          0.000000 -1.092496e-05
orbit45          0.000000 -1.935061e-04
orbit46          0.000000  1.650227e-07
orbit47          0.000000 -1.169352e-05
orbit48          0.000000 -1.221078e-05
orbit49          0.000000  3.910396e-05
orbit50          0.000000  0.000000e+00
orbit51          0.000000  0.000000e+00
orbit52          0.000000  1.613657e-05
orbit53          0.000000  8.504656e-06
orbit54          0.000000  1.453118e-04
orbit55          0.000000  0.000000e+00
orbit56          0.000000  3.594880e-04
orbit57          0.000000  1.335332e-06
orbit58          0.000000 -1.811051e-06
orbit59          0.000000  0.000000e+00
orbit60          0.000000  0.000000e+00
orbit61          0.000000  0.000000e+00
orbit62          0.000000 -3.657074e-04
orbit63          0.000000  5.641120e-05
orbit64          0.000000  0.000000e+00
orbit65          0.000000  0.000000e+00
orbit66          0.000000  0.000000e+00
orbit67          0.000000 -3.794416e-05
orbit68          0.000000  0.000000e+00
orbit69          0.000000  4.842796e-05
orbit70          0.000000 -2.100529e-05
orbit71          0.000000 -4.413313e-04
orbit72          0.000000  0.000000e+00
AP               0.000000  2.457197e-02
bet              0.000000 -1.809007e-07
ecc              0.000000  1.138152e-01
eccrad           0.000000  7.824458e-01
close            0.000000 -6.681712e-01
constraint       0.000000 -1.139705e+00
coreness         0.000000  2.277636e-02
knn              0.000000 -8.556783e-03
hubscore         0.000000  0.000000e+00
pagerank         0.000000  0.000000e+00
trans            0.000000  3.165200e-02
first            0.000000  1.523195e-03
second           0.000000 -8.536226e-04
third            0.000000  1.704209e-04
fourth           0.000000 -2.680687e-04
fifth            0.000000  2.895001e-05
sixth            0.000000 -2.224539e-04
selfinter        0.000000 -4.238451e-01
V1               0.000000  2.640937e+00
V2               0.000000  1.421763e+00
evcent           0.000000  1.465865e-03
upto_second      0.000000 -7.062313e-04
upto_third       0.000000  1.704288e-05
upto_fourth      0.000000  0.000000e+00
upto_fifth       0.000000  1.924177e-04
upto_sixth       0.000000  1.412817e-05
ratio1           0.000000  1.368645e-02
ratio2           0.000000  3.749524e-03
ratio3           0.000000  4.101304e-03
ratio4           0.000000 -1.348505e-02
ratio5           0.000000  0.000000e+00
ratio6           0.000000  8.436338e-05
walktrap_vertex  0.000000 -5.631930e-02
bigcom1          0.000000  3.243086e-02
bigcom2          0.000000  3.984849e-01
bigcom3          0.000000 -1.830333e+00
bigcom4          0.000000  7.039907e-02
bigcom5          0.000000 -1.091759e+00
bigcom6          0.000000 -1.585372e+00
bigcom8          0.000000 -1.434788e+00
bigcom9          0.000000  1.127633e+00
bigcom10         0.000000  1.755452e+00
bigcom11         0.000000 -1.117017e+00
bigcom12         0.000000  2.430506e-01
bigcom13         0.000000 -1.695885e+00
bigcom14         0.000000 -1.218885e+00
bigcom15         0.000000 -1.087948e+00
bigcom16         0.000000 -1.136660e+00
bigcom17         0.000000 -1.234492e+00
bigcom18         0.000000  2.250833e+00
bigcom21         0.000000 -1.223000e+00
bigcom22         0.000000 -6.986357e-01
bigcom23         0.000000 -1.699340e+00
bigcom24         0.000000 -1.153622e+00
bigcom25         0.000000 -1.210918e-01
bigcom26         0.000000 -1.659744e+00
bigcom27         0.000000 -1.391481e+00
bigcom29         0.000000 -1.689764e-01
bigcom31         0.000000 -1.560528e+00
bigcom33         0.000000  7.130634e-01
bigcom34         0.000000 -1.680140e+00
bigcom35         0.000000 -8.984665e-01
bigcom36         0.000000  0.000000e+00
bigcom39         0.000000 -1.556418e+00
bigcom40         0.000000 -1.305689e+00
bigcom43         0.000000 -1.743864e+00
bigcom46         0.000000 -1.316722e+00
bigcom48         0.000000  1.678670e+00
bigcom49         0.000000 -1.591592e+00
bigcom50         0.000000 -1.163334e-01
bigcom52         0.000000 -7.119886e-01
bigcom54         0.000000 -1.162455e+00
bigcom56         0.000000 -1.557604e+00
bigcom57         0.000000 -1.364909e+00
bigcom58         0.000000 -1.195260e+00
bigcom62         0.000000  1.079813e+00
bigcom63         0.000000 -1.847513e+00
bigcom64         0.000000 -3.268801e-01
bigcom65         0.000000  1.783945e+00
bigcom66         0.000000  0.000000e+00
bigcom68         0.000000 -1.186449e+00
bigcom69         0.000000 -9.436553e-01
bigcom70         0.000000 -7.331014e-01
bigcom71         0.000000 -1.074565e+00
bigcom72         0.000000 -1.558375e+00
bigcom77         0.000000 -1.226666e+00
bigcom79         0.000000  7.934684e-01
bigcom80         0.000000 -5.541153e-01
bigcom82         0.000000 -1.449975e+00
bigcom83         0.000000 -7.163117e-02
bigcom86         0.000000 -5.660845e-01
bigcom87         0.000000 -1.001424e+00
bigcom88         0.000000  1.168558e+00
bigcom90         0.000000 -8.886028e-01
bigcom92         0.000000  0.000000e+00
bigcom94         0.000000 -1.080675e+00
bigcom96         0.000000 -8.219787e-01
bigcom98         0.000000 -1.419709e+00
bigcom99         0.000000 -4.078242e-01
bigcom100        0.000000 -4.363785e-01
bigcom102        0.000000 -5.955767e-01
bigcom103        0.000000 -3.856531e-01
bigcom104        0.000000 -9.948926e-01
bigcom107        0.000000  0.000000e+00
bigcom108        0.000000  0.000000e+00
bigcom109        0.000000 -1.159332e+00
bigcom110        0.000000 -1.020355e+00
bigcom125        0.000000 -4.955623e-01
bigcom133        0.000000 -1.487580e+00
bigcom141        0.000000 -1.694465e-01
bigcom142        0.000000 -6.779938e-01
bigcom143        0.000000 -8.864680e-01
bigcom145        0.000000 -1.033481e+00
bigcom158        0.000000 -9.170244e-01
bigcom162        0.000000 -1.423726e+00
bigcom177        0.000000 -1.057823e+00
bigcom194        0.000000 -1.180231e+00
bigcom208        0.000000 -7.500729e-01
bigcom220        0.000000 -8.140343e-01
bigcom227        0.000000  0.000000e+00
bigcom229        0.000000 -3.381258e-01
bigcom247        0.000000 -2.053979e-03
bigcom252        0.000000 -1.070483e+00
bigcom255        0.000000  1.602455e+00
bigcom258        0.000000 -1.220548e+00
bigcom266        0.000000 -6.658289e-01
bigcom269        0.000000 -8.469065e-01
bigcom273        0.000000 -6.683465e-01
bigcom274        0.000000 -1.140861e+00
bigcom276        0.000000  2.573392e+00
bigcom284        0.000000  0.000000e+00
bigcom290        0.000000 -8.157591e-01
bigcom292        0.000000 -9.092737e-01
bigcom294        0.000000 -1.009642e+00
bigcom295        0.000000  2.079717e+00
bigcom296        0.000000 -1.290555e+00
bigcom297        0.000000 -1.177380e+00
bigcom302        0.000000 -1.061656e+00
bigcom303        0.000000 -1.619854e+00
bigcom307        0.000000  0.000000e+00
bigcom311        0.000000 -1.027244e+00
bigcom313        0.000000 -1.393571e+00
bigcom318        0.000000 -1.370819e+00
bigcom326        0.000000 -1.239243e+00
bigcom332        0.000000 -5.692084e-01
bigcom340        0.000000  0.000000e+00
bigcom341        0.000000 -1.422803e+00
bigcom345        0.000000  2.904908e+00
bigcom347        0.000000 -3.262428e-03
bigcom360        0.000000 -1.387118e+00
bigcom365        0.000000 -6.334841e-01
bigcom366        0.000000 -9.013297e-01
bigcom370        0.000000  3.054886e+00
bigcom387        0.000000 -7.885804e-01
bigcom390        0.000000 -7.019949e-01
bigcom398        0.000000  0.000000e+00
bigcom408        0.000000 -1.315188e+00
bigcom417        0.000000 -1.156331e+00
bigcom419        0.000000 -1.311180e+00
bigcom424        0.000000 -1.181451e+00
bigcom441        0.000000 -2.156585e-02
bigcom445        0.000000 -9.623305e-01
bigcom468        0.000000 -6.702932e-01
spin_vertex      0.000000  4.155245e-01
membership_s1    0.000000 -3.702329e-01
membership_s3    0.000000  3.402048e-01
membership_s4    0.000000 -2.191925e-02
membership_s5    0.000000 -7.628126e-01
membership_s6    0.000000 -9.355839e-01
membership_s7    0.000000 -1.205209e+00
membership_s8    0.000000  1.802362e-01
membership_s9    0.000000 -1.231055e+00
membership_s10   0.000000 -6.345613e-01
membership_s11   0.000000 -1.473525e+00
membership_s12   0.000000  7.448610e-01
membership_s13   0.000000 -1.253889e+00
membership_s14   0.000000 -1.134324e+00
membership_s16   0.000000  1.060412e-01
membership_s17   0.000000 -1.302629e+00
membership_s18   0.000000  1.271856e+00
membership_s19   0.000000  2.954519e-01
membership_s20   0.000000 -2.399828e-01
membership_s21   0.000000 -2.106175e-01
membership_s22   0.000000 -5.315520e-01
membership_s23   0.000000 -1.522889e+00
membership_s24   0.000000 -9.616711e-01
membership_s25   0.000000 -1.207072e+00
membership_s26   0.000000  1.503060e-02
membership_s27   0.000000 -9.130008e-01
membership_s28   0.000000 -1.351335e+00
membership_s30   0.000000 -1.215620e+00
membership_s31   0.000000  8.317931e-01
membership_s32   0.000000  8.731700e-01
membership_s33   0.000000  4.532856e-01
membership_s34   0.000000 -5.356612e-01
membership_s35   0.000000 -7.353879e-01
membership_s36   0.000000 -7.572034e-01
membership_s37   0.000000 -6.906588e-01
membership_s38   0.000000  2.383420e-02
adhesion         0.000000  5.220802e-06
cohesion         0.000000 -8.940365e-07
inner            0.000000 -2.435366e-04
outer            0.000000 -4.265200e-05
ioratio          0.000000 -4.910720e-01
comsize          0.000000  4.667714e-05
[1] "Dataset: all_TnotC Model GBM, run: 9 of 10 2015-06-08 09:10:58"
Iter   TrainDeviance   ValidDeviance   StepSize   Improve
     1        0.1177             nan     0.0100   -0.0000
     2        0.1171             nan     0.0100    0.0001
     3        0.1164             nan     0.0100    0.0000
     4        0.1157             nan     0.0100   -0.0000
     5        0.1151             nan     0.0100   -0.0000
     6        0.1147             nan     0.0100    0.0000
     7        0.1136             nan     0.0100   -0.0000
     8        0.1130             nan     0.0100   -0.0000
     9        0.1125             nan     0.0100    0.0000
    10        0.1121             nan     0.0100   -0.0000
    20        0.1077             nan     0.0100   -0.0000
    40        0.1018             nan     0.0100   -0.0000
    60        0.0978             nan     0.0100   -0.0000
    80        0.0929             nan     0.0100   -0.0000
   100        0.0893             nan     0.0100   -0.0000
   120        0.0850             nan     0.0100   -0.0000
   140        0.0822             nan     0.0100    0.0000
   160        0.0790             nan     0.0100    0.0000
   180        0.0768             nan     0.0100   -0.0000
   195        0.0744             nan     0.0100   -0.0000

[1] "GBM variable coefficients"
                            var    rel.inf
V1                           V1 8.26211494
ratio2                   ratio2 7.02813937
ratio5                   ratio5 6.10510001
V2                           V2 3.17661949
outer                     outer 3.13842288
inner                     inner 2.98350372
bigcom18               bigcom18 2.60074795
comsize                 comsize 2.33642416
graph13                 graph13 2.08177866
knn                         knn 1.88382272
walktrap_vertex walktrap_vertex 1.83468237
pagerank               pagerank 1.79600897
graph6                   graph6 1.75674406
graph19                 graph19 1.73840174
spin_vertex         spin_vertex 1.67236496
graph1                   graph1 1.65758581
fourth                   fourth 1.60329251
graph16                 graph16 1.60011143
ratio1                   ratio1 1.56569197
orbit18                 orbit18 1.49367734
bigcom370             bigcom370 1.44259454
orbit20                 orbit20 1.36778566
cohesion               cohesion 1.34226273
ratio6                   ratio6 1.32577179
orbit31                 orbit31 1.20983202
orbit35                 orbit35 1.20975236
adhesion               adhesion 1.15881430
bigcom276             bigcom276 1.15185529
graph11                 graph11 1.10934160
bigcom345             bigcom345 1.09742782
orbit45                 orbit45 1.02138864
graph5                   graph5 1.00274752
graph14                 graph14 0.96193950
bigcom65               bigcom65 0.95592674
bigcom255             bigcom255 0.93560679
sixth                     sixth 0.92837155
orbit39                 orbit39 0.88953410
ioratio                 ioratio 0.88237196
trans                     trans 0.86597279
ecc                         ecc 0.85931666
orbit50                 orbit50 0.83046149
fifth                     fifth 0.81843549
graph9                   graph9 0.78336268
graph23                 graph23 0.76657919
bigcom33               bigcom33 0.75303334
bet                         bet 0.64566098
orbit5                   orbit5 0.62479635
bigcom82               bigcom82 0.61796977
upto_sixth           upto_sixth 0.59536813
ratio3                   ratio3 0.57719588
graph3                   graph3 0.54954329
orbit1                   orbit1 0.53406983
orbit36                 orbit36 0.50797732
graph15                 graph15 0.50252500
graph10                 graph10 0.49508095
graph0                   graph0 0.48579470
bigcom295             bigcom295 0.47158214
graph17                 graph17 0.46798979
graph4                   graph4 0.46669362
bigcom9                 bigcom9 0.45151977
graph12                 graph12 0.44856664
bigcom48               bigcom48 0.44738208
membership_s12   membership_s12 0.44519935
orbit15                 orbit15 0.42593763
graph20                 graph20 0.40803377
orbit56                 orbit56 0.39145536
membership_s33   membership_s33 0.37482421
bigcom88               bigcom88 0.35604383
constraint           constraint 0.31909837
orbit19                 orbit19 0.30497933
bigcom62               bigcom62 0.29201675
orbit16                 orbit16 0.28549408
orbit4                   orbit4 0.25642377
orbit30                 orbit30 0.25528279
orbit22                 orbit22 0.25280934
orbit49                 orbit49 0.23774548
bigcom10               bigcom10 0.22936445
graph18                 graph18 0.21987283
bigcom4                 bigcom4 0.21835121
membership_s10   membership_s10 0.20812931
orbit27                 orbit27 0.20299399
graph7                   graph7 0.19746636
membership_s18   membership_s18 0.19444849
orbit63                 orbit63 0.19160041
orbit28                 orbit28 0.16774423
orbit38                 orbit38 0.15034111
graph2                   graph2 0.14907412
orbit60                 orbit60 0.14729284
hubscore               hubscore 0.14518280
orbit43                 orbit43 0.14158460
membership_s26   membership_s26 0.14156009
graph26                 graph26 0.13127522
orbit62                 orbit62 0.12834904
membership_s31   membership_s31 0.12042449
upto_fifth           upto_fifth 0.11464502
bigcom2                 bigcom2 0.10818962
close                     close 0.10481190
orbit41                 orbit41 0.10353002
orbit9                   orbit9 0.10300914
orbit52                 orbit52 0.10124770
membership_s37   membership_s37 0.09850838
second                   second 0.06872823
orbit17                 orbit17 0.05958004
orbit70                 orbit70 0.05609862
membership_s16   membership_s16 0.05011825
membership_s32   membership_s32 0.04941027
membership_s38   membership_s38 0.04797605
orbit59                 orbit59 0.04144353
orbit6                   orbit6 0.03870591
graph25                 graph25 0.03802801
orbit66                 orbit66 0.03205308
upto_second         upto_second 0.03071189
orbit23                 orbit23 0.02584225
orbit67                 orbit67 0.02340942
orbit2                   orbit2 0.02241158
orbit37                 orbit37 0.02234042
orbit55                 orbit55 0.02148516
membership_s4     membership_s4 0.02040358
orbit71                 orbit71 0.01961892
bigcom12               bigcom12 0.01861482
graph21                 graph21 0.01324069
graph8                   graph8 0.00000000
graph22                 graph22 0.00000000
graph24                 graph24 0.00000000
graph27                 graph27 0.00000000
graph28                 graph28 0.00000000
graph29                 graph29 0.00000000
orbit0                   orbit0 0.00000000
orbit3                   orbit3 0.00000000
orbit7                   orbit7 0.00000000
orbit8                   orbit8 0.00000000
orbit10                 orbit10 0.00000000
orbit11                 orbit11 0.00000000
orbit12                 orbit12 0.00000000
orbit13                 orbit13 0.00000000
orbit14                 orbit14 0.00000000
orbit21                 orbit21 0.00000000
orbit24                 orbit24 0.00000000
orbit25                 orbit25 0.00000000
orbit26                 orbit26 0.00000000
orbit29                 orbit29 0.00000000
orbit32                 orbit32 0.00000000
orbit33                 orbit33 0.00000000
orbit34                 orbit34 0.00000000
orbit40                 orbit40 0.00000000
orbit42                 orbit42 0.00000000
orbit44                 orbit44 0.00000000
orbit46                 orbit46 0.00000000
orbit47                 orbit47 0.00000000
orbit48                 orbit48 0.00000000
orbit51                 orbit51 0.00000000
orbit53                 orbit53 0.00000000
orbit54                 orbit54 0.00000000
orbit57                 orbit57 0.00000000
orbit58                 orbit58 0.00000000
orbit61                 orbit61 0.00000000
orbit64                 orbit64 0.00000000
orbit65                 orbit65 0.00000000
orbit68                 orbit68 0.00000000
orbit69                 orbit69 0.00000000
orbit72                 orbit72 0.00000000
AP                           AP 0.00000000
eccrad                   eccrad 0.00000000
coreness               coreness 0.00000000
first                     first 0.00000000
third                     third 0.00000000
selfinter             selfinter 0.00000000
evcent                   evcent 0.00000000
upto_third           upto_third 0.00000000
upto_fourth         upto_fourth 0.00000000
ratio4                   ratio4 0.00000000
bigcom1                 bigcom1 0.00000000
bigcom3                 bigcom3 0.00000000
bigcom5                 bigcom5 0.00000000
bigcom6                 bigcom6 0.00000000
bigcom8                 bigcom8 0.00000000
bigcom11               bigcom11 0.00000000
bigcom13               bigcom13 0.00000000
bigcom14               bigcom14 0.00000000
bigcom15               bigcom15 0.00000000
bigcom16               bigcom16 0.00000000
bigcom17               bigcom17 0.00000000
bigcom21               bigcom21 0.00000000
bigcom22               bigcom22 0.00000000
bigcom23               bigcom23 0.00000000
bigcom24               bigcom24 0.00000000
bigcom25               bigcom25 0.00000000
bigcom26               bigcom26 0.00000000
bigcom27               bigcom27 0.00000000
bigcom29               bigcom29 0.00000000
bigcom31               bigcom31 0.00000000
bigcom34               bigcom34 0.00000000
bigcom35               bigcom35 0.00000000
bigcom36               bigcom36 0.00000000
bigcom39               bigcom39 0.00000000
bigcom40               bigcom40 0.00000000
bigcom43               bigcom43 0.00000000
bigcom46               bigcom46 0.00000000
bigcom49               bigcom49 0.00000000
bigcom50               bigcom50 0.00000000
bigcom52               bigcom52 0.00000000
bigcom54               bigcom54 0.00000000
bigcom56               bigcom56 0.00000000
bigcom57               bigcom57 0.00000000
bigcom58               bigcom58 0.00000000
bigcom63               bigcom63 0.00000000
bigcom64               bigcom64 0.00000000
bigcom66               bigcom66 0.00000000
bigcom68               bigcom68 0.00000000
bigcom69               bigcom69 0.00000000
bigcom70               bigcom70 0.00000000
bigcom71               bigcom71 0.00000000
bigcom72               bigcom72 0.00000000
bigcom77               bigcom77 0.00000000
bigcom79               bigcom79 0.00000000
bigcom80               bigcom80 0.00000000
bigcom83               bigcom83 0.00000000
bigcom86               bigcom86 0.00000000
bigcom87               bigcom87 0.00000000
bigcom90               bigcom90 0.00000000
bigcom92               bigcom92 0.00000000
bigcom94               bigcom94 0.00000000
bigcom96               bigcom96 0.00000000
bigcom98               bigcom98 0.00000000
bigcom99               bigcom99 0.00000000
bigcom100             bigcom100 0.00000000
bigcom102             bigcom102 0.00000000
bigcom103             bigcom103 0.00000000
bigcom104             bigcom104 0.00000000
bigcom107             bigcom107 0.00000000
bigcom108             bigcom108 0.00000000
bigcom109             bigcom109 0.00000000
bigcom110             bigcom110 0.00000000
bigcom125             bigcom125 0.00000000
bigcom133             bigcom133 0.00000000
bigcom141             bigcom141 0.00000000
bigcom142             bigcom142 0.00000000
bigcom143             bigcom143 0.00000000
bigcom145             bigcom145 0.00000000
bigcom158             bigcom158 0.00000000
bigcom162             bigcom162 0.00000000
bigcom177             bigcom177 0.00000000
bigcom194             bigcom194 0.00000000
bigcom208             bigcom208 0.00000000
bigcom220             bigcom220 0.00000000
bigcom227             bigcom227 0.00000000
bigcom229             bigcom229 0.00000000
bigcom247             bigcom247 0.00000000
bigcom252             bigcom252 0.00000000
bigcom258             bigcom258 0.00000000
bigcom266             bigcom266 0.00000000
bigcom269             bigcom269 0.00000000
bigcom273             bigcom273 0.00000000
bigcom274             bigcom274 0.00000000
bigcom284             bigcom284 0.00000000
bigcom290             bigcom290 0.00000000
bigcom292             bigcom292 0.00000000
bigcom294             bigcom294 0.00000000
bigcom296             bigcom296 0.00000000
bigcom297             bigcom297 0.00000000
bigcom302             bigcom302 0.00000000
bigcom303             bigcom303 0.00000000
bigcom307             bigcom307 0.00000000
bigcom311             bigcom311 0.00000000
bigcom313             bigcom313 0.00000000
bigcom318             bigcom318 0.00000000
bigcom326             bigcom326 0.00000000
bigcom332             bigcom332 0.00000000
bigcom340             bigcom340 0.00000000
bigcom341             bigcom341 0.00000000
bigcom347             bigcom347 0.00000000
bigcom360             bigcom360 0.00000000
bigcom365             bigcom365 0.00000000
bigcom366             bigcom366 0.00000000
bigcom387             bigcom387 0.00000000
bigcom390             bigcom390 0.00000000
bigcom398             bigcom398 0.00000000
bigcom408             bigcom408 0.00000000
bigcom417             bigcom417 0.00000000
bigcom419             bigcom419 0.00000000
bigcom424             bigcom424 0.00000000
bigcom441             bigcom441 0.00000000
bigcom445             bigcom445 0.00000000
bigcom468             bigcom468 0.00000000
membership_s1     membership_s1 0.00000000
membership_s3     membership_s3 0.00000000
membership_s5     membership_s5 0.00000000
membership_s6     membership_s6 0.00000000
membership_s7     membership_s7 0.00000000
membership_s8     membership_s8 0.00000000
membership_s9     membership_s9 0.00000000
membership_s11   membership_s11 0.00000000
membership_s13   membership_s13 0.00000000
membership_s14   membership_s14 0.00000000
membership_s17   membership_s17 0.00000000
membership_s19   membership_s19 0.00000000
membership_s20   membership_s20 0.00000000
membership_s21   membership_s21 0.00000000
membership_s22   membership_s22 0.00000000
membership_s23   membership_s23 0.00000000
membership_s24   membership_s24 0.00000000
membership_s25   membership_s25 0.00000000
membership_s27   membership_s27 0.00000000
membership_s28   membership_s28 0.00000000
membership_s30   membership_s30 0.00000000
membership_s34   membership_s34 0.00000000
membership_s35   membership_s35 0.00000000
membership_s36   membership_s36 0.00000000
[1] "Dataset: all_TnotC Model RF, run: 9 of 10 2015-06-08 09:12:56"
     |      Out-of-bag   |
Tree |      MSE  %Var(y) |
   1 |  0.02098   197.75 |
   2 |  0.01885   177.65 |
   3 |  0.01853   174.58 |
   4 |  0.01727   162.77 |
   5 |  0.01695   159.77 |
   6 |   0.0157   147.92 |
   7 |  0.01531   144.28 |
   8 |  0.01503   141.61 |
   9 |  0.01474   138.92 |
  10 |   0.0142   133.81 |
  11 |  0.01393   131.26 |
  12 |  0.01372   129.31 |
  13 |  0.01361   128.26 |
  14 |  0.01345   126.72 |
  15 |  0.01319   124.31 |
  16 |  0.01313   123.69 |
  17 |  0.01292   121.78 |
  18 |  0.01276   120.28 |
  19 |  0.01273   119.98 |
  20 |  0.01259   118.61 |
  21 |  0.01252   118.00 |
  22 |  0.01245   117.33 |
  23 |  0.01239   116.80 |
  24 |  0.01234   116.30 |
  25 |  0.01234   116.25 |
  26 |  0.01231   116.00 |
  27 |  0.01226   115.56 |
  28 |  0.01218   114.80 |
  29 |  0.01217   114.65 |
  30 |  0.01214   114.37 |
  31 |  0.01211   114.09 |
  32 |   0.0121   114.06 |
  33 |  0.01205   113.60 |
  34 |  0.01205   113.56 |
  35 |  0.01204   113.49 |
  36 |  0.01202   113.26 |
  37 |  0.01199   112.97 |
  38 |  0.01197   112.83 |
  39 |  0.01195   112.62 |
  40 |  0.01193   112.45 |
  41 |  0.01191   112.26 |
  42 |   0.0119   112.10 |
  43 |  0.01189   112.00 |
  44 |  0.01186   111.78 |
  45 |  0.01182   111.40 |
  46 |   0.0118   111.21 |
  47 |  0.01178   111.03 |
  48 |  0.01179   111.13 |
  49 |  0.01175   110.74 |
  50 |  0.01174   110.61 |
  51 |  0.01172   110.44 |
  52 |  0.01168   110.07 |
  53 |  0.01168   110.03 |
  54 |  0.01168   110.07 |
  55 |  0.01165   109.81 |
  56 |  0.01162   109.54 |
  57 |  0.01163   109.56 |
  58 |  0.01162   109.46 |
  59 |   0.0116   109.27 |
  60 |  0.01159   109.23 |
  61 |   0.0116   109.27 |
  62 |  0.01159   109.19 |
  63 |  0.01157   108.99 |
  64 |  0.01155   108.88 |
  65 |  0.01155   108.85 |
  66 |  0.01154   108.75 |
  67 |  0.01155   108.81 |
  68 |  0.01154   108.72 |
  69 |  0.01155   108.82 |
  70 |  0.01154   108.77 |
  71 |  0.01153   108.64 |
  72 |  0.01154   108.73 |
  73 |  0.01152   108.56 |
  74 |  0.01152   108.58 |
  75 |  0.01153   108.70 |
  76 |  0.01153   108.62 |
  77 |  0.01153   108.67 |
  78 |  0.01153   108.65 |
  79 |  0.01153   108.62 |
  80 |  0.01151   108.45 |
  81 |   0.0115   108.36 |
  82 |  0.01148   108.19 |
  83 |  0.01148   108.17 |
  84 |  0.01147   108.10 |
  85 |  0.01147   108.11 |
  86 |  0.01147   108.06 |
  87 |  0.01145   107.94 |
  88 |  0.01145   107.88 |
  89 |  0.01143   107.72 |
  90 |  0.01142   107.60 |
  91 |  0.01142   107.65 |
  92 |  0.01142   107.59 |
  93 |  0.01142   107.58 |
  94 |  0.01143   107.67 |
  95 |  0.01142   107.63 |
  96 |  0.01142   107.58 |
  97 |  0.01141   107.53 |
  98 |   0.0114   107.48 |
  99 |   0.0114   107.40 |
 100 |  0.01139   107.36 |
[1] "Random Forest variable coefficients"
                      %IncMSE IncNodePurity
graph5           1.540981e-03  2.336084e-01
graph6           5.928041e-03  5.143571e-01
graph7           1.393967e-04  2.437629e-01
graph8           3.968163e-05  3.260179e-02
graph9           2.184296e-03  6.405959e-01
graph10          3.899182e-03  7.915213e-01
graph11          9.289153e-03  1.008354e+00
graph12          2.703016e-03  6.158693e-01
graph13          4.191115e-03  9.316807e-01
graph14          7.532416e-03  8.490789e-01
graph15          6.387773e-03  5.138418e-01
graph16          5.823604e-03  1.037634e+00
graph17          9.647509e-03  9.010204e-01
graph18          1.644841e-03  2.370166e-01
graph19          9.943849e-03  1.134862e+00
graph20          2.342985e-03  3.699797e-01
graph21          3.968645e-04  2.261837e-01
graph22          4.533983e-04  1.415592e-01
graph23          3.246082e-03  4.144114e-01
graph24          4.921000e-04  1.209163e-01
graph25          4.819648e-04  2.394913e-01
graph26          3.070522e-04  8.346567e-02
graph27          1.389665e-05  4.345149e-02
graph28          3.618240e-05  9.089783e-02
graph29          5.536328e-05  1.056052e-03
orbit0           2.178136e-04  1.859936e-01
orbit1           1.562793e-03  4.432701e-01
orbit2           7.999506e-04  2.522487e-01
orbit3           1.730835e-04  1.456925e-01
orbit4           4.684758e-03  7.344073e-01
orbit5           4.683087e-03  5.532675e-01
orbit6           5.803973e-03  7.397009e-01
orbit7           3.331088e-04  1.527576e-01
orbit8           3.142703e-04  3.466750e-01
orbit9           3.702182e-03  5.638384e-01
orbit10          1.462542e-03  2.506224e-01
orbit11          4.272919e-04  1.696969e-01
orbit12          9.824094e-05  1.603424e-01
orbit13         -2.253544e-06  6.331061e-02
orbit14          1.194203e-04  4.799196e-02
orbit15          9.457686e-03  5.568794e-01
orbit16          4.279289e-03  5.904732e-01
orbit17          2.465201e-03  4.572572e-01
orbit18          6.293835e-03  9.351710e-01
orbit19          4.722663e-03  7.640322e-01
orbit20          8.071287e-03  8.033759e-01
orbit21          6.311645e-04  2.379600e-01
orbit22          8.885159e-03  8.580470e-01
orbit23          3.266865e-04  5.667671e-02
orbit24          6.019375e-03  6.848474e-01
orbit25          1.788430e-03  1.962003e-01
orbit26          1.582882e-03  1.193522e-01
orbit27          9.030088e-03  9.618053e-01
orbit28          4.599310e-03  5.002842e-01
orbit29          2.426019e-03  2.280098e-01
orbit30          4.229054e-04  2.231116e-01
orbit31          1.036121e-02  9.360522e-01
orbit32          1.315794e-03  2.335158e-01
orbit33          2.336872e-04  4.651868e-02
orbit34          4.945913e-03  4.186250e-01
orbit35          1.473861e-02  1.006362e+00
orbit36          1.579593e-03  4.030681e-01
orbit37          2.443959e-03  2.707367e-01
orbit38          1.036458e-03  2.849915e-01
orbit39          1.470367e-02  9.876752e-01
orbit40          8.612093e-04  1.586628e-01
orbit41          2.014084e-04  1.095933e-01
orbit42          1.335494e-03  4.397794e-02
orbit43          2.335477e-03  3.599315e-01
orbit44          3.284882e-04  1.362086e-02
orbit45          1.259891e-02  1.229589e+00
orbit46          1.107115e-03  1.422408e-01
orbit47          1.398414e-04  1.652080e-01
orbit48          1.456204e-04  2.803197e-02
orbit49          1.459242e-03  3.596214e-01
orbit50          2.567372e-04  2.241844e-01
orbit51          1.181914e-03  3.433782e-01
orbit52          7.492399e-04  2.394209e-01
orbit53          1.001866e-03  2.060030e-01
orbit54          5.413591e-04  1.642016e-01
orbit55          1.984494e-04  3.731940e-02
orbit56          4.735955e-03  8.062246e-01
orbit57          7.979025e-05  2.563471e-02
orbit58          4.640377e-05  4.065313e-02
orbit59          2.661072e-04  1.824188e-01
orbit60          1.051995e-05  2.657678e-02
orbit61          4.760663e-05  3.453987e-02
orbit62          4.184953e-04  1.650043e-01
orbit63          1.922961e-04  1.390557e-01
orbit64          4.509618e-04  1.276440e-01
orbit65          1.295221e-04  9.173818e-02
orbit66          1.426137e-04  9.414716e-02
orbit67         -2.770083e-06  7.363636e-03
orbit68          0.000000e+00  1.270902e-17
orbit69          2.088601e-04  4.518030e-02
orbit70         -6.982044e-06  1.399143e-01
orbit71          1.153414e-04  8.112469e-02
orbit72          9.686687e-05  2.343311e-02
AP               1.217206e-04  3.702037e-02
bet              2.201975e-03  7.839810e-01
ecc              2.971139e-04  4.525404e-01
eccrad           2.579068e-04  3.133289e-01
close            2.750279e-03  5.848470e-01
constraint       3.081215e-03  3.574257e-01
coreness         1.295579e-03  3.179019e-01
knn              7.596253e-03  1.421941e+00
hubscore         4.098218e-03  5.290578e-01
pagerank         2.179603e-03  1.221331e+00
trans            4.973375e-04  6.484883e-01
first            8.652239e-05  2.105539e-01
second           1.772885e-03  5.468074e-01
third            1.041358e-02  5.748782e-01
fourth           2.603224e-03  1.107094e+00
fifth            2.282147e-03  8.755174e-01
sixth            8.167929e-03  9.556293e-01
selfinter        5.806899e-05  1.620201e-01
V1               4.313103e-03  2.567604e+00
V2               1.855833e-03  2.690719e+00
evcent           3.827135e-03  6.550021e-01
upto_second      2.473910e-03  4.248190e-01
upto_third       9.349306e-03  6.481356e-01
upto_fourth      2.723155e-03  6.040546e-01
upto_fifth       3.296222e-03  4.424654e-01
upto_sixth       1.468196e-03  5.758043e-01
ratio1           5.408637e-03  1.537521e+00
ratio2           4.034826e-03  2.284310e+00
ratio3           5.265967e-03  1.125471e+00
ratio4           3.003010e-03  9.265419e-01
ratio5           6.571967e-03  2.499400e+00
ratio6           1.495842e-03  9.358337e-01
walktrap_vertex  1.340350e-03  1.384297e+00
bigcom1         -1.017781e-07  8.888889e-04
bigcom2          1.339693e-04  1.015393e-01
bigcom3          0.000000e+00  5.746272e-19
bigcom4          1.115127e-04  2.921668e-01
bigcom5          0.000000e+00  5.551115e-19
bigcom6          0.000000e+00  0.000000e+00
bigcom8          0.000000e+00  1.734723e-20
bigcom9         -1.448522e-06  1.186535e-01
bigcom10         8.771569e-05  2.973319e-01
bigcom11         0.000000e+00  5.551115e-19
bigcom12        -3.160746e-06  9.227222e-03
bigcom13         0.000000e+00  6.938894e-20
bigcom14         0.000000e+00  1.110223e-18
bigcom15         0.000000e+00  0.000000e+00
bigcom16         0.000000e+00  5.551115e-19
bigcom17         0.000000e+00  1.110223e-18
bigcom18         3.559342e-04  6.151721e-01
bigcom21         0.000000e+00  6.938894e-20
bigcom22         0.000000e+00  0.000000e+00
bigcom23         0.000000e+00  0.000000e+00
bigcom24         0.000000e+00  5.551115e-19
bigcom25        -2.938830e-06  2.810918e-02
bigcom26         0.000000e+00  5.551115e-19
bigcom27         0.000000e+00  1.665335e-18
bigcom29         0.000000e+00  0.000000e+00
bigcom31         0.000000e+00  0.000000e+00
bigcom33         3.631865e-04  5.700147e-01
bigcom34         0.000000e+00  0.000000e+00
bigcom35         0.000000e+00  3.330669e-18
bigcom36         0.000000e+00  1.110223e-18
bigcom39         0.000000e+00  6.938894e-20
bigcom40         0.000000e+00  0.000000e+00
bigcom43         0.000000e+00  0.000000e+00
bigcom46         0.000000e+00  2.220446e-18
bigcom48         1.750728e-04  2.313082e-01
bigcom49         0.000000e+00  0.000000e+00
bigcom50         0.000000e+00  0.000000e+00
bigcom52         0.000000e+00  1.110223e-18
bigcom54         0.000000e+00  5.551115e-19
bigcom56         0.000000e+00  0.000000e+00
bigcom57         0.000000e+00  1.201201e-04
bigcom58         0.000000e+00  0.000000e+00
bigcom62         2.650479e-05  1.896315e-01
bigcom63         0.000000e+00  0.000000e+00
bigcom64         0.000000e+00  0.000000e+00
bigcom65         4.057099e-05  3.016830e-01
bigcom66         0.000000e+00  0.000000e+00
bigcom68         0.000000e+00  1.110223e-18
bigcom69         0.000000e+00  0.000000e+00
bigcom70         0.000000e+00  0.000000e+00
bigcom71         0.000000e+00  0.000000e+00
bigcom72         0.000000e+00  3.330669e-18
bigcom77         0.000000e+00  5.551115e-19
bigcom79         0.000000e+00  1.387779e-19
bigcom80         0.000000e+00  1.734723e-20
bigcom82         1.426249e-05  1.665884e-01
bigcom83         0.000000e+00  0.000000e+00
bigcom86         0.000000e+00  5.898060e-19
bigcom87         0.000000e+00  2.289835e-18
bigcom88         8.971227e-05  1.578362e-01
bigcom90         0.000000e+00  5.551115e-19
bigcom92         0.000000e+00  5.551115e-19
bigcom94         0.000000e+00  1.110223e-18
bigcom96         0.000000e+00  1.110223e-18
bigcom98         0.000000e+00  0.000000e+00
bigcom99         0.000000e+00  1.734723e-18
bigcom100        0.000000e+00  0.000000e+00
bigcom102        0.000000e+00  5.551115e-19
bigcom103        0.000000e+00  5.551115e-19
bigcom104        0.000000e+00  1.665335e-18
bigcom107        0.000000e+00  1.734723e-18
bigcom108        0.000000e+00  5.551115e-19
bigcom109        0.000000e+00  1.387779e-19
bigcom110        0.000000e+00  1.665335e-18
bigcom125        0.000000e+00  5.724587e-19
bigcom133        0.000000e+00  0.000000e+00
bigcom141        0.000000e+00  0.000000e+00
bigcom142        0.000000e+00  5.551115e-19
bigcom143        0.000000e+00  5.551115e-19
bigcom145        0.000000e+00  1.110223e-18
bigcom158        0.000000e+00  0.000000e+00
bigcom162        0.000000e+00  2.168404e-21
bigcom177        0.000000e+00  6.505213e-19
bigcom194        0.000000e+00  0.000000e+00
bigcom208        0.000000e+00  1.110223e-18
bigcom220        0.000000e+00  1.665335e-18
bigcom227        0.000000e+00  5.551115e-19
bigcom229        0.000000e+00  2.220446e-18
bigcom247        0.000000e+00  1.387779e-19
bigcom252        0.000000e+00  2.220446e-18
bigcom255       -7.228703e-06  3.144905e-01
bigcom258        0.000000e+00  1.110223e-18
bigcom266        0.000000e+00  1.110223e-18
bigcom269        0.000000e+00  0.000000e+00
bigcom273        0.000000e+00  1.665335e-18
bigcom274        0.000000e+00  0.000000e+00
bigcom276       -1.281721e-05  3.993915e-01
bigcom284        0.000000e+00  0.000000e+00
bigcom290        0.000000e+00  0.000000e+00
bigcom292        0.000000e+00  6.245005e-19
bigcom294        0.000000e+00  1.249001e-18
bigcom295        5.300411e-05  2.736305e-01
bigcom296        0.000000e+00  0.000000e+00
bigcom297        0.000000e+00  6.938894e-20
bigcom302        0.000000e+00  0.000000e+00
bigcom303        0.000000e+00  5.551115e-19
bigcom307        0.000000e+00  1.110223e-18
bigcom311        0.000000e+00  1.665335e-18
bigcom313        0.000000e+00  6.245005e-19
bigcom318        0.000000e+00  1.110223e-18
bigcom326        0.000000e+00  5.551115e-19
bigcom332        0.000000e+00  0.000000e+00
bigcom340        0.000000e+00  0.000000e+00
bigcom341        0.000000e+00  1.110223e-18
bigcom345       -8.343220e-06  3.924581e-01
bigcom347        0.000000e+00  5.551115e-19
bigcom360        0.000000e+00  0.000000e+00
bigcom365        0.000000e+00  5.551115e-19
bigcom366        0.000000e+00  1.110223e-18
bigcom370       -1.724837e-06  4.431080e-01
bigcom387        0.000000e+00  5.551115e-19
bigcom390        0.000000e+00  0.000000e+00
bigcom398        0.000000e+00  6.245005e-19
bigcom408        0.000000e+00  1.179612e-18
bigcom417        0.000000e+00  2.220446e-18
bigcom419        0.000000e+00  1.110223e-18
bigcom424        0.000000e+00  0.000000e+00
bigcom441        0.000000e+00  1.665335e-18
bigcom445        0.000000e+00  1.110223e-18
bigcom468        0.000000e+00  1.665335e-18
spin_vertex      1.932277e-03  1.127295e+00
membership_s1    0.000000e+00  2.220446e-18
membership_s3   -2.708018e-06  5.462934e-02
membership_s4    4.578558e-05  2.178226e-01
membership_s5    0.000000e+00  0.000000e+00
membership_s6    0.000000e+00  5.551115e-19
membership_s7    0.000000e+00  0.000000e+00
membership_s8    1.199658e-05  9.365201e-02
membership_s9    0.000000e+00  6.938894e-20
membership_s10   1.272696e-04  2.331119e-01
membership_s11   0.000000e+00  0.000000e+00
membership_s12   1.521070e-04  5.998309e-01
membership_s13   0.000000e+00  6.938894e-20
membership_s14   0.000000e+00  2.289835e-18
membership_s16   2.004018e-05  1.975242e-01
membership_s17   0.000000e+00  0.000000e+00
membership_s18   1.100403e-05  1.897544e-01
membership_s19   9.597692e-05  5.622515e-02
membership_s20   5.352497e-05  1.157976e-01
membership_s21   2.473235e-05  2.512698e-01
membership_s22   0.000000e+00  1.110223e-18
membership_s23   1.792729e-05  6.441964e-02
membership_s24   0.000000e+00  2.220446e-18
membership_s25   0.000000e+00  1.110223e-18
membership_s26   1.982537e-04  2.030757e-01
membership_s27   0.000000e+00  5.551115e-19
membership_s28   0.000000e+00  0.000000e+00
membership_s30   0.000000e+00  0.000000e+00
membership_s31  -3.074789e-05  1.402688e-01
membership_s32   7.835183e-06  8.116318e-02
membership_s33   3.448043e-04  4.098254e-01
membership_s34   0.000000e+00  1.110223e-18
membership_s35   0.000000e+00  1.665335e-18
membership_s36   0.000000e+00  1.110223e-18
membership_s37  -3.700985e-05  2.686899e-01
membership_s38   1.230902e-05  2.264565e-01
adhesion         1.017077e-02  1.921684e+00
cohesion         8.696294e-03  1.886507e+00
inner            2.028972e-03  1.786490e+00
outer            3.561802e-03  2.268074e+00
ioratio          2.871310e-03  1.768459e+00
comsize          1.403020e-03  2.388504e+00
[1] "Dataset: all_TnotC Model GLM, run: 9 of 10 2015-06-08 09:17:19"
[1] "glmnet variable coefficients"
                     [,1]          [,2]
(Intercept)     -4.524247 -6.239045e+00
graph0           0.000000  7.607577e-04
graph1           0.000000 -1.013555e-04
graph2           0.000000  5.727806e-05
graph3           0.000000  1.302023e-06
graph4           0.000000 -4.126251e-06
graph5           0.000000  1.802152e-05
graph6           0.000000 -1.189482e-05
graph7           0.000000 -5.271418e-05
graph8           0.000000  2.792167e-04
graph9           0.000000 -6.386348e-08
graph10          0.000000  0.000000e+00
graph11          0.000000  0.000000e+00
graph12          0.000000 -4.063738e-07
graph13          0.000000  3.366798e-06
graph14          0.000000 -2.809206e-07
graph15          0.000000  1.576949e-05
graph16          0.000000 -1.536667e-07
graph17          0.000000  0.000000e+00
graph18          0.000000 -4.673174e-11
graph19          0.000000 -1.040952e-05
graph20          0.000000  0.000000e+00
graph21          0.000000  1.759290e-05
graph22          0.000000  0.000000e+00
graph23          0.000000  0.000000e+00
graph24          0.000000  4.091006e-06
graph25          0.000000  1.958340e-09
graph26          0.000000 -8.526331e-07
graph27          0.000000  4.579660e-05
graph28          0.000000 -1.323198e-04
graph29          0.000000  8.735272e-05
orbit0           0.000000  2.406416e-03
orbit1           0.000000 -1.559152e-04
orbit2           0.000000 -1.697979e-04
orbit3           0.000000  3.726762e-04
orbit4           0.000000  9.971947e-06
orbit5           0.000000  9.195811e-07
orbit6           0.000000 -1.709434e-05
orbit7           0.000000 -1.994190e-06
orbit8           0.000000  2.358694e-05
orbit9           0.000000  4.943517e-04
orbit10          0.000000 -1.157044e-04
orbit11          0.000000  0.000000e+00
orbit12          0.000000 -5.750606e-03
orbit13          0.000000  1.689599e-04
orbit14          0.000000  3.598368e-04
orbit15          0.000000 -2.339923e-06
orbit16          0.000000 -4.387898e-10
orbit17          0.000000 -7.112681e-07
orbit18          0.000000 -3.569752e-07
orbit19          0.000000  4.861180e-07
orbit20          0.000000  2.037893e-07
orbit21          0.000000 -1.994216e-08
orbit22          0.000000 -1.967075e-09
orbit23          0.000000 -5.675276e-11
orbit24          0.000000 -4.571432e-07
orbit25          0.000000 -4.976578e-06
orbit26          0.000000 -3.421623e-07
orbit27          0.000000 -3.123131e-05
orbit28          0.000000  1.439299e-05
orbit29          0.000000  1.911674e-05
orbit30          0.000000  4.889933e-09
orbit31          0.000000 -2.147564e-06
orbit32          0.000000 -2.439047e-06
orbit33          0.000000  0.000000e+00
orbit34          0.000000  1.373454e-05
orbit35          0.000000  1.239167e-05
orbit36          0.000000 -2.053702e-07
orbit37          0.000000 -8.554268e-06
orbit38          0.000000  0.000000e+00
orbit39          0.000000 -5.989877e-05
orbit40          0.000000  9.485940e-06
orbit41          0.000000  0.000000e+00
orbit42          0.000000  0.000000e+00
orbit43          0.000000  3.162037e-05
orbit44          0.000000 -1.439722e-04
orbit45          0.000000 -1.867804e-04
orbit46          0.000000  1.985645e-06
orbit47          0.000000 -8.844581e-06
orbit48          0.000000 -2.777270e-05
orbit49          0.000000  1.092702e-04
orbit50          0.000000 -9.438275e-07
orbit51          0.000000  0.000000e+00
orbit52          0.000000  6.452433e-05
orbit53          0.000000  5.873271e-05
orbit54          0.000000  1.539788e-04
orbit55          0.000000  0.000000e+00
orbit56          0.000000  5.190838e-04
orbit57          0.000000  0.000000e+00
orbit58          0.000000 -5.837330e-05
orbit59          0.000000  0.000000e+00
orbit60          0.000000  2.070371e-05
orbit61          0.000000  1.080627e-05
orbit62          0.000000 -9.978986e-04
orbit63          0.000000  2.846769e-04
orbit64          0.000000 -2.902790e-05
orbit65          0.000000 -2.356124e-05
orbit66          0.000000  1.079584e-04
orbit67          0.000000 -1.105720e-04
orbit68          0.000000  2.694852e-08
orbit69          0.000000  3.221074e-04
orbit70          0.000000  9.004923e-05
orbit71          0.000000 -5.497589e-04
orbit72          0.000000  6.304424e-05
AP               0.000000 -2.479814e-01
bet              0.000000  1.797111e-06
ecc              0.000000  1.435996e-01
eccrad           0.000000  9.848268e-01
close            0.000000 -8.578924e-01
constraint       0.000000 -1.324549e+00
coreness         0.000000  0.000000e+00
knn              0.000000 -4.958816e-03
hubscore         0.000000 -1.044932e-03
pagerank         0.000000 -1.173403e+01
trans            0.000000 -2.727481e-02
first            0.000000  9.429978e-04
second           0.000000 -7.033385e-04
third            0.000000  2.611478e-04
fourth           0.000000 -4.018544e-04
fifth            0.000000  1.311067e-05
sixth            0.000000 -4.522517e-04
selfinter        0.000000 -4.301909e-01
V1               0.000000  5.066907e+00
V2               0.000000  1.782179e+00
evcent           0.000000  1.583888e-01
upto_second      0.000000 -4.565625e-04
upto_third       0.000000  8.613344e-05
upto_fourth      0.000000  0.000000e+00
upto_fifth       0.000000  2.778791e-04
upto_sixth       0.000000  4.200152e-06
ratio1           0.000000  9.393504e-03
ratio2           0.000000  7.425198e-03
ratio3           0.000000  1.602495e-02
ratio4           0.000000  5.688985e-03
ratio5           0.000000 -4.798354e-03
ratio6           0.000000  8.281173e-06
walktrap_vertex  0.000000  8.598373e-03
bigcom1          0.000000 -4.102766e-01
bigcom2          0.000000  1.348822e-01
bigcom3          0.000000 -2.775765e+00
bigcom4          0.000000  2.997510e-01
bigcom5          0.000000 -1.783169e+00
bigcom6          0.000000 -2.239173e+00
bigcom8          0.000000 -1.983605e+00
bigcom9          0.000000  1.146819e+00
bigcom10         0.000000  7.593017e-01
bigcom11         0.000000 -1.796686e+00
bigcom12         0.000000  1.840752e-01
bigcom13         0.000000 -2.347062e+00
bigcom14         0.000000 -1.822021e+00
bigcom15         0.000000 -1.584775e+00
bigcom16         0.000000 -1.881967e+00
bigcom17         0.000000 -1.836074e+00
bigcom18         0.000000  1.902180e+00
bigcom21         0.000000 -1.706778e+00
bigcom22         0.000000 -9.074141e-01
bigcom23         0.000000 -2.240936e+00
bigcom24         0.000000 -1.811832e+00
bigcom25         0.000000 -5.254731e-01
bigcom26         0.000000 -2.273482e+00
bigcom27         0.000000 -1.822867e+00
bigcom29         0.000000 -1.775769e+00
bigcom31         0.000000 -2.176833e+00
bigcom33         0.000000  6.646106e-01
bigcom34         0.000000 -2.224034e+00
bigcom35         0.000000 -1.440416e+00
bigcom36         0.000000  0.000000e+00
bigcom39         0.000000 -1.956800e+00
bigcom40         0.000000 -1.950429e+00
bigcom43         0.000000 -1.998809e+00
bigcom46         0.000000 -1.928261e+00
bigcom48         0.000000  8.927889e-01
bigcom49         0.000000 -2.169613e+00
bigcom50         0.000000 -4.515481e-01
bigcom52         0.000000 -1.312585e+00
bigcom54         0.000000 -1.694425e+00
bigcom56         0.000000 -2.087913e+00
bigcom57         0.000000 -1.689212e+00
bigcom58         0.000000 -1.906099e+00
bigcom62         0.000000  7.712913e-01
bigcom63         0.000000 -2.394357e+00
bigcom64         0.000000 -6.845972e-01
bigcom65         0.000000  1.316827e+00
bigcom66         0.000000 -9.880502e-02
bigcom68         0.000000 -1.928766e+00
bigcom69         0.000000 -9.746503e-01
bigcom70         0.000000 -1.124696e+00
bigcom71         0.000000 -1.486143e+00
bigcom72         0.000000 -2.182641e+00
bigcom77         0.000000 -1.725927e+00
bigcom79         0.000000 -2.205101e+00
bigcom80         0.000000 -8.900708e-01
bigcom82         0.000000  1.248791e+00
bigcom83         0.000000 -2.188553e-01
bigcom86         0.000000 -1.145289e+00
bigcom87         0.000000 -1.629436e+00
bigcom88         0.000000  1.148225e+00
bigcom90         0.000000 -1.673443e+00
bigcom92         0.000000  0.000000e+00
bigcom94         0.000000 -1.789932e+00
bigcom96         0.000000 -1.503729e+00
bigcom98         0.000000 -1.977608e+00
bigcom99         0.000000 -1.980310e+00
bigcom100        0.000000 -1.808025e+00
bigcom102        0.000000 -1.085236e+00
bigcom103        0.000000 -6.668342e-01
bigcom104        0.000000 -1.730205e+00
bigcom107        0.000000  0.000000e+00
bigcom108        0.000000  0.000000e+00
bigcom109        0.000000 -1.889732e+00
bigcom110        0.000000 -1.869596e+00
bigcom125        0.000000 -1.146196e+00
bigcom133        0.000000 -2.008376e+00
bigcom141        0.000000 -5.241787e-01
bigcom142        0.000000 -1.226180e+00
bigcom143        0.000000 -1.197410e+00
bigcom145        0.000000 -1.622215e+00
bigcom158        0.000000 -1.092088e+00
bigcom162        0.000000 -2.001586e+00
bigcom177        0.000000 -1.752820e+00
bigcom194        0.000000 -1.735066e+00
bigcom208        0.000000 -1.369167e+00
bigcom220        0.000000 -1.437038e+00
bigcom227        0.000000  0.000000e+00
bigcom229        0.000000 -9.530744e-01
bigcom247        0.000000 -3.032447e-02
bigcom252        0.000000 -1.833391e+00
bigcom255        0.000000  1.613529e+00
bigcom258        0.000000 -2.098799e+00
bigcom266        0.000000 -1.454852e+00
bigcom269        0.000000 -1.670734e+00
bigcom273        0.000000 -1.217257e+00
bigcom274        0.000000 -1.707513e+00
bigcom276        0.000000  2.326198e+00
bigcom284        0.000000 -1.445009e+00
bigcom290        0.000000 -1.475577e+00
bigcom292        0.000000 -1.468918e+00
bigcom294        0.000000 -1.858904e+00
bigcom295        0.000000  1.789044e+00
bigcom296        0.000000 -1.968635e+00
bigcom297        0.000000 -1.787588e+00
bigcom302        0.000000 -1.564730e+00
bigcom303        0.000000 -2.156696e+00
bigcom307        0.000000 -1.830705e-02
bigcom311        0.000000 -1.488639e+00
bigcom313        0.000000 -2.170166e+00
bigcom318        0.000000 -1.883656e+00
bigcom326        0.000000 -1.785471e+00
bigcom332        0.000000 -9.957962e-01
bigcom340        0.000000 -6.704856e-03
bigcom341        0.000000 -2.198048e+00
bigcom345        0.000000  2.631966e+00
bigcom347        0.000000 -4.674344e-02
bigcom360        0.000000 -2.123361e+00
bigcom365        0.000000 -1.264746e+00
bigcom366        0.000000 -1.567174e+00
bigcom370        0.000000  2.920655e+00
bigcom387        0.000000 -1.270957e+00
bigcom390        0.000000 -1.424968e+00
bigcom398        0.000000 -1.328432e-01
bigcom408        0.000000 -1.922146e+00
bigcom417        0.000000 -1.819050e+00
bigcom419        0.000000 -2.128727e+00
bigcom424        0.000000 -1.768637e+00
bigcom441        0.000000  0.000000e+00
bigcom445        0.000000 -1.983858e+00
bigcom468        0.000000 -1.233767e+00
spin_vertex      0.000000  4.299717e-01
membership_s1    0.000000 -6.391903e-01
membership_s3    0.000000  2.220114e-01
membership_s4    0.000000  3.690732e-02
membership_s5    0.000000 -1.318130e+00
membership_s6    0.000000 -1.483026e+00
membership_s7    0.000000 -1.803778e+00
membership_s8    0.000000  1.344198e-01
membership_s9    0.000000 -1.818619e+00
membership_s10   0.000000 -4.540784e-01
membership_s11   0.000000 -1.898786e+00
membership_s12   0.000000  6.363219e-01
membership_s13   0.000000 -1.713580e+00
membership_s14   0.000000 -1.398443e+00
membership_s16   0.000000  4.492717e-01
membership_s17   0.000000 -1.850560e+00
membership_s18   0.000000  1.248660e+00
membership_s19   0.000000  2.866877e-01
membership_s20   0.000000 -6.122312e-01
membership_s21   0.000000 -1.757448e-01
membership_s22   0.000000 -1.214499e+00
membership_s23   0.000000  1.478802e-01
membership_s24   0.000000 -1.650319e+00
membership_s25   0.000000 -1.711498e+00
membership_s26   0.000000  4.549991e-01
membership_s27   0.000000 -1.176684e+00
membership_s28   0.000000 -1.486028e+00
membership_s30   0.000000 -1.678180e+00
membership_s31   0.000000  7.726502e-01
membership_s32   0.000000  8.313993e-01
membership_s33   0.000000  4.485053e-01
membership_s34   0.000000 -6.891494e-01
membership_s35   0.000000 -1.096564e+00
membership_s36   0.000000 -1.240736e+00
membership_s37   0.000000  6.175671e-01
membership_s38   0.000000 -1.244225e-01
adhesion         0.000000  7.355678e-05
cohesion         0.000000 -6.961835e-05
inner            0.000000  3.770742e-05
outer            0.000000  5.401865e-05
ioratio          0.000000 -8.844546e-02
comsize          0.000000 -2.223000e-04
[1] "Dataset: all_TnotC Model GBM, run: 10 of 10 2015-06-08 09:19:22"
Iter   TrainDeviance   ValidDeviance   StepSize   Improve
     1        0.1076             nan     0.0100   -0.0000
     2        0.1065             nan     0.0100   -0.0000
     3        0.1059             nan     0.0100   -0.0000
     4        0.1054             nan     0.0100    0.0001
     5        0.1046             nan     0.0100   -0.0000
     6        0.1041             nan     0.0100    0.0000
     7        0.1037             nan     0.0100    0.0000
     8        0.1030             nan     0.0100    0.0000
     9        0.1024             nan     0.0100   -0.0000
    10        0.1020             nan     0.0100   -0.0000
    20        0.0981             nan     0.0100   -0.0000
    40        0.0923             nan     0.0100    0.0000
    60        0.0879             nan     0.0100   -0.0000
    80        0.0847             nan     0.0100    0.0000
   100        0.0811             nan     0.0100    0.0000
   120        0.0781             nan     0.0100   -0.0000
   140        0.0746             nan     0.0100    0.0001
   160        0.0714             nan     0.0100   -0.0000
   180        0.0687             nan     0.0100   -0.0000
   195        0.0662             nan     0.0100    0.0000

[1] "GBM variable coefficients"
                            var    rel.inf
V1                           V1 7.07660137
ratio5                   ratio5 7.00902208
ratio2                   ratio2 6.73640380
V2                           V2 4.24306354
spin_vertex         spin_vertex 3.30527077
walktrap_vertex walktrap_vertex 3.29906402
outer                     outer 2.83972635
inner                     inner 2.76009094
graph6                   graph6 2.58807724
bigcom18               bigcom18 2.11344433
graph13                 graph13 2.09232385
knn                         knn 1.97649048
orbit31                 orbit31 1.78345820
comsize                 comsize 1.67412774
graph1                   graph1 1.54580668
graph19                 graph19 1.45230599
bet                         bet 1.42509157
bigcom370             bigcom370 1.42475547
orbit70                 orbit70 1.41617979
bigcom345             bigcom345 1.25475684
fifth                     fifth 1.20770010
adhesion               adhesion 1.20217399
graph23                 graph23 1.18274138
orbit20                 orbit20 1.06641834
bigcom255             bigcom255 1.03017907
graph0                   graph0 1.01775355
cohesion               cohesion 0.99026039
fourth                   fourth 0.96652951
orbit45                 orbit45 0.95809096
graph16                 graph16 0.95501807
graph17                 graph17 0.89912491
graph3                   graph3 0.88248305
bigcom82               bigcom82 0.88237333
graph9                   graph9 0.86719066
graph5                   graph5 0.79209298
graph21                 graph21 0.76542830
orbit5                   orbit5 0.76344458
hubscore               hubscore 0.73928012
ioratio                 ioratio 0.70850819
pagerank               pagerank 0.68151253
orbit19                 orbit19 0.67897369
orbit35                 orbit35 0.65992044
sixth                     sixth 0.64357097
membership_s12   membership_s12 0.62659169
trans                     trans 0.62478454
orbit4                   orbit4 0.62010037
ratio4                   ratio4 0.61800183
constraint           constraint 0.61086820
bigcom48               bigcom48 0.60483494
bigcom295             bigcom295 0.59172652
ratio1                   ratio1 0.58490680
graph12                 graph12 0.54570551
ecc                         ecc 0.53185406
upto_sixth           upto_sixth 0.51066741
ratio6                   ratio6 0.50816224
graph4                   graph4 0.50248664
orbit50                 orbit50 0.48544609
bigcom9                 bigcom9 0.44928331
orbit17                 orbit17 0.44498725
membership_s37   membership_s37 0.44331416
close                     close 0.42837286
bigcom62               bigcom62 0.42717768
ratio3                   ratio3 0.41646201
third                     third 0.40553762
bigcom88               bigcom88 0.40345988
orbit16                 orbit16 0.37375996
orbit39                 orbit39 0.36995472
orbit63                 orbit63 0.36598627
graph26                 graph26 0.35354660
graph18                 graph18 0.34520201
graph11                 graph11 0.34255831
orbit52                 orbit52 0.31911864
orbit18                 orbit18 0.30232538
graph14                 graph14 0.29338461
graph20                 graph20 0.28690759
bigcom79               bigcom79 0.28306025
orbit12                 orbit12 0.27923917
graph15                 graph15 0.27573996
orbit2                   orbit2 0.26435811
membership_s18   membership_s18 0.24688669
orbit28                 orbit28 0.23174635
orbit30                 orbit30 0.21348999
graph22                 graph22 0.20692789
orbit43                 orbit43 0.20575416
orbit54                 orbit54 0.16962050
orbit25                 orbit25 0.16916322
membership_s32   membership_s32 0.16690832
membership_s8     membership_s8 0.16268108
orbit56                 orbit56 0.15980313
orbit42                 orbit42 0.15932786
orbit62                 orbit62 0.15886090
graph25                 graph25 0.15843157
graph8                   graph8 0.15784105
membership_s31   membership_s31 0.15308684
orbit21                 orbit21 0.14803441
orbit15                 orbit15 0.14782748
second                   second 0.14609432
graph10                 graph10 0.13180449
orbit41                 orbit41 0.12731647
membership_s16   membership_s16 0.12433034
bigcom33               bigcom33 0.12363149
bigcom10               bigcom10 0.12149687
orbit40                 orbit40 0.10614121
orbit22                 orbit22 0.10483267
orbit27                 orbit27 0.09720637
orbit9                   orbit9 0.09408901
membership_s10   membership_s10 0.09217416
membership_s26   membership_s26 0.08764782
upto_fifth           upto_fifth 0.07791392
orbit69                 orbit69 0.07635054
orbit51                 orbit51 0.07494000
orbit1                   orbit1 0.07405657
orbit49                 orbit49 0.06767984
upto_second         upto_second 0.05814156
membership_s19   membership_s19 0.05741640
membership_s33   membership_s33 0.05376804
orbit64                 orbit64 0.05270022
bigcom2                 bigcom2 0.05256427
bigcom4                 bigcom4 0.05123994
orbit24                 orbit24 0.04497577
graph2                   graph2 0.04476248
orbit66                 orbit66 0.04134314
orbit44                 orbit44 0.04125175
membership_s4     membership_s4 0.04089982
orbit32                 orbit32 0.03962825
coreness               coreness 0.03832885
upto_fourth         upto_fourth 0.03642874
upto_third           upto_third 0.03509931
orbit58                 orbit58 0.03471230
orbit55                 orbit55 0.03177060
orbit10                 orbit10 0.02898779
membership_s21   membership_s21 0.02471312
orbit71                 orbit71 0.02106101
evcent                   evcent 0.01671144
selfinter             selfinter 0.01269440
graph7                   graph7 0.00000000
graph24                 graph24 0.00000000
graph27                 graph27 0.00000000
graph28                 graph28 0.00000000
graph29                 graph29 0.00000000
orbit0                   orbit0 0.00000000
orbit3                   orbit3 0.00000000
orbit6                   orbit6 0.00000000
orbit7                   orbit7 0.00000000
orbit8                   orbit8 0.00000000
orbit11                 orbit11 0.00000000
orbit13                 orbit13 0.00000000
orbit14                 orbit14 0.00000000
orbit23                 orbit23 0.00000000
orbit26                 orbit26 0.00000000
orbit29                 orbit29 0.00000000
orbit33                 orbit33 0.00000000
orbit34                 orbit34 0.00000000
orbit36                 orbit36 0.00000000
orbit37                 orbit37 0.00000000
orbit38                 orbit38 0.00000000
orbit46                 orbit46 0.00000000
orbit47                 orbit47 0.00000000
orbit48                 orbit48 0.00000000
orbit53                 orbit53 0.00000000
orbit57                 orbit57 0.00000000
orbit59                 orbit59 0.00000000
orbit60                 orbit60 0.00000000
orbit61                 orbit61 0.00000000
orbit65                 orbit65 0.00000000
orbit67                 orbit67 0.00000000
orbit68                 orbit68 0.00000000
orbit72                 orbit72 0.00000000
AP                           AP 0.00000000
eccrad                   eccrad 0.00000000
first                     first 0.00000000
bigcom1                 bigcom1 0.00000000
bigcom3                 bigcom3 0.00000000
bigcom5                 bigcom5 0.00000000
bigcom6                 bigcom6 0.00000000
[truncated: 99,014 more chars]
