# Supplementary material for: Distinctive Behaviors of Druggable Proteins in Cellular Networks
Source: PLoS Comput Biol. 2015 Dec 23;11(12):e1004597. doi: 10.1371/journal.pcbi.1004597 (PMC4689399; doi:10.1371/journal.pcbi.1004597)
Supplement: S1 File — (ZIP) [file pcbi.1004597.s004.zip › S1_File/y2h_binary.ppi.csv.Target_results_high_C.txt]

[[1]]
[1] "high_C"

[1] "Dataset: high_C Model GBM, run: 1 of 5 2015-06-08 11:41:30"
Iter   TrainDeviance   ValidDeviance   StepSize   Improve
     1        0.6347             nan     0.0100   -0.0004
     2        0.6264             nan     0.0100    0.0031
     3        0.6188             nan     0.0100    0.0014
     4        0.6100             nan     0.0100    0.0028
     5        0.6020             nan     0.0100    0.0011
     6        0.5945             nan     0.0100    0.0015
     7        0.5876             nan     0.0100    0.0006
     8        0.5809             nan     0.0100    0.0002
     9        0.5741             nan     0.0100    0.0006
    10        0.5678             nan     0.0100    0.0003
    20        0.5180             nan     0.0100    0.0007
    40        0.4456             nan     0.0100   -0.0000
    60        0.3918             nan     0.0100    0.0002
    80        0.3499             nan     0.0100    0.0000
   100        0.3140             nan     0.0100    0.0005
   120        0.2829             nan     0.0100    0.0001
   140        0.2564             nan     0.0100   -0.0003
   160        0.2336             nan     0.0100   -0.0001
   180        0.2147             nan     0.0100   -0.0002
   200        0.1963             nan     0.0100    0.0001
   220        0.1807             nan     0.0100   -0.0001
   240        0.1658             nan     0.0100   -0.0000
   260        0.1534             nan     0.0100   -0.0002
   280        0.1432             nan     0.0100   -0.0002
   300        0.1331             nan     0.0100   -0.0001
   320        0.1243             nan     0.0100   -0.0001
   340        0.1161             nan     0.0100   -0.0001
   360        0.1081             nan     0.0100   -0.0001
   380        0.1012             nan     0.0100   -0.0001
   400        0.0944             nan     0.0100   -0.0001
   420        0.0888             nan     0.0100   -0.0002
   440        0.0837             nan     0.0100   -0.0000
   460        0.0791             nan     0.0100   -0.0001
   480        0.0738             nan     0.0100   -0.0001
   500        0.0696             nan     0.0100   -0.0001
   520        0.0654             nan     0.0100   -0.0000
   527        0.0642             nan     0.0100   -0.0000

[1] "GBM variable coefficients"
                            var     rel.inf
membership_s16   membership_s16 8.082574147
ratio5                   ratio5 4.760556769
orbit56                 orbit56 2.775267870
outer                     outer 2.628746667
cohesion               cohesion 2.394229701
ratio4                   ratio4 2.309980967
inner                     inner 2.246669779
V1                           V1 1.906163905
third                     third 1.808542841
comsize                 comsize 1.767647752
V2                           V2 1.644362433
walktrap_vertex walktrap_vertex 1.624204008
graph23                 graph23 1.564412490
adhesion               adhesion 1.551345932
bigcom2                 bigcom2 1.549711689
spin_vertex         spin_vertex 1.416224087
orbit52                 orbit52 1.343772164
orbit18                 orbit18 1.307829487
orbit45                 orbit45 1.303402870
graph0                   graph0 1.254621976
membership_s12   membership_s12 1.234255324
graph11                 graph11 1.191047951
graph1                   graph1 1.139117597
ratio6                   ratio6 1.120156202
fourth                   fourth 1.011434412
ioratio                 ioratio 0.993506486
bet                         bet 0.954970085
trans                     trans 0.954429470
upto_sixth           upto_sixth 0.931811930
graph25                 graph25 0.908084573
graph19                 graph19 0.900795293
pagerank               pagerank 0.878925683
orbit33                 orbit33 0.874596539
ratio1                   ratio1 0.870454225
orbit63                 orbit63 0.867228148
graph5                   graph5 0.857350767
graph15                 graph15 0.820965061
orbit13                 orbit13 0.805845738
upto_fifth           upto_fifth 0.747300669
orbit36                 orbit36 0.743424317
orbit62                 orbit62 0.732737301
orbit9                   orbit9 0.729423465
constraint           constraint 0.727716842
graph26                 graph26 0.727517547
orbit25                 orbit25 0.709878097
orbit49                 orbit49 0.703612192
knn                         knn 0.700788415
orbit39                 orbit39 0.697436034
orbit59                 orbit59 0.668395784
sixth                     sixth 0.650491307
second                   second 0.646557157
membership_s4     membership_s4 0.626599096
orbit50                 orbit50 0.594644420
orbit11                 orbit11 0.592468807
graph14                 graph14 0.589228860
graph20                 graph20 0.582129812
orbit55                 orbit55 0.562213816
orbit44                 orbit44 0.556836104
orbit53                 orbit53 0.543315226
graph16                 graph16 0.535893353
graph2                   graph2 0.522213244
orbit65                 orbit65 0.518783240
orbit61                 orbit61 0.515297359
orbit15                 orbit15 0.514097120
orbit12                 orbit12 0.493014839
orbit54                 orbit54 0.483218306
orbit68                 orbit68 0.482559663
orbit16                 orbit16 0.476436121
orbit35                 orbit35 0.470673304
orbit37                 orbit37 0.461287374
orbit51                 orbit51 0.458012730
ecc                         ecc 0.457940000
graph21                 graph21 0.457836871
orbit69                 orbit69 0.452401497
graph22                 graph22 0.449742375
orbit29                 orbit29 0.418158775
orbit27                 orbit27 0.417293716
fifth                     fifth 0.401767918
orbit24                 orbit24 0.393438765
orbit19                 orbit19 0.390855524
orbit38                 orbit38 0.383912530
orbit4                   orbit4 0.381900074
graph17                 graph17 0.381678467
orbit31                 orbit31 0.378021377
bigcom25               bigcom25 0.369913169
orbit46                 orbit46 0.367572066
orbit64                 orbit64 0.358061374
graph13                 graph13 0.354030509
orbit66                 orbit66 0.345461876
ratio2                   ratio2 0.339583028
orbit42                 orbit42 0.338791307
hubscore               hubscore 0.335723819
graph7                   graph7 0.334307842
upto_fourth         upto_fourth 0.329894484
orbit10                 orbit10 0.325413437
graph4                   graph4 0.324584054
close                     close 0.305314663
graph6                   graph6 0.300181945
orbit30                 orbit30 0.296967000
orbit41                 orbit41 0.291138786
graph18                 graph18 0.289892558
orbit32                 orbit32 0.289825003
AP                           AP 0.274155075
orbit17                 orbit17 0.272374885
graph3                   graph3 0.270551043
orbit2                   orbit2 0.268720570
graph24                 graph24 0.264099361
graph12                 graph12 0.254770004
graph28                 graph28 0.247867806
orbit47                 orbit47 0.236014387
graph9                   graph9 0.234640035
upto_second         upto_second 0.223362104
ratio3                   ratio3 0.215644926
graph27                 graph27 0.204810259
orbit60                 orbit60 0.196266695
orbit22                 orbit22 0.191729178
orbit40                 orbit40 0.191355081
orbit58                 orbit58 0.186964921
graph8                   graph8 0.186569718
graph10                 graph10 0.175418820
orbit70                 orbit70 0.174751714
orbit43                 orbit43 0.171206891
orbit21                 orbit21 0.160738380
orbit20                 orbit20 0.159263411
orbit48                 orbit48 0.157280123
orbit71                 orbit71 0.156696203
orbit6                   orbit6 0.148466170
orbit67                 orbit67 0.129397348
orbit26                 orbit26 0.120897414
orbit28                 orbit28 0.111975530
evcent                   evcent 0.097727984
bigcom18               bigcom18 0.088475444
bigcom33               bigcom33 0.074793292
membership_s21   membership_s21 0.073567545
membership_s8     membership_s8 0.066619548
orbit5                   orbit5 0.060010091
orbit23                 orbit23 0.059518564
membership_s26   membership_s26 0.059514780
orbit7                   orbit7 0.054552209
selfinter             selfinter 0.052599275
orbit1                   orbit1 0.039354174
orbit57                 orbit57 0.036322638
membership_s33   membership_s33 0.034885424
upto_third           upto_third 0.031171287
coreness               coreness 0.003849948
graph29                 graph29 0.000000000
orbit0                   orbit0 0.000000000
orbit3                   orbit3 0.000000000
orbit8                   orbit8 0.000000000
orbit14                 orbit14 0.000000000
orbit34                 orbit34 0.000000000
orbit72                 orbit72 0.000000000
eccrad                   eccrad 0.000000000
first                     first 0.000000000
bigcom1                 bigcom1 0.000000000
bigcom3                 bigcom3 0.000000000
bigcom4                 bigcom4 0.000000000
bigcom5                 bigcom5 0.000000000
bigcom6                 bigcom6 0.000000000
bigcom8                 bigcom8 0.000000000
bigcom9                 bigcom9 0.000000000
bigcom10               bigcom10 0.000000000
bigcom11               bigcom11 0.000000000
bigcom12               bigcom12 0.000000000
bigcom13               bigcom13 0.000000000
bigcom14               bigcom14 0.000000000
bigcom15               bigcom15 0.000000000
bigcom16               bigcom16 0.000000000
bigcom17               bigcom17 0.000000000
bigcom21               bigcom21 0.000000000
bigcom22               bigcom22 0.000000000
bigcom23               bigcom23 0.000000000
bigcom24               bigcom24 0.000000000
bigcom26               bigcom26 0.000000000
bigcom27               bigcom27 0.000000000
bigcom29               bigcom29 0.000000000
bigcom31               bigcom31 0.000000000
bigcom34               bigcom34 0.000000000
bigcom35               bigcom35 0.000000000
bigcom36               bigcom36 0.000000000
bigcom39               bigcom39 0.000000000
bigcom40               bigcom40 0.000000000
bigcom43               bigcom43 0.000000000
bigcom46               bigcom46 0.000000000
bigcom48               bigcom48 0.000000000
bigcom49               bigcom49 0.000000000
bigcom50               bigcom50 0.000000000
bigcom52               bigcom52 0.000000000
bigcom54               bigcom54 0.000000000
bigcom56               bigcom56 0.000000000
bigcom57               bigcom57 0.000000000
bigcom58               bigcom58 0.000000000
bigcom62               bigcom62 0.000000000
bigcom63               bigcom63 0.000000000
bigcom64               bigcom64 0.000000000
bigcom65               bigcom65 0.000000000
bigcom66               bigcom66 0.000000000
bigcom68               bigcom68 0.000000000
bigcom69               bigcom69 0.000000000
bigcom70               bigcom70 0.000000000
bigcom71               bigcom71 0.000000000
bigcom72               bigcom72 0.000000000
bigcom77               bigcom77 0.000000000
bigcom79               bigcom79 0.000000000
bigcom80               bigcom80 0.000000000
bigcom82               bigcom82 0.000000000
bigcom83               bigcom83 0.000000000
bigcom86               bigcom86 0.000000000
bigcom87               bigcom87 0.000000000
bigcom88               bigcom88 0.000000000
bigcom90               bigcom90 0.000000000
bigcom92               bigcom92 0.000000000
bigcom94               bigcom94 0.000000000
bigcom96               bigcom96 0.000000000
bigcom98               bigcom98 0.000000000
bigcom99               bigcom99 0.000000000
bigcom100             bigcom100 0.000000000
bigcom102             bigcom102 0.000000000
bigcom103             bigcom103 0.000000000
bigcom104             bigcom104 0.000000000
bigcom107             bigcom107 0.000000000
bigcom108             bigcom108 0.000000000
bigcom109             bigcom109 0.000000000
bigcom110             bigcom110 0.000000000
bigcom125             bigcom125 0.000000000
bigcom133             bigcom133 0.000000000
bigcom141             bigcom141 0.000000000
bigcom142             bigcom142 0.000000000
bigcom143             bigcom143 0.000000000
bigcom145             bigcom145 0.000000000
bigcom158             bigcom158 0.000000000
bigcom162             bigcom162 0.000000000
bigcom177             bigcom177 0.000000000
bigcom194             bigcom194 0.000000000
bigcom208             bigcom208 0.000000000
bigcom220             bigcom220 0.000000000
bigcom227             bigcom227 0.000000000
bigcom229             bigcom229 0.000000000
bigcom247             bigcom247 0.000000000
bigcom252             bigcom252 0.000000000
bigcom255             bigcom255 0.000000000
bigcom258             bigcom258 0.000000000
bigcom266             bigcom266 0.000000000
bigcom269             bigcom269 0.000000000
bigcom273             bigcom273 0.000000000
bigcom274             bigcom274 0.000000000
bigcom276             bigcom276 0.000000000
bigcom284             bigcom284 0.000000000
bigcom290             bigcom290 0.000000000
bigcom292             bigcom292 0.000000000
bigcom294             bigcom294 0.000000000
bigcom295             bigcom295 0.000000000
bigcom296             bigcom296 0.000000000
bigcom297             bigcom297 0.000000000
bigcom302             bigcom302 0.000000000
bigcom303             bigcom303 0.000000000
bigcom307             bigcom307 0.000000000
bigcom311             bigcom311 0.000000000
bigcom313             bigcom313 0.000000000
bigcom318             bigcom318 0.000000000
bigcom326             bigcom326 0.000000000
bigcom332             bigcom332 0.000000000
bigcom340             bigcom340 0.000000000
bigcom341             bigcom341 0.000000000
bigcom345             bigcom345 0.000000000
bigcom347             bigcom347 0.000000000
bigcom360             bigcom360 0.000000000
bigcom365             bigcom365 0.000000000
bigcom366             bigcom366 0.000000000
bigcom370             bigcom370 0.000000000
bigcom387             bigcom387 0.000000000
bigcom390             bigcom390 0.000000000
bigcom398             bigcom398 0.000000000
bigcom408             bigcom408 0.000000000
bigcom417             bigcom417 0.000000000
bigcom419             bigcom419 0.000000000
bigcom424             bigcom424 0.000000000
bigcom441             bigcom441 0.000000000
bigcom445             bigcom445 0.000000000
bigcom468             bigcom468 0.000000000
membership_s1     membership_s1 0.000000000
membership_s3     membership_s3 0.000000000
membership_s5     membership_s5 0.000000000
membership_s6     membership_s6 0.000000000
membership_s7     membership_s7 0.000000000
membership_s9     membership_s9 0.000000000
membership_s10   membership_s10 0.000000000
membership_s11   membership_s11 0.000000000
membership_s13   membership_s13 0.000000000
membership_s14   membership_s14 0.000000000
membership_s17   membership_s17 0.000000000
membership_s18   membership_s18 0.000000000
membership_s19   membership_s19 0.000000000
membership_s20   membership_s20 0.000000000
membership_s22   membership_s22 0.000000000
membership_s23   membership_s23 0.000000000
membership_s24   membership_s24 0.000000000
membership_s25   membership_s25 0.000000000
membership_s27   membership_s27 0.000000000
membership_s28   membership_s28 0.000000000
membership_s30   membership_s30 0.000000000
membership_s31   membership_s31 0.000000000
membership_s32   membership_s32 0.000000000
membership_s34   membership_s34 0.000000000
membership_s35   membership_s35 0.000000000
membership_s36   membership_s36 0.000000000
membership_s37   membership_s37 0.000000000
membership_s38   membership_s38 0.000000000
[1] "Dataset: high_C Model RF, run: 1 of 5 2015-06-08 11:41:46"
     |      Out-of-bag   |
Tree |      MSE  %Var(y) |
   1 |   0.1372   155.51 |
   2 |   0.1473   166.91 |
   3 |   0.1455   164.91 |
   4 |   0.1305   147.86 |
   5 |   0.1347   152.61 |
   6 |   0.1239   140.40 |
   7 |   0.1165   131.99 |
   8 |    0.114   129.16 |
   9 |   0.1029   116.60 |
  10 |   0.1044   118.26 |
  11 |  0.09693   109.83 |
  12 |   0.0969   109.79 |
  13 |  0.09684   109.73 |
  14 |  0.09205   104.30 |
  15 |  0.09039   102.42 |
  16 |  0.09082   102.90 |
  17 |  0.09221   104.48 |
  18 |  0.09337   105.79 |
  19 |  0.09301   105.39 |
  20 |  0.09158   103.77 |
  21 |   0.0889   100.73 |
  22 |  0.08919   101.06 |
  23 |  0.08832   100.07 |
  24 |  0.08744    99.08 |
  25 |  0.08746    99.10 |
  26 |  0.08616    97.62 |
  27 |  0.08513    96.46 |
  28 |  0.08531    96.66 |
  29 |  0.08513    96.46 |
  30 |  0.08457    95.82 |
  31 |  0.08463    95.89 |
  32 |  0.08432    95.54 |
  33 |  0.08388    95.04 |
  34 |  0.08344    94.55 |
  35 |  0.08255    93.53 |
  36 |  0.08287    93.90 |
  37 |  0.08323    94.31 |
  38 |  0.08372    94.86 |
  39 |   0.0833    94.38 |
  40 |  0.08304    94.09 |
  41 |  0.08243    93.40 |
  42 |  0.08243    93.40 |
  43 |  0.08269    93.69 |
  44 |  0.08267    93.67 |
  45 |  0.08274    93.76 |
  46 |  0.08278    93.79 |
  47 |  0.08291    93.94 |
  48 |  0.08264    93.64 |
  49 |   0.0827    93.71 |
  50 |  0.08298    94.02 |
  51 |  0.08277    93.78 |
  52 |  0.08267    93.67 |
  53 |  0.08243    93.39 |
  54 |  0.08282    93.84 |
  55 |  0.08277    93.79 |
  56 |  0.08231    93.26 |
  57 |  0.08255    93.53 |
  58 |  0.08249    93.47 |
  59 |  0.08245    93.42 |
  60 |  0.08224    93.18 |
  61 |  0.08203    92.95 |
  62 |  0.08243    93.40 |
  63 |  0.08213    93.06 |
  64 |  0.08196    92.86 |
  65 |  0.08177    92.65 |
  66 |  0.08229    93.24 |
  67 |   0.0828    93.82 |
  68 |  0.08241    93.37 |
  69 |  0.08226    93.21 |
  70 |  0.08198    92.88 |
  71 |   0.0821    93.03 |
  72 |  0.08158    92.44 |
  73 |  0.08167    92.54 |
  74 |  0.08176    92.64 |
  75 |  0.08176    92.64 |
  76 |  0.08173    92.61 |
  77 |  0.08202    92.93 |
  78 |   0.0822    93.14 |
  79 |  0.08212    93.04 |
  80 |  0.08205    92.97 |
  81 |  0.08219    93.12 |
  82 |  0.08226    93.21 |
  83 |  0.08236    93.32 |
  84 |  0.08243    93.40 |
  85 |  0.08223    93.17 |
  86 |  0.08221    93.15 |
  87 |  0.08223    93.17 |
  88 |  0.08215    93.09 |
  89 |   0.0817    92.58 |
  90 |  0.08178    92.67 |
  91 |  0.08195    92.86 |
  92 |  0.08196    92.86 |
  93 |  0.08183    92.72 |
  94 |  0.08177    92.65 |
  95 |  0.08168    92.55 |
  96 |  0.08185    92.74 |
  97 |  0.08178    92.66 |
  98 |  0.08188    92.78 |
  99 |  0.08188    92.77 |
 100 |  0.08199    92.90 |
[1] "Random Forest variable coefficients"
                      %IncMSE IncNodePurity
graph5           2.300575e-04  7.575961e-02
graph6           3.005930e-03  1.689045e-01
graph7           1.916987e-03  6.072408e-02
graph8           4.672596e-04  7.714782e-02
graph9           6.702517e-04  1.501846e-01
graph10          2.962914e-04  1.662164e-01
graph11          4.796215e-04  2.245732e-01
graph12          2.076771e-06  6.720061e-02
graph13          4.187517e-04  1.230801e-01
graph14          2.713297e-03  1.399235e-01
graph15          1.705400e-03  1.753821e-01
graph16          1.718538e-03  8.781747e-02
graph17          4.905400e-03  2.529579e-01
graph18          2.815305e-03  2.171195e-01
graph19          6.147661e-03  3.072320e-01
graph20          1.151775e-03  1.761592e-01
graph21          1.835642e-03  1.683591e-01
graph22          1.853536e-03  1.186171e-01
graph23          4.064034e-03  2.083332e-01
graph24          1.342946e-03  9.726913e-02
graph25          5.287374e-03  2.369032e-01
graph26          6.321847e-03  2.235957e-01
graph27          6.897497e-04  9.607038e-02
graph28          2.407334e-03  6.519998e-02
graph29          0.000000e+00  2.359224e-18
orbit0           1.889387e-03  1.347721e-01
orbit1           4.780187e-04  8.345499e-02
orbit2          -1.803955e-05  9.244065e-02
orbit3           7.377756e-04  1.668789e-01
orbit4           2.249606e-03  8.038687e-02
orbit5           4.618097e-04  8.698413e-02
orbit6           3.159245e-04  9.708974e-02
orbit7           1.162480e-05  1.245198e-01
orbit8           3.479928e-04  1.122456e-01
orbit9           1.073574e-03  4.290058e-01
orbit10          5.025770e-03  2.320567e-01
orbit11          1.143087e-04  1.069337e-01
orbit12          2.155605e-03  1.194898e-01
orbit13          2.453234e-03  1.370908e-01
orbit14          0.000000e+00  1.942890e-18
orbit15          1.289780e-03  2.296185e-01
orbit16          9.845911e-04  1.562270e-01
orbit17          7.683362e-04  1.759837e-01
orbit18          3.503275e-03  3.488396e-01
orbit19          2.474535e-03  2.362090e-01
orbit20          8.080895e-04  1.475910e-01
orbit21          1.307163e-04  1.660719e-01
orbit22          3.695725e-05  1.512367e-01
orbit23         -1.234604e-04  1.936553e-01
orbit24          1.623371e-03  2.899764e-01
orbit25          4.017153e-05  1.237723e-01
orbit26          1.442705e-03  1.844467e-01
orbit27          2.734977e-03  2.077804e-01
orbit28          9.608291e-04  2.324709e-01
orbit29          2.055186e-03  2.164393e-01
orbit30          1.510493e-03  1.214309e-01
orbit31          1.584336e-03  1.496560e-01
orbit32          1.558854e-03  1.551103e-01
orbit33          9.182349e-04  1.536610e-01
orbit34          1.938369e-03  2.267113e-01
orbit35          2.158378e-03  1.122918e-01
orbit36          4.506561e-03  3.160253e-01
orbit37          5.237358e-04  2.443910e-01
orbit38          1.485896e-03  1.902950e-01
orbit39          2.161719e-03  2.687627e-01
orbit40          2.198746e-03  1.121492e-01
orbit41          3.671644e-03  1.993295e-01
orbit42          7.169946e-03  1.167055e-01
orbit43         -2.844565e-04  2.050107e-01
orbit44          2.229262e-03  2.083142e-01
orbit45          3.384682e-03  4.630278e-01
orbit46          6.021636e-03  2.631080e-01
orbit47          8.472344e-04  1.173720e-01
orbit48          1.151515e-03  9.838710e-03
orbit49          1.056500e-03  2.114036e-01
orbit50          9.117449e-04  2.877677e-01
orbit51          1.533055e-03  1.978640e-01
orbit52          3.069772e-03  3.738787e-01
orbit53          1.992899e-03  2.053328e-01
orbit54          3.941257e-03  2.513787e-01
orbit55          2.707054e-03  3.532652e-01
orbit56          4.977666e-03  8.100655e-01
orbit57          2.085824e-03  8.039780e-02
orbit58          4.663842e-04  7.269040e-02
orbit59          9.802418e-04  2.096655e-01
orbit60          6.717649e-04  7.042696e-02
orbit61          2.489845e-03  1.508478e-01
orbit62          6.493571e-04  1.704158e-01
orbit63          3.225732e-03  2.939696e-01
orbit64          1.040750e-03  2.125190e-01
orbit65          1.540115e-03  1.638652e-01
orbit66          8.886394e-04  3.378397e-02
orbit67          8.983197e-04  5.437344e-02
orbit68          3.852458e-03  1.572168e-01
orbit69          8.681431e-04  9.994656e-02
orbit70          3.536331e-03  1.596644e-01
orbit71          3.095975e-05  7.077363e-02
orbit72          1.807229e-04  4.008802e-02
AP               7.943845e-05  2.697222e-02
bet              1.282750e-04  2.115905e-01
ecc              3.573731e-04  7.618514e-02
eccrad           1.162791e-04  5.433333e-02
close            1.742162e-03  2.121827e-01
constraint       1.030207e-03  2.983611e-01
coreness         2.805956e-04  5.304622e-02
knn              9.892490e-04  2.943828e-01
hubscore         2.311684e-03  8.830757e-02
pagerank         4.556028e-04  5.052490e-01
trans            9.120467e-04  1.789632e-01
first            4.089168e-04  1.622089e-01
second           3.016798e-03  2.872818e-01
third            2.098966e-03  6.593467e-01
fourth           2.063539e-03  3.047344e-01
fifth            1.556313e-03  4.346951e-01
sixth            1.174334e-03  2.444113e-01
selfinter       -2.438725e-05  3.903030e-02
V1               2.071510e-03  3.497878e-01
V2               7.794033e-05  6.082440e-01
evcent           4.246060e-03  2.025407e-01
upto_second      1.575429e-03  1.538148e-01
upto_third       1.255404e-03  2.127691e-01
upto_fourth      3.570896e-03  2.233567e-01
upto_fifth       1.031916e-03  4.391924e-01
upto_sixth       3.465440e-04  3.049813e-01
ratio1           1.233816e-03  3.418842e-01
ratio2           2.372051e-03  3.969697e-01
ratio3           2.697691e-03  5.123522e-01
ratio4           2.872830e-03  5.619041e-01
ratio5           3.857366e-04  1.435976e+00
ratio6           4.552853e-03  3.534356e-01
walktrap_vertex  2.031982e-04  5.345051e-01
bigcom1          0.000000e+00  6.245005e-19
bigcom2          1.950609e-03  4.841997e-01
bigcom3          0.000000e+00  2.775558e-19
bigcom4          0.000000e+00  0.000000e+00
bigcom5          0.000000e+00  0.000000e+00
bigcom6          0.000000e+00  0.000000e+00
bigcom8          0.000000e+00  0.000000e+00
bigcom9          0.000000e+00  0.000000e+00
bigcom10         0.000000e+00  0.000000e+00
bigcom11         0.000000e+00  0.000000e+00
bigcom12         0.000000e+00  6.938894e-20
bigcom13         0.000000e+00  0.000000e+00
bigcom14         0.000000e+00  0.000000e+00
bigcom15         0.000000e+00  0.000000e+00
bigcom16         0.000000e+00  0.000000e+00
bigcom17         0.000000e+00  0.000000e+00
bigcom18        -3.764056e-05  1.379267e-02
bigcom21         0.000000e+00  0.000000e+00
bigcom22         0.000000e+00  0.000000e+00
bigcom23         0.000000e+00  6.938894e-20
bigcom24         0.000000e+00  0.000000e+00
bigcom25        -5.642563e-05  7.199869e-02
bigcom26         0.000000e+00  0.000000e+00
bigcom27         0.000000e+00  0.000000e+00
bigcom29         0.000000e+00  0.000000e+00
bigcom31         0.000000e+00  0.000000e+00
bigcom33         0.000000e+00  9.090909e-03
bigcom34         0.000000e+00  1.387779e-19
bigcom35         0.000000e+00  0.000000e+00
bigcom36         0.000000e+00  0.000000e+00
bigcom39         0.000000e+00  0.000000e+00
bigcom40         0.000000e+00  0.000000e+00
bigcom43         0.000000e+00  0.000000e+00
bigcom46         0.000000e+00  0.000000e+00
bigcom48         0.000000e+00  0.000000e+00
bigcom49         0.000000e+00  0.000000e+00
bigcom50         0.000000e+00  0.000000e+00
bigcom52         0.000000e+00  0.000000e+00
bigcom54         0.000000e+00  0.000000e+00
bigcom56         0.000000e+00  4.163336e-19
bigcom57         0.000000e+00  0.000000e+00
bigcom58         0.000000e+00  0.000000e+00
bigcom62         0.000000e+00  0.000000e+00
bigcom63         0.000000e+00  0.000000e+00
bigcom64         0.000000e+00  0.000000e+00
bigcom65         0.000000e+00  0.000000e+00
bigcom66         0.000000e+00  0.000000e+00
bigcom68         0.000000e+00  0.000000e+00
bigcom69         0.000000e+00  0.000000e+00
bigcom70         0.000000e+00  0.000000e+00
bigcom71         0.000000e+00  0.000000e+00
bigcom72         0.000000e+00  0.000000e+00
bigcom77         0.000000e+00  0.000000e+00
bigcom79         0.000000e+00  0.000000e+00
bigcom80         0.000000e+00  0.000000e+00
bigcom82         0.000000e+00  0.000000e+00
bigcom83         0.000000e+00  0.000000e+00
bigcom86         0.000000e+00  0.000000e+00
bigcom87         0.000000e+00  0.000000e+00
bigcom88         0.000000e+00  6.938894e-20
bigcom90         0.000000e+00  0.000000e+00
bigcom92         0.000000e+00  0.000000e+00
bigcom94         0.000000e+00  0.000000e+00
bigcom96         0.000000e+00  0.000000e+00
bigcom98         0.000000e+00  0.000000e+00
bigcom99         0.000000e+00  0.000000e+00
bigcom100        0.000000e+00  0.000000e+00
bigcom102        0.000000e+00  0.000000e+00
bigcom103        0.000000e+00  0.000000e+00
bigcom104        0.000000e+00  0.000000e+00
bigcom107        0.000000e+00  0.000000e+00
bigcom108        0.000000e+00  0.000000e+00
bigcom109        0.000000e+00  0.000000e+00
bigcom110        0.000000e+00  0.000000e+00
bigcom125        0.000000e+00  0.000000e+00
bigcom133        0.000000e+00  0.000000e+00
bigcom141        0.000000e+00  0.000000e+00
bigcom142        0.000000e+00  0.000000e+00
bigcom143        0.000000e+00  0.000000e+00
bigcom145        0.000000e+00  0.000000e+00
bigcom158        0.000000e+00  0.000000e+00
bigcom162        0.000000e+00  0.000000e+00
bigcom177        0.000000e+00  0.000000e+00
bigcom194        0.000000e+00  0.000000e+00
bigcom208        0.000000e+00  0.000000e+00
bigcom220        0.000000e+00  0.000000e+00
bigcom227        0.000000e+00  0.000000e+00
bigcom229        0.000000e+00  0.000000e+00
bigcom247        0.000000e+00  0.000000e+00
bigcom252        0.000000e+00  0.000000e+00
bigcom255        0.000000e+00  0.000000e+00
bigcom258        0.000000e+00  0.000000e+00
bigcom266        0.000000e+00  0.000000e+00
bigcom269        0.000000e+00  0.000000e+00
bigcom273        0.000000e+00  0.000000e+00
bigcom274        0.000000e+00  0.000000e+00
bigcom276        0.000000e+00  0.000000e+00
bigcom284        0.000000e+00  0.000000e+00
bigcom290        0.000000e+00  0.000000e+00
bigcom292        0.000000e+00  0.000000e+00
bigcom294        0.000000e+00  0.000000e+00
bigcom295        0.000000e+00  0.000000e+00
bigcom296        0.000000e+00  0.000000e+00
bigcom297        0.000000e+00  0.000000e+00
bigcom302        0.000000e+00  0.000000e+00
bigcom303        0.000000e+00  0.000000e+00
bigcom307        0.000000e+00  0.000000e+00
bigcom311        0.000000e+00  0.000000e+00
bigcom313        0.000000e+00  0.000000e+00
bigcom318        0.000000e+00  0.000000e+00
bigcom326        0.000000e+00  0.000000e+00
bigcom332        0.000000e+00  0.000000e+00
bigcom340        0.000000e+00  0.000000e+00
bigcom341        0.000000e+00  0.000000e+00
bigcom345        0.000000e+00  0.000000e+00
bigcom347        0.000000e+00  0.000000e+00
bigcom360        0.000000e+00  0.000000e+00
bigcom365        0.000000e+00  0.000000e+00
bigcom366        0.000000e+00  0.000000e+00
bigcom370        0.000000e+00  0.000000e+00
bigcom387        0.000000e+00  0.000000e+00
bigcom390        0.000000e+00  0.000000e+00
bigcom398        0.000000e+00  0.000000e+00
bigcom408        0.000000e+00  0.000000e+00
bigcom417        0.000000e+00  0.000000e+00
bigcom419        0.000000e+00  0.000000e+00
bigcom424        0.000000e+00  0.000000e+00
bigcom441        0.000000e+00  0.000000e+00
bigcom445        0.000000e+00  0.000000e+00
bigcom468        0.000000e+00  0.000000e+00
spin_vertex      5.903384e-04  2.928811e-01
membership_s1    0.000000e+00  0.000000e+00
membership_s3    0.000000e+00  6.938894e-20
membership_s4    5.894774e-05  2.008444e-01
membership_s5    0.000000e+00  0.000000e+00
membership_s6    0.000000e+00  0.000000e+00
membership_s7    0.000000e+00  0.000000e+00
membership_s8    1.582278e-05  4.834661e-02
membership_s9    0.000000e+00  0.000000e+00
membership_s10  -4.740139e-06  1.732143e-02
membership_s11   0.000000e+00  0.000000e+00
membership_s12   7.593545e-04  1.559139e-01
membership_s13   0.000000e+00  0.000000e+00
membership_s14   0.000000e+00  0.000000e+00
membership_s16   1.585012e-02  3.226248e+00
membership_s17   0.000000e+00  0.000000e+00
membership_s18   0.000000e+00  0.000000e+00
membership_s19   0.000000e+00  0.000000e+00
membership_s20   1.744186e-04  8.888889e-03
membership_s21   0.000000e+00  5.109127e-04
membership_s22   0.000000e+00  0.000000e+00
membership_s23   0.000000e+00  0.000000e+00
membership_s24   0.000000e+00  0.000000e+00
membership_s25   0.000000e+00  0.000000e+00
membership_s26  -2.664059e-04  1.002241e-01
membership_s27   0.000000e+00  0.000000e+00
membership_s28   0.000000e+00  2.775558e-19
membership_s30   0.000000e+00  0.000000e+00
membership_s31   0.000000e+00  1.873501e-18
membership_s32   0.000000e+00  0.000000e+00
membership_s33   0.000000e+00  6.245005e-19
membership_s34   0.000000e+00  0.000000e+00
membership_s35   0.000000e+00  0.000000e+00
membership_s36   0.000000e+00  0.000000e+00
membership_s37   0.000000e+00  0.000000e+00
membership_s38   5.195402e-04  3.670139e-02
adhesion         3.707289e-03  1.066167e+00
cohesion         6.949726e-03  9.983849e-01
inner           -4.064680e-04  7.829567e-01
outer            3.499924e-03  9.854355e-01
ioratio          1.150202e-03  7.834600e-01
comsize          2.849330e-03  7.816428e-01
[1] "Dataset: high_C Model GLM, run: 1 of 5 2015-06-08 11:41:50"
[1] "glmnet variable coefficients"
                     [,1]          [,2]
(Intercept)     -2.221616 -5.436963e+03
graph0           0.000000 -1.239582e-02
graph1           0.000000  3.939325e-05
graph2           0.000000  6.678536e-03
graph3           0.000000  3.216053e-06
graph4           0.000000 -3.996138e-07
graph5           0.000000 -1.006340e-04
graph6           0.000000  1.980784e-06
graph7           0.000000  0.000000e+00
graph8           0.000000  2.384912e-04
graph9           0.000000  4.281174e-08
graph10          0.000000 -4.090468e-09
graph11          0.000000 -2.339400e-08
graph12          0.000000 -1.249161e-07
graph13          0.000000 -2.014034e-06
graph14          0.000000  0.000000e+00
graph15          0.000000  1.941147e-05
graph16          0.000000  4.444569e-08
graph17          0.000000  0.000000e+00
graph18          0.000000 -8.334267e-05
graph19          0.000000  5.713979e-07
graph20          0.000000  8.166973e-08
graph21          0.000000  0.000000e+00
graph22          0.000000 -8.994387e-09
graph23          0.000000 -1.374244e-05
graph24          0.000000 -6.494196e-06
graph25          0.000000 -1.274783e-04
graph26          0.000000  0.000000e+00
graph27          0.000000  0.000000e+00
graph28          0.000000  0.000000e+00
graph29          0.000000  9.035995e-04
orbit0           0.000000 -9.858060e-03
orbit1           0.000000  9.315549e-04
orbit2           0.000000  1.640192e-05
orbit3           0.000000  6.805420e-03
orbit4           0.000000  0.000000e+00
orbit5           0.000000  5.475405e-06
orbit6           0.000000 -3.169953e-05
orbit7           0.000000  0.000000e+00
orbit8           0.000000 -9.246505e-05
orbit9           0.000000  8.917573e-04
orbit10          0.000000 -5.079331e-05
orbit11          0.000000  5.483068e-05
orbit12          0.000000 -1.114808e-03
orbit13          0.000000  0.000000e+00
orbit14          0.000000  3.349285e-04
orbit15          0.000000 -3.833220e-07
orbit16          0.000000  8.164089e-08
orbit17          0.000000  2.251245e-07
orbit18          0.000000 -1.000005e-06
orbit19          0.000000 -6.174671e-08
orbit20          0.000000  2.592097e-07
orbit21          0.000000 -1.789565e-08
orbit22          0.000000 -4.933118e-08
orbit23          0.000000 -2.097825e-08
orbit24          0.000000  4.487601e-07
orbit25          0.000000  1.687026e-05
orbit26          0.000000 -7.413235e-07
orbit27          0.000000  9.895537e-06
orbit28          0.000000 -1.068296e-05
orbit29          0.000000 -3.559399e-06
orbit30          0.000000 -6.062165e-06
orbit31          0.000000 -1.160716e-06
orbit32          0.000000 -5.591198e-07
orbit33          0.000000  1.635373e-07
orbit34          0.000000  1.878553e-05
orbit35          0.000000  9.189489e-06
orbit36          0.000000 -4.853091e-07
orbit37          0.000000 -4.281435e-07
orbit38          0.000000  8.818257e-07
orbit39          0.000000 -3.422398e-05
orbit40          0.000000  1.646488e-05
orbit41          0.000000  2.071957e-06
orbit42          0.000000 -1.203419e-06
orbit43          0.000000 -2.664439e-04
orbit44          0.000000  6.226201e-06
orbit45          0.000000  1.522496e-04
orbit46          0.000000 -6.340409e-07
orbit47          0.000000  7.105614e-07
orbit48          0.000000  1.744160e-06
orbit49          0.000000  3.829170e-05
orbit50          0.000000 -1.877933e-06
orbit51          0.000000  6.105610e-05
orbit52          0.000000  3.670562e-05
orbit53          0.000000 -2.029134e-05
orbit54          0.000000 -1.923988e-04
orbit55          0.000000  0.000000e+00
orbit56          0.000000  7.595990e-04
orbit57          0.000000 -5.301417e-05
orbit58          0.000000  2.692186e-05
orbit59          0.000000 -2.145258e-04
orbit60          0.000000 -1.170067e-04
orbit61          0.000000  9.339477e-05
orbit62          0.000000 -4.831956e-05
orbit63          0.000000 -1.509285e-04
orbit64          0.000000 -3.864771e-04
orbit65          0.000000 -5.818824e-03
orbit66          0.000000  1.067131e-04
orbit67          0.000000  0.000000e+00
orbit68          0.000000 -6.800336e-05
orbit69          0.000000  1.189555e-03
orbit70          0.000000  4.504600e-03
orbit71          0.000000 -1.809754e-06
orbit72          0.000000  8.169715e-04
AP               0.000000 -7.194020e-01
bet              0.000000  1.047139e-08
ecc              0.000000 -1.234071e-01
eccrad           0.000000 -8.459636e-01
close            0.000000 -1.208588e+01
constraint       0.000000  2.785582e+01
coreness         0.000000 -1.832387e-01
knn              0.000000 -4.779553e-02
hubscore         0.000000  1.755571e+00
pagerank         0.000000  3.292053e+01
trans            0.000000 -1.309009e+01
first            0.000000 -1.155993e-02
second           0.000000 -3.603571e-04
third            0.000000 -4.932794e-04
fourth           0.000000  3.288309e-04
fifth            0.000000  7.626287e-04
sixth            0.000000 -1.499040e-01
selfinter        0.000000 -2.120441e-01
V1               0.000000 -8.697661e+00
V2               0.000000 -4.999672e+00
evcent           0.000000  6.340603e-01
upto_second      0.000000 -4.953203e-04
upto_third       0.000000 -2.874641e-04
upto_fourth      0.000000 -4.936039e-05
upto_fifth       0.000000  1.305632e-01
upto_sixth       0.000000  3.694084e-01
ratio1           0.000000  7.638140e-03
ratio2           0.000000  9.978829e-02
ratio3           0.000000 -8.987779e-02
ratio4           0.000000  1.181822e+01
ratio5           0.000000  7.009938e+01
ratio6           0.000000  1.442106e+00
walktrap_vertex  0.000000  1.419824e+00
bigcom1          0.000000  1.260224e+00
bigcom2          0.000000  4.815149e-01
bigcom3          0.000000 -3.272808e+00
bigcom4          0.000000 -1.353001e+00
bigcom5          0.000000  0.000000e+00
bigcom6          0.000000  0.000000e+00
bigcom8          0.000000 -4.081236e-01
bigcom9          0.000000 -1.443037e+00
bigcom10         0.000000 -8.432340e-01
bigcom11         0.000000  0.000000e+00
bigcom12         0.000000 -2.682054e-01
bigcom13         0.000000  0.000000e+00
bigcom14         0.000000  0.000000e+00
bigcom15         0.000000  0.000000e+00
bigcom16         0.000000  0.000000e+00
bigcom17         0.000000  0.000000e+00
bigcom18         0.000000  3.574453e+00
bigcom21         0.000000  0.000000e+00
bigcom22         0.000000  0.000000e+00
bigcom23         0.000000 -2.899749e-01
bigcom24         0.000000  0.000000e+00
bigcom25         0.000000 -1.664990e+00
bigcom26         0.000000  0.000000e+00
bigcom27         0.000000  0.000000e+00
bigcom29         0.000000  0.000000e+00
bigcom31         0.000000  0.000000e+00
bigcom33         0.000000  2.910618e-01
bigcom34         0.000000 -2.029287e+00
bigcom35         0.000000  0.000000e+00
bigcom36         0.000000  0.000000e+00
bigcom39         0.000000  0.000000e+00
bigcom40         0.000000  0.000000e+00
bigcom43         0.000000  0.000000e+00
bigcom46         0.000000  0.000000e+00
bigcom48         0.000000 -7.477519e-02
bigcom49         0.000000  0.000000e+00
bigcom50         0.000000  0.000000e+00
bigcom52         0.000000  0.000000e+00
bigcom54         0.000000  0.000000e+00
bigcom56         0.000000  0.000000e+00
bigcom57         0.000000 -5.209918e-01
bigcom58         0.000000  0.000000e+00
bigcom62         0.000000  0.000000e+00
bigcom63         0.000000  0.000000e+00
bigcom64         0.000000  0.000000e+00
bigcom65         0.000000  0.000000e+00
bigcom66         0.000000  0.000000e+00
bigcom68         0.000000  0.000000e+00
bigcom69         0.000000  0.000000e+00
bigcom70         0.000000  0.000000e+00
bigcom71         0.000000  0.000000e+00
bigcom72         0.000000  0.000000e+00
bigcom77         0.000000  0.000000e+00
bigcom79         0.000000  0.000000e+00
bigcom80         0.000000  0.000000e+00
bigcom82         0.000000  0.000000e+00
bigcom83         0.000000  0.000000e+00
bigcom86         0.000000  0.000000e+00
bigcom87         0.000000  0.000000e+00
bigcom88         0.000000 -1.186325e+00
bigcom90         0.000000  0.000000e+00
bigcom92         0.000000  0.000000e+00
bigcom94         0.000000  0.000000e+00
bigcom96         0.000000  0.000000e+00
bigcom98         0.000000  0.000000e+00
bigcom99         0.000000  0.000000e+00
bigcom100        0.000000  0.000000e+00
bigcom102        0.000000  0.000000e+00
bigcom103        0.000000  0.000000e+00
bigcom104        0.000000  0.000000e+00
bigcom107        0.000000  0.000000e+00
bigcom108        0.000000  0.000000e+00
bigcom109        0.000000  0.000000e+00
bigcom110        0.000000  0.000000e+00
bigcom125        0.000000  0.000000e+00
bigcom133        0.000000  0.000000e+00
bigcom141        0.000000  0.000000e+00
bigcom142        0.000000  0.000000e+00
bigcom143        0.000000  0.000000e+00
bigcom145        0.000000  0.000000e+00
bigcom158        0.000000 -4.299154e-01
bigcom162        0.000000  0.000000e+00
bigcom177        0.000000  0.000000e+00
bigcom194        0.000000  0.000000e+00
bigcom208        0.000000  0.000000e+00
bigcom220        0.000000  0.000000e+00
bigcom227        0.000000  0.000000e+00
bigcom229        0.000000  0.000000e+00
bigcom247        0.000000  0.000000e+00
bigcom252        0.000000  0.000000e+00
bigcom255        0.000000  0.000000e+00
bigcom258        0.000000  0.000000e+00
bigcom266        0.000000  0.000000e+00
bigcom269        0.000000  0.000000e+00
bigcom273        0.000000  0.000000e+00
bigcom274        0.000000  0.000000e+00
bigcom276        0.000000  0.000000e+00
bigcom284        0.000000  0.000000e+00
bigcom290        0.000000  0.000000e+00
bigcom292        0.000000  0.000000e+00
bigcom294        0.000000  0.000000e+00
bigcom295        0.000000  0.000000e+00
bigcom296        0.000000  0.000000e+00
bigcom297        0.000000  0.000000e+00
bigcom302        0.000000  0.000000e+00
bigcom303        0.000000  0.000000e+00
bigcom307        0.000000  0.000000e+00
bigcom311        0.000000  0.000000e+00
bigcom313        0.000000  0.000000e+00
bigcom318        0.000000  0.000000e+00
bigcom326        0.000000  0.000000e+00
bigcom332        0.000000  0.000000e+00
bigcom340        0.000000  0.000000e+00
bigcom341        0.000000  0.000000e+00
bigcom345        0.000000  0.000000e+00
bigcom347        0.000000  0.000000e+00
bigcom360        0.000000  0.000000e+00
bigcom365        0.000000  0.000000e+00
bigcom366        0.000000  0.000000e+00
bigcom370        0.000000  0.000000e+00
bigcom387        0.000000  0.000000e+00
bigcom390        0.000000  0.000000e+00
bigcom398        0.000000  0.000000e+00
bigcom408        0.000000  0.000000e+00
bigcom417        0.000000  0.000000e+00
bigcom419        0.000000  0.000000e+00
bigcom424        0.000000  0.000000e+00
bigcom441        0.000000  0.000000e+00
bigcom445        0.000000  0.000000e+00
bigcom468        0.000000  0.000000e+00
spin_vertex      0.000000  1.757042e+00
membership_s1    0.000000  0.000000e+00
membership_s3    0.000000 -5.260053e-01
membership_s4    0.000000  1.423877e+00
membership_s5    0.000000  0.000000e+00
membership_s6    0.000000  0.000000e+00
membership_s7    0.000000  0.000000e+00
membership_s8    0.000000  1.120700e+00
membership_s9    0.000000  0.000000e+00
membership_s10   0.000000  4.866572e-01
membership_s11   0.000000 -1.135813e+00
membership_s12   0.000000  7.318539e-01
membership_s13   0.000000  0.000000e+00
membership_s14   0.000000  0.000000e+00
membership_s16   0.000000  3.743403e+00
membership_s17   0.000000  0.000000e+00
membership_s18   0.000000  0.000000e+00
membership_s19   0.000000 -1.996706e+00
membership_s20   0.000000 -1.908953e-01
membership_s21   0.000000  2.380874e-01
membership_s22   0.000000  0.000000e+00
membership_s23   0.000000 -4.971836e-01
membership_s24   0.000000  0.000000e+00
membership_s25   0.000000  0.000000e+00
membership_s26   0.000000  2.725382e+00
membership_s27   0.000000  0.000000e+00
membership_s28   0.000000 -4.164882e-01
membership_s30   0.000000  0.000000e+00
membership_s31   0.000000 -8.262027e-01
membership_s32   0.000000 -8.317739e-01
membership_s33   0.000000 -2.746471e+00
membership_s34   0.000000  0.000000e+00
membership_s35   0.000000  0.000000e+00
membership_s36   0.000000  0.000000e+00
membership_s37   0.000000 -8.439862e-01
membership_s38   0.000000  1.642196e-01
adhesion         0.000000  1.934056e-03
cohesion         0.000000 -3.300093e-03
inner            0.000000  1.240489e-03
outer            0.000000 -1.942732e-03
ioratio          0.000000 -5.635021e-02
comsize          0.000000 -4.107078e-04
[1] "Dataset: high_C Model GBM, run: 2 of 5 2015-06-08 11:42:04"
Iter   TrainDeviance   ValidDeviance   StepSize   Improve
     1        0.6336             nan     0.0100    0.0015
     2        0.6259             nan     0.0100    0.0018
     3        0.6187             nan     0.0100    0.0003
     4        0.6119             nan     0.0100    0.0016
     5        0.6042             nan     0.0100    0.0020
     6        0.5993             nan     0.0100   -0.0007
     7        0.5921             nan     0.0100    0.0011
     8        0.5847             nan     0.0100    0.0009
     9        0.5797             nan     0.0100    0.0007
    10        0.5725             nan     0.0100    0.0011
    20        0.5205             nan     0.0100    0.0004
    40        0.4440             nan     0.0100    0.0003
    60        0.3900             nan     0.0100    0.0000
    80        0.3472             nan     0.0100    0.0003
   100        0.3123             nan     0.0100   -0.0002
   120        0.2811             nan     0.0100   -0.0003
   140        0.2553             nan     0.0100   -0.0001
   160        0.2329             nan     0.0100   -0.0001
   180        0.2135             nan     0.0100   -0.0002
   200        0.1967             nan     0.0100    0.0001
   220        0.1829             nan     0.0100   -0.0001
   240        0.1699             nan     0.0100   -0.0000
   260        0.1569             nan     0.0100   -0.0000
   280        0.1454             nan     0.0100    0.0000
   300        0.1345             nan     0.0100   -0.0001
   320        0.1246             nan     0.0100   -0.0000
   340        0.1168             nan     0.0100   -0.0001
   360        0.1086             nan     0.0100   -0.0001
   380        0.1016             nan     0.0100    0.0000
   400        0.0952             nan     0.0100   -0.0000
   420        0.0899             nan     0.0100   -0.0001
   440        0.0842             nan     0.0100   -0.0000
   460        0.0795             nan     0.0100   -0.0000
   480        0.0748             nan     0.0100    0.0000
   500        0.0706             nan     0.0100   -0.0001
   520        0.0665             nan     0.0100    0.0000
   527        0.0649             nan     0.0100   -0.0000

[1] "GBM variable coefficients"
                            var      rel.inf
membership_s16   membership_s16 10.216790331
ratio5                   ratio5  4.266388205
inner                     inner  3.041067418
walktrap_vertex walktrap_vertex  2.929552747
comsize                 comsize  2.808726466
V2                           V2  2.771797788
membership_s12   membership_s12  2.687167853
orbit56                 orbit56  2.428183996
outer                     outer  2.349937279
third                     third  2.233037536
bigcom2                 bigcom2  1.817069104
adhesion               adhesion  1.765342597
cohesion               cohesion  1.701339715
V1                           V1  1.677070894
ratio4                   ratio4  1.662949628
orbit45                 orbit45  1.570325813
ioratio                 ioratio  1.569557036
spin_vertex         spin_vertex  1.363164003
upto_fifth           upto_fifth  1.350185928
graph23                 graph23  1.297724337
orbit18                 orbit18  1.151681305
orbit49                 orbit49  1.139499133
bet                         bet  1.096330690
graph2                   graph2  1.075079983
pagerank               pagerank  1.056758847
graph5                   graph5  1.042447673
sixth                     sixth  1.038115740
ratio1                   ratio1  0.912981337
graph25                 graph25  0.879577566
graph4                   graph4  0.863453719
orbit50                 orbit50  0.810060525
orbit52                 orbit52  0.802771366
trans                     trans  0.788799502
graph28                 graph28  0.774843154
constraint           constraint  0.750430496
upto_fourth         upto_fourth  0.747836867
orbit13                 orbit13  0.729709798
graph15                 graph15  0.726131682
graph1                   graph1  0.720215986
graph0                   graph0  0.686342273
upto_third           upto_third  0.667509469
orbit55                 orbit55  0.662628724
fifth                     fifth  0.661134816
knn                         knn  0.650461968
graph26                 graph26  0.634658299
orbit57                 orbit57  0.631831495
ratio2                   ratio2  0.631341326
orbit62                 orbit62  0.614394117
orbit70                 orbit70  0.593712350
graph21                 graph21  0.583478292
hubscore               hubscore  0.572755907
orbit54                 orbit54  0.558019096
orbit42                 orbit42  0.557822160
graph7                   graph7  0.555534552
fourth                   fourth  0.555291507
orbit63                 orbit63  0.534394702
orbit47                 orbit47  0.533983824
graph11                 graph11  0.526641176
graph17                 graph17  0.523327475
orbit27                 orbit27  0.500852594
graph27                 graph27  0.498929436
orbit65                 orbit65  0.498467706
graph22                 graph22  0.486997171
orbit24                 orbit24  0.480840152
orbit12                 orbit12  0.462053512
AP                           AP  0.424281435
graph20                 graph20  0.421053515
graph6                   graph6  0.420753847
orbit61                 orbit61  0.403011134
graph18                 graph18  0.401162533
orbit59                 orbit59  0.397561218
graph19                 graph19  0.386827425
orbit36                 orbit36  0.380079777
orbit69                 orbit69  0.374260790
orbit31                 orbit31  0.347859998
orbit46                 orbit46  0.332426108
orbit58                 orbit58  0.328062919
orbit35                 orbit35  0.323512710
orbit40                 orbit40  0.320638857
orbit41                 orbit41  0.313490887
second                   second  0.311395677
ratio3                   ratio3  0.305503594
orbit22                 orbit22  0.303489766
ecc                         ecc  0.297117107
graph3                   graph3  0.295990788
bigcom25               bigcom25  0.290575532
orbit37                 orbit37  0.290450661
orbit25                 orbit25  0.287211289
ratio6                   ratio6  0.282494558
graph8                   graph8  0.278480993
orbit64                 orbit64  0.275119864
orbit1                   orbit1  0.272182295
orbit67                 orbit67  0.265256905
orbit9                   orbit9  0.262310133
orbit33                 orbit33  0.259263470
close                     close  0.255169960
graph14                 graph14  0.250966668
orbit11                 orbit11  0.248227649
orbit15                 orbit15  0.247962624
orbit6                   orbit6  0.244638493
orbit16                 orbit16  0.244525398
orbit39                 orbit39  0.242644456
orbit66                 orbit66  0.238499241
orbit30                 orbit30  0.233178669
graph24                 graph24  0.231758524
membership_s21   membership_s21  0.208470192
orbit51                 orbit51  0.202803971
orbit4                   orbit4  0.201574825
orbit28                 orbit28  0.199230695
orbit44                 orbit44  0.193174390
orbit21                 orbit21  0.189245155
orbit38                 orbit38  0.182172050
selfinter             selfinter  0.181921320
graph12                 graph12  0.173015196
graph9                   graph9  0.171959955
upto_sixth           upto_sixth  0.167211497
graph16                 graph16  0.161341090
orbit43                 orbit43  0.160383212
orbit68                 orbit68  0.158855909
orbit2                   orbit2  0.144572763
graph13                 graph13  0.130449127
graph10                 graph10  0.127092376
orbit26                 orbit26  0.117773552
orbit5                   orbit5  0.112850476
orbit23                 orbit23  0.108288757
orbit60                 orbit60  0.098211681
orbit32                 orbit32  0.090514508
orbit10                 orbit10  0.088573654
evcent                   evcent  0.079463075
orbit19                 orbit19  0.076590456
orbit29                 orbit29  0.067587968
graph29                 graph29  0.067376578
orbit71                 orbit71  0.066676446
orbit53                 orbit53  0.059041675
orbit20                 orbit20  0.057040762
upto_second         upto_second  0.047765851
orbit48                 orbit48  0.027897062
membership_s4     membership_s4  0.026404344
orbit17                 orbit17  0.020286841
membership_s8     membership_s8  0.020213615
bigcom1                 bigcom1  0.015824580
coreness               coreness  0.012836116
bigcom4                 bigcom4  0.010630153
membership_s38   membership_s38  0.004735812
orbit7                   orbit7  0.003036701
orbit0                   orbit0  0.000000000
orbit3                   orbit3  0.000000000
orbit8                   orbit8  0.000000000
orbit14                 orbit14  0.000000000
orbit34                 orbit34  0.000000000
orbit72                 orbit72  0.000000000
eccrad                   eccrad  0.000000000
first                     first  0.000000000
bigcom3                 bigcom3  0.000000000
bigcom5                 bigcom5  0.000000000
bigcom6                 bigcom6  0.000000000
bigcom8                 bigcom8  0.000000000
bigcom9                 bigcom9  0.000000000
bigcom10               bigcom10  0.000000000
bigcom11               bigcom11  0.000000000
bigcom12               bigcom12  0.000000000
bigcom13               bigcom13  0.000000000
bigcom14               bigcom14  0.000000000
bigcom15               bigcom15  0.000000000
bigcom16               bigcom16  0.000000000
bigcom17               bigcom17  0.000000000
bigcom18               bigcom18  0.000000000
bigcom21               bigcom21  0.000000000
bigcom22               bigcom22  0.000000000
bigcom23               bigcom23  0.000000000
bigcom24               bigcom24  0.000000000
bigcom26               bigcom26  0.000000000
bigcom27               bigcom27  0.000000000
bigcom29               bigcom29  0.000000000
bigcom31               bigcom31  0.000000000
bigcom33               bigcom33  0.000000000
bigcom34               bigcom34  0.000000000
bigcom35               bigcom35  0.000000000
bigcom36               bigcom36  0.000000000
bigcom39               bigcom39  0.000000000
bigcom40               bigcom40  0.000000000
bigcom43               bigcom43  0.000000000
bigcom46               bigcom46  0.000000000
bigcom48               bigcom48  0.000000000
bigcom49               bigcom49  0.000000000
bigcom50               bigcom50  0.000000000
bigcom52               bigcom52  0.000000000
bigcom54               bigcom54  0.000000000
bigcom56               bigcom56  0.000000000
bigcom57               bigcom57  0.000000000
bigcom58               bigcom58  0.000000000
bigcom62               bigcom62  0.000000000
bigcom63               bigcom63  0.000000000
bigcom64               bigcom64  0.000000000
bigcom65               bigcom65  0.000000000
bigcom66               bigcom66  0.000000000
bigcom68               bigcom68  0.000000000
bigcom69               bigcom69  0.000000000
bigcom70               bigcom70  0.000000000
bigcom71               bigcom71  0.000000000
bigcom72               bigcom72  0.000000000
bigcom77               bigcom77  0.000000000
bigcom79               bigcom79  0.000000000
bigcom80               bigcom80  0.000000000
bigcom82               bigcom82  0.000000000
bigcom83               bigcom83  0.000000000
bigcom86               bigcom86  0.000000000
bigcom87               bigcom87  0.000000000
bigcom88               bigcom88  0.000000000
bigcom90               bigcom90  0.000000000
bigcom92               bigcom92  0.000000000
bigcom94               bigcom94  0.000000000
bigcom96               bigcom96  0.000000000
bigcom98               bigcom98  0.000000000
bigcom99               bigcom99  0.000000000
bigcom100             bigcom100  0.000000000
bigcom102             bigcom102  0.000000000
bigcom103             bigcom103  0.000000000
bigcom104             bigcom104  0.000000000
bigcom107             bigcom107  0.000000000
bigcom108             bigcom108  0.000000000
bigcom109             bigcom109  0.000000000
bigcom110             bigcom110  0.000000000
bigcom125             bigcom125  0.000000000
bigcom133             bigcom133  0.000000000
bigcom141             bigcom141  0.000000000
bigcom142             bigcom142  0.000000000
bigcom143             bigcom143  0.000000000
bigcom145             bigcom145  0.000000000
bigcom158             bigcom158  0.000000000
bigcom162             bigcom162  0.000000000
bigcom177             bigcom177  0.000000000
bigcom194             bigcom194  0.000000000
bigcom208             bigcom208  0.000000000
bigcom220             bigcom220  0.000000000
bigcom227             bigcom227  0.000000000
bigcom229             bigcom229  0.000000000
bigcom247             bigcom247  0.000000000
bigcom252             bigcom252  0.000000000
bigcom255             bigcom255  0.000000000
bigcom258             bigcom258  0.000000000
bigcom266             bigcom266  0.000000000
bigcom269             bigcom269  0.000000000
bigcom273             bigcom273  0.000000000
bigcom274             bigcom274  0.000000000
bigcom276             bigcom276  0.000000000
bigcom284             bigcom284  0.000000000
bigcom290             bigcom290  0.000000000
bigcom292             bigcom292  0.000000000
bigcom294             bigcom294  0.000000000
bigcom295             bigcom295  0.000000000
bigcom296             bigcom296  0.000000000
bigcom297             bigcom297  0.000000000
bigcom302             bigcom302  0.000000000
bigcom303             bigcom303  0.000000000
bigcom307             bigcom307  0.000000000
bigcom311             bigcom311  0.000000000
bigcom313             bigcom313  0.000000000
bigcom318             bigcom318  0.000000000
bigcom326             bigcom326  0.000000000
bigcom332             bigcom332  0.000000000
bigcom340             bigcom340  0.000000000
bigcom341             bigcom341  0.000000000
bigcom345             bigcom345  0.000000000
bigcom347             bigcom347  0.000000000
bigcom360             bigcom360  0.000000000
bigcom365             bigcom365  0.000000000
bigcom366             bigcom366  0.000000000
bigcom370             bigcom370  0.000000000
bigcom387             bigcom387  0.000000000
bigcom390             bigcom390  0.000000000
bigcom398             bigcom398  0.000000000
bigcom408             bigcom408  0.000000000
bigcom417             bigcom417  0.000000000
bigcom419             bigcom419  0.000000000
bigcom424             bigcom424  0.000000000
bigcom441             bigcom441  0.000000000
bigcom445             bigcom445  0.000000000
bigcom468             bigcom468  0.000000000
membership_s1     membership_s1  0.000000000
membership_s3     membership_s3  0.000000000
membership_s5     membership_s5  0.000000000
membership_s6     membership_s6  0.000000000
membership_s7     membership_s7  0.000000000
membership_s9     membership_s9  0.000000000
membership_s10   membership_s10  0.000000000
membership_s11   membership_s11  0.000000000
membership_s13   membership_s13  0.000000000
membership_s14   membership_s14  0.000000000
membership_s17   membership_s17  0.000000000
membership_s18   membership_s18  0.000000000
membership_s19   membership_s19  0.000000000
membership_s20   membership_s20  0.000000000
membership_s22   membership_s22  0.000000000
membership_s23   membership_s23  0.000000000
membership_s24   membership_s24  0.000000000
membership_s25   membership_s25  0.000000000
membership_s26   membership_s26  0.000000000
membership_s27   membership_s27  0.000000000
membership_s28   membership_s28  0.000000000
membership_s30   membership_s30  0.000000000
membership_s31   membership_s31  0.000000000
membership_s32   membership_s32  0.000000000
membership_s33   membership_s33  0.000000000
membership_s34   membership_s34  0.000000000
membership_s35   membership_s35  0.000000000
membership_s36   membership_s36  0.000000000
membership_s37   membership_s37  0.000000000
[1] "Dataset: high_C Model RF, run: 2 of 5 2015-06-08 11:42:19"
     |      Out-of-bag   |
Tree |      MSE  %Var(y) |
   1 |   0.1289   145.25 |
   2 |   0.1368   154.11 |
   3 |   0.1435   161.62 |
   4 |   0.1411   158.91 |
   5 |   0.1181   133.08 |
   6 |    0.118   132.91 |
   7 |   0.1107   124.65 |
   8 |   0.1104   124.38 |
   9 |   0.1055   118.82 |
  10 |  0.09692   109.18 |
  11 |  0.09446   106.41 |
  12 |   0.0951   107.13 |
  13 |  0.09141   102.98 |
  14 |  0.09097   102.47 |
  15 |  0.09141   102.97 |
  16 |  0.09157   103.15 |
  17 |   0.0913   102.84 |
  18 |  0.09198   103.61 |
  19 |  0.09023   101.64 |
  20 |  0.08918   100.46 |
  21 |  0.08884   100.08 |
  22 |  0.08851    99.70 |
  23 |  0.08868    99.90 |
  24 |  0.08876    99.99 |
  25 |  0.08864    99.85 |
  26 |  0.08812    99.26 |
  27 |  0.08713    98.15 |
  28 |  0.08616    97.06 |
  29 |  0.08464    95.34 |
  30 |  0.08397    94.59 |
  31 |  0.08429    94.95 |
  32 |  0.08363    94.21 |
  33 |  0.08347    94.03 |
  34 |  0.08287    93.35 |
  35 |  0.08263    93.09 |
  36 |   0.0826    93.05 |
  37 |  0.08284    93.32 |
  38 |  0.08231    92.72 |
  39 |  0.08247    92.90 |
  40 |  0.08171    92.04 |
  41 |  0.08159    91.91 |
  42 |  0.08117    91.43 |
  43 |  0.08115    91.42 |
  44 |  0.08114    91.40 |
  45 |  0.08098    91.22 |
  46 |   0.0808    91.02 |
  47 |  0.08063    90.83 |
  48 |   0.0805    90.68 |
  49 |  0.08069    90.90 |
  50 |  0.08047    90.65 |
  51 |  0.08041    90.58 |
  52 |  0.08078    90.99 |
  53 |  0.08063    90.82 |
  54 |   0.0804    90.57 |
  55 |  0.08065    90.85 |
  56 |  0.08079    91.01 |
  57 |  0.08119    91.46 |
  58 |  0.08106    91.31 |
  59 |  0.08121    91.48 |
  60 |  0.08094    91.18 |
  61 |  0.08078    90.99 |
  62 |  0.08108    91.33 |
  63 |  0.08099    91.24 |
  64 |  0.08107    91.33 |
  65 |   0.0809    91.13 |
  66 |  0.08088    91.11 |
  67 |  0.08048    90.66 |
  68 |  0.08011    90.24 |
  69 |  0.08021    90.35 |
  70 |  0.08016    90.30 |
  71 |  0.08036    90.52 |
  72 |  0.08027    90.42 |
  73 |  0.08015    90.29 |
  74 |  0.08017    90.31 |
  75 |  0.08014    90.28 |
  76 |  0.07999    90.11 |
  77 |  0.07998    90.10 |
  78 |  0.08008    90.21 |
  79 |  0.08031    90.46 |
  80 |  0.08008    90.21 |
  81 |  0.08032    90.48 |
  82 |  0.08036    90.53 |
  83 |  0.08066    90.86 |
  84 |  0.08058    90.78 |
  85 |  0.08061    90.81 |
  86 |  0.08055    90.74 |
  87 |  0.08058    90.78 |
  88 |  0.08059    90.78 |
  89 |   0.0804    90.57 |
  90 |  0.08035    90.51 |
  91 |  0.08048    90.66 |
  92 |  0.08046    90.64 |
  93 |  0.08036    90.52 |
  94 |  0.08023    90.38 |
  95 |  0.08041    90.58 |
  96 |  0.08052    90.71 |
  97 |  0.08032    90.48 |
  98 |   0.0803    90.46 |
  99 |  0.08023    90.37 |
 100 |  0.08049    90.67 |
[1] "Random Forest variable coefficients"
                      %IncMSE IncNodePurity
graph5           7.500007e-04  2.679031e-01
graph6           3.321891e-04  4.080536e-02
graph7           4.022989e-04  4.464346e-02
graph8           1.418707e-03  4.174074e-03
graph9           9.281024e-04  1.475482e-01
graph10          2.963832e-03  9.682809e-02
graph11          3.938563e-04  1.014859e-01
graph12          1.861032e-03  1.433454e-01
graph13          5.291619e-04  1.017726e-01
graph14          5.643168e-04  8.065668e-02
graph15          1.742501e-03  1.376822e-01
graph16         -3.883547e-04  5.778921e-02
graph17          7.483601e-04  7.747839e-02
graph18          1.040992e-03  1.113572e-01
graph19         -1.644817e-04  1.866063e-01
graph20          2.402790e-03  1.732407e-01
graph21          3.989455e-04  1.534846e-01
graph22          1.259585e-03  3.681098e-01
graph23          2.705276e-04  3.093077e-01
graph24          7.221171e-04  8.225394e-02
graph25          2.246210e-03  3.027290e-01
graph26          1.083903e-03  2.114247e-01
graph27          5.189417e-04  5.204494e-02
graph28          2.684256e-03  2.096311e-01
graph29          0.000000e+00  1.278144e-16
orbit0           1.167894e-04  2.023551e-01
orbit1           1.780057e-03  1.297970e-01
orbit2           8.213095e-04  1.371717e-01
orbit3           7.263967e-04  1.250806e-01
orbit4           1.070636e-03  1.652097e-01
orbit5           1.321494e-03  4.647322e-02
orbit6           3.654960e-04  6.273289e-02
orbit7           5.787694e-04  1.201876e-01
orbit8           4.170222e-04  9.516170e-02
orbit9           1.015923e-03  1.654983e-01
orbit10          9.036145e-04  3.912925e-02
orbit11         -3.152293e-04  1.781599e-01
orbit12          2.220044e-04  1.615662e-01
orbit13          4.455664e-03  6.573802e-02
orbit14          4.630171e-04  1.158848e-01
orbit15          1.278407e-03  1.594659e-01
orbit16          2.201062e-03  7.787268e-02
orbit17          0.000000e+00  1.790235e-16
orbit18          2.140865e-03  7.419304e-01
orbit19          7.728545e-04  1.004802e-01
orbit20          1.860243e-03  7.058412e-02
orbit21          7.963527e-04  1.006842e-01
orbit22          8.978539e-04  1.772218e-01
orbit23          1.901972e-04  9.533528e-02
orbit24          1.131104e-03  1.429203e-01
orbit25          1.483834e-03  2.429345e-01
orbit26          1.278733e-03  9.567531e-02
orbit27          3.734370e-03  2.606639e-01
orbit28          4.713404e-04  1.015725e-01
orbit29          4.427862e-03  1.235330e-01
orbit30          4.300731e-04  5.612500e-02
orbit31          4.663145e-04  1.163077e-01
orbit32          3.953784e-04  1.616781e-01
orbit33          7.251545e-04  1.659974e-01
orbit34          3.381974e-03  2.161359e-01
orbit35          9.768869e-04  2.018582e-01
orbit36          1.634305e-03  1.684442e-01
orbit37          4.183120e-04  8.044940e-02
orbit38          3.270122e-03  2.168879e-01
orbit39          8.041658e-04  1.659892e-01
orbit40          4.875763e-04  1.443978e-01
orbit41          1.524125e-03  2.383802e-01
orbit42          3.242302e-03  2.488733e-01
orbit43          1.354497e-03  1.397408e-01
orbit44          4.506245e-04  1.271605e-01
orbit45          2.495903e-03  4.175377e-01
orbit46          8.913394e-04  2.075234e-01
orbit47          6.479049e-04  8.589721e-02
orbit48          5.112136e-04  1.563927e-01
orbit49          1.187370e-04  2.669789e-01
orbit50          7.170597e-04  3.601161e-01
orbit51         -7.909507e-05  7.335115e-02
orbit52          3.922282e-03  3.976130e-01
orbit53          5.659352e-04  1.864840e-01
orbit54          1.606683e-03  2.803047e-01
orbit55          6.375981e-03  2.235495e-01
orbit56          3.354827e-03  9.782816e-01
orbit57          2.825103e-03  1.249124e-01
orbit58          7.947089e-04  1.678768e-01
orbit59          7.445978e-04  1.655205e-01
orbit60          5.486715e-04  9.738454e-02
orbit61          7.010133e-04  1.413918e-01
orbit62          1.380903e-03  2.904766e-01
orbit63          1.055568e-03  1.292570e-01
orbit64          1.301471e-03  2.230677e-01
orbit65          1.073129e-03  1.475440e-01
orbit66          2.793645e-03  4.265360e-02
orbit67          2.312329e-03  1.184346e-01
orbit68          5.463133e-05  8.790092e-02
orbit69          1.759925e-03  2.352553e-01
orbit70          9.190350e-04  9.000647e-02
orbit71          2.372201e-04  1.765826e-02
orbit72          0.000000e+00  3.885781e-17
AP               4.518072e-05  1.741972e-02
bet              9.765842e-04  1.819113e-01
ecc             -5.808446e-06  1.068280e-01
eccrad           1.689095e-04  6.463723e-02
close            1.119507e-03  1.177471e-01
constraint       2.485487e-04  2.128641e-01
coreness        -2.081668e-19  3.095888e-02
knn              1.237016e-03  3.529081e-01
hubscore         3.961676e-03  3.292011e-01
pagerank        -4.416825e-04  3.874024e-01
trans            5.542197e-04  3.172201e-01
first           -2.152080e-06  4.232247e-02
second           1.225594e-03  2.115957e-01
third            4.205122e-03  5.268162e-01
fourth           1.606996e-03  2.723222e-01
fifth            2.628101e-03  5.655333e-01
sixth            1.618941e-03  5.267896e-01
selfinter       -6.837723e-06  4.253968e-02
V1               1.718741e-03  4.873933e-01
V2              -1.417056e-04  4.442201e-01
evcent           2.460031e-03  1.635582e-01
upto_second      1.019742e-03  1.162864e-01
upto_third       1.560869e-03  1.972453e-01
upto_fourth      2.792070e-03  4.507778e-01
upto_fifth       2.405924e-03  6.110238e-01
upto_sixth      -1.556838e-04  1.086391e-01
ratio1           8.214055e-04  2.136844e-01
ratio2           1.815309e-04  3.369831e-01
ratio3           1.975467e-03  2.406352e-01
ratio4           6.096321e-04  3.807321e-01
ratio5           8.128824e-04  1.066245e+00
ratio6           3.283152e-03  3.415471e-01
walktrap_vertex  5.858035e-04  8.137371e-01
bigcom1          0.000000e+00  1.387779e-19
bigcom2          1.255233e-03  4.618107e-01
bigcom3          0.000000e+00  0.000000e+00
bigcom4          4.121724e-04  5.774459e-02
bigcom5          0.000000e+00  0.000000e+00
bigcom6          0.000000e+00  0.000000e+00
bigcom8          0.000000e+00  1.110223e-18
bigcom9          0.000000e+00  0.000000e+00
bigcom10         0.000000e+00  0.000000e+00
bigcom11         0.000000e+00  0.000000e+00
bigcom12         0.000000e+00  0.000000e+00
bigcom13         0.000000e+00  0.000000e+00
bigcom14         0.000000e+00  0.000000e+00
bigcom15         0.000000e+00  0.000000e+00
bigcom16         0.000000e+00  0.000000e+00
bigcom17         0.000000e+00  0.000000e+00
bigcom18         0.000000e+00  0.000000e+00
bigcom21         0.000000e+00  0.000000e+00
bigcom22         0.000000e+00  0.000000e+00
bigcom23         0.000000e+00  0.000000e+00
bigcom24         0.000000e+00  0.000000e+00
bigcom25         9.648550e-05  5.514898e-02
bigcom26         0.000000e+00  0.000000e+00
bigcom27         0.000000e+00  0.000000e+00
bigcom29         0.000000e+00  0.000000e+00
bigcom31         0.000000e+00  0.000000e+00
bigcom33         4.050633e-05  2.133333e-02
bigcom34         0.000000e+00  0.000000e+00
bigcom35         0.000000e+00  0.000000e+00
bigcom36         0.000000e+00  0.000000e+00
bigcom39         0.000000e+00  0.000000e+00
bigcom40         0.000000e+00  0.000000e+00
bigcom43         0.000000e+00  0.000000e+00
bigcom46         0.000000e+00  0.000000e+00
bigcom48         0.000000e+00  0.000000e+00
bigcom49         0.000000e+00  0.000000e+00
bigcom50         0.000000e+00  0.000000e+00
bigcom52         0.000000e+00  0.000000e+00
bigcom54         0.000000e+00  0.000000e+00
bigcom56         0.000000e+00  0.000000e+00
bigcom57         0.000000e+00  0.000000e+00
bigcom58         0.000000e+00  0.000000e+00
bigcom62         0.000000e+00  0.000000e+00
bigcom63         0.000000e+00  0.000000e+00
bigcom64         0.000000e+00  0.000000e+00
bigcom65         0.000000e+00  0.000000e+00
bigcom66         0.000000e+00  0.000000e+00
bigcom68         0.000000e+00  0.000000e+00
bigcom69         0.000000e+00  0.000000e+00
bigcom70         0.000000e+00  0.000000e+00
bigcom71         0.000000e+00  0.000000e+00
bigcom72         0.000000e+00  0.000000e+00
bigcom77         0.000000e+00  0.000000e+00
bigcom79         0.000000e+00  0.000000e+00
bigcom80         0.000000e+00  3.330669e-18
bigcom82         0.000000e+00  0.000000e+00
bigcom83         0.000000e+00  0.000000e+00
bigcom86         0.000000e+00  0.000000e+00
bigcom87         0.000000e+00  0.000000e+00
bigcom88         0.000000e+00  0.000000e+00
bigcom90         0.000000e+00  0.000000e+00
bigcom92         0.000000e+00  0.000000e+00
bigcom94         0.000000e+00  0.000000e+00
bigcom96         0.000000e+00  0.000000e+00
bigcom98         0.000000e+00  0.000000e+00
bigcom99         0.000000e+00  0.000000e+00
bigcom100        0.000000e+00  0.000000e+00
bigcom102        0.000000e+00  0.000000e+00
bigcom103        0.000000e+00  0.000000e+00
bigcom104        0.000000e+00  0.000000e+00
bigcom107        0.000000e+00  0.000000e+00
bigcom108        0.000000e+00  0.000000e+00
bigcom109        0.000000e+00  0.000000e+00
bigcom110        0.000000e+00  0.000000e+00
bigcom125        0.000000e+00  0.000000e+00
bigcom133        0.000000e+00  0.000000e+00
bigcom141        0.000000e+00  0.000000e+00
bigcom142        0.000000e+00  0.000000e+00
bigcom143        0.000000e+00  0.000000e+00
bigcom145        0.000000e+00  0.000000e+00
bigcom158        0.000000e+00  0.000000e+00
bigcom162        0.000000e+00  0.000000e+00
bigcom177        0.000000e+00  0.000000e+00
bigcom194        0.000000e+00  0.000000e+00
bigcom208        0.000000e+00  0.000000e+00
bigcom220        0.000000e+00  0.000000e+00
bigcom227        0.000000e+00  0.000000e+00
bigcom229        0.000000e+00  0.000000e+00
bigcom247        0.000000e+00  0.000000e+00
bigcom252        0.000000e+00  0.000000e+00
bigcom255        0.000000e+00  0.000000e+00
bigcom258        0.000000e+00  0.000000e+00
bigcom266        0.000000e+00  0.000000e+00
bigcom269        0.000000e+00  0.000000e+00
bigcom273        0.000000e+00  0.000000e+00
bigcom274        0.000000e+00  0.000000e+00
bigcom276        0.000000e+00  0.000000e+00
bigcom284        0.000000e+00  0.000000e+00
bigcom290        0.000000e+00  0.000000e+00
bigcom292        0.000000e+00  0.000000e+00
bigcom294        0.000000e+00  0.000000e+00
bigcom295        0.000000e+00  0.000000e+00
bigcom296        0.000000e+00  0.000000e+00
bigcom297        0.000000e+00  0.000000e+00
bigcom302        0.000000e+00  0.000000e+00
bigcom303        0.000000e+00  0.000000e+00
bigcom307        0.000000e+00  0.000000e+00
bigcom311        0.000000e+00  0.000000e+00
bigcom313        0.000000e+00  0.000000e+00
bigcom318        0.000000e+00  0.000000e+00
bigcom326        0.000000e+00  0.000000e+00
bigcom332        0.000000e+00  0.000000e+00
bigcom340        0.000000e+00  0.000000e+00
bigcom341        0.000000e+00  0.000000e+00
bigcom345        0.000000e+00  0.000000e+00
bigcom347        0.000000e+00  0.000000e+00
bigcom360        0.000000e+00  0.000000e+00
bigcom365        0.000000e+00  0.000000e+00
bigcom366        0.000000e+00  0.000000e+00
bigcom370        0.000000e+00  0.000000e+00
bigcom387        0.000000e+00  0.000000e+00
bigcom390        0.000000e+00  0.000000e+00
bigcom398        0.000000e+00  0.000000e+00
bigcom408        0.000000e+00  0.000000e+00
bigcom417        0.000000e+00  0.000000e+00
bigcom419        0.000000e+00  0.000000e+00
bigcom424        0.000000e+00  0.000000e+00
bigcom441        0.000000e+00  0.000000e+00
bigcom445        0.000000e+00  0.000000e+00
bigcom468        0.000000e+00  0.000000e+00
spin_vertex     -3.761289e-05  5.435444e-01
membership_s1    0.000000e+00  0.000000e+00
membership_s3    0.000000e+00  0.000000e+00
membership_s4   -1.707829e-04  1.077815e-02
membership_s5    0.000000e+00  0.000000e+00
membership_s6    0.000000e+00  0.000000e+00
membership_s7    0.000000e+00  0.000000e+00
membership_s8   -2.469136e-06  1.702343e-03
membership_s9    0.000000e+00  0.000000e+00
membership_s10  -2.442002e-05  3.060700e-03
membership_s11   0.000000e+00  0.000000e+00
membership_s12   3.068476e-04  5.425043e-01
membership_s13   0.000000e+00  0.000000e+00
membership_s14   0.000000e+00  0.000000e+00
membership_s16   1.417147e-02  3.506482e+00
membership_s17   0.000000e+00  0.000000e+00
membership_s18   0.000000e+00  0.000000e+00
membership_s19   0.000000e+00  0.000000e+00
membership_s20   0.000000e+00  1.243450e-16
membership_s21   3.862545e-04  2.971021e-02
membership_s22   0.000000e+00  0.000000e+00
membership_s23   0.000000e+00  0.000000e+00
membership_s24   0.000000e+00  0.000000e+00
membership_s25   0.000000e+00  0.000000e+00
membership_s26   0.000000e+00  0.000000e+00
membership_s27   0.000000e+00  0.000000e+00
membership_s28   0.000000e+00  0.000000e+00
membership_s30   0.000000e+00  0.000000e+00
membership_s31   0.000000e+00  0.000000e+00
membership_s32   0.000000e+00  3.330669e-18
membership_s33   1.754386e-04  7.274215e-02
membership_s34   0.000000e+00  0.000000e+00
membership_s35   0.000000e+00  0.000000e+00
membership_s36   0.000000e+00  0.000000e+00
membership_s37   0.000000e+00  1.110223e-18
membership_s38   0.000000e+00  9.000000e-03
adhesion         7.577907e-03  1.373150e+00
cohesion         1.542671e-02  9.498812e-01
inner            1.039990e-03  8.186089e-01
outer            5.012394e-03  1.328358e+00
ioratio          1.280896e-02  9.528932e-01
comsize          6.071380e-03  9.495397e-01
[1] "Dataset: high_C Model GLM, run: 2 of 5 2015-06-08 11:42:23"
[1] "glmnet variable coefficients"
                     [,1]          [,2]
(Intercept)     -2.214361 -1.746925e+03
graph0           0.000000  2.731483e-03
graph1           0.000000  1.583864e-04
graph2           0.000000 -1.015251e-02
graph3           0.000000  3.825437e-06
graph4           0.000000 -6.229326e-08
graph5           0.000000 -1.226255e-04
graph6           0.000000 -3.746070e-07
graph7           0.000000 -2.979110e-04
graph8           0.000000 -3.978979e-03
graph9           0.000000 -1.303283e-08
graph10          0.000000  3.436542e-14
graph11          0.000000 -1.765505e-08
graph12          0.000000  0.000000e+00
graph13          0.000000 -1.104454e-06
graph14          0.000000  5.747919e-07
graph15          0.000000  6.499834e-06
graph16          0.000000  0.000000e+00
graph17          0.000000  0.000000e+00
graph18          0.000000 -4.157149e-05
graph19          0.000000  0.000000e+00
graph20          0.000000 -4.408607e-06
graph21          0.000000 -6.382533e-10
graph22          0.000000  4.497805e-07
graph23          0.000000 -1.991170e-05
graph24          0.000000 -5.379719e-07
graph25          0.000000  3.202209e-06
graph26          0.000000 -4.626810e-06
graph27          0.000000  2.560868e-04
graph28          0.000000  0.000000e+00
graph29          0.000000  1.921760e-03
orbit0           0.000000  3.288016e-03
orbit1           0.000000  3.201952e-04
orbit2           0.000000  1.701279e-04
orbit3           0.000000 -1.028030e-02
orbit4           0.000000  4.188640e-06
orbit5           0.000000  5.515924e-06
orbit6           0.000000 -2.309659e-05
orbit7           0.000000  4.604220e-11
orbit8           0.000000 -1.107826e-04
orbit9           0.000000  1.943420e-03
orbit10          0.000000 -9.464216e-05
orbit11          0.000000  2.190204e-05
orbit12          0.000000 -3.502832e-03
orbit13          0.000000 -2.001369e-04
orbit14          0.000000 -3.804757e-03
orbit15          0.000000 -4.036017e-07
orbit16          0.000000 -8.831091e-08
orbit17          0.000000  7.706373e-07
orbit18          0.000000 -8.969168e-07
orbit19          0.000000  1.653269e-07
orbit20          0.000000  1.295885e-07
orbit21          0.000000  0.000000e+00
orbit22          0.000000  1.336886e-07
orbit23          0.000000 -2.448780e-08
orbit24          0.000000  9.558353e-07
orbit25          0.000000  1.533444e-05
orbit26          0.000000 -4.783046e-07
orbit27          0.000000  2.682553e-05
orbit28          0.000000 -1.359177e-05
orbit29          0.000000 -1.856773e-06
orbit30          0.000000 -1.301903e-06
orbit31          0.000000 -8.537705e-06
orbit32          0.000000  3.557099e-07
orbit33          0.000000  1.303552e-06
orbit34          0.000000  2.755007e-06
orbit35          0.000000 -2.284321e-06
orbit36          0.000000 -5.918638e-07
orbit37          0.000000 -8.315002e-07
orbit38          0.000000  3.567140e-07
orbit39          0.000000  1.109659e-05
orbit40          0.000000 -2.245110e-07
orbit41          0.000000 -4.277201e-06
orbit42          0.000000  4.094193e-06
orbit43          0.000000 -2.336894e-04
orbit44          0.000000  8.295013e-06
orbit45          0.000000  1.175958e-04
orbit46          0.000000 -2.540733e-06
orbit47          0.000000 -1.663076e-06
orbit48          0.000000  0.000000e+00
orbit49          0.000000  2.048659e-05
orbit50          0.000000 -1.104838e-05
orbit51          0.000000  1.502694e-05
orbit52          0.000000  4.872536e-05
orbit53          0.000000 -9.201920e-06
orbit54          0.000000  8.321280e-06
orbit55          0.000000  1.633049e-08
orbit56          0.000000  5.410384e-04
orbit57          0.000000 -2.819250e-05
orbit58          0.000000 -3.744091e-05
orbit59          0.000000 -2.046503e-04
orbit60          0.000000 -1.263673e-04
orbit61          0.000000  2.259514e-04
orbit62          0.000000  2.436589e-04
orbit63          0.000000  9.948239e-05
orbit64          0.000000 -8.122999e-05
orbit65          0.000000 -4.813545e-03
orbit66          0.000000 -1.058280e-04
orbit67          0.000000  0.000000e+00
orbit68          0.000000  4.744975e-04
orbit69          0.000000  3.119355e-04
orbit70          0.000000  4.826825e-03
orbit71          0.000000 -2.143304e-05
orbit72          0.000000  1.785058e-03
AP               0.000000 -3.680884e-01
bet              0.000000 -8.072591e-06
ecc              0.000000 -2.938092e-01
eccrad           0.000000 -2.007773e+00
close            0.000000  4.164258e+00
constraint       0.000000 -3.826031e+01
coreness         0.000000 -2.047231e-01
knn              0.000000 -6.524709e-02
hubscore         0.000000  1.902278e+00
pagerank         0.000000  3.798400e-01
trans            0.000000  1.108316e+01
first            0.000000  3.036989e-03
second           0.000000  3.477312e-05
third            0.000000 -4.356002e-05
fourth           0.000000  1.727734e-04
fifth            0.000000 -2.719348e-03
sixth            0.000000 -2.911962e-02
selfinter        0.000000 -2.967437e-01
V1               0.000000 -2.329632e+01
V2               0.000000 -2.287208e+01
evcent           0.000000  6.338176e-01
upto_second      0.000000 -1.208109e-04
upto_third       0.000000 -6.052310e-05
upto_fourth      0.000000  2.035502e-03
upto_fifth       0.000000  2.832035e-02
upto_sixth       0.000000  1.297790e-01
ratio1           0.000000  3.495524e-02
ratio2           0.000000  1.538472e-01
ratio3           0.000000  1.239697e-01
ratio4           0.000000  1.864131e+01
ratio5           0.000000  6.946447e+00
ratio6           0.000000  1.537189e+00
walktrap_vertex  0.000000 -4.045449e-01
bigcom1          0.000000  1.351190e+00
bigcom2          0.000000  1.370589e+00
bigcom3          0.000000 -2.839747e+00
bigcom4          0.000000 -6.575803e-01
bigcom5          0.000000  0.000000e+00
bigcom6          0.000000  0.000000e+00
bigcom8          0.000000 -9.184282e-02
bigcom9          0.000000 -1.801303e+00
bigcom10         0.000000 -3.043902e-01
bigcom11         0.000000  0.000000e+00
bigcom12         0.000000  0.000000e+00
bigcom13         0.000000  0.000000e+00
bigcom14         0.000000  0.000000e+00
bigcom15         0.000000  0.000000e+00
bigcom16         0.000000  0.000000e+00
bigcom17         0.000000  0.000000e+00
bigcom18         0.000000  0.000000e+00
bigcom21         0.000000  0.000000e+00
bigcom22         0.000000  0.000000e+00
bigcom23         0.000000  0.000000e+00
bigcom24         0.000000  0.000000e+00
bigcom25         0.000000 -1.228210e+00
bigcom26         0.000000  0.000000e+00
bigcom27         0.000000  0.000000e+00
bigcom29         0.000000  0.000000e+00
bigcom31         0.000000  0.000000e+00
bigcom33         0.000000 -5.516799e-01
bigcom34         0.000000 -3.098862e-01
bigcom35         0.000000  0.000000e+00
bigcom36         0.000000  0.000000e+00
bigcom39         0.000000  0.000000e+00
bigcom40         0.000000  0.000000e+00
bigcom43         0.000000  0.000000e+00
bigcom46         0.000000  0.000000e+00
bigcom48         0.000000  0.000000e+00
bigcom49         0.000000  0.000000e+00
bigcom50         0.000000  0.000000e+00
bigcom52         0.000000  0.000000e+00
bigcom54         0.000000  0.000000e+00
bigcom56         0.000000 -3.746409e-02
bigcom57         0.000000 -6.838796e-01
bigcom58         0.000000  0.000000e+00
bigcom62         0.000000  0.000000e+00
bigcom63         0.000000  0.000000e+00
bigcom64         0.000000  0.000000e+00
bigcom65         0.000000  0.000000e+00
bigcom66         0.000000  0.000000e+00
bigcom68         0.000000  0.000000e+00
bigcom69         0.000000  0.000000e+00
bigcom70         0.000000  0.000000e+00
bigcom71         0.000000  0.000000e+00
bigcom72         0.000000  0.000000e+00
bigcom77         0.000000  0.000000e+00
bigcom79         0.000000  0.000000e+00
bigcom80         0.000000  0.000000e+00
bigcom82         0.000000  0.000000e+00
bigcom83         0.000000  0.000000e+00
bigcom86         0.000000  0.000000e+00
bigcom87         0.000000  0.000000e+00
bigcom88         0.000000 -1.524976e+00
bigcom90         0.000000  0.000000e+00
bigcom92         0.000000  0.000000e+00
bigcom94         0.000000  0.000000e+00
bigcom96         0.000000  0.000000e+00
bigcom98         0.000000  0.000000e+00
bigcom99         0.000000  0.000000e+00
bigcom100        0.000000  0.000000e+00
bigcom102        0.000000  0.000000e+00
bigcom103        0.000000  0.000000e+00
bigcom104        0.000000  0.000000e+00
bigcom107        0.000000  0.000000e+00
bigcom108        0.000000  0.000000e+00
bigcom109        0.000000  0.000000e+00
bigcom110        0.000000  0.000000e+00
bigcom125        0.000000  0.000000e+00
bigcom133        0.000000  0.000000e+00
bigcom141        0.000000  0.000000e+00
bigcom142        0.000000  0.000000e+00
bigcom143        0.000000  0.000000e+00
bigcom145        0.000000  0.000000e+00
bigcom158        0.000000  0.000000e+00
bigcom162        0.000000  0.000000e+00
bigcom177        0.000000  0.000000e+00
bigcom194        0.000000  0.000000e+00
bigcom208        0.000000  0.000000e+00
bigcom220        0.000000  0.000000e+00
bigcom227        0.000000  0.000000e+00
bigcom229        0.000000  0.000000e+00
bigcom247        0.000000  0.000000e+00
bigcom252        0.000000  0.000000e+00
bigcom255        0.000000  0.000000e+00
bigcom258        0.000000  0.000000e+00
bigcom266        0.000000  0.000000e+00
bigcom269        0.000000  0.000000e+00
bigcom273        0.000000  0.000000e+00
bigcom274        0.000000  0.000000e+00
bigcom276        0.000000  0.000000e+00
bigcom284        0.000000  0.000000e+00
bigcom290        0.000000  0.000000e+00
bigcom292        0.000000  0.000000e+00
bigcom294        0.000000  0.000000e+00
bigcom295        0.000000  0.000000e+00
bigcom296        0.000000  0.000000e+00
bigcom297        0.000000  0.000000e+00
bigcom302        0.000000  0.000000e+00
bigcom303        0.000000  0.000000e+00
bigcom307        0.000000  0.000000e+00
bigcom311        0.000000  0.000000e+00
bigcom313        0.000000  0.000000e+00
bigcom318        0.000000  0.000000e+00
bigcom326        0.000000  0.000000e+00
bigcom332        0.000000  0.000000e+00
bigcom340        0.000000  0.000000e+00
bigcom341        0.000000  0.000000e+00
bigcom345        0.000000  0.000000e+00
bigcom347        0.000000  0.000000e+00
bigcom360        0.000000  0.000000e+00
bigcom365        0.000000  0.000000e+00
bigcom366        0.000000  0.000000e+00
bigcom370        0.000000  0.000000e+00
bigcom387        0.000000  0.000000e+00
bigcom390        0.000000  0.000000e+00
bigcom398        0.000000  0.000000e+00
bigcom408        0.000000  0.000000e+00
bigcom417        0.000000  0.000000e+00
bigcom419        0.000000  0.000000e+00
bigcom424        0.000000  0.000000e+00
bigcom441        0.000000  0.000000e+00
bigcom445        0.000000  0.000000e+00
bigcom468        0.000000  0.000000e+00
spin_vertex      0.000000  1.060324e+00
membership_s1    0.000000  0.000000e+00
membership_s3    0.000000 -6.892419e-01
membership_s4    0.000000  2.758112e-01
membership_s5    0.000000  0.000000e+00
membership_s6    0.000000  0.000000e+00
membership_s7    0.000000  0.000000e+00
membership_s8    0.000000  7.436441e-01
membership_s9    0.000000  0.000000e+00
membership_s10   0.000000  3.047428e-01
membership_s11   0.000000 -2.260345e+00
membership_s12   0.000000  8.338400e-01
membership_s13   0.000000  0.000000e+00
membership_s14   0.000000  0.000000e+00
membership_s16   0.000000  3.420987e+00
membership_s17   0.000000  0.000000e+00
membership_s18   0.000000  0.000000e+00
membership_s19   0.000000 -1.882376e+00
membership_s20   0.000000 -3.206860e-01
membership_s21   0.000000  8.081418e-01
membership_s22   0.000000  0.000000e+00
membership_s23   0.000000 -9.169416e-01
membership_s24   0.000000  0.000000e+00
membership_s25   0.000000  0.000000e+00
membership_s26   0.000000 -1.189822e+00
membership_s27   0.000000  0.000000e+00
membership_s28   0.000000  0.000000e+00
membership_s30   0.000000  0.000000e+00
membership_s31   0.000000 -1.513951e+00
membership_s32   0.000000 -2.237973e-01
membership_s33   0.000000 -3.163745e+00
membership_s34   0.000000  0.000000e+00
membership_s35   0.000000  0.000000e+00
membership_s36   0.000000  0.000000e+00
membership_s37   0.000000 -3.362741e-01
membership_s38   0.000000  2.649520e-01
adhesion         0.000000  6.141392e-04
cohesion         0.000000 -1.026774e-03
inner            0.000000  3.123103e-04
outer            0.000000 -2.401448e-04
ioratio          0.000000 -8.118183e-01
comsize          0.000000  5.100348e-04
[1] "Dataset: high_C Model GBM, run: 3 of 5 2015-06-08 11:42:31"
Iter   TrainDeviance   ValidDeviance   StepSize   Improve
     1        0.6669             nan     0.0100    0.0025
     2        0.6594             nan     0.0100    0.0003
     3        0.6509             nan     0.0100    0.0010
     4        0.6421             nan     0.0100    0.0026
     5        0.6345             nan     0.0100    0.0016
     6        0.6277             nan     0.0100    0.0012
     7        0.6224             nan     0.0100    0.0001
     8        0.6176             nan     0.0100    0.0006
     9        0.6119             nan     0.0100    0.0012
    10        0.6084             nan     0.0100   -0.0006
    20        0.5545             nan     0.0100    0.0004
    40        0.4750             nan     0.0100    0.0005
    60        0.4181             nan     0.0100    0.0001
    80        0.3722             nan     0.0100    0.0000
   100        0.3341             nan     0.0100    0.0001
   120        0.3023             nan     0.0100    0.0001
   140        0.2732             nan     0.0100    0.0000
   160        0.2507             nan     0.0100   -0.0000
   180        0.2300             nan     0.0100    0.0001
   200        0.2130             nan     0.0100   -0.0000
   220        0.1972             nan     0.0100   -0.0001
   240        0.1838             nan     0.0100   -0.0000
   260        0.1708             nan     0.0100   -0.0002
   280        0.1583             nan     0.0100   -0.0001
   300        0.1475             nan     0.0100   -0.0002
   320        0.1377             nan     0.0100   -0.0000
   340        0.1283             nan     0.0100   -0.0000
   360        0.1202             nan     0.0100   -0.0000
   380        0.1125             nan     0.0100   -0.0001
   400        0.1057             nan     0.0100   -0.0000
   420        0.0994             nan     0.0100   -0.0000
   440        0.0937             nan     0.0100   -0.0001
   460        0.0883             nan     0.0100   -0.0001
   480        0.0831             nan     0.0100   -0.0001
   500        0.0781             nan     0.0100   -0.0001
   520        0.0736             nan     0.0100   -0.0001
   527        0.0722             nan     0.0100    0.0000

[1] "GBM variable coefficients"
                            var     rel.inf
membership_s16   membership_s16 9.948585752
orbit56                 orbit56 3.837724333
ratio5                   ratio5 3.477484533
walktrap_vertex walktrap_vertex 3.321094284
orbit45                 orbit45 2.634962322
ratio4                   ratio4 2.469368475
third                     third 2.430987648
membership_s12   membership_s12 2.130324649
inner                     inner 2.013282735
comsize                 comsize 1.803706317
orbit52                 orbit52 1.610943907
orbit62                 orbit62 1.417128990
sixth                     sixth 1.393881879
orbit49                 orbit49 1.349911746
V2                           V2 1.318765505
adhesion               adhesion 1.255655859
ioratio                 ioratio 1.248029279
spin_vertex         spin_vertex 1.231287817
graph11                 graph11 1.214820853
V1                           V1 1.184073728
graph25                 graph25 1.182212069
cohesion               cohesion 1.172025673
upto_fifth           upto_fifth 1.148740374
orbit50                 orbit50 1.108348109
orbit27                 orbit27 1.094340674
bet                         bet 1.068442580
graph5                   graph5 1.036153909
outer                     outer 1.026337254
ratio2                   ratio2 1.023322376
graph1                   graph1 0.954166415
fourth                   fourth 0.919304879
knn                         knn 0.913438202
graph15                 graph15 0.898098188
ratio1                   ratio1 0.890213404
orbit18                 orbit18 0.844305110
orbit63                 orbit63 0.831517010
constraint           constraint 0.819345985
ratio6                   ratio6 0.811089533
orbit44                 orbit44 0.807590957
orbit36                 orbit36 0.797817121
graph2                   graph2 0.735364731
orbit24                 orbit24 0.716831695
graph16                 graph16 0.707091906
graph23                 graph23 0.700007809
upto_sixth           upto_sixth 0.672961389
orbit65                 orbit65 0.671981061
orbit37                 orbit37 0.653963238
orbit31                 orbit31 0.650068869
orbit39                 orbit39 0.648426531
graph21                 graph21 0.638857024
graph0                   graph0 0.627984427
graph20                 graph20 0.595350442
membership_s21   membership_s21 0.587130523
graph7                   graph7 0.586026157
graph19                 graph19 0.583069333
pagerank               pagerank 0.561932163
upto_fourth         upto_fourth 0.559366711
orbit25                 orbit25 0.544837556
orbit59                 orbit59 0.544536294
orbit54                 orbit54 0.540422373
bigcom2                 bigcom2 0.511292220
trans                     trans 0.508093176
orbit12                 orbit12 0.504352834
graph17                 graph17 0.493762879
graph4                   graph4 0.486356638
orbit33                 orbit33 0.485941618
upto_third           upto_third 0.475659484
close                     close 0.473539135
graph3                   graph3 0.468968739
graph18                 graph18 0.464956816
orbit6                   orbit6 0.445486823
orbit15                 orbit15 0.420806271
graph27                 graph27 0.400436522
graph26                 graph26 0.397005747
second                   second 0.393877000
orbit4                   orbit4 0.393368438
graph10                 graph10 0.380206672
ratio3                   ratio3 0.369941735
fifth                     fifth 0.357486929
orbit38                 orbit38 0.343664122
orbit9                   orbit9 0.341640347
orbit32                 orbit32 0.341214000
orbit51                 orbit51 0.341034113
membership_s4     membership_s4 0.338625610
hubscore               hubscore 0.333621306
orbit13                 orbit13 0.331445304
orbit10                 orbit10 0.325418511
graph22                 graph22 0.322951320
graph6                   graph6 0.305768471
orbit2                   orbit2 0.299012978
orbit20                 orbit20 0.297058792
graph14                 graph14 0.296196047
orbit69                 orbit69 0.291939848
orbit30                 orbit30 0.290928514
orbit16                 orbit16 0.290691903
orbit35                 orbit35 0.285563745
orbit53                 orbit53 0.281241964
orbit41                 orbit41 0.276926115
bigcom25               bigcom25 0.256430481
graph12                 graph12 0.255737535
orbit46                 orbit46 0.253573446
orbit42                 orbit42 0.246775626
orbit22                 orbit22 0.243105560
graph28                 graph28 0.241595420
graph13                 graph13 0.231095987
orbit64                 orbit64 0.228589347
orbit11                 orbit11 0.225303544
orbit21                 orbit21 0.222798254
selfinter             selfinter 0.221177775
graph24                 graph24 0.217772453
orbit70                 orbit70 0.214741762
orbit29                 orbit29 0.213091436
evcent                   evcent 0.202325473
orbit66                 orbit66 0.194168980
graph8                   graph8 0.181454977
orbit19                 orbit19 0.178196476
orbit40                 orbit40 0.174527704
orbit55                 orbit55 0.166082323
orbit17                 orbit17 0.155285985
orbit47                 orbit47 0.146633733
orbit68                 orbit68 0.145890999
orbit28                 orbit28 0.138229619
orbit5                   orbit5 0.137915812
orbit26                 orbit26 0.137513927
graph9                   graph9 0.116839326
orbit58                 orbit58 0.108447926
orbit57                 orbit57 0.102625136
orbit23                 orbit23 0.098645806
orbit1                   orbit1 0.098330760
orbit43                 orbit43 0.092239001
upto_second         upto_second 0.088411607
bigcom33               bigcom33 0.077920007
ecc                         ecc 0.074900516
orbit61                 orbit61 0.073219407
AP                           AP 0.049118075
orbit48                 orbit48 0.046918106
orbit60                 orbit60 0.043192075
bigcom18               bigcom18 0.038249610
orbit7                   orbit7 0.035137775
coreness               coreness 0.026951488
orbit67                 orbit67 0.020741435
membership_s38   membership_s38 0.015258062
bigcom4                 bigcom4 0.014039487
orbit71                 orbit71 0.012177683
graph29                 graph29 0.005098727
orbit0                   orbit0 0.000000000
orbit3                   orbit3 0.000000000
orbit8                   orbit8 0.000000000
orbit14                 orbit14 0.000000000
orbit34                 orbit34 0.000000000
orbit72                 orbit72 0.000000000
eccrad                   eccrad 0.000000000
first                     first 0.000000000
bigcom1                 bigcom1 0.000000000
bigcom3                 bigcom3 0.000000000
bigcom5                 bigcom5 0.000000000
bigcom6                 bigcom6 0.000000000
bigcom8                 bigcom8 0.000000000
bigcom9                 bigcom9 0.000000000
bigcom10               bigcom10 0.000000000
bigcom11               bigcom11 0.000000000
bigcom12               bigcom12 0.000000000
bigcom13               bigcom13 0.000000000
bigcom14               bigcom14 0.000000000
bigcom15               bigcom15 0.000000000
bigcom16               bigcom16 0.000000000
bigcom17               bigcom17 0.000000000
bigcom21               bigcom21 0.000000000
bigcom22               bigcom22 0.000000000
bigcom23               bigcom23 0.000000000
bigcom24               bigcom24 0.000000000
bigcom26               bigcom26 0.000000000
bigcom27               bigcom27 0.000000000
bigcom29               bigcom29 0.000000000
bigcom31               bigcom31 0.000000000
bigcom34               bigcom34 0.000000000
bigcom35               bigcom35 0.000000000
bigcom36               bigcom36 0.000000000
bigcom39               bigcom39 0.000000000
bigcom40               bigcom40 0.000000000
bigcom43               bigcom43 0.000000000
bigcom46               bigcom46 0.000000000
bigcom48               bigcom48 0.000000000
bigcom49               bigcom49 0.000000000
bigcom50               bigcom50 0.000000000
bigcom52               bigcom52 0.000000000
bigcom54               bigcom54 0.000000000
bigcom56               bigcom56 0.000000000
bigcom57               bigcom57 0.000000000
bigcom58               bigcom58 0.000000000
bigcom62               bigcom62 0.000000000
bigcom63               bigcom63 0.000000000
bigcom64               bigcom64 0.000000000
bigcom65               bigcom65 0.000000000
bigcom66               bigcom66 0.000000000
bigcom68               bigcom68 0.000000000
bigcom69               bigcom69 0.000000000
bigcom70               bigcom70 0.000000000
bigcom71               bigcom71 0.000000000
bigcom72               bigcom72 0.000000000
bigcom77               bigcom77 0.000000000
bigcom79               bigcom79 0.000000000
bigcom80               bigcom80 0.000000000
bigcom82               bigcom82 0.000000000
bigcom83               bigcom83 0.000000000
bigcom86               bigcom86 0.000000000
bigcom87               bigcom87 0.000000000
bigcom88               bigcom88 0.000000000
bigcom90               bigcom90 0.000000000
bigcom92               bigcom92 0.000000000
bigcom94               bigcom94 0.000000000
bigcom96               bigcom96 0.000000000
bigcom98               bigcom98 0.000000000
bigcom99               bigcom99 0.000000000
bigcom100             bigcom100 0.000000000
bigcom102             bigcom102 0.000000000
bigcom103             bigcom103 0.000000000
bigcom104             bigcom104 0.000000000
bigcom107             bigcom107 0.000000000
bigcom108             bigcom108 0.000000000
bigcom109             bigcom109 0.000000000
bigcom110             bigcom110 0.000000000
bigcom125             bigcom125 0.000000000
bigcom133             bigcom133 0.000000000
bigcom141             bigcom141 0.000000000
bigcom142             bigcom142 0.000000000
bigcom143             bigcom143 0.000000000
bigcom145             bigcom145 0.000000000
bigcom158             bigcom158 0.000000000
bigcom162             bigcom162 0.000000000
bigcom177             bigcom177 0.000000000
bigcom194             bigcom194 0.000000000
bigcom208             bigcom208 0.000000000
bigcom220             bigcom220 0.000000000
bigcom227             bigcom227 0.000000000
bigcom229             bigcom229 0.000000000
bigcom247             bigcom247 0.000000000
bigcom252             bigcom252 0.000000000
bigcom255             bigcom255 0.000000000
bigcom258             bigcom258 0.000000000
bigcom266             bigcom266 0.000000000
bigcom269             bigcom269 0.000000000
bigcom273             bigcom273 0.000000000
bigcom274             bigcom274 0.000000000
bigcom276             bigcom276 0.000000000
bigcom284             bigcom284 0.000000000
bigcom290             bigcom290 0.000000000
bigcom292             bigcom292 0.000000000
bigcom294             bigcom294 0.000000000
bigcom295             bigcom295 0.000000000
bigcom296             bigcom296 0.000000000
bigcom297             bigcom297 0.000000000
bigcom302             bigcom302 0.000000000
bigcom303             bigcom303 0.000000000
bigcom307             bigcom307 0.000000000
bigcom311             bigcom311 0.000000000
bigcom313             bigcom313 0.000000000
bigcom318             bigcom318 0.000000000
bigcom326             bigcom326 0.000000000
bigcom332             bigcom332 0.000000000
bigcom340             bigcom340 0.000000000
bigcom341             bigcom341 0.000000000
bigcom345             bigcom345 0.000000000
bigcom347             bigcom347 0.000000000
bigcom360             bigcom360 0.000000000
bigcom365             bigcom365 0.000000000
bigcom366             bigcom366 0.000000000
bigcom370             bigcom370 0.000000000
bigcom387             bigcom387 0.000000000
bigcom390             bigcom390 0.000000000
bigcom398             bigcom398 0.000000000
bigcom408             bigcom408 0.000000000
bigcom417             bigcom417 0.000000000
bigcom419             bigcom419 0.000000000
bigcom424             bigcom424 0.000000000
bigcom441             bigcom441 0.000000000
bigcom445             bigcom445 0.000000000
bigcom468             bigcom468 0.000000000
membership_s1     membership_s1 0.000000000
membership_s3     membership_s3 0.000000000
membership_s5     membership_s5 0.000000000
membership_s6     membership_s6 0.000000000
membership_s7     membership_s7 0.000000000
membership_s8     membership_s8 0.000000000
membership_s9     membership_s9 0.000000000
membership_s10   membership_s10 0.000000000
membership_s11   membership_s11 0.000000000
membership_s13   membership_s13 0.000000000
membership_s14   membership_s14 0.000000000
membership_s17   membership_s17 0.000000000
membership_s18   membership_s18 0.000000000
membership_s19   membership_s19 0.000000000
membership_s20   membership_s20 0.000000000
membership_s22   membership_s22 0.000000000
membership_s23   membership_s23 0.000000000
membership_s24   membership_s24 0.000000000
membership_s25   membership_s25 0.000000000
membership_s26   membership_s26 0.000000000
membership_s27   membership_s27 0.000000000
membership_s28   membership_s28 0.000000000
membership_s30   membership_s30 0.000000000
membership_s31   membership_s31 0.000000000
membership_s32   membership_s32 0.000000000
membership_s33   membership_s33 0.000000000
membership_s34   membership_s34 0.000000000
membership_s35   membership_s35 0.000000000
membership_s36   membership_s36 0.000000000
membership_s37   membership_s37 0.000000000
[1] "Dataset: high_C Model RF, run: 3 of 5 2015-06-08 11:42:46"
     |      Out-of-bag   |
Tree |      MSE  %Var(y) |
   1 |   0.1833   193.87 |
   2 |   0.1456   153.97 |
   3 |   0.1374   145.32 |
   4 |   0.1352   142.97 |
   5 |   0.1368   144.68 |
   6 |   0.1254   132.64 |
   7 |   0.1279   135.30 |
   8 |   0.1205   127.46 |
   9 |   0.1189   125.74 |
  10 |   0.1177   124.52 |
  11 |   0.1123   118.80 |
  12 |   0.1114   117.78 |
  13 |   0.1063   112.41 |
  14 |   0.1045   110.53 |
  15 |   0.1035   109.43 |
  16 |    0.103   108.91 |
  17 |   0.1037   109.72 |
  18 |   0.1023   108.17 |
  19 |   0.1006   106.45 |
  20 |   0.0976   103.23 |
  21 |  0.09631   101.87 |
  22 |  0.09627   101.82 |
  23 |  0.09547   100.98 |
  24 |  0.09479   100.26 |
  25 |  0.09413    99.56 |
  26 |  0.09435    99.79 |
  27 |  0.09346    98.84 |
  28 |  0.09358    98.98 |
  29 |  0.09371    99.11 |
  30 |  0.09345    98.84 |
  31 |  0.09298    98.34 |
  32 |  0.09309    98.46 |
  33 |  0.09248    97.81 |
  34 |   0.0924    97.73 |
  35 |  0.09248    97.81 |
  36 |  0.09286    98.22 |
  37 |  0.09244    97.77 |
  38 |   0.0919    97.20 |
  39 |  0.09163    96.91 |
  40 |  0.09155    96.82 |
  41 |  0.09138    96.65 |
  42 |    0.091    96.24 |
  43 |  0.09073    95.96 |
  44 |  0.09063    95.86 |
  45 |  0.09065    95.87 |
  46 |   0.0907    95.93 |
  47 |     0.09    95.19 |
  48 |   0.0903    95.51 |
  49 |  0.08997    95.16 |
  50 |   0.0902    95.41 |
  51 |  0.09018    95.38 |
  52 |  0.08957    94.73 |
  53 |  0.08962    94.79 |
  54 |   0.0894    94.56 |
  55 |  0.08979    94.96 |
  56 |  0.09011    95.30 |
  57 |  0.09025    95.46 |
  58 |  0.08971    94.88 |
  59 |  0.08976    94.93 |
  60 |  0.08955    94.71 |
  61 |  0.08956    94.73 |
  62 |  0.08946    94.62 |
  63 |  0.08936    94.52 |
  64 |  0.08934    94.49 |
  65 |   0.0893    94.45 |
  66 |  0.08934    94.49 |
  67 |  0.08902    94.15 |
  68 |  0.08886    93.99 |
  69 |  0.08895    94.07 |
  70 |  0.08917    94.31 |
  71 |  0.08926    94.41 |
  72 |  0.08938    94.53 |
  73 |  0.08935    94.51 |
  74 |  0.08945    94.61 |
  75 |  0.08935    94.50 |
  76 |  0.08911    94.24 |
  77 |   0.0891    94.24 |
  78 |  0.08889    94.01 |
  79 |  0.08866    93.78 |
  80 |   0.0888    93.92 |
  81 |  0.08848    93.58 |
  82 |  0.08859    93.69 |
  83 |  0.08847    93.58 |
  84 |  0.08786    92.93 |
  85 |  0.08779    92.85 |
  86 |  0.08774    92.80 |
  87 |  0.08757    92.62 |
  88 |  0.08759    92.64 |
  89 |  0.08767    92.72 |
  90 |  0.08768    92.74 |
  91 |    0.088    93.08 |
  92 |  0.08795    93.02 |
  93 |  0.08791    92.98 |
  94 |  0.08785    92.92 |
  95 |  0.08791    92.98 |
  96 |  0.08793    93.00 |
  97 |  0.08745    92.49 |
  98 |  0.08734    92.38 |
  99 |  0.08706    92.08 |
 100 |  0.08729    92.32 |
[1] "Random Forest variable coefficients"
                      %IncMSE IncNodePurity
graph5           4.968835e-03  2.354326e-01
graph6           1.492619e-03  1.340492e-01
graph7           2.892993e-03  1.831265e-01
graph8           4.506923e-04  5.930702e-02
graph9           3.719474e-04  1.631563e-01
graph10          3.337913e-03  1.130073e-01
graph11          5.018808e-03  3.946269e-01
graph12          4.351730e-04  1.035227e-01
graph13          1.833772e-03  2.972989e-01
graph14          1.714480e-03  1.850879e-01
graph15          2.738077e-03  4.294548e-01
graph16          1.981766e-03  1.498875e-01
graph17          2.582780e-03  3.612616e-01
graph18          1.395525e-03  1.589454e-01
graph19          3.085504e-03  3.697249e-01
graph20          2.092317e-03  2.901069e-01
graph21          2.279505e-03  1.878294e-01
graph22          3.661782e-03  2.108928e-01
graph23          2.007128e-03  4.279299e-01
graph24          1.230956e-03  2.000434e-01
graph25          3.101566e-03  1.557478e-01
graph26          4.441819e-03  2.878612e-01
graph27          1.201642e-03  1.068108e-01
graph28          2.415642e-03  2.220537e-01
graph29          7.217128e-05  2.282609e-02
orbit0           7.454011e-04  1.357767e-01
orbit1           1.780463e-04  6.558265e-02
orbit2           6.486900e-04  1.482818e-01
orbit3           7.206992e-04  1.023898e-01
orbit4           9.094727e-04  2.328838e-01
orbit5           2.826829e-03  2.689621e-01
orbit6           1.065962e-03  1.232152e-01
orbit7           8.458905e-04  1.204907e-01
orbit8           3.881994e-03  2.836033e-01
orbit9           1.740491e-04  1.200489e-01
orbit10          1.486597e-03  1.827158e-01
orbit11          7.566794e-04  1.353900e-01
orbit12         -5.763467e-06  9.157648e-02
orbit13          5.847953e-05  4.899817e-02
orbit14          1.176471e-04  9.090909e-03
orbit15          1.581663e-03  1.077815e-01
orbit16          4.482628e-03  2.687678e-01
orbit17          2.869123e-04  7.903635e-02
orbit18          1.850378e-03  4.264252e-01
orbit19          8.187056e-04  2.112823e-01
orbit20          2.413369e-03  1.712028e-01
orbit21          6.451347e-04  6.832336e-02
orbit22          2.079910e-03  1.028417e-01
orbit23          1.954052e-04  6.407764e-02
orbit24          1.977203e-03  1.889885e-01
orbit25          3.205197e-03  3.224461e-01
orbit26          1.493959e-03  1.582747e-01
orbit27          2.214346e-03  3.542679e-01
orbit28          1.337397e-03  2.562771e-01
orbit29          7.114246e-04  2.896449e-01
orbit30          4.780109e-04  2.523011e-01
orbit31          7.352767e-04  2.027980e-01
orbit32         -6.206553e-05  1.709478e-01
orbit33          1.948550e-04  8.927817e-02
orbit34          1.070791e-03  1.680851e-01
orbit35          7.171011e-04  3.169342e-01
orbit36          3.410857e-03  2.864877e-01
orbit37          2.446026e-04  1.111823e-01
orbit38          6.294240e-03  2.026497e-01
orbit39          3.103332e-03  2.763420e-01
orbit40          7.536242e-04  1.652215e-01
orbit41          1.856804e-03  2.098055e-01
orbit42          4.389870e-03  1.071693e-01
orbit43          1.085181e-04  5.559058e-02
orbit44          1.578763e-03  1.416742e-01
orbit45          3.390647e-03  6.124846e-01
orbit46          1.255841e-03  1.694042e-01
orbit47          4.448596e-04  2.589541e-01
orbit48          7.593408e-04  1.139535e-01
orbit49          9.356379e-04  2.434559e-01
orbit50          8.459398e-04  2.411276e-01
orbit51          2.597980e-03  2.908035e-01
orbit52          4.648933e-03  4.650637e-01
orbit53          1.489414e-03  2.283255e-01
orbit54          1.609087e-03  1.156783e-01
orbit55          2.894733e-03  7.123106e-02
orbit56          6.083049e-03  8.802299e-01
orbit57          4.090647e-04  8.408339e-02
orbit58          1.059820e-03  1.636705e-01
orbit59          1.712551e-03  1.435794e-01
orbit60         -1.514491e-04  5.970513e-02
orbit61          1.501353e-03  1.348069e-01
orbit62          5.420399e-03  4.157273e-01
orbit63          2.289600e-03  2.580934e-01
orbit64          2.107298e-03  1.767815e-01
orbit65          1.652256e-03  1.909011e-01
orbit66          6.939242e-04  5.223370e-02
orbit67          9.340493e-04  6.913848e-02
orbit68          3.575563e-03  2.857000e-01
orbit69          1.404843e-03  8.963917e-02
orbit70          7.544379e-04  2.678695e-02
orbit71         -2.328142e-04  4.747968e-02
orbit72          5.617978e-05  9.043011e-03
AP              -1.219694e-04  5.526660e-02
bet              2.048415e-03  2.867064e-01
ecc              0.000000e+00  3.330669e-18
eccrad           0.000000e+00  3.996803e-17
close            6.059414e-04  7.991728e-02
constraint       4.004039e-04  3.941780e-01
coreness         3.097092e-04  5.887245e-02
knn              1.209712e-04  2.390243e-01
hubscore         3.920335e-03  1.368263e-01
pagerank         1.364369e-03  2.757549e-01
trans            7.508835e-04  2.539210e-01
first            5.678298e-04  1.034819e-01
second           1.055028e-03  8.596125e-02
third            2.680311e-03  7.665437e-01
fourth           1.493251e-03  2.320218e-01
fifth            1.052875e-03  3.009197e-01
sixth            2.104571e-03  5.407797e-01
selfinter        1.190476e-04  9.583333e-03
V1               1.932850e-03  2.984499e-01
V2               5.065851e-04  7.444241e-01
evcent           4.423932e-03  1.918446e-01
upto_second      2.963455e-04  5.147023e-02
upto_third       1.342958e-04  2.118001e-01
upto_fourth      1.548928e-03  3.240602e-01
upto_fifth       2.565017e-03  5.795560e-01
upto_sixth       5.968922e-04  3.365844e-01
ratio1           3.432005e-04  1.630134e-01
ratio2           1.921726e-03  1.577185e-01
ratio3           2.904043e-03  2.488366e-01
ratio4           1.036545e-03  5.531631e-01
ratio5          -4.785062e-04  1.260567e+00
ratio6           3.173958e-03  4.888089e-01
walktrap_vertex  3.086751e-03  8.449453e-01
bigcom1          0.000000e+00  1.880440e-16
bigcom2         -2.678278e-04  2.407818e-01
bigcom3          0.000000e+00  0.000000e+00
bigcom4          0.000000e+00  9.285714e-03
bigcom5          0.000000e+00  0.000000e+00
bigcom6          0.000000e+00  0.000000e+00
bigcom8          0.000000e+00  0.000000e+00
bigcom9          0.000000e+00  0.000000e+00
bigcom10         0.000000e+00  1.110223e-18
bigcom11         0.000000e+00  0.000000e+00
bigcom12         0.000000e+00  0.000000e+00
bigcom13         0.000000e+00  0.000000e+00
bigcom14         0.000000e+00  0.000000e+00
bigcom15         0.000000e+00  0.000000e+00
bigcom16         0.000000e+00  0.000000e+00
bigcom17         0.000000e+00  0.000000e+00
bigcom18        -2.057064e-04  9.498110e-02
bigcom21         0.000000e+00  0.000000e+00
bigcom22         0.000000e+00  0.000000e+00
bigcom23         0.000000e+00  0.000000e+00
bigcom24         0.000000e+00  0.000000e+00
bigcom25         9.179522e-05  3.120628e-02
bigcom26         0.000000e+00  0.000000e+00
bigcom27         0.000000e+00  0.000000e+00
bigcom29         0.000000e+00  0.000000e+00
bigcom31         0.000000e+00  0.000000e+00
bigcom33         1.219512e-04  1.930954e-02
bigcom34         0.000000e+00  2.132373e-03
bigcom35         0.000000e+00  0.000000e+00
bigcom36         0.000000e+00  0.000000e+00
bigcom39         0.000000e+00  0.000000e+00
bigcom40         0.000000e+00  0.000000e+00
bigcom43         0.000000e+00  0.000000e+00
bigcom46         0.000000e+00  0.000000e+00
bigcom48         0.000000e+00  0.000000e+00
bigcom49         0.000000e+00  0.000000e+00
bigcom50         0.000000e+00  0.000000e+00
bigcom52         0.000000e+00  0.000000e+00
bigcom54         0.000000e+00  0.000000e+00
bigcom56         0.000000e+00  1.387779e-19
bigcom57         0.000000e+00  0.000000e+00
bigcom58         0.000000e+00  0.000000e+00
bigcom62         0.000000e+00  0.000000e+00
bigcom63         0.000000e+00  0.000000e+00
bigcom64         0.000000e+00  0.000000e+00
bigcom65         0.000000e+00  0.000000e+00
bigcom66         0.000000e+00  0.000000e+00
bigcom68         0.000000e+00  0.000000e+00
bigcom69         0.000000e+00  0.000000e+00
bigcom70         0.000000e+00  0.000000e+00
bigcom71         0.000000e+00  0.000000e+00
bigcom72         0.000000e+00  0.000000e+00
bigcom77         0.000000e+00  0.000000e+00
bigcom79         0.000000e+00  0.000000e+00
bigcom80         0.000000e+00  0.000000e+00
bigcom82         0.000000e+00  0.000000e+00
bigcom83         0.000000e+00  0.000000e+00
bigcom86         0.000000e+00  0.000000e+00
bigcom87         0.000000e+00  0.000000e+00
bigcom88         0.000000e+00  0.000000e+00
bigcom90         0.000000e+00  0.000000e+00
bigcom92         0.000000e+00  0.000000e+00
bigcom94         0.000000e+00  0.000000e+00
bigcom96         0.000000e+00  0.000000e+00
bigcom98         0.000000e+00  0.000000e+00
bigcom99         0.000000e+00  0.000000e+00
bigcom100        0.000000e+00  0.000000e+00
bigcom102        0.000000e+00  0.000000e+00
bigcom103        0.000000e+00  0.000000e+00
bigcom104        0.000000e+00  0.000000e+00
bigcom107        0.000000e+00  0.000000e+00
bigcom108        0.000000e+00  0.000000e+00
bigcom109        0.000000e+00  0.000000e+00
bigcom110        0.000000e+00  0.000000e+00
bigcom125        0.000000e+00  0.000000e+00
bigcom133        0.000000e+00  0.000000e+00
bigcom141        0.000000e+00  0.000000e+00
bigcom142        0.000000e+00  0.000000e+00
bigcom143        0.000000e+00  0.000000e+00
bigcom145        0.000000e+00  0.000000e+00
bigcom158        0.000000e+00  0.000000e+00
bigcom162        0.000000e+00  0.000000e+00
bigcom177        0.000000e+00  0.000000e+00
bigcom194        0.000000e+00  0.000000e+00
bigcom208        0.000000e+00  0.000000e+00
bigcom220        0.000000e+00  0.000000e+00
bigcom227        0.000000e+00  0.000000e+00
bigcom229        0.000000e+00  0.000000e+00
bigcom247        0.000000e+00  0.000000e+00
bigcom252        0.000000e+00  0.000000e+00
bigcom255        0.000000e+00  0.000000e+00
bigcom258        0.000000e+00  0.000000e+00
bigcom266        0.000000e+00  0.000000e+00
bigcom269        0.000000e+00  0.000000e+00
bigcom273        0.000000e+00  0.000000e+00
bigcom274        0.000000e+00  0.000000e+00
bigcom276        0.000000e+00  0.000000e+00
bigcom284        0.000000e+00  0.000000e+00
bigcom290        0.000000e+00  0.000000e+00
bigcom292        0.000000e+00  0.000000e+00
bigcom294        0.000000e+00  0.000000e+00
bigcom295        0.000000e+00  0.000000e+00
bigcom296        0.000000e+00  0.000000e+00
bigcom297        0.000000e+00  0.000000e+00
bigcom302        0.000000e+00  0.000000e+00
bigcom303        0.000000e+00  0.000000e+00
bigcom307        0.000000e+00  0.000000e+00
bigcom311        0.000000e+00  0.000000e+00
bigcom313        0.000000e+00  0.000000e+00
bigcom318        0.000000e+00  0.000000e+00
bigcom326        0.000000e+00  0.000000e+00
bigcom332        0.000000e+00  0.000000e+00
bigcom340        0.000000e+00  0.000000e+00
bigcom341        0.000000e+00  0.000000e+00
bigcom345        0.000000e+00  0.000000e+00
bigcom347        0.000000e+00  0.000000e+00
bigcom360        0.000000e+00  0.000000e+00
bigcom365        0.000000e+00  0.000000e+00
bigcom366        0.000000e+00  0.000000e+00
bigcom370        0.000000e+00  0.000000e+00
bigcom387        0.000000e+00  0.000000e+00
bigcom390        0.000000e+00  0.000000e+00
bigcom398        0.000000e+00  0.000000e+00
bigcom408        0.000000e+00  0.000000e+00
bigcom417        0.000000e+00  0.000000e+00
bigcom419        0.000000e+00  0.000000e+00
bigcom424        0.000000e+00  0.000000e+00
bigcom441        0.000000e+00  0.000000e+00
bigcom445        0.000000e+00  0.000000e+00
bigcom468        0.000000e+00  0.000000e+00
spin_vertex      3.449423e-03  6.578222e-01
membership_s1    0.000000e+00  0.000000e+00
membership_s3    0.000000e+00  0.000000e+00
membership_s4   -1.966826e-04  9.623344e-02
membership_s5    0.000000e+00  0.000000e+00
membership_s6    0.000000e+00  0.000000e+00
membership_s7    0.000000e+00  0.000000e+00
membership_s8    0.000000e+00  1.954986e-02
membership_s9    0.000000e+00  0.000000e+00
membership_s10   0.000000e+00  1.103175e-02
membership_s11   0.000000e+00  0.000000e+00
membership_s12   2.036852e-03  3.998474e-01
membership_s13   0.000000e+00  0.000000e+00
membership_s14   0.000000e+00  0.000000e+00
membership_s16   2.348576e-02  4.115276e+00
membership_s17   0.000000e+00  0.000000e+00
membership_s18   0.000000e+00  0.000000e+00
membership_s19   0.000000e+00  0.000000e+00
membership_s20   0.000000e+00  4.163336e-19
membership_s21  -2.222947e-04  1.731208e-01
membership_s22   0.000000e+00  0.000000e+00
membership_s23   0.000000e+00  0.000000e+00
membership_s24   0.000000e+00  0.000000e+00
membership_s25   0.000000e+00  0.000000e+00
membership_s26   0.000000e+00  2.352661e-01
membership_s27   0.000000e+00  0.000000e+00
membership_s28   0.000000e+00  0.000000e+00
membership_s30   0.000000e+00  0.000000e+00
membership_s31   0.000000e+00  2.081668e-18
membership_s32   0.000000e+00  0.000000e+00
membership_s33   5.917160e-05  8.333333e-03
membership_s34   0.000000e+00  0.000000e+00
membership_s35   0.000000e+00  0.000000e+00
membership_s36   0.000000e+00  0.000000e+00
membership_s37   0.000000e+00  1.387779e-19
membership_s38   2.377419e-04  2.190975e-02
adhesion         7.683120e-03  5.425490e-01
cohesion         5.467292e-03  7.336790e-01
inner            5.967338e-04  7.882174e-01
outer            4.201043e-03  9.131062e-01
ioratio          5.771016e-03  9.080032e-01
comsize          2.197487e-03  7.129419e-01
[1] "Dataset: high_C Model GLM, run: 3 of 5 2015-06-08 11:42:50"
[1] "glmnet variable coefficients"
                     [,1]          [,2]
(Intercept)     -2.135152 -3.924412e+03
graph0           0.000000 -6.501491e-04
graph1           0.000000  5.836825e-05
graph2           0.000000 -2.665864e-03
graph3           0.000000  2.890562e-06
graph4           0.000000 -8.626467e-08
graph5           0.000000 -4.390987e-05
graph6           0.000000  5.052552e-06
graph7           0.000000 -1.009030e-04
graph8           0.000000 -8.957304e-04
graph9           0.000000 -4.436665e-09
graph10          0.000000  6.385225e-10
graph11          0.000000 -8.246276e-09
graph12          0.000000  4.098414e-07
graph13          0.000000 -1.694737e-06
graph14          0.000000  0.000000e+00
graph15          0.000000  3.622542e-06
graph16          0.000000  2.280121e-07
graph17          0.000000  0.000000e+00
graph18          0.000000 -1.201453e-05
graph19          0.000000  2.201818e-06
graph20          0.000000 -1.080431e-06
graph21          0.000000 -2.872646e-07
graph22          0.000000  0.000000e+00
graph23          0.000000 -4.082522e-06
graph24          0.000000 -2.062419e-06
graph25          0.000000 -2.037575e-05
graph26          0.000000 -3.972448e-10
graph27          0.000000 -3.602505e-05
graph28          0.000000  4.753130e-07
graph29          0.000000  9.299969e-05
orbit0           0.000000 -5.337268e-04
orbit1           0.000000  1.698727e-04
orbit2           0.000000  6.818485e-05
orbit3           0.000000 -2.625223e-03
orbit4           0.000000  9.388222e-06
orbit5           0.000000  4.228219e-06
orbit6           0.000000 -3.255967e-05
orbit7           0.000000  2.488719e-07
orbit8           0.000000 -3.737792e-05
orbit9           0.000000  1.122631e-03
orbit10          0.000000  2.166231e-05
orbit11          0.000000  1.261673e-06
orbit12          0.000000 -1.961220e-03
orbit13          0.000000 -7.114666e-05
orbit14          0.000000 -8.463127e-04
orbit15          0.000000 -7.726967e-07
orbit16          0.000000 -2.271707e-09
orbit17          0.000000  1.373391e-07
orbit18          0.000000 -7.850572e-07
orbit19          0.000000  1.029030e-07
orbit20          0.000000  3.233678e-07
orbit21          0.000000 -1.313720e-09
orbit22          0.000000  1.343099e-07
orbit23          0.000000 -2.151537e-08
orbit24          0.000000  1.157930e-05
orbit25          0.000000  1.180687e-05
orbit26          0.000000  3.374440e-08
orbit27          0.000000 -1.600783e-06
orbit28          0.000000 -1.891714e-05
orbit29          0.000000 -3.976197e-07
orbit30          0.000000 -6.251654e-06
orbit31          0.000000 -1.364869e-05
orbit32          0.000000 -1.385044e-06
orbit33          0.000000  6.567989e-07
orbit34          0.000000  2.601223e-06
orbit35          0.000000  3.664114e-06
orbit36          0.000000  2.782679e-07
orbit37          0.000000 -1.359176e-07
orbit38          0.000000  1.492975e-06
orbit39          0.000000 -3.056780e-06
orbit40          0.000000 -5.259385e-06
orbit41          0.000000 -5.075812e-07
orbit42          0.000000  7.953283e-08
orbit43          0.000000 -2.252138e-04
orbit44          0.000000  6.782796e-05
orbit45          0.000000  7.728261e-05
orbit46          0.000000 -3.162668e-05
orbit47          0.000000 -1.126877e-06
orbit48          0.000000  9.928324e-06
orbit49          0.000000  4.700580e-05
orbit50          0.000000 -7.084275e-06
orbit51          0.000000  7.024929e-05
orbit52          0.000000  1.205328e-04
orbit53          0.000000 -3.806288e-05
orbit54          0.000000 -5.572635e-05
orbit55          0.000000  1.080459e-08
orbit56          0.000000  3.787269e-04
orbit57          0.000000 -2.552605e-05
orbit58          0.000000  2.782703e-06
orbit59          0.000000 -5.826447e-05
orbit60          0.000000 -2.223102e-04
orbit61          0.000000  2.321442e-04
orbit62          0.000000 -3.349212e-04
orbit63          0.000000 -5.130907e-06
orbit64          0.000000 -1.315145e-04
orbit65          0.000000 -3.251935e-03
orbit66          0.000000  1.679929e-05
orbit67          0.000000 -3.782427e-06
orbit68          0.000000 -5.216050e-04
orbit69          0.000000  1.687580e-03
orbit70          0.000000  3.861675e-03
orbit71          0.000000 -4.884954e-06
orbit72          0.000000  7.251405e-05
AP               0.000000 -1.575591e-01
bet              0.000000 -4.132375e-06
ecc              0.000000  2.202316e-01
eccrad           0.000000  1.526186e+00
close            0.000000  3.278774e+01
constraint       0.000000  1.129590e+01
coreness         0.000000 -8.736191e-02
knn              0.000000 -9.157051e-02
hubscore         0.000000  4.140959e-01
pagerank         0.000000 -1.407544e+03
trans            0.000000  1.354985e+00
first            0.000000 -8.125536e-04
second           0.000000 -8.150910e-05
third            0.000000  9.462901e-04
fourth           0.000000 -4.864009e-04
fifth            0.000000  4.276381e-03
sixth            0.000000 -3.260955e-02
selfinter        0.000000 -1.635194e-01
V1               0.000000 -4.499994e-01
V2               0.000000 -6.029933e+00
evcent           0.000000 -6.655267e-02
upto_second      0.000000 -9.947779e-05
upto_third       0.000000  1.903321e-04
upto_fourth      0.000000 -2.867510e-03
upto_fifth       0.000000  3.580438e-02
upto_sixth       0.000000  3.250436e-01
ratio1           0.000000  7.511631e-02
ratio2           0.000000  1.537602e-02
ratio3           0.000000  2.447834e+00
ratio4           0.000000 -3.702939e+01
ratio5           0.000000  1.847221e+01
ratio6           0.000000  1.516758e+00
walktrap_vertex  0.000000  1.561222e+00
bigcom1          0.000000  9.887405e-01
bigcom2          0.000000  5.420512e-01
bigcom3          0.000000 -1.541544e+00
bigcom4          0.000000 -1.476671e+00
bigcom5          0.000000  0.000000e+00
bigcom6          0.000000  0.000000e+00
bigcom8          0.000000  0.000000e+00
bigcom9          0.000000 -7.186981e-01
bigcom10         0.000000 -7.404760e-01
bigcom11         0.000000  0.000000e+00
bigcom12         0.000000 -2.543317e-01
bigcom13         0.000000  0.000000e+00
bigcom14         0.000000  0.000000e+00
bigcom15         0.000000  0.000000e+00
bigcom16         0.000000  0.000000e+00
bigcom17         0.000000  0.000000e+00
bigcom18         0.000000  4.085739e+00
bigcom21         0.000000  0.000000e+00
bigcom22         0.000000  0.000000e+00
bigcom23         0.000000  0.000000e+00
bigcom24         0.000000  0.000000e+00
bigcom25         0.000000 -1.964350e+00
bigcom26         0.000000  0.000000e+00
bigcom27         0.000000  0.000000e+00
bigcom29         0.000000  0.000000e+00
bigcom31         0.000000  0.000000e+00
bigcom33         0.000000  1.234097e-01
bigcom34         0.000000 -9.652481e-01
bigcom35         0.000000  0.000000e+00
bigcom36         0.000000  0.000000e+00
bigcom39         0.000000  0.000000e+00
bigcom40         0.000000  0.000000e+00
bigcom43         0.000000  0.000000e+00
bigcom46         0.000000  0.000000e+00
bigcom48         0.000000  0.000000e+00
bigcom49         0.000000  0.000000e+00
bigcom50         0.000000  0.000000e+00
bigcom52         0.000000  0.000000e+00
bigcom54         0.000000  0.000000e+00
bigcom56         0.000000  0.000000e+00
bigcom57         0.000000 -6.469354e-01
bigcom58         0.000000  0.000000e+00
bigcom62         0.000000  0.000000e+00
bigcom63         0.000000  0.000000e+00
bigcom64         0.000000  0.000000e+00
bigcom65         0.000000  0.000000e+00
bigcom66         0.000000  0.000000e+00
bigcom68         0.000000  0.000000e+00
bigcom69         0.000000  0.000000e+00
bigcom70         0.000000  0.000000e+00
bigcom71         0.000000  0.000000e+00
bigcom72         0.000000  0.000000e+00
bigcom77         0.000000  0.000000e+00
bigcom79         0.000000  0.000000e+00
bigcom80         0.000000  0.000000e+00
bigcom82         0.000000  0.000000e+00
bigcom83         0.000000  0.000000e+00
bigcom86         0.000000  0.000000e+00
bigcom87         0.000000  0.000000e+00
bigcom88         0.000000 -1.476576e+00
bigcom90         0.000000  0.000000e+00
bigcom92         0.000000  0.000000e+00
bigcom94         0.000000  0.000000e+00
bigcom96         0.000000  0.000000e+00
bigcom98         0.000000  0.000000e+00
bigcom99         0.000000  0.000000e+00
bigcom100        0.000000  0.000000e+00
bigcom102        0.000000  0.000000e+00
bigcom103        0.000000  0.000000e+00
bigcom104        0.000000  0.000000e+00
bigcom107        0.000000  0.000000e+00
bigcom108        0.000000  0.000000e+00
bigcom109        0.000000  0.000000e+00
bigcom110        0.000000  0.000000e+00
bigcom125        0.000000  0.000000e+00
bigcom133        0.000000  0.000000e+00
bigcom141        0.000000  0.000000e+00
bigcom142        0.000000  0.000000e+00
bigcom143        0.000000  0.000000e+00
bigcom145        0.000000  0.000000e+00
bigcom158        0.000000 -1.726512e-02
bigcom162        0.000000  0.000000e+00
bigcom177        0.000000  0.000000e+00
bigcom194        0.000000  0.000000e+00
bigcom208        0.000000  0.000000e+00
bigcom220        0.000000  0.000000e+00
bigcom227        0.000000  0.000000e+00
bigcom229        0.000000  0.000000e+00
bigcom247        0.000000  0.000000e+00
bigcom252        0.000000  0.000000e+00
bigcom255        0.000000  0.000000e+00
bigcom258        0.000000  0.000000e+00
bigcom266        0.000000  0.000000e+00
bigcom269        0.000000  0.000000e+00
bigcom273        0.000000  0.000000e+00
bigcom274        0.000000  0.000000e+00
bigcom276        0.000000  0.000000e+00
bigcom284        0.000000  0.000000e+00
bigcom290        0.000000  0.000000e+00
bigcom292        0.000000  0.000000e+00
bigcom294        0.000000  0.000000e+00
bigcom295        0.000000  0.000000e+00
bigcom296        0.000000  0.000000e+00
bigcom297        0.000000  0.000000e+00
bigcom302        0.000000  0.000000e+00
bigcom303        0.000000  0.000000e+00
bigcom307        0.000000  0.000000e+00
bigcom311        0.000000  0.000000e+00
bigcom313        0.000000  0.000000e+00
bigcom318        0.000000  0.000000e+00
bigcom326        0.000000  0.000000e+00
bigcom332        0.000000  0.000000e+00
bigcom340        0.000000  0.000000e+00
bigcom341        0.000000  0.000000e+00
bigcom345        0.000000  0.000000e+00
bigcom347        0.000000  0.000000e+00
bigcom360        0.000000  0.000000e+00
bigcom365        0.000000  0.000000e+00
bigcom366        0.000000  0.000000e+00
bigcom370        0.000000  0.000000e+00
bigcom387        0.000000  0.000000e+00
bigcom390        0.000000  0.000000e+00
bigcom398        0.000000  0.000000e+00
bigcom408        0.000000  0.000000e+00
bigcom417        0.000000  0.000000e+00
bigcom419        0.000000  0.000000e+00
bigcom424        0.000000  0.000000e+00
bigcom441        0.000000  0.000000e+00
bigcom445        0.000000  0.000000e+00
bigcom468        0.000000  0.000000e+00
spin_vertex      0.000000  1.214038e-01
membership_s1    0.000000  0.000000e+00
membership_s3    0.000000 -6.508588e-01
membership_s4    0.000000  6.165916e-01
membership_s5    0.000000  0.000000e+00
membership_s6    0.000000  0.000000e+00
membership_s7    0.000000  0.000000e+00
membership_s8    0.000000  3.712251e-01
membership_s9    0.000000  0.000000e+00
membership_s10   0.000000  1.605374e-01
membership_s11   0.000000  0.000000e+00
membership_s12   0.000000  8.534158e-01
membership_s13   0.000000  0.000000e+00
membership_s14   0.000000  0.000000e+00
membership_s16   0.000000  4.653324e+00
membership_s17   0.000000  0.000000e+00
membership_s18   0.000000 -3.529684e-01
membership_s19   0.000000 -1.721151e+00
membership_s20   0.000000 -5.597135e-01
membership_s21   0.000000  1.343113e+00
membership_s22   0.000000  0.000000e+00
membership_s23   0.000000 -1.986844e-04
membership_s24   0.000000  0.000000e+00
membership_s25   0.000000  0.000000e+00
membership_s26   0.000000  5.963180e+00
membership_s27   0.000000  0.000000e+00
membership_s28   0.000000 -1.782837e-02
membership_s30   0.000000  0.000000e+00
membership_s31   0.000000 -1.612762e+00
membership_s32   0.000000 -8.681733e-01
membership_s33   0.000000 -3.161547e+00
membership_s34   0.000000  0.000000e+00
membership_s35   0.000000  0.000000e+00
membership_s36   0.000000  0.000000e+00
membership_s37   0.000000 -7.554031e-01
membership_s38   0.000000  6.266781e-02
adhesion         0.000000  7.283846e-04
cohesion         0.000000 -1.138521e-03
inner            0.000000 -3.391025e-04
outer            0.000000 -4.904812e-04
ioratio          0.000000 -1.036629e+01
comsize          0.000000  4.892839e-04
[1] "Dataset: high_C Model GBM, run: 4 of 5 2015-06-08 11:42:57"
Iter   TrainDeviance   ValidDeviance   StepSize   Improve
     1        0.5994             nan     0.0100    0.0017
     2        0.5907             nan     0.0100    0.0033
     3        0.5825             nan     0.0100    0.0012
     4        0.5745             nan     0.0100    0.0027
     5        0.5672             nan     0.0100    0.0019
     6        0.5590             nan     0.0100    0.0029
     7        0.5527             nan     0.0100    0.0009
     8        0.5452             nan     0.0100    0.0019
     9        0.5403             nan     0.0100    0.0016
    10        0.5342             nan     0.0100    0.0018
    20        0.4820             nan     0.0100    0.0004
    40        0.4085             nan     0.0100    0.0003
    60        0.3602             nan     0.0100   -0.0002
    80        0.3160             nan     0.0100    0.0001
   100        0.2835             nan     0.0100   -0.0002
   120        0.2534             nan     0.0100   -0.0000
   140        0.2274             nan     0.0100    0.0000
   160        0.2061             nan     0.0100   -0.0001
   180        0.1884             nan     0.0100    0.0001
   200        0.1721             nan     0.0100    0.0000
   220        0.1591             nan     0.0100   -0.0002
   240        0.1471             nan     0.0100   -0.0003
   260        0.1358             nan     0.0100   -0.0002
   280        0.1257             nan     0.0100   -0.0001
   300        0.1162             nan     0.0100    0.0000
   320        0.1074             nan     0.0100   -0.0001
   340        0.1000             nan     0.0100   -0.0001
   360        0.0929             nan     0.0100   -0.0002
   380        0.0861             nan     0.0100   -0.0001
   400        0.0804             nan     0.0100    0.0001
   420        0.0751             nan     0.0100   -0.0000
   440        0.0702             nan     0.0100   -0.0001
   460        0.0658             nan     0.0100   -0.0000
   480        0.0613             nan     0.0100   -0.0001
   500        0.0573             nan     0.0100   -0.0000
   520        0.0540             nan     0.0100   -0.0001
   527        0.0527             nan     0.0100   -0.0001

[1] "GBM variable coefficients"
                            var      rel.inf
membership_s16   membership_s16 10.785511544
outer                     outer  4.734111604
ratio4                   ratio4  4.286113159
ratio5                   ratio5  2.896625723
orbit56                 orbit56  2.885353840
walktrap_vertex walktrap_vertex  2.850866536
inner                     inner  2.612699234
spin_vertex         spin_vertex  2.562250646
V1                           V1  2.446894083
upto_fifth           upto_fifth  1.733188262
V2                           V2  1.553853672
pagerank               pagerank  1.536013008
orbit52                 orbit52  1.373739773
graph25                 graph25  1.338897362
graph0                   graph0  1.275145941
orbit25                 orbit25  1.243309437
orbit62                 orbit62  1.180046709
trans                     trans  1.159697793
adhesion               adhesion  1.148845532
orbit18                 orbit18  1.145065666
third                     third  1.099693469
graph2                   graph2  1.086984299
knn                         knn  1.081755848
constraint           constraint  1.055516901
graph15                 graph15  1.010139259
bet                         bet  0.968458490
comsize                 comsize  0.955141395
bigcom25               bigcom25  0.954111605
ratio2                   ratio2  0.831187997
graph20                 graph20  0.828242431
graph11                 graph11  0.815650073
graph5                   graph5  0.807360971
orbit49                 orbit49  0.800066408
graph1                   graph1  0.731025254
sixth                     sixth  0.724116365
orbit27                 orbit27  0.722127526
orbit65                 orbit65  0.717969612
graph22                 graph22  0.711027495
fourth                   fourth  0.700325504
orbit45                 orbit45  0.697396955
cohesion               cohesion  0.685770965
orbit39                 orbit39  0.678919533
membership_s4     membership_s4  0.673820627
ratio6                   ratio6  0.648297909
ratio1                   ratio1  0.644879957
graph23                 graph23  0.626840879
orbit38                 orbit38  0.626358928
ioratio                 ioratio  0.625922352
graph4                   graph4  0.598593771
orbit11                 orbit11  0.596614081
membership_s21   membership_s21  0.582738210
graph26                 graph26  0.581209670
graph14                 graph14  0.569862186
orbit63                 orbit63  0.561481245
orbit13                 orbit13  0.558675026
graph3                   graph3  0.549185675
orbit33                 orbit33  0.538425998
orbit50                 orbit50  0.532513454
graph13                 graph13  0.506742434
orbit35                 orbit35  0.506124282
graph27                 graph27  0.504533404
orbit9                   orbit9  0.503346891
orbit22                 orbit22  0.498682602
graph16                 graph16  0.488922348
orbit4                   orbit4  0.488401848
graph7                   graph7  0.486248161
orbit44                 orbit44  0.467621814
orbit51                 orbit51  0.462350743
graph18                 graph18  0.454633059
graph19                 graph19  0.451305603
upto_sixth           upto_sixth  0.450219605
membership_s12   membership_s12  0.449604064
orbit36                 orbit36  0.424492445
orbit31                 orbit31  0.423402238
orbit24                 orbit24  0.422667579
graph24                 graph24  0.416109376
orbit54                 orbit54  0.376527454
bigcom2                 bigcom2  0.364296835
orbit32                 orbit32  0.360581126
graph17                 graph17  0.354620922
orbit30                 orbit30  0.354023442
orbit12                 orbit12  0.340468038
orbit6                   orbit6  0.340451789
orbit59                 orbit59  0.337130598
upto_fourth         upto_fourth  0.326738502
graph21                 graph21  0.319484800
orbit40                 orbit40  0.311750596
graph12                 graph12  0.311443543
second                   second  0.289054561
orbit41                 orbit41  0.280627914
orbit17                 orbit17  0.279689355
orbit16                 orbit16  0.276734211
orbit46                 orbit46  0.275161917
close                     close  0.270665351
graph8                   graph8  0.267279728
ecc                         ecc  0.264182724
graph6                   graph6  0.261850608
fifth                     fifth  0.259882327
orbit47                 orbit47  0.258701916
graph9                   graph9  0.255359143
graph29                 graph29  0.251730019
orbit2                   orbit2  0.232793641
orbit68                 orbit68  0.229383752
orbit1                   orbit1  0.223439073
orbit42                 orbit42  0.217337757
orbit10                 orbit10  0.215855189
orbit53                 orbit53  0.205941073
orbit61                 orbit61  0.204629548
orbit28                 orbit28  0.200126361
orbit23                 orbit23  0.200003696
orbit43                 orbit43  0.195161793
orbit60                 orbit60  0.188185313
orbit19                 orbit19  0.183549395
orbit55                 orbit55  0.180967276
orbit58                 orbit58  0.180358777
graph10                 graph10  0.179385665
orbit64                 orbit64  0.162131113
orbit37                 orbit37  0.156956344
orbit70                 orbit70  0.144666038
orbit29                 orbit29  0.141850504
orbit26                 orbit26  0.134281575
orbit48                 orbit48  0.117956192
hubscore               hubscore  0.112706643
graph28                 graph28  0.107515300
orbit15                 orbit15  0.104544591
orbit5                   orbit5  0.102686601
orbit69                 orbit69  0.098750670
ratio3                   ratio3  0.089938106
orbit21                 orbit21  0.088322294
orbit66                 orbit66  0.079834623
AP                           AP  0.057573773
upto_third           upto_third  0.055976469
orbit67                 orbit67  0.053756628
bigcom18               bigcom18  0.037072076
selfinter             selfinter  0.032053983
membership_s33   membership_s33  0.024777682
membership_s26   membership_s26  0.023418642
orbit7                   orbit7  0.019708033
orbit20                 orbit20  0.019335597
coreness               coreness  0.019013467
bigcom33               bigcom33  0.017858380
orbit57                 orbit57  0.015490016
evcent                   evcent  0.009647102
upto_second         upto_second  0.004798561
membership_s10   membership_s10  0.002812150
bigcom4                 bigcom4  0.002684235
membership_s38   membership_s38  0.002386087
orbit71                 orbit71  0.001894452
orbit0                   orbit0  0.000000000
orbit3                   orbit3  0.000000000
orbit8                   orbit8  0.000000000
orbit14                 orbit14  0.000000000
orbit34                 orbit34  0.000000000
orbit72                 orbit72  0.000000000
eccrad                   eccrad  0.000000000
first                     first  0.000000000
bigcom1                 bigcom1  0.000000000
bigcom3                 bigcom3  0.000000000
bigcom5                 bigcom5  0.000000000
bigcom6                 bigcom6  0.000000000
bigcom8                 bigcom8  0.000000000
bigcom9                 bigcom9  0.000000000
bigcom10               bigcom10  0.000000000
bigcom11               bigcom11  0.000000000
bigcom12               bigcom12  0.000000000
bigcom13               bigcom13  0.000000000
bigcom14               bigcom14  0.000000000
bigcom15               bigcom15  0.000000000
bigcom16               bigcom16  0.000000000
bigcom17               bigcom17  0.000000000
bigcom21               bigcom21  0.000000000
bigcom22               bigcom22  0.000000000
bigcom23               bigcom23  0.000000000
bigcom24               bigcom24  0.000000000
bigcom26               bigcom26  0.000000000
bigcom27               bigcom27  0.000000000
bigcom29               bigcom29  0.000000000
bigcom31               bigcom31  0.000000000
bigcom34               bigcom34  0.000000000
bigcom35               bigcom35  0.000000000
bigcom36               bigcom36  0.000000000
bigcom39               bigcom39  0.000000000
bigcom40               bigcom40  0.000000000
bigcom43               bigcom43  0.000000000
bigcom46               bigcom46  0.000000000
bigcom48               bigcom48  0.000000000
bigcom49               bigcom49  0.000000000
bigcom50               bigcom50  0.000000000
bigcom52               bigcom52  0.000000000
bigcom54               bigcom54  0.000000000
bigcom56               bigcom56  0.000000000
bigcom57               bigcom57  0.000000000
bigcom58               bigcom58  0.000000000
bigcom62               bigcom62  0.000000000
bigcom63               bigcom63  0.000000000
bigcom64               bigcom64  0.000000000
bigcom65               bigcom65  0.000000000
bigcom66               bigcom66  0.000000000
bigcom68               bigcom68  0.000000000
bigcom69               bigcom69  0.000000000
bigcom70               bigcom70  0.000000000
bigcom71               bigcom71  0.000000000
bigcom72               bigcom72  0.000000000
bigcom77               bigcom77  0.000000000
bigcom79               bigcom79  0.000000000
bigcom80               bigcom80  0.000000000
bigcom82               bigcom82  0.000000000
bigcom83               bigcom83  0.000000000
bigcom86               bigcom86  0.000000000
bigcom87               bigcom87  0.000000000
bigcom88               bigcom88  0.000000000
bigcom90               bigcom90  0.000000000
bigcom92               bigcom92  0.000000000
bigcom94               bigcom94  0.000000000
bigcom96               bigcom96  0.000000000
bigcom98               bigcom98  0.000000000
bigcom99               bigcom99  0.000000000
bigcom100             bigcom100  0.000000000
bigcom102             bigcom102  0.000000000
bigcom103             bigcom103  0.000000000
bigcom104             bigcom104  0.000000000
bigcom107             bigcom107  0.000000000
bigcom108             bigcom108  0.000000000
bigcom109             bigcom109  0.000000000
bigcom110             bigcom110  0.000000000
bigcom125             bigcom125  0.000000000
bigcom133             bigcom133  0.000000000
bigcom141             bigcom141  0.000000000
bigcom142             bigcom142  0.000000000
bigcom143             bigcom143  0.000000000
bigcom145             bigcom145  0.000000000
bigcom158             bigcom158  0.000000000
bigcom162             bigcom162  0.000000000
bigcom177             bigcom177  0.000000000
bigcom194             bigcom194  0.000000000
bigcom208             bigcom208  0.000000000
bigcom220             bigcom220  0.000000000
bigcom227             bigcom227  0.000000000
bigcom229             bigcom229  0.000000000
bigcom247             bigcom247  0.000000000
bigcom252             bigcom252  0.000000000
bigcom255             bigcom255  0.000000000
bigcom258             bigcom258  0.000000000
bigcom266             bigcom266  0.000000000
bigcom269             bigcom269  0.000000000
bigcom273             bigcom273  0.000000000
bigcom274             bigcom274  0.000000000
bigcom276             bigcom276  0.000000000
bigcom284             bigcom284  0.000000000
bigcom290             bigcom290  0.000000000
bigcom292             bigcom292  0.000000000
bigcom294             bigcom294  0.000000000
bigcom295             bigcom295  0.000000000
bigcom296             bigcom296  0.000000000
bigcom297             bigcom297  0.000000000
bigcom302             bigcom302  0.000000000
bigcom303             bigcom303  0.000000000
bigcom307             bigcom307  0.000000000
bigcom311             bigcom311  0.000000000
bigcom313             bigcom313  0.000000000
bigcom318             bigcom318  0.000000000
bigcom326             bigcom326  0.000000000
bigcom332             bigcom332  0.000000000
bigcom340             bigcom340  0.000000000
bigcom341             bigcom341  0.000000000
bigcom345             bigcom345  0.000000000
bigcom347             bigcom347  0.000000000
bigcom360             bigcom360  0.000000000
bigcom365             bigcom365  0.000000000
bigcom366             bigcom366  0.000000000
bigcom370             bigcom370  0.000000000
bigcom387             bigcom387  0.000000000
bigcom390             bigcom390  0.000000000
bigcom398             bigcom398  0.000000000
bigcom408             bigcom408  0.000000000
bigcom417             bigcom417  0.000000000
bigcom419             bigcom419  0.000000000
bigcom424             bigcom424  0.000000000
bigcom441             bigcom441  0.000000000
bigcom445             bigcom445  0.000000000
bigcom468             bigcom468  0.000000000
membership_s1     membership_s1  0.000000000
membership_s3     membership_s3  0.000000000
membership_s5     membership_s5  0.000000000
membership_s6     membership_s6  0.000000000
membership_s7     membership_s7  0.000000000
membership_s8     membership_s8  0.000000000
membership_s9     membership_s9  0.000000000
membership_s11   membership_s11  0.000000000
membership_s13   membership_s13  0.000000000
membership_s14   membership_s14  0.000000000
membership_s17   membership_s17  0.000000000
membership_s18   membership_s18  0.000000000
membership_s19   membership_s19  0.000000000
membership_s20   membership_s20  0.000000000
membership_s22   membership_s22  0.000000000
membership_s23   membership_s23  0.000000000
membership_s24   membership_s24  0.000000000
membership_s25   membership_s25  0.000000000
membership_s27   membership_s27  0.000000000
membership_s28   membership_s28  0.000000000
membership_s30   membership_s30  0.000000000
membership_s31   membership_s31  0.000000000
membership_s32   membership_s32  0.000000000
membership_s34   membership_s34  0.000000000
membership_s35   membership_s35  0.000000000
membership_s36   membership_s36  0.000000000
membership_s37   membership_s37  0.000000000
[1] "Dataset: high_C Model RF, run: 4 of 5 2015-06-08 11:43:09"
     |      Out-of-bag   |
Tree |      MSE  %Var(y) |
   1 |   0.1524   184.82 |
   2 |   0.1287   156.05 |
   3 |   0.1153   139.76 |
   4 |   0.1333   161.64 |
   5 |   0.1221   148.00 |
   6 |   0.1156   140.16 |
   7 |   0.1125   136.40 |
   8 |   0.1121   135.88 |
   9 |    0.108   130.97 |
  10 |   0.1073   130.04 |
  11 |    0.101   122.41 |
  12 |   0.0926   112.27 |
  13 |  0.09062   109.87 |
  14 |  0.09085   110.15 |
  15 |  0.08949   108.50 |
  16 |  0.08781   106.46 |
  17 |   0.0849   102.94 |
  18 |  0.08401   101.86 |
  19 |  0.08452   102.47 |
  20 |  0.08454   102.50 |
  21 |  0.08369   101.47 |
  22 |  0.08291   100.52 |
  23 |  0.08188    99.27 |
  24 |   0.0805    97.60 |
  25 |  0.08029    97.34 |
  26 |  0.08062    97.75 |
  27 |  0.08056    97.67 |
  28 |  0.08115    98.39 |
  29 |  0.08044    97.53 |
  30 |  0.08069    97.83 |
  31 |  0.08045    97.54 |
  32 |  0.08108    98.31 |
  33 |  0.08116    98.40 |
  34 |  0.08036    97.43 |
  35 |   0.0798    96.75 |
  36 |  0.07967    96.59 |
  37 |  0.07835    95.00 |
  38 |  0.07847    95.14 |
  39 |  0.07807    94.66 |
  40 |  0.07848    95.15 |
  41 |  0.07836    95.01 |
  42 |  0.07839    95.05 |
  43 |  0.07778    94.30 |
  44 |  0.07748    93.93 |
  45 |  0.07806    94.64 |
  46 |  0.07792    94.47 |
  47 |   0.0778    94.32 |
  48 |  0.07802    94.60 |
  49 |  0.07813    94.73 |
  50 |  0.07823    94.85 |
  51 |  0.07824    94.86 |
  52 |  0.07779    94.32 |
  53 |  0.07722    93.62 |
  54 |  0.07689    93.22 |
  55 |  0.07681    93.13 |
  56 |  0.07658    92.84 |
  57 |  0.07688    93.21 |
  58 |  0.07658    92.85 |
  59 |  0.07672    93.02 |
  60 |  0.07701    93.37 |
  61 |  0.07719    93.59 |
  62 |  0.07698    93.33 |
  63 |  0.07673    93.03 |
  64 |   0.0767    92.99 |
  65 |  0.07645    92.69 |
  66 |  0.07625    92.45 |
  67 |  0.07635    92.56 |
  68 |  0.07612    92.28 |
  69 |  0.07586    91.97 |
  70 |  0.07566    91.73 |
  71 |  0.07614    92.32 |
  72 |  0.07634    92.56 |
  73 |  0.07613    92.30 |
  74 |  0.07609    92.25 |
  75 |  0.07583    91.93 |
  76 |  0.07606    92.22 |
  77 |  0.07629    92.50 |
  78 |  0.07619    92.37 |
  79 |  0.07589    92.01 |
  80 |  0.07585    91.96 |
  81 |  0.07594    92.07 |
  82 |  0.07605    92.20 |
  83 |  0.07603    92.18 |
  84 |  0.07602    92.17 |
  85 |  0.07635    92.57 |
  86 |  0.07639    92.61 |
  87 |  0.07643    92.67 |
  88 |   0.0765    92.75 |
  89 |  0.07636    92.57 |
  90 |  0.07617    92.36 |
  91 |  0.07635    92.56 |
  92 |  0.07644    92.68 |
  93 |  0.07633    92.55 |
  94 |  0.07636    92.57 |
  95 |  0.07646    92.70 |
  96 |   0.0765    92.75 |
  97 |  0.07645    92.69 |
  98 |  0.07609    92.25 |
  99 |  0.07606    92.21 |
 100 |  0.07633    92.55 |
[1] "Random Forest variable coefficients"
                      %IncMSE IncNodePurity
graph5           2.129872e-03  1.274439e-01
graph6           1.300145e-03  1.232391e-01
graph7           2.977584e-04  6.560618e-02
graph8           2.334140e-04  6.633561e-02
graph9           2.032703e-03  1.658782e-01
graph10          2.232724e-03  5.631571e-02
graph11          3.918944e-04  2.562931e-01
graph12          1.528745e-03  8.594712e-02
graph13          3.525099e-04  1.685152e-01
graph14          2.291505e-03  2.035413e-01
graph15          1.774229e-03  1.325726e-01
graph16          2.543311e-04  1.623274e-01
graph17          2.151768e-03  1.330772e-01
graph18          1.449929e-03  2.114596e-01
graph19          2.621760e-03  2.251572e-01
graph20          2.027730e-03  3.279185e-01
graph21          2.702025e-03  2.524719e-01
graph22          3.262588e-03  2.291806e-01
graph23          1.966024e-03  2.805331e-01
graph24          1.527709e-03  1.149039e-01
graph25          4.934585e-03  2.589755e-01
graph26          2.857143e-05  1.064891e-02
graph27          7.065364e-04  4.701755e-02
graph28          3.262698e-04  7.510914e-02
graph29         -1.242667e-04  3.402381e-02
orbit0           1.462001e-03  2.139482e-01
orbit1           1.335344e-03  1.314155e-01
orbit2           2.691998e-03  2.545199e-01
orbit3           7.527853e-07  9.032947e-02
orbit4           6.901807e-04  1.715630e-01
orbit5           5.616266e-04  1.364324e-01
orbit6           5.199192e-04  1.304205e-01
orbit7           2.383754e-03  1.229636e-01
orbit8           6.160020e-04  1.003821e-01
orbit9           1.129672e-03  1.564735e-01
orbit10          1.675762e-03  1.277737e-01
orbit11          1.004975e-03  1.908068e-01
orbit12          6.839717e-04  1.131845e-01
orbit13          1.928901e-03  1.767591e-01
orbit14          1.167815e-03  1.315195e-01
orbit15          1.414295e-03  1.400023e-01
orbit16          4.797968e-03  3.173185e-01
orbit17          1.543210e-04  6.622756e-02
orbit18          5.094740e-03  4.134944e-01
orbit19          2.855461e-04  8.706581e-02
orbit20          2.382450e-03  1.635236e-01
orbit21          3.557554e-03  1.468469e-01
orbit22          1.163954e-03  1.053304e-01
orbit23          7.752526e-05  8.685220e-02
orbit24          3.025923e-04  1.031415e-01
orbit25          4.396188e-03  2.728732e-01
orbit26          5.839597e-04  1.248354e-01
orbit27          1.880903e-03  1.810422e-01
orbit28          9.337819e-04  1.444389e-01
orbit29          5.327413e-04  1.092939e-01
orbit30          1.449290e-03  7.119238e-02
orbit31          3.072532e-04  1.404448e-01
orbit32          2.243649e-03  2.759418e-01
orbit33          2.840827e-03  2.452839e-01
orbit34          1.278544e-03  9.230626e-02
orbit35          4.797983e-04  1.672321e-01
orbit36          5.288728e-03  2.372254e-01
orbit37          3.628691e-04  9.592251e-02
orbit38          3.093996e-03  1.947844e-01
orbit39          8.187012e-04  2.227584e-01
orbit40          1.898471e-03  1.907961e-01
orbit41          3.111983e-03  9.227355e-02
orbit42          3.693999e-03  5.548572e-02
orbit43          3.442503e-04  1.418065e-01
orbit44          7.213666e-04  1.787340e-01
orbit45          3.276011e-03  3.347502e-01
orbit46          5.415779e-04  1.307634e-01
orbit47          1.312881e-03  1.310594e-01
orbit48          4.385068e-04  1.100405e-01
orbit49          1.277816e-03  2.776617e-01
orbit50          9.294993e-04  3.352488e-01
orbit51          9.812239e-04  7.559140e-02
orbit52          2.898932e-03  2.938813e-01
orbit53          7.692079e-04  1.264407e-01
orbit54          1.728314e-03  1.948096e-01
orbit55          6.095287e-03  1.593679e-01
orbit56          5.670901e-03  8.256417e-01
orbit57          9.246910e-04  1.336921e-01
orbit58          9.237003e-04  7.565535e-02
orbit59          2.559152e-04  3.733483e-02
orbit60          1.162830e-04  5.160714e-02
orbit61          8.386393e-04  1.485109e-01
orbit62          3.699777e-03  9.287105e-02
orbit63          2.001243e-03  2.238811e-01
orbit64          1.399854e-03  1.587845e-01
orbit65          3.964038e-03  4.214667e-01
orbit66          9.245319e-05  5.773794e-02
orbit67          6.626506e-04  4.706838e-02
orbit68          4.190290e-04  3.094801e-02
orbit69          4.541246e-04  4.991908e-02
orbit70         -1.008268e-06  7.386005e-02
orbit71          2.838113e-04  4.656892e-02
orbit72          0.000000e+00  1.110223e-18
AP               0.000000e+00  1.513373e-16
bet              1.243428e-03  2.040673e-01
ecc              0.000000e+00  9.131584e-17
eccrad          -6.578947e-05  1.432540e-02
close            5.110258e-04  7.865221e-02
constraint       1.050500e-03  1.309029e-01
coreness        -1.176471e-04  1.746032e-02
knn              9.233815e-04  2.519158e-01
hubscore         1.212373e-03  9.212747e-02
pagerank        -2.557111e-04  3.138723e-01
trans            6.803797e-04  3.109287e-01
first            7.569422e-04  2.629581e-01
second           2.259011e-03  7.157623e-02
third            2.206340e-03  4.263248e-01
fourth           1.420920e-03  3.394246e-01
fifth            4.424558e-03  2.505993e-01
sixth            2.173858e-03  3.218788e-01
selfinter       -2.621560e-04  1.383806e-01
V1               1.466397e-03  5.600463e-01
V2               7.660655e-04  4.020240e-01
evcent           6.260601e-03  1.681304e-01
upto_second      2.533718e-04  3.340283e-02
upto_third       1.553487e-03  1.453212e-01
upto_fourth      2.180452e-03  2.209244e-01
upto_fifth       1.923955e-03  3.432615e-01
upto_sixth       5.501643e-05  1.450345e-01
ratio1           4.740268e-04  2.151079e-01
ratio2           1.406726e-03  2.454023e-01
ratio3           9.891426e-04  1.318251e-01
ratio4           1.803109e-03  1.126146e+00
ratio5           1.343839e-03  6.435326e-01
ratio6           1.855540e-03  2.338997e-01
walktrap_vertex  1.169406e-03  7.682446e-01
bigcom1          1.829268e-04  1.333333e-02
bigcom2          2.198759e-05  2.374860e-01
bigcom3          0.000000e+00  0.000000e+00
bigcom4          0.000000e+00  2.775558e-19
bigcom5          0.000000e+00  0.000000e+00
bigcom6          0.000000e+00  0.000000e+00
bigcom8          0.000000e+00  0.000000e+00
bigcom9          0.000000e+00  0.000000e+00
bigcom10         0.000000e+00  0.000000e+00
bigcom11         0.000000e+00  0.000000e+00
bigcom12         0.000000e+00  0.000000e+00
bigcom13         0.000000e+00  0.000000e+00
bigcom14         0.000000e+00  0.000000e+00
bigcom15         0.000000e+00  0.000000e+00
bigcom16         0.000000e+00  0.000000e+00
bigcom17         0.000000e+00  0.000000e+00
bigcom18         1.511209e-04  9.166855e-02
bigcom21         0.000000e+00  0.000000e+00
bigcom22         0.000000e+00  0.000000e+00
bigcom23         0.000000e+00  0.000000e+00
bigcom24         0.000000e+00  0.000000e+00
bigcom25         2.506313e-04  1.548612e-01
bigcom26         0.000000e+00  0.000000e+00
bigcom27         0.000000e+00  0.000000e+00
bigcom29         0.000000e+00  0.000000e+00
bigcom31         0.000000e+00  0.000000e+00
bigcom33         0.000000e+00  7.756410e-03
bigcom34         0.000000e+00  0.000000e+00
bigcom35         0.000000e+00  0.000000e+00
bigcom36         0.000000e+00  0.000000e+00
bigcom39         0.000000e+00  0.000000e+00
bigcom40         0.000000e+00  0.000000e+00
bigcom43         0.000000e+00  0.000000e+00
bigcom46         0.000000e+00  0.000000e+00
bigcom48         0.000000e+00  0.000000e+00
bigcom49         0.000000e+00  0.000000e+00
bigcom50         0.000000e+00  0.000000e+00
bigcom52         0.000000e+00  0.000000e+00
bigcom54         0.000000e+00  0.000000e+00
bigcom56         0.000000e+00  0.000000e+00
bigcom57         0.000000e+00  0.000000e+00
bigcom58         0.000000e+00  0.000000e+00
bigcom62         0.000000e+00  0.000000e+00
bigcom63         0.000000e+00  0.000000e+00
bigcom64         0.000000e+00  0.000000e+00
bigcom65         0.000000e+00  0.000000e+00
bigcom66         0.000000e+00  0.000000e+00
bigcom68         0.000000e+00  0.000000e+00
bigcom69         0.000000e+00  0.000000e+00
bigcom70         0.000000e+00  0.000000e+00
bigcom71         0.000000e+00  0.000000e+00
bigcom72         0.000000e+00  0.000000e+00
bigcom77         0.000000e+00  0.000000e+00
bigcom79         0.000000e+00  0.000000e+00
bigcom80         0.000000e+00  0.000000e+00
bigcom82         0.000000e+00  0.000000e+00
bigcom83         0.000000e+00  0.000000e+00
bigcom86         0.000000e+00  0.000000e+00
bigcom87         0.000000e+00  0.000000e+00
bigcom88         0.000000e+00  0.000000e+00
bigcom90         0.000000e+00  0.000000e+00
bigcom92         0.000000e+00  0.000000e+00
bigcom94         0.000000e+00  0.000000e+00
bigcom96         0.000000e+00  0.000000e+00
bigcom98         0.000000e+00  0.000000e+00
bigcom99         0.000000e+00  0.000000e+00
bigcom100        0.000000e+00  0.000000e+00
bigcom102        0.000000e+00  0.000000e+00
bigcom103        0.000000e+00  0.000000e+00
bigcom104        0.000000e+00  0.000000e+00
bigcom107        0.000000e+00  0.000000e+00
bigcom108        0.000000e+00  0.000000e+00
bigcom109        0.000000e+00  0.000000e+00
bigcom110        0.000000e+00  0.000000e+00
bigcom125        0.000000e+00  0.000000e+00
bigcom133        0.000000e+00  0.000000e+00
bigcom141        0.000000e+00  0.000000e+00
bigcom142        0.000000e+00  0.000000e+00
bigcom143        0.000000e+00  0.000000e+00
bigcom145        0.000000e+00  0.000000e+00
bigcom158        0.000000e+00  0.000000e+00
bigcom162        0.000000e+00  0.000000e+00
bigcom177        0.000000e+00  0.000000e+00
bigcom194        0.000000e+00  0.000000e+00
bigcom208        0.000000e+00  0.000000e+00
bigcom220        0.000000e+00  0.000000e+00
bigcom227        0.000000e+00  0.000000e+00
bigcom229        0.000000e+00  0.000000e+00
bigcom247        0.000000e+00  0.000000e+00
bigcom252        0.000000e+00  0.000000e+00
bigcom255        0.000000e+00  0.000000e+00
bigcom258        0.000000e+00  0.000000e+00
bigcom266        0.000000e+00  0.000000e+00
bigcom269        0.000000e+00  0.000000e+00
bigcom273        0.000000e+00  0.000000e+00
bigcom274        0.000000e+00  0.000000e+00
bigcom276        0.000000e+00  0.000000e+00
bigcom284        0.000000e+00  0.000000e+00
bigcom290        0.000000e+00  0.000000e+00
bigcom292        0.000000e+00  0.000000e+00
bigcom294        0.000000e+00  0.000000e+00
bigcom295        0.000000e+00  0.000000e+00
bigcom296        0.000000e+00  0.000000e+00
bigcom297        0.000000e+00  0.000000e+00
bigcom302        0.000000e+00  0.000000e+00
bigcom303        0.000000e+00  0.000000e+00
bigcom307        0.000000e+00  0.000000e+00
bigcom311        0.000000e+00  0.000000e+00
bigcom313        0.000000e+00  0.000000e+00
bigcom318        0.000000e+00  0.000000e+00
bigcom326        0.000000e+00  0.000000e+00
bigcom332        0.000000e+00  0.000000e+00
bigcom340        0.000000e+00  0.000000e+00
bigcom341        0.000000e+00  0.000000e+00
bigcom345        0.000000e+00  0.000000e+00
bigcom347        0.000000e+00  0.000000e+00
bigcom360        0.000000e+00  0.000000e+00
bigcom365        0.000000e+00  0.000000e+00
bigcom366        0.000000e+00  0.000000e+00
bigcom370        0.000000e+00  0.000000e+00
bigcom387        0.000000e+00  0.000000e+00
bigcom390        0.000000e+00  0.000000e+00
bigcom398        0.000000e+00  0.000000e+00
bigcom408        0.000000e+00  0.000000e+00
bigcom417        0.000000e+00  0.000000e+00
bigcom419        0.000000e+00  0.000000e+00
bigcom424        0.000000e+00  0.000000e+00
bigcom441        0.000000e+00  0.000000e+00
bigcom445        0.000000e+00  0.000000e+00
bigcom468        0.000000e+00  0.000000e+00
spin_vertex      5.231580e-04  5.642085e-01
membership_s1    0.000000e+00  0.000000e+00
membership_s3    0.000000e+00  0.000000e+00
membership_s4    2.983478e-04  2.496619e-01
membership_s5    0.000000e+00  0.000000e+00
membership_s6    0.000000e+00  0.000000e+00
membership_s7    0.000000e+00  0.000000e+00
membership_s8    1.829268e-04  3.189896e-02
membership_s9    0.000000e+00  0.000000e+00
membership_s10   0.000000e+00  4.163336e-19
membership_s11   0.000000e+00  0.000000e+00
membership_s12   2.754221e-04  1.697534e-01
membership_s13   0.000000e+00  0.000000e+00
membership_s14   0.000000e+00  0.000000e+00
membership_s16   1.778140e-02  3.888737e+00
membership_s17   0.000000e+00  0.000000e+00
membership_s18   0.000000e+00  0.000000e+00
membership_s19   0.000000e+00  0.000000e+00
membership_s20   0.000000e+00  2.775558e-19
membership_s21  -1.449574e-04  5.769991e-02
membership_s22   0.000000e+00  0.000000e+00
membership_s23   0.000000e+00  2.775558e-19
membership_s24   0.000000e+00  0.000000e+00
membership_s25   0.000000e+00  0.000000e+00
membership_s26   6.329114e-05  3.285581e-02
membership_s27   0.000000e+00  0.000000e+00
membership_s28   0.000000e+00  0.000000e+00
membership_s30   0.000000e+00  0.000000e+00
membership_s31   0.000000e+00  6.938894e-19
membership_s32   0.000000e+00  0.000000e+00
membership_s33  -6.097561e-05  3.907692e-02
membership_s34   0.000000e+00  0.000000e+00
membership_s35   0.000000e+00  0.000000e+00
membership_s36   0.000000e+00  0.000000e+00
membership_s37   0.000000e+00  0.000000e+00
membership_s38   1.162791e-04  8.571429e-03
adhesion         1.574872e-03  5.420470e-01
cohesion         3.423790e-03  8.136541e-01
inner            6.381761e-04  7.265105e-01
outer            1.806675e-03  1.210905e+00
ioratio          5.643001e-03  8.692381e-01
comsize          6.947221e-04  6.305832e-01
[1] "Dataset: high_C Model GLM, run: 4 of 5 2015-06-08 11:43:13"
[1] "glmnet variable coefficients"
                     [,1]          [,2]
(Intercept)     -2.305021 -4.733682e+03
graph0           0.000000  4.281242e-04
graph1           0.000000 -1.673670e-06
graph2           0.000000 -1.029292e-02
graph3           0.000000  1.193489e-06
graph4           0.000000 -1.667094e-06
graph5           0.000000  0.000000e+00
graph6           0.000000 -2.143804e-05
graph7           0.000000  2.893698e-04
graph8           0.000000 -1.426561e-03
graph9           0.000000  6.499339e-08
graph10          0.000000 -3.769795e-10
graph11          0.000000 -7.687386e-09
graph12          0.000000 -8.483553e-08
graph13          0.000000 -6.577963e-07
graph14          0.000000  0.000000e+00
graph15          0.000000  5.509953e-06
graph16          0.000000  4.100523e-07
graph17          0.000000  1.195431e-06
graph18          0.000000 -5.639343e-05
graph19          0.000000  1.022691e-05
graph20          0.000000 -2.847733e-06
graph21          0.000000 -5.222513e-06
graph22          0.000000 -4.158757e-06
graph23          0.000000  9.258768e-08
graph24          0.000000 -1.053385e-06
graph25          0.000000 -1.513202e-05
graph26          0.000000 -9.399861e-05
graph27          0.000000  1.986188e-05
graph28          0.000000 -1.273883e-04
graph29          0.000000  3.650878e-04
orbit0           0.000000  1.587003e-04
orbit1           0.000000  4.750504e-04
orbit2           0.000000 -5.044071e-05
orbit3           0.000000 -1.012471e-02
orbit4           0.000000  7.779924e-06
orbit5           0.000000  1.274059e-06
orbit6           0.000000 -1.432518e-05
orbit7           0.000000 -1.301537e-06
orbit8           0.000000  0.000000e+00
orbit9           0.000000  3.216060e-05
orbit10          0.000000 -1.159076e-04
orbit11          0.000000  0.000000e+00
orbit12          0.000000 -3.701424e-04
orbit13          0.000000  5.023032e-04
orbit14          0.000000 -1.480323e-03
orbit15          0.000000 -2.097818e-06
orbit16          0.000000  6.570197e-08
orbit17          0.000000  1.338414e-06
orbit18          0.000000 -8.452727e-07
orbit19          0.000000  1.194064e-07
orbit20          0.000000  5.698098e-08
orbit21          0.000000 -3.137632e-09
orbit22          0.000000  2.688105e-07
orbit23          0.000000 -1.962217e-08
orbit24          0.000000  1.518571e-05
orbit25          0.000000  9.427869e-06
orbit26          0.000000 -6.211568e-07
orbit27          0.000000 -3.091764e-05
orbit28          0.000000 -6.793320e-06
orbit29          0.000000 -1.489077e-06
orbit30          0.000000 -2.684573e-07
orbit31          0.000000 -9.106124e-06
orbit32          0.000000 -1.886333e-06
orbit33          0.000000  4.591328e-07
orbit34          0.000000  6.394266e-06
orbit35          0.000000  6.302955e-07
orbit36          0.000000  1.085960e-06
orbit37          0.000000 -2.997755e-06
orbit38          0.000000  1.994462e-06
orbit39          0.000000  6.652650e-06
orbit40          0.000000  7.181173e-06
orbit41          0.000000  4.237218e-06
orbit42          0.000000  1.040987e-06
orbit43          0.000000 -2.841107e-04
orbit44          0.000000  8.344151e-06
orbit45          0.000000  2.153429e-04
orbit46          0.000000 -1.928776e-05
orbit47          0.000000  1.231066e-05
orbit48          0.000000  2.821061e-05
orbit49          0.000000 -3.796426e-06
orbit50          0.000000 -2.687115e-06
orbit51          0.000000  2.761395e-05
orbit52          0.000000  2.947182e-04
orbit53          0.000000 -6.319296e-05
orbit54          0.000000 -8.446784e-05
orbit55          0.000000 -2.115046e-06
orbit56          0.000000  7.437862e-04
orbit57          0.000000 -1.563866e-05
orbit58          0.000000  2.948989e-05
orbit59          0.000000 -2.536246e-04
orbit60          0.000000 -3.431948e-05
orbit61          0.000000  1.106345e-04
orbit62          0.000000 -1.188683e-03
orbit63          0.000000  2.824622e-05
orbit64          0.000000 -1.758127e-04
orbit65          0.000000 -3.077165e-03
orbit66          0.000000 -5.773208e-05
orbit67          0.000000 -1.506936e-04
orbit68          0.000000  0.000000e+00
orbit69          0.000000  1.918308e-03
orbit70          0.000000  2.721545e-03
orbit71          0.000000 -5.184536e-04
orbit72          0.000000  3.699459e-04
AP               0.000000 -2.834031e-01
bet              0.000000  4.543811e-07
ecc              0.000000 -8.235191e-02
eccrad           0.000000 -5.326221e-01
close            0.000000  1.184433e+01
constraint       0.000000  8.313694e+01
coreness         0.000000  1.958312e-01
knn              0.000000 -3.359433e-02
hubscore         0.000000 -3.372016e+00
pagerank         0.000000 -1.612773e+00
trans            0.000000 -8.184527e-01
first            0.000000  1.418240e-04
second           0.000000 -2.266868e-04
third            0.000000  1.783491e-04
fourth           0.000000 -1.239377e-05
fifth            0.000000 -2.908607e-04
sixth            0.000000  2.388633e-02
selfinter        0.000000 -4.596800e-01
V1               0.000000 -5.491261e+00
V2               0.000000 -8.143753e+00
evcent           0.000000 -4.368158e+00
upto_second      0.000000 -1.933580e-04
upto_third       0.000000  0.000000e+00
upto_fourth      0.000000  1.355492e-04
upto_fifth       0.000000 -3.650394e-03
upto_sixth       0.000000  4.329820e-01
ratio1           0.000000 -1.748927e-02
ratio2           0.000000 -1.913207e-02
ratio3           0.000000 -1.451059e+00
ratio4           0.000000  6.724697e+00
ratio5           0.000000  3.004593e+00
ratio6           0.000000 -4.986373e-01
walktrap_vertex  0.000000  2.545016e+00
bigcom1          0.000000  1.748562e+00
bigcom2          0.000000  1.725234e-01
bigcom3          0.000000 -2.685499e+00
bigcom4          0.000000  1.257706e-01
bigcom5          0.000000  0.000000e+00
bigcom6          0.000000 -1.160166e-01
bigcom8          0.000000  0.000000e+00
bigcom9          0.000000 -1.228109e+00
bigcom10         0.000000 -7.059488e-01
bigcom11         0.000000  0.000000e+00
bigcom12         0.000000 -2.664079e-01
bigcom13         0.000000  0.000000e+00
bigcom14         0.000000  0.000000e+00
bigcom15         0.000000  0.000000e+00
bigcom16         0.000000  0.000000e+00
bigcom17         0.000000  0.000000e+00
bigcom18         0.000000  5.319435e+00
bigcom21         0.000000  0.000000e+00
bigcom22         0.000000  0.000000e+00
bigcom23         0.000000  0.000000e+00
bigcom24         0.000000  0.000000e+00
bigcom25         0.000000 -2.922358e+00
bigcom26         0.000000  0.000000e+00
bigcom27         0.000000  0.000000e+00
bigcom29         0.000000  0.000000e+00
bigcom31         0.000000  0.000000e+00
bigcom33         0.000000 -1.217043e-01
bigcom34         0.000000 -9.923019e-02
bigcom35         0.000000  0.000000e+00
bigcom36         0.000000  0.000000e+00
bigcom39         0.000000  0.000000e+00
bigcom40         0.000000  0.000000e+00
bigcom43         0.000000  0.000000e+00
bigcom46         0.000000  0.000000e+00
bigcom48         0.000000 -1.085244e+00
bigcom49         0.000000  0.000000e+00
bigcom50         0.000000  0.000000e+00
bigcom52         0.000000  0.000000e+00
bigcom54         0.000000  0.000000e+00
bigcom56         0.000000 -8.908204e-02
bigcom57         0.000000 -1.020462e+00
bigcom58         0.000000  0.000000e+00
bigcom62         0.000000  0.000000e+00
bigcom63         0.000000  0.000000e+00
bigcom64         0.000000  0.000000e+00
bigcom65         0.000000  0.000000e+00
bigcom66         0.000000  0.000000e+00
bigcom68         0.000000  0.000000e+00
bigcom69         0.000000  0.000000e+00
bigcom70         0.000000  0.000000e+00
bigcom71         0.000000  0.000000e+00
bigcom72         0.000000  0.000000e+00
bigcom77         0.000000  0.000000e+00
bigcom79         0.000000  0.000000e+00
bigcom80         0.000000  0.000000e+00
bigcom82         0.000000  0.000000e+00
bigcom83         0.000000  0.000000e+00
bigcom86         0.000000  0.000000e+00
bigcom87         0.000000  0.000000e+00
bigcom88         0.000000  0.000000e+00
bigcom90         0.000000  0.000000e+00
bigcom92         0.000000  0.000000e+00
bigcom94         0.000000  0.000000e+00
bigcom96         0.000000  0.000000e+00
bigcom98         0.000000  0.000000e+00
bigcom99         0.000000  0.000000e+00
bigcom100        0.000000  0.000000e+00
bigcom102        0.000000  0.000000e+00
bigcom103        0.000000  0.000000e+00
bigcom104        0.000000  0.000000e+00
bigcom107        0.000000  0.000000e+00
bigcom108        0.000000  0.000000e+00
bigcom109        0.000000  0.000000e+00
bigcom110        0.000000  0.000000e+00
bigcom125        0.000000  0.000000e+00
bigcom133        0.000000  0.000000e+00
bigcom141        0.000000  0.000000e+00
bigcom142        0.000000  0.000000e+00
bigcom143        0.000000  0.000000e+00
bigcom145        0.000000  0.000000e+00
bigcom158        0.000000 -4.473238e-01
bigcom162        0.000000  0.000000e+00
bigcom177        0.000000  0.000000e+00
bigcom194        0.000000  0.000000e+00
bigcom208        0.000000  0.000000e+00
bigcom220        0.000000  0.000000e+00
bigcom227        0.000000  0.000000e+00
bigcom229        0.000000  0.000000e+00
bigcom247        0.000000  0.000000e+00
bigcom252        0.000000  0.000000e+00
bigcom255        0.000000  0.000000e+00
bigcom258        0.000000  0.000000e+00
bigcom266        0.000000  0.000000e+00
bigcom269        0.000000  0.000000e+00
bigcom273        0.000000  0.000000e+00
bigcom274        0.000000  0.000000e+00
bigcom276        0.000000  0.000000e+00
bigcom284        0.000000  0.000000e+00
bigcom290        0.000000  0.000000e+00
bigcom292        0.000000  0.000000e+00
bigcom294        0.000000  0.000000e+00
bigcom295        0.000000  0.000000e+00
bigcom296        0.000000  0.000000e+00
bigcom297        0.000000  0.000000e+00
bigcom302        0.000000  0.000000e+00
bigcom303        0.000000  0.000000e+00
bigcom307        0.000000  0.000000e+00
bigcom311        0.000000  0.000000e+00
bigcom313        0.000000  0.000000e+00
bigcom318        0.000000  0.000000e+00
bigcom326        0.000000  0.000000e+00
bigcom332        0.000000  0.000000e+00
bigcom340        0.000000  0.000000e+00
bigcom341        0.000000  0.000000e+00
bigcom345        0.000000  0.000000e+00
bigcom347        0.000000  0.000000e+00
bigcom360        0.000000  0.000000e+00
bigcom365        0.000000  0.000000e+00
bigcom366        0.000000  0.000000e+00
bigcom370        0.000000  0.000000e+00
bigcom387        0.000000  0.000000e+00
bigcom390        0.000000  0.000000e+00
bigcom398        0.000000  0.000000e+00
bigcom408        0.000000  0.000000e+00
bigcom417        0.000000  0.000000e+00
bigcom419        0.000000  0.000000e+00
bigcom424        0.000000  0.000000e+00
bigcom441        0.000000  0.000000e+00
bigcom445        0.000000  0.000000e+00
bigcom468        0.000000  0.000000e+00
spin_vertex      0.000000 -2.289365e-01
membership_s1    0.000000  0.000000e+00
membership_s3    0.000000 -1.020654e+00
membership_s4    0.000000  1.880062e+00
membership_s5    0.000000  0.000000e+00
membership_s6    0.000000  0.000000e+00
membership_s7    0.000000  0.000000e+00
membership_s8    0.000000  1.490043e+00
membership_s9    0.000000  0.000000e+00
membership_s10   0.000000  7.581444e-01
membership_s11   0.000000 -1.147089e+00
membership_s12   0.000000  1.121212e+00
membership_s13   0.000000  0.000000e+00
membership_s14   0.000000  0.000000e+00
membership_s16   0.000000  5.467381e+00
membership_s17   0.000000  0.000000e+00
membership_s18   0.000000  0.000000e+00
membership_s19   0.000000 -1.714466e+00
membership_s20   0.000000 -6.261044e-02
membership_s21   0.000000  1.556515e+00
membership_s22   0.000000  0.000000e+00
membership_s23   0.000000 -6.923635e-03
membership_s24   0.000000  0.000000e+00
membership_s25   0.000000  0.000000e+00
membership_s26   0.000000  3.126348e+00
membership_s27   0.000000  0.000000e+00
membership_s28   0.000000 -4.334384e-01
membership_s30   0.000000  0.000000e+00
membership_s31   0.000000 -1.067243e+00
membership_s32   0.000000 -9.676413e-01
membership_s33   0.000000 -2.780883e+00
membership_s34   0.000000  0.000000e+00
membership_s35   0.000000  0.000000e+00
membership_s36   0.000000  0.000000e+00
membership_s37   0.000000 -7.088099e-01
membership_s38   0.000000 -5.658411e-01
adhesion         0.000000  3.830956e-05
cohesion         0.000000 -4.160016e-05
inner            0.000000 -2.185765e-04
outer            0.000000  1.550946e-03
ioratio          0.000000 -1.001058e+01
comsize          0.000000 -1.425109e-04
[1] "Dataset: high_C Model GBM, run: 5 of 5 2015-06-08 11:43:18"
Iter   TrainDeviance   ValidDeviance   StepSize   Improve
     1        0.6434             nan     0.0100    0.0019
     2        0.6338             nan     0.0100    0.0035
     3        0.6257             nan     0.0100    0.0017
     4        0.6185             nan     0.0100    0.0018
     5        0.6101             nan     0.0100    0.0010
     6        0.6034             nan     0.0100    0.0012
     7        0.5971             nan     0.0100    0.0009
     8        0.5906             nan     0.0100    0.0004
     9        0.5844             nan     0.0100    0.0015
    10        0.5777             nan     0.0100    0.0007
    20        0.5251             nan     0.0100    0.0015
    40        0.4548             nan     0.0100   -0.0002
    60        0.3967             nan     0.0100    0.0002
    80        0.3534             nan     0.0100    0.0000
   100        0.3163             nan     0.0100   -0.0001
   120        0.2870             nan     0.0100   -0.0001
   140        0.2602             nan     0.0100    0.0002
   160        0.2374             nan     0.0100   -0.0000
   180        0.2162             nan     0.0100   -0.0000
   200        0.1988             nan     0.0100   -0.0000
   220        0.1833             nan     0.0100   -0.0001
   240        0.1690             nan     0.0100   -0.0000
   260        0.1573             nan     0.0100   -0.0002
   280        0.1464             nan     0.0100   -0.0001
   300        0.1366             nan     0.0100   -0.0001
   320        0.1275             nan     0.0100   -0.0001
   340        0.1196             nan     0.0100   -0.0001
   360        0.1124             nan     0.0100   -0.0001
   380        0.1054             nan     0.0100   -0.0002
   400        0.0991             nan     0.0100   -0.0001
   420        0.0930             nan     0.0100   -0.0001
   440        0.0875             nan     0.0100   -0.0001
   460        0.0822             nan     0.0100   -0.0001
   480        0.0773             nan     0.0100    0.0000
   500        0.0726             nan     0.0100   -0.0001
   520        0.0689             nan     0.0100   -0.0001
   527        0.0675             nan     0.0100   -0.0001

[1] "GBM variable coefficients"
                            var     rel.inf
membership_s16   membership_s16 8.843269746
inner                     inner 4.587787570
ratio5                   ratio5 2.968688889
upto_fifth           upto_fifth 2.698915667
walktrap_vertex walktrap_vertex 2.596512759
orbit56                 orbit56 2.365248178
V1                           V1 1.943379313
V2                           V2 1.807307999
orbit18                 orbit18 1.720883362
third                     third 1.686736109
outer                     outer 1.553491543
pagerank               pagerank 1.533990456
graph25                 graph25 1.525321431
comsize                 comsize 1.450510038
orbit45                 orbit45 1.442619348
trans                     trans 1.438293632
orbit50                 orbit50 1.324457773
adhesion               adhesion 1.324423782
cohesion               cohesion 1.297991004
spin_vertex         spin_vertex 1.253467377
ratio4                   ratio4 1.230616247
orbit39                 orbit39 1.132484540
bet                         bet 1.130404981
orbit62                 orbit62 1.106135577
orbit36                 orbit36 1.105327547
orbit49                 orbit49 0.980327645
ratio2                   ratio2 0.967431497
graph2                   graph2 0.925516036
graph0                   graph0 0.916795847
membership_s12   membership_s12 0.906275830
bigcom2                 bigcom2 0.900812349
graph15                 graph15 0.885478273
graph1                   graph1 0.872904280
ratio1                   ratio1 0.855959231
orbit41                 orbit41 0.846408893
orbit37                 orbit37 0.842777822
graph7                   graph7 0.830875832
fourth                   fourth 0.828410868
graph23                 graph23 0.780122102
orbit65                 orbit65 0.766346175
graph21                 graph21 0.763106670
orbit35                 orbit35 0.751288367
constraint           constraint 0.749600179
graph19                 graph19 0.745601646
graph22                 graph22 0.732565367
orbit52                 orbit52 0.719908139
graph27                 graph27 0.702035222
orbit33                 orbit33 0.668913576
sixth                     sixth 0.647189230
orbit44                 orbit44 0.641289716
knn                         knn 0.640916812
graph11                 graph11 0.620558568
orbit24                 orbit24 0.610531142
orbit4                   orbit4 0.601962383
ratio6                   ratio6 0.596617702
orbit11                 orbit11 0.594754775
fifth                     fifth 0.576750168
graph14                 graph14 0.575146245
orbit27                 orbit27 0.567176659
orbit22                 orbit22 0.566595999
orbit69                 orbit69 0.550546323
graph26                 graph26 0.550410655
orbit12                 orbit12 0.537867446
hubscore               hubscore 0.532314556
graph5                   graph5 0.522857548
upto_fourth         upto_fourth 0.519957434
graph20                 graph20 0.518545634
orbit63                 orbit63 0.509466442
orbit68                 orbit68 0.503714727
orbit31                 orbit31 0.484277312
orbit38                 orbit38 0.477707108
orbit64                 orbit64 0.464886855
orbit26                 orbit26 0.459646534
orbit9                   orbit9 0.433728847
ioratio                 ioratio 0.431557411
graph6                   graph6 0.429430337
graph13                 graph13 0.415847980
graph3                   graph3 0.402875462
ecc                         ecc 0.396630057
orbit70                 orbit70 0.388509689
bigcom25               bigcom25 0.383412328
upto_sixth           upto_sixth 0.370379084
graph17                 graph17 0.368857049
close                     close 0.366372207
graph18                 graph18 0.362669604
upto_third           upto_third 0.345688602
orbit25                 orbit25 0.332786939
graph8                   graph8 0.330579721
orbit54                 orbit54 0.328525812
orbit53                 orbit53 0.325270962
graph12                 graph12 0.324409184
orbit19                 orbit19 0.323414962
orbit32                 orbit32 0.321982593
graph4                   graph4 0.306769609
ratio3                   ratio3 0.305775473
orbit1                   orbit1 0.297553742
orbit47                 orbit47 0.289661931
orbit57                 orbit57 0.281023800
orbit55                 orbit55 0.277643698
graph28                 graph28 0.274397489
orbit16                 orbit16 0.273397585
upto_second         upto_second 0.267599460
orbit59                 orbit59 0.263102115
selfinter             selfinter 0.262525217
orbit51                 orbit51 0.257188476
orbit15                 orbit15 0.252308264
orbit28                 orbit28 0.244463583
graph16                 graph16 0.238217030
second                   second 0.235111119
graph10                 graph10 0.227231155
orbit2                   orbit2 0.224586974
orbit61                 orbit61 0.205293376
orbit10                 orbit10 0.197126027
orbit66                 orbit66 0.196661855
AP                           AP 0.189930537
orbit46                 orbit46 0.184703646
membership_s4     membership_s4 0.174524196
orbit58                 orbit58 0.173336569
orbit17                 orbit17 0.167990881
orbit30                 orbit30 0.165059189
orbit43                 orbit43 0.159800875
orbit29                 orbit29 0.159664726
orbit67                 orbit67 0.159102277
orbit5                   orbit5 0.143384918
orbit42                 orbit42 0.137327363
orbit13                 orbit13 0.134954977
orbit21                 orbit21 0.132192465
graph24                 graph24 0.129118764
orbit20                 orbit20 0.109695167
membership_s33   membership_s33 0.106892200
orbit71                 orbit71 0.101853524
evcent                   evcent 0.099149827
coreness               coreness 0.099077187
orbit6                   orbit6 0.088496060
graph29                 graph29 0.086727139
orbit40                 orbit40 0.082912244
orbit48                 orbit48 0.075264629
orbit23                 orbit23 0.063025155
orbit60                 orbit60 0.059520540
graph9                   graph9 0.036957655
bigcom18               bigcom18 0.033674129
orbit7                   orbit7 0.028787610
membership_s10   membership_s10 0.020309781
membership_s21   membership_s21 0.017383952
membership_s8     membership_s8 0.017156377
bigcom4                 bigcom4 0.017139703
membership_s26   membership_s26 0.004904248
orbit0                   orbit0 0.000000000
orbit3                   orbit3 0.000000000
orbit8                   orbit8 0.000000000
orbit14                 orbit14 0.000000000
orbit34                 orbit34 0.000000000
orbit72                 orbit72 0.000000000
eccrad                   eccrad 0.000000000
first                     first 0.000000000
bigcom1                 bigcom1 0.000000000
bigcom3                 bigcom3 0.000000000
bigcom5                 bigcom5 0.000000000
bigcom6                 bigcom6 0.000000000
bigcom8                 bigcom8 0.000000000
bigcom9                 bigcom9 0.000000000
bigcom10               bigcom10 0.000000000
bigcom11               bigcom11 0.000000000
bigcom12               bigcom12 0.000000000
bigcom13               bigcom13 0.000000000
bigcom14               bigcom14 0.000000000
bigcom15               bigcom15 0.000000000
bigcom16               bigcom16 0.000000000
bigcom17               bigcom17 0.000000000
bigcom21               bigcom21 0.000000000
bigcom22               bigcom22 0.000000000
bigcom23               bigcom23 0.000000000
bigcom24               bigcom24 0.000000000
bigcom26               bigcom26 0.000000000
bigcom27               bigcom27 0.000000000
bigcom29               bigcom29 0.000000000
bigcom31               bigcom31 0.000000000
bigcom33               bigcom33 0.000000000
bigcom34               bigcom34 0.000000000
bigcom35               bigcom35 0.000000000
bigcom36               bigcom36 0.000000000
bigcom39               bigcom39 0.000000000
bigcom40               bigcom40 0.000000000
bigcom43               bigcom43 0.000000000
bigcom46               bigcom46 0.000000000
bigcom48               bigcom48 0.000000000
bigcom49               bigcom49 0.000000000
bigcom50               bigcom50 0.000000000
bigcom52               bigcom52 0.000000000
bigcom54               bigcom54 0.000000000
bigcom56               bigcom56 0.000000000
bigcom57               bigcom57 0.000000000
bigcom58               bigcom58 0.000000000
bigcom62               bigcom62 0.000000000
bigcom63               bigcom63 0.000000000
bigcom64               bigcom64 0.000000000
bigcom65               bigcom65 0.000000000
bigcom66               bigcom66 0.000000000
bigcom68               bigcom68 0.000000000
bigcom69               bigcom69 0.000000000
bigcom70               bigcom70 0.000000000
bigcom71               bigcom71 0.000000000
bigcom72               bigcom72 0.000000000
bigcom77               bigcom77 0.000000000
bigcom79               bigcom79 0.000000000
bigcom80               bigcom80 0.000000000
bigcom82               bigcom82 0.000000000
bigcom83               bigcom83 0.000000000
bigcom86               bigcom86 0.000000000
bigcom87               bigcom87 0.000000000
bigcom88               bigcom88 0.000000000
bigcom90               bigcom90 0.000000000
bigcom92               bigcom92 0.000000000
bigcom94               bigcom94 0.000000000
bigcom96               bigcom96 0.000000000
bigcom98               bigcom98 0.000000000
bigcom99               bigcom99 0.000000000
bigcom100             bigcom100 0.000000000
bigcom102             bigcom102 0.000000000
bigcom103             bigcom103 0.000000000
bigcom104             bigcom104 0.000000000
bigcom107             bigcom107 0.000000000
bigcom108             bigcom108 0.000000000
bigcom109             bigcom109 0.000000000
bigcom110             bigcom110 0.000000000
bigcom125             bigcom125 0.000000000
bigcom133             bigcom133 0.000000000
bigcom141             bigcom141 0.000000000
bigcom142             bigcom142 0.000000000
bigcom143             bigcom143 0.000000000
bigcom145             bigcom145 0.000000000
bigcom158             bigcom158 0.000000000
bigcom162             bigcom162 0.000000000
bigcom177             bigcom177 0.000000000
bigcom194             bigcom194 0.000000000
bigcom208             bigcom208 0.000000000
bigcom220             bigcom220 0.000000000
bigcom227             bigcom227 0.000000000
bigcom229             bigcom229 0.000000000
bigcom247             bigcom247 0.000000000
bigcom252             bigcom252 0.000000000
bigcom255             bigcom255 0.000000000
bigcom258             bigcom258 0.000000000
bigcom266             bigcom266 0.000000000
bigcom269             bigcom269 0.000000000
bigcom273             bigcom273 0.000000000
bigcom274             bigcom274 0.000000000
bigcom276             bigcom276 0.000000000
bigcom284             bigcom284 0.000000000
bigcom290             bigcom290 0.000000000
bigcom292             bigcom292 0.000000000
bigcom294             bigcom294 0.000000000
bigcom295             bigcom295 0.000000000
bigcom296             bigcom296 0.000000000
bigcom297             bigcom297 0.000000000
bigcom302             bigcom302 0.000000000
bigcom303             bigcom303 0.000000000
bigcom307             bigcom307 0.000000000
bigcom311             bigcom311 0.000000000
bigcom313             bigcom313 0.000000000
bigcom318             bigcom318 0.000000000
bigcom326             bigcom326 0.000000000
bigcom332             bigcom332 0.000000000
bigcom340             bigcom340 0.000000000
bigcom341             bigcom341 0.000000000
bigcom345             bigcom345 0.000000000
bigcom347             bigcom347 0.000000000
bigcom360             bigcom360 0.000000000
bigcom365             bigcom365 0.000000000
bigcom366             bigcom366 0.000000000
bigcom370             bigcom370 0.000000000
bigcom387             bigcom387 0.000000000
bigcom390             bigcom390 0.000000000
bigcom398             bigcom398 0.000000000
bigcom408             bigcom408 0.000000000
bigcom417             bigcom417 0.000000000
bigcom419             bigcom419 0.000000000
bigcom424             bigcom424 0.000000000
bigcom441             bigcom441 0.000000000
bigcom445             bigcom445 0.000000000
bigcom468             bigcom468 0.000000000
membership_s1     membership_s1 0.000000000
membership_s3     membership_s3 0.000000000
membership_s5     membership_s5 0.000000000
membership_s6     membership_s6 0.000000000
membership_s7     membership_s7 0.000000000
membership_s9     membership_s9 0.000000000
membership_s11   membership_s11 0.000000000
membership_s13   membership_s13 0.000000000
membership_s14   membership_s14 0.000000000
membership_s17   membership_s17 0.000000000
membership_s18   membership_s18 0.000000000
membership_s19   membership_s19 0.000000000
membership_s20   membership_s20 0.000000000
membership_s22   membership_s22 0.000000000
membership_s23   membership_s23 0.000000000
membership_s24   membership_s24 0.000000000
membership_s25   membership_s25 0.000000000
membership_s27   membership_s27 0.000000000
membership_s28   membership_s28 0.000000000
membership_s30   membership_s30 0.000000000
membership_s31   membership_s31 0.000000000
membership_s32   membership_s32 0.000000000
membership_s34   membership_s34 0.000000000
membership_s35   membership_s35 0.000000000
membership_s36   membership_s36 0.000000000
membership_s37   membership_s37 0.000000000
membership_s38   membership_s38 0.000000000
[1] "Dataset: high_C Model RF, run: 5 of 5 2015-06-08 11:43:30"
     |      Out-of-bag   |
Tree |      MSE  %Var(y) |
   1 |    0.182   201.85 |
   2 |     0.16   177.40 |
   3 |   0.1432   158.80 |
   4 |   0.1342   148.79 |
   5 |   0.1209   134.07 |
   6 |   0.1215   134.71 |
   7 |   0.1209   134.10 |
   8 |   0.1228   136.20 |
   9 |   0.1205   133.63 |
  10 |   0.1101   122.05 |
  11 |   0.1046   115.96 |
  12 |   0.1006   111.53 |
  13 |   0.1002   111.09 |
  14 |  0.09776   108.41 |
  15 |  0.09727   107.86 |
  16 |  0.09749   108.11 |
  17 |  0.09809   108.78 |
  18 |  0.09664   107.16 |
  19 |  0.09742   108.03 |
  20 |  0.09558   105.99 |
  21 |  0.09535   105.74 |
  22 |  0.09587   106.31 |
  23 |  0.09535   105.73 |
  24 |  0.09436   104.63 |
  25 |  0.09439   104.68 |
  26 |  0.09421   104.47 |
  27 |  0.09348   103.66 |
  28 |  0.09269   102.78 |
  29 |  0.09216   102.20 |
  30 |  0.09248   102.56 |
  31 |  0.09256   102.64 |
  32 |   0.0921   102.13 |
  33 |  0.09107   100.99 |
  34 |  0.09084   100.74 |
  35 |  0.09096   100.87 |
  36 |  0.09083   100.72 |
  37 |  0.09053   100.39 |
  38 |  0.09073   100.62 |
  39 |  0.09127   101.22 |
  40 |  0.09101   100.93 |
  41 |  0.09099   100.90 |
  42 |  0.09008    99.90 |
  43 |  0.08991    99.70 |
  44 |  0.08962    99.38 |
  45 |   0.0897    99.47 |
  46 |  0.08911    98.82 |
  47 |  0.08889    98.57 |
  48 |  0.08886    98.54 |
  49 |  0.08877    98.43 |
  50 |  0.08842    98.05 |
  51 |  0.08829    97.90 |
  52 |  0.08805    97.64 |
  53 |  0.08817    97.77 |
  54 |  0.08826    97.87 |
  55 |  0.08836    97.98 |
  56 |  0.08888    98.56 |
  57 |  0.08927    98.99 |
  58 |  0.08927    99.00 |
  59 |  0.08926    98.98 |
  60 |  0.08977    99.54 |
  61 |  0.08934    99.07 |
  62 |  0.08931    99.04 |
  63 |  0.08901    98.70 |
  64 |  0.08881    98.48 |
  65 |  0.08899    98.68 |
  66 |  0.08915    98.86 |
  67 |  0.08915    98.86 |
  68 |  0.08888    98.56 |
  69 |  0.08879    98.46 |
  70 |  0.08854    98.18 |
  71 |  0.08882    98.50 |
  72 |  0.08897    98.66 |
  73 |  0.08903    98.72 |
  74 |   0.0892    98.92 |
  75 |  0.08916    98.87 |
  76 |  0.08901    98.70 |
  77 |  0.08857    98.22 |
  78 |  0.08845    98.09 |
  79 |  0.08858    98.22 |
  80 |  0.08841    98.03 |
  81 |  0.08864    98.30 |
  82 |  0.08877    98.44 |
  83 |  0.08867    98.33 |
  84 |  0.08885    98.52 |
  85 |  0.08868    98.34 |
  86 |   0.0889    98.58 |
  87 |  0.08867    98.33 |
  88 |  0.08864    98.29 |
  89 |  0.08882    98.50 |
  90 |  0.08904    98.74 |
  91 |  0.08905    98.75 |
  92 |  0.08885    98.52 |
  93 |  0.08897    98.66 |
  94 |  0.08899    98.68 |
  95 |  0.08896    98.64 |
  96 |  0.08874    98.41 |
  97 |  0.08853    98.17 |
  98 |  0.08849    98.13 |
  99 |  0.08828    97.89 |
 100 |  0.08805    97.64 |
[1] "Random Forest variable coefficients"
                      %IncMSE IncNodePurity
graph5           3.807011e-04  2.040900e-01
graph6           8.417354e-04  9.338031e-02
graph7           1.259116e-03  1.710587e-01
graph8           1.818046e-04  3.290727e-02
graph9           1.160714e-04  5.332331e-02
graph10          6.668572e-04  3.726894e-02
graph11          2.305729e-03  1.649742e-01
graph12          1.643018e-03  9.127006e-02
graph13          1.093205e-04  2.197799e-01
graph14          5.529530e-04  4.857692e-02
graph15          2.409911e-03  1.964567e-01
graph16          7.753765e-04  1.749826e-01
graph17          2.755300e-03  2.153859e-01
graph18          1.411389e-03  2.511599e-01
graph19          1.174890e-03  8.306755e-02
graph20         -2.576870e-04  2.844685e-01
graph21          3.725478e-03  2.738123e-01
graph22          2.933127e-03  1.685217e-01
graph23          3.716923e-03  3.909120e-01
graph24          2.529863e-03  1.490973e-01
graph25          1.963479e-03  3.497501e-01
graph26          2.262775e-03  1.919105e-01
graph27          4.431338e-03  2.162981e-01
graph28          1.857388e-03  1.206798e-01
graph29         -7.128600e-07  2.789050e-02
orbit0           1.207277e-03  2.228856e-01
orbit1           1.040883e-03  1.696217e-01
orbit2           9.030004e-04  1.528351e-01
orbit3          -3.989987e-04  1.440310e-01
orbit4           9.857817e-04  2.041425e-01
orbit5           1.328460e-03  9.403888e-02
orbit6           2.924695e-04  8.841235e-02
orbit7           2.260659e-04  9.768755e-02
orbit8           3.289634e-03  2.268817e-01
orbit9           1.462841e-03  1.012217e-01
orbit10          7.034213e-04  1.288358e-01
orbit11          1.760514e-03  1.405753e-01
orbit12          3.855019e-05  6.980626e-02
orbit13          6.115623e-04  9.884815e-02
orbit14          3.721273e-04  2.337904e-02
orbit15         -6.352909e-05  7.473052e-02
orbit16          2.703720e-03  2.272885e-01
orbit17          6.712240e-04  1.281152e-01
orbit18          4.082467e-03  4.669101e-01
orbit19          5.973481e-04  1.037300e-01
orbit20          6.275368e-04  9.178563e-02
orbit21          2.055004e-03  1.198074e-01
orbit22          1.823797e-04  1.423654e-01
orbit23          6.001430e-07  1.528070e-01
orbit24          3.491408e-03  1.086338e-01
orbit25          2.647582e-03  3.344411e-01
orbit26          1.465969e-04  1.980968e-01
orbit27          3.375332e-03  1.924071e-01
orbit28          1.083805e-03  1.363058e-01
orbit29          3.431935e-03  2.761249e-01
orbit30          1.454754e-03  1.273505e-01
orbit31          9.788028e-04  1.625385e-01
orbit32          5.801452e-05  1.496160e-01
orbit33          7.038064e-04  3.181426e-01
orbit34          2.608984e-03  2.981394e-01
orbit35          7.730186e-04  3.883587e-01
orbit36          3.475611e-03  4.280766e-01
orbit37          8.263618e-04  1.293338e-01
orbit38          3.240067e-03  2.439415e-01
orbit39          1.524355e-03  2.345830e-01
orbit40          8.823982e-04  1.688597e-01
orbit41          9.891101e-04  1.443845e-01
orbit42          8.790419e-04  7.501639e-02
orbit43          1.418533e-03  2.256349e-01
orbit44          1.697574e-03  2.348458e-01
orbit45          6.941386e-04  4.387160e-01
orbit46          1.269825e-04  1.322168e-01
orbit47          1.427025e-03  1.897179e-01
orbit48          4.177330e-04  1.678083e-01
orbit49          1.103164e-03  3.445446e-01
orbit50          5.075519e-03  2.407067e-01
orbit51          5.553123e-03  2.567221e-01
orbit52          3.036638e-03  2.447476e-01
orbit53          1.774370e-03  2.119577e-01
orbit54          9.210009e-04  1.912415e-01
orbit55          4.678024e-04  1.075900e-01
orbit56          6.853026e-03  1.036156e+00
orbit57         -1.865640e-04  1.973007e-01
orbit58          3.882101e-04  1.406821e-01
orbit59          1.046363e-03  1.749674e-01
orbit60          5.957071e-04  1.340424e-01
orbit61          1.085973e-03  1.307832e-01
orbit62          2.499205e-03  1.989338e-01
orbit63          2.493168e-03  3.173288e-01
orbit64         -1.203005e-04  7.465537e-02
orbit65          1.570490e-03  2.245794e-01
orbit66          1.702536e-03  3.188555e-02
orbit67          9.316155e-04  2.280448e-01
orbit68          2.172045e-03  5.487963e-02
orbit69          1.310907e-03  1.344915e-01
orbit70          9.620899e-04  9.245761e-02
orbit71          8.320265e-06  3.690771e-02
orbit72          5.484726e-05  3.961310e-02
AP              -6.956522e-05  1.353283e-03
bet              2.343018e-04  2.346615e-01
ecc              2.380952e-04  4.916618e-02
eccrad          -4.770524e-05  1.090608e-01
close            8.059260e-04  1.032510e-01
constraint       1.027501e-03  3.389331e-01
coreness        -5.847953e-05  9.166667e-03
knn              6.990937e-04  2.034816e-01
hubscore         4.826157e-03  1.559367e-01
pagerank         5.673641e-05  4.314781e-01
trans            6.279230e-04  2.531736e-01
first            3.106439e-04  7.954273e-02
second           9.701882e-04  3.371224e-01
third            4.118317e-03  4.465320e-01
fourth           1.833813e-03  2.025436e-01
fifth            9.570556e-04  3.452157e-01
sixth            1.285903e-03  4.398672e-01
selfinter        5.902778e-05  3.510230e-03
V1               2.944263e-03  5.287115e-01
V2               1.276217e-03  6.678516e-01
evcent           4.059881e-03  1.493961e-01
upto_second     -6.085126e-04  1.634500e-01
upto_third       1.644277e-03  1.082265e-01
upto_fourth      2.854354e-03  2.335036e-01
upto_fifth       4.205557e-03  9.654787e-01
upto_sixth       1.748455e-04  1.111985e-01
ratio1           3.131945e-04  2.073616e-01
ratio2          -3.450447e-04  2.185046e-01
ratio3           1.100734e-03  2.695743e-01
ratio4           7.059348e-04  3.487559e-01
ratio5          -6.977579e-05  8.950062e-01
ratio6           1.981450e-03  3.072462e-01
walktrap_vertex  4.720417e-05  7.404088e-01
bigcom1          0.000000e+00  0.000000e+00
bigcom2          4.419042e-04  4.285766e-01
bigcom3          0.000000e+00  0.000000e+00
bigcom4          2.510986e-05  6.377693e-02
bigcom5          0.000000e+00  0.000000e+00
bigcom6          0.000000e+00  0.000000e+00
bigcom8          0.000000e+00  0.000000e+00
bigcom9          0.000000e+00  0.000000e+00
bigcom10         0.000000e+00  4.440892e-18
bigcom11         0.000000e+00  0.000000e+00
bigcom12         0.000000e+00  0.000000e+00
bigcom13         0.000000e+00  0.000000e+00
bigcom14         0.000000e+00  0.000000e+00
bigcom15         0.000000e+00  0.000000e+00
bigcom16         0.000000e+00  0.000000e+00
bigcom17         0.000000e+00  0.000000e+00
bigcom18         1.217324e-04  1.023721e-01
bigcom21         0.000000e+00  0.000000e+00
bigcom22         0.000000e+00  0.000000e+00
bigcom23         0.000000e+00  0.000000e+00
bigcom24         0.000000e+00  0.000000e+00
bigcom25         3.029932e-04  7.604771e-02
bigcom26         0.000000e+00  0.000000e+00
bigcom27         0.000000e+00  0.000000e+00
bigcom29         0.000000e+00  0.000000e+00
bigcom31         0.000000e+00  0.000000e+00
bigcom33         0.000000e+00  2.775558e-19
bigcom34         7.407407e-06  3.211884e-03
bigcom35         0.000000e+00  0.000000e+00
bigcom36         0.000000e+00  0.000000e+00
bigcom39         0.000000e+00  0.000000e+00
bigcom40         0.000000e+00  0.000000e+00
bigcom43         0.000000e+00  0.000000e+00
bigcom46         0.000000e+00  0.000000e+00
bigcom48         0.000000e+00  0.000000e+00
bigcom49         0.000000e+00  0.000000e+00
bigcom50         0.000000e+00  0.000000e+00
bigcom52         0.000000e+00  0.000000e+00
bigcom54         0.000000e+00  0.000000e+00
bigcom56         0.000000e+00  0.000000e+00
bigcom57         0.000000e+00  0.000000e+00
bigcom58         0.000000e+00  0.000000e+00
bigcom62         0.000000e+00  0.000000e+00
bigcom63         0.000000e+00  0.000000e+00
bigcom64         0.000000e+00  0.000000e+00
bigcom65         0.000000e+00  0.000000e+00
bigcom66         0.000000e+00  0.000000e+00
bigcom68         0.000000e+00  0.000000e+00
bigcom69         0.000000e+00  0.000000e+00
bigcom70         0.000000e+00  0.000000e+00
bigcom71         0.000000e+00  0.000000e+00
bigcom72         0.000000e+00  0.000000e+00
bigcom77         0.000000e+00  0.000000e+00
bigcom79         0.000000e+00  0.000000e+00
bigcom80         0.000000e+00  0.000000e+00
bigcom82         0.000000e+00  0.000000e+00
bigcom83         0.000000e+00  0.000000e+00
bigcom86         0.000000e+00  0.000000e+00
bigcom87         0.000000e+00  0.000000e+00
bigcom88         0.000000e+00  0.000000e+00
bigcom90         0.000000e+00  0.000000e+00
bigcom92         0.000000e+00  0.000000e+00
bigcom94         0.000000e+00  0.000000e+00
bigcom96         0.000000e+00  0.000000e+00
bigcom98         0.000000e+00  0.000000e+00
bigcom99         0.000000e+00  0.000000e+00
bigcom100        0.000000e+00  0.000000e+00
bigcom102        0.000000e+00  0.000000e+00
bigcom103        0.000000e+00  0.000000e+00
bigcom104        0.000000e+00  0.000000e+00
bigcom107        0.000000e+00  0.000000e+00
bigcom108        0.000000e+00  0.000000e+00
bigcom109        0.000000e+00  0.000000e+00
bigcom110        0.000000e+00  0.000000e+00
bigcom125        0.000000e+00  0.000000e+00
bigcom133        0.000000e+00  0.000000e+00
bigcom141        0.000000e+00  0.000000e+00
bigcom142        0.000000e+00  0.000000e+00
bigcom143        0.000000e+00  0.000000e+00
bigcom145        0.000000e+00  0.000000e+00
bigcom158        0.000000e+00  0.000000e+00
bigcom162        0.000000e+00  0.000000e+00
bigcom177        0.000000e+00  0.000000e+00
bigcom194        0.000000e+00  0.000000e+00
bigcom208        0.000000e+00  0.000000e+00
bigcom220        0.000000e+00  0.000000e+00
bigcom227        0.000000e+00  0.000000e+00
bigcom229        0.000000e+00  0.000000e+00
bigcom247        0.000000e+00  0.000000e+00
bigcom252        0.000000e+00  0.000000e+00
bigcom255        0.000000e+00  0.000000e+00
bigcom258        0.000000e+00  0.000000e+00
bigcom266        0.000000e+00  0.000000e+00
bigcom269        0.000000e+00  0.000000e+00
bigcom273        0.000000e+00  0.000000e+00
bigcom274        0.000000e+00  0.000000e+00
bigcom276        0.000000e+00  0.000000e+00
bigcom284        0.000000e+00  0.000000e+00
bigcom290        0.000000e+00  0.000000e+00
bigcom292        0.000000e+00  0.000000e+00
bigcom294        0.000000e+00  0.000000e+00
bigcom295        0.000000e+00  0.000000e+00
bigcom296        0.000000e+00  0.000000e+00
bigcom297        0.000000e+00  0.000000e+00
bigcom302        0.000000e+00  0.000000e+00
bigcom303        0.000000e+00  2.775558e-19
bigcom307        0.000000e+00  0.000000e+00
bigcom311        0.000000e+00  0.000000e+00
bigcom313        0.000000e+00  0.000000e+00
bigcom318        0.000000e+00  0.000000e+00
bigcom326        0.000000e+00  0.000000e+00
bigcom332        0.000000e+00  0.000000e+00
bigcom340        0.000000e+00  0.000000e+00
bigcom341        0.000000e+00  0.000000e+00
bigcom345        0.000000e+00  0.000000e+00
bigcom347        0.000000e+00  0.000000e+00
bigcom360        0.000000e+00  0.000000e+00
bigcom365        0.000000e+00  0.000000e+00
bigcom366        0.000000e+00  0.000000e+00
bigcom370        0.000000e+00  0.000000e+00
bigcom387        0.000000e+00  0.000000e+00
bigcom390        0.000000e+00  0.000000e+00
bigcom398        0.000000e+00  0.000000e+00
bigcom408        0.000000e+00  0.000000e+00
bigcom417        0.000000e+00  0.000000e+00
bigcom419        0.000000e+00  0.000000e+00
bigcom424        0.000000e+00  0.000000e+00
bigcom441        0.000000e+00  0.000000e+00
bigcom445        0.000000e+00  0.000000e+00
bigcom468        0.000000e+00  0.000000e+00
spin_vertex      6.631017e-04  5.633822e-01
membership_s1    0.000000e+00  0.000000e+00
membership_s3    0.000000e+00  1.387779e-19
membership_s4   -1.406487e-07  9.334761e-02
membership_s5    0.000000e+00  0.000000e+00
membership_s6    0.000000e+00  0.000000e+00
membership_s7    0.000000e+00  0.000000e+00
membership_s8    1.774113e-04  6.647479e-02
membership_s9    0.000000e+00  0.000000e+00
membership_s10  -8.005773e-05  3.006090e-02
membership_s11   0.000000e+00  0.000000e+00
membership_s12   1.468683e-03  1.226772e-01
membership_s13   0.000000e+00  0.000000e+00
membership_s14   0.000000e+00  0.000000e+00
membership_s16   1.305197e-02  3.477079e+00
membership_s17   0.000000e+00  0.000000e+00
membership_s18   0.000000e+00  0.000000e+00
membership_s19   0.000000e+00  0.000000e+00
membership_s20   0.000000e+00  0.000000e+00
membership_s21   3.628060e-04  1.920143e-02
membership_s22   0.000000e+00  0.000000e+00
membership_s23   0.000000e+00  0.000000e+00
membership_s24   0.000000e+00  0.000000e+00
membership_s25   0.000000e+00  0.000000e+00
membership_s26  -5.043665e-05  6.769367e-02
membership_s27   0.000000e+00  0.000000e+00
membership_s28   0.000000e+00  0.000000e+00
membership_s30   0.000000e+00  0.000000e+00
membership_s31   0.000000e+00  4.163336e-19
membership_s32   0.000000e+00  0.000000e+00
membership_s33   0.000000e+00  0.000000e+00
membership_s34   0.000000e+00  0.000000e+00
membership_s35   0.000000e+00  0.000000e+00
membership_s36   0.000000e+00  0.000000e+00
membership_s37   0.000000e+00  0.000000e+00
membership_s38   0.000000e+00  8.937198e-04
adhesion         1.001166e-02  1.060040e+00
cohesion         7.537992e-03  8.357899e-01
inner            4.833657e-04  1.198038e+00
outer            9.249755e-03  6.088355e-01
ioratio          6.108550e-03  6.841845e-01
comsize          3.265523e-03  5.722416e-01
[1] "Dataset: high_C Model GLM, run: 5 of 5 2015-06-08 11:43:33"
[1] "glmnet variable coefficients"
                     [,1]          [,2]
(Intercept)     -2.194752 -3.036733e+03
graph0           0.000000 -2.712378e-03
graph1           0.000000  0.000000e+00
graph2           0.000000 -2.521239e-03
graph3           0.000000  6.331288e-07
graph4           0.000000 -2.212950e-09
graph5           0.000000 -3.978232e-05
graph6           0.000000  0.000000e+00
graph7           0.000000 -2.290556e-10
graph8           0.000000 -3.211655e-04
graph9           0.000000  0.000000e+00
graph10          0.000000  9.604131e-11
graph11          0.000000 -2.506901e-09
graph12          0.000000  1.717988e-07
graph13          0.000000 -5.444591e-07
graph14          0.000000  0.000000e+00
graph15          0.000000  4.326420e-06
graph16          0.000000  3.122888e-08
graph17          0.000000  0.000000e+00
graph18          0.000000 -5.700716e-06
graph19          0.000000  5.332167e-07
graph20          0.000000 -6.169117e-07
graph21          0.000000  0.000000e+00
graph22          0.000000  0.000000e+00
graph23          0.000000  0.000000e+00
graph24          0.000000  3.779001e-06
graph25          0.000000 -3.366768e-08
graph26          0.000000  0.000000e+00
graph27          0.000000  0.000000e+00
graph28          0.000000  0.000000e+00
graph29          0.000000 -2.301122e-05
orbit0           0.000000 -2.503636e-03
orbit1           0.000000  8.951626e-05
orbit2           0.000000  0.000000e+00
orbit3           0.000000 -2.526844e-03
orbit4           0.000000  0.000000e+00
orbit5           0.000000  1.274517e-06
orbit6           0.000000 -1.148653e-06
orbit7           0.000000  0.000000e+00
orbit8           0.000000 -3.813252e-05
orbit9           0.000000  1.279146e-06
orbit10          0.000000 -2.324743e-06
orbit11          0.000000  0.000000e+00
orbit12          0.000000 -5.798304e-04
orbit13          0.000000  0.000000e+00
orbit14          0.000000 -3.168903e-04
orbit15          0.000000 -3.581495e-07
orbit16          0.000000  0.000000e+00
orbit17          0.000000  2.674440e-07
orbit18          0.000000 -8.262703e-08
orbit19          0.000000 -5.815976e-09
orbit20          0.000000  1.111219e-07
orbit21          0.000000  0.000000e+00
orbit22          0.000000 -3.990952e-08
orbit23          0.000000 -1.689732e-09
orbit24          0.000000  3.865709e-06
orbit25          0.000000  4.097973e-06
orbit26          0.000000  5.372587e-08
orbit27          0.000000 -1.366010e-06
orbit28          0.000000 -1.334100e-06
orbit29          0.000000 -6.690173e-07
orbit30          0.000000 -2.341999e-06
orbit31          0.000000 -1.878040e-06
orbit32          0.000000 -7.648275e-07
orbit33          0.000000  2.008451e-07
orbit34          0.000000  4.160909e-06
orbit35          0.000000 -1.950832e-07
orbit36          0.000000  1.616796e-08
orbit37          0.000000  0.000000e+00
orbit38          0.000000  1.999832e-07
orbit39          0.000000  4.034847e-06
orbit40          0.000000  0.000000e+00
orbit41          0.000000  0.000000e+00
orbit42          0.000000  5.176704e-07
orbit43          0.000000 -8.521148e-05
orbit44          0.000000  2.116877e-06
orbit45          0.000000  3.120987e-06
orbit46          0.000000 -1.022726e-05
orbit47          0.000000  0.000000e+00
orbit48          0.000000  2.835625e-06
orbit49          0.000000  2.650913e-05
orbit50          0.000000 -3.642714e-06
orbit51          0.000000  3.542878e-06
orbit52          0.000000  0.000000e+00
orbit53          0.000000  0.000000e+00
orbit54          0.000000 -3.285964e-05
orbit55          0.000000  0.000000e+00
orbit56          0.000000  5.257742e-04
orbit57          0.000000  0.000000e+00
orbit58          0.000000  0.000000e+00
orbit59          0.000000  0.000000e+00
orbit60          0.000000  0.000000e+00
orbit61          0.000000  5.322652e-05
orbit62          0.000000 -7.393862e-07
orbit63          0.000000 -3.435407e-05
orbit64          0.000000  3.147708e-05
orbit65          0.000000 -1.699889e-03
orbit66          0.000000  0.000000e+00
orbit67          0.000000  0.000000e+00
orbit68          0.000000 -2.172429e-05
orbit69          0.000000  1.264075e-05
orbit70          0.000000 -3.478372e-05
orbit71          0.000000  0.000000e+00
orbit72          0.000000 -2.613178e-05
AP               0.000000 -6.226377e-01
bet              0.000000 -7.300909e-07
ecc              0.000000 -8.300723e-02
eccrad           0.000000 -5.721092e-01
close            0.000000  0.000000e+00
constraint       0.000000 -3.473619e+00
coreness         0.000000 -2.577621e-01
knn              0.000000 -2.236873e-02
hubscore         0.000000  2.142279e-02
pagerank         0.000000 -4.864645e-01
trans            0.000000 -7.244365e+00
first            0.000000 -2.296128e-03
second           0.000000 -2.795485e-04
third            0.000000  6.642363e-04
fourth           0.000000 -8.147736e-06
fifth            0.000000  0.000000e+00
sixth            0.000000  1.044928e-02
selfinter        0.000000 -1.173236e-01
V1               0.000000 -4.541813e-01
V2               0.000000  7.810140e-01
evcent           0.000000  0.000000e+00
upto_second      0.000000 -3.213445e-04
upto_third       0.000000  4.391895e-06
upto_fourth      0.000000  0.000000e+00
upto_fifth       0.000000 -2.896312e-03
upto_sixth       0.000000  2.789281e-01
ratio1           0.000000  3.922746e-03
ratio2           0.000000  4.351607e-02
ratio3           0.000000  7.330557e-01
ratio4           0.000000 -2.173801e+01
ratio5           0.000000 -5.368220e+00
ratio6           0.000000  2.510465e-01
walktrap_vertex  0.000000 -2.207886e-03
bigcom1          0.000000  6.636353e-01
bigcom2          0.000000  1.067839e+00
bigcom3          0.000000 -1.263089e+00
bigcom4          0.000000 -4.986873e-01
bigcom5          0.000000  0.000000e+00
bigcom6          0.000000  0.000000e+00
bigcom8          0.000000 -3.287337e-01
bigcom9          0.000000  0.000000e+00
bigcom10         0.000000 -5.225661e-01
bigcom11         0.000000  0.000000e+00
bigcom12         0.000000  0.000000e+00
bigcom13         0.000000  0.000000e+00
bigcom14         0.000000  0.000000e+00
bigcom15         0.000000  0.000000e+00
bigcom16         0.000000  0.000000e+00
bigcom17         0.000000  0.000000e+00
bigcom18         0.000000  3.598028e+00
bigcom21         0.000000  0.000000e+00
bigcom22         0.000000  0.000000e+00
bigcom23         0.000000  0.000000e+00
bigcom24         0.000000  0.000000e+00
bigcom25         0.000000 -1.263712e+00
bigcom26         0.000000  0.000000e+00
bigcom27         0.000000  0.000000e+00
bigcom29         0.000000  0.000000e+00
bigcom31         0.000000  0.000000e+00
bigcom33         0.000000 -1.969930e-01
bigcom34         0.000000 -2.163795e-01
bigcom35         0.000000  0.000000e+00
bigcom36         0.000000  0.000000e+00
bigcom39         0.000000  0.000000e+00
bigcom40         0.000000  0.000000e+00
bigcom43         0.000000  0.000000e+00
bigcom46         0.000000  0.000000e+00
bigcom48         0.000000 -9.823059e-01
bigcom49         0.000000  0.000000e+00
bigcom50         0.000000  0.000000e+00
bigcom52         0.000000  0.000000e+00
bigcom54         0.000000  0.000000e+00
bigcom56         0.000000 -2.473027e-02
bigcom57         0.000000 -4.823584e-01
bigcom58         0.000000  0.000000e+00
bigcom62         0.000000  0.000000e+00
bigcom63         0.000000  0.000000e+00
bigcom64         0.000000  0.000000e+00
bigcom65         0.000000  0.000000e+00
bigcom66         0.000000  0.000000e+00
bigcom68         0.000000  0.000000e+00
bigcom69         0.000000  0.000000e+00
bigcom70         0.000000  0.000000e+00
bigcom71         0.000000  0.000000e+00
bigcom72         0.000000  0.000000e+00
bigcom77         0.000000  0.000000e+00
bigcom79         0.000000  0.000000e+00
bigcom80         0.000000 -1.538914e-02
bigcom82         0.000000  0.000000e+00
bigcom83         0.000000  0.000000e+00
bigcom86         0.000000  0.000000e+00
bigcom87         0.000000  0.000000e+00
bigcom88         0.000000 -5.714680e-01
bigcom90         0.000000  0.000000e+00
bigcom92         0.000000  0.000000e+00
bigcom94         0.000000  0.000000e+00
bigcom96         0.000000  0.000000e+00
bigcom98         0.000000  0.000000e+00
bigcom99         0.000000  0.000000e+00
bigcom100        0.000000  0.000000e+00
bigcom102        0.000000  0.000000e+00
bigcom103        0.000000  0.000000e+00
bigcom104        0.000000  0.000000e+00
bigcom107        0.000000  0.000000e+00
bigcom108        0.000000  0.000000e+00
bigcom109        0.000000  0.000000e+00
bigcom110        0.000000  0.000000e+00
bigcom125        0.000000  0.000000e+00
bigcom133        0.000000  0.000000e+00
bigcom141        0.000000  0.000000e+00
bigcom142        0.000000  0.000000e+00
bigcom143        0.000000  0.000000e+00
bigcom145        0.000000  0.000000e+00
bigcom158        0.000000  0.000000e+00
bigcom162        0.000000  0.000000e+00
bigcom177        0.000000  0.000000e+00
bigcom194        0.000000  0.000000e+00
bigcom208        0.000000  0.000000e+00
bigcom220        0.000000  0.000000e+00
bigcom227        0.000000  0.000000e+00
bigcom229        0.000000  0.000000e+00
bigcom247        0.000000  0.000000e+00
bigcom252        0.000000  0.000000e+00
bigcom255        0.000000  0.000000e+00
bigcom258        0.000000  0.000000e+00
bigcom266        0.000000  0.000000e+00
bigcom269        0.000000  0.000000e+00
bigcom273        0.000000  0.000000e+00
bigcom274        0.000000  0.000000e+00
bigcom276        0.000000  0.000000e+00
bigcom284        0.000000  0.000000e+00
bigcom290        0.000000  0.000000e+00
bigcom292        0.000000  0.000000e+00
bigcom294        0.000000  0.000000e+00
bigcom295        0.000000  0.000000e+00
bigcom296        0.000000  0.000000e+00
bigcom297        0.000000  0.000000e+00
bigcom302        0.000000  0.000000e+00
bigcom303        0.000000  0.000000e+00
bigcom307        0.000000  0.000000e+00
bigcom311        0.000000  0.000000e+00
bigcom313        0.000000  0.000000e+00
bigcom318        0.000000  0.000000e+00
bigcom326        0.000000  0.000000e+00
bigcom332        0.000000  0.000000e+00
bigcom340        0.000000  0.000000e+00
bigcom341        0.000000  0.000000e+00
bigcom345        0.000000  0.000000e+00
bigcom347        0.000000  0.000000e+00
bigcom360        0.000000  0.000000e+00
bigcom365        0.000000  0.000000e+00
bigcom366        0.000000  0.000000e+00
bigcom370        0.000000  0.000000e+00
bigcom387        0.000000  0.000000e+00
bigcom390        0.000000  0.000000e+00
bigcom398        0.000000  0.000000e+00
bigcom408        0.000000  0.000000e+00
bigcom417        0.000000  0.000000e+00
bigcom419        0.000000  0.000000e+00
bigcom424        0.000000  0.000000e+00
bigcom441        0.000000  0.000000e+00
bigcom445        0.000000  0.000000e+00
bigcom468        0.000000  0.000000e+00
spin_vertex      0.000000  1.662223e+00
membership_s1    0.000000  0.000000e+00
membership_s3    0.000000 -4.803912e-01
membership_s4    0.000000  1.403999e-02
membership_s5    0.000000  0.000000e+00
membership_s6    0.000000  0.000000e+00
membership_s7    0.000000  0.000000e+00
membership_s8    0.000000  5.992212e-01
membership_s9    0.000000  0.000000e+00
membership_s10   0.000000  2.858853e-01
membership_s11   0.000000 -1.525354e+00
membership_s12   0.000000  3.540001e-01
membership_s13   0.000000  0.000000e+00
membership_s14   0.000000  0.000000e+00
membership_s16   0.000000  3.264025e+00
membership_s17   0.000000  0.000000e+00
membership_s18   0.000000 -1.940207e-02
membership_s19   0.000000 -3.262153e-01
membership_s20   0.000000 -4.269225e-01
membership_s21   0.000000  5.653225e-01
membership_s22   0.000000  0.000000e+00
membership_s23   0.000000 -6.314907e-01
membership_s24   0.000000  0.000000e+00
membership_s25   0.000000  0.000000e+00
membership_s26   0.000000  1.337085e+00
membership_s27   0.000000  0.000000e+00
membership_s28   0.000000  0.000000e+00
membership_s30   0.000000  0.000000e+00
membership_s31   0.000000 -1.559361e+00
membership_s32   0.000000 -4.203552e-01
membership_s33   0.000000 -2.159259e+00
membership_s34   0.000000  0.000000e+00
membership_s35   0.000000  0.000000e+00
membership_s36   0.000000  0.000000e+00
membership_s37   0.000000 -5.187000e-01
membership_s38   0.000000  9.020539e-02
adhesion         0.000000  1.039328e-04
cohesion         0.000000 -1.949558e-04
inner            0.000000  2.327262e-04
outer            0.000000  1.282720e-04
ioratio          0.000000  0.000000e+00
comsize          0.000000  2.671957e-05
[1] "Dataset: high_C Model GBM, refit model on training data 2015-06-08 11:43:35"
Iter   TrainDeviance   ValidDeviance   StepSize   Improve
     1        0.6384             nan     0.0100   -0.0002
     2        0.6311             nan     0.0100    0.0008
     3        0.6249             nan     0.0100    0.0011
     4        0.6162             nan     0.0100    0.0014
     5        0.6078             nan     0.0100    0.0015
     6        0.6006             nan     0.0100    0.0022
     7        0.5937             nan     0.0100    0.0014
     8        0.5882             nan     0.0100    0.0010
     9        0.5825             nan     0.0100    0.0003
    10        0.5764             nan     0.0100    0.0013
    20        0.5294             nan     0.0100    0.0003
    40        0.4636             nan     0.0100    0.0002
    60        0.4100             nan     0.0100    0.0005
    80        0.3696             nan     0.0100    0.0003
   100        0.3339             nan     0.0100   -0.0002
   120        0.3052             nan     0.0100    0.0000
   140        0.2807             nan     0.0100   -0.0001
   160        0.2568             nan     0.0100   -0.0000
   180        0.2378             nan     0.0100   -0.0000
   200        0.2206             nan     0.0100   -0.0002
   220        0.2053             nan     0.0100   -0.0003
   240        0.1905             nan     0.0100    0.0001
   260        0.1779             nan     0.0100   -0.0000
   280        0.1668             nan     0.0100   -0.0000
   300        0.1562             nan     0.0100   -0.0001
   320        0.1473             nan     0.0100   -0.0002
   340        0.1386             nan     0.0100   -0.0000
   360        0.1300             nan     0.0100   -0.0001
   380        0.1230             nan     0.0100   -0.0001
   400        0.1154             nan     0.0100   -0.0001
   420        0.1093             nan     0.0100   -0.0001
   440        0.1034             nan     0.0100   -0.0001
   460        0.0979             nan     0.0100   -0.0001
   480        0.0928             nan     0.0100   -0.0000
   500        0.0878             nan     0.0100   -0.0001
   520        0.0834             nan     0.0100   -0.0001
   527        0.0819             nan     0.0100   -0.0001

[1] "GBM variable coefficients"
                            var    rel.inf
membership_s16   membership_s16 9.33576753
ratio5                   ratio5 4.17160559
walktrap_vertex walktrap_vertex 2.93631400
inner                     inner 2.84840651
orbit56                 orbit56 2.81510748
outer                     outer 2.37315928
ratio4                   ratio4 2.30660310
upto_fifth           upto_fifth 2.13503696
third                     third 1.87895107
spin_vertex         spin_vertex 1.81468012
cohesion               cohesion 1.70684742
V2                           V2 1.67160580
V1                           V1 1.58604265
adhesion               adhesion 1.53390382
graph25                 graph25 1.48383145
comsize                 comsize 1.43871836
membership_s12   membership_s12 1.33576868
orbit45                 orbit45 1.32203386
orbit62                 orbit62 1.25104690
orbit52                 orbit52 1.21460361
orbit18                 orbit18 1.16409934
bet                         bet 1.08034942
graph15                 graph15 1.06087968
graph0                   graph0 1.04885020
sixth                     sixth 1.02919203
pagerank               pagerank 1.00184072
orbit25                 orbit25 1.00140002
bigcom2                 bigcom2 0.98663176
graph1                   graph1 0.93828832
knn                         knn 0.89588241
ratio2                   ratio2 0.87608653
orbit49                 orbit49 0.86486399
graph11                 graph11 0.83445524
ratio6                   ratio6 0.80601841
ioratio                 ioratio 0.80572393
graph19                 graph19 0.80188667
ratio1                   ratio1 0.78325203
trans                     trans 0.76547126
orbit54                 orbit54 0.74839971
graph3                   graph3 0.74704272
orbit63                 orbit63 0.74025935
graph26                 graph26 0.73792702
orbit37                 orbit37 0.69153565
graph23                 graph23 0.69040836
graph5                   graph5 0.68741459
orbit12                 orbit12 0.68566948
orbit36                 orbit36 0.68014550
orbit35                 orbit35 0.67930966
orbit50                 orbit50 0.65468341
orbit59                 orbit59 0.65332307
graph21                 graph21 0.64466625
orbit33                 orbit33 0.64024365
orbit39                 orbit39 0.62862947
graph2                   graph2 0.60153987
fourth                   fourth 0.58757965
orbit16                 orbit16 0.54489836
ratio3                   ratio3 0.52555027
orbit65                 orbit65 0.51266862
graph4                   graph4 0.51029870
orbit11                 orbit11 0.50148945
orbit68                 orbit68 0.47842359
bigcom25               bigcom25 0.47798574
graph20                 graph20 0.46998056
constraint           constraint 0.46485360
graph22                 graph22 0.46212907
orbit22                 orbit22 0.45386964
graph27                 graph27 0.45350577
orbit44                 orbit44 0.45200074
orbit27                 orbit27 0.45198626
second                   second 0.44853007
upto_fourth         upto_fourth 0.44794365
orbit66                 orbit66 0.42710975
orbit38                 orbit38 0.42265394
orbit13                 orbit13 0.42084166
graph14                 graph14 0.40998505
upto_third           upto_third 0.39209869
graph28                 graph28 0.37889746
graph17                 graph17 0.36935859
orbit1                   orbit1 0.36641989
orbit47                 orbit47 0.35103563
upto_sixth           upto_sixth 0.34955238
graph7                   graph7 0.34846488
AP                           AP 0.34348209
hubscore               hubscore 0.33987298
orbit51                 orbit51 0.33943946
orbit53                 orbit53 0.32448383
orbit24                 orbit24 0.32331253
membership_s4     membership_s4 0.32166183
fifth                     fifth 0.30761732
close                     close 0.30450388
graph16                 graph16 0.30054301
graph6                   graph6 0.29987290
orbit9                   orbit9 0.29581932
selfinter             selfinter 0.29463452
orbit28                 orbit28 0.29311893
orbit32                 orbit32 0.29149804
orbit64                 orbit64 0.28874409
orbit4                   orbit4 0.28590294
orbit46                 orbit46 0.27458464
orbit60                 orbit60 0.26792753
orbit31                 orbit31 0.25790530
orbit15                 orbit15 0.25685038
membership_s21   membership_s21 0.25610212
orbit40                 orbit40 0.25527508
orbit43                 orbit43 0.24812532
graph8                   graph8 0.24332540
orbit20                 orbit20 0.23690773
orbit41                 orbit41 0.23422463
ecc                         ecc 0.22744873
orbit30                 orbit30 0.22598001
orbit69                 orbit69 0.21877148
orbit55                 orbit55 0.21841143
graph24                 graph24 0.21219228
graph9                   graph9 0.20204757
graph12                 graph12 0.20062682
graph13                 graph13 0.20002475
evcent                   evcent 0.19731173
orbit19                 orbit19 0.18467164
orbit42                 orbit42 0.17796793
graph18                 graph18 0.17741796
orbit6                   orbit6 0.17236021
graph10                 graph10 0.16396952
orbit48                 orbit48 0.15752588
graph29                 graph29 0.15711120
orbit70                 orbit70 0.15150261
orbit57                 orbit57 0.14984426
orbit10                 orbit10 0.14248045
orbit21                 orbit21 0.13325729
upto_second         upto_second 0.13224435
orbit2                   orbit2 0.13223606
orbit61                 orbit61 0.12927445
orbit29                 orbit29 0.12906195
orbit58                 orbit58 0.12453823
orbit17                 orbit17 0.11904382
orbit5                   orbit5 0.11504852
membership_s33   membership_s33 0.10050828
orbit26                 orbit26 0.09853703
orbit67                 orbit67 0.09605646
orbit7                   orbit7 0.05934637
orbit71                 orbit71 0.05753157
bigcom4                 bigcom4 0.04808090
membership_s8     membership_s8 0.04331481
orbit23                 orbit23 0.04101959
coreness               coreness 0.02390592
membership_s38   membership_s38 0.02361538
bigcom18               bigcom18 0.02360797
membership_s26   membership_s26 0.02139593
bigcom1                 bigcom1 0.01736421
bigcom33               bigcom33 0.01109310
orbit0                   orbit0 0.00000000
orbit3                   orbit3 0.00000000
orbit8                   orbit8 0.00000000
orbit14                 orbit14 0.00000000
orbit34                 orbit34 0.00000000
orbit72                 orbit72 0.00000000
eccrad                   eccrad 0.00000000
first                     first 0.00000000
bigcom3                 bigcom3 0.00000000
bigcom5                 bigcom5 0.00000000
bigcom6                 bigcom6 0.00000000
bigcom8                 bigcom8 0.00000000
bigcom9                 bigcom9 0.00000000
bigcom10               bigcom10 0.00000000
bigcom11               bigcom11 0.00000000
bigcom12               bigcom12 0.00000000
bigcom13               bigcom13 0.00000000
bigcom14               bigcom14 0.00000000
bigcom15               bigcom15 0.00000000
bigcom16               bigcom16 0.00000000
bigcom17               bigcom17 0.00000000
bigcom21               bigcom21 0.00000000
bigcom22               bigcom22 0.00000000
bigcom23               bigcom23 0.00000000
bigcom24               bigcom24 0.00000000
bigcom26               bigcom26 0.00000000
bigcom27               bigcom27 0.00000000
bigcom29               bigcom29 0.00000000
bigcom31               bigcom31 0.00000000
bigcom34               bigcom34 0.00000000
bigcom35               bigcom35 0.00000000
bigcom36               bigcom36 0.00000000
bigcom39               bigcom39 0.00000000
bigcom40               bigcom40 0.00000000
bigcom43               bigcom43 0.00000000
bigcom46               bigcom46 0.00000000
bigcom48               bigcom48 0.00000000
bigcom49               bigcom49 0.00000000
bigcom50               bigcom50 0.00000000
bigcom52               bigcom52 0.00000000
bigcom54               bigcom54 0.00000000
bigcom56               bigcom56 0.00000000
bigcom57               bigcom57 0.00000000
bigcom58               bigcom58 0.00000000
bigcom62               bigcom62 0.00000000
bigcom63               bigcom63 0.00000000
bigcom64               bigcom64 0.00000000
bigcom65               bigcom65 0.00000000
bigcom66               bigcom66 0.00000000
bigcom68               bigcom68 0.00000000
bigcom69               bigcom69 0.00000000
bigcom70               bigcom70 0.00000000
bigcom71               bigcom71 0.00000000
bigcom72               bigcom72 0.00000000
bigcom77               bigcom77 0.00000000
bigcom79               bigcom79 0.00000000
bigcom80               bigcom80 0.00000000
bigcom82               bigcom82 0.00000000
bigcom83               bigcom83 0.00000000
bigcom86               bigcom86 0.00000000
bigcom87               bigcom87 0.00000000
bigcom88               bigcom88 0.00000000
bigcom90               bigcom90 0.00000000
bigcom92               bigcom92 0.00000000
bigcom94               bigcom94 0.00000000
bigcom96               bigcom96 0.00000000
bigcom98               bigcom98 0.00000000
bigcom99               bigcom99 0.00000000
bigcom100             bigcom100 0.00000000
bigcom102             bigcom102 0.00000000
bigcom103             bigcom103 0.00000000
bigcom104             bigcom104 0.00000000
bigcom107             bigcom107 0.00000000
bigcom108             bigcom108 0.00000000
bigcom109             bigcom109 0.00000000
bigcom110             bigcom110 0.00000000
bigcom125             bigcom125 0.00000000
bigcom133             bigcom133 0.00000000
bigcom141             bigcom141 0.00000000
bigcom142             bigcom142 0.00000000
bigcom143             bigcom143 0.00000000
bigcom145             bigcom145 0.00000000
bigcom158             bigcom158 0.00000000
bigcom162             bigcom162 0.00000000
bigcom177             bigcom177 0.00000000
bigcom194             bigcom194 0.00000000
bigcom208             bigcom208 0.00000000
bigcom220             bigcom220 0.00000000
bigcom227             bigcom227 0.00000000
bigcom229             bigcom229 0.00000000
bigcom247             bigcom247 0.00000000
bigcom252             bigcom252 0.00000000
bigcom255             bigcom255 0.00000000
bigcom258             bigcom258 0.00000000
bigcom266             bigcom266 0.00000000
bigcom269             bigcom269 0.00000000
bigcom273             bigcom273 0.00000000
bigcom274             bigcom274 0.00000000
bigcom276             bigcom276 0.00000000
bigcom284             bigcom284 0.00000000
bigcom290             bigcom290 0.00000000
bigcom292             bigcom292 0.00000000
bigcom294             bigcom294 0.00000000
bigcom295             bigcom295 0.00000000
bigcom296             bigcom296 0.00000000
bigcom297             bigcom297 0.00000000
bigcom302             bigcom302 0.00000000
bigcom303             bigcom303 0.00000000
bigcom307             bigcom307 0.00000000
bigcom311             bigcom311 0.00000000
bigcom313             bigcom313 0.00000000
bigcom318             bigcom318 0.00000000
bigcom326             bigcom326 0.00000000
bigcom332             bigcom332 0.00000000
bigcom340             bigcom340 0.00000000
bigcom341             bigcom341 0.00000000
bigcom345             bigcom345 0.00000000
bigcom347             bigcom347 0.00000000
bigcom360             bigcom360 0.00000000
bigcom365             bigcom365 0.00000000
bigcom366             bigcom366 0.00000000
bigcom370             bigcom370 0.00000000
bigcom387             bigcom387 0.00000000
bigcom390             bigcom390 0.00000000
bigcom398             bigcom398 0.00000000
bigcom408             bigcom408 0.00000000
bigcom417             bigcom417 0.00000000
bigcom419             bigcom419 0.00000000
bigcom424             bigcom424 0.00000000
bigcom441             bigcom441 0.00000000
bigcom445             bigcom445 0.00000000
bigcom468             bigcom468 0.00000000
membership_s1     membership_s1 0.00000000
membership_s3     membership_s3 0.00000000
membership_s5     membership_s5 0.00000000
membership_s6     membership_s6 0.00000000
membership_s7     membership_s7 0.00000000
membership_s9     membership_s9 0.00000000
membership_s10   membership_s10 0.00000000
membership_s11   membership_s11 0.00000000
membership_s13   membership_s13 0.00000000
membership_s14   membership_s14 0.00000000
membership_s17   membership_s17 0.00000000
membership_s18   membership_s18 0.00000000
membership_s19   membership_s19 0.00000000
membership_s20   membership_s20 0.00000000
membership_s22   membership_s22 0.00000000
membership_s23   membership_s23 0.00000000
membership_s24   membership_s24 0.00000000
membership_s25   membership_s25 0.00000000
membership_s27   membership_s27 0.00000000
membership_s28   membership_s28 0.00000000
membership_s30   membership_s30 0.00000000
membership_s31   membership_s31 0.00000000
membership_s32   membership_s32 0.00000000
membership_s34   membership_s34 0.00000000
membership_s35   membership_s35 0.00000000
membership_s36   membership_s36 0.00000000
membership_s37   membership_s37 0.00000000
[1] "Dataset: high_C Model RF, refit model on training data 2015-06-08 11:43:53"
     |      Out-of-bag   |
Tree |      MSE  %Var(y) |
   1 |   0.1403   157.88 |
   2 |    0.156   175.55 |
   3 |   0.1535   172.68 |
   4 |   0.1437   161.73 |
   5 |   0.1325   149.12 |
   6 |     0.13   146.30 |
   7 |   0.1205   135.61 |
   8 |    0.113   127.10 |
   9 |   0.1092   122.90 |
  10 |   0.1065   119.89 |
  11 |   0.1098   123.53 |
  12 |   0.1085   122.09 |
  13 |   0.1066   119.91 |
  14 |   0.1065   119.86 |
  15 |   0.1047   117.76 |
  16 |    0.101   113.59 |
  17 |  0.09846   110.79 |
  18 |  0.09689   109.02 |
  19 |  0.09618   108.22 |
  20 |  0.09381   105.56 |
  21 |    0.094   105.78 |
  22 |  0.09409   105.88 |
  23 |  0.09201   103.53 |
  24 |  0.09144   102.89 |
  25 |  0.09186   103.37 |
  26 |  0.09097   102.36 |
  27 |   0.0917   103.19 |
  28 |   0.0898   101.05 |
  29 |  0.08896   100.09 |
  30 |  0.08837    99.44 |
  31 |  0.08773    98.72 |
  32 |  0.08727    98.20 |
  33 |  0.08678    97.65 |
  34 |  0.08632    97.13 |
  35 |  0.08634    97.15 |
  36 |  0.08661    97.46 |
  37 |  0.08679    97.65 |
  38 |  0.08659    97.43 |
  39 |  0.08612    96.90 |
  40 |  0.08594    96.70 |
  41 |  0.08612    96.91 |
  42 |  0.08592    96.68 |
  43 |  0.08544    96.14 |
  44 |  0.08581    96.56 |
  45 |  0.08494    95.57 |
  46 |  0.08467    95.27 |
  47 |  0.08371    94.19 |
  48 |  0.08342    93.86 |
  49 |  0.08362    94.09 |
  50 |  0.08347    93.92 |
  51 |  0.08343    93.88 |
  52 |  0.08319    93.60 |
  53 |  0.08312    93.53 |
  54 |   0.0833    93.73 |
  55 |  0.08318    93.60 |
  56 |  0.08271    93.06 |
  57 |  0.08215    92.43 |
  58 |  0.08234    92.65 |
  59 |  0.08219    92.49 |
  60 |  0.08202    92.30 |
  61 |  0.08187    92.12 |
  62 |  0.08161    91.83 |
  63 |  0.08153    91.74 |
  64 |  0.08153    91.74 |
  65 |  0.08176    92.00 |
  66 |  0.08158    91.79 |
  67 |  0.08184    92.09 |
  68 |   0.0816    91.82 |
  69 |  0.08143    91.62 |
  70 |  0.08144    91.64 |
  71 |  0.08144    91.64 |
  72 |  0.08126    91.43 |
  73 |  0.08127    91.45 |
  74 |  0.08139    91.58 |
  75 |  0.08175    91.99 |
  76 |  0.08173    91.96 |
  77 |  0.08146    91.66 |
  78 |  0.08132    91.50 |
  79 |  0.08141    91.61 |
  80 |   0.0815    91.71 |
  81 |  0.08157    91.79 |
  82 |   0.0815    91.70 |
  83 |  0.08165    91.87 |
  84 |  0.08175    91.99 |
  85 |  0.08145    91.65 |
  86 |  0.08124    91.41 |
  87 |  0.08135    91.54 |
  88 |  0.08115    91.32 |
  89 |  0.08112    91.28 |
  90 |  0.08116    91.33 |
  91 |  0.08109    91.24 |
  92 |  0.08109    91.24 |
  93 |   0.0813    91.48 |
  94 |  0.08147    91.67 |
  95 |  0.08139    91.58 |
  96 |  0.08121    91.38 |
  97 |  0.08125    91.42 |
  98 |    0.081    91.15 |
  99 |  0.08079    90.90 |
 100 |  0.08046    90.53 |
[1] "Random Forest variable coefficients"
                      %IncMSE IncNodePurity
graph0           8.793047e-04  1.620058e-01
graph1           5.209827e-04  8.078599e-02
graph2          -8.709569e-05  8.120682e-02
graph3           2.954860e-04  9.572413e-02
graph4           1.787357e-03  1.975577e-01
graph5           3.162638e-04  2.160374e-01
graph6           6.322151e-04  1.142495e-01
graph7           1.047000e-03  9.855905e-02
graph8          -7.992648e-05  6.507746e-02
graph9           9.020149e-04  1.516826e-01
graph10          1.495460e-03  1.275139e-01
graph11          2.770259e-03  1.913804e-01
graph12          1.750440e-04  1.335263e-01
graph13          9.945030e-04  3.084074e-01
graph14          1.015300e-03  2.470549e-01
graph15          2.596337e-03  1.105593e-01
graph16          1.106335e-03  2.315738e-01
graph17          7.357642e-04  1.523443e-01
graph18          7.695136e-04  4.603328e-02
graph19          1.800302e-03  2.221529e-01
graph20          1.836001e-03  1.719088e-01
graph21          9.727188e-04  1.166109e-01
graph22          1.803911e-03  1.167588e-01
graph23          2.403319e-03  6.110282e-01
graph24          7.744062e-04  4.168001e-02
graph25          2.448764e-03  1.716879e-01
graph26          1.996365e-03  1.650334e-01
graph27          7.192069e-04  1.036646e-01
graph28          2.775136e-03  1.806970e-01
graph29          0.000000e+00  2.220446e-18
orbit0           4.817200e-04  2.950676e-01
orbit1           6.745021e-04  1.805785e-01
orbit2           1.460050e-03  2.222409e-01
orbit3           7.181702e-04  1.346348e-01
orbit4           1.198280e-03  1.457854e-01
orbit5           1.897075e-03  9.913058e-02
orbit6           3.056462e-04  9.859348e-02
orbit7           1.968830e-03  2.003711e-01
orbit8           2.621328e-03  3.580605e-01
orbit9           7.854379e-04  2.620407e-01
orbit10          5.507869e-04  1.361147e-01
orbit11          1.352072e-03  3.002890e-01
orbit12          1.570370e-03  5.793679e-02
orbit13          1.038458e-03  4.670323e-02
orbit14          3.539823e-04  3.160714e-02
orbit15          4.879352e-04  9.583923e-02
orbit16          1.921672e-03  1.654906e-01
orbit17          2.365687e-03  1.579676e-01
orbit18          4.600315e-03  5.367097e-01
orbit19          4.214466e-04  8.689740e-02
orbit20          1.115233e-03  1.924828e-01
orbit21          1.396519e-03  8.960695e-02
orbit22          7.439842e-04  6.322791e-02
orbit23          4.913847e-04  2.397382e-01
orbit24          2.305407e-04  1.371644e-01
orbit25          3.022039e-03  3.787436e-01
orbit26          8.689713e-04  2.224322e-01
orbit27          3.116624e-03  3.464503e-01
orbit28          7.814394e-04  1.361378e-01
orbit29          1.582440e-04  4.979804e-02
orbit30          7.690101e-04  1.708301e-01
orbit31          2.594052e-03  1.397477e-01
orbit32          7.862610e-04  2.122158e-01
orbit33          2.335120e-03  2.648149e-01
orbit34          3.641174e-03  2.847238e-01
orbit35          4.906511e-04  1.628345e-01
orbit36          7.961615e-03  5.898296e-01
orbit37          2.352910e-04  2.555040e-01
orbit38          1.894881e-03  8.949376e-02
orbit39          2.580408e-03  4.589332e-01
orbit40          3.332008e-05  2.516110e-01
orbit41          1.179691e-03  1.428174e-01
orbit42          2.064617e-04  1.836130e-01
orbit43          3.425347e-05  7.799260e-02
orbit44          1.223991e-03  1.658184e-01
orbit45          3.181725e-03  3.788783e-01
orbit46          3.354501e-04  1.283255e-01
orbit47         -1.284244e-04  9.329058e-02
orbit48          9.470353e-04  8.501696e-02
orbit49          9.863695e-04  4.410470e-01
orbit50          1.641333e-03  4.800515e-01
orbit51          3.002568e-03  2.604904e-01
orbit52          4.975311e-03  3.198319e-01
orbit53          2.789110e-03  2.430635e-01
orbit54          3.631251e-03  1.926604e-01
orbit55          1.250872e-03  1.851721e-01
orbit56          7.999102e-03  1.288624e+00
orbit57          1.592766e-03  7.064440e-02
orbit58          7.195211e-04  2.179611e-01
orbit59          1.876290e-03  1.006673e-01
orbit60          6.079866e-04  1.607233e-01
orbit61          1.169870e-03  1.706953e-01
orbit62          2.158426e-03  3.252003e-01
orbit63          2.068953e-03  2.956887e-01
orbit64          2.277670e-03  2.476690e-01
orbit65          1.170548e-03  3.275283e-01
orbit66          9.272976e-04  1.055798e-01
orbit67          6.143825e-04  2.671368e-02
orbit68          2.994879e-04  9.832708e-02
orbit69          2.136061e-03  1.797717e-01
orbit70          7.181849e-04  1.272005e-01
orbit71          8.326301e-04  3.382540e-02
orbit72         -5.050505e-05  9.473684e-03
AP               2.759259e-04  4.508459e-03
bet              2.048548e-03  5.642969e-01
ecc              1.435399e-04  3.497619e-02
eccrad           3.029108e-05  7.652276e-02
close            1.015065e-03  2.938796e-01
constraint       1.487364e-03  3.534021e-01
coreness         5.311693e-06  1.386987e-01
knn              9.710508e-04  2.906002e-01
hubscore         4.433200e-03  1.424112e-01
pagerank        -1.334370e-04  5.206923e-01
trans            3.090414e-04  2.182889e-01
first            8.871454e-04  2.028759e-01
second           5.503435e-04  8.772698e-02
third            3.889246e-03  4.345448e-01
fourth           2.023345e-03  2.609483e-01
fifth            2.417993e-03  3.884685e-01
sixth            1.969494e-03  4.873042e-01
selfinter        9.569378e-05  3.168651e-02
V1               1.186747e-03  6.729036e-01
V2               2.709023e-04  7.221884e-01
evcent           5.183958e-03  2.117619e-01
upto_second      4.403244e-05  8.545633e-02
upto_third       2.639618e-03  4.396935e-01
upto_fourth      2.628321e-03  4.682301e-01
upto_fifth       1.580630e-03  5.295191e-01
upto_sixth       5.623153e-04  1.844749e-01
ratio1           5.224303e-04  3.051273e-01
ratio2           1.299266e-03  3.271032e-01
ratio3           7.380921e-04  4.619964e-01
ratio4           1.948838e-03  5.149538e-01
ratio5           1.698349e-03  1.218659e+00
ratio6           1.721502e-03  3.339183e-01
walktrap_vertex  1.514710e-03  1.175574e+00
bigcom1          1.219512e-05  4.729730e-03
bigcom2          1.696498e-03  3.638888e-01
bigcom3          0.000000e+00  0.000000e+00
bigcom4         -9.868121e-06  1.301773e-01
bigcom5          0.000000e+00  0.000000e+00
bigcom6          0.000000e+00  0.000000e+00
bigcom8          0.000000e+00  2.775558e-19
bigcom9          0.000000e+00  0.000000e+00
bigcom10         0.000000e+00  0.000000e+00
bigcom11         0.000000e+00  0.000000e+00
bigcom12         0.000000e+00  0.000000e+00
bigcom13         0.000000e+00  0.000000e+00
bigcom14         0.000000e+00  0.000000e+00
bigcom15         0.000000e+00  0.000000e+00
bigcom16         0.000000e+00  0.000000e+00
bigcom17         0.000000e+00  0.000000e+00
bigcom18        -8.318448e-05  6.028780e-02
bigcom21         0.000000e+00  0.000000e+00
bigcom22         0.000000e+00  0.000000e+00
bigcom23         0.000000e+00  0.000000e+00
bigcom24         0.000000e+00  0.000000e+00
bigcom25         1.762266e-04  1.397870e-01
bigcom26         0.000000e+00  0.000000e+00
bigcom27         0.000000e+00  0.000000e+00
bigcom29         0.000000e+00  0.000000e+00
bigcom31         0.000000e+00  0.000000e+00
bigcom33         0.000000e+00  2.969697e-02
bigcom34        -3.036785e-05  6.100466e-03
bigcom35         0.000000e+00  0.000000e+00
bigcom36         0.000000e+00  0.000000e+00
bigcom39         0.000000e+00  0.000000e+00
bigcom40         0.000000e+00  0.000000e+00
bigcom43         0.000000e+00  0.000000e+00
bigcom46         0.000000e+00  0.000000e+00
bigcom48         0.000000e+00  0.000000e+00
bigcom49         0.000000e+00  0.000000e+00
bigcom50         0.000000e+00  0.000000e+00
bigcom52         0.000000e+00  0.000000e+00
bigcom54         0.000000e+00  0.000000e+00
bigcom56         0.000000e+00  0.000000e+00
bigcom57         0.000000e+00  0.000000e+00
bigcom58         0.000000e+00  0.000000e+00
bigcom62         0.000000e+00  0.000000e+00
bigcom63         0.000000e+00  0.000000e+00
bigcom64         0.000000e+00  0.000000e+00
bigcom65         0.000000e+00  0.000000e+00
bigcom66         0.000000e+00  0.000000e+00
bigcom68         0.000000e+00  0.000000e+00
bigcom69         0.000000e+00  0.000000e+00
bigcom70         0.000000e+00  0.000000e+00
bigcom71         0.000000e+00  0.000000e+00
bigcom72         0.000000e+00  0.000000e+00
bigcom77         0.000000e+00  0.000000e+00
bigcom79         0.000000e+00  0.000000e+00
bigcom80         0.000000e+00  0.000000e+00
bigcom82         0.000000e+00  0.000000e+00
bigcom83         0.000000e+00  0.000000e+00
bigcom86         0.000000e+00  0.000000e+00
bigcom87         0.000000e+00  0.000000e+00
bigcom88         0.000000e+00  0.000000e+00
bigcom90         0.000000e+00  0.000000e+00
bigcom92         0.000000e+00  0.000000e+00
bigcom94         0.000000e+00  0.000000e+00
bigcom96         0.000000e+00  0.000000e+00
bigcom98         0.000000e+00  0.000000e+00
bigcom99         0.000000e+00  0.000000e+00
bigcom100        0.000000e+00  0.000000e+00
bigcom102        0.000000e+00  0.000000e+00
bigcom103        0.000000e+00  0.000000e+00
bigcom104        0.000000e+00  0.000000e+00
bigcom107        0.000000e+00  0.000000e+00
bigcom108        0.000000e+00  0.000000e+00
bigcom109        0.000000e+00  0.000000e+00
bigcom110        0.000000e+00  0.000000e+00
bigcom125        0.000000e+00  0.000000e+00
bigcom133        0.000000e+00  0.000000e+00
bigcom141        0.000000e+00  0.000000e+00
bigcom142        0.000000e+00  0.000000e+00
bigcom143        0.000000e+00  0.000000e+00
bigcom145        0.000000e+00  0.000000e+00
bigcom158        0.000000e+00  0.000000e+00
bigcom162        0.000000e+00  0.000000e+00
bigcom177        0.000000e+00  0.000000e+00
bigcom194        0.000000e+00  0.000000e+00
bigcom208        0.000000e+00  0.000000e+00
bigcom220        0.000000e+00  0.000000e+00
bigcom227        0.000000e+00  0.000000e+00
bigcom229        0.000000e+00  0.000000e+00
bigcom247        0.000000e+00  0.000000e+00
bigcom252        0.000000e+00  0.000000e+00
bigcom255        0.000000e+00  0.000000e+00
bigcom258        0.000000e+00  0.000000e+00
bigcom266        0.000000e+00  0.000000e+00
bigcom269        0.000000e+00  0.000000e+00
bigcom273        0.000000e+00  0.000000e+00
bigcom274        0.000000e+00  0.000000e+00
bigcom276        0.000000e+00  0.000000e+00
bigcom284        0.000000e+00  0.000000e+00
bigcom290        0.000000e+00  0.000000e+00
bigcom292        0.000000e+00  0.000000e+00
bigcom294        0.000000e+00  0.000000e+00
bigcom295        0.000000e+00  0.000000e+00
bigcom296        0.000000e+00  0.000000e+00
bigcom297        0.000000e+00  0.000000e+00
bigcom302        0.000000e+00  0.000000e+00
bigcom303        0.000000e+00  0.000000e+00
bigcom307        0.000000e+00  0.000000e+00
bigcom311        0.000000e+00  0.000000e+00
bigcom313        0.000000e+00  0.000000e+00
bigcom318        0.000000e+00  0.000000e+00
bigcom326        0.000000e+00  0.000000e+00
bigcom332        0.000000e+00  0.000000e+00
bigcom340        0.000000e+00  0.000000e+00
bigcom341        0.000000e+00  0.000000e+00
bigcom345        0.000000e+00  0.000000e+00
bigcom347        0.000000e+00  0.000000e+00
bigcom360        0.000000e+00  0.000000e+00
bigcom365        0.000000e+00  0.000000e+00
bigcom366        0.000000e+00  0.000000e+00
bigcom370        0.000000e+00  0.000000e+00
bigcom387        0.000000e+00  0.000000e+00
bigcom390        0.000000e+00  0.000000e+00
bigcom398        0.000000e+00  0.000000e+00
bigcom408        0.000000e+00  0.000000e+00
bigcom417        0.000000e+00  0.000000e+00
bigcom419        0.000000e+00  0.000000e+00
bigcom424        0.000000e+00  0.000000e+00
bigcom441        0.000000e+00  0.000000e+00
bigcom445        0.000000e+00  0.000000e+00
bigcom468        0.000000e+00  0.000000e+00
spin_vertex      1.685481e-03  6.951274e-01
membership_s1    0.000000e+00  0.000000e+00
membership_s3    0.000000e+00  1.387779e-19
membership_s4   -2.594767e-04  8.871383e-02
membership_s5    0.000000e+00  0.000000e+00
membership_s6    0.000000e+00  0.000000e+00
membership_s7    0.000000e+00  0.000000e+00
membership_s8    1.531404e-05  2.754741e-02
membership_s9    0.000000e+00  1.110223e-18
membership_s10   4.761905e-05  9.082569e-04
membership_s11   0.000000e+00  0.000000e+00
membership_s12  -1.625839e-04  2.799636e-01
membership_s13   0.000000e+00  0.000000e+00
membership_s14   0.000000e+00  0.000000e+00
membership_s16   1.757270e-02  5.167545e+00
membership_s17   0.000000e+00  0.000000e+00
membership_s18   0.000000e+00  0.000000e+00
membership_s19   0.000000e+00  0.000000e+00
membership_s20   0.000000e+00  4.163336e-19
membership_s21   2.387795e-04  1.190108e-01
membership_s22   0.000000e+00  0.000000e+00
membership_s23   0.000000e+00  2.359224e-18
membership_s24   0.000000e+00  0.000000e+00
membership_s25   0.000000e+00  0.000000e+00
membership_s26  -2.010242e-04  1.347880e-01
membership_s27   0.000000e+00  0.000000e+00
membership_s28   0.000000e+00  1.387779e-19
membership_s30   0.000000e+00  0.000000e+00
membership_s31   0.000000e+00  9.333333e-03
membership_s32   1.382488e-04  1.869748e-02
membership_s33   0.000000e+00  4.857226e-19
membership_s34   0.000000e+00  0.000000e+00
membership_s35   0.000000e+00  0.000000e+00
membership_s36   0.000000e+00  0.000000e+00
membership_s37   0.000000e+00  0.000000e+00
membership_s38   8.849558e-05  3.729167e-02
adhesion         1.165639e-02  1.717994e+00
cohesion         7.549372e-03  1.198660e+00
inner            7.215816e-04  8.890547e-01
outer            7.941957e-03  1.421850e+00
ioratio          4.958969e-03  1.149079e+00
comsize          2.543633e-03  6.298143e-01
                            var    rel.inf
membership_s16   membership_s16 9.33576753
ratio5                   ratio5 4.17160559
walktrap_vertex walktrap_vertex 2.93631400
inner                     inner 2.84840651
orbit56                 orbit56 2.81510748
outer                     outer 2.37315928
ratio4                   ratio4 2.30660310
upto_fifth           upto_fifth 2.13503696
third                     third 1.87895107
spin_vertex         spin_vertex 1.81468012
cohesion               cohesion 1.70684742
V2                           V2 1.67160580
V1                           V1 1.58604265
adhesion               adhesion 1.53390382
graph25                 graph25 1.48383145
comsize                 comsize 1.43871836
membership_s12   membership_s12 1.33576868
orbit45                 orbit45 1.32203386
orbit62                 orbit62 1.25104690
orbit52                 orbit52 1.21460361
orbit18                 orbit18 1.16409934
bet                         bet 1.08034942
graph15                 graph15 1.06087968
graph0                   graph0 1.04885020
sixth                     sixth 1.02919203
pagerank               pagerank 1.00184072
orbit25                 orbit25 1.00140002
bigcom2                 bigcom2 0.98663176
graph1                   graph1 0.93828832
knn                         knn 0.89588241
ratio2                   ratio2 0.87608653
orbit49                 orbit49 0.86486399
graph11                 graph11 0.83445524
ratio6                   ratio6 0.80601841
ioratio                 ioratio 0.80572393
graph19                 graph19 0.80188667
ratio1                   ratio1 0.78325203
trans                     trans 0.76547126
orbit54                 orbit54 0.74839971
graph3                   graph3 0.74704272
orbit63                 orbit63 0.74025935
graph26                 graph26 0.73792702
orbit37                 orbit37 0.69153565
graph23                 graph23 0.69040836
graph5                   graph5 0.68741459
orbit12                 orbit12 0.68566948
orbit36                 orbit36 0.68014550
orbit35                 orbit35 0.67930966
orbit50                 orbit50 0.65468341
orbit59                 orbit59 0.65332307
graph21                 graph21 0.64466625
orbit33                 orbit33 0.64024365
orbit39                 orbit39 0.62862947
graph2                   graph2 0.60153987
fourth                   fourth 0.58757965
orbit16                 orbit16 0.54489836
ratio3                   ratio3 0.52555027
orbit65                 orbit65 0.51266862
graph4                   graph4 0.51029870
orbit11                 orbit11 0.50148945
orbit68                 orbit68 0.47842359
bigcom25               bigcom25 0.47798574
graph20                 graph20 0.46998056
constraint           constraint 0.46485360
graph22                 graph22 0.46212907
orbit22                 orbit22 0.45386964
graph27                 graph27 0.45350577
orbit44                 orbit44 0.45200074
orbit27                 orbit27 0.45198626
second                   second 0.44853007
upto_fourth         upto_fourth 0.44794365
orbit66                 orbit66 0.42710975
orbit38                 orbit38 0.42265394
orbit13                 orbit13 0.42084166
graph14                 graph14 0.40998505
upto_third           upto_third 0.39209869
graph28                 graph28 0.37889746
graph17                 graph17 0.36935859
orbit1                   orbit1 0.36641989
orbit47                 orbit47 0.35103563
upto_sixth           upto_sixth 0.34955238
graph7                   graph7 0.34846488
AP                           AP 0.34348209
hubscore               hubscore 0.33987298
orbit51                 orbit51 0.33943946
orbit53                 orbit53 0.32448383
orbit24                 orbit24 0.32331253
membership_s4     membership_s4 0.32166183
fifth                     fifth 0.30761732
close                     close 0.30450388
graph16                 graph16 0.30054301
graph6                   graph6 0.29987290
orbit9                   orbit9 0.29581932
selfinter             selfinter 0.29463452
orbit28                 orbit28 0.29311893
orbit32                 orbit32 0.29149804
orbit64                 orbit64 0.28874409
orbit4                   orbit4 0.28590294
orbit46                 orbit46 0.27458464
orbit60                 orbit60 0.26792753
orbit31                 orbit31 0.25790530
orbit15                 orbit15 0.25685038
membership_s21   membership_s21 0.25610212
orbit40                 orbit40 0.25527508
orbit43                 orbit43 0.24812532
graph8                   graph8 0.24332540
orbit20                 orbit20 0.23690773
orbit41                 orbit41 0.23422463
ecc                         ecc 0.22744873
orbit30                 orbit30 0.22598001
orbit69                 orbit69 0.21877148
orbit55                 orbit55 0.21841143
graph24                 graph24 0.21219228
graph9                   graph9 0.20204757
graph12                 graph12 0.20062682
graph13                 graph13 0.20002475
evcent                   evcent 0.19731173
orbit19                 orbit19 0.18467164
orbit42                 orbit42 0.17796793
graph18                 graph18 0.17741796
orbit6                   orbit6 0.17236021
graph10                 graph10 0.16396952
orbit48                 orbit48 0.15752588
graph29                 graph29 0.15711120
orbit70                 orbit70 0.15150261
orbit57                 orbit57 0.14984426
orbit10                 orbit10 0.14248045
orbit21                 orbit21 0.13325729
upto_second         upto_second 0.13224435
orbit2                   orbit2 0.13223606
orbit61                 orbit61 0.12927445
orbit29                 orbit29 0.12906195
orbit58                 orbit58 0.12453823
orbit17                 orbit17 0.11904382
orbit5                   orbit5 0.11504852
membership_s33   membership_s33 0.10050828
orbit26                 orbit26 0.09853703
orbit67                 orbit67 0.09605646
orbit7                   orbit7 0.05934637
orbit71                 orbit71 0.05753157
bigcom4                 bigcom4 0.04808090
membership_s8     membership_s8 0.04331481
orbit23                 orbit23 0.04101959
coreness               coreness 0.02390592
membership_s38   membership_s38 0.02361538
bigcom18               bigcom18 0.02360797
membership_s26   membership_s26 0.02139593
bigcom1                 bigcom1 0.01736421
bigcom33               bigcom33 0.01109310
orbit0                   orbit0 0.00000000
orbit3                   orbit3 0.00000000
orbit8                   orbit8 0.00000000
orbit14                 orbit14 0.00000000
orbit34                 orbit34 0.00000000
orbit72                 orbit72 0.00000000
eccrad                   eccrad 0.00000000
first                     first 0.00000000
bigcom3                 bigcom3 0.00000000
bigcom5                 bigcom5 0.00000000
bigcom6                 bigcom6 0.00000000
bigcom8                 bigcom8 0.00000000
bigcom9                 bigcom9 0.00000000
bigcom10               bigcom10 0.00000000
bigcom11               bigcom11 0.00000000
bigcom12               bigcom12 0.00000000
bigcom13               bigcom13 0.00000000
bigcom14               bigcom14 0.00000000
bigcom15               bigcom15 0.00000000
bigcom16               bigcom16 0.00000000
bigcom17               bigcom17 0.00000000
bigcom21               bigcom21 0.00000000
bigcom22               bigcom22 0.00000000
bigcom23               bigcom23 0.00000000
bigcom24               bigcom24 0.00000000
bigcom26               bigcom26 0.00000000
bigcom27               bigcom27 0.00000000
bigcom29               bigcom29 0.00000000
bigcom31               bigcom31 0.00000000
bigcom34               bigcom34 0.00000000
bigcom35               bigcom35 0.00000000
bigcom36               bigcom36 0.00000000
bigcom39               bigcom39 0.00000000
bigcom40               bigcom40 0.00000000
bigcom43               bigcom43 0.00000000
bigcom46               bigcom46 0.00000000
bigcom48               bigcom48 0.00000000
bigcom49               bigcom49 0.00000000
bigcom50               bigcom50 0.00000000
bigcom52               bigcom52 0.00000000
bigcom54               bigcom54 0.00000000
bigcom56               bigcom56 0.00000000
bigcom57               bigcom57 0.00000000
bigcom58               bigcom58 0.00000000
bigcom62               bigcom62 0.00000000
bigcom63               bigcom63 0.00000000
bigcom64               bigcom64 0.00000000
bigcom65               bigcom65 0.00000000
bigcom66               bigcom66 0.00000000
bigcom68               bigcom68 0.00000000
bigcom69               bigcom69 0.00000000
bigcom70               bigcom70 0.00000000
bigcom71               bigcom71 0.00000000
bigcom72               bigcom72 0.00000000
bigcom77               bigcom77 0.00000000
bigcom79               bigcom79 0.00000000
bigcom80               bigcom80 0.00000000
bigcom82               bigcom82 0.00000000
bigcom83               bigcom83 0.00000000
bigcom86               bigcom86 0.00000000
bigcom87               bigcom87 0.00000000
bigcom88               bigcom88 0.00000000
bigcom90               bigcom90 0.00000000
bigcom92               bigcom92 0.00000000
bigcom94               bigcom94 0.00000000
bigcom96               bigcom96 0.00000000
bigcom98               bigcom98 0.00000000
bigcom99               bigcom99 0.00000000
bigcom100             bigcom100 0.00000000
bigcom102             bigcom102 0.00000000
bigcom103             bigcom103 0.00000000
bigcom104             bigcom104 0.00000000
bigcom107             bigcom107 0.00000000
bigcom108             bigcom108 0.00000000
bigcom109             bigcom109 0.00000000
bigcom110             bigcom110 0.00000000
bigcom125             bigcom125 0.00000000
bigcom133             bigcom133 0.00000000
bigcom141             bigcom141 0.00000000
bigcom142             bigcom142 0.00000000
bigcom143             bigcom143 0.00000000
bigcom145             bigcom145 0.00000000
bigcom158             bigcom158 0.00000000
bigcom162             bigcom162 0.00000000
bigcom177             bigcom177 0.00000000
bigcom194             bigcom194 0.00000000
bigcom208             bigcom208 0.00000000
bigcom220             bigcom220 0.00000000
bigcom227             bigcom227 0.00000000
bigcom229             bigcom229 0.00000000
bigcom247             bigcom247 0.00000000
bigcom252             bigcom252 0.00000000
bigcom255             bigcom255 0.00000000
bigcom258             bigcom258 0.00000000
bigcom266             bigcom266 0.00000000
bigcom269             bigcom269 0.00000000
bigcom273             bigcom273 0.00000000
bigcom274             bigcom274 0.00000000
bigcom276             bigcom276 0.00000000
bigcom284             bigcom284 0.00000000
bigcom290             bigcom290 0.00000000
bigcom292             bigcom292 0.00000000
bigcom294             bigcom294 0.00000000
bigcom295             bigcom295 0.00000000
bigcom296             bigcom296 0.00000000
bigcom297             bigcom297 0.00000000
bigcom302             bigcom302 0.00000000
bigcom303             bigcom303 0.00000000
bigcom307             bigcom307 0.00000000
bigcom311             bigcom311 0.00000000
bigcom313             bigcom313 0.00000000
bigcom318             bigcom318 0.00000000
bigcom326             bigcom326 0.00000000
bigcom332             bigcom332 0.00000000
bigcom340             bigcom340 0.00000000
bigcom341             bigcom341 0.00000000
bigcom345             bigcom345 0.00000000
bigcom347             bigcom347 0.00000000
bigcom360             bigcom360 0.00000000
bigcom365             bigcom365 0.00000000
bigcom366             bigcom366 0.00000000
bigcom370             bigcom370 0.00000000
bigcom387             bigcom387 0.00000000
bigcom390             bigcom390 0.00000000
bigcom398             bigcom398 0.00000000
bigcom408             bigcom408 0.00000000
bigcom417             bigcom417 0.00000000
bigcom419             bigcom419 0.00000000
bigcom424             bigcom424 0.00000000
bigcom441             bigcom441 0.00000000
bigcom445             bigcom445 0.00000000
bigcom468             bigcom468 0.00000000
membership_s1     membership_s1 0.00000000
membership_s3     membership_s3 0.00000000
membership_s5     membership_s5 0.00000000
membership_s6     membership_s6 0.00000000
membership_s7     membership_s7 0.00000000
membership_s9     membership_s9 0.00000000
membership_s10   membership_s10 0.00000000
membership_s11   membership_s11 0.00000000
membership_s13   membership_s13 0.00000000
membership_s14   membership_s14 0.00000000
membership_s17   membership_s17 0.00000000
membership_s18   membership_s18 0.00000000
membership_s19   membership_s19 0.00000000
membership_s20   membership_s20 0.00000000
membership_s22   membership_s22 0.00000000
membership_s23   membership_s23 0.00000000
membership_s24   membership_s24 0.00000000
membership_s25   membership_s25 0.00000000
membership_s27   membership_s27 0.00000000
membership_s28   membership_s28 0.00000000
membership_s30   membership_s30 0.00000000
membership_s31   membership_s31 0.00000000
membership_s32   membership_s32 0.00000000
membership_s34   membership_s34 0.00000000
membership_s35   membership_s35 0.00000000
membership_s36   membership_s36 0.00000000
membership_s37   membership_s37 0.00000000
[1] "Dataset: high_C Model GLM, refit model on training data 2015-06-08 11:43:58"
[1] "glmnet variable coefficients"
                [,1]              [,2]                   
(Intercept)     "(Intercept)"     "-3296.98195850123"    
graph0          "graph0"          "-0.000945828583590509"
graph1          "graph1"          "3.97852243218823e-05" 
graph2          "graph2"          "-0.00269222355063023" 
graph3          "graph3"          "2.68044424924742e-06" 
graph4          "graph4"          "-1.85936025081642e-07"
graph5          "graph5"          "-9.76469241941163e-05"
graph6          "graph6"          "0"                    
graph7          "graph7"          "-2.64504405422591e-05"
graph8          "graph8"          "-0.00100190769495648" 
graph9          "graph9"          "0"                    
graph10         "graph10"         "0"                    
graph11         "graph11"         "-8.37212426649625e-09"
graph12         "graph12"         "-7.63904089796752e-09"
graph13         "graph13"         "-2.19006401272118e-06"
graph14         "graph14"         "9.40776958430526e-08" 
graph15         "graph15"         "1.24412615036508e-05" 
graph16         "graph16"         "2.35429520229738e-07" 
graph17         "graph17"         "6.20713875590928e-08" 
graph18         "graph18"         "-2.85377824669642e-05"
graph19         "graph19"         "5.37178068467861e-06" 
graph20         "graph20"         "-1.78680251211414e-06"
graph21         "graph21"         "-8.84094629193731e-07"
graph22         "graph22"         "-1.73306216007208e-06"
graph23         "graph23"         "-7.55716801943949e-06"
graph24         "graph24"         "0"                    
graph25         "graph25"         "-1.70360017476837e-05"
graph26         "graph26"         "-2.37107382618018e-05"
graph27         "graph27"         "0"                    
graph28         "graph28"         "-3.10401696917638e-07"
graph29         "graph29"         "0.000920421105759553" 
orbit0          "orbit0"          "-0.000783837901807424"
orbit1          "orbit1"          "0.000683559180968645" 
orbit2          "orbit2"          "1.46554132845066e-05" 
orbit3          "orbit3"          "-0.00277215672896591" 
orbit4          "orbit4"          "4.34142395559248e-06" 
orbit5          "orbit5"          "4.73534993203165e-06" 
orbit6          "orbit6"          "-2.12968028423486e-05"
orbit7          "orbit7"          "0"                    
orbit8          "orbit8"          "-8.83585541240551e-05"
orbit9          "orbit9"          "0.000884203608101003" 
orbit10         "orbit10"         "-2.69731390552961e-05"
orbit11         "orbit11"         "3.2281662431919e-06"  
orbit12         "orbit12"         "-0.00193358185386639" 
orbit13         "orbit13"         "-7.09730133065331e-06"
orbit14         "orbit14"         "-0.000991773647587866"
orbit15         "orbit15"         "-8.48466616400213e-07"
orbit16         "orbit16"         "0"                    
orbit17         "orbit17"         "5.63034467587977e-07" 
orbit18         "orbit18"         "-6.75345838723357e-07"
orbit19         "orbit19"         "4.54793133840709e-08" 
orbit20         "orbit20"         "2.06653510159667e-07" 
orbit21         "orbit21"         "-3.44896095906362e-09"
orbit22         "orbit22"         "6.87057688796428e-08" 
orbit23         "orbit23"         "-1.31955827953092e-08"
orbit24         "orbit24"         "7.44483935665839e-06" 
orbit25         "orbit25"         "1.37135586619251e-05" 
orbit26         "orbit26"         "-3.15430467501605e-07"
orbit27         "orbit27"         "7.72793020306368e-06" 
orbit28         "orbit28"         "-1.26379175133425e-05"
orbit29         "orbit29"         "-2.87550837036903e-06"
orbit30         "orbit30"         "-6.45247667757449e-06"
orbit31         "orbit31"         "-6.14539929478316e-06"
orbit32         "orbit32"         "-1.17927036257451e-06"
orbit33         "orbit33"         "8.08679521970595e-07" 
orbit34         "orbit34"         "8.80945344611314e-06" 
orbit35         "orbit35"         "-1.39452209982835e-06"
orbit36         "orbit36"         "4.82969099830187e-07" 
orbit37         "orbit37"         "-1.34010063007684e-06"
orbit38         "orbit38"         "1.18942879071525e-06" 
orbit39         "orbit39"         "1.70901365986656e-06" 
orbit40         "orbit40"         "-1.79045517458993e-06"
orbit41         "orbit41"         "0"                    
orbit42         "orbit42"         "3.9790909188959e-07"  
orbit43         "orbit43"         "-0.000238443873616837"
orbit44         "orbit44"         "3.64477156349147e-05" 
orbit45         "orbit45"         "0.000100482140798794" 
orbit46         "orbit46"         "-1.42081896808549e-05"
orbit47         "orbit47"         "2.25482681710649e-06" 
orbit48         "orbit48"         "1.49207158435062e-05" 
orbit49         "orbit49"         "3.1915776981738e-05"  
orbit50         "orbit50"         "-5.91005802518664e-06"
orbit51         "orbit51"         "8.28650313642293e-07" 
orbit52         "orbit52"         "6.73458639479314e-05" 
orbit53         "orbit53"         "-1.49156459695053e-05"
orbit54         "orbit54"         "-3.66173344301222e-05"
orbit55         "orbit55"         "-1.3811593747115e-06" 
orbit56         "orbit56"         "0.000529938316453868" 
orbit57         "orbit57"         "-2.964310364956e-05"  
orbit58         "orbit58"         "-1.10990376009349e-07"
orbit59         "orbit59"         "-1.81397272164959e-05"
orbit60         "orbit60"         "-0.000134266357633735"
orbit61         "orbit61"         "0.000255849744663072" 
orbit62         "orbit62"         "-0.000152189478386906"
orbit63         "orbit63"         "-7.3395058651967e-06" 
orbit64         "orbit64"         "-0.000127252688766673"
orbit65         "orbit65"         "-0.00347585553401111" 
orbit66         "orbit66"         "0"                    
orbit67         "orbit67"         "-4.14385231302761e-05"
orbit68         "orbit68"         "-0.000220542386868959"
orbit69         "orbit69"         "0.00150262396992609"  
orbit70         "orbit70"         "0.00345336253572456"  
orbit71         "orbit71"         "-8.73037406910692e-05"
orbit72         "orbit72"         "0.000834754305281804" 
AP              "AP"              "-0.445682335189356"   
bet             "bet"             "-2.59396428729625e-06"
ecc             "ecc"             "-0.0586509786654186"  
eccrad          "eccrad"          "-0.391350531295961"   
close           "close"           "3.17919734676691"     
constraint      "constraint"      "16.1681146544799"     
coreness        "coreness"        "-0.11475656183965"    
knn             "knn"             "-0.052471322417956"   
hubscore        "hubscore"        "0.0829218435101515"   
pagerank        "pagerank"        "0"                    
trans           "trans"           "-1.73481196094854"    
first           "first"           "-0.000804902612902681"
second          "second"          "-0.000491970101672567"
third           "third"           "0.000550008913994897" 
fourth          "fourth"          "-2.94774920399452e-05"
fifth           "fifth"           "-1.98015292598033e-06"
sixth           "sixth"           "-0.0174312538630271"  
selfinter       "selfinter"       "-0.197651557556186"   
V1              "V1"              "-5.0788914813635"     
V2              "V2"              "-6.23030930324257"    
evcent          "evcent"          "-7.18469240053299e-05"
upto_second     "upto_second"     "-0.000288290189455743"
upto_third      "upto_third"      "-2.22836706795246e-08"
upto_fourth     "upto_fourth"     "2.9472693517161e-06"  
upto_fifth      "upto_fifth"      "0.0206513627947135"   
upto_sixth      "upto_sixth"      "0.281042474675254"    
ratio1          "ratio1"          "0.0348368356295723"   
ratio2          "ratio2"          "0.0619202552443321"   
ratio3          "ratio3"          "1.31838807936832"     
ratio4          "ratio4"          "-8.78786571652753"    
ratio5          "ratio5"          "13.6595535967379"     
ratio6          "ratio6"          "0.370206231408389"    
walktrap_vertex "walktrap_vertex" "0.785860275985522"    
bigcom1         "bigcom1"         "1.26820764466312"     
bigcom2         "bigcom2"         "0.926858499613852"    
bigcom3         "bigcom3"         "-2.46156375686702"    
bigcom4         "bigcom4"         "-0.791139169013851"   
bigcom5         "bigcom5"         "0"                    
bigcom6         "bigcom6"         "0"                    
bigcom8         "bigcom8"         "-0.0193424746434603"  
bigcom9         "bigcom9"         "-1.20425652997952"    
bigcom10        "bigcom10"        "-0.772499534692263"   
bigcom11        "bigcom11"        "0"                    
bigcom12        "bigcom12"        "-0.00222159378417967" 
bigcom13        "bigcom13"        "0"                    
bigcom14        "bigcom14"        "0"                    
bigcom15        "bigcom15"        "0"                    
bigcom16        "bigcom16"        "0"                    
bigcom17        "bigcom17"        "0"                    
bigcom18        "bigcom18"        "4.05680295297375"     
bigcom21        "bigcom21"        "0"                    
bigcom22        "bigcom22"        "0"                    
bigcom23        "bigcom23"        "0"                    
bigcom24        "bigcom24"        "0"                    
bigcom25        "bigcom25"        "-1.61010891731583"    
bigcom26        "bigcom26"        "0"                    
bigcom27        "bigcom27"        "0"                    
bigcom29        "bigcom29"        "0"                    
bigcom31        "bigcom31"        "0"                    
bigcom33        "bigcom33"        "-0.0281375660126773"  
bigcom34        "bigcom34"        "-0.369562311300407"   
bigcom35        "bigcom35"        "0"                    
bigcom36        "bigcom36"        "0"                    
bigcom39        "bigcom39"        "0"                    
bigcom40        "bigcom40"        "0"                    
bigcom43        "bigcom43"        "0"                    
bigcom46        "bigcom46"        "0"                    
bigcom48        "bigcom48"        "-1.23402917782416"    
bigcom49        "bigcom49"        "0"                    
bigcom50        "bigcom50"        "0"                    
bigcom52        "bigcom52"        "0"                    
bigcom54        "bigcom54"        "0"                    
bigcom56        "bigcom56"        "0"                    
bigcom57        "bigcom57"        "-0.781657634531474"   
bigcom58        "bigcom58"        "0"                    
bigcom62        "bigcom62"        "0"                    
bigcom63        "bigcom63"        "0"                    
bigcom64        "bigcom64"        "0"                    
bigcom65        "bigcom65"        "0"                    
bigcom66        "bigcom66"        "0"                    
bigcom68        "bigcom68"        "0"                    
bigcom69        "bigcom69"        "0"                    
bigcom70        "bigcom70"        "0"                    
bigcom71        "bigcom71"        "0"                    
bigcom72        "bigcom72"        "0"                    
bigcom77        "bigcom77"        "0"                    
bigcom79        "bigcom79"        "0"                    
bigcom80        "bigcom80"        "0"                    
bigcom82        "bigcom82"        "0"                    
bigcom83        "bigcom83"        "0"                    
bigcom86        "bigcom86"        "0"                    
bigcom87        "bigcom87"        "0"                    
bigcom88        "bigcom88"        "-1.20648006613181"    
bigcom90        "bigcom90"        "0"                    
bigcom92        "bigcom92"        "0"                    
bigcom94        "bigcom94"        "0"                    
bigcom96        "bigcom96"        "0"                    
bigcom98        "bigcom98"        "0"                    
bigcom99        "bigcom99"        "0"                    
bigcom100       "bigcom100"       "0"                    
bigcom102       "bigcom102"       "0"                    
bigcom103       "bigcom103"       "0"                    
bigcom104       "bigcom104"       "0"                    
bigcom107       "bigcom107"       "0"                    
bigcom108       "bigcom108"       "0"                    
bigcom109       "bigcom109"       "0"                    
bigcom110       "bigcom110"       "0"                    
bigcom125       "bigcom125"       "0"                    
bigcom133       "bigcom133"       "0"                    
bigcom141       "bigcom141"       "0"                    
bigcom142       "bigcom142"       "0"                    
bigcom143       "bigcom143"       "0"                    
bigcom145       "bigcom145"       "0"                    
bigcom158       "bigcom158"       "-0.113366878238495"   
bigcom162       "bigcom162"       "0"                    
bigcom177       "bigcom177"       "0"                    
bigcom194       "bigcom194"       "0"                    
bigcom208       "bigcom208"       "0"                    
bigcom220       "bigcom220"       "0"                    
bigcom227       "bigcom227"       "0"                    
bigcom229       "bigcom229"       "0"                    
bigcom247       "bigcom247"       "0"                    
bigcom252       "bigcom252"       "0"                    
bigcom255       "bigcom255"       "0"                    
bigcom258       "bigcom258"       "0"                    
bigcom266       "bigcom266"       "0"                    
bigcom269       "bigcom269"       "0"                    
bigcom273       "bigcom273"       "0"                    
bigcom274       "bigcom274"       "0"                    
bigcom276       "bigcom276"       "0"                    
bigcom284       "bigcom284"       "0"                    
bigcom290       "bigcom290"       "0"                    
bigcom292       "bigcom292"       "0"                    
bigcom294       "bigcom294"       "0"                    
bigcom295       "bigcom295"       "0"                    
bigcom296       "bigcom296"       "0"                    
bigcom297       "bigcom297"       "0"                    
bigcom302       "bigcom302"       "0"                    
bigcom303       "bigcom303"       "0"                    
bigcom307       "bigcom307"       "0"                    
bigcom311       "bigcom311"       "0"                    
bigcom313       "bigcom313"       "0"                    
bigcom318       "bigcom318"       "0"                    
bigcom326       "bigcom326"       "0"                    
bigcom332       "bigcom332"       "0"                    
bigcom340       "bigcom340"       "0"                    
bigcom341       "bigcom341"       "0"                    
bigcom345       "bigcom345"       "0"                    
bigcom347       "bigcom347"       "0"                    
bigcom360       "bigcom360"       "0"                    
bigcom365       "bigcom365"       "0"                    
bigcom366       "bigcom366"       "0"                    
bigcom370       "bigcom370"       "0"                    
bigcom387       "bigcom387"       "0"                    
bigcom390       "bigcom390"       "0"                    
bigcom398       "bigcom398"       "0"                    
bigcom408       "bigcom408"       "0"                    
bigcom417       "bigcom417"       "0"                    
bigcom419       "bigcom419"       "0"                    
bigcom424       "bigcom424"       "0"                    
bigcom441       "bigcom441"       "0"                    
bigcom445       "bigcom445"       "0"                    
bigcom468       "bigcom468"       "0"                    
spin_vertex     "spin_vertex"     "1.06117452835004"     
membership_s1   "membership_s1"   "0"                    
membership_s3   "membership_s3"   "-0.782878753992432"   
membership_s4   "membership_s4"   "0.700593383247774"    
membership_s5   "membership_s5"   "0"                    
membership_s6   "membership_s6"   "0"                    
membership_s7   "membership_s7"   "0"                    
membership_s8   "membership_s8"   "0.671995565918459"    
membership_s9   "membership_s9"   "0"                    
membership_s10  "membership_s10"  "0.272192894924443"    
membership_s11  "membership_s11"  "-1.90540650245335"    
membership_s12  "membership_s12"  "0.664183862565554"    
membership_s13  "membership_s13"  "0"                    
membership_s14  "membership_s14"  "0"                    
membership_s16  "membership_s16"  "3.84479440515636"     
membership_s17  "membership_s17"  "0"                    
membership_s18  "membership_s18"  "-0.00452742046224442" 
membership_s19  "membership_s19"  "-2.08347848505559"    
membership_s20  "membership_s20"  "-0.448414000488471"   
membership_s21  "membership_s21"  "0.833397975773566"    
membership_s22  "membership_s22"  "0"                    
membership_s23  "membership_s23"  "-0.842400685857752"   
membership_s24  "membership_s24"  "0"                    
membership_s25  "membership_s25"  "0"                    
membership_s26  "membership_s26"  "2.08010563262025"     
membership_s27  "membership_s27"  "0"                    
membership_s28  "membership_s28"  "-0.111843018409102"   
membership_s30  "membership_s30"  "0"                    
membership_s31  "membership_s31"  "-1.76411421826637"    
membership_s32  "membership_s32"  "-0.892430534624689"   
membership_s33  "membership_s33"  "-3.00546738453482"    
membership_s34  "membership_s34"  "0"                    
membership_s35  "membership_s35"  "0"                    
membership_s36  "membership_s36"  "0"                    
membership_s37  "membership_s37"  "-0.76663717008011"    
membership_s38  "membership_s38"  "0.0235602534405932"   
adhesion        "adhesion"        "0.000915928113773758" 
cohesion        "cohesion"        "-0.00139089749190314" 
inner           "inner"           "0.000272241621795367" 
outer           "outer"           "-0.000292448127113188"
ioratio         "ioratio"         "-6.66581887379596"    
comsize         "comsize"         "-4.63691718124612e-06"
[1] "All"
[1] 1
[1] 4.429709
[1] "Average GBM 10 CV AUC"
[1] 0.7775056
[[1]]
[1] 0.8547329

[[2]]
[1] 0.7045455

[[3]]
[1] 0.821934

[[4]]
[1] 0.6957096

[[5]]
[1] 0.8106061

[1] "Average GBM 10 CV RMSE"
[1] 4.705794
[[1]]
[1] 4.724849

[[2]]
[1] 4.936102

[[3]]
[1] 4.396

[[4]]
[1] 4.857074

[[5]]
[1] 4.614944

[1] "Average RF 10 CV AUC"
[1] 0.7761621
[[1]]
[1] 0.8453608

[[2]]
[1] 0.7327273

[[3]]
[1] 0.8054245

[[4]]
[1] 0.7254125

[[5]]
[1] 0.7718855

[1] "Average RF 10 CV RMSE"
[1] 0.2787324
[[1]]
[1] 0.2741158

[[2]]
[1] 0.2858854

[[3]]
[1] 0.2439492

[[4]]
[1] 0.3221937

[[5]]
[1] 0.2675179

[1] "Average GLM 10 CV AUC"
[1] 0.7673865
[[1]]
[1] 0.7816307

[[2]]
[1] 0.7254545

[[3]]
[1] 0.8301887

[[4]]
[1] 0.8085809

[[5]]
[1] 0.6910774

[1] "Average GLM 10 CV RMSE"
[1] 6.930664
[[1]]
[1] 7.876718

[[2]]
[1] 7.598926

[[3]]
[1] 9.531562

[[4]]
[1] 5.670147

[[5]]
[1] 3.975968

[1] "Average 10 CV AUC"
[1] 0.774565
[[1]]
[1] 0.8078725

[[2]]
[1] 0.7009091

[[3]]
[1] 0.8396226

[[4]]
[1] 0.7828383

[[5]]
[1] 0.7415825

[1] "Average 10 CV RMSE"
[1] 3.650292
[[1]]
[1] 3.956461

[[2]]
[1] 3.967381

[[3]]
[1] 4.173947

[[4]]
[1] 3.351597

[[5]]
[1] 2.802074

[1] "average all"
[1] 3.078569
[1] 0.9986049
