# Supplementary material for: Distinctive Behaviors of Druggable Proteins in Cellular Networks
Source: PLoS Comput Biol. 2015 Dec 23;11(12):e1004597. doi: 10.1371/journal.pcbi.1004597 (PMC4689399; doi:10.1371/journal.pcbi.1004597)
Supplement: S1 File — (ZIP) [file pcbi.1004597.s004.zip › S1_File/y2h_binary.ppi.csv.Target_results_high_CT.txt]

[[1]]
[1] "high_CT"

[1] "Dataset: high_CT Model GBM, run: 1 of 5 2015-06-08 11:39:36"
Iter   TrainDeviance   ValidDeviance   StepSize   Improve
     1        0.1886             nan     0.0100    0.0002
     2        0.1848             nan     0.0100   -0.0001
     3        0.1759             nan     0.0100   -0.0001
     4        0.1704             nan     0.0100    0.0010
     5        0.1660             nan     0.0100   -0.0001
     6        0.1636             nan     0.0100   -0.0002
     7        0.1607             nan     0.0100   -0.0001
     8        0.1582             nan     0.0100   -0.0001
     9        0.1538             nan     0.0100   -0.0001
    10        0.1517             nan     0.0100   -0.0001
    20        0.1345             nan     0.0100   -0.0001
    40        0.1104             nan     0.0100    0.0001
    60        0.0945             nan     0.0100   -0.0001
    80        0.0816             nan     0.0100   -0.0001
   100        0.0727             nan     0.0100   -0.0001
   120        0.0650             nan     0.0100   -0.0000
   140        0.0574             nan     0.0100   -0.0001
   160        0.0524             nan     0.0100   -0.0001
   180        0.0479             nan     0.0100   -0.0000
   200        0.0431             nan     0.0100   -0.0001
   220        0.0401             nan     0.0100   -0.0000
   240        0.0367             nan     0.0100   -0.0000
   260        0.0339             nan     0.0100   -0.0001
   280        0.0315             nan     0.0100   -0.0001
   300        0.0291             nan     0.0100   -0.0001
   320        0.0274             nan     0.0100   -0.0001
   340        0.0252             nan     0.0100   -0.0001
   360        0.0239             nan     0.0100   -0.0000
   380        0.0227             nan     0.0100   -0.0001
   400        0.0213             nan     0.0100   -0.0000
   420        0.0201             nan     0.0100   -0.0000
   440        0.0191             nan     0.0100   -0.0001
   460        0.0180             nan     0.0100   -0.0001
   480        0.0170             nan     0.0100   -0.0001
   500        0.0163             nan     0.0100    0.0000
   502        0.0162             nan     0.0100   -0.0000

[1] "GBM variable coefficients"
                            var      rel.inf
ratio5                   ratio5 5.8549468210
outer                     outer 5.1248229776
orbit50                 orbit50 4.4941802646
spin_vertex         spin_vertex 4.4812984435
walktrap_vertex walktrap_vertex 3.6678476726
graph23                 graph23 2.9626446370
membership_s12   membership_s12 2.8269069677
orbit56                 orbit56 2.7810144389
membership_s16   membership_s16 2.4671445474
inner                     inner 2.3923257302
orbit69                 orbit69 1.9884066885
orbit45                 orbit45 1.9044524584
orbit37                 orbit37 1.8342171042
V1                           V1 1.8047937550
orbit9                   orbit9 1.7879494943
orbit25                 orbit25 1.7174014572
orbit36                 orbit36 1.6508157457
graph2                   graph2 1.6287417835
bigcom33               bigcom33 1.5142367979
graph7                   graph7 1.5020240624
comsize                 comsize 1.4414667577
sixth                     sixth 1.4280145020
cohesion               cohesion 1.4197998579
adhesion               adhesion 1.3888769819
orbit35                 orbit35 1.3625573985
orbit11                 orbit11 1.3124524031
graph1                   graph1 1.2777829946
orbit52                 orbit52 1.2658653689
graph19                 graph19 1.2638156514
pagerank               pagerank 1.2600181074
upto_fifth           upto_fifth 1.2503308963
fourth                   fourth 1.1727304160
graph0                   graph0 1.0059231217
graph4                   graph4 0.9700807761
AP                           AP 0.9468662191
V2                           V2 0.9195678098
orbit54                 orbit54 0.9095323054
graph15                 graph15 0.8973165385
graph12                 graph12 0.8943605253
orbit68                 orbit68 0.8883021042
graph21                 graph21 0.8677654732
orbit6                   orbit6 0.8223256628
orbit17                 orbit17 0.7995673939
graph16                 graph16 0.7834073481
graph5                   graph5 0.7741885645
orbit51                 orbit51 0.7533967298
third                     third 0.6831209830
graph24                 graph24 0.6507878392
graph11                 graph11 0.6481179415
orbit32                 orbit32 0.6381134401
fifth                     fifth 0.6166716794
graph17                 graph17 0.5957357952
graph10                 graph10 0.5895444124
graph3                   graph3 0.5425095212
graph14                 graph14 0.5088502217
graph6                   graph6 0.5077500947
orbit42                 orbit42 0.4712728657
bet                         bet 0.4660485725
graph18                 graph18 0.4620760884
close                     close 0.4591167527
evcent                   evcent 0.4258716496
trans                     trans 0.3875875423
graph25                 graph25 0.3785282303
orbit1                   orbit1 0.3763485664
orbit62                 orbit62 0.3729464300
orbit16                 orbit16 0.3702146415
graph13                 graph13 0.3701648701
ratio2                   ratio2 0.3631169529
orbit2                   orbit2 0.3554236127
orbit18                 orbit18 0.3367118186
graph27                 graph27 0.3147323701
orbit22                 orbit22 0.3020264597
ratio1                   ratio1 0.2984611360
ratio3                   ratio3 0.2838434585
orbit10                 orbit10 0.2464986192
orbit40                 orbit40 0.2457093322
graph22                 graph22 0.2349498439
orbit53                 orbit53 0.2349464575
upto_sixth           upto_sixth 0.2325829574
ioratio                 ioratio 0.2278459230
ratio4                   ratio4 0.2254367875
knn                         knn 0.2068338160
hubscore               hubscore 0.2014368373
ratio6                   ratio6 0.1885476644
orbit30                 orbit30 0.1832357521
upto_second         upto_second 0.1775599332
upto_fourth         upto_fourth 0.1542185548
orbit44                 orbit44 0.1534232054
orbit28                 orbit28 0.1506933916
orbit21                 orbit21 0.1233070236
orbit43                 orbit43 0.1167460045
orbit64                 orbit64 0.1144145626
orbit38                 orbit38 0.1131150032
orbit39                 orbit39 0.1078373958
bigcom25               bigcom25 0.1071289680
orbit19                 orbit19 0.0982286046
second                   second 0.0934206188
constraint           constraint 0.0887687502
graph26                 graph26 0.0847215116
graph8                   graph8 0.0723642034
orbit31                 orbit31 0.0595316278
orbit27                 orbit27 0.0555855598
orbit67                 orbit67 0.0537239200
orbit49                 orbit49 0.0501590768
orbit65                 orbit65 0.0458187374
orbit24                 orbit24 0.0378153362
orbit47                 orbit47 0.0339147258
orbit33                 orbit33 0.0304701357
orbit26                 orbit26 0.0296919676
orbit15                 orbit15 0.0292778763
orbit20                 orbit20 0.0287699558
ecc                         ecc 0.0251517426
coreness               coreness 0.0233318460
membership_s21   membership_s21 0.0183924143
selfinter             selfinter 0.0176835609
orbit57                 orbit57 0.0121072525
orbit23                 orbit23 0.0099298008
graph9                   graph9 0.0087506098
graph20                 graph20 0.0072851830
orbit59                 orbit59 0.0004592471
graph28                 graph28 0.0000000000
graph29                 graph29 0.0000000000
orbit0                   orbit0 0.0000000000
orbit3                   orbit3 0.0000000000
orbit4                   orbit4 0.0000000000
orbit5                   orbit5 0.0000000000
orbit7                   orbit7 0.0000000000
orbit8                   orbit8 0.0000000000
orbit12                 orbit12 0.0000000000
orbit13                 orbit13 0.0000000000
orbit14                 orbit14 0.0000000000
orbit29                 orbit29 0.0000000000
orbit34                 orbit34 0.0000000000
orbit41                 orbit41 0.0000000000
orbit46                 orbit46 0.0000000000
orbit48                 orbit48 0.0000000000
orbit55                 orbit55 0.0000000000
orbit58                 orbit58 0.0000000000
orbit60                 orbit60 0.0000000000
orbit61                 orbit61 0.0000000000
orbit63                 orbit63 0.0000000000
orbit66                 orbit66 0.0000000000
orbit70                 orbit70 0.0000000000
orbit71                 orbit71 0.0000000000
orbit72                 orbit72 0.0000000000
eccrad                   eccrad 0.0000000000
first                     first 0.0000000000
upto_third           upto_third 0.0000000000
bigcom1                 bigcom1 0.0000000000
bigcom2                 bigcom2 0.0000000000
bigcom3                 bigcom3 0.0000000000
bigcom4                 bigcom4 0.0000000000
bigcom5                 bigcom5 0.0000000000
bigcom6                 bigcom6 0.0000000000
bigcom8                 bigcom8 0.0000000000
bigcom9                 bigcom9 0.0000000000
bigcom10               bigcom10 0.0000000000
bigcom11               bigcom11 0.0000000000
bigcom12               bigcom12 0.0000000000
bigcom13               bigcom13 0.0000000000
bigcom14               bigcom14 0.0000000000
bigcom15               bigcom15 0.0000000000
bigcom16               bigcom16 0.0000000000
bigcom17               bigcom17 0.0000000000
bigcom18               bigcom18 0.0000000000
bigcom21               bigcom21 0.0000000000
bigcom22               bigcom22 0.0000000000
bigcom23               bigcom23 0.0000000000
bigcom24               bigcom24 0.0000000000
bigcom26               bigcom26 0.0000000000
bigcom27               bigcom27 0.0000000000
bigcom29               bigcom29 0.0000000000
bigcom31               bigcom31 0.0000000000
bigcom34               bigcom34 0.0000000000
bigcom35               bigcom35 0.0000000000
bigcom36               bigcom36 0.0000000000
bigcom39               bigcom39 0.0000000000
bigcom40               bigcom40 0.0000000000
bigcom43               bigcom43 0.0000000000
bigcom46               bigcom46 0.0000000000
bigcom48               bigcom48 0.0000000000
bigcom49               bigcom49 0.0000000000
bigcom50               bigcom50 0.0000000000
bigcom52               bigcom52 0.0000000000
bigcom54               bigcom54 0.0000000000
bigcom56               bigcom56 0.0000000000
bigcom57               bigcom57 0.0000000000
bigcom58               bigcom58 0.0000000000
bigcom62               bigcom62 0.0000000000
bigcom63               bigcom63 0.0000000000
bigcom64               bigcom64 0.0000000000
bigcom65               bigcom65 0.0000000000
bigcom66               bigcom66 0.0000000000
bigcom68               bigcom68 0.0000000000
bigcom69               bigcom69 0.0000000000
bigcom70               bigcom70 0.0000000000
bigcom71               bigcom71 0.0000000000
bigcom72               bigcom72 0.0000000000
bigcom77               bigcom77 0.0000000000
bigcom79               bigcom79 0.0000000000
bigcom80               bigcom80 0.0000000000
bigcom82               bigcom82 0.0000000000
bigcom83               bigcom83 0.0000000000
bigcom86               bigcom86 0.0000000000
bigcom87               bigcom87 0.0000000000
bigcom88               bigcom88 0.0000000000
bigcom90               bigcom90 0.0000000000
bigcom92               bigcom92 0.0000000000
bigcom94               bigcom94 0.0000000000
bigcom96               bigcom96 0.0000000000
bigcom98               bigcom98 0.0000000000
bigcom99               bigcom99 0.0000000000
bigcom100             bigcom100 0.0000000000
bigcom102             bigcom102 0.0000000000
bigcom103             bigcom103 0.0000000000
bigcom104             bigcom104 0.0000000000
bigcom107             bigcom107 0.0000000000
bigcom108             bigcom108 0.0000000000
bigcom109             bigcom109 0.0000000000
bigcom110             bigcom110 0.0000000000
bigcom125             bigcom125 0.0000000000
bigcom133             bigcom133 0.0000000000
bigcom141             bigcom141 0.0000000000
bigcom142             bigcom142 0.0000000000
bigcom143             bigcom143 0.0000000000
bigcom145             bigcom145 0.0000000000
bigcom158             bigcom158 0.0000000000
bigcom162             bigcom162 0.0000000000
bigcom177             bigcom177 0.0000000000
bigcom194             bigcom194 0.0000000000
bigcom208             bigcom208 0.0000000000
bigcom220             bigcom220 0.0000000000
bigcom227             bigcom227 0.0000000000
bigcom229             bigcom229 0.0000000000
bigcom247             bigcom247 0.0000000000
bigcom252             bigcom252 0.0000000000
bigcom255             bigcom255 0.0000000000
bigcom258             bigcom258 0.0000000000
bigcom266             bigcom266 0.0000000000
bigcom269             bigcom269 0.0000000000
bigcom273             bigcom273 0.0000000000
bigcom274             bigcom274 0.0000000000
bigcom276             bigcom276 0.0000000000
bigcom284             bigcom284 0.0000000000
bigcom290             bigcom290 0.0000000000
bigcom292             bigcom292 0.0000000000
bigcom294             bigcom294 0.0000000000
bigcom295             bigcom295 0.0000000000
bigcom296             bigcom296 0.0000000000
bigcom297             bigcom297 0.0000000000
bigcom302             bigcom302 0.0000000000
bigcom303             bigcom303 0.0000000000
bigcom307             bigcom307 0.0000000000
bigcom311             bigcom311 0.0000000000
bigcom313             bigcom313 0.0000000000
bigcom318             bigcom318 0.0000000000
bigcom326             bigcom326 0.0000000000
bigcom332             bigcom332 0.0000000000
bigcom340             bigcom340 0.0000000000
bigcom341             bigcom341 0.0000000000
bigcom345             bigcom345 0.0000000000
bigcom347             bigcom347 0.0000000000
bigcom360             bigcom360 0.0000000000
bigcom365             bigcom365 0.0000000000
bigcom366             bigcom366 0.0000000000
bigcom370             bigcom370 0.0000000000
bigcom387             bigcom387 0.0000000000
bigcom390             bigcom390 0.0000000000
bigcom398             bigcom398 0.0000000000
bigcom408             bigcom408 0.0000000000
bigcom417             bigcom417 0.0000000000
bigcom419             bigcom419 0.0000000000
bigcom424             bigcom424 0.0000000000
bigcom441             bigcom441 0.0000000000
bigcom445             bigcom445 0.0000000000
bigcom468             bigcom468 0.0000000000
membership_s1     membership_s1 0.0000000000
membership_s3     membership_s3 0.0000000000
membership_s4     membership_s4 0.0000000000
membership_s5     membership_s5 0.0000000000
membership_s6     membership_s6 0.0000000000
membership_s7     membership_s7 0.0000000000
membership_s8     membership_s8 0.0000000000
membership_s9     membership_s9 0.0000000000
membership_s10   membership_s10 0.0000000000
membership_s11   membership_s11 0.0000000000
membership_s13   membership_s13 0.0000000000
membership_s14   membership_s14 0.0000000000
membership_s17   membership_s17 0.0000000000
membership_s18   membership_s18 0.0000000000
membership_s19   membership_s19 0.0000000000
membership_s20   membership_s20 0.0000000000
membership_s22   membership_s22 0.0000000000
membership_s23   membership_s23 0.0000000000
membership_s24   membership_s24 0.0000000000
membership_s25   membership_s25 0.0000000000
membership_s26   membership_s26 0.0000000000
membership_s27   membership_s27 0.0000000000
membership_s28   membership_s28 0.0000000000
membership_s30   membership_s30 0.0000000000
membership_s31   membership_s31 0.0000000000
membership_s32   membership_s32 0.0000000000
membership_s33   membership_s33 0.0000000000
membership_s34   membership_s34 0.0000000000
membership_s35   membership_s35 0.0000000000
membership_s36   membership_s36 0.0000000000
membership_s37   membership_s37 0.0000000000
membership_s38   membership_s38 0.0000000000
[1] "Dataset: high_CT Model RF, run: 1 of 5 2015-06-08 11:39:43"
     |      Out-of-bag   |
Tree |      MSE  %Var(y) |
   1 |  0.04192   218.51 |
   2 |  0.04615   240.56 |
   3 |  0.04876   254.20 |
   4 |  0.03845   200.46 |
   5 |  0.03901   203.36 |
   6 |  0.03471   180.94 |
   7 |  0.03227   168.24 |
   8 |  0.03067   159.88 |
   9 |  0.03102   161.72 |
  10 |  0.03059   159.47 |
  11 |   0.0296   154.31 |
  12 |  0.02889   150.58 |
  13 |  0.02944   153.49 |
  14 |  0.02885   150.39 |
  15 |  0.02802   146.06 |
  16 |  0.02595   135.29 |
  17 |  0.02575   134.25 |
  18 |  0.02533   132.07 |
  19 |  0.02527   131.76 |
  20 |  0.02522   131.48 |
  21 |   0.0249   129.80 |
  22 |   0.0246   128.25 |
  23 |  0.02415   125.89 |
  24 |  0.02408   125.54 |
  25 |   0.0241   125.66 |
  26 |  0.02392   124.71 |
  27 |  0.02354   122.70 |
  28 |  0.02355   122.77 |
  29 |  0.02368   123.43 |
  30 |  0.02334   121.69 |
  31 |  0.02318   120.85 |
  32 |  0.02334   121.65 |
  33 |  0.02319   120.90 |
  34 |  0.02294   119.58 |
  35 |  0.02238   116.64 |
  36 |  0.02248   117.19 |
  37 |  0.02242   116.87 |
  38 |  0.02252   117.42 |
  39 |  0.02238   116.68 |
  40 |  0.02236   116.58 |
  41 |  0.02247   117.12 |
  42 |  0.02235   116.50 |
  43 |  0.02233   116.39 |
  44 |  0.02242   116.88 |
  45 |  0.02227   116.10 |
  46 |  0.02235   116.53 |
  47 |  0.02225   115.98 |
  48 |  0.02219   115.70 |
  49 |  0.02213   115.34 |
  50 |  0.02206   115.03 |
  51 |    0.022   114.67 |
  52 |  0.02217   115.57 |
  53 |  0.02247   117.14 |
  54 |  0.02241   116.82 |
  55 |  0.02255   117.55 |
  56 |  0.02233   116.40 |
  57 |  0.02226   116.04 |
  58 |  0.02223   115.90 |
  59 |  0.02212   115.32 |
  60 |  0.02222   115.85 |
  61 |  0.02221   115.77 |
  62 |  0.02217   115.58 |
  63 |  0.02216   115.52 |
  64 |  0.02219   115.68 |
  65 |  0.02218   115.61 |
  66 |   0.0222   115.71 |
  67 |  0.02219   115.67 |
  68 |  0.02196   114.49 |
  69 |  0.02195   114.40 |
  70 |   0.0219   114.19 |
  71 |  0.02189   114.09 |
  72 |  0.02188   114.04 |
  73 |  0.02186   113.98 |
  74 |  0.02187   114.03 |
  75 |  0.02192   114.28 |
  76 |  0.02193   114.34 |
  77 |   0.0219   114.14 |
  78 |   0.0219   114.17 |
  79 |  0.02193   114.33 |
  80 |  0.02193   114.31 |
  81 |  0.02199   114.65 |
  82 |  0.02206   115.01 |
  83 |  0.02205   114.94 |
  84 |  0.02213   115.37 |
  85 |  0.02205   114.94 |
  86 |  0.02212   115.30 |
  87 |  0.02223   115.86 |
  88 |  0.02226   116.04 |
  89 |  0.02226   116.07 |
  90 |  0.02221   115.80 |
  91 |  0.02213   115.38 |
  92 |  0.02215   115.45 |
  93 |  0.02211   115.25 |
  94 |  0.02216   115.53 |
  95 |  0.02214   115.41 |
  96 |  0.02197   114.55 |
  97 |  0.02195   114.42 |
  98 |  0.02193   114.30 |
  99 |  0.02193   114.32 |
 100 |  0.02187   114.01 |
[1] "Random Forest variable coefficients"
                      %IncMSE IncNodePurity
graph5           5.230303e-04  2.202422e-02
graph6           1.161888e-04  3.077395e-02
graph7           2.468117e-03  1.735865e-01
graph8           5.847953e-05  1.817338e-02
graph9           3.726708e-04  1.666667e-02
graph10          0.000000e+00  2.120266e-17
graph11          1.052662e-04  7.072222e-02
graph12          2.894606e-04  9.680162e-02
graph13          1.181917e-03  5.673700e-02
graph14          2.546778e-03  5.346728e-02
graph15          4.444584e-03  1.100470e-01
graph16          1.862941e-04  1.151515e-02
graph17          5.593294e-04  5.311728e-02
graph18          5.909870e-04  7.836386e-02
graph19          1.453829e-03  9.921431e-02
graph20          2.542927e-04  8.230603e-02
graph21          1.003510e-03  1.181483e-01
graph22         -1.724138e-04  4.250000e-02
graph23          5.818566e-03  8.420549e-02
graph24          0.000000e+00  2.933333e-03
graph25          0.000000e+00  3.214876e-17
graph26          0.000000e+00  1.350482e-17
graph27          0.000000e+00  4.230769e-03
graph28          0.000000e+00  9.365443e-03
graph29          0.000000e+00  1.604619e-19
orbit0           0.000000e+00  2.125470e-17
orbit1           4.790419e-04  2.775000e-02
orbit2           1.707421e-04  4.255952e-02
orbit3           2.469136e-04  1.666667e-02
orbit4           0.000000e+00  6.983563e-17
orbit5           0.000000e+00  2.732189e-19
orbit6           1.084156e-04  3.233333e-02
orbit7           9.830392e-05  8.088221e-02
orbit8           1.149577e-04  9.772727e-03
orbit9           2.884646e-03  4.477609e-02
orbit10          2.325581e-04  1.555556e-02
orbit11          0.000000e+00  2.270753e-17
orbit12          9.995917e-04  3.520879e-02
orbit13          1.149425e-04  2.880952e-02
orbit14          0.000000e+00  1.084202e-19
orbit15          8.720930e-04  7.913881e-02
orbit16          0.000000e+00  4.206704e-19
orbit17          3.196551e-04  4.107002e-02
orbit18          3.314065e-04  3.370516e-02
orbit19          2.583979e-05  1.095238e-02
orbit20          1.940669e-03  3.759843e-02
orbit21          5.332668e-04  2.805893e-02
orbit22          4.602751e-04  3.363797e-02
orbit23          0.000000e+00  3.028571e-02
orbit24          2.234444e-03  1.159963e-01
orbit25          1.964153e-04  1.114203e-01
orbit26          2.260982e-04  2.130252e-02
orbit27          1.351208e-03  5.499524e-02
orbit28          1.158815e-03  8.170517e-02
orbit29          1.194852e-04  3.773839e-02
orbit30          2.099898e-03  9.195154e-02
orbit31          6.745455e-04  7.127630e-03
orbit32          1.399485e-03  5.663205e-02
orbit33          0.000000e+00  1.547761e-02
orbit34          3.185599e-03  1.191008e-01
orbit35          7.291667e-04  8.963585e-03
orbit36          1.426105e-04  5.256841e-02
orbit37          1.065425e-03  2.710735e-02
orbit38          1.071282e-03  4.882935e-02
orbit39          4.741895e-04  1.069312e-02
orbit40          1.647743e-03  3.097828e-02
orbit41          5.923250e-04  6.117521e-02
orbit42          1.238366e-03  9.064673e-02
orbit43          2.956587e-04  1.736111e-02
orbit44          0.000000e+00  4.813858e-19
orbit45          1.672806e-03  1.025504e-01
orbit46          5.637901e-04  6.033842e-02
orbit47          4.545455e-04  5.190550e-03
orbit48          0.000000e+00  4.826868e-17
orbit49         -9.327496e-05  8.722836e-02
orbit50          3.311748e-04  3.639317e-02
orbit51          1.023007e-03  5.262652e-02
orbit52         -5.847953e-05  3.142495e-02
orbit53          1.746823e-03  5.924299e-02
orbit54          6.370561e-03  4.257770e-02
orbit55          1.093103e-03  8.802587e-02
orbit56          2.626273e-03  1.455822e-01
orbit57          6.609923e-04  3.856022e-02
orbit58          0.000000e+00  2.291777e-02
orbit59          0.000000e+00  3.556183e-19
orbit60          4.720690e-04  5.752422e-02
orbit61          1.197794e-03  6.665727e-02
orbit62          1.175440e-05  6.265587e-02
orbit63          2.941176e-04  2.573324e-02
orbit64          5.714286e-05  2.000000e-02
orbit65          0.000000e+00  2.775558e-19
orbit66          0.000000e+00  8.333333e-03
orbit67          5.952381e-05  2.992611e-03
orbit68          7.907990e-04  4.926111e-02
orbit69          1.646195e-03  1.836471e-01
orbit70          0.000000e+00  1.344411e-19
orbit71          0.000000e+00  3.816392e-19
orbit72          0.000000e+00  2.081668e-19
AP               0.000000e+00  1.734723e-20
bet              2.438482e-04  6.681475e-02
ecc              0.000000e+00  8.861538e-03
eccrad           0.000000e+00  2.602085e-20
close            5.747126e-05  1.428571e-02
constraint      -2.355222e-04  3.764236e-02
coreness        -1.786215e-04  1.844630e-02
knn              0.000000e+00  2.521854e-17
hubscore         1.027317e-03  1.014752e-02
pagerank         3.037915e-04  2.644284e-01
trans            3.703704e-04  2.045665e-02
first            0.000000e+00  2.392617e-17
second           3.591182e-04  3.231413e-02
third            0.000000e+00  1.767442e-03
fourth           3.448276e-04  1.904762e-02
fifth            5.933014e-04  5.597222e-02
sixth            9.239481e-04  1.835356e-01
selfinter        5.813953e-05  8.333333e-03
V1               7.098064e-04  1.706200e-01
V2               2.032649e-04  8.300460e-02
evcent           2.876187e-03  3.255200e-02
upto_second      1.222722e-03  6.530718e-02
upto_third       2.215697e-04  3.900000e-02
upto_fourth      4.093567e-04  3.433333e-02
upto_fifth       3.949441e-04  1.786963e-01
upto_sixth       4.246359e-04  5.223817e-02
ratio1           7.854545e-04  5.408040e-02
ratio2           1.707306e-03  1.836702e-02
ratio3           2.291265e-04  8.645238e-02
ratio4           3.789558e-04  9.460928e-02
ratio5           0.000000e+00  4.354469e-01
ratio6           1.770193e-04  6.086111e-02
walktrap_vertex  2.897184e-04  1.586236e-01
bigcom1          0.000000e+00  1.387779e-19
bigcom2         -2.298851e-04  1.250000e-03
bigcom3          0.000000e+00  7.806256e-20
bigcom4          0.000000e+00  1.691355e-19
bigcom5          0.000000e+00  0.000000e+00
bigcom6          0.000000e+00  1.734723e-20
bigcom8          0.000000e+00  0.000000e+00
bigcom9          0.000000e+00  0.000000e+00
bigcom10         0.000000e+00  1.474515e-19
bigcom11         0.000000e+00  0.000000e+00
bigcom12         0.000000e+00  8.673617e-21
bigcom13         0.000000e+00  0.000000e+00
bigcom14         0.000000e+00  0.000000e+00
bigcom15         0.000000e+00  0.000000e+00
bigcom16         0.000000e+00  0.000000e+00
bigcom17         0.000000e+00  0.000000e+00
bigcom18         0.000000e+00  0.000000e+00
bigcom21         0.000000e+00  0.000000e+00
bigcom22         0.000000e+00  0.000000e+00
bigcom23         0.000000e+00  1.691355e-19
bigcom24         0.000000e+00  0.000000e+00
bigcom25         2.066277e-04  2.636380e-02
bigcom26         0.000000e+00  0.000000e+00
bigcom27         0.000000e+00  0.000000e+00
bigcom29         0.000000e+00  0.000000e+00
bigcom31         0.000000e+00  0.000000e+00
bigcom33         0.000000e+00  3.469447e-20
bigcom34         0.000000e+00  0.000000e+00
bigcom35         0.000000e+00  0.000000e+00
bigcom36         0.000000e+00  0.000000e+00
bigcom39         0.000000e+00  0.000000e+00
bigcom40         0.000000e+00  0.000000e+00
bigcom43         0.000000e+00  4.336809e-21
bigcom46         0.000000e+00  0.000000e+00
bigcom48         0.000000e+00  0.000000e+00
bigcom49         0.000000e+00  0.000000e+00
bigcom50         0.000000e+00  0.000000e+00
bigcom52         0.000000e+00  0.000000e+00
bigcom54         0.000000e+00  0.000000e+00
bigcom56         0.000000e+00  2.602085e-20
bigcom57         0.000000e+00  1.734723e-19
bigcom58         0.000000e+00  0.000000e+00
bigcom62         0.000000e+00  0.000000e+00
bigcom63         0.000000e+00  0.000000e+00
bigcom64         0.000000e+00  0.000000e+00
bigcom65         0.000000e+00  0.000000e+00
bigcom66         0.000000e+00  0.000000e+00
bigcom68         0.000000e+00  0.000000e+00
bigcom69         0.000000e+00  0.000000e+00
bigcom70         0.000000e+00  0.000000e+00
bigcom71         0.000000e+00  0.000000e+00
bigcom72         0.000000e+00  0.000000e+00
bigcom77         0.000000e+00  0.000000e+00
bigcom79         0.000000e+00  0.000000e+00
bigcom80         0.000000e+00  0.000000e+00
bigcom82         0.000000e+00  0.000000e+00
bigcom83         0.000000e+00  0.000000e+00
bigcom86         0.000000e+00  0.000000e+00
bigcom87         0.000000e+00  0.000000e+00
bigcom88         0.000000e+00  0.000000e+00
bigcom90         0.000000e+00  0.000000e+00
bigcom92         0.000000e+00  0.000000e+00
bigcom94         0.000000e+00  0.000000e+00
bigcom96         0.000000e+00  0.000000e+00
bigcom98         0.000000e+00  0.000000e+00
bigcom99         0.000000e+00  0.000000e+00
bigcom100        0.000000e+00  0.000000e+00
bigcom102        0.000000e+00  0.000000e+00
bigcom103        0.000000e+00  0.000000e+00
bigcom104        0.000000e+00  0.000000e+00
bigcom107        0.000000e+00  0.000000e+00
bigcom108        0.000000e+00  0.000000e+00
bigcom109        0.000000e+00  0.000000e+00
bigcom110        0.000000e+00  0.000000e+00
bigcom125        0.000000e+00  0.000000e+00
bigcom133        0.000000e+00  0.000000e+00
bigcom141        0.000000e+00  0.000000e+00
bigcom142        0.000000e+00  0.000000e+00
bigcom143        0.000000e+00  0.000000e+00
bigcom145        0.000000e+00  0.000000e+00
bigcom158        0.000000e+00  1.387779e-19
bigcom162        0.000000e+00  0.000000e+00
bigcom177        0.000000e+00  0.000000e+00
bigcom194        0.000000e+00  0.000000e+00
bigcom208        0.000000e+00  0.000000e+00
bigcom220        0.000000e+00  0.000000e+00
bigcom227        0.000000e+00  0.000000e+00
bigcom229        0.000000e+00  0.000000e+00
bigcom247        0.000000e+00  0.000000e+00
bigcom252        0.000000e+00  0.000000e+00
bigcom255        0.000000e+00  0.000000e+00
bigcom258        0.000000e+00  0.000000e+00
bigcom266        0.000000e+00  0.000000e+00
bigcom269        0.000000e+00  0.000000e+00
bigcom273        0.000000e+00  0.000000e+00
bigcom274        0.000000e+00  0.000000e+00
bigcom276        0.000000e+00  0.000000e+00
bigcom284        0.000000e+00  0.000000e+00
bigcom290        0.000000e+00  0.000000e+00
bigcom292        0.000000e+00  0.000000e+00
bigcom294        0.000000e+00  1.734723e-20
bigcom295        0.000000e+00  0.000000e+00
bigcom296        0.000000e+00  0.000000e+00
bigcom297        0.000000e+00  0.000000e+00
bigcom302        0.000000e+00  0.000000e+00
bigcom303        0.000000e+00  8.673617e-21
bigcom307        0.000000e+00  0.000000e+00
bigcom311        0.000000e+00  0.000000e+00
bigcom313        0.000000e+00  0.000000e+00
bigcom318        0.000000e+00  3.469447e-20
bigcom326        0.000000e+00  0.000000e+00
bigcom332        0.000000e+00  0.000000e+00
bigcom340        0.000000e+00  0.000000e+00
bigcom341        0.000000e+00  0.000000e+00
bigcom345        0.000000e+00  0.000000e+00
bigcom347        0.000000e+00  0.000000e+00
bigcom360        0.000000e+00  0.000000e+00
bigcom365        0.000000e+00  0.000000e+00
bigcom366        0.000000e+00  0.000000e+00
bigcom370        0.000000e+00  0.000000e+00
bigcom387        0.000000e+00  0.000000e+00
bigcom390        0.000000e+00  0.000000e+00
bigcom398        0.000000e+00  0.000000e+00
bigcom408        0.000000e+00  0.000000e+00
bigcom417        0.000000e+00  0.000000e+00
bigcom419        0.000000e+00  0.000000e+00
bigcom424        0.000000e+00  0.000000e+00
bigcom441        0.000000e+00  0.000000e+00
bigcom445        0.000000e+00  0.000000e+00
bigcom468        0.000000e+00  0.000000e+00
spin_vertex      3.380937e-04  2.016208e-01
membership_s1    0.000000e+00  0.000000e+00
membership_s3    0.000000e+00  3.469447e-20
membership_s4    0.000000e+00  8.239937e-20
membership_s5    0.000000e+00  0.000000e+00
membership_s6    0.000000e+00  0.000000e+00
membership_s7    0.000000e+00  0.000000e+00
membership_s8    0.000000e+00  8.673617e-21
membership_s9    0.000000e+00  0.000000e+00
membership_s10   0.000000e+00  9.540979e-20
membership_s11   0.000000e+00  0.000000e+00
membership_s12   1.486617e-03  1.553788e-01
membership_s13   0.000000e+00  0.000000e+00
membership_s14   0.000000e+00  0.000000e+00
membership_s16   5.697636e-04  1.114575e-01
membership_s17   0.000000e+00  0.000000e+00
membership_s18   0.000000e+00  8.673617e-21
membership_s19   0.000000e+00  6.071532e-20
membership_s20   0.000000e+00  3.035766e-20
membership_s21   0.000000e+00  6.072027e-03
membership_s22   0.000000e+00  0.000000e+00
membership_s23   0.000000e+00  0.000000e+00
membership_s24   0.000000e+00  0.000000e+00
membership_s25   0.000000e+00  0.000000e+00
membership_s26   0.000000e+00  8.673617e-20
membership_s27   0.000000e+00  0.000000e+00
membership_s28   0.000000e+00  8.673617e-21
membership_s30   0.000000e+00  0.000000e+00
membership_s31   0.000000e+00  2.000000e-02
membership_s32   0.000000e+00  0.000000e+00
membership_s33   0.000000e+00  6.938894e-20
membership_s34   0.000000e+00  0.000000e+00
membership_s35   0.000000e+00  0.000000e+00
membership_s36   0.000000e+00  0.000000e+00
membership_s37   0.000000e+00  0.000000e+00
membership_s38   0.000000e+00  1.561251e-19
adhesion         5.395455e-03  2.405545e-01
cohesion         4.526148e-03  1.648183e-01
inner            1.241334e-03  2.015234e-01
outer            4.061865e-04  4.605816e-01
ioratio          1.926944e-03  5.475004e-02
comsize          1.244166e-03  1.282770e-01
[1] "Dataset: high_CT Model GLM, run: 1 of 5 2015-06-08 11:39:46"
[1] "glmnet variable coefficients"
                     [,1]          [,2]
(Intercept)     -3.914243 -1.658364e+04
graph0           0.000000 -2.104739e-02
graph1           0.000000 -1.390700e-04
graph2           0.000000  5.219221e-03
graph3           0.000000  0.000000e+00
graph4           0.000000 -1.251764e-06
graph5           0.000000 -1.248929e-04
graph6           0.000000  0.000000e+00
graph7           0.000000  0.000000e+00
graph8           0.000000  1.314949e-03
graph9           0.000000  0.000000e+00
graph10          0.000000  0.000000e+00
graph11          0.000000 -4.464286e-09
graph12          0.000000  0.000000e+00
graph13          0.000000  0.000000e+00
graph14          0.000000 -1.416062e-08
graph15          0.000000  3.082732e-07
graph16          0.000000 -2.832655e-08
graph17          0.000000  0.000000e+00
graph18          0.000000 -7.198203e-05
graph19          0.000000  0.000000e+00
graph20          0.000000 -3.961506e-06
graph21          0.000000  0.000000e+00
graph22          0.000000  0.000000e+00
graph23          0.000000  0.000000e+00
graph24          0.000000 -3.399511e-07
graph25          0.000000 -9.342592e-05
graph26          0.000000  0.000000e+00
graph27          0.000000  0.000000e+00
graph28          0.000000  0.000000e+00
graph29          0.000000  1.795661e-03
orbit0           0.000000 -2.093353e-02
orbit1           0.000000  2.185199e-04
orbit2           0.000000 -2.154582e-04
orbit3           0.000000  5.216605e-03
orbit4           0.000000  0.000000e+00
orbit5           0.000000  0.000000e+00
orbit6           0.000000 -7.321267e-08
orbit7           0.000000 -1.242237e-06
orbit8           0.000000 -1.248434e-04
orbit9           0.000000 -5.639500e-05
orbit10          0.000000 -3.063524e-06
orbit11          0.000000  2.327050e-06
orbit12          0.000000 -5.752104e-04
orbit13          0.000000  0.000000e+00
orbit14          0.000000  1.314817e-03
orbit15          0.000000 -2.559316e-07
orbit16          0.000000  0.000000e+00
orbit17          0.000000  2.426243e-08
orbit18          0.000000  0.000000e+00
orbit19          0.000000 -3.417406e-09
orbit20          0.000000  2.474562e-08
orbit21          0.000000 -5.554218e-10
orbit22          0.000000 -3.507332e-08
orbit23          0.000000 -1.833111e-09
orbit24          0.000000 -2.194701e-07
orbit25          0.000000  0.000000e+00
orbit26          0.000000  0.000000e+00
orbit27          0.000000  2.915468e-05
orbit28          0.000000  0.000000e+00
orbit29          0.000000  0.000000e+00
orbit30          0.000000  1.253969e-06
orbit31          0.000000 -1.573815e-06
orbit32          0.000000 -1.089809e-06
orbit33          0.000000  0.000000e+00
orbit34          0.000000  3.048875e-07
orbit35          0.000000 -3.726447e-09
orbit36          0.000000 -3.542511e-07
orbit37          0.000000 -1.635476e-07
orbit38          0.000000  0.000000e+00
orbit39          0.000000  0.000000e+00
orbit40          0.000000 -9.710644e-06
orbit41          0.000000  0.000000e+00
orbit42          0.000000  0.000000e+00
orbit43          0.000000 -1.360916e-04
orbit44          0.000000 -8.741400e-05
orbit45          0.000000  2.943879e-05
orbit46          0.000000 -2.741584e-06
orbit47          0.000000 -2.689511e-06
orbit48          0.000000  0.000000e+00
orbit49          0.000000  0.000000e+00
orbit50          0.000000 -5.023709e-06
orbit51          0.000000  0.000000e+00
orbit52          0.000000  0.000000e+00
orbit53          0.000000 -1.168955e-08
orbit54          0.000000 -4.803215e-06
orbit55          0.000000  0.000000e+00
orbit56          0.000000 -6.439319e-04
orbit57          0.000000  0.000000e+00
orbit58          0.000000  0.000000e+00
orbit59          0.000000 -6.908424e-05
orbit60          0.000000 -2.848065e-06
orbit61          0.000000  0.000000e+00
orbit62          0.000000 -1.659827e-04
orbit63          0.000000 -2.875290e-04
orbit64          0.000000  0.000000e+00
orbit65          0.000000 -5.451141e-04
orbit66          0.000000  0.000000e+00
orbit67          0.000000  0.000000e+00
orbit68          0.000000  0.000000e+00
orbit69          0.000000  0.000000e+00
orbit70          0.000000  3.601860e-03
orbit71          0.000000  0.000000e+00
orbit72          0.000000  1.787444e-03
AP               0.000000 -1.336578e+00
bet              0.000000 -2.698951e-06
ecc              0.000000 -3.585257e-02
eccrad           0.000000 -2.496579e-01
close            0.000000 -6.176810e-01
constraint       0.000000 -1.112529e+02
coreness         0.000000 -7.728421e-01
knn              0.000000 -1.103954e-02
hubscore         0.000000  0.000000e+00
pagerank         0.000000  0.000000e+00
trans            0.000000  1.907225e+00
first            0.000000 -2.096656e-02
second           0.000000 -1.171571e-04
third            0.000000 -7.074028e-08
fourth           0.000000  0.000000e+00
fifth            0.000000  0.000000e+00
sixth            0.000000  3.735554e-02
selfinter        0.000000 -1.581463e+00
V1               0.000000 -1.711379e-02
V2               0.000000 -4.511527e+01
evcent           0.000000  0.000000e+00
upto_second      0.000000 -1.915268e-04
upto_third       0.000000  0.000000e+00
upto_fourth      0.000000  0.000000e+00
upto_fifth       0.000000 -2.680729e-03
upto_sixth       0.000000  1.510637e+00
ratio1           0.000000 -2.666182e-01
ratio2           0.000000 -3.423758e-01
ratio3           0.000000 -6.433201e-01
ratio4           0.000000 -1.581496e+01
ratio5           0.000000 -9.753887e+01
ratio6           0.000000 -3.266443e-01
walktrap_vertex  0.000000  8.829468e+00
bigcom1          0.000000  0.000000e+00
bigcom2          0.000000  2.368961e-01
bigcom3          0.000000  0.000000e+00
bigcom4          0.000000 -1.723683e+00
bigcom5          0.000000  0.000000e+00
bigcom6          0.000000  0.000000e+00
bigcom8          0.000000 -1.268285e+00
bigcom9          0.000000 -3.358072e+00
bigcom10         0.000000  0.000000e+00
bigcom11         0.000000  0.000000e+00
bigcom12         0.000000  0.000000e+00
bigcom13         0.000000  0.000000e+00
bigcom14         0.000000  0.000000e+00
bigcom15         0.000000  0.000000e+00
bigcom16         0.000000  0.000000e+00
bigcom17         0.000000  0.000000e+00
bigcom18         0.000000  0.000000e+00
bigcom21         0.000000  0.000000e+00
bigcom22         0.000000  0.000000e+00
bigcom23         0.000000 -1.438950e-01
bigcom24         0.000000  0.000000e+00
bigcom25         0.000000  3.637431e-01
bigcom26         0.000000  0.000000e+00
bigcom27         0.000000  0.000000e+00
bigcom29         0.000000  0.000000e+00
bigcom31         0.000000  0.000000e+00
bigcom33         0.000000  3.564400e+00
bigcom34         0.000000 -1.076971e-01
bigcom35         0.000000  0.000000e+00
bigcom36         0.000000  0.000000e+00
bigcom39         0.000000  0.000000e+00
bigcom40         0.000000  0.000000e+00
bigcom43         0.000000  0.000000e+00
bigcom46         0.000000  0.000000e+00
bigcom48         0.000000  0.000000e+00
bigcom49         0.000000  0.000000e+00
bigcom50         0.000000  0.000000e+00
bigcom52         0.000000  0.000000e+00
bigcom54         0.000000  0.000000e+00
bigcom56         0.000000  0.000000e+00
bigcom57         0.000000  0.000000e+00
bigcom58         0.000000  0.000000e+00
bigcom62         0.000000  0.000000e+00
bigcom63         0.000000  0.000000e+00
bigcom64         0.000000  0.000000e+00
bigcom65         0.000000  0.000000e+00
bigcom66         0.000000  0.000000e+00
bigcom68         0.000000  0.000000e+00
bigcom69         0.000000  0.000000e+00
bigcom70         0.000000  0.000000e+00
bigcom71         0.000000  0.000000e+00
bigcom72         0.000000  0.000000e+00
bigcom77         0.000000  0.000000e+00
bigcom79         0.000000  0.000000e+00
bigcom80         0.000000  0.000000e+00
bigcom82         0.000000  0.000000e+00
bigcom83         0.000000  0.000000e+00
bigcom86         0.000000  0.000000e+00
bigcom87         0.000000  0.000000e+00
bigcom88         0.000000 -4.937393e-01
bigcom90         0.000000  0.000000e+00
bigcom92         0.000000  0.000000e+00
bigcom94         0.000000  0.000000e+00
bigcom96         0.000000  0.000000e+00
bigcom98         0.000000  0.000000e+00
bigcom99         0.000000  0.000000e+00
bigcom100        0.000000  0.000000e+00
bigcom102        0.000000  0.000000e+00
bigcom103        0.000000  0.000000e+00
bigcom104        0.000000  0.000000e+00
bigcom107        0.000000  0.000000e+00
bigcom108        0.000000  0.000000e+00
bigcom109        0.000000  0.000000e+00
bigcom110        0.000000  0.000000e+00
bigcom125        0.000000  0.000000e+00
bigcom133        0.000000  0.000000e+00
bigcom141        0.000000  0.000000e+00
bigcom142        0.000000  0.000000e+00
bigcom143        0.000000  0.000000e+00
bigcom145        0.000000  0.000000e+00
bigcom158        0.000000  0.000000e+00
bigcom162        0.000000  0.000000e+00
bigcom177        0.000000  0.000000e+00
bigcom194        0.000000  0.000000e+00
bigcom208        0.000000  0.000000e+00
bigcom220        0.000000  0.000000e+00
bigcom227        0.000000  0.000000e+00
bigcom229        0.000000  0.000000e+00
bigcom247        0.000000  0.000000e+00
bigcom252        0.000000  0.000000e+00
bigcom255        0.000000  0.000000e+00
bigcom258        0.000000  0.000000e+00
bigcom266        0.000000  0.000000e+00
bigcom269        0.000000  0.000000e+00
bigcom273        0.000000  0.000000e+00
bigcom274        0.000000  0.000000e+00
bigcom276        0.000000  0.000000e+00
bigcom284        0.000000  0.000000e+00
bigcom290        0.000000  0.000000e+00
bigcom292        0.000000  0.000000e+00
bigcom294        0.000000  0.000000e+00
bigcom295        0.000000  0.000000e+00
bigcom296        0.000000  0.000000e+00
bigcom297        0.000000  0.000000e+00
bigcom302        0.000000  0.000000e+00
bigcom303        0.000000  0.000000e+00
bigcom307        0.000000  0.000000e+00
bigcom311        0.000000  0.000000e+00
bigcom313        0.000000  0.000000e+00
bigcom318        0.000000  0.000000e+00
bigcom326        0.000000  0.000000e+00
bigcom332        0.000000  0.000000e+00
bigcom340        0.000000  0.000000e+00
bigcom341        0.000000  0.000000e+00
bigcom345        0.000000  0.000000e+00
bigcom347        0.000000  0.000000e+00
bigcom360        0.000000  0.000000e+00
bigcom365        0.000000  0.000000e+00
bigcom366        0.000000  0.000000e+00
bigcom370        0.000000  0.000000e+00
bigcom387        0.000000  0.000000e+00
bigcom390        0.000000  0.000000e+00
bigcom398        0.000000  0.000000e+00
bigcom408        0.000000  0.000000e+00
bigcom417        0.000000  0.000000e+00
bigcom419        0.000000  0.000000e+00
bigcom424        0.000000  0.000000e+00
bigcom441        0.000000  0.000000e+00
bigcom445        0.000000  0.000000e+00
bigcom468        0.000000  0.000000e+00
spin_vertex      0.000000  1.355876e+00
membership_s1    0.000000  0.000000e+00
membership_s3    0.000000  0.000000e+00
membership_s4    0.000000 -2.836559e-01
membership_s5    0.000000  0.000000e+00
membership_s6    0.000000  0.000000e+00
membership_s7    0.000000  0.000000e+00
membership_s8    0.000000  0.000000e+00
membership_s9    0.000000  0.000000e+00
membership_s10   0.000000  0.000000e+00
membership_s11   0.000000 -6.412715e-01
membership_s12   0.000000  2.790152e+00
membership_s13   0.000000  0.000000e+00
membership_s14   0.000000  0.000000e+00
membership_s16   0.000000  3.864482e+00
membership_s17   0.000000  0.000000e+00
membership_s18   0.000000  0.000000e+00
membership_s19   0.000000 -4.764973e-01
membership_s20   0.000000  0.000000e+00
membership_s21   0.000000  1.468180e+00
membership_s22   0.000000  0.000000e+00
membership_s23   0.000000  0.000000e+00
membership_s24   0.000000  0.000000e+00
membership_s25   0.000000  0.000000e+00
membership_s26   0.000000  0.000000e+00
membership_s27   0.000000  0.000000e+00
membership_s28   0.000000  0.000000e+00
membership_s30   0.000000  0.000000e+00
membership_s31   0.000000  0.000000e+00
membership_s32   0.000000  0.000000e+00
membership_s33   0.000000 -3.357601e+00
membership_s34   0.000000  0.000000e+00
membership_s35   0.000000  0.000000e+00
membership_s36   0.000000  0.000000e+00
membership_s37   0.000000  0.000000e+00
membership_s38   0.000000  0.000000e+00
adhesion         0.000000  7.677431e-04
cohesion         0.000000 -1.508005e-03
inner            0.000000  1.180821e-03
outer            0.000000  2.517088e-03
ioratio          0.000000  4.684861e+00
comsize          0.000000  5.952395e-04
[1] "Dataset: high_CT Model GBM, run: 2 of 5 2015-06-08 11:39:53"
Iter   TrainDeviance   ValidDeviance   StepSize   Improve
     1        0.2022             nan     0.0100    0.0014
     2        0.1976             nan     0.0100   -0.0004
     3        0.1900             nan     0.0100    0.0012
     4        0.1858             nan     0.0100    0.0004
     5        0.1809             nan     0.0100    0.0016
     6        0.1788             nan     0.0100   -0.0002
     7        0.1756             nan     0.0100   -0.0001
     8        0.1715             nan     0.0100    0.0010
     9        0.1666             nan     0.0100    0.0008
    10        0.1634             nan     0.0100   -0.0001
    20        0.1455             nan     0.0100    0.0007
    40        0.1161             nan     0.0100   -0.0001
    60        0.1000             nan     0.0100    0.0002
    80        0.0878             nan     0.0100    0.0000
   100        0.0782             nan     0.0100   -0.0001
   120        0.0688             nan     0.0100   -0.0000
   140        0.0617             nan     0.0100   -0.0000
   160        0.0559             nan     0.0100   -0.0000
   180        0.0504             nan     0.0100   -0.0001
   200        0.0468             nan     0.0100   -0.0000
   220        0.0433             nan     0.0100   -0.0000
   240        0.0400             nan     0.0100   -0.0001
   260        0.0369             nan     0.0100   -0.0000
   280        0.0346             nan     0.0100   -0.0001
   300        0.0328             nan     0.0100   -0.0000
   320        0.0307             nan     0.0100   -0.0001
   340        0.0288             nan     0.0100   -0.0001
   360        0.0273             nan     0.0100   -0.0000
   380        0.0256             nan     0.0100   -0.0000
   400        0.0235             nan     0.0100   -0.0000
   420        0.0221             nan     0.0100   -0.0001
   440        0.0212             nan     0.0100   -0.0000
   460        0.0199             nan     0.0100   -0.0000
   480        0.0186             nan     0.0100    0.0000
   500        0.0176             nan     0.0100   -0.0000
   502        0.0175             nan     0.0100   -0.0001

[1] "GBM variable coefficients"
                            var     rel.inf
orbit50                 orbit50 6.484293632
spin_vertex         spin_vertex 5.855454628
membership_s16   membership_s16 5.718967524
membership_s12   membership_s12 5.421692495
outer                     outer 4.748770933
ratio5                   ratio5 3.666466110
graph12                 graph12 3.519710282
walktrap_vertex walktrap_vertex 3.122884696
graph19                 graph19 2.693326526
upto_fifth           upto_fifth 2.581120889
orbit56                 orbit56 2.527667220
orbit11                 orbit11 2.395576390
graph1                   graph1 2.099009219
sixth                     sixth 2.047773467
ratio2                   ratio2 1.703014957
graph23                 graph23 1.634345233
graph4                   graph4 1.569229681
cohesion               cohesion 1.446753758
comsize                 comsize 1.383770053
orbit61                 orbit61 1.347927031
orbit42                 orbit42 1.320247721
pagerank               pagerank 1.307000585
V1                           V1 1.280358946
graph5                   graph5 1.235577244
orbit37                 orbit37 1.189602739
orbit62                 orbit62 1.179246501
adhesion               adhesion 1.116034533
graph0                   graph0 1.035392254
graph3                   graph3 0.925208334
orbit9                   orbit9 0.917857175
graph15                 graph15 0.873068310
fourth                   fourth 0.859569988
orbit35                 orbit35 0.843655747
orbit59                 orbit59 0.776510373
orbit45                 orbit45 0.763937599
orbit22                 orbit22 0.744161916
graph2                   graph2 0.734643247
bet                         bet 0.726807993
inner                     inner 0.716993313
constraint           constraint 0.711309279
graph21                 graph21 0.707623195
orbit24                 orbit24 0.704817371
graph27                 graph27 0.701355107
graph11                 graph11 0.683506582
graph22                 graph22 0.666492726
orbit30                 orbit30 0.634717182
orbit69                 orbit69 0.632904124
ratio4                   ratio4 0.623744855
third                     third 0.573109015
graph20                 graph20 0.550854490
knn                         knn 0.541449977
V2                           V2 0.530766144
graph25                 graph25 0.523727662
orbit54                 orbit54 0.497468444
orbit36                 orbit36 0.474100718
graph14                 graph14 0.439392934
orbit43                 orbit43 0.412245676
graph7                   graph7 0.406271792
orbit32                 orbit32 0.398557069
ioratio                 ioratio 0.395897771
orbit28                 orbit28 0.384981247
graph13                 graph13 0.383976773
orbit49                 orbit49 0.355282075
orbit5                   orbit5 0.354941016
graph16                 graph16 0.334353163
orbit33                 orbit33 0.332869894
orbit39                 orbit39 0.304198810
orbit23                 orbit23 0.300124060
graph29                 graph29 0.292224090
upto_sixth           upto_sixth 0.288074760
orbit68                 orbit68 0.266303027
orbit6                   orbit6 0.257489421
orbit38                 orbit38 0.255028555
orbit52                 orbit52 0.252941014
orbit2                   orbit2 0.226584651
orbit47                 orbit47 0.218711470
ratio1                   ratio1 0.192347064
orbit18                 orbit18 0.188663967
trans                     trans 0.167832942
graph6                   graph6 0.164740869
orbit55                 orbit55 0.160220401
orbit65                 orbit65 0.156521551
orbit31                 orbit31 0.133646457
orbit40                 orbit40 0.106663430
graph18                 graph18 0.102535824
graph24                 graph24 0.102241002
upto_second         upto_second 0.089711880
orbit41                 orbit41 0.089118952
orbit13                 orbit13 0.086350603
second                   second 0.079745463
close                     close 0.078627841
orbit46                 orbit46 0.077523694
bigcom2                 bigcom2 0.076679487
fifth                     fifth 0.069765267
orbit26                 orbit26 0.061761860
bigcom25               bigcom25 0.055561849
orbit1                   orbit1 0.055517432
orbit19                 orbit19 0.054989597
orbit21                 orbit21 0.049983885
ratio6                   ratio6 0.049128399
orbit10                 orbit10 0.048815579
AP                           AP 0.047281613
orbit20                 orbit20 0.047074099
orbit27                 orbit27 0.036683153
ratio3                   ratio3 0.031561998
orbit70                 orbit70 0.029811975
orbit17                 orbit17 0.028334399
orbit25                 orbit25 0.025620955
bigcom33               bigcom33 0.025224438
orbit51                 orbit51 0.023864147
hubscore               hubscore 0.023727323
graph17                 graph17 0.016468886
orbit15                 orbit15 0.011456292
graph26                 graph26 0.010525181
orbit12                 orbit12 0.007524231
upto_fourth         upto_fourth 0.002681012
ecc                         ecc 0.001439619
graph8                   graph8 0.000000000
graph9                   graph9 0.000000000
graph10                 graph10 0.000000000
graph28                 graph28 0.000000000
orbit0                   orbit0 0.000000000
orbit3                   orbit3 0.000000000
orbit4                   orbit4 0.000000000
orbit7                   orbit7 0.000000000
orbit8                   orbit8 0.000000000
orbit14                 orbit14 0.000000000
orbit16                 orbit16 0.000000000
orbit29                 orbit29 0.000000000
orbit34                 orbit34 0.000000000
orbit44                 orbit44 0.000000000
orbit48                 orbit48 0.000000000
orbit53                 orbit53 0.000000000
orbit57                 orbit57 0.000000000
orbit58                 orbit58 0.000000000
orbit60                 orbit60 0.000000000
orbit63                 orbit63 0.000000000
orbit64                 orbit64 0.000000000
orbit66                 orbit66 0.000000000
orbit67                 orbit67 0.000000000
orbit71                 orbit71 0.000000000
orbit72                 orbit72 0.000000000
eccrad                   eccrad 0.000000000
coreness               coreness 0.000000000
first                     first 0.000000000
selfinter             selfinter 0.000000000
evcent                   evcent 0.000000000
upto_third           upto_third 0.000000000
bigcom1                 bigcom1 0.000000000
bigcom3                 bigcom3 0.000000000
bigcom4                 bigcom4 0.000000000
bigcom5                 bigcom5 0.000000000
bigcom6                 bigcom6 0.000000000
bigcom8                 bigcom8 0.000000000
bigcom9                 bigcom9 0.000000000
bigcom10               bigcom10 0.000000000
bigcom11               bigcom11 0.000000000
bigcom12               bigcom12 0.000000000
bigcom13               bigcom13 0.000000000
bigcom14               bigcom14 0.000000000
bigcom15               bigcom15 0.000000000
bigcom16               bigcom16 0.000000000
bigcom17               bigcom17 0.000000000
bigcom18               bigcom18 0.000000000
bigcom21               bigcom21 0.000000000
bigcom22               bigcom22 0.000000000
bigcom23               bigcom23 0.000000000
bigcom24               bigcom24 0.000000000
bigcom26               bigcom26 0.000000000
bigcom27               bigcom27 0.000000000
bigcom29               bigcom29 0.000000000
bigcom31               bigcom31 0.000000000
bigcom34               bigcom34 0.000000000
bigcom35               bigcom35 0.000000000
bigcom36               bigcom36 0.000000000
bigcom39               bigcom39 0.000000000
bigcom40               bigcom40 0.000000000
bigcom43               bigcom43 0.000000000
bigcom46               bigcom46 0.000000000
bigcom48               bigcom48 0.000000000
bigcom49               bigcom49 0.000000000
bigcom50               bigcom50 0.000000000
bigcom52               bigcom52 0.000000000
bigcom54               bigcom54 0.000000000
bigcom56               bigcom56 0.000000000
bigcom57               bigcom57 0.000000000
bigcom58               bigcom58 0.000000000
bigcom62               bigcom62 0.000000000
bigcom63               bigcom63 0.000000000
bigcom64               bigcom64 0.000000000
bigcom65               bigcom65 0.000000000
bigcom66               bigcom66 0.000000000
bigcom68               bigcom68 0.000000000
bigcom69               bigcom69 0.000000000
bigcom70               bigcom70 0.000000000
bigcom71               bigcom71 0.000000000
bigcom72               bigcom72 0.000000000
bigcom77               bigcom77 0.000000000
bigcom79               bigcom79 0.000000000
bigcom80               bigcom80 0.000000000
bigcom82               bigcom82 0.000000000
bigcom83               bigcom83 0.000000000
bigcom86               bigcom86 0.000000000
bigcom87               bigcom87 0.000000000
bigcom88               bigcom88 0.000000000
bigcom90               bigcom90 0.000000000
bigcom92               bigcom92 0.000000000
bigcom94               bigcom94 0.000000000
bigcom96               bigcom96 0.000000000
bigcom98               bigcom98 0.000000000
bigcom99               bigcom99 0.000000000
bigcom100             bigcom100 0.000000000
bigcom102             bigcom102 0.000000000
bigcom103             bigcom103 0.000000000
bigcom104             bigcom104 0.000000000
bigcom107             bigcom107 0.000000000
bigcom108             bigcom108 0.000000000
bigcom109             bigcom109 0.000000000
bigcom110             bigcom110 0.000000000
bigcom125             bigcom125 0.000000000
bigcom133             bigcom133 0.000000000
bigcom141             bigcom141 0.000000000
bigcom142             bigcom142 0.000000000
bigcom143             bigcom143 0.000000000
bigcom145             bigcom145 0.000000000
bigcom158             bigcom158 0.000000000
bigcom162             bigcom162 0.000000000
bigcom177             bigcom177 0.000000000
bigcom194             bigcom194 0.000000000
bigcom208             bigcom208 0.000000000
bigcom220             bigcom220 0.000000000
bigcom227             bigcom227 0.000000000
bigcom229             bigcom229 0.000000000
bigcom247             bigcom247 0.000000000
bigcom252             bigcom252 0.000000000
bigcom255             bigcom255 0.000000000
bigcom258             bigcom258 0.000000000
bigcom266             bigcom266 0.000000000
bigcom269             bigcom269 0.000000000
bigcom273             bigcom273 0.000000000
bigcom274             bigcom274 0.000000000
bigcom276             bigcom276 0.000000000
bigcom284             bigcom284 0.000000000
bigcom290             bigcom290 0.000000000
bigcom292             bigcom292 0.000000000
bigcom294             bigcom294 0.000000000
bigcom295             bigcom295 0.000000000
bigcom296             bigcom296 0.000000000
bigcom297             bigcom297 0.000000000
bigcom302             bigcom302 0.000000000
bigcom303             bigcom303 0.000000000
bigcom307             bigcom307 0.000000000
bigcom311             bigcom311 0.000000000
bigcom313             bigcom313 0.000000000
bigcom318             bigcom318 0.000000000
bigcom326             bigcom326 0.000000000
bigcom332             bigcom332 0.000000000
bigcom340             bigcom340 0.000000000
bigcom341             bigcom341 0.000000000
bigcom345             bigcom345 0.000000000
bigcom347             bigcom347 0.000000000
bigcom360             bigcom360 0.000000000
bigcom365             bigcom365 0.000000000
bigcom366             bigcom366 0.000000000
bigcom370             bigcom370 0.000000000
bigcom387             bigcom387 0.000000000
bigcom390             bigcom390 0.000000000
bigcom398             bigcom398 0.000000000
bigcom408             bigcom408 0.000000000
bigcom417             bigcom417 0.000000000
bigcom419             bigcom419 0.000000000
bigcom424             bigcom424 0.000000000
bigcom441             bigcom441 0.000000000
bigcom445             bigcom445 0.000000000
bigcom468             bigcom468 0.000000000
membership_s1     membership_s1 0.000000000
membership_s3     membership_s3 0.000000000
membership_s4     membership_s4 0.000000000
membership_s5     membership_s5 0.000000000
membership_s6     membership_s6 0.000000000
membership_s7     membership_s7 0.000000000
membership_s8     membership_s8 0.000000000
membership_s9     membership_s9 0.000000000
membership_s10   membership_s10 0.000000000
membership_s11   membership_s11 0.000000000
membership_s13   membership_s13 0.000000000
membership_s14   membership_s14 0.000000000
membership_s17   membership_s17 0.000000000
membership_s18   membership_s18 0.000000000
membership_s19   membership_s19 0.000000000
membership_s20   membership_s20 0.000000000
membership_s21   membership_s21 0.000000000
membership_s22   membership_s22 0.000000000
membership_s23   membership_s23 0.000000000
membership_s24   membership_s24 0.000000000
membership_s25   membership_s25 0.000000000
membership_s26   membership_s26 0.000000000
membership_s27   membership_s27 0.000000000
membership_s28   membership_s28 0.000000000
membership_s30   membership_s30 0.000000000
membership_s31   membership_s31 0.000000000
membership_s32   membership_s32 0.000000000
membership_s33   membership_s33 0.000000000
membership_s34   membership_s34 0.000000000
membership_s35   membership_s35 0.000000000
membership_s36   membership_s36 0.000000000
membership_s37   membership_s37 0.000000000
membership_s38   membership_s38 0.000000000
[1] "Dataset: high_CT Model RF, run: 2 of 5 2015-06-08 11:40:00"
     |      Out-of-bag   |
Tree |      MSE  %Var(y) |
   1 |  0.03374   157.65 |
   2 |  0.02685   125.47 |
   3 |  0.03211   150.04 |
   4 |  0.03668   171.37 |
   5 |  0.03685   172.18 |
   6 |  0.03253   151.97 |
   7 |  0.03275   153.02 |
   8 |  0.02979   139.19 |
   9 |  0.02934   137.09 |
  10 |  0.02807   131.16 |
  11 |  0.02719   127.06 |
  12 |  0.02721   127.12 |
  13 |  0.02779   129.83 |
  14 |  0.02893   135.18 |
  15 |    0.029   135.51 |
  16 |  0.02979   139.18 |
  17 |  0.02934   137.08 |
  18 |  0.02791   130.39 |
  19 |  0.02754   128.68 |
  20 |  0.02717   126.93 |
  21 |  0.02736   127.84 |
  22 |  0.02681   125.27 |
  23 |  0.02708   126.52 |
  24 |  0.02738   127.93 |
  25 |  0.02757   128.79 |
  26 |  0.02746   128.28 |
  27 |  0.02736   127.83 |
  28 |  0.02776   129.70 |
  29 |  0.02745   128.24 |
  30 |  0.02699   126.09 |
  31 |  0.02621   122.48 |
  32 |  0.02626   122.68 |
  33 |  0.02605   121.70 |
  34 |  0.02551   119.21 |
  35 |  0.02579   120.48 |
  36 |  0.02605   121.73 |
  37 |  0.02585   120.77 |
  38 |   0.0258   120.56 |
  39 |  0.02531   118.26 |
  40 |  0.02522   117.84 |
  41 |  0.02496   116.60 |
  42 |  0.02495   116.56 |
  43 |  0.02465   115.17 |
  44 |  0.02447   114.34 |
  45 |   0.0243   113.54 |
  46 |  0.02421   113.10 |
  47 |  0.02435   113.77 |
  48 |  0.02427   113.41 |
  49 |  0.02427   113.39 |
  50 |  0.02423   113.21 |
  51 |  0.02423   113.20 |
  52 |  0.02421   113.09 |
  53 |  0.02427   113.39 |
  54 |  0.02446   114.27 |
  55 |  0.02435   113.79 |
  56 |  0.02428   113.42 |
  57 |  0.02414   112.80 |
  58 |  0.02414   112.78 |
  59 |  0.02413   112.75 |
  60 |  0.02399   112.11 |
  61 |   0.0239   111.68 |
  62 |  0.02392   111.75 |
  63 |  0.02393   111.79 |
  64 |  0.02389   111.62 |
  65 |  0.02378   111.09 |
  66 |  0.02384   111.41 |
  67 |  0.02388   111.59 |
  68 |    0.024   112.14 |
  69 |  0.02403   112.25 |
  70 |  0.02395   111.90 |
  71 |  0.02385   111.42 |
  72 |  0.02373   110.89 |
  73 |  0.02368   110.63 |
  74 |   0.0237   110.72 |
  75 |  0.02381   111.27 |
  76 |  0.02382   111.31 |
  77 |   0.0238   111.18 |
  78 |  0.02376   111.00 |
  79 |  0.02378   111.12 |
  80 |  0.02375   110.97 |
  81 |   0.0238   111.21 |
  82 |  0.02381   111.25 |
  83 |  0.02371   110.77 |
  84 |  0.02373   110.86 |
  85 |  0.02376   111.02 |
  86 |   0.0238   111.18 |
  87 |  0.02379   111.16 |
  88 |  0.02378   111.10 |
  89 |  0.02385   111.42 |
  90 |  0.02384   111.39 |
  91 |  0.02379   111.17 |
  92 |  0.02376   111.03 |
  93 |  0.02357   110.12 |
  94 |  0.02349   109.74 |
  95 |  0.02346   109.61 |
  96 |  0.02356   110.10 |
  97 |  0.02358   110.16 |
  98 |  0.02366   110.53 |
  99 |  0.02363   110.42 |
 100 |  0.02364   110.44 |
[1] "Random Forest variable coefficients"
                      %IncMSE IncNodePurity
graph5           1.234568e-04  2.444444e-02
graph6           1.292736e-03  9.564757e-02
graph7          -2.879486e-05  1.068752e-01
graph8           0.000000e+00  2.886580e-17
graph9           5.524862e-05  2.933333e-02
graph10         -6.060606e-05  1.428571e-02
graph11          2.971048e-03  1.370074e-01
graph12          1.046266e-03  1.267872e-01
graph13          4.160675e-04  1.342268e-01
graph14          3.690065e-04  2.325597e-02
graph15          8.849337e-04  2.929027e-02
graph16          0.000000e+00  1.733333e-02
graph17         -2.963137e-04  4.391549e-02
graph18          3.064630e-04  4.350433e-02
graph19          1.779890e-04  2.595975e-01
graph20          7.749085e-04  5.362395e-02
graph21         -2.840513e-04  8.517551e-02
graph22          0.000000e+00  1.428571e-02
graph23          2.067918e-03  1.712262e-01
graph24          3.633166e-04  3.945238e-02
graph25          5.917160e-05  1.500000e-02
graph26          0.000000e+00  1.500000e-02
graph27          0.000000e+00  8.750000e-03
graph28          0.000000e+00  1.875000e-02
graph29          0.000000e+00  3.329480e-02
orbit0           1.212121e-04  1.500000e-02
orbit1           0.000000e+00  5.592748e-17
orbit2          -8.508225e-06  3.632184e-02
orbit3           0.000000e+00  2.386980e-17
orbit4           4.166667e-05  3.055556e-03
orbit5           1.826284e-04  7.523052e-02
orbit6           1.042482e-03  2.355372e-02
orbit7           1.717759e-04  5.842412e-02
orbit8           4.219080e-04  3.733563e-02
orbit9           4.944870e-04  4.100903e-02
orbit10          3.750000e-04  3.385011e-03
orbit11         -2.264039e-04  3.365465e-02
orbit12          0.000000e+00  1.683478e-02
orbit13          0.000000e+00  8.333333e-03
orbit14          0.000000e+00  7.632783e-18
orbit15          3.820214e-04  3.902439e-02
orbit16         -6.211180e-05  8.571429e-03
orbit17          1.190476e-04  1.428571e-02
orbit18          3.551136e-05  2.456333e-02
orbit19          4.148651e-04  4.714119e-02
orbit20          2.840909e-04  9.502825e-03
orbit21         -5.882353e-05  4.316498e-02
orbit22          1.337061e-03  4.459464e-02
orbit23          4.300358e-05  4.222536e-02
orbit24          1.104972e-04  3.765240e-02
orbit25          5.847953e-05  8.333333e-03
orbit26         -1.530479e-04  7.447828e-02
orbit27          2.001039e-04  1.214681e-02
orbit28          1.782192e-04  3.047619e-02
orbit29          0.000000e+00  0.000000e+00
orbit30          1.694743e-04  6.643710e-02
orbit31          1.876228e-03  1.108649e-01
orbit32          5.681818e-05  5.200000e-02
orbit33          6.252390e-05  2.497193e-02
orbit34          2.892834e-04  2.083875e-02
orbit35          3.089210e-04  5.000000e-02
orbit36         -1.179918e-04  4.766071e-02
orbit37          1.637761e-04  3.340476e-02
orbit38          1.138648e-04  2.374151e-02
orbit39          6.717172e-04  2.034479e-02
orbit40          6.060606e-05  1.354167e-02
orbit41          0.000000e+00  1.181347e-17
orbit42         -1.695527e-04  8.338796e-02
orbit43          1.197539e-03  7.652715e-02
orbit44          2.312139e-04  1.439394e-02
orbit45          1.352498e-03  2.069639e-01
orbit46          4.857286e-04  5.051788e-02
orbit47          0.000000e+00  6.106227e-18
orbit48          0.000000e+00  2.499737e-17
orbit49          2.396939e-04  3.051429e-02
orbit50          2.634451e-04  1.061731e-01
orbit51          0.000000e+00  2.987194e-17
orbit52          0.000000e+00  3.635980e-17
orbit53          1.511628e-03  3.747157e-02
orbit54          4.728185e-04  1.919299e-02
orbit55          1.226994e-04  2.450000e-02
orbit56          3.743943e-03  6.368901e-02
orbit57          3.308824e-05  1.792005e-02
orbit58          2.873563e-04  3.529412e-02
orbit59          1.273885e-04  5.727273e-02
orbit60          4.599777e-04  4.206965e-02
orbit61          1.277773e-03  1.644213e-01
orbit62          0.000000e+00  2.500000e-02
orbit63          1.810345e-04  1.797619e-02
orbit64          5.952381e-06  5.171405e-02
orbit65          3.048780e-06  3.473930e-02
orbit66          0.000000e+00  2.220446e-18
orbit67          3.881988e-06  2.348485e-03
orbit68          1.157864e-04  2.815433e-02
orbit69          4.241653e-04  2.430755e-02
orbit70          3.448276e-04  1.542285e-02
orbit71          0.000000e+00  0.000000e+00
orbit72          0.000000e+00  1.875000e-02
AP               0.000000e+00  0.000000e+00
bet              2.476851e-04  7.003836e-02
ecc              0.000000e+00  0.000000e+00
eccrad           5.952381e-05  4.726891e-02
close            6.968016e-04  7.881494e-02
constraint       1.096697e-03  8.330333e-02
coreness         0.000000e+00  0.000000e+00
knn              1.168430e-04  1.666667e-02
hubscore         1.212121e-04  1.054395e-02
pagerank         6.782393e-04  2.238634e-01
trans            2.441949e-04  2.539811e-02
first            6.964025e-05  1.827340e-02
second          -3.441780e-04  4.959995e-02
third            1.564132e-03  1.139226e-01
fourth           1.305115e-03  7.222471e-02
fifth            8.298480e-04  1.043128e-01
sixth            1.152672e-03  1.239027e-01
selfinter        0.000000e+00  0.000000e+00
V1               1.112867e-03  2.116539e-01
V2               4.042653e-04  1.452083e-01
evcent           2.096403e-03  3.383636e-02
upto_second      9.373319e-04  2.386905e-02
upto_third       4.257425e-04  7.879758e-02
upto_fourth      2.873563e-04  2.674286e-02
upto_fifth       1.622067e-03  1.790845e-01
upto_sixth      -1.898734e-04  2.534162e-02
ratio1           4.446572e-05  1.873027e-02
ratio2           2.858728e-04  7.694318e-02
ratio3           1.519365e-03  1.128576e-01
ratio4           5.362697e-04  8.827273e-02
ratio5           2.149646e-05  6.996714e-01
ratio6           3.015717e-04  4.503237e-02
walktrap_vertex  8.279672e-04  1.787924e-01
bigcom1          1.744186e-04  9.666667e-03
bigcom2         -1.785714e-04  9.523810e-03
bigcom3          0.000000e+00  0.000000e+00
bigcom4          0.000000e+00  0.000000e+00
bigcom5          0.000000e+00  0.000000e+00
bigcom6          0.000000e+00  0.000000e+00
bigcom8          0.000000e+00  0.000000e+00
bigcom9          0.000000e+00  0.000000e+00
bigcom10         0.000000e+00  0.000000e+00
bigcom11         0.000000e+00  0.000000e+00
bigcom12         0.000000e+00  0.000000e+00
bigcom13         0.000000e+00  0.000000e+00
bigcom14         0.000000e+00  0.000000e+00
bigcom15         0.000000e+00  0.000000e+00
bigcom16         0.000000e+00  0.000000e+00
bigcom17         0.000000e+00  0.000000e+00
bigcom18         0.000000e+00  0.000000e+00
bigcom21         0.000000e+00  0.000000e+00
bigcom22         0.000000e+00  0.000000e+00
bigcom23         0.000000e+00  0.000000e+00
bigcom24         0.000000e+00  0.000000e+00
bigcom25        -8.414780e-05  2.599817e-02
bigcom26         0.000000e+00  0.000000e+00
bigcom27         0.000000e+00  0.000000e+00
bigcom29         0.000000e+00  0.000000e+00
bigcom31         0.000000e+00  0.000000e+00
bigcom33        -2.185792e-04  9.473684e-03
bigcom34         0.000000e+00  0.000000e+00
bigcom35         0.000000e+00  0.000000e+00
bigcom36         0.000000e+00  0.000000e+00
bigcom39         0.000000e+00  0.000000e+00
bigcom40         0.000000e+00  0.000000e+00
bigcom43         0.000000e+00  0.000000e+00
bigcom46         0.000000e+00  0.000000e+00
bigcom48         0.000000e+00  0.000000e+00
bigcom49         0.000000e+00  0.000000e+00
bigcom50         0.000000e+00  0.000000e+00
bigcom52         0.000000e+00  0.000000e+00
bigcom54         0.000000e+00  0.000000e+00
bigcom56         0.000000e+00  0.000000e+00
bigcom57         0.000000e+00  0.000000e+00
bigcom58         0.000000e+00  0.000000e+00
bigcom62         0.000000e+00  0.000000e+00
bigcom63         0.000000e+00  0.000000e+00
bigcom64         0.000000e+00  0.000000e+00
bigcom65         0.000000e+00  0.000000e+00
bigcom66         0.000000e+00  0.000000e+00
bigcom68         0.000000e+00  0.000000e+00
bigcom69         0.000000e+00  0.000000e+00
bigcom70         0.000000e+00  0.000000e+00
bigcom71         0.000000e+00  0.000000e+00
bigcom72         0.000000e+00  0.000000e+00
bigcom77         0.000000e+00  0.000000e+00
bigcom79         0.000000e+00  0.000000e+00
bigcom80         0.000000e+00  0.000000e+00
bigcom82         0.000000e+00  0.000000e+00
bigcom83         0.000000e+00  0.000000e+00
bigcom86         0.000000e+00  0.000000e+00
bigcom87         0.000000e+00  0.000000e+00
bigcom88         0.000000e+00  0.000000e+00
bigcom90         0.000000e+00  0.000000e+00
bigcom92         0.000000e+00  0.000000e+00
bigcom94         0.000000e+00  0.000000e+00
bigcom96         0.000000e+00  0.000000e+00
bigcom98         0.000000e+00  0.000000e+00
bigcom99         0.000000e+00  0.000000e+00
bigcom100        0.000000e+00  0.000000e+00
bigcom102        0.000000e+00  0.000000e+00
bigcom103        0.000000e+00  0.000000e+00
bigcom104        0.000000e+00  0.000000e+00
bigcom107        0.000000e+00  0.000000e+00
bigcom108        0.000000e+00  0.000000e+00
bigcom109        0.000000e+00  0.000000e+00
bigcom110        0.000000e+00  0.000000e+00
bigcom125        0.000000e+00  0.000000e+00
bigcom133        0.000000e+00  0.000000e+00
bigcom141        0.000000e+00  0.000000e+00
bigcom142        0.000000e+00  0.000000e+00
bigcom143        0.000000e+00  0.000000e+00
bigcom145        0.000000e+00  0.000000e+00
bigcom158        0.000000e+00  0.000000e+00
bigcom162        0.000000e+00  0.000000e+00
bigcom177        0.000000e+00  0.000000e+00
bigcom194        0.000000e+00  0.000000e+00
bigcom208        0.000000e+00  0.000000e+00
bigcom220        0.000000e+00  0.000000e+00
bigcom227        0.000000e+00  0.000000e+00
bigcom229        0.000000e+00  0.000000e+00
bigcom247        0.000000e+00  0.000000e+00
bigcom252        0.000000e+00  0.000000e+00
bigcom255        0.000000e+00  0.000000e+00
bigcom258        0.000000e+00  0.000000e+00
bigcom266        0.000000e+00  0.000000e+00
bigcom269        0.000000e+00  0.000000e+00
bigcom273        0.000000e+00  0.000000e+00
bigcom274        0.000000e+00  0.000000e+00
bigcom276        0.000000e+00  0.000000e+00
bigcom284        0.000000e+00  0.000000e+00
bigcom290        0.000000e+00  0.000000e+00
bigcom292        0.000000e+00  0.000000e+00
bigcom294        0.000000e+00  0.000000e+00
bigcom295        0.000000e+00  0.000000e+00
bigcom296        0.000000e+00  0.000000e+00
bigcom297        0.000000e+00  0.000000e+00
bigcom302        0.000000e+00  0.000000e+00
bigcom303        0.000000e+00  0.000000e+00
bigcom307        0.000000e+00  0.000000e+00
bigcom311        0.000000e+00  0.000000e+00
bigcom313        0.000000e+00  0.000000e+00
bigcom318        0.000000e+00  0.000000e+00
bigcom326        0.000000e+00  0.000000e+00
bigcom332        0.000000e+00  0.000000e+00
bigcom340        0.000000e+00  0.000000e+00
bigcom341        0.000000e+00  0.000000e+00
bigcom345        0.000000e+00  0.000000e+00
bigcom347        0.000000e+00  0.000000e+00
bigcom360        0.000000e+00  0.000000e+00
bigcom365        0.000000e+00  0.000000e+00
bigcom366        0.000000e+00  0.000000e+00
bigcom370        0.000000e+00  0.000000e+00
bigcom387        0.000000e+00  0.000000e+00
bigcom390        0.000000e+00  0.000000e+00
bigcom398        0.000000e+00  0.000000e+00
bigcom408        0.000000e+00  0.000000e+00
bigcom417        0.000000e+00  0.000000e+00
bigcom419        0.000000e+00  0.000000e+00
bigcom424        0.000000e+00  0.000000e+00
bigcom441        0.000000e+00  0.000000e+00
bigcom445        0.000000e+00  0.000000e+00
bigcom468        0.000000e+00  0.000000e+00
spin_vertex      1.013199e-03  1.582671e-01
membership_s1    0.000000e+00  0.000000e+00
membership_s3    0.000000e+00  0.000000e+00
membership_s4    0.000000e+00  0.000000e+00
membership_s5    0.000000e+00  0.000000e+00
membership_s6    0.000000e+00  0.000000e+00
membership_s7    0.000000e+00  0.000000e+00
membership_s8    0.000000e+00  0.000000e+00
membership_s9    0.000000e+00  0.000000e+00
membership_s10   0.000000e+00  0.000000e+00
membership_s11   0.000000e+00  0.000000e+00
membership_s12   2.203087e-03  2.296041e-01
membership_s13   0.000000e+00  0.000000e+00
membership_s14   0.000000e+00  0.000000e+00
membership_s16   7.065949e-04  1.294428e-01
membership_s17   0.000000e+00  0.000000e+00
membership_s18   0.000000e+00  0.000000e+00
membership_s19   0.000000e+00  0.000000e+00
membership_s20   0.000000e+00  0.000000e+00
membership_s21   0.000000e+00  0.000000e+00
membership_s22   0.000000e+00  0.000000e+00
membership_s23   0.000000e+00  0.000000e+00
membership_s24   0.000000e+00  0.000000e+00
membership_s25   0.000000e+00  0.000000e+00
membership_s26   0.000000e+00  0.000000e+00
membership_s27   0.000000e+00  0.000000e+00
membership_s28   0.000000e+00  0.000000e+00
membership_s30   0.000000e+00  0.000000e+00
membership_s31   0.000000e+00  0.000000e+00
membership_s32   0.000000e+00  0.000000e+00
membership_s33   0.000000e+00  0.000000e+00
membership_s34   0.000000e+00  0.000000e+00
membership_s35   0.000000e+00  0.000000e+00
membership_s36   0.000000e+00  0.000000e+00
membership_s37   0.000000e+00  0.000000e+00
membership_s38   0.000000e+00  0.000000e+00
adhesion         2.691197e-03  1.631018e-01
cohesion         2.561932e-03  2.073401e-01
inner            3.859369e-05  2.279015e-01
outer            1.121563e-03  4.034465e-01
ioratio          1.511250e-03  8.427193e-02
comsize          2.890823e-03  1.606874e-01
[1] "Dataset: high_CT Model GLM, run: 2 of 5 2015-06-08 11:40:02"
[1] "glmnet variable coefficients"
                     [,1]          [,2]
(Intercept)     -3.799974 -2.952974e+03
graph0           0.000000 -1.388370e-03
graph1           0.000000 -3.613016e-05
graph2           0.000000  3.672285e-03
graph3           0.000000  0.000000e+00
graph4           0.000000 -2.588557e-07
graph5           0.000000 -1.126078e-04
graph6           0.000000  0.000000e+00
graph7           0.000000  0.000000e+00
graph8           0.000000 -5.890491e-07
graph9           0.000000  0.000000e+00
graph10          0.000000  0.000000e+00
graph11          0.000000  0.000000e+00
graph12          0.000000  0.000000e+00
graph13          0.000000  0.000000e+00
graph14          0.000000  0.000000e+00
graph15          0.000000  0.000000e+00
graph16          0.000000 -2.070536e-08
graph17          0.000000  0.000000e+00
graph18          0.000000 -8.792771e-05
graph19          0.000000  0.000000e+00
graph20          0.000000 -1.163435e-06
graph21          0.000000  0.000000e+00
graph22          0.000000  0.000000e+00
graph23          0.000000 -6.500166e-06
graph24          0.000000 -4.743240e-08
graph25          0.000000  2.479724e-07
graph26          0.000000 -2.485375e-07
graph27          0.000000  6.744698e-06
graph28          0.000000  0.000000e+00
graph29          0.000000  1.722163e-04
orbit0           0.000000 -1.348913e-03
orbit1           0.000000  0.000000e+00
orbit2           0.000000 -5.824014e-05
orbit3           0.000000  3.676280e-03
orbit4           0.000000  8.140959e-06
orbit5           0.000000  0.000000e+00
orbit6           0.000000  1.931802e-07
orbit7           0.000000 -3.877827e-07
orbit8           0.000000 -1.124227e-04
orbit9           0.000000 -2.863781e-04
orbit10          0.000000 -3.816652e-07
orbit11          0.000000  7.239203e-07
orbit12          0.000000 -7.273501e-04
orbit13          0.000000  0.000000e+00
orbit14          0.000000 -5.387893e-09
orbit15          0.000000 -6.344606e-10
orbit16          0.000000  0.000000e+00
orbit17          0.000000  3.266815e-08
orbit18          0.000000  3.631741e-07
orbit19          0.000000  1.504858e-08
orbit20          0.000000  3.829281e-08
orbit21          0.000000  0.000000e+00
orbit22          0.000000  0.000000e+00
orbit23          0.000000 -2.208962e-10
orbit24          0.000000 -9.022546e-07
orbit25          0.000000  0.000000e+00
orbit26          0.000000  0.000000e+00
orbit27          0.000000  1.519394e-05
orbit28          0.000000 -1.039242e-07
orbit29          0.000000  0.000000e+00
orbit30          0.000000  1.071300e-06
orbit31          0.000000 -1.700264e-08
orbit32          0.000000 -2.458849e-07
orbit33          0.000000  0.000000e+00
orbit34          0.000000  0.000000e+00
orbit35          0.000000  1.795859e-05
orbit36          0.000000  0.000000e+00
orbit37          0.000000 -1.377003e-06
orbit38          0.000000  0.000000e+00
orbit39          0.000000  3.059858e-06
orbit40          0.000000 -8.004787e-06
orbit41          0.000000  0.000000e+00
orbit42          0.000000  0.000000e+00
orbit43          0.000000 -1.850787e-04
orbit44          0.000000 -1.103822e-04
orbit45          0.000000 -3.521152e-05
orbit46          0.000000  2.596506e-08
orbit47          0.000000 -1.859719e-05
orbit48          0.000000  4.013261e-07
orbit49          0.000000 -2.992118e-05
orbit50          0.000000  0.000000e+00
orbit51          0.000000  0.000000e+00
orbit52          0.000000  0.000000e+00
orbit53          0.000000  0.000000e+00
orbit54          0.000000  0.000000e+00
orbit55          0.000000  0.000000e+00
orbit56          0.000000 -1.265725e-03
orbit57          0.000000 -9.166629e-07
orbit58          0.000000 -7.095582e-05
orbit59          0.000000 -1.770048e-04
orbit60          0.000000  0.000000e+00
orbit61          0.000000  0.000000e+00
orbit62          0.000000  0.000000e+00
orbit63          0.000000  1.505767e-04
orbit64          0.000000 -1.587346e-06
orbit65          0.000000 -2.590200e-03
orbit66          0.000000  0.000000e+00
orbit67          0.000000  0.000000e+00
orbit68          0.000000  1.466450e-04
orbit69          0.000000  0.000000e+00
orbit70          0.000000  3.076720e-03
orbit71          0.000000  0.000000e+00
orbit72          0.000000  1.686414e-04
AP               0.000000 -7.417235e-01
bet              0.000000 -2.652222e-06
ecc              0.000000 -2.033881e-01
eccrad           0.000000 -1.409970e+00
close            0.000000  1.581154e+01
constraint       0.000000 -5.062821e+01
coreness         0.000000 -4.536469e-01
knn              0.000000 -5.364194e-02
hubscore         0.000000  0.000000e+00
pagerank         0.000000  0.000000e+00
trans            0.000000  2.695726e+01
first            0.000000 -1.416578e-03
second           0.000000  6.171421e-04
third            0.000000  1.138615e-05
fourth           0.000000 -1.800703e-04
fifth            0.000000  0.000000e+00
sixth            0.000000 -7.628125e-03
selfinter        0.000000 -4.346884e-02
V1               0.000000  1.140894e-02
V2               0.000000 -5.733443e+01
evcent           0.000000  0.000000e+00
upto_second      0.000000  4.365725e-04
upto_third       0.000000  1.060625e-04
upto_fourth      0.000000  0.000000e+00
upto_fifth       0.000000  1.352073e-02
upto_sixth       0.000000  2.525322e-01
ratio1           0.000000 -1.018020e-01
ratio2           0.000000 -7.388756e-02
ratio3           0.000000  7.421885e-01
ratio4           0.000000 -2.128730e+01
ratio5           0.000000 -1.054896e+02
ratio6           0.000000  1.610102e+00
walktrap_vertex  0.000000  3.511062e+00
bigcom1          0.000000  3.885325e+00
bigcom2          0.000000 -8.140988e-01
bigcom3          0.000000  0.000000e+00
bigcom4          0.000000 -1.296338e+00
bigcom5          0.000000  0.000000e+00
bigcom6          0.000000  0.000000e+00
bigcom8          0.000000 -1.535218e+00
bigcom9          0.000000  0.000000e+00
bigcom10         0.000000  0.000000e+00
bigcom11         0.000000  0.000000e+00
bigcom12         0.000000 -1.708980e+00
bigcom13         0.000000  0.000000e+00
bigcom14         0.000000  0.000000e+00
bigcom15         0.000000  0.000000e+00
bigcom16         0.000000  0.000000e+00
bigcom17         0.000000  0.000000e+00
bigcom18         0.000000  0.000000e+00
bigcom21         0.000000  0.000000e+00
bigcom22         0.000000  0.000000e+00
bigcom23         0.000000  0.000000e+00
bigcom24         0.000000  0.000000e+00
bigcom25         0.000000 -1.418275e+00
bigcom26         0.000000  0.000000e+00
bigcom27         0.000000  0.000000e+00
bigcom29         0.000000  0.000000e+00
bigcom31         0.000000  0.000000e+00
bigcom33         0.000000  4.472672e-01
bigcom34         0.000000 -3.104683e+00
bigcom35         0.000000  0.000000e+00
bigcom36         0.000000  0.000000e+00
bigcom39         0.000000  0.000000e+00
bigcom40         0.000000  0.000000e+00
bigcom43         0.000000  0.000000e+00
bigcom46         0.000000  0.000000e+00
bigcom48         0.000000  0.000000e+00
bigcom49         0.000000  0.000000e+00
bigcom50         0.000000  0.000000e+00
bigcom52         0.000000  0.000000e+00
bigcom54         0.000000  0.000000e+00
bigcom56         0.000000  0.000000e+00
bigcom57         0.000000 -2.343469e-03
bigcom58         0.000000  0.000000e+00
bigcom62         0.000000  0.000000e+00
bigcom63         0.000000  0.000000e+00
bigcom64         0.000000  0.000000e+00
bigcom65         0.000000  0.000000e+00
bigcom66         0.000000  0.000000e+00
bigcom68         0.000000  0.000000e+00
bigcom69         0.000000  0.000000e+00
bigcom70         0.000000  0.000000e+00
bigcom71         0.000000  0.000000e+00
bigcom72         0.000000  0.000000e+00
bigcom77         0.000000  0.000000e+00
bigcom79         0.000000  0.000000e+00
bigcom80         0.000000  0.000000e+00
bigcom82         0.000000  0.000000e+00
bigcom83         0.000000  0.000000e+00
bigcom86         0.000000  0.000000e+00
bigcom87         0.000000  0.000000e+00
bigcom88         0.000000 -3.503060e+00
bigcom90         0.000000  0.000000e+00
bigcom92         0.000000  0.000000e+00
bigcom94         0.000000  0.000000e+00
bigcom96         0.000000  0.000000e+00
bigcom98         0.000000  0.000000e+00
bigcom99         0.000000  0.000000e+00
bigcom100        0.000000  0.000000e+00
bigcom102        0.000000  0.000000e+00
bigcom103        0.000000  0.000000e+00
bigcom104        0.000000  0.000000e+00
bigcom107        0.000000  0.000000e+00
bigcom108        0.000000  0.000000e+00
bigcom109        0.000000  0.000000e+00
bigcom110        0.000000  0.000000e+00
bigcom125        0.000000  0.000000e+00
bigcom133        0.000000  0.000000e+00
bigcom141        0.000000  0.000000e+00
bigcom142        0.000000  0.000000e+00
bigcom143        0.000000  0.000000e+00
bigcom145        0.000000  0.000000e+00
bigcom158        0.000000 -6.808598e-01
bigcom162        0.000000  0.000000e+00
bigcom177        0.000000  0.000000e+00
bigcom194        0.000000  0.000000e+00
bigcom208        0.000000  0.000000e+00
bigcom220        0.000000  0.000000e+00
bigcom227        0.000000  0.000000e+00
bigcom229        0.000000  0.000000e+00
bigcom247        0.000000  0.000000e+00
bigcom252        0.000000  0.000000e+00
bigcom255        0.000000  0.000000e+00
bigcom258        0.000000  0.000000e+00
bigcom266        0.000000  0.000000e+00
bigcom269        0.000000  0.000000e+00
bigcom273        0.000000  0.000000e+00
bigcom274        0.000000  0.000000e+00
bigcom276        0.000000  0.000000e+00
bigcom284        0.000000  0.000000e+00
bigcom290        0.000000  0.000000e+00
bigcom292        0.000000  0.000000e+00
bigcom294        0.000000  0.000000e+00
bigcom295        0.000000  0.000000e+00
bigcom296        0.000000  0.000000e+00
bigcom297        0.000000  0.000000e+00
bigcom302        0.000000  0.000000e+00
bigcom303        0.000000  0.000000e+00
bigcom307        0.000000  0.000000e+00
bigcom311        0.000000  0.000000e+00
bigcom313        0.000000  0.000000e+00
bigcom318        0.000000  0.000000e+00
bigcom326        0.000000  0.000000e+00
bigcom332        0.000000  0.000000e+00
bigcom340        0.000000  0.000000e+00
bigcom341        0.000000  0.000000e+00
bigcom345        0.000000  0.000000e+00
bigcom347        0.000000  0.000000e+00
bigcom360        0.000000  0.000000e+00
bigcom365        0.000000  0.000000e+00
bigcom366        0.000000  0.000000e+00
bigcom370        0.000000  0.000000e+00
bigcom387        0.000000  0.000000e+00
bigcom390        0.000000  0.000000e+00
bigcom398        0.000000  0.000000e+00
bigcom408        0.000000  0.000000e+00
bigcom417        0.000000  0.000000e+00
bigcom419        0.000000  0.000000e+00
bigcom424        0.000000  0.000000e+00
bigcom441        0.000000  0.000000e+00
bigcom445        0.000000  0.000000e+00
bigcom468        0.000000  0.000000e+00
spin_vertex      0.000000 -9.000437e-01
membership_s1    0.000000  0.000000e+00
membership_s3    0.000000 -2.375021e-03
membership_s4    0.000000  0.000000e+00
membership_s5    0.000000  0.000000e+00
membership_s6    0.000000  0.000000e+00
membership_s7    0.000000  0.000000e+00
membership_s8    0.000000  0.000000e+00
membership_s9    0.000000  0.000000e+00
membership_s10   0.000000  0.000000e+00
membership_s11   0.000000 -1.612757e-01
membership_s12   0.000000  5.201241e+00
membership_s13   0.000000  0.000000e+00
membership_s14   0.000000  0.000000e+00
membership_s16   0.000000  6.975560e+00
membership_s17   0.000000  0.000000e+00
membership_s18   0.000000  0.000000e+00
membership_s19   0.000000 -4.527706e-01
membership_s20   0.000000 -1.525681e-01
membership_s21   0.000000  2.214699e-01
membership_s22   0.000000  0.000000e+00
membership_s23   0.000000  0.000000e+00
membership_s24   0.000000  0.000000e+00
membership_s25   0.000000  0.000000e+00
membership_s26   0.000000  0.000000e+00
membership_s27   0.000000  0.000000e+00
membership_s28   0.000000 -6.734684e-01
membership_s30   0.000000  0.000000e+00
membership_s31   0.000000  0.000000e+00
membership_s32   0.000000 -3.110439e-01
membership_s33   0.000000  0.000000e+00
membership_s34   0.000000  0.000000e+00
membership_s35   0.000000  0.000000e+00
membership_s36   0.000000  0.000000e+00
membership_s37   0.000000  0.000000e+00
membership_s38   0.000000 -1.190675e+00
adhesion         0.000000  5.639654e-04
cohesion         0.000000 -1.096380e-03
inner            0.000000  2.135860e-03
outer            0.000000  1.760443e-03
ioratio          0.000000  7.084242e+00
comsize          0.000000 -3.293822e-04
[1] "Dataset: high_CT Model GBM, run: 3 of 5 2015-06-08 11:40:07"
Iter   TrainDeviance   ValidDeviance   StepSize   Improve
     1        0.1908             nan     0.0100    0.0005
     2        0.1865             nan     0.0100   -0.0003
     3        0.1817             nan     0.0100   -0.0001
     4        0.1754             nan     0.0100   -0.0002
     5        0.1692             nan     0.0100    0.0005
     6        0.1643             nan     0.0100   -0.0001
     7        0.1624             nan     0.0100   -0.0001
     8        0.1589             nan     0.0100   -0.0001
     9        0.1577             nan     0.0100   -0.0002
    10        0.1562             nan     0.0100   -0.0002
    20        0.1365             nan     0.0100   -0.0001
    40        0.1107             nan     0.0100   -0.0001
    60        0.0940             nan     0.0100    0.0001
    80        0.0825             nan     0.0100   -0.0001
   100        0.0734             nan     0.0100    0.0001
   120        0.0651             nan     0.0100   -0.0001
   140        0.0586             nan     0.0100   -0.0000
   160        0.0539             nan     0.0100   -0.0000
   180        0.0499             nan     0.0100   -0.0000
   200        0.0454             nan     0.0100    0.0001
   220        0.0422             nan     0.0100   -0.0000
   240        0.0386             nan     0.0100   -0.0000
   260        0.0359             nan     0.0100   -0.0001
   280        0.0333             nan     0.0100   -0.0000
   300        0.0314             nan     0.0100   -0.0001
   320        0.0292             nan     0.0100   -0.0001
   340        0.0273             nan     0.0100   -0.0000
   360        0.0254             nan     0.0100   -0.0001
   380        0.0239             nan     0.0100   -0.0001
   400        0.0228             nan     0.0100   -0.0001
   420        0.0216             nan     0.0100    0.0000
   440        0.0203             nan     0.0100   -0.0001
   460        0.0190             nan     0.0100   -0.0000
   480        0.0184             nan     0.0100   -0.0001
   500        0.0175             nan     0.0100   -0.0001
   502        0.0173             nan     0.0100   -0.0001

[1] "GBM variable coefficients"
                            var      rel.inf
graph19                 graph19 5.8709564990
orbit50                 orbit50 4.8339208807
outer                     outer 4.6856954957
membership_s12   membership_s12 4.4887377262
ratio5                   ratio5 4.4642076262
walktrap_vertex walktrap_vertex 3.4969111332
upto_fifth           upto_fifth 3.3205696699
third                     third 3.0409621820
graph13                 graph13 2.9237269517
orbit26                 orbit26 2.6768830042
graph1                   graph1 2.6347157009
orbit25                 orbit25 2.5469969326
inner                     inner 2.1947901342
graph4                   graph4 2.1418183858
graph23                 graph23 2.0518944741
graph21                 graph21 1.7484073178
graph7                   graph7 1.7325689189
graph12                 graph12 1.6206694335
comsize                 comsize 1.5905207192
graph2                   graph2 1.5355783681
orbit35                 orbit35 1.5051931991
graph25                 graph25 1.4810036214
V2                           V2 1.3731839927
graph5                   graph5 1.2975359531
cohesion               cohesion 1.2663029020
orbit11                 orbit11 1.1931189370
sixth                     sixth 1.1477473464
constraint           constraint 1.0930625575
orbit56                 orbit56 1.0882442583
spin_vertex         spin_vertex 1.0667143477
adhesion               adhesion 1.0658366082
orbit30                 orbit30 1.0104840461
trans                     trans 0.9273397801
V1                           V1 0.9185633796
membership_s16   membership_s16 0.8429871730
orbit45                 orbit45 0.8217946668
orbit54                 orbit54 0.7795280966
graph18                 graph18 0.7753318357
graph11                 graph11 0.7433806132
bigcom33               bigcom33 0.7242227663
graph22                 graph22 0.6873352646
orbit42                 orbit42 0.6550650882
graph3                   graph3 0.6377135728
pagerank               pagerank 0.6085180792
graph17                 graph17 0.5866856116
second                   second 0.5829387928
graph14                 graph14 0.5608689432
orbit10                 orbit10 0.5520514401
graph16                 graph16 0.5511644575
graph0                   graph0 0.5341735920
orbit31                 orbit31 0.5173652504
fourth                   fourth 0.5133971478
orbit38                 orbit38 0.5042813100
orbit39                 orbit39 0.4717768468
orbit22                 orbit22 0.4649088969
orbit61                 orbit61 0.4602285471
bet                         bet 0.4281548137
orbit49                 orbit49 0.4264238009
ratio4                   ratio4 0.4128280738
graph6                   graph6 0.4111078622
graph20                 graph20 0.3781045463
orbit52                 orbit52 0.3769638590
ratio2                   ratio2 0.3708553463
knn                         knn 0.3515902413
fifth                     fifth 0.3506727288
upto_sixth           upto_sixth 0.3442122534
bigcom25               bigcom25 0.3176796200
graph29                 graph29 0.3172879132
ioratio                 ioratio 0.3088911323
graph15                 graph15 0.2922007834
orbit53                 orbit53 0.2894870137
orbit24                 orbit24 0.2797271175
orbit28                 orbit28 0.2658637314
orbit16                 orbit16 0.2619185921
orbit21                 orbit21 0.2506345148
graph24                 graph24 0.2452169610
orbit5                   orbit5 0.2396234941
orbit32                 orbit32 0.2302344586
orbit6                   orbit6 0.2140899848
orbit18                 orbit18 0.2108189370
orbit2                   orbit2 0.2074908050
ratio6                   ratio6 0.1941527335
bigcom2                 bigcom2 0.1851398298
orbit36                 orbit36 0.1745589455
orbit70                 orbit70 0.1595816644
ratio1                   ratio1 0.1578814400
graph28                 graph28 0.1421117692
orbit47                 orbit47 0.1268969898
orbit27                 orbit27 0.1264883261
AP                           AP 0.1076151573
coreness               coreness 0.1029603092
orbit46                 orbit46 0.1005729094
orbit23                 orbit23 0.0948592407
close                     close 0.0825169120
orbit17                 orbit17 0.0794902892
orbit51                 orbit51 0.0785395462
orbit62                 orbit62 0.0619362320
orbit1                   orbit1 0.0615401529
orbit13                 orbit13 0.0614411025
graph27                 graph27 0.0604258869
orbit29                 orbit29 0.0603999088
orbit9                   orbit9 0.0592414736
orbit40                 orbit40 0.0467422888
orbit63                 orbit63 0.0437377521
upto_fourth         upto_fourth 0.0352548980
orbit7                   orbit7 0.0309850202
hubscore               hubscore 0.0291645662
orbit65                 orbit65 0.0250210524
orbit68                 orbit68 0.0243760925
orbit15                 orbit15 0.0211973827
bigcom1                 bigcom1 0.0171218667
evcent                   evcent 0.0164236930
orbit43                 orbit43 0.0153107127
orbit69                 orbit69 0.0078727677
orbit41                 orbit41 0.0057646411
graph9                   graph9 0.0041854229
membership_s21   membership_s21 0.0032067880
ratio3                   ratio3 0.0020767817
orbit37                 orbit37 0.0005483939
graph8                   graph8 0.0000000000
graph10                 graph10 0.0000000000
graph26                 graph26 0.0000000000
orbit0                   orbit0 0.0000000000
orbit3                   orbit3 0.0000000000
orbit4                   orbit4 0.0000000000
orbit8                   orbit8 0.0000000000
orbit12                 orbit12 0.0000000000
orbit14                 orbit14 0.0000000000
orbit19                 orbit19 0.0000000000
orbit20                 orbit20 0.0000000000
orbit33                 orbit33 0.0000000000
orbit34                 orbit34 0.0000000000
orbit44                 orbit44 0.0000000000
orbit48                 orbit48 0.0000000000
orbit55                 orbit55 0.0000000000
orbit57                 orbit57 0.0000000000
orbit58                 orbit58 0.0000000000
orbit59                 orbit59 0.0000000000
orbit60                 orbit60 0.0000000000
orbit64                 orbit64 0.0000000000
orbit66                 orbit66 0.0000000000
orbit67                 orbit67 0.0000000000
orbit71                 orbit71 0.0000000000
orbit72                 orbit72 0.0000000000
ecc                         ecc 0.0000000000
eccrad                   eccrad 0.0000000000
first                     first 0.0000000000
selfinter             selfinter 0.0000000000
upto_second         upto_second 0.0000000000
upto_third           upto_third 0.0000000000
bigcom3                 bigcom3 0.0000000000
bigcom4                 bigcom4 0.0000000000
bigcom5                 bigcom5 0.0000000000
bigcom6                 bigcom6 0.0000000000
bigcom8                 bigcom8 0.0000000000
bigcom9                 bigcom9 0.0000000000
bigcom10               bigcom10 0.0000000000
bigcom11               bigcom11 0.0000000000
bigcom12               bigcom12 0.0000000000
bigcom13               bigcom13 0.0000000000
bigcom14               bigcom14 0.0000000000
bigcom15               bigcom15 0.0000000000
bigcom16               bigcom16 0.0000000000
bigcom17               bigcom17 0.0000000000
bigcom18               bigcom18 0.0000000000
bigcom21               bigcom21 0.0000000000
bigcom22               bigcom22 0.0000000000
bigcom23               bigcom23 0.0000000000
bigcom24               bigcom24 0.0000000000
bigcom26               bigcom26 0.0000000000
bigcom27               bigcom27 0.0000000000
bigcom29               bigcom29 0.0000000000
bigcom31               bigcom31 0.0000000000
bigcom34               bigcom34 0.0000000000
bigcom35               bigcom35 0.0000000000
bigcom36               bigcom36 0.0000000000
bigcom39               bigcom39 0.0000000000
bigcom40               bigcom40 0.0000000000
bigcom43               bigcom43 0.0000000000
bigcom46               bigcom46 0.0000000000
bigcom48               bigcom48 0.0000000000
bigcom49               bigcom49 0.0000000000
bigcom50               bigcom50 0.0000000000
bigcom52               bigcom52 0.0000000000
bigcom54               bigcom54 0.0000000000
bigcom56               bigcom56 0.0000000000
bigcom57               bigcom57 0.0000000000
bigcom58               bigcom58 0.0000000000
bigcom62               bigcom62 0.0000000000
bigcom63               bigcom63 0.0000000000
bigcom64               bigcom64 0.0000000000
bigcom65               bigcom65 0.0000000000
bigcom66               bigcom66 0.0000000000
bigcom68               bigcom68 0.0000000000
bigcom69               bigcom69 0.0000000000
bigcom70               bigcom70 0.0000000000
bigcom71               bigcom71 0.0000000000
bigcom72               bigcom72 0.0000000000
bigcom77               bigcom77 0.0000000000
bigcom79               bigcom79 0.0000000000
bigcom80               bigcom80 0.0000000000
bigcom82               bigcom82 0.0000000000
bigcom83               bigcom83 0.0000000000
bigcom86               bigcom86 0.0000000000
bigcom87               bigcom87 0.0000000000
bigcom88               bigcom88 0.0000000000
bigcom90               bigcom90 0.0000000000
bigcom92               bigcom92 0.0000000000
bigcom94               bigcom94 0.0000000000
bigcom96               bigcom96 0.0000000000
bigcom98               bigcom98 0.0000000000
bigcom99               bigcom99 0.0000000000
bigcom100             bigcom100 0.0000000000
bigcom102             bigcom102 0.0000000000
bigcom103             bigcom103 0.0000000000
bigcom104             bigcom104 0.0000000000
bigcom107             bigcom107 0.0000000000
bigcom108             bigcom108 0.0000000000
bigcom109             bigcom109 0.0000000000
bigcom110             bigcom110 0.0000000000
bigcom125             bigcom125 0.0000000000
bigcom133             bigcom133 0.0000000000
bigcom141             bigcom141 0.0000000000
bigcom142             bigcom142 0.0000000000
bigcom143             bigcom143 0.0000000000
bigcom145             bigcom145 0.0000000000
bigcom158             bigcom158 0.0000000000
bigcom162             bigcom162 0.0000000000
bigcom177             bigcom177 0.0000000000
bigcom194             bigcom194 0.0000000000
bigcom208             bigcom208 0.0000000000
bigcom220             bigcom220 0.0000000000
bigcom227             bigcom227 0.0000000000
bigcom229             bigcom229 0.0000000000
bigcom247             bigcom247 0.0000000000
bigcom252             bigcom252 0.0000000000
bigcom255             bigcom255 0.0000000000
bigcom258             bigcom258 0.0000000000
bigcom266             bigcom266 0.0000000000
bigcom269             bigcom269 0.0000000000
bigcom273             bigcom273 0.0000000000
bigcom274             bigcom274 0.0000000000
bigcom276             bigcom276 0.0000000000
bigcom284             bigcom284 0.0000000000
bigcom290             bigcom290 0.0000000000
bigcom292             bigcom292 0.0000000000
bigcom294             bigcom294 0.0000000000
bigcom295             bigcom295 0.0000000000
bigcom296             bigcom296 0.0000000000
bigcom297             bigcom297 0.0000000000
bigcom302             bigcom302 0.0000000000
bigcom303             bigcom303 0.0000000000
bigcom307             bigcom307 0.0000000000
bigcom311             bigcom311 0.0000000000
bigcom313             bigcom313 0.0000000000
bigcom318             bigcom318 0.0000000000
bigcom326             bigcom326 0.0000000000
bigcom332             bigcom332 0.0000000000
bigcom340             bigcom340 0.0000000000
bigcom341             bigcom341 0.0000000000
bigcom345             bigcom345 0.0000000000
bigcom347             bigcom347 0.0000000000
bigcom360             bigcom360 0.0000000000
bigcom365             bigcom365 0.0000000000
bigcom366             bigcom366 0.0000000000
bigcom370             bigcom370 0.0000000000
bigcom387             bigcom387 0.0000000000
bigcom390             bigcom390 0.0000000000
bigcom398             bigcom398 0.0000000000
bigcom408             bigcom408 0.0000000000
bigcom417             bigcom417 0.0000000000
bigcom419             bigcom419 0.0000000000
bigcom424             bigcom424 0.0000000000
bigcom441             bigcom441 0.0000000000
bigcom445             bigcom445 0.0000000000
bigcom468             bigcom468 0.0000000000
membership_s1     membership_s1 0.0000000000
membership_s3     membership_s3 0.0000000000
membership_s4     membership_s4 0.0000000000
membership_s5     membership_s5 0.0000000000
membership_s6     membership_s6 0.0000000000
membership_s7     membership_s7 0.0000000000
membership_s8     membership_s8 0.0000000000
membership_s9     membership_s9 0.0000000000
membership_s10   membership_s10 0.0000000000
membership_s11   membership_s11 0.0000000000
membership_s13   membership_s13 0.0000000000
membership_s14   membership_s14 0.0000000000
membership_s17   membership_s17 0.0000000000
membership_s18   membership_s18 0.0000000000
membership_s19   membership_s19 0.0000000000
membership_s20   membership_s20 0.0000000000
membership_s22   membership_s22 0.0000000000
membership_s23   membership_s23 0.0000000000
membership_s24   membership_s24 0.0000000000
membership_s25   membership_s25 0.0000000000
membership_s26   membership_s26 0.0000000000
membership_s27   membership_s27 0.0000000000
membership_s28   membership_s28 0.0000000000
membership_s30   membership_s30 0.0000000000
membership_s31   membership_s31 0.0000000000
membership_s32   membership_s32 0.0000000000
membership_s33   membership_s33 0.0000000000
membership_s34   membership_s34 0.0000000000
membership_s35   membership_s35 0.0000000000
membership_s36   membership_s36 0.0000000000
membership_s37   membership_s37 0.0000000000
membership_s38   membership_s38 0.0000000000
[1] "Dataset: high_CT Model RF, run: 3 of 5 2015-06-08 11:40:14"
     |      Out-of-bag   |
Tree |      MSE  %Var(y) |
   1 |  0.05237   269.52 |
   2 |  0.04531   233.19 |
   3 |  0.05142   264.61 |
   4 |  0.04861   250.18 |
   5 |  0.04339   223.30 |
   6 |  0.03839   197.57 |
   7 |  0.03648   187.72 |
   8 |  0.03237   166.57 |
   9 |  0.03159   162.58 |
  10 |  0.03127   160.91 |
  11 |  0.03019   155.37 |
  12 |  0.02917   150.11 |
  13 |  0.02828   145.56 |
  14 |  0.02751   141.60 |
  15 |  0.02692   138.57 |
  16 |  0.02666   137.22 |
  17 |  0.02648   136.28 |
  18 |  0.02656   136.69 |
  19 |  0.02646   136.18 |
  20 |  0.02576   132.55 |
  21 |  0.02539   130.69 |
  22 |  0.02524   129.92 |
  23 |  0.02488   128.04 |
  24 |  0.02445   125.82 |
  25 |  0.02436   125.37 |
  26 |  0.02434   125.24 |
  27 |  0.02432   125.18 |
  28 |  0.02423   124.71 |
  29 |  0.02429   125.02 |
  30 |  0.02421   124.60 |
  31 |  0.02367   121.84 |
  32 |  0.02377   122.35 |
  33 |  0.02379   122.44 |
  34 |   0.0237   121.96 |
  35 |  0.02362   121.54 |
  36 |  0.02358   121.33 |
  37 |  0.02381   122.51 |
  38 |   0.0236   121.47 |
  39 |  0.02352   121.07 |
  40 |  0.02358   121.34 |
  41 |  0.02362   121.58 |
  42 |  0.02357   121.29 |
  43 |  0.02353   121.12 |
  44 |   0.0237   121.96 |
  45 |  0.02362   121.57 |
  46 |  0.02354   121.15 |
  47 |  0.02355   121.20 |
  48 |  0.02375   122.21 |
  49 |  0.02371   122.00 |
  50 |  0.02362   121.54 |
  51 |  0.02351   121.01 |
  52 |  0.02338   120.33 |
  53 |  0.02324   119.62 |
  54 |   0.0234   120.45 |
  55 |  0.02348   120.85 |
  56 |  0.02353   121.10 |
  57 |  0.02349   120.87 |
  58 |  0.02337   120.29 |
  59 |  0.02333   120.09 |
  60 |  0.02325   119.66 |
  61 |  0.02337   120.27 |
  62 |  0.02341   120.47 |
  63 |  0.02344   120.61 |
  64 |  0.02341   120.50 |
  65 |  0.02345   120.68 |
  66 |  0.02358   121.36 |
  67 |  0.02362   121.54 |
  68 |  0.02374   122.16 |
  69 |  0.02387   122.85 |
  70 |  0.02397   123.38 |
  71 |  0.02386   122.80 |
  72 |  0.02386   122.78 |
  73 |  0.02394   123.21 |
  74 |  0.02389   122.95 |
  75 |  0.02388   122.88 |
  76 |  0.02387   122.83 |
  77 |  0.02394   123.19 |
  78 |  0.02405   123.77 |
  79 |  0.02406   123.84 |
  80 |  0.02404   123.75 |
  81 |  0.02395   123.28 |
  82 |  0.02405   123.76 |
  83 |  0.02414   124.21 |
  84 |  0.02415   124.28 |
  85 |  0.02412   124.12 |
  86 |  0.02414   124.22 |
  87 |  0.02402   123.64 |
  88 |  0.02397   123.36 |
  89 |  0.02397   123.34 |
  90 |  0.02392   123.12 |
  91 |  0.02391   123.06 |
  92 |  0.02398   123.44 |
  93 |  0.02402   123.63 |
  94 |  0.02403   123.67 |
  95 |  0.02404   123.75 |
  96 |  0.02399   123.47 |
  97 |  0.02378   122.37 |
  98 |  0.02382   122.60 |
  99 |  0.02387   122.87 |
 100 |  0.02387   122.84 |
[1] "Random Forest variable coefficients"
                      %IncMSE IncNodePurity
graph5           5.780347e-05  1.351213e-02
graph6          -1.928495e-04  3.783958e-02
graph7           1.297041e-03  6.310093e-02
graph8           0.000000e+00  8.333333e-03
graph9          -5.984359e-05  4.815476e-02
graph10          6.172840e-05  8.333333e-03
graph11          1.775148e-04  1.714286e-02
graph12          1.762766e-04  1.540727e-01
graph13          7.668755e-04  1.179789e-01
graph14          5.113636e-04  1.569814e-03
graph15          0.000000e+00  5.421011e-18
graph16          4.733728e-04  1.819264e-02
graph17          2.696538e-04  9.874605e-02
graph18          7.657501e-04  2.514055e-02
graph19          1.166246e-03  1.151956e-01
graph20          4.061189e-06  3.691176e-02
graph21          3.216155e-04  8.518884e-02
graph22          1.510080e-04  3.688193e-02
graph23          3.397591e-03  8.164745e-02
graph24          1.712407e-04  2.050000e-02
graph25          6.024096e-05  2.181818e-02
graph26         -1.163774e-04  1.735714e-02
graph27          0.000000e+00  4.336809e-20
graph28          1.184095e-04  4.181818e-02
graph29          0.000000e+00  1.428571e-02
orbit0          -4.000000e-05  2.311111e-02
orbit1           6.024096e-05  1.714286e-02
orbit2           3.072605e-04  4.312500e-02
orbit3           0.000000e+00  5.299580e-18
orbit4           3.266399e-04  2.562354e-02
orbit5           7.031250e-05  2.265152e-02
orbit6           0.000000e+00  7.806256e-20
orbit7           0.000000e+00  2.315856e-18
orbit8           4.414457e-04  5.842880e-02
orbit9           2.372786e-04  5.183333e-02
orbit10          5.471649e-04  3.936586e-02
orbit11          0.000000e+00  1.094697e-03
orbit12          0.000000e+00  2.545707e-18
orbit13         -2.558480e-05  1.847871e-02
orbit14          0.000000e+00  3.903128e-20
orbit15          0.000000e+00  1.714286e-02
orbit16          0.000000e+00  8.239937e-20
orbit17          0.000000e+00  8.750000e-03
orbit18          9.685393e-04  3.241577e-02
orbit19         -5.988024e-05  3.766667e-02
orbit20          6.202608e-04  3.212963e-02
orbit21          4.731602e-04  4.658187e-02
orbit22          0.000000e+00  8.673617e-20
orbit23          2.466541e-04  7.464899e-02
orbit24          1.860271e-04  1.115626e-02
orbit25          1.184681e-03  1.549418e-01
orbit26          6.501457e-04  5.646810e-02
orbit27         -6.729178e-05  2.906367e-02
orbit28          4.014362e-04  3.723383e-02
orbit29          8.093871e-04  3.820912e-02
orbit30          6.532284e-04  1.115554e-01
orbit31          3.943045e-04  1.710145e-02
orbit32          1.204819e-04  1.714286e-02
orbit33          1.197605e-04  4.325846e-02
orbit34          0.000000e+00  9.166667e-03
orbit35          1.800200e-04  5.767857e-02
orbit36         -5.780347e-05  5.227381e-02
orbit37          0.000000e+00  1.500000e-02
orbit38          3.032833e-04  1.232982e-01
orbit39          0.000000e+00  2.818926e-19
orbit40          1.273734e-04  4.393590e-02
orbit41          0.000000e+00  0.000000e+00
orbit42          1.350649e-04  1.561319e-03
orbit43          2.321200e-04  2.761905e-02
orbit44          0.000000e+00  5.854692e-18
orbit45          7.528083e-04  2.024374e-01
orbit46          9.571604e-04  6.004013e-02
orbit47          0.000000e+00  1.344411e-19
orbit48          0.000000e+00  1.098485e-03
orbit49          4.541287e-04  3.354832e-02
orbit50          7.710843e-05  1.866667e-02
orbit51          6.410256e-05  2.317460e-02
orbit52          0.000000e+00  9.540979e-20
orbit53          4.197161e-04  4.275641e-02
orbit54          2.544567e-03  2.967525e-02
orbit55          0.000000e+00  4.336809e-21
orbit56          5.185728e-04  5.331631e-02
orbit57          6.289308e-05  1.826087e-02
orbit58          0.000000e+00  8.673617e-20
orbit59          1.430723e-04  5.351229e-02
orbit60         -4.910988e-05  1.066667e-02
orbit61         -5.714286e-05  1.166667e-02
orbit62          2.076165e-04  5.320779e-02
orbit63          0.000000e+00  3.214286e-02
orbit64          1.822232e-04  5.872294e-02
orbit65          0.000000e+00  5.454545e-04
orbit66          0.000000e+00  8.239937e-20
orbit67          0.000000e+00  1.734723e-20
orbit68          0.000000e+00  3.333333e-02
orbit69          0.000000e+00  5.204170e-20
orbit70          0.000000e+00  0.000000e+00
orbit71          0.000000e+00  3.903128e-20
orbit72          2.890173e-05  1.267700e-02
AP              -5.555556e-05  1.500000e-02
bet              2.455070e-04  4.157576e-02
ecc              0.000000e+00  0.000000e+00
eccrad           0.000000e+00  0.000000e+00
close            4.518072e-05  1.416802e-02
constraint       2.272727e-04  1.272436e-02
coreness         1.574459e-03  1.886441e-02
knn              0.000000e+00  2.168404e-20
hubscore         6.537689e-04  3.501765e-02
pagerank        -1.396488e-04  2.423623e-01
trans            9.670012e-05  1.702924e-02
first            0.000000e+00  8.239937e-20
second          -5.780347e-05  3.903571e-02
third            7.611182e-04  2.141659e-01
fourth           1.300319e-04  1.375240e-01
fifth            1.166762e-03  1.821954e-01
sixth            5.424824e-04  1.356061e-01
selfinter        0.000000e+00  5.204170e-20
V1               1.109700e-03  1.376035e-01
V2              -1.629890e-04  1.079585e-01
evcent           1.308909e-04  7.728728e-02
upto_second      4.783550e-04  1.618988e-02
upto_third      -6.024096e-05  8.333333e-03
upto_fourth      4.909639e-04  2.394239e-02
upto_fifth       1.997462e-03  1.883414e-01
upto_sixth       5.780347e-05  8.359942e-03
ratio1          -1.204819e-04  9.166667e-03
ratio2           1.117941e-03  1.705313e-02
ratio3           6.358175e-04  4.882064e-02
ratio4           9.882408e-04  6.438181e-02
ratio5           3.344539e-04  8.198294e-01
ratio6           3.324125e-04  3.254478e-02
walktrap_vertex  1.080368e-03  2.348094e-01
bigcom1          0.000000e+00  0.000000e+00
bigcom2          0.000000e+00  4.283234e-04
bigcom3          0.000000e+00  0.000000e+00
bigcom4          0.000000e+00  0.000000e+00
bigcom5          0.000000e+00  0.000000e+00
bigcom6          0.000000e+00  0.000000e+00
bigcom8          0.000000e+00  0.000000e+00
bigcom9          0.000000e+00  0.000000e+00
bigcom10         0.000000e+00  0.000000e+00
bigcom11         0.000000e+00  0.000000e+00
bigcom12         0.000000e+00  0.000000e+00
bigcom13         0.000000e+00  0.000000e+00
bigcom14         0.000000e+00  0.000000e+00
bigcom15         0.000000e+00  0.000000e+00
bigcom16         0.000000e+00  0.000000e+00
bigcom17         0.000000e+00  0.000000e+00
bigcom18         0.000000e+00  0.000000e+00
bigcom21         0.000000e+00  0.000000e+00
bigcom22         0.000000e+00  0.000000e+00
bigcom23         0.000000e+00  0.000000e+00
bigcom24         0.000000e+00  0.000000e+00
bigcom25         3.436605e-04  2.602794e-02
bigcom26         0.000000e+00  0.000000e+00
bigcom27         0.000000e+00  0.000000e+00
bigcom29         0.000000e+00  0.000000e+00
bigcom31         0.000000e+00  0.000000e+00
bigcom33         8.796313e-05  1.410140e-02
bigcom34         0.000000e+00  1.734723e-20
bigcom35         0.000000e+00  0.000000e+00
bigcom36         0.000000e+00  0.000000e+00
bigcom39         0.000000e+00  0.000000e+00
bigcom40         0.000000e+00  0.000000e+00
bigcom43         0.000000e+00  0.000000e+00
bigcom46         0.000000e+00  0.000000e+00
bigcom48         0.000000e+00  0.000000e+00
bigcom49         0.000000e+00  0.000000e+00
bigcom50         0.000000e+00  0.000000e+00
bigcom52         0.000000e+00  0.000000e+00
bigcom54         0.000000e+00  0.000000e+00
bigcom56         0.000000e+00  0.000000e+00
bigcom57         0.000000e+00  0.000000e+00
bigcom58         0.000000e+00  0.000000e+00
bigcom62         0.000000e+00  0.000000e+00
bigcom63         0.000000e+00  0.000000e+00
bigcom64         0.000000e+00  0.000000e+00
bigcom65         0.000000e+00  0.000000e+00
bigcom66         0.000000e+00  0.000000e+00
bigcom68         0.000000e+00  0.000000e+00
bigcom69         0.000000e+00  0.000000e+00
bigcom70         0.000000e+00  0.000000e+00
bigcom71         0.000000e+00  0.000000e+00
bigcom72         0.000000e+00  0.000000e+00
bigcom77         0.000000e+00  0.000000e+00
bigcom79         0.000000e+00  0.000000e+00
bigcom80         0.000000e+00  0.000000e+00
bigcom82         0.000000e+00  0.000000e+00
bigcom83         0.000000e+00  0.000000e+00
bigcom86         0.000000e+00  0.000000e+00
bigcom87         0.000000e+00  0.000000e+00
bigcom88         0.000000e+00  0.000000e+00
bigcom90         0.000000e+00  0.000000e+00
bigcom92         0.000000e+00  0.000000e+00
bigcom94         0.000000e+00  0.000000e+00
bigcom96         0.000000e+00  0.000000e+00
bigcom98         0.000000e+00  0.000000e+00
bigcom99         0.000000e+00  0.000000e+00
bigcom100        0.000000e+00  0.000000e+00
bigcom102        0.000000e+00  0.000000e+00
bigcom103        0.000000e+00  0.000000e+00
bigcom104        0.000000e+00  0.000000e+00
bigcom107        0.000000e+00  0.000000e+00
bigcom108        0.000000e+00  0.000000e+00
bigcom109        0.000000e+00  0.000000e+00
bigcom110        0.000000e+00  0.000000e+00
bigcom125        0.000000e+00  0.000000e+00
bigcom133        0.000000e+00  0.000000e+00
bigcom141        0.000000e+00  0.000000e+00
bigcom142        0.000000e+00  0.000000e+00
bigcom143        0.000000e+00  0.000000e+00
bigcom145        0.000000e+00  0.000000e+00
bigcom158        0.000000e+00  0.000000e+00
bigcom162        0.000000e+00  0.000000e+00
bigcom177        0.000000e+00  0.000000e+00
bigcom194        0.000000e+00  0.000000e+00
bigcom208        0.000000e+00  0.000000e+00
bigcom220        0.000000e+00  0.000000e+00
bigcom227        0.000000e+00  0.000000e+00
bigcom229        0.000000e+00  0.000000e+00
bigcom247        0.000000e+00  0.000000e+00
bigcom252        0.000000e+00  0.000000e+00
bigcom255        0.000000e+00  0.000000e+00
bigcom258        0.000000e+00  0.000000e+00
bigcom266        0.000000e+00  0.000000e+00
bigcom269        0.000000e+00  0.000000e+00
bigcom273        0.000000e+00  0.000000e+00
bigcom274        0.000000e+00  0.000000e+00
bigcom276        0.000000e+00  0.000000e+00
bigcom284        0.000000e+00  0.000000e+00
bigcom290        0.000000e+00  0.000000e+00
bigcom292        0.000000e+00  0.000000e+00
bigcom294        0.000000e+00  0.000000e+00
bigcom295        0.000000e+00  0.000000e+00
bigcom296        0.000000e+00  0.000000e+00
bigcom297        0.000000e+00  0.000000e+00
bigcom302        0.000000e+00  0.000000e+00
bigcom303        0.000000e+00  0.000000e+00
bigcom307        0.000000e+00  0.000000e+00
bigcom311        0.000000e+00  0.000000e+00
bigcom313        0.000000e+00  0.000000e+00
bigcom318        0.000000e+00  0.000000e+00
bigcom326        0.000000e+00  0.000000e+00
bigcom332        0.000000e+00  0.000000e+00
bigcom340        0.000000e+00  0.000000e+00
bigcom341        0.000000e+00  0.000000e+00
bigcom345        0.000000e+00  0.000000e+00
bigcom347        0.000000e+00  0.000000e+00
bigcom360        0.000000e+00  0.000000e+00
bigcom365        0.000000e+00  0.000000e+00
bigcom366        0.000000e+00  0.000000e+00
bigcom370        0.000000e+00  0.000000e+00
bigcom387        0.000000e+00  0.000000e+00
bigcom390        0.000000e+00  0.000000e+00
bigcom398        0.000000e+00  0.000000e+00
bigcom408        0.000000e+00  0.000000e+00
bigcom417        0.000000e+00  0.000000e+00
bigcom419        0.000000e+00  0.000000e+00
bigcom424        0.000000e+00  0.000000e+00
bigcom441        0.000000e+00  0.000000e+00
bigcom445        0.000000e+00  0.000000e+00
bigcom468        0.000000e+00  0.000000e+00
spin_vertex      4.046661e-04  6.662709e-02
membership_s1    0.000000e+00  0.000000e+00
membership_s3    0.000000e+00  0.000000e+00
membership_s4    0.000000e+00  4.336809e-21
membership_s5    0.000000e+00  0.000000e+00
membership_s6    0.000000e+00  0.000000e+00
membership_s7    0.000000e+00  0.000000e+00
membership_s8    0.000000e+00  1.301043e-20
membership_s9    0.000000e+00  0.000000e+00
membership_s10   0.000000e+00  4.336809e-21
membership_s11   0.000000e+00  0.000000e+00
membership_s12   6.184164e-04  1.497015e-01
membership_s13   0.000000e+00  0.000000e+00
membership_s14   0.000000e+00  0.000000e+00
membership_s16  -2.554152e-04  4.932780e-02
membership_s17   0.000000e+00  0.000000e+00
membership_s18   0.000000e+00  0.000000e+00
membership_s19   0.000000e+00  0.000000e+00
membership_s20   0.000000e+00  0.000000e+00
membership_s21   0.000000e+00  2.383721e-03
membership_s22   0.000000e+00  0.000000e+00
membership_s23   0.000000e+00  0.000000e+00
membership_s24   0.000000e+00  0.000000e+00
membership_s25   0.000000e+00  0.000000e+00
membership_s26   0.000000e+00  6.938894e-20
membership_s27   0.000000e+00  0.000000e+00
membership_s28   0.000000e+00  1.734723e-20
membership_s30   0.000000e+00  0.000000e+00
membership_s31   0.000000e+00  0.000000e+00
membership_s32   0.000000e+00  0.000000e+00
membership_s33   0.000000e+00  1.301043e-20
membership_s34   0.000000e+00  0.000000e+00
membership_s35   0.000000e+00  0.000000e+00
membership_s36   0.000000e+00  0.000000e+00
membership_s37   0.000000e+00  0.000000e+00
membership_s38   0.000000e+00  0.000000e+00
adhesion         5.086462e-05  1.330840e-01
cohesion         3.204372e-04  4.681377e-02
inner            5.354219e-04  1.758678e-01
outer           -7.315971e-05  3.748211e-01
ioratio          1.138007e-03  1.364014e-01
comsize          7.010633e-04  1.939863e-01
[1] "Dataset: high_CT Model GLM, run: 3 of 5 2015-06-08 11:40:17"
[1] "glmnet variable coefficients"
                    [,1]          [,2]
(Intercept)     -3.90085 -4.620794e+03
graph0           0.00000 -5.354983e-03
graph1           0.00000 -8.583109e-05
graph2           0.00000  1.161730e-03
graph3           0.00000  0.000000e+00
graph4           0.00000 -1.199568e-06
graph5           0.00000 -9.198137e-05
graph6           0.00000  0.000000e+00
graph7           0.00000  0.000000e+00
graph8           0.00000  0.000000e+00
graph9           0.00000  0.000000e+00
graph10          0.00000  0.000000e+00
graph11          0.00000 -9.502744e-09
graph12          0.00000  4.445788e-08
graph13          0.00000  0.000000e+00
graph14          0.00000  0.000000e+00
graph15          0.00000  0.000000e+00
graph16          0.00000 -1.764564e-10
graph17          0.00000  0.000000e+00
graph18          0.00000 -2.188037e-05
graph19          0.00000  0.000000e+00
graph20          0.00000 -3.578676e-06
graph21          0.00000 -9.787332e-10
graph22          0.00000  0.000000e+00
graph23          0.00000 -2.789707e-06
graph24          0.00000  0.000000e+00
graph25          0.00000  0.000000e+00
graph26          0.00000  0.000000e+00
graph27          0.00000  0.000000e+00
graph28          0.00000  6.196632e-06
graph29          0.00000  2.625854e-06
orbit0           0.00000 -5.170557e-03
orbit1           0.00000  0.000000e+00
orbit2           0.00000 -1.334234e-04
orbit3           0.00000  1.171830e-03
orbit4           0.00000  1.721800e-06
orbit5           0.00000  0.000000e+00
orbit6           0.00000 -2.523026e-06
orbit7           0.00000 -1.018337e-06
orbit8           0.00000 -9.155079e-05
orbit9           0.00000  5.379028e-04
orbit10          0.00000 -7.943098e-08
orbit11          0.00000  0.000000e+00
orbit12          0.00000 -6.544733e-04
orbit13          0.00000  0.000000e+00
orbit14          0.00000  0.000000e+00
orbit15          0.00000  0.000000e+00
orbit16          0.00000  0.000000e+00
orbit17          0.00000  0.000000e+00
orbit18          0.00000  4.421657e-07
orbit19          0.00000  0.000000e+00
orbit20          0.00000  0.000000e+00
orbit21          0.00000 -9.915020e-10
orbit22          0.00000 -1.269721e-07
orbit23          0.00000 -2.985956e-09
orbit24          0.00000  3.252046e-06
orbit25          0.00000  5.703562e-07
orbit26          0.00000  1.544615e-08
orbit27          0.00000  1.679757e-05
orbit28          0.00000  6.881714e-07
orbit29          0.00000  0.000000e+00
orbit30          0.00000  0.000000e+00
orbit31          0.00000  2.282711e-06
orbit32          0.00000 -4.127335e-08
orbit33          0.00000  0.000000e+00
orbit34          0.00000  0.000000e+00
orbit35          0.00000  1.905138e-05
orbit36          0.00000  0.000000e+00
orbit37          0.00000 -2.787587e-07
orbit38          0.00000  0.000000e+00
orbit39          0.00000  4.495904e-05
orbit40          0.00000 -6.005856e-06
orbit41          0.00000  0.000000e+00
orbit42          0.00000  0.000000e+00
orbit43          0.00000 -7.316879e-06
orbit44          0.00000 -8.501339e-05
orbit45          0.00000 -1.259423e-04
orbit46          0.00000  4.798382e-07
orbit47          0.00000 -1.870543e-05
orbit48          0.00000  6.598951e-07
orbit49          0.00000 -4.973712e-05
orbit50          0.00000  0.000000e+00
orbit51          0.00000  6.995001e-06
orbit52          0.00000 -1.007862e-05
orbit53          0.00000 -6.108920e-06
orbit54          0.00000  0.000000e+00
orbit55          0.00000  0.000000e+00
orbit56          0.00000 -1.940616e-03
orbit57          0.00000 -5.233629e-08
orbit58          0.00000 -1.740216e-05
orbit59          0.00000 -1.204743e-04
orbit60          0.00000  0.000000e+00
orbit61          0.00000  0.000000e+00
orbit62          0.00000  3.604292e-04
orbit63          0.00000  0.000000e+00
orbit64          0.00000 -4.779311e-05
orbit65          0.00000 -3.134434e-03
orbit66          0.00000  0.000000e+00
orbit67          0.00000  0.000000e+00
orbit68          0.00000  1.323362e-05
orbit69          0.00000  0.000000e+00
orbit70          0.00000  3.321164e-03
orbit71          0.00000  0.000000e+00
orbit72          0.00000  3.844584e-06
AP               0.00000 -5.575722e-01
bet              0.00000  0.000000e+00
ecc              0.00000  1.362177e-01
eccrad           0.00000  9.516202e-01
close            0.00000  4.231539e+00
constraint       0.00000 -3.836063e+01
coreness         0.00000 -1.077997e+00
knn              0.00000 -3.926193e-02
hubscore         0.00000  0.000000e+00
pagerank         0.00000  2.517055e+03
trans            0.00000  1.178679e+01
first            0.00000 -5.327530e-03
second           0.00000  9.548932e-04
third            0.00000  0.000000e+00
fourth           0.00000 -7.288452e-05
fifth            0.00000  2.178283e-03
sixth            0.00000  0.000000e+00
selfinter        0.00000  1.053066e-01
V1               0.00000  3.828465e+00
V2               0.00000 -4.816737e+01
evcent           0.00000  0.000000e+00
upto_second      0.00000  6.903639e-04
upto_third       0.00000  0.000000e+00
upto_fourth      0.00000 -1.589178e-03
upto_fifth       0.00000  5.297627e-03
upto_sixth       0.00000  4.155913e-01
ratio1           0.00000 -9.647085e-02
ratio2           0.00000 -4.036494e-01
ratio3           0.00000  2.600978e+00
ratio4           0.00000 -5.657198e+00
ratio5           0.00000 -9.775004e+01
ratio6           0.00000 -1.685904e-01
walktrap_vertex  0.00000  4.918995e+00
bigcom1          0.00000  2.594771e+00
bigcom2          0.00000 -3.172801e-01
bigcom3          0.00000 -1.263782e-02
bigcom4          0.00000 -1.820193e+00
bigcom5          0.00000  0.000000e+00
bigcom6          0.00000  0.000000e+00
bigcom8          0.00000  0.000000e+00
bigcom9          0.00000  0.000000e+00
bigcom10         0.00000  0.000000e+00
bigcom11         0.00000  0.000000e+00
bigcom12         0.00000  0.000000e+00
bigcom13         0.00000  0.000000e+00
bigcom14         0.00000  0.000000e+00
bigcom15         0.00000  0.000000e+00
bigcom16         0.00000  0.000000e+00
bigcom17         0.00000  0.000000e+00
bigcom18         0.00000  0.000000e+00
bigcom21         0.00000  0.000000e+00
bigcom22         0.00000  0.000000e+00
bigcom23         0.00000 -1.537813e+00
bigcom24         0.00000  0.000000e+00
bigcom25         0.00000 -2.353359e-01
bigcom26         0.00000  0.000000e+00
bigcom27         0.00000  0.000000e+00
bigcom29         0.00000  0.000000e+00
bigcom31         0.00000  0.000000e+00
bigcom33         0.00000  2.358995e+00
bigcom34         0.00000 -1.426895e+00
bigcom35         0.00000  0.000000e+00
bigcom36         0.00000  0.000000e+00
bigcom39         0.00000  0.000000e+00
bigcom40         0.00000  0.000000e+00
bigcom43         0.00000  0.000000e+00
bigcom46         0.00000  0.000000e+00
bigcom48         0.00000  0.000000e+00
bigcom49         0.00000  0.000000e+00
bigcom50         0.00000  0.000000e+00
bigcom52         0.00000  0.000000e+00
bigcom54         0.00000  0.000000e+00
bigcom56         0.00000  0.000000e+00
bigcom57         0.00000  0.000000e+00
bigcom58         0.00000  0.000000e+00
bigcom62         0.00000  0.000000e+00
bigcom63         0.00000  0.000000e+00
bigcom64         0.00000  0.000000e+00
bigcom65         0.00000  0.000000e+00
bigcom66         0.00000  0.000000e+00
bigcom68         0.00000  0.000000e+00
bigcom69         0.00000  0.000000e+00
bigcom70         0.00000  0.000000e+00
bigcom71         0.00000  0.000000e+00
bigcom72         0.00000  0.000000e+00
bigcom77         0.00000  0.000000e+00
bigcom79         0.00000  0.000000e+00
bigcom80         0.00000  0.000000e+00
bigcom82         0.00000  0.000000e+00
bigcom83         0.00000  0.000000e+00
bigcom86         0.00000  0.000000e+00
bigcom87         0.00000  0.000000e+00
bigcom88         0.00000 -2.437376e+00
bigcom90         0.00000  0.000000e+00
bigcom92         0.00000  0.000000e+00
bigcom94         0.00000  0.000000e+00
bigcom96         0.00000  0.000000e+00
bigcom98         0.00000  0.000000e+00
bigcom99         0.00000  0.000000e+00
bigcom100        0.00000  0.000000e+00
bigcom102        0.00000  0.000000e+00
bigcom103        0.00000  0.000000e+00
bigcom104        0.00000  0.000000e+00
bigcom107        0.00000  0.000000e+00
bigcom108        0.00000  0.000000e+00
bigcom109        0.00000  0.000000e+00
bigcom110        0.00000  0.000000e+00
bigcom125        0.00000  0.000000e+00
bigcom133        0.00000  0.000000e+00
bigcom141        0.00000  0.000000e+00
bigcom142        0.00000  0.000000e+00
bigcom143        0.00000  0.000000e+00
bigcom145        0.00000  0.000000e+00
bigcom158        0.00000  0.000000e+00
bigcom162        0.00000  0.000000e+00
bigcom177        0.00000  0.000000e+00
bigcom194        0.00000  0.000000e+00
bigcom208        0.00000  0.000000e+00
bigcom220        0.00000  0.000000e+00
bigcom227        0.00000  0.000000e+00
bigcom229        0.00000  0.000000e+00
bigcom247        0.00000  0.000000e+00
bigcom252        0.00000  0.000000e+00
bigcom255        0.00000  0.000000e+00
bigcom258        0.00000  0.000000e+00
bigcom266        0.00000  0.000000e+00
bigcom269        0.00000  0.000000e+00
bigcom273        0.00000  0.000000e+00
bigcom274        0.00000  0.000000e+00
bigcom276        0.00000  0.000000e+00
bigcom284        0.00000  0.000000e+00
bigcom290        0.00000  0.000000e+00
bigcom292        0.00000  0.000000e+00
bigcom294        0.00000  0.000000e+00
bigcom295        0.00000  0.000000e+00
bigcom296        0.00000  0.000000e+00
bigcom297        0.00000  0.000000e+00
bigcom302        0.00000  0.000000e+00
bigcom303        0.00000 -9.390360e-01
bigcom307        0.00000  0.000000e+00
bigcom311        0.00000  0.000000e+00
bigcom313        0.00000  0.000000e+00
bigcom318        0.00000  0.000000e+00
bigcom326        0.00000  0.000000e+00
bigcom332        0.00000  0.000000e+00
bigcom340        0.00000  0.000000e+00
bigcom341        0.00000  0.000000e+00
bigcom345        0.00000  0.000000e+00
bigcom347        0.00000  0.000000e+00
bigcom360        0.00000  0.000000e+00
bigcom365        0.00000  0.000000e+00
bigcom366        0.00000  0.000000e+00
bigcom370        0.00000  0.000000e+00
bigcom387        0.00000  0.000000e+00
bigcom390        0.00000  0.000000e+00
bigcom398        0.00000  0.000000e+00
bigcom408        0.00000  0.000000e+00
bigcom417        0.00000  0.000000e+00
bigcom419        0.00000  0.000000e+00
bigcom424        0.00000  0.000000e+00
bigcom441        0.00000  0.000000e+00
bigcom445        0.00000  0.000000e+00
bigcom468        0.00000  0.000000e+00
spin_vertex      0.00000  2.070201e-01
membership_s1    0.00000  0.000000e+00
membership_s3    0.00000  0.000000e+00
membership_s4    0.00000  0.000000e+00
membership_s5    0.00000  0.000000e+00
membership_s6    0.00000  0.000000e+00
membership_s7    0.00000  0.000000e+00
membership_s8    0.00000  0.000000e+00
membership_s9    0.00000  0.000000e+00
membership_s10   0.00000 -6.729829e-01
membership_s11   0.00000  0.000000e+00
membership_s12   0.00000  4.285097e+00
membership_s13   0.00000  0.000000e+00
membership_s14   0.00000  0.000000e+00
membership_s16   0.00000  5.443503e+00
membership_s17   0.00000  0.000000e+00
membership_s18   0.00000  0.000000e+00
membership_s19   0.00000  0.000000e+00
membership_s20   0.00000 -6.630803e-03
membership_s21   0.00000  2.497993e+00
membership_s22   0.00000  0.000000e+00
membership_s23   0.00000  0.000000e+00
membership_s24   0.00000  0.000000e+00
membership_s25   0.00000  0.000000e+00
membership_s26   0.00000  0.000000e+00
membership_s27   0.00000  0.000000e+00
membership_s28   0.00000  0.000000e+00
membership_s30   0.00000  0.000000e+00
membership_s31   0.00000 -1.750579e-03
membership_s32   0.00000  0.000000e+00
membership_s33   0.00000 -5.000047e-01
membership_s34   0.00000  0.000000e+00
membership_s35   0.00000  0.000000e+00
membership_s36   0.00000  0.000000e+00
membership_s37   0.00000  0.000000e+00
membership_s38   0.00000 -1.267998e-01
adhesion         0.00000  2.893295e-04
cohesion         0.00000 -5.595101e-04
inner            0.00000  7.921202e-04
outer            0.00000  2.224843e-03
ioratio          0.00000  2.123961e+00
comsize          0.00000 -1.218480e-03
[1] "Dataset: high_CT Model GBM, run: 4 of 5 2015-06-08 11:40:21"
Iter   TrainDeviance   ValidDeviance   StepSize   Improve
     1        0.1747             nan     0.0100   -0.0002
     2        0.1649             nan     0.0100   -0.0001
     3        0.1632             nan     0.0100    0.0007
     4        0.1594             nan     0.0100   -0.0000
     5        0.1564             nan     0.0100    0.0001
     6        0.1533             nan     0.0100    0.0008
     7        0.1507             nan     0.0100   -0.0002
     8        0.1482             nan     0.0100   -0.0001
     9        0.1444             nan     0.0100   -0.0001
    10        0.1416             nan     0.0100   -0.0001
    20        0.1262             nan     0.0100   -0.0000
    40        0.1010             nan     0.0100    0.0001
    60        0.0842             nan     0.0100   -0.0000
    80        0.0727             nan     0.0100   -0.0001
   100        0.0649             nan     0.0100   -0.0001
   120        0.0575             nan     0.0100   -0.0000
   140        0.0514             nan     0.0100    0.0000
   160        0.0462             nan     0.0100    0.0000
   180        0.0428             nan     0.0100   -0.0001
   200        0.0398             nan     0.0100   -0.0001
   220        0.0370             nan     0.0100   -0.0001
   240        0.0341             nan     0.0100   -0.0001
   260        0.0311             nan     0.0100   -0.0000
   280        0.0293             nan     0.0100   -0.0000
   300        0.0272             nan     0.0100   -0.0000
   320        0.0256             nan     0.0100   -0.0000
   340        0.0240             nan     0.0100   -0.0001
   360        0.0229             nan     0.0100    0.0000
   380        0.0215             nan     0.0100   -0.0001
   400        0.0206             nan     0.0100   -0.0001
   420        0.0191             nan     0.0100   -0.0000
   440        0.0183             nan     0.0100   -0.0001
   460        0.0175             nan     0.0100   -0.0001
   480        0.0166             nan     0.0100   -0.0001
   500        0.0156             nan     0.0100   -0.0001
   502        0.0155             nan     0.0100   -0.0000

[1] "GBM variable coefficients"
                            var      rel.inf
outer                     outer 9.1311562403
graph19                 graph19 6.4422300208
spin_vertex         spin_vertex 5.7151623342
membership_s16   membership_s16 5.4881586178
orbit56                 orbit56 3.7958056021
orbit25                 orbit25 2.6763156189
graph5                   graph5 2.5755398237
orbit36                 orbit36 2.5702424153
V1                           V1 2.5492633212
graph4                   graph4 2.2762026338
upto_fifth           upto_fifth 2.2678774011
comsize                 comsize 2.2559285242
third                     third 2.1187842435
graph23                 graph23 1.6467781135
adhesion               adhesion 1.6425853658
orbit50                 orbit50 1.5077736539
graph12                 graph12 1.4855655457
orbit35                 orbit35 1.4677232912
graph16                 graph16 1.4251266699
walktrap_vertex walktrap_vertex 1.3912230182
V2                           V2 1.3691150517
bigcom33               bigcom33 1.2386153738
graph22                 graph22 1.2092554162
orbit39                 orbit39 1.1983373359
orbit11                 orbit11 1.1597021352
orbit9                   orbit9 1.1329703484
membership_s12   membership_s12 1.1022818726
cohesion               cohesion 1.1017069848
AP                           AP 1.0721777146
graph18                 graph18 1.0377645012
orbit26                 orbit26 0.9752724386
sixth                     sixth 0.8945214531
orbit7                   orbit7 0.8913750167
orbit62                 orbit62 0.8433555647
constraint           constraint 0.8156037200
graph13                 graph13 0.7966497648
graph7                   graph7 0.7695663229
graph1                   graph1 0.7547908693
orbit30                 orbit30 0.7168673826
ratio5                   ratio5 0.7013007014
ratio2                   ratio2 0.6867539646
graph0                   graph0 0.6646365673
orbit51                 orbit51 0.6603747529
ratio4                   ratio4 0.6402660859
ioratio                 ioratio 0.6182428678
graph20                 graph20 0.6055001644
graph21                 graph21 0.6023827935
graph15                 graph15 0.5997215671
close                     close 0.5833700284
graph2                   graph2 0.5449423103
graph17                 graph17 0.5425218466
orbit32                 orbit32 0.5258488262
orbit52                 orbit52 0.5233645742
ratio1                   ratio1 0.5073681305
orbit55                 orbit55 0.4946415994
graph11                 graph11 0.4757641005
orbit6                   orbit6 0.4625513705
orbit38                 orbit38 0.4577459350
orbit42                 orbit42 0.4548628797
fourth                   fourth 0.4465426298
graph14                 graph14 0.4270964606
orbit13                 orbit13 0.4220726746
pagerank               pagerank 0.3992720812
upto_sixth           upto_sixth 0.3544509627
orbit45                 orbit45 0.3496781564
orbit10                 orbit10 0.3429597020
fifth                     fifth 0.2965219545
bet                         bet 0.2941270323
orbit28                 orbit28 0.2889532116
graph6                   graph6 0.2884588295
orbit59                 orbit59 0.2855902254
orbit24                 orbit24 0.2772069499
knn                         knn 0.2664752159
orbit48                 orbit48 0.2613795183
orbit40                 orbit40 0.2290450007
orbit15                 orbit15 0.2209516985
orbit27                 orbit27 0.2093145597
trans                     trans 0.1964808560
orbit49                 orbit49 0.1914973550
orbit22                 orbit22 0.1815957261
orbit23                 orbit23 0.1797694779
graph26                 graph26 0.1778052215
graph8                   graph8 0.1774246903
hubscore               hubscore 0.1618923619
upto_second         upto_second 0.1458680257
orbit33                 orbit33 0.1391771428
orbit31                 orbit31 0.1305607325
graph24                 graph24 0.1243424156
orbit4                   orbit4 0.1188558012
ratio3                   ratio3 0.1160946480
bigcom25               bigcom25 0.1150880032
orbit65                 orbit65 0.1115965333
orbit1                   orbit1 0.1041855306
graph10                 graph10 0.1029727096
graph29                 graph29 0.0972756369
selfinter             selfinter 0.0938325995
inner                     inner 0.0913351378
orbit46                 orbit46 0.0775192333
graph27                 graph27 0.0731623698
graph25                 graph25 0.0708721026
orbit29                 orbit29 0.0706503277
orbit5                   orbit5 0.0599637318
orbit16                 orbit16 0.0473055707
orbit37                 orbit37 0.0433278944
orbit12                 orbit12 0.0384175481
orbit19                 orbit19 0.0336234460
orbit18                 orbit18 0.0325292560
orbit47                 orbit47 0.0274910529
orbit68                 orbit68 0.0231698477
graph3                   graph3 0.0230442943
upto_fourth         upto_fourth 0.0226002478
orbit64                 orbit64 0.0224322916
orbit44                 orbit44 0.0204933430
second                   second 0.0172818628
orbit54                 orbit54 0.0158357416
orbit17                 orbit17 0.0004618879
evcent                   evcent 0.0004297098
orbit70                 orbit70 0.0001079829
graph9                   graph9 0.0000000000
graph28                 graph28 0.0000000000
orbit0                   orbit0 0.0000000000
orbit2                   orbit2 0.0000000000
orbit3                   orbit3 0.0000000000
orbit8                   orbit8 0.0000000000
orbit14                 orbit14 0.0000000000
orbit20                 orbit20 0.0000000000
orbit21                 orbit21 0.0000000000
orbit34                 orbit34 0.0000000000
orbit41                 orbit41 0.0000000000
orbit43                 orbit43 0.0000000000
orbit53                 orbit53 0.0000000000
orbit57                 orbit57 0.0000000000
orbit58                 orbit58 0.0000000000
orbit60                 orbit60 0.0000000000
orbit61                 orbit61 0.0000000000
orbit63                 orbit63 0.0000000000
orbit66                 orbit66 0.0000000000
orbit67                 orbit67 0.0000000000
orbit69                 orbit69 0.0000000000
orbit71                 orbit71 0.0000000000
orbit72                 orbit72 0.0000000000
ecc                         ecc 0.0000000000
eccrad                   eccrad 0.0000000000
coreness               coreness 0.0000000000
first                     first 0.0000000000
upto_third           upto_third 0.0000000000
ratio6                   ratio6 0.0000000000
bigcom1                 bigcom1 0.0000000000
bigcom2                 bigcom2 0.0000000000
bigcom3                 bigcom3 0.0000000000
bigcom4                 bigcom4 0.0000000000
bigcom5                 bigcom5 0.0000000000
bigcom6                 bigcom6 0.0000000000
bigcom8                 bigcom8 0.0000000000
bigcom9                 bigcom9 0.0000000000
bigcom10               bigcom10 0.0000000000
bigcom11               bigcom11 0.0000000000
bigcom12               bigcom12 0.0000000000
bigcom13               bigcom13 0.0000000000
bigcom14               bigcom14 0.0000000000
bigcom15               bigcom15 0.0000000000
bigcom16               bigcom16 0.0000000000
bigcom17               bigcom17 0.0000000000
bigcom18               bigcom18 0.0000000000
bigcom21               bigcom21 0.0000000000
bigcom22               bigcom22 0.0000000000
bigcom23               bigcom23 0.0000000000
bigcom24               bigcom24 0.0000000000
bigcom26               bigcom26 0.0000000000
bigcom27               bigcom27 0.0000000000
bigcom29               bigcom29 0.0000000000
bigcom31               bigcom31 0.0000000000
bigcom34               bigcom34 0.0000000000
bigcom35               bigcom35 0.0000000000
bigcom36               bigcom36 0.0000000000
bigcom39               bigcom39 0.0000000000
bigcom40               bigcom40 0.0000000000
bigcom43               bigcom43 0.0000000000
bigcom46               bigcom46 0.0000000000
bigcom48               bigcom48 0.0000000000
bigcom49               bigcom49 0.0000000000
bigcom50               bigcom50 0.0000000000
bigcom52               bigcom52 0.0000000000
bigcom54               bigcom54 0.0000000000
bigcom56               bigcom56 0.0000000000
bigcom57               bigcom57 0.0000000000
bigcom58               bigcom58 0.0000000000
bigcom62               bigcom62 0.0000000000
bigcom63               bigcom63 0.0000000000
bigcom64               bigcom64 0.0000000000
bigcom65               bigcom65 0.0000000000
bigcom66               bigcom66 0.0000000000
bigcom68               bigcom68 0.0000000000
bigcom69               bigcom69 0.0000000000
bigcom70               bigcom70 0.0000000000
bigcom71               bigcom71 0.0000000000
bigcom72               bigcom72 0.0000000000
bigcom77               bigcom77 0.0000000000
bigcom79               bigcom79 0.0000000000
bigcom80               bigcom80 0.0000000000
bigcom82               bigcom82 0.0000000000
bigcom83               bigcom83 0.0000000000
bigcom86               bigcom86 0.0000000000
bigcom87               bigcom87 0.0000000000
bigcom88               bigcom88 0.0000000000
bigcom90               bigcom90 0.0000000000
bigcom92               bigcom92 0.0000000000
bigcom94               bigcom94 0.0000000000
bigcom96               bigcom96 0.0000000000
bigcom98               bigcom98 0.0000000000
bigcom99               bigcom99 0.0000000000
bigcom100             bigcom100 0.0000000000
bigcom102             bigcom102 0.0000000000
bigcom103             bigcom103 0.0000000000
bigcom104             bigcom104 0.0000000000
bigcom107             bigcom107 0.0000000000
bigcom108             bigcom108 0.0000000000
bigcom109             bigcom109 0.0000000000
bigcom110             bigcom110 0.0000000000
bigcom125             bigcom125 0.0000000000
bigcom133             bigcom133 0.0000000000
bigcom141             bigcom141 0.0000000000
bigcom142             bigcom142 0.0000000000
bigcom143             bigcom143 0.0000000000
bigcom145             bigcom145 0.0000000000
bigcom158             bigcom158 0.0000000000
bigcom162             bigcom162 0.0000000000
bigcom177             bigcom177 0.0000000000
bigcom194             bigcom194 0.0000000000
bigcom208             bigcom208 0.0000000000
bigcom220             bigcom220 0.0000000000
bigcom227             bigcom227 0.0000000000
bigcom229             bigcom229 0.0000000000
bigcom247             bigcom247 0.0000000000
bigcom252             bigcom252 0.0000000000
bigcom255             bigcom255 0.0000000000
bigcom258             bigcom258 0.0000000000
bigcom266             bigcom266 0.0000000000
bigcom269             bigcom269 0.0000000000
bigcom273             bigcom273 0.0000000000
bigcom274             bigcom274 0.0000000000
bigcom276             bigcom276 0.0000000000
bigcom284             bigcom284 0.0000000000
bigcom290             bigcom290 0.0000000000
bigcom292             bigcom292 0.0000000000
bigcom294             bigcom294 0.0000000000
bigcom295             bigcom295 0.0000000000
bigcom296             bigcom296 0.0000000000
bigcom297             bigcom297 0.0000000000
bigcom302             bigcom302 0.0000000000
bigcom303             bigcom303 0.0000000000
bigcom307             bigcom307 0.0000000000
bigcom311             bigcom311 0.0000000000
bigcom313             bigcom313 0.0000000000
bigcom318             bigcom318 0.0000000000
bigcom326             bigcom326 0.0000000000
bigcom332             bigcom332 0.0000000000
bigcom340             bigcom340 0.0000000000
bigcom341             bigcom341 0.0000000000
bigcom345             bigcom345 0.0000000000
bigcom347             bigcom347 0.0000000000
bigcom360             bigcom360 0.0000000000
bigcom365             bigcom365 0.0000000000
bigcom366             bigcom366 0.0000000000
bigcom370             bigcom370 0.0000000000
bigcom387             bigcom387 0.0000000000
bigcom390             bigcom390 0.0000000000
bigcom398             bigcom398 0.0000000000
bigcom408             bigcom408 0.0000000000
bigcom417             bigcom417 0.0000000000
bigcom419             bigcom419 0.0000000000
bigcom424             bigcom424 0.0000000000
bigcom441             bigcom441 0.0000000000
bigcom445             bigcom445 0.0000000000
bigcom468             bigcom468 0.0000000000
membership_s1     membership_s1 0.0000000000
membership_s3     membership_s3 0.0000000000
membership_s4     membership_s4 0.0000000000
membership_s5     membership_s5 0.0000000000
membership_s6     membership_s6 0.0000000000
membership_s7     membership_s7 0.0000000000
membership_s8     membership_s8 0.0000000000
membership_s9     membership_s9 0.0000000000
membership_s10   membership_s10 0.0000000000
membership_s11   membership_s11 0.0000000000
membership_s13   membership_s13 0.0000000000
membership_s14   membership_s14 0.0000000000
membership_s17   membership_s17 0.0000000000
membership_s18   membership_s18 0.0000000000
membership_s19   membership_s19 0.0000000000
membership_s20   membership_s20 0.0000000000
membership_s21   membership_s21 0.0000000000
membership_s22   membership_s22 0.0000000000
membership_s23   membership_s23 0.0000000000
membership_s24   membership_s24 0.0000000000
membership_s25   membership_s25 0.0000000000
membership_s26   membership_s26 0.0000000000
membership_s27   membership_s27 0.0000000000
membership_s28   membership_s28 0.0000000000
membership_s30   membership_s30 0.0000000000
membership_s31   membership_s31 0.0000000000
membership_s32   membership_s32 0.0000000000
membership_s33   membership_s33 0.0000000000
membership_s34   membership_s34 0.0000000000
membership_s35   membership_s35 0.0000000000
membership_s36   membership_s36 0.0000000000
membership_s37   membership_s37 0.0000000000
membership_s38   membership_s38 0.0000000000
[1] "Dataset: high_CT Model RF, run: 4 of 5 2015-06-08 11:40:28"
     |      Out-of-bag   |
Tree |      MSE  %Var(y) |
   1 |  0.03514   202.09 |
   2 |   0.0389   223.75 |
   3 |  0.03674   211.33 |
   4 |  0.03462   199.15 |
   5 |  0.03171   182.39 |
   6 |  0.02512   144.49 |
   7 |  0.02611   150.16 |
   8 |    0.025   143.77 |
   9 |   0.0241   138.62 |
  10 |   0.0242   139.19 |
  11 |  0.02399   137.97 |
  12 |   0.0251   144.34 |
  13 |  0.02469   142.03 |
  14 |  0.02493   143.38 |
  15 |   0.0241   138.61 |
  16 |  0.02368   136.18 |
  17 |  0.02239   128.76 |
  18 |  0.02177   125.21 |
  19 |  0.02149   123.58 |
  20 |  0.02186   125.74 |
  21 |  0.02139   123.06 |
  22 |  0.02088   120.12 |
  23 |  0.02094   120.44 |
  24 |  0.02101   120.86 |
  25 |  0.02091   120.30 |
  26 |  0.02069   119.02 |
  27 |  0.02053   118.06 |
  28 |  0.02016   115.98 |
  29 |  0.02025   116.46 |
  30 |  0.02047   117.74 |
  31 |  0.02037   117.16 |
  32 |  0.02011   115.65 |
  33 |  0.02042   117.45 |
  34 |  0.02015   115.89 |
  35 |  0.02025   116.45 |
  36 |  0.02017   115.99 |
  37 |  0.02044   117.55 |
  38 |  0.02019   116.12 |
  39 |  0.02008   115.48 |
  40 |  0.01985   114.18 |
  41 |  0.01996   114.81 |
  42 |  0.02001   115.10 |
  43 |  0.02007   115.43 |
  44 |  0.02032   116.90 |
  45 |   0.0205   117.94 |
  46 |  0.02042   117.46 |
  47 |  0.02046   117.68 |
  48 |  0.02039   117.28 |
  49 |  0.02031   116.83 |
  50 |  0.02041   117.37 |
  51 |  0.02042   117.43 |
  52 |  0.02041   117.38 |
  53 |  0.02036   117.08 |
  54 |  0.02052   118.02 |
  55 |  0.02049   117.85 |
  56 |  0.02032   116.85 |
  57 |  0.02047   117.73 |
  58 |  0.02051   117.95 |
  59 |   0.0205   117.93 |
  60 |  0.02052   118.00 |
  61 |  0.02041   117.39 |
  62 |  0.02049   117.87 |
  63 |   0.0204   117.35 |
  64 |  0.02038   117.19 |
  65 |   0.0204   117.31 |
  66 |  0.02044   117.57 |
  67 |  0.02049   117.84 |
  68 |  0.02044   117.55 |
  69 |  0.02028   116.66 |
  70 |  0.02027   116.57 |
  71 |  0.02038   117.20 |
  72 |  0.02036   117.10 |
  73 |  0.02036   117.10 |
  74 |  0.02045   117.60 |
  75 |  0.02045   117.64 |
  76 |  0.02042   117.43 |
  77 |  0.02042   117.48 |
  78 |  0.02058   118.39 |
  79 |  0.02065   118.77 |
  80 |  0.02062   118.62 |
  81 |  0.02059   118.42 |
  82 |  0.02069   118.98 |
  83 |  0.02071   119.11 |
  84 |  0.02076   119.38 |
  85 |  0.02075   119.32 |
  86 |  0.02074   119.28 |
  87 |  0.02075   119.37 |
  88 |  0.02084   119.89 |
  89 |  0.02088   120.08 |
  90 |  0.02084   119.87 |
  91 |  0.02089   120.17 |
  92 |  0.02098   120.65 |
  93 |    0.021   120.79 |
  94 |   0.0209   120.22 |
  95 |  0.02097   120.64 |
  96 |  0.02083   119.79 |
  97 |  0.02087   120.02 |
  98 |  0.02096   120.54 |
  99 |  0.02094   120.43 |
 100 |  0.02081   119.71 |
[1] "Random Forest variable coefficients"
                      %IncMSE IncNodePurity
graph5           8.421205e-04  4.014436e-02
graph6           3.658537e-04  1.258597e-02
graph7           3.137239e-04  2.631929e-02
graph8          -5.952381e-05  9.411765e-03
graph9           5.015905e-04  6.901400e-02
graph10          1.390952e-03  1.695982e-02
graph11          1.149936e-03  4.150906e-02
graph12          1.408668e-03  9.880324e-02
graph13          1.162791e-04  4.917185e-02
graph14          2.984642e-03  4.825411e-02
graph15          2.316427e-04  8.484615e-02
graph16          1.269509e-04  3.253968e-02
graph17         -2.333250e-04  4.946429e-02
graph18          1.601729e-03  1.420635e-01
graph19          1.052375e-03  2.072370e-01
graph20         -5.988024e-05  8.526316e-03
graph21          4.787005e-04  1.116085e-01
graph22          2.266605e-04  3.693583e-02
graph23          1.669760e-03  5.439724e-02
graph24          0.000000e+00  5.891121e-17
graph25          2.482031e-04  3.662691e-02
graph26          1.624351e-04  2.516667e-02
graph27          6.544613e-04  1.403051e-02
graph28          0.000000e+00  0.000000e+00
graph29          0.000000e+00  9.500000e-03
orbit0           5.366793e-05  5.207516e-02
orbit1           1.212121e-04  4.747863e-02
orbit2           0.000000e+00  2.857143e-02
orbit3           7.499425e-04  3.572866e-02
orbit4           0.000000e+00  0.000000e+00
orbit5           2.446506e-04  2.433333e-02
orbit6           6.211180e-05  3.783299e-02
orbit7           1.686023e-04  2.291176e-02
orbit8           0.000000e+00  2.130252e-02
orbit9           4.754564e-04  4.178571e-02
orbit10          1.265410e-03  1.002094e-01
orbit11          1.636170e-04  1.723107e-02
orbit12          0.000000e+00  7.313594e-17
orbit13          0.000000e+00  0.000000e+00
orbit14          0.000000e+00  0.000000e+00
orbit15          5.395995e-04  7.928070e-02
orbit16          2.432712e-04  2.801178e-02
orbit17          1.157126e-03  7.878499e-02
orbit18          1.224627e-04  2.509091e-02
orbit19          9.279247e-04  4.722756e-02
orbit20          4.859889e-04  1.012367e-01
orbit21          0.000000e+00  0.000000e+00
orbit22          1.616138e-03  5.866631e-02
orbit23          5.847953e-05  9.375000e-03
orbit24          1.265823e-04  1.929685e-02
orbit25          1.166783e-04  2.839150e-02
orbit26          9.657644e-04  2.161881e-01
orbit27          4.614818e-04  3.695906e-02
orbit28          1.764706e-04  2.375000e-02
orbit29          2.143086e-04  5.410998e-02
orbit30          7.382583e-04  1.866300e-02
orbit31          6.134969e-04  1.038653e-02
orbit32          1.753662e-04  3.035242e-02
orbit33          2.386111e-05  9.387012e-02
orbit34          1.369335e-03  6.118913e-02
orbit35          3.731432e-04  6.544444e-02
orbit36          3.756299e-04  4.512261e-02
orbit37          1.449246e-04  2.343873e-02
orbit38          2.452860e-04  8.370126e-02
orbit39          1.857539e-04  5.291524e-02
orbit40          1.195669e-03  2.883026e-02
orbit41          1.197605e-04  8.333333e-03
orbit42          0.000000e+00  9.333333e-03
orbit43          2.009916e-03  6.089331e-02
orbit44          0.000000e+00  2.720046e-17
orbit45          2.321299e-05  4.093408e-02
orbit46          3.784915e-04  3.755346e-02
orbit47          6.195286e-04  3.603520e-02
orbit48          5.727133e-04  1.873359e-02
orbit49          6.961853e-05  5.959722e-02
orbit50          1.190476e-04  1.733333e-02
orbit51          1.111111e-04  1.066667e-02
orbit52          7.756550e-04  5.078112e-02
orbit53          4.148380e-04  7.198922e-02
orbit54          5.524862e-05  4.361111e-02
orbit55          1.286880e-04  4.096043e-02
orbit56          3.910560e-03  1.249945e-01
orbit57          0.000000e+00  0.000000e+00
orbit58          1.796407e-04  1.428571e-02
orbit59          2.328676e-04  4.169658e-02
orbit60          0.000000e+00  3.025358e-17
orbit61          2.994012e-04  4.897959e-03
orbit62          0.000000e+00  8.750000e-03
orbit63          1.796407e-04  8.888889e-03
orbit64          3.574595e-04  2.561905e-02
orbit65          0.000000e+00  2.602085e-20
orbit66          0.000000e+00  2.636780e-17
orbit67          0.000000e+00  2.858824e-17
orbit68          0.000000e+00  0.000000e+00
orbit69          5.524862e-05  1.666667e-02
orbit70         -1.212121e-04  8.366013e-03
orbit71          0.000000e+00  8.673617e-21
orbit72         -1.242236e-04  9.166667e-03
AP               8.131444e-05  1.236928e-02
bet              9.313725e-05  3.912605e-02
ecc              0.000000e+00  0.000000e+00
eccrad           2.174149e-04  2.161654e-02
close            5.561671e-04  8.051304e-02
constraint       4.913012e-04  7.216987e-02
coreness         0.000000e+00  2.914335e-17
knn              7.114128e-04  3.333333e-02
hubscore        -2.325581e-04  2.483631e-02
pagerank         2.211514e-04  5.229831e-02
trans            1.316739e-04  2.656508e-02
first            3.468208e-04  9.000000e-03
second           3.246753e-05  2.047619e-02
third            3.383160e-03  1.477101e-01
fourth           1.585847e-03  5.899767e-02
fifth            2.527379e-04  6.910566e-02
sixth            8.324036e-04  1.904201e-01
selfinter        0.000000e+00  0.000000e+00
V1               6.282895e-04  1.920694e-01
V2               1.224627e-04  3.830357e-02
evcent           1.796407e-04  8.750000e-03
upto_second      1.092905e-03  5.330930e-02
upto_third       0.000000e+00  6.183304e-02
upto_fourth      1.807496e-03  1.035402e-01
upto_fifth       1.146288e-03  5.871382e-02
upto_sixth       0.000000e+00  2.665403e-17
ratio1           3.823208e-04  3.389676e-02
ratio2           3.079018e-04  4.984460e-02
ratio3           1.813608e-04  6.313217e-02
ratio4          -6.172840e-05  1.897409e-02
ratio5           1.176633e-04  6.259781e-02
ratio6           6.060606e-05  9.000000e-03
walktrap_vertex  4.394919e-04  9.619109e-02
bigcom1          0.000000e+00  9.285714e-03
bigcom2          0.000000e+00  0.000000e+00
bigcom3          0.000000e+00  6.938894e-20
bigcom4          0.000000e+00  0.000000e+00
bigcom5          0.000000e+00  0.000000e+00
bigcom6          0.000000e+00  0.000000e+00
bigcom8          0.000000e+00  0.000000e+00
bigcom9          0.000000e+00  0.000000e+00
bigcom10         0.000000e+00  0.000000e+00
bigcom11         0.000000e+00  0.000000e+00
bigcom12         0.000000e+00  0.000000e+00
bigcom13         0.000000e+00  0.000000e+00
bigcom14         0.000000e+00  0.000000e+00
bigcom15         0.000000e+00  0.000000e+00
bigcom16         0.000000e+00  0.000000e+00
bigcom17         0.000000e+00  0.000000e+00
bigcom18         0.000000e+00  0.000000e+00
bigcom21         0.000000e+00  0.000000e+00
bigcom22         0.000000e+00  0.000000e+00
bigcom23         0.000000e+00  0.000000e+00
bigcom24         0.000000e+00  0.000000e+00
bigcom25         6.800796e-05  1.580873e-02
bigcom26         0.000000e+00  0.000000e+00
bigcom27         0.000000e+00  0.000000e+00
bigcom29         0.000000e+00  0.000000e+00
bigcom31         0.000000e+00  0.000000e+00
bigcom33        -1.841052e-04  1.704498e-02
bigcom34         0.000000e+00  8.673617e-21
bigcom35         0.000000e+00  0.000000e+00
bigcom36         0.000000e+00  0.000000e+00
bigcom39         0.000000e+00  0.000000e+00
bigcom40         0.000000e+00  0.000000e+00
bigcom43         0.000000e+00  6.938894e-20
bigcom46         0.000000e+00  0.000000e+00
bigcom48         0.000000e+00  0.000000e+00
bigcom49         0.000000e+00  0.000000e+00
bigcom50         0.000000e+00  0.000000e+00
bigcom52         0.000000e+00  0.000000e+00
bigcom54         0.000000e+00  0.000000e+00
bigcom56         0.000000e+00  0.000000e+00
bigcom57         0.000000e+00  0.000000e+00
bigcom58         0.000000e+00  0.000000e+00
bigcom62         0.000000e+00  0.000000e+00
bigcom63         0.000000e+00  0.000000e+00
bigcom64         0.000000e+00  0.000000e+00
bigcom65         0.000000e+00  0.000000e+00
bigcom66         0.000000e+00  0.000000e+00
bigcom68         0.000000e+00  0.000000e+00
bigcom69         0.000000e+00  0.000000e+00
bigcom70         0.000000e+00  0.000000e+00
bigcom71         0.000000e+00  0.000000e+00
bigcom72         0.000000e+00  0.000000e+00
bigcom77         0.000000e+00  0.000000e+00
bigcom79         0.000000e+00  0.000000e+00
bigcom80         0.000000e+00  0.000000e+00
bigcom82         0.000000e+00  0.000000e+00
bigcom83         0.000000e+00  0.000000e+00
bigcom86         0.000000e+00  0.000000e+00
bigcom87         0.000000e+00  0.000000e+00
bigcom88         0.000000e+00  0.000000e+00
bigcom90         0.000000e+00  0.000000e+00
bigcom92         0.000000e+00  0.000000e+00
bigcom94         0.000000e+00  0.000000e+00
bigcom96         0.000000e+00  0.000000e+00
bigcom98         0.000000e+00  0.000000e+00
bigcom99         0.000000e+00  0.000000e+00
bigcom100        0.000000e+00  0.000000e+00
bigcom102        0.000000e+00  0.000000e+00
bigcom103        0.000000e+00  0.000000e+00
bigcom104        0.000000e+00  0.000000e+00
bigcom107        0.000000e+00  0.000000e+00
bigcom108        0.000000e+00  0.000000e+00
bigcom109        0.000000e+00  0.000000e+00
bigcom110        0.000000e+00  0.000000e+00
bigcom125        0.000000e+00  0.000000e+00
bigcom133        0.000000e+00  0.000000e+00
bigcom141        0.000000e+00  0.000000e+00
bigcom142        0.000000e+00  0.000000e+00
bigcom143        0.000000e+00  0.000000e+00
bigcom145        0.000000e+00  0.000000e+00
bigcom158        0.000000e+00  0.000000e+00
bigcom162        0.000000e+00  0.000000e+00
bigcom177        0.000000e+00  0.000000e+00
bigcom194        0.000000e+00  0.000000e+00
bigcom208        0.000000e+00  0.000000e+00
bigcom220        0.000000e+00  0.000000e+00
bigcom227        0.000000e+00  0.000000e+00
bigcom229        0.000000e+00  0.000000e+00
bigcom247        0.000000e+00  0.000000e+00
bigcom252        0.000000e+00  0.000000e+00
bigcom255        0.000000e+00  0.000000e+00
bigcom258        0.000000e+00  0.000000e+00
bigcom266        0.000000e+00  0.000000e+00
bigcom269        0.000000e+00  0.000000e+00
bigcom273        0.000000e+00  0.000000e+00
bigcom274        0.000000e+00  0.000000e+00
bigcom276        0.000000e+00  0.000000e+00
bigcom284        0.000000e+00  0.000000e+00
bigcom290        0.000000e+00  0.000000e+00
bigcom292        0.000000e+00  0.000000e+00
bigcom294        0.000000e+00  0.000000e+00
bigcom295        0.000000e+00  0.000000e+00
bigcom296        0.000000e+00  0.000000e+00
bigcom297        0.000000e+00  0.000000e+00
bigcom302        0.000000e+00  0.000000e+00
bigcom303        0.000000e+00  0.000000e+00
bigcom307        0.000000e+00  0.000000e+00
bigcom311        0.000000e+00  0.000000e+00
bigcom313        0.000000e+00  0.000000e+00
bigcom318        0.000000e+00  0.000000e+00
bigcom326        0.000000e+00  0.000000e+00
bigcom332        0.000000e+00  0.000000e+00
bigcom340        0.000000e+00  0.000000e+00
bigcom341        0.000000e+00  0.000000e+00
bigcom345        0.000000e+00  0.000000e+00
bigcom347        0.000000e+00  0.000000e+00
bigcom360        0.000000e+00  0.000000e+00
bigcom365        0.000000e+00  0.000000e+00
bigcom366        0.000000e+00  0.000000e+00
bigcom370        0.000000e+00  0.000000e+00
bigcom387        0.000000e+00  0.000000e+00
bigcom390        0.000000e+00  0.000000e+00
bigcom398        0.000000e+00  0.000000e+00
bigcom408        0.000000e+00  0.000000e+00
bigcom417        0.000000e+00  0.000000e+00
bigcom419        0.000000e+00  0.000000e+00
bigcom424        0.000000e+00  0.000000e+00
bigcom441        0.000000e+00  0.000000e+00
bigcom445        0.000000e+00  0.000000e+00
bigcom468        0.000000e+00  0.000000e+00
spin_vertex     -1.184663e-05  1.382250e-01
membership_s1    0.000000e+00  0.000000e+00
membership_s3    0.000000e+00  0.000000e+00
membership_s4    0.000000e+00  0.000000e+00
membership_s5    0.000000e+00  0.000000e+00
membership_s6    0.000000e+00  0.000000e+00
membership_s7    0.000000e+00  0.000000e+00
membership_s8    0.000000e+00  0.000000e+00
membership_s9    0.000000e+00  0.000000e+00
membership_s10   0.000000e+00  1.714286e-02
membership_s11   0.000000e+00  0.000000e+00
membership_s12  -9.535068e-05  1.736349e-02
membership_s13   0.000000e+00  0.000000e+00
membership_s14   0.000000e+00  0.000000e+00
membership_s16   6.493445e-04  1.710580e-01
membership_s17   0.000000e+00  0.000000e+00
membership_s18   0.000000e+00  0.000000e+00
membership_s19   0.000000e+00  0.000000e+00
membership_s20   0.000000e+00  0.000000e+00
membership_s21   0.000000e+00  0.000000e+00
membership_s22   0.000000e+00  0.000000e+00
membership_s23   0.000000e+00  0.000000e+00
membership_s24   0.000000e+00  0.000000e+00
membership_s25   0.000000e+00  0.000000e+00
membership_s26   0.000000e+00  0.000000e+00
membership_s27   0.000000e+00  0.000000e+00
membership_s28   0.000000e+00  0.000000e+00
membership_s30   0.000000e+00  0.000000e+00
membership_s31   0.000000e+00  0.000000e+00
membership_s32   0.000000e+00  0.000000e+00
membership_s33   0.000000e+00  0.000000e+00
membership_s34   0.000000e+00  0.000000e+00
membership_s35   0.000000e+00  0.000000e+00
membership_s36   0.000000e+00  0.000000e+00
membership_s37   0.000000e+00  0.000000e+00
membership_s38   0.000000e+00  4.336809e-21
adhesion         1.960162e-03  2.372369e-01
cohesion         2.666562e-03  4.471508e-01
inner            3.212242e-04  1.351529e-01
outer            1.307201e-03  3.362514e-01
ioratio          3.124379e-03  1.994471e-01
comsize         -1.008834e-04  5.740689e-02
[1] "Dataset: high_CT Model GLM, run: 4 of 5 2015-06-08 11:40:30"
[1] "glmnet variable coefficients"
                     [,1]          [,2]
(Intercept)     -4.016383 -5.437795e+03
graph0           0.000000 -9.993398e-03
graph1           0.000000 -4.079585e-05
graph2           0.000000  9.462753e-04
graph3           0.000000  6.284017e-07
graph4           0.000000 -4.100374e-07
graph5           0.000000 -1.396637e-04
graph6           0.000000  0.000000e+00
graph7           0.000000  2.119836e-05
graph8           0.000000 -2.107206e-03
graph9           0.000000  1.499488e-09
graph10          0.000000  0.000000e+00
graph11          0.000000 -3.779193e-09
graph12          0.000000  0.000000e+00
graph13          0.000000  1.336414e-07
graph14          0.000000  0.000000e+00
graph15          0.000000  0.000000e+00
graph16          0.000000  0.000000e+00
graph17          0.000000  0.000000e+00
graph18          0.000000 -3.892896e-05
graph19          0.000000  0.000000e+00
graph20          0.000000 -9.920532e-07
graph21          0.000000  0.000000e+00
graph22          0.000000  0.000000e+00
graph23          0.000000 -1.627446e-05
graph24          0.000000  0.000000e+00
graph25          0.000000  3.813929e-06
graph26          0.000000  0.000000e+00
graph27          0.000000  3.321316e-06
graph28          0.000000  0.000000e+00
graph29          0.000000 -3.902958e-04
orbit0           0.000000 -9.893469e-03
orbit1           0.000000  3.605330e-05
orbit2           0.000000 -7.768929e-05
orbit3           0.000000  9.401519e-04
orbit4           0.000000  1.192385e-05
orbit5           0.000000  3.904591e-07
orbit6           0.000000  0.000000e+00
orbit7           0.000000 -3.587818e-07
orbit8           0.000000 -1.392804e-04
orbit9           0.000000 -5.536308e-05
orbit10          0.000000 -4.744160e-07
orbit11          0.000000  0.000000e+00
orbit12          0.000000 -1.489105e-04
orbit13          0.000000  9.275846e-05
orbit14          0.000000 -2.084014e-03
orbit15          0.000000  0.000000e+00
orbit16          0.000000  0.000000e+00
orbit17          0.000000  2.975333e-07
orbit18          0.000000  1.626915e-07
orbit19          0.000000  0.000000e+00
orbit20          0.000000  5.019905e-08
orbit21          0.000000  0.000000e+00
orbit22          0.000000 -1.622716e-07
orbit23          0.000000 -6.322323e-11
orbit24          0.000000  5.834156e-06
orbit25          0.000000  0.000000e+00
orbit26          0.000000  0.000000e+00
orbit27          0.000000  7.536148e-06
orbit28          0.000000  0.000000e+00
orbit29          0.000000  0.000000e+00
orbit30          0.000000  1.665645e-06
orbit31          0.000000 -3.510485e-06
orbit32          0.000000 -2.455828e-07
orbit33          0.000000  0.000000e+00
orbit34          0.000000  0.000000e+00
orbit35          0.000000  8.211975e-06
orbit36          0.000000  0.000000e+00
orbit37          0.000000 -9.007562e-07
orbit38          0.000000  0.000000e+00
orbit39          0.000000  1.775086e-05
orbit40          0.000000 -1.650687e-06
orbit41          0.000000  0.000000e+00
orbit42          0.000000  0.000000e+00
orbit43          0.000000 -4.290789e-05
orbit44          0.000000 -1.004138e-04
orbit45          0.000000 -1.992390e-06
orbit46          0.000000  6.326059e-06
orbit47          0.000000 -1.357446e-05
orbit48          0.000000  5.182192e-06
orbit49          0.000000 -2.749104e-05
orbit50          0.000000 -6.326458e-08
orbit51          0.000000  1.188901e-05
orbit52          0.000000  0.000000e+00
orbit53          0.000000  0.000000e+00
orbit54          0.000000  0.000000e+00
orbit55          0.000000  0.000000e+00
orbit56          0.000000 -3.717890e-03
orbit57          0.000000 -8.494997e-06
orbit58          0.000000 -3.861084e-05
orbit59          0.000000 -2.719762e-05
orbit60          0.000000  7.951001e-06
orbit61          0.000000  4.455401e-06
orbit62          0.000000  3.220992e-05
orbit63          0.000000  9.230234e-05
orbit64          0.000000 -4.821176e-05
orbit65          0.000000 -2.838429e-03
orbit66          0.000000  0.000000e+00
orbit67          0.000000  0.000000e+00
orbit68          0.000000  2.377199e-05
orbit69          0.000000  0.000000e+00
orbit70          0.000000  9.299896e-04
orbit71          0.000000 -4.761512e-07
orbit72          0.000000 -4.038371e-04
AP               0.000000 -9.885017e-01
bet              0.000000  0.000000e+00
ecc              0.000000 -8.156421e-02
eccrad           0.000000 -5.819484e-01
close            0.000000  0.000000e+00
constraint       0.000000  0.000000e+00
coreness         0.000000 -5.196952e-01
knn              0.000000 -6.533788e-02
hubscore         0.000000  0.000000e+00
pagerank         0.000000  0.000000e+00
trans            0.000000  2.168613e+01
first            0.000000 -9.833272e-03
second           0.000000  1.185219e-03
third            0.000000 -1.125962e-03
fourth           0.000000  2.705440e-05
fifth            0.000000 -6.653214e-04
sixth            0.000000  1.332676e-02
selfinter        0.000000 -2.132989e+00
V1               0.000000  0.000000e+00
V2               0.000000 -2.290685e+01
evcent           0.000000  0.000000e+00
upto_second      0.000000  8.612319e-04
upto_third       0.000000  0.000000e+00
upto_fourth      0.000000  4.125092e-04
upto_fifth       0.000000 -6.441564e-04
upto_sixth       0.000000  4.956422e-01
ratio1           0.000000 -1.324210e-01
ratio2           0.000000 -4.091078e-01
ratio3           0.000000 -2.951072e+00
ratio4           0.000000  1.798275e+01
ratio5           0.000000 -5.594034e+01
ratio6           0.000000 -3.614899e-01
walktrap_vertex  0.000000  7.455767e+00
bigcom1          0.000000  4.954569e+00
bigcom2          0.000000 -3.332050e+00
bigcom3          0.000000  0.000000e+00
bigcom4          0.000000 -1.010401e+00
bigcom5          0.000000  0.000000e+00
bigcom6          0.000000  0.000000e+00
bigcom8          0.000000  0.000000e+00
bigcom9          0.000000 -4.548964e-04
bigcom10         0.000000  0.000000e+00
bigcom11         0.000000  0.000000e+00
bigcom12         0.000000  0.000000e+00
bigcom13         0.000000  0.000000e+00
bigcom14         0.000000  0.000000e+00
bigcom15         0.000000  0.000000e+00
bigcom16         0.000000  0.000000e+00
bigcom17         0.000000  0.000000e+00
bigcom18         0.000000  0.000000e+00
bigcom21         0.000000  0.000000e+00
bigcom22         0.000000  0.000000e+00
bigcom23         0.000000  0.000000e+00
bigcom24         0.000000  0.000000e+00
bigcom25         0.000000 -3.035378e+00
bigcom26         0.000000  0.000000e+00
bigcom27         0.000000  0.000000e+00
bigcom29         0.000000  0.000000e+00
bigcom31         0.000000  0.000000e+00
bigcom33         0.000000  4.853574e+00
bigcom34         0.000000 -4.126065e+00
bigcom35         0.000000  0.000000e+00
bigcom36         0.000000  0.000000e+00
bigcom39         0.000000  0.000000e+00
bigcom40         0.000000  0.000000e+00
bigcom43         0.000000  0.000000e+00
bigcom46         0.000000  0.000000e+00
bigcom48         0.000000  0.000000e+00
bigcom49         0.000000  0.000000e+00
bigcom50         0.000000  0.000000e+00
bigcom52         0.000000  0.000000e+00
bigcom54         0.000000  0.000000e+00
bigcom56         0.000000  0.000000e+00
bigcom57         0.000000  0.000000e+00
bigcom58         0.000000  0.000000e+00
bigcom62         0.000000  0.000000e+00
bigcom63         0.000000  0.000000e+00
bigcom64         0.000000  0.000000e+00
bigcom65         0.000000  0.000000e+00
bigcom66         0.000000  0.000000e+00
bigcom68         0.000000  0.000000e+00
bigcom69         0.000000  0.000000e+00
bigcom70         0.000000  0.000000e+00
bigcom71         0.000000  0.000000e+00
bigcom72         0.000000  0.000000e+00
bigcom77         0.000000  0.000000e+00
bigcom79         0.000000  0.000000e+00
bigcom80         0.000000  0.000000e+00
bigcom82         0.000000  0.000000e+00
bigcom83         0.000000  0.000000e+00
bigcom86         0.000000  0.000000e+00
bigcom87         0.000000  0.000000e+00
bigcom88         0.000000  0.000000e+00
bigcom90         0.000000  0.000000e+00
bigcom92         0.000000  0.000000e+00
bigcom94         0.000000  0.000000e+00
bigcom96         0.000000  0.000000e+00
bigcom98         0.000000  0.000000e+00
bigcom99         0.000000  0.000000e+00
bigcom100        0.000000  0.000000e+00
bigcom102        0.000000  0.000000e+00
bigcom103        0.000000  0.000000e+00
bigcom104        0.000000  0.000000e+00
bigcom107        0.000000  0.000000e+00
bigcom108        0.000000  0.000000e+00
bigcom109        0.000000  0.000000e+00
bigcom110        0.000000  0.000000e+00
bigcom125        0.000000  0.000000e+00
bigcom133        0.000000  0.000000e+00
bigcom141        0.000000  0.000000e+00
bigcom142        0.000000  0.000000e+00
bigcom143        0.000000  0.000000e+00
bigcom145        0.000000  0.000000e+00
bigcom158        0.000000  0.000000e+00
bigcom162        0.000000  0.000000e+00
bigcom177        0.000000  0.000000e+00
bigcom194        0.000000  0.000000e+00
bigcom208        0.000000  0.000000e+00
bigcom220        0.000000  0.000000e+00
bigcom227        0.000000  0.000000e+00
bigcom229        0.000000  0.000000e+00
bigcom247        0.000000  0.000000e+00
bigcom252        0.000000  0.000000e+00
bigcom255        0.000000  0.000000e+00
bigcom258        0.000000  0.000000e+00
bigcom266        0.000000  0.000000e+00
bigcom269        0.000000  0.000000e+00
bigcom273        0.000000  0.000000e+00
bigcom274        0.000000  0.000000e+00
bigcom276        0.000000  0.000000e+00
bigcom284        0.000000  0.000000e+00
bigcom290        0.000000  0.000000e+00
bigcom292        0.000000  0.000000e+00
bigcom294        0.000000  0.000000e+00
bigcom295        0.000000  0.000000e+00
bigcom296        0.000000  0.000000e+00
bigcom297        0.000000  0.000000e+00
bigcom302        0.000000  0.000000e+00
bigcom303        0.000000  0.000000e+00
bigcom307        0.000000  0.000000e+00
bigcom311        0.000000  0.000000e+00
bigcom313        0.000000  0.000000e+00
bigcom318        0.000000  0.000000e+00
bigcom326        0.000000  0.000000e+00
bigcom332        0.000000  0.000000e+00
bigcom340        0.000000  0.000000e+00
bigcom341        0.000000  0.000000e+00
bigcom345        0.000000  0.000000e+00
bigcom347        0.000000  0.000000e+00
bigcom360        0.000000  0.000000e+00
bigcom365        0.000000  0.000000e+00
bigcom366        0.000000  0.000000e+00
bigcom370        0.000000  0.000000e+00
bigcom387        0.000000  0.000000e+00
bigcom390        0.000000  0.000000e+00
bigcom398        0.000000  0.000000e+00
bigcom408        0.000000  0.000000e+00
bigcom417        0.000000  0.000000e+00
bigcom419        0.000000  0.000000e+00
bigcom424        0.000000  0.000000e+00
bigcom441        0.000000  0.000000e+00
bigcom445        0.000000  0.000000e+00
bigcom468        0.000000  0.000000e+00
spin_vertex      0.000000 -4.158741e+00
membership_s1    0.000000  0.000000e+00
membership_s3    0.000000  0.000000e+00
membership_s4    0.000000  0.000000e+00
membership_s5    0.000000  0.000000e+00
membership_s6    0.000000  0.000000e+00
membership_s7    0.000000  0.000000e+00
membership_s8    0.000000  0.000000e+00
membership_s9    0.000000  0.000000e+00
membership_s10   0.000000 -5.062758e-01
membership_s11   0.000000  0.000000e+00
membership_s12   0.000000  6.103176e+00
membership_s13   0.000000  0.000000e+00
membership_s14   0.000000  0.000000e+00
membership_s16   0.000000  9.727389e+00
membership_s17   0.000000  0.000000e+00
membership_s18   0.000000  0.000000e+00
membership_s19   0.000000  0.000000e+00
membership_s20   0.000000 -1.498379e+00
membership_s21   0.000000  1.983819e+00
membership_s22   0.000000  0.000000e+00
membership_s23   0.000000  0.000000e+00
membership_s24   0.000000  0.000000e+00
membership_s25   0.000000  0.000000e+00
membership_s26   0.000000  0.000000e+00
membership_s27   0.000000  0.000000e+00
membership_s28   0.000000  0.000000e+00
membership_s30   0.000000  0.000000e+00
membership_s31   0.000000  0.000000e+00
membership_s32   0.000000  0.000000e+00
membership_s33   0.000000 -5.003467e-01
membership_s34   0.000000  0.000000e+00
membership_s35   0.000000  0.000000e+00
membership_s36   0.000000  0.000000e+00
membership_s37   0.000000  0.000000e+00
membership_s38   0.000000 -1.041790e+00
adhesion         0.000000  4.606839e-04
cohesion         0.000000 -8.782725e-04
inner            0.000000  2.098877e-04
outer            0.000000  2.603228e-03
ioratio          0.000000  6.569604e+00
comsize          0.000000 -2.667491e-03
[1] "Dataset: high_CT Model GBM, run: 5 of 5 2015-06-08 11:40:35"
Iter   TrainDeviance   ValidDeviance   StepSize   Improve
     1        0.1720             nan     0.0100    0.0002
     2        0.1690             nan     0.0100    0.0002
     3        0.1628             nan     0.0100    0.0008
     4        0.1583             nan     0.0100    0.0002
     5        0.1552             nan     0.0100   -0.0001
     6        0.1525             nan     0.0100    0.0003
     7        0.1516             nan     0.0100   -0.0001
     8        0.1462             nan     0.0100   -0.0002
     9        0.1455             nan     0.0100    0.0002
    10        0.1409             nan     0.0100    0.0003
    20        0.1199             nan     0.0100   -0.0001
    40        0.0972             nan     0.0100    0.0000
    60        0.0841             nan     0.0100   -0.0001
    80        0.0702             nan     0.0100   -0.0000
   100        0.0618             nan     0.0100   -0.0001
   120        0.0546             nan     0.0100   -0.0001
   140        0.0501             nan     0.0100   -0.0000
   160        0.0453             nan     0.0100   -0.0001
   180        0.0410             nan     0.0100   -0.0000
   200        0.0374             nan     0.0100   -0.0001
   220        0.0339             nan     0.0100    0.0000
   240        0.0306             nan     0.0100   -0.0001
   260        0.0284             nan     0.0100   -0.0001
   280        0.0253             nan     0.0100    0.0000
   300        0.0234             nan     0.0100   -0.0000
   320        0.0213             nan     0.0100   -0.0001
   340        0.0201             nan     0.0100   -0.0000
   360        0.0185             nan     0.0100   -0.0000
   380        0.0175             nan     0.0100   -0.0001
   400        0.0163             nan     0.0100   -0.0001
   420        0.0153             nan     0.0100   -0.0000
   440        0.0145             nan     0.0100   -0.0001
   460        0.0136             nan     0.0100   -0.0001
   480        0.0129             nan     0.0100   -0.0000
   500        0.0123             nan     0.0100   -0.0000
   502        0.0123             nan     0.0100   -0.0001

[1] "GBM variable coefficients"
                            var      rel.inf
orbit56                 orbit56 7.721489e+00
membership_s12   membership_s12 6.158142e+00
upto_fifth           upto_fifth 5.759519e+00
walktrap_vertex walktrap_vertex 4.791386e+00
orbit11                 orbit11 4.710128e+00
inner                     inner 3.889142e+00
ratio5                   ratio5 3.692923e+00
comsize                 comsize 3.530450e+00
spin_vertex         spin_vertex 3.388816e+00
orbit50                 orbit50 2.914070e+00
graph0                   graph0 2.824166e+00
V2                           V2 2.698438e+00
graph19                 graph19 2.676635e+00
graph23                 graph23 2.440137e+00
orbit7                   orbit7 2.284319e+00
graph2                   graph2 1.984312e+00
graph5                   graph5 1.756761e+00
orbit9                   orbit9 1.645731e+00
orbit69                 orbit69 1.636412e+00
sixth                     sixth 1.486568e+00
orbit42                 orbit42 1.409858e+00
V1                           V1 1.367275e+00
orbit68                 orbit68 1.289706e+00
graph1                   graph1 1.277006e+00
graph27                 graph27 1.196883e+00
third                     third 1.127588e+00
constraint           constraint 1.100221e+00
fourth                   fourth 1.099407e+00
graph29                 graph29 9.224557e-01
orbit45                 orbit45 9.190096e-01
graph21                 graph21 8.591834e-01
orbit36                 orbit36 8.364145e-01
orbit54                 orbit54 8.222767e-01
graph20                 graph20 8.098478e-01
orbit52                 orbit52 7.633224e-01
graph25                 graph25 7.621049e-01
outer                     outer 6.796922e-01
trans                     trans 6.154251e-01
cohesion               cohesion 5.903533e-01
pagerank               pagerank 5.670190e-01
orbit35                 orbit35 5.616237e-01
upto_sixth           upto_sixth 5.558888e-01
graph11                 graph11 5.411640e-01
knn                         knn 4.940849e-01
orbit31                 orbit31 4.903376e-01
ratio6                   ratio6 4.700738e-01
graph16                 graph16 4.312140e-01
orbit51                 orbit51 4.206527e-01
ratio4                   ratio4 4.018622e-01
orbit33                 orbit33 3.755670e-01
bet                         bet 3.428928e-01
orbit38                 orbit38 3.346528e-01
orbit43                 orbit43 3.339457e-01
graph17                 graph17 3.107168e-01
adhesion               adhesion 3.002947e-01
orbit13                 orbit13 2.843917e-01
ecc                         ecc 2.826563e-01
orbit24                 orbit24 2.733605e-01
orbit61                 orbit61 2.532434e-01
orbit64                 orbit64 2.498255e-01
ioratio                 ioratio 2.498117e-01
graph12                 graph12 2.492688e-01
graph8                   graph8 2.232551e-01
bigcom33               bigcom33 2.203480e-01
ratio1                   ratio1 2.191382e-01
graph10                 graph10 2.057689e-01
orbit39                 orbit39 1.892951e-01
orbit22                 orbit22 1.873415e-01
orbit59                 orbit59 1.760504e-01
graph15                 graph15 1.684865e-01
ratio2                   ratio2 1.684695e-01
orbit49                 orbit49 1.580559e-01
bigcom2                 bigcom2 1.576866e-01
orbit2                   orbit2 1.455260e-01
orbit65                 orbit65 1.452986e-01
graph18                 graph18 1.387825e-01
orbit12                 orbit12 1.297455e-01
graph22                 graph22 1.288964e-01
orbit19                 orbit19 1.247218e-01
orbit18                 orbit18 1.200115e-01
membership_s16   membership_s16 1.191300e-01
orbit32                 orbit32 1.185224e-01
orbit46                 orbit46 9.871365e-02
graph6                   graph6 9.134670e-02
graph24                 graph24 8.996581e-02
graph4                   graph4 8.948990e-02
orbit6                   orbit6 8.522981e-02
graph13                 graph13 7.694309e-02
orbit62                 orbit62 7.431899e-02
orbit28                 orbit28 7.431816e-02
upto_fourth         upto_fourth 7.252726e-02
orbit23                 orbit23 6.733779e-02
orbit55                 orbit55 6.652445e-02
orbit47                 orbit47 6.339580e-02
hubscore               hubscore 6.287293e-02
orbit17                 orbit17 6.129026e-02
orbit25                 orbit25 5.481118e-02
graph7                   graph7 4.848262e-02
orbit30                 orbit30 4.784652e-02
orbit29                 orbit29 4.165836e-02
graph14                 graph14 4.157532e-02
orbit20                 orbit20 3.227359e-02
AP                           AP 3.225212e-02
orbit1                   orbit1 2.862180e-02
fifth                     fifth 2.534395e-02
graph3                   graph3 2.407028e-02
bigcom1                 bigcom1 2.364905e-02
orbit27                 orbit27 2.299574e-02
close                     close 1.777170e-02
second                   second 1.464937e-02
ratio3                   ratio3 1.200305e-02
orbit63                 orbit63 6.493585e-04
orbit16                 orbit16 2.161312e-04
orbit48                 orbit48 1.239869e-04
orbit58                 orbit58 7.803924e-05
graph9                   graph9 0.000000e+00
graph26                 graph26 0.000000e+00
graph28                 graph28 0.000000e+00
orbit0                   orbit0 0.000000e+00
orbit3                   orbit3 0.000000e+00
orbit4                   orbit4 0.000000e+00
orbit5                   orbit5 0.000000e+00
orbit8                   orbit8 0.000000e+00
orbit10                 orbit10 0.000000e+00
orbit14                 orbit14 0.000000e+00
orbit15                 orbit15 0.000000e+00
orbit21                 orbit21 0.000000e+00
orbit26                 orbit26 0.000000e+00
orbit34                 orbit34 0.000000e+00
orbit37                 orbit37 0.000000e+00
orbit40                 orbit40 0.000000e+00
orbit41                 orbit41 0.000000e+00
orbit44                 orbit44 0.000000e+00
orbit53                 orbit53 0.000000e+00
orbit57                 orbit57 0.000000e+00
orbit60                 orbit60 0.000000e+00
orbit66                 orbit66 0.000000e+00
orbit67                 orbit67 0.000000e+00
orbit70                 orbit70 0.000000e+00
orbit71                 orbit71 0.000000e+00
orbit72                 orbit72 0.000000e+00
eccrad                   eccrad 0.000000e+00
coreness               coreness 0.000000e+00
first                     first 0.000000e+00
selfinter             selfinter 0.000000e+00
evcent                   evcent 0.000000e+00
upto_second         upto_second 0.000000e+00
upto_third           upto_third 0.000000e+00
bigcom3                 bigcom3 0.000000e+00
bigcom4                 bigcom4 0.000000e+00
bigcom5                 bigcom5 0.000000e+00
bigcom6                 bigcom6 0.000000e+00
bigcom8                 bigcom8 0.000000e+00
bigcom9                 bigcom9 0.000000e+00
bigcom10               bigcom10 0.000000e+00
bigcom11               bigcom11 0.000000e+00
bigcom12               bigcom12 0.000000e+00
bigcom13               bigcom13 0.000000e+00
bigcom14               bigcom14 0.000000e+00
bigcom15               bigcom15 0.000000e+00
bigcom16               bigcom16 0.000000e+00
bigcom17               bigcom17 0.000000e+00
bigcom18               bigcom18 0.000000e+00
bigcom21               bigcom21 0.000000e+00
bigcom22               bigcom22 0.000000e+00
bigcom23               bigcom23 0.000000e+00
bigcom24               bigcom24 0.000000e+00
bigcom25               bigcom25 0.000000e+00
bigcom26               bigcom26 0.000000e+00
bigcom27               bigcom27 0.000000e+00
bigcom29               bigcom29 0.000000e+00
bigcom31               bigcom31 0.000000e+00
bigcom34               bigcom34 0.000000e+00
bigcom35               bigcom35 0.000000e+00
bigcom36               bigcom36 0.000000e+00
bigcom39               bigcom39 0.000000e+00
bigcom40               bigcom40 0.000000e+00
bigcom43               bigcom43 0.000000e+00
bigcom46               bigcom46 0.000000e+00
bigcom48               bigcom48 0.000000e+00
bigcom49               bigcom49 0.000000e+00
bigcom50               bigcom50 0.000000e+00
bigcom52               bigcom52 0.000000e+00
bigcom54               bigcom54 0.000000e+00
bigcom56               bigcom56 0.000000e+00
bigcom57               bigcom57 0.000000e+00
bigcom58               bigcom58 0.000000e+00
bigcom62               bigcom62 0.000000e+00
bigcom63               bigcom63 0.000000e+00
bigcom64               bigcom64 0.000000e+00
bigcom65               bigcom65 0.000000e+00
bigcom66               bigcom66 0.000000e+00
bigcom68               bigcom68 0.000000e+00
bigcom69               bigcom69 0.000000e+00
bigcom70               bigcom70 0.000000e+00
bigcom71               bigcom71 0.000000e+00
bigcom72               bigcom72 0.000000e+00
bigcom77               bigcom77 0.000000e+00
bigcom79               bigcom79 0.000000e+00
bigcom80               bigcom80 0.000000e+00
bigcom82               bigcom82 0.000000e+00
bigcom83               bigcom83 0.000000e+00
bigcom86               bigcom86 0.000000e+00
bigcom87               bigcom87 0.000000e+00
bigcom88               bigcom88 0.000000e+00
bigcom90               bigcom90 0.000000e+00
bigcom92               bigcom92 0.000000e+00
bigcom94               bigcom94 0.000000e+00
bigcom96               bigcom96 0.000000e+00
bigcom98               bigcom98 0.000000e+00
bigcom99               bigcom99 0.000000e+00
bigcom100             bigcom100 0.000000e+00
bigcom102             bigcom102 0.000000e+00
bigcom103             bigcom103 0.000000e+00
bigcom104             bigcom104 0.000000e+00
bigcom107             bigcom107 0.000000e+00
bigcom108             bigcom108 0.000000e+00
bigcom109             bigcom109 0.000000e+00
bigcom110             bigcom110 0.000000e+00
bigcom125             bigcom125 0.000000e+00
bigcom133             bigcom133 0.000000e+00
bigcom141             bigcom141 0.000000e+00
bigcom142             bigcom142 0.000000e+00
bigcom143             bigcom143 0.000000e+00
bigcom145             bigcom145 0.000000e+00
bigcom158             bigcom158 0.000000e+00
bigcom162             bigcom162 0.000000e+00
bigcom177             bigcom177 0.000000e+00
bigcom194             bigcom194 0.000000e+00
bigcom208             bigcom208 0.000000e+00
bigcom220             bigcom220 0.000000e+00
bigcom227             bigcom227 0.000000e+00
bigcom229             bigcom229 0.000000e+00
bigcom247             bigcom247 0.000000e+00
bigcom252             bigcom252 0.000000e+00
bigcom255             bigcom255 0.000000e+00
bigcom258             bigcom258 0.000000e+00
bigcom266             bigcom266 0.000000e+00
bigcom269             bigcom269 0.000000e+00
bigcom273             bigcom273 0.000000e+00
bigcom274             bigcom274 0.000000e+00
bigcom276             bigcom276 0.000000e+00
bigcom284             bigcom284 0.000000e+00
bigcom290             bigcom290 0.000000e+00
bigcom292             bigcom292 0.000000e+00
bigcom294             bigcom294 0.000000e+00
bigcom295             bigcom295 0.000000e+00
bigcom296             bigcom296 0.000000e+00
bigcom297             bigcom297 0.000000e+00
bigcom302             bigcom302 0.000000e+00
bigcom303             bigcom303 0.000000e+00
bigcom307             bigcom307 0.000000e+00
bigcom311             bigcom311 0.000000e+00
bigcom313             bigcom313 0.000000e+00
bigcom318             bigcom318 0.000000e+00
bigcom326             bigcom326 0.000000e+00
bigcom332             bigcom332 0.000000e+00
bigcom340             bigcom340 0.000000e+00
bigcom341             bigcom341 0.000000e+00
bigcom345             bigcom345 0.000000e+00
bigcom347             bigcom347 0.000000e+00
bigcom360             bigcom360 0.000000e+00
bigcom365             bigcom365 0.000000e+00
bigcom366             bigcom366 0.000000e+00
bigcom370             bigcom370 0.000000e+00
bigcom387             bigcom387 0.000000e+00
bigcom390             bigcom390 0.000000e+00
bigcom398             bigcom398 0.000000e+00
bigcom408             bigcom408 0.000000e+00
bigcom417             bigcom417 0.000000e+00
bigcom419             bigcom419 0.000000e+00
bigcom424             bigcom424 0.000000e+00
bigcom441             bigcom441 0.000000e+00
bigcom445             bigcom445 0.000000e+00
bigcom468             bigcom468 0.000000e+00
membership_s1     membership_s1 0.000000e+00
membership_s3     membership_s3 0.000000e+00
membership_s4     membership_s4 0.000000e+00
membership_s5     membership_s5 0.000000e+00
membership_s6     membership_s6 0.000000e+00
membership_s7     membership_s7 0.000000e+00
membership_s8     membership_s8 0.000000e+00
membership_s9     membership_s9 0.000000e+00
membership_s10   membership_s10 0.000000e+00
membership_s11   membership_s11 0.000000e+00
membership_s13   membership_s13 0.000000e+00
membership_s14   membership_s14 0.000000e+00
membership_s17   membership_s17 0.000000e+00
membership_s18   membership_s18 0.000000e+00
membership_s19   membership_s19 0.000000e+00
membership_s20   membership_s20 0.000000e+00
membership_s21   membership_s21 0.000000e+00
membership_s22   membership_s22 0.000000e+00
membership_s23   membership_s23 0.000000e+00
membership_s24   membership_s24 0.000000e+00
membership_s25   membership_s25 0.000000e+00
membership_s26   membership_s26 0.000000e+00
membership_s27   membership_s27 0.000000e+00
membership_s28   membership_s28 0.000000e+00
membership_s30   membership_s30 0.000000e+00
membership_s31   membership_s31 0.000000e+00
membership_s32   membership_s32 0.000000e+00
membership_s33   membership_s33 0.000000e+00
membership_s34   membership_s34 0.000000e+00
membership_s35   membership_s35 0.000000e+00
membership_s36   membership_s36 0.000000e+00
membership_s37   membership_s37 0.000000e+00
membership_s38   membership_s38 0.000000e+00
[1] "Dataset: high_CT Model RF, run: 5 of 5 2015-06-08 11:40:42"
     |      Out-of-bag   |
Tree |      MSE  %Var(y) |
   1 |  0.03571   204.08 |
   2 |   0.0364   207.99 |
   3 |   0.0372   212.59 |
   4 |  0.03311   189.22 |
   5 |  0.03112   177.80 |
   6 |  0.03156   180.34 |
   7 |  0.02952   168.69 |
   8 |  0.02445   139.72 |
   9 |  0.02452   140.11 |
  10 |  0.02389   136.54 |
  11 |   0.0238   135.99 |
  12 |  0.02199   125.68 |
  13 |  0.02251   128.63 |
  14 |  0.02166   123.79 |
  15 |  0.02274   129.93 |
  16 |  0.02311   132.05 |
  17 |  0.02327   132.97 |
  18 |  0.02178   124.47 |
  19 |  0.02146   122.62 |
  20 |   0.0202   115.41 |
  21 |  0.02033   116.15 |
  22 |   0.0208   118.88 |
  23 |  0.02062   117.83 |
  24 |  0.02074   118.49 |
  25 |  0.02053   117.29 |
  26 |  0.02023   115.62 |
  27 |  0.02061   117.76 |
  28 |   0.0205   117.17 |
  29 |  0.02002   114.42 |
  30 |  0.01965   112.29 |
  31 |  0.01937   110.66 |
  32 |  0.01933   110.48 |
  33 |  0.01937   110.70 |
  34 |  0.01912   109.27 |
  35 |  0.01935   110.56 |
  36 |  0.01934   110.53 |
  37 |  0.01883   107.61 |
  38 |  0.01833   104.73 |
  39 |  0.01845   105.45 |
  40 |  0.01847   105.54 |
  41 |  0.01847   105.53 |
  42 |  0.01847   105.54 |
  43 |  0.01839   105.06 |
  44 |  0.01833   104.76 |
  45 |  0.01824   104.21 |
  46 |  0.01815   103.71 |
  47 |  0.01818   103.89 |
  48 |  0.01819   103.96 |
  49 |  0.01834   104.80 |
  50 |  0.01824   104.26 |
  51 |  0.01821   104.04 |
  52 |  0.01823   104.18 |
  53 |  0.01823   104.19 |
  54 |  0.01812   103.54 |
  55 |  0.01802   102.95 |
  56 |  0.01811   103.51 |
  57 |  0.01798   102.74 |
  58 |  0.01781   101.74 |
  59 |  0.01786   102.06 |
  60 |  0.01787   102.10 |
  61 |  0.01785   101.99 |
  62 |  0.01778   101.57 |
  63 |  0.01782   101.84 |
  64 |  0.01788   102.17 |
  65 |  0.01795   102.56 |
  66 |   0.0179   102.27 |
  67 |  0.01792   102.41 |
  68 |  0.01781   101.76 |
  69 |  0.01787   102.14 |
  70 |  0.01787   102.11 |
  71 |  0.01784   101.97 |
  72 |  0.01782   101.85 |
  73 |  0.01781   101.79 |
  74 |  0.01794   102.50 |
  75 |  0.01794   102.51 |
  76 |  0.01801   102.92 |
  77 |  0.01804   103.09 |
  78 |  0.01803   103.04 |
  79 |  0.01808   103.34 |
  80 |  0.01815   103.73 |
  81 |  0.01808   103.33 |
  82 |  0.01801   102.94 |
  83 |  0.01809   103.36 |
  84 |  0.01805   103.17 |
  85 |  0.01807   103.28 |
  86 |  0.01806   103.21 |
  87 |  0.01803   103.05 |
  88 |   0.0181   103.42 |
  89 |  0.01815   103.72 |
  90 |  0.01816   103.80 |
  91 |  0.01794   102.51 |
  92 |  0.01784   101.93 |
  93 |  0.01783   101.91 |
  94 |  0.01791   102.36 |
  95 |  0.01788   102.18 |
  96 |  0.01792   102.37 |
  97 |  0.01788   102.18 |
  98 |  0.01788   102.15 |
  99 |  0.01783   101.91 |
 100 |  0.01784   101.93 |
[1] "Random Forest variable coefficients"
                      %IncMSE IncNodePurity
graph5           0.000000e+00  1.691355e-19
graph6           2.547771e-04  5.440866e-02
graph7           0.000000e+00  7.285839e-19
graph8           0.000000e+00  0.000000e+00
graph9           0.000000e+00  3.497203e-17
graph10          1.204819e-04  2.500000e-02
graph11          2.583333e-04  4.400253e-02
graph12          7.963101e-05  2.307559e-02
graph13          5.728395e-04  2.880952e-02
graph14          5.822538e-04  1.699428e-02
graph15          4.824181e-04  2.433333e-02
graph16          1.779000e-04  5.113095e-02
graph17          6.172840e-05  2.100000e-02
graph18          3.821656e-04  4.337500e-02
graph19          7.474923e-04  3.646597e-02
graph20          1.181679e-04  5.350649e-02
graph21          4.651163e-04  5.212121e-02
graph22          5.654762e-05  3.378788e-02
graph23          6.176897e-03  1.548203e-01
graph24          1.094861e-03  7.831005e-02
graph25          1.935203e-04  9.850000e-02
graph26          1.183432e-04  1.312500e-02
graph27          1.170207e-03  4.048342e-02
graph28          3.703704e-04  1.224331e-02
graph29          0.000000e+00  0.000000e+00
orbit0           1.772704e-04  3.826840e-02
orbit1           6.250000e-05  2.100000e-02
orbit2           2.272727e-04  2.307692e-02
orbit3           8.484848e-04  1.789954e-02
orbit4           0.000000e+00  1.903859e-17
orbit5           6.641380e-04  2.532828e-02
orbit6           0.000000e+00  9.714451e-19
orbit7           4.471747e-04  4.739496e-02
orbit8          -6.270196e-05  4.679813e-02
orbit9           0.000000e+00  1.990476e-02
orbit10          1.818182e-04  9.852500e-03
orbit11          6.734504e-04  8.686579e-02
orbit12          4.651163e-04  1.899821e-02
orbit13          4.690326e-04  8.371340e-02
orbit14          0.000000e+00  1.623701e-17
orbit15          6.329114e-04  2.202381e-02
orbit16          3.184713e-04  4.353002e-02
orbit17          1.234568e-04  4.761905e-02
orbit18          0.000000e+00  1.387779e-19
orbit19          0.000000e+00  3.469447e-20
orbit20          7.975460e-04  3.809524e-02
orbit21          0.000000e+00  1.747734e-18
orbit22          1.212121e-04  9.393571e-03
orbit23          1.333333e-04  2.307692e-02
orbit24          1.162791e-04  1.751496e-03
orbit25          0.000000e+00  2.775558e-19
orbit26          6.428519e-05  3.288889e-02
orbit27          0.000000e+00  1.181220e-02
orbit28          3.208252e-04  3.415305e-02
orbit29          0.000000e+00  1.596186e-02
orbit30          1.733516e-03  1.002843e-01
orbit31          1.233599e-03  1.097130e-02
orbit32          1.285136e-03  2.334057e-02
orbit33          3.571429e-04  4.445813e-02
orbit34          1.252679e-03  3.307976e-02
orbit35          6.713420e-04  2.039425e-02
orbit36          1.040773e-03  5.006375e-02
orbit37          0.000000e+00  1.695692e-17
orbit38          2.698585e-04  4.679158e-02
orbit39          2.165513e-04  8.531190e-03
orbit40          1.157797e-03  2.849497e-02
orbit41          0.000000e+00  8.239937e-20
orbit42          5.847953e-05  3.190476e-03
orbit43          0.000000e+00  1.692308e-02
orbit44          4.528444e-04  1.100513e-01
orbit45          3.036473e-05  1.904148e-01
orbit46          1.212121e-04  1.714286e-02
orbit47          0.000000e+00  2.668005e-17
orbit48          0.000000e+00  1.077263e-17
orbit49          2.292778e-04  1.202449e-01
orbit50          1.223253e-04  1.008553e-01
orbit51          3.067938e-04  4.500000e-02
orbit52          3.680982e-04  2.658051e-02
orbit53          6.022282e-05  3.725790e-02
orbit54          5.320812e-03  7.942083e-02
orbit55          2.233621e-04  1.497436e-02
orbit56          5.447872e-03  1.472583e-01
orbit57          0.000000e+00  1.734723e-17
orbit58          0.000000e+00  3.694961e-17
orbit59          0.000000e+00  1.446759e-17
orbit60          0.000000e+00  8.750000e-03
orbit61          1.201212e-04  3.434343e-02
orbit62          1.833239e-04  5.176407e-02
orbit63          6.488234e-04  6.902500e-02
orbit64          3.101936e-04  2.395951e-03
orbit65          8.433735e-04  3.425571e-02
orbit66          1.935484e-04  1.906977e-02
orbit67          2.103896e-03  1.970994e-02
orbit68          7.165679e-04  8.093476e-02
orbit69          1.683565e-03  5.485476e-02
orbit70          6.172840e-05  8.750000e-03
orbit71          1.234568e-04  3.111111e-02
orbit72          1.902577e-04  3.554211e-02
AP               0.000000e+00  0.000000e+00
bet              2.424242e-04  6.994517e-02
ecc              0.000000e+00  8.673617e-21
eccrad           0.000000e+00  0.000000e+00
close            0.000000e+00  1.290637e-02
constraint       8.470778e-04  1.088159e-01
coreness         0.000000e+00  7.395483e-02
knn              7.585531e-04  2.734127e-02
hubscore         1.751694e-05  3.633333e-02
pagerank         2.008539e-04  9.427974e-02
trans            1.214366e-03  5.700402e-02
first            0.000000e+00  2.181818e-02
second           0.000000e+00  4.013283e-17
third            8.046559e-04  9.727661e-02
fourth           6.745728e-04  1.120822e-01
fifth            1.212121e-04  5.530009e-02
sixth            1.837697e-03  1.691321e-01
selfinter        0.000000e+00  0.000000e+00
V1               2.591198e-04  2.408160e-02
V2               8.271182e-04  2.516334e-01
evcent           3.186663e-04  1.148443e-01
upto_second     -4.901961e-05  4.880952e-02
upto_third       0.000000e+00  3.866547e-02
upto_fourth      7.973418e-04  4.302682e-02
upto_fifth       1.698926e-03  2.357873e-01
upto_sixth       1.158828e-04  3.022302e-02
ratio1           2.424242e-04  2.250000e-02
ratio2          -1.246408e-04  1.732143e-02
ratio3           1.156069e-04  4.652650e-02
ratio4           7.349240e-04  4.413163e-02
ratio5           1.912671e-04  4.687405e-01
ratio6           1.628743e-03  2.356339e-01
walktrap_vertex  4.672948e-04  8.262156e-02
bigcom1          6.451613e-05  9.473684e-03
bigcom2          0.000000e+00  0.000000e+00
bigcom3          0.000000e+00  3.469447e-20
bigcom4          0.000000e+00  0.000000e+00
bigcom5          0.000000e+00  0.000000e+00
bigcom6          0.000000e+00  0.000000e+00
bigcom8          0.000000e+00  0.000000e+00
bigcom9          0.000000e+00  0.000000e+00
bigcom10         0.000000e+00  0.000000e+00
bigcom11         0.000000e+00  0.000000e+00
bigcom12         0.000000e+00  0.000000e+00
bigcom13         0.000000e+00  0.000000e+00
bigcom14         0.000000e+00  0.000000e+00
bigcom15         0.000000e+00  0.000000e+00
bigcom16         0.000000e+00  0.000000e+00
bigcom17         0.000000e+00  0.000000e+00
bigcom18         0.000000e+00  0.000000e+00
bigcom21         0.000000e+00  0.000000e+00
bigcom22         0.000000e+00  0.000000e+00
bigcom23         0.000000e+00  0.000000e+00
bigcom24         0.000000e+00  0.000000e+00
bigcom25         1.197605e-04  1.428571e-02
bigcom26         0.000000e+00  0.000000e+00
bigcom27         0.000000e+00  0.000000e+00
bigcom29         0.000000e+00  0.000000e+00
bigcom31         0.000000e+00  0.000000e+00
bigcom33         1.897436e-04  4.049851e-03
bigcom34         0.000000e+00  0.000000e+00
bigcom35         0.000000e+00  0.000000e+00
bigcom36         0.000000e+00  0.000000e+00
bigcom39         0.000000e+00  0.000000e+00
bigcom40         0.000000e+00  0.000000e+00
bigcom43         0.000000e+00  0.000000e+00
bigcom46         0.000000e+00  0.000000e+00
bigcom48         0.000000e+00  0.000000e+00
bigcom49         0.000000e+00  0.000000e+00
bigcom50         0.000000e+00  0.000000e+00
bigcom52         0.000000e+00  0.000000e+00
bigcom54         0.000000e+00  0.000000e+00
bigcom56         0.000000e+00  0.000000e+00
bigcom57         0.000000e+00  0.000000e+00
bigcom58         0.000000e+00  0.000000e+00
bigcom62         0.000000e+00  0.000000e+00
bigcom63         0.000000e+00  0.000000e+00
bigcom64         0.000000e+00  0.000000e+00
bigcom65         0.000000e+00  0.000000e+00
bigcom66         0.000000e+00  0.000000e+00
bigcom68         0.000000e+00  0.000000e+00
bigcom69         0.000000e+00  0.000000e+00
bigcom70         0.000000e+00  0.000000e+00
bigcom71         0.000000e+00  0.000000e+00
bigcom72         0.000000e+00  0.000000e+00
bigcom77         0.000000e+00  0.000000e+00
bigcom79         0.000000e+00  0.000000e+00
bigcom80         0.000000e+00  1.387779e-19
bigcom82         0.000000e+00  0.000000e+00
bigcom83         0.000000e+00  0.000000e+00
bigcom86         0.000000e+00  0.000000e+00
bigcom87         0.000000e+00  0.000000e+00
bigcom88         0.000000e+00  0.000000e+00
bigcom90         0.000000e+00  0.000000e+00
bigcom92         0.000000e+00  0.000000e+00
bigcom94         0.000000e+00  0.000000e+00
bigcom96         0.000000e+00  0.000000e+00
bigcom98         0.000000e+00  0.000000e+00
bigcom99         0.000000e+00  0.000000e+00
bigcom100        0.000000e+00  0.000000e+00
bigcom102        0.000000e+00  0.000000e+00
bigcom103        0.000000e+00  0.000000e+00
bigcom104        0.000000e+00  0.000000e+00
bigcom107        0.000000e+00  0.000000e+00
bigcom108        0.000000e+00  0.000000e+00
bigcom109        0.000000e+00  0.000000e+00
bigcom110        0.000000e+00  0.000000e+00
bigcom125        0.000000e+00  0.000000e+00
bigcom133        0.000000e+00  0.000000e+00
bigcom141        0.000000e+00  0.000000e+00
bigcom142        0.000000e+00  0.000000e+00
bigcom143        0.000000e+00  0.000000e+00
bigcom145        0.000000e+00  0.000000e+00
bigcom158        0.000000e+00  0.000000e+00
bigcom162        0.000000e+00  0.000000e+00
bigcom177        0.000000e+00  0.000000e+00
bigcom194        0.000000e+00  0.000000e+00
bigcom208        0.000000e+00  0.000000e+00
bigcom220        0.000000e+00  0.000000e+00
bigcom227        0.000000e+00  0.000000e+00
bigcom229        0.000000e+00  0.000000e+00
bigcom247        0.000000e+00  0.000000e+00
bigcom252        0.000000e+00  0.000000e+00
bigcom255        0.000000e+00  0.000000e+00
bigcom258        0.000000e+00  0.000000e+00
bigcom266        0.000000e+00  0.000000e+00
bigcom269        0.000000e+00  0.000000e+00
bigcom273        0.000000e+00  0.000000e+00
bigcom274        0.000000e+00  0.000000e+00
bigcom276        0.000000e+00  0.000000e+00
bigcom284        0.000000e+00  0.000000e+00
bigcom290        0.000000e+00  0.000000e+00
bigcom292        0.000000e+00  0.000000e+00
bigcom294        0.000000e+00  0.000000e+00
bigcom295        0.000000e+00  0.000000e+00
bigcom296        0.000000e+00  0.000000e+00
bigcom297        0.000000e+00  0.000000e+00
bigcom302        0.000000e+00  0.000000e+00
bigcom303        0.000000e+00  0.000000e+00
bigcom307        0.000000e+00  0.000000e+00
bigcom311        0.000000e+00  0.000000e+00
bigcom313        0.000000e+00  0.000000e+00
bigcom318        0.000000e+00  0.000000e+00
bigcom326        0.000000e+00  0.000000e+00
bigcom332        0.000000e+00  0.000000e+00
bigcom340        0.000000e+00  0.000000e+00
bigcom341        0.000000e+00  0.000000e+00
bigcom345        0.000000e+00  0.000000e+00
bigcom347        0.000000e+00  0.000000e+00
bigcom360        0.000000e+00  0.000000e+00
bigcom365        0.000000e+00  0.000000e+00
bigcom366        0.000000e+00  0.000000e+00
bigcom370        0.000000e+00  0.000000e+00
bigcom387        0.000000e+00  0.000000e+00
bigcom390        0.000000e+00  0.000000e+00
bigcom398        0.000000e+00  0.000000e+00
bigcom408        0.000000e+00  0.000000e+00
bigcom417        0.000000e+00  0.000000e+00
bigcom419        0.000000e+00  0.000000e+00
bigcom424        0.000000e+00  0.000000e+00
bigcom441        0.000000e+00  0.000000e+00
bigcom445        0.000000e+00  0.000000e+00
bigcom468        0.000000e+00  0.000000e+00
spin_vertex      1.368807e-03  1.133530e-01
membership_s1    0.000000e+00  0.000000e+00
membership_s3    0.000000e+00  0.000000e+00
membership_s4    0.000000e+00  0.000000e+00
membership_s5    0.000000e+00  0.000000e+00
membership_s6    0.000000e+00  0.000000e+00
membership_s7    0.000000e+00  0.000000e+00
membership_s8    0.000000e+00  0.000000e+00
membership_s9    0.000000e+00  0.000000e+00
membership_s10   0.000000e+00  0.000000e+00
membership_s11   0.000000e+00  3.469447e-20
membership_s12   2.613448e-03  2.772984e-01
membership_s13   0.000000e+00  0.000000e+00
membership_s14   0.000000e+00  0.000000e+00
membership_s16   6.180874e-04  1.242210e-02
membership_s17   0.000000e+00  0.000000e+00
membership_s18   0.000000e+00  1.387779e-19
membership_s19   0.000000e+00  0.000000e+00
membership_s20   0.000000e+00  0.000000e+00
membership_s21  -1.583918e-04  1.850501e-02
membership_s22   0.000000e+00  0.000000e+00
membership_s23   0.000000e+00  0.000000e+00
membership_s24   0.000000e+00  0.000000e+00
membership_s25   0.000000e+00  0.000000e+00
membership_s26   0.000000e+00  0.000000e+00
membership_s27   0.000000e+00  0.000000e+00
membership_s28   0.000000e+00  0.000000e+00
membership_s30   0.000000e+00  0.000000e+00
membership_s31   0.000000e+00  0.000000e+00
membership_s32   0.000000e+00  0.000000e+00
membership_s33   0.000000e+00  0.000000e+00
membership_s34   0.000000e+00  0.000000e+00
membership_s35   0.000000e+00  0.000000e+00
membership_s36   0.000000e+00  0.000000e+00
membership_s37   0.000000e+00  0.000000e+00
membership_s38   0.000000e+00  3.469447e-20
adhesion         1.305230e-03  2.182610e-02
cohesion         3.765066e-03  7.527400e-02
inner            9.423445e-04  2.986106e-01
outer            5.920133e-04  5.370762e-02
ioratio          1.557983e-03  8.286739e-02
comsize          1.663767e-03  8.231576e-02
[1] "Dataset: high_CT Model GLM, run: 5 of 5 2015-06-08 11:40:44"
[1] "glmnet variable coefficients"
                     [,1]          [,2]
(Intercept)     -4.009603 -7.881173e+03
graph0           0.000000 -3.472566e-03
graph1           0.000000 -2.412432e-05
graph2           0.000000  1.957664e-03
graph3           0.000000  0.000000e+00
graph4           0.000000 -3.967428e-07
graph5           0.000000  0.000000e+00
graph6           0.000000  0.000000e+00
graph7           0.000000  0.000000e+00
graph8           0.000000  0.000000e+00
graph9           0.000000  0.000000e+00
graph10          0.000000  0.000000e+00
graph11          0.000000 -5.468794e-11
graph12          0.000000  0.000000e+00
graph13          0.000000  0.000000e+00
graph14          0.000000  0.000000e+00
graph15          0.000000  0.000000e+00
graph16          0.000000  0.000000e+00
graph17          0.000000  0.000000e+00
graph18          0.000000 -5.730099e-06
graph19          0.000000  0.000000e+00
graph20          0.000000 -9.545456e-07
graph21          0.000000  0.000000e+00
graph22          0.000000  0.000000e+00
graph23          0.000000  0.000000e+00
graph24          0.000000  0.000000e+00
graph25          0.000000 -4.872037e-07
graph26          0.000000  0.000000e+00
graph27          0.000000  0.000000e+00
graph28          0.000000  0.000000e+00
graph29          0.000000  0.000000e+00
orbit0           0.000000 -3.058246e-03
orbit1           0.000000  7.130218e-05
orbit2           0.000000 -5.990002e-05
orbit3           0.000000  1.991030e-03
orbit4           0.000000  4.753464e-06
orbit5           0.000000  0.000000e+00
orbit6           0.000000 -1.000033e-05
orbit7           0.000000 -5.806672e-08
orbit8           0.000000  0.000000e+00
orbit9           0.000000  0.000000e+00
orbit10          0.000000  0.000000e+00
orbit11          0.000000  0.000000e+00
orbit12          0.000000 -8.761073e-05
orbit13          0.000000  0.000000e+00
orbit14          0.000000  0.000000e+00
orbit15          0.000000 -7.315062e-08
orbit16          0.000000  0.000000e+00
orbit17          0.000000  0.000000e+00
orbit18          0.000000  1.453936e-07
orbit19          0.000000  0.000000e+00
orbit20          0.000000 -4.921236e-08
orbit21          0.000000  0.000000e+00
orbit22          0.000000 -1.765606e-07
orbit23          0.000000  0.000000e+00
orbit24          0.000000 -2.404213e-06
orbit25          0.000000  0.000000e+00
orbit26          0.000000  0.000000e+00
orbit27          0.000000  3.377292e-05
orbit28          0.000000  0.000000e+00
orbit29          0.000000  3.964266e-07
orbit30          0.000000  0.000000e+00
orbit31          0.000000 -2.315577e-06
orbit32          0.000000 -5.640611e-14
orbit33          0.000000  0.000000e+00
orbit34          0.000000  0.000000e+00
orbit35          0.000000  2.362084e-06
orbit36          0.000000  0.000000e+00
orbit37          0.000000 -9.917807e-07
orbit38          0.000000  0.000000e+00
orbit39          0.000000  0.000000e+00
orbit40          0.000000 -1.222752e-06
orbit41          0.000000  0.000000e+00
orbit42          0.000000  0.000000e+00
orbit43          0.000000 -6.254774e-05
orbit44          0.000000  0.000000e+00
orbit45          0.000000 -7.930024e-05
orbit46          0.000000 -2.674165e-05
orbit47          0.000000  0.000000e+00
orbit48          0.000000  0.000000e+00
orbit49          0.000000 -3.854036e-05
orbit50          0.000000  0.000000e+00
orbit51          0.000000  0.000000e+00
orbit52          0.000000  0.000000e+00
orbit53          0.000000  0.000000e+00
orbit54          0.000000 -1.561107e-05
orbit55          0.000000  0.000000e+00
orbit56          0.000000 -1.504010e-03
orbit57          0.000000  0.000000e+00
orbit58          0.000000  0.000000e+00
orbit59          0.000000  0.000000e+00
orbit60          0.000000  0.000000e+00
orbit61          0.000000  0.000000e+00
orbit62          0.000000 -1.033874e-03
orbit63          0.000000 -2.116615e-07
orbit64          0.000000  0.000000e+00
orbit65          0.000000  0.000000e+00
orbit66          0.000000  0.000000e+00
orbit67          0.000000  0.000000e+00
orbit68          0.000000  0.000000e+00
orbit69          0.000000  0.000000e+00
orbit70          0.000000 -7.223580e-06
orbit71          0.000000  0.000000e+00
orbit72          0.000000  0.000000e+00
AP               0.000000 -3.723014e+00
bet              0.000000 -2.487508e-07
ecc              0.000000 -7.765949e-01
eccrad           0.000000 -5.382606e+00
close            0.000000  0.000000e+00
constraint       0.000000 -2.791654e+02
coreness         0.000000 -1.124133e+00
knn              0.000000  0.000000e+00
hubscore         0.000000  0.000000e+00
pagerank         0.000000  0.000000e+00
trans            0.000000  0.000000e+00
first            0.000000 -3.292984e-03
second           0.000000  0.000000e+00
third            0.000000  0.000000e+00
fourth           0.000000  0.000000e+00
fifth            0.000000  1.030716e-03
sixth            0.000000  1.096313e-01
selfinter        0.000000  3.322541e-01
V1               0.000000 -2.204597e+00
V2               0.000000 -1.320651e+02
evcent           0.000000  0.000000e+00
upto_second      0.000000  0.000000e+00
upto_third       0.000000  0.000000e+00
upto_fourth      0.000000 -1.182772e-03
upto_fifth       0.000000 -5.912738e-02
upto_sixth       0.000000  7.765153e-01
ratio1           0.000000 -1.328765e-02
ratio2           0.000000 -6.420019e-01
ratio3           0.000000  6.613770e+00
ratio4           0.000000 -2.205418e+01
ratio5           0.000000 -1.264553e+02
ratio6           0.000000 -4.115644e+00
walktrap_vertex  0.000000  1.248762e+01
bigcom1          0.000000  5.250261e+00
bigcom2          0.000000 -1.017260e+00
bigcom3          0.000000 -1.670838e+00
bigcom4          0.000000 -2.867924e+00
bigcom5          0.000000  0.000000e+00
bigcom6          0.000000 -5.471355e-01
bigcom8          0.000000  0.000000e+00
bigcom9          0.000000  0.000000e+00
bigcom10         0.000000  0.000000e+00
bigcom11         0.000000  0.000000e+00
bigcom12         0.000000  0.000000e+00
bigcom13         0.000000  0.000000e+00
bigcom14         0.000000  0.000000e+00
bigcom15         0.000000  0.000000e+00
bigcom16         0.000000  0.000000e+00
bigcom17         0.000000  0.000000e+00
bigcom18         0.000000  0.000000e+00
bigcom21         0.000000  0.000000e+00
bigcom22         0.000000  0.000000e+00
bigcom23         0.000000 -3.493924e+00
bigcom24         0.000000  0.000000e+00
bigcom25         0.000000 -7.249382e+00
bigcom26         0.000000  0.000000e+00
bigcom27         0.000000  0.000000e+00
bigcom29         0.000000  0.000000e+00
bigcom31         0.000000  0.000000e+00
bigcom33         0.000000  5.610123e+00
bigcom34         0.000000 -2.615427e+00
bigcom35         0.000000  0.000000e+00
bigcom36         0.000000  0.000000e+00
bigcom39         0.000000  0.000000e+00
bigcom40         0.000000  0.000000e+00
bigcom43         0.000000  0.000000e+00
bigcom46         0.000000  0.000000e+00
bigcom48         0.000000 -1.853698e+00
bigcom49         0.000000  0.000000e+00
bigcom50         0.000000  0.000000e+00
bigcom52         0.000000  0.000000e+00
bigcom54         0.000000  0.000000e+00
bigcom56         0.000000  0.000000e+00
bigcom57         0.000000  0.000000e+00
bigcom58         0.000000  0.000000e+00
bigcom62         0.000000  0.000000e+00
bigcom63         0.000000  0.000000e+00
bigcom64         0.000000  0.000000e+00
bigcom65         0.000000  0.000000e+00
bigcom66         0.000000  0.000000e+00
bigcom68         0.000000  0.000000e+00
bigcom69         0.000000  0.000000e+00
bigcom70         0.000000  0.000000e+00
bigcom71         0.000000  0.000000e+00
bigcom72         0.000000  0.000000e+00
bigcom77         0.000000  0.000000e+00
bigcom79         0.000000  0.000000e+00
bigcom80         0.000000  0.000000e+00
bigcom82         0.000000  0.000000e+00
bigcom83         0.000000  0.000000e+00
bigcom86         0.000000  0.000000e+00
bigcom87         0.000000  0.000000e+00
bigcom88         0.000000 -7.143865e-01
bigcom90         0.000000  0.000000e+00
bigcom92         0.000000  0.000000e+00
bigcom94         0.000000  0.000000e+00
bigcom96         0.000000  0.000000e+00
bigcom98         0.000000  0.000000e+00
bigcom99         0.000000  0.000000e+00
bigcom100        0.000000  0.000000e+00
bigcom102        0.000000  0.000000e+00
bigcom103        0.000000  0.000000e+00
bigcom104        0.000000  0.000000e+00
bigcom107        0.000000  0.000000e+00
bigcom108        0.000000  0.000000e+00
bigcom109        0.000000  0.000000e+00
bigcom110        0.000000  0.000000e+00
bigcom125        0.000000  0.000000e+00
bigcom133        0.000000  0.000000e+00
bigcom141        0.000000  0.000000e+00
bigcom142        0.000000  0.000000e+00
bigcom143        0.000000  0.000000e+00
bigcom145        0.000000  0.000000e+00
bigcom158        0.000000  0.000000e+00
bigcom162        0.000000  0.000000e+00
bigcom177        0.000000  0.000000e+00
bigcom194        0.000000  0.000000e+00
bigcom208        0.000000  0.000000e+00
bigcom220        0.000000  0.000000e+00
bigcom227        0.000000  0.000000e+00
bigcom229        0.000000  0.000000e+00
bigcom247        0.000000  0.000000e+00
bigcom252        0.000000  0.000000e+00
bigcom255        0.000000  0.000000e+00
bigcom258        0.000000  0.000000e+00
bigcom266        0.000000  0.000000e+00
bigcom269        0.000000  0.000000e+00
bigcom273        0.000000  0.000000e+00
bigcom274        0.000000  0.000000e+00
bigcom276        0.000000  0.000000e+00
bigcom284        0.000000  0.000000e+00
bigcom290        0.000000  0.000000e+00
bigcom292        0.000000  0.000000e+00
bigcom294        0.000000  0.000000e+00
bigcom295        0.000000  0.000000e+00
bigcom296        0.000000  0.000000e+00
bigcom297        0.000000  0.000000e+00
bigcom302        0.000000  0.000000e+00
bigcom303        0.000000  0.000000e+00
bigcom307        0.000000  0.000000e+00
bigcom311        0.000000  0.000000e+00
bigcom313        0.000000  0.000000e+00
bigcom318        0.000000  0.000000e+00
bigcom326        0.000000  0.000000e+00
bigcom332        0.000000  0.000000e+00
bigcom340        0.000000  0.000000e+00
bigcom341        0.000000  0.000000e+00
bigcom345        0.000000  0.000000e+00
bigcom347        0.000000  0.000000e+00
bigcom360        0.000000  0.000000e+00
bigcom365        0.000000  0.000000e+00
bigcom366        0.000000  0.000000e+00
bigcom370        0.000000  0.000000e+00
bigcom387        0.000000  0.000000e+00
bigcom390        0.000000  0.000000e+00
bigcom398        0.000000  0.000000e+00
bigcom408        0.000000  0.000000e+00
bigcom417        0.000000  0.000000e+00
bigcom419        0.000000  0.000000e+00
bigcom424        0.000000  0.000000e+00
bigcom441        0.000000  0.000000e+00
bigcom445        0.000000  0.000000e+00
bigcom468        0.000000  0.000000e+00
spin_vertex      0.000000 -6.980814e-01
membership_s1    0.000000  0.000000e+00
membership_s3    0.000000  0.000000e+00
membership_s4    0.000000  0.000000e+00
membership_s5    0.000000  0.000000e+00
membership_s6    0.000000  0.000000e+00
membership_s7    0.000000  0.000000e+00
membership_s8    0.000000 -6.955162e-01
membership_s9    0.000000  0.000000e+00
membership_s10   0.000000  0.000000e+00
membership_s11   0.000000 -2.606564e+00
membership_s12   0.000000  6.113561e+00
membership_s13   0.000000  0.000000e+00
membership_s14   0.000000  0.000000e+00
membership_s16   0.000000  5.701566e+00
membership_s17   0.000000  0.000000e+00
membership_s18   0.000000  0.000000e+00
membership_s19   0.000000  0.000000e+00
membership_s20   0.000000 -2.360118e+00
membership_s21   0.000000  1.603722e+00
membership_s22   0.000000  0.000000e+00
membership_s23   0.000000  0.000000e+00
membership_s24   0.000000  0.000000e+00
membership_s25   0.000000  0.000000e+00
membership_s26   0.000000  0.000000e+00
membership_s27   0.000000  0.000000e+00
membership_s28   0.000000  0.000000e+00
membership_s30   0.000000  0.000000e+00
membership_s31   0.000000 -2.278164e-01
membership_s32   0.000000  0.000000e+00
membership_s33   0.000000  0.000000e+00
membership_s34   0.000000  0.000000e+00
membership_s35   0.000000  0.000000e+00
membership_s36   0.000000  0.000000e+00
membership_s37   0.000000  0.000000e+00
membership_s38   0.000000  0.000000e+00
adhesion         0.000000  9.902832e-05
cohesion         0.000000 -1.885420e-04
inner            0.000000  1.451322e-03
outer            0.000000  5.977089e-04
ioratio          0.000000  0.000000e+00
comsize          0.000000  2.233544e-03
[1] "Dataset: high_CT Model GBM, refit model on training data 2015-06-08 11:40:48"
Iter   TrainDeviance   ValidDeviance   StepSize   Improve
     1        0.1819             nan     0.0100   -0.0003
     2        0.1782             nan     0.0100    0.0001
     3        0.1747             nan     0.0100   -0.0002
     4        0.1677             nan     0.0100   -0.0002
     5        0.1645             nan     0.0100   -0.0002
     6        0.1628             nan     0.0100    0.0000
     7        0.1603             nan     0.0100   -0.0001
     8        0.1587             nan     0.0100   -0.0001
     9        0.1577             nan     0.0100    0.0003
    10        0.1564             nan     0.0100   -0.0002
    20        0.1369             nan     0.0100    0.0009
    40        0.1114             nan     0.0100   -0.0000
    60        0.0960             nan     0.0100   -0.0001
    80        0.0844             nan     0.0100    0.0000
   100        0.0757             nan     0.0100   -0.0000
   120        0.0673             nan     0.0100   -0.0000
   140        0.0611             nan     0.0100   -0.0000
   160        0.0561             nan     0.0100   -0.0001
   180        0.0513             nan     0.0100   -0.0000
   200        0.0465             nan     0.0100   -0.0000
   220        0.0428             nan     0.0100   -0.0001
   240        0.0399             nan     0.0100   -0.0000
   260        0.0373             nan     0.0100    0.0000
   280        0.0348             nan     0.0100   -0.0000
   300        0.0323             nan     0.0100   -0.0000
   320        0.0300             nan     0.0100   -0.0000
   340        0.0285             nan     0.0100    0.0000
   360        0.0269             nan     0.0100   -0.0001
   380        0.0251             nan     0.0100   -0.0000
   400        0.0237             nan     0.0100   -0.0001
   420        0.0220             nan     0.0100   -0.0000
   440        0.0208             nan     0.0100   -0.0000
   460        0.0200             nan     0.0100   -0.0001
   480        0.0188             nan     0.0100    0.0000
   500        0.0178             nan     0.0100    0.0000
   502        0.0177             nan     0.0100   -0.0000

[1] "GBM variable coefficients"
                            var    rel.inf
spin_vertex         spin_vertex 5.47733739
outer                     outer 5.25102531
membership_s12   membership_s12 4.41552825
graph19                 graph19 4.20400329
walktrap_vertex walktrap_vertex 3.95148046
membership_s16   membership_s16 3.46693380
orbit50                 orbit50 3.35619092
ratio5                   ratio5 3.22242598
upto_fifth           upto_fifth 3.03198925
orbit56                 orbit56 2.88530637
graph23                 graph23 2.38255083
orbit9                   orbit9 2.02367955
graph0                   graph0 1.86112302
comsize                 comsize 1.69228047
orbit37                 orbit37 1.68549980
V1                           V1 1.66774024
orbit11                 orbit11 1.60286990
graph5                   graph5 1.60146706
graph11                 graph11 1.59079292
graph21                 graph21 1.56778053
V2                           V2 1.52420006
orbit26                 orbit26 1.40768807
orbit35                 orbit35 1.30563482
graph1                   graph1 1.24988656
adhesion               adhesion 1.21336526
inner                     inner 1.18125674
graph27                 graph27 1.17398802
cohesion               cohesion 1.16476125
orbit42                 orbit42 1.13778161
graph4                   graph4 1.12866900
graph12                 graph12 1.11330740
pagerank               pagerank 1.02309154
fourth                   fourth 1.01597650
ratio2                   ratio2 1.01118905
graph13                 graph13 0.97744403
orbit62                 orbit62 0.88816344
orbit25                 orbit25 0.85936275
graph2                   graph2 0.85392490
graph7                   graph7 0.81515311
graph16                 graph16 0.79345716
orbit54                 orbit54 0.79025790
orbit36                 orbit36 0.75147392
third                     third 0.73623878
graph25                 graph25 0.66516452
orbit39                 orbit39 0.65644180
hubscore               hubscore 0.62774968
sixth                     sixth 0.62718301
graph29                 graph29 0.62616352
orbit47                 orbit47 0.60452336
graph18                 graph18 0.53630112
graph20                 graph20 0.51539031
bigcom33               bigcom33 0.50407235
orbit27                 orbit27 0.49990670
orbit38                 orbit38 0.49834133
orbit52                 orbit52 0.49465965
orbit45                 orbit45 0.48093252
ratio4                   ratio4 0.48047192
ioratio                 ioratio 0.45390835
orbit69                 orbit69 0.44080262
ratio1                   ratio1 0.43363027
bet                         bet 0.40672518
graph3                   graph3 0.39943658
graph15                 graph15 0.36346019
constraint           constraint 0.34521908
trans                     trans 0.32414052
orbit6                   orbit6 0.31558366
orbit68                 orbit68 0.31118207
knn                         knn 0.30334169
orbit1                   orbit1 0.30073640
orbit59                 orbit59 0.29123166
orbit23                 orbit23 0.28206703
graph10                 graph10 0.26793007
orbit19                 orbit19 0.26670149
graph22                 graph22 0.26314312
graph14                 graph14 0.25991324
orbit2                   orbit2 0.25983047
orbit24                 orbit24 0.24719269
evcent                   evcent 0.24141809
orbit51                 orbit51 0.23295166
orbit40                 orbit40 0.21681223
graph9                   graph9 0.20543042
graph8                   graph8 0.20471918
fifth                     fifth 0.18518629
AP                           AP 0.17791022
coreness               coreness 0.17667851
orbit43                 orbit43 0.17159633
orbit41                 orbit41 0.17099380
upto_fourth         upto_fourth 0.15683648
bigcom25               bigcom25 0.15455110
orbit15                 orbit15 0.15380652
orbit31                 orbit31 0.13750317
orbit61                 orbit61 0.13723403
orbit30                 orbit30 0.13310383
orbit32                 orbit32 0.13271406
orbit7                   orbit7 0.13125569
orbit33                 orbit33 0.12594308
orbit55                 orbit55 0.11509740
graph6                   graph6 0.10942818
orbit12                 orbit12 0.10903755
ratio6                   ratio6 0.10252830
orbit10                 orbit10 0.08577669
graph17                 graph17 0.08205497
close                     close 0.07576992
orbit4                   orbit4 0.07398606
orbit48                 orbit48 0.07205045
graph26                 graph26 0.06673126
orbit28                 orbit28 0.06616188
orbit63                 orbit63 0.06368796
upto_sixth           upto_sixth 0.06368463
orbit49                 orbit49 0.05833188
orbit13                 orbit13 0.05457499
orbit16                 orbit16 0.04661981
orbit46                 orbit46 0.02725454
orbit44                 orbit44 0.02401536
bigcom2                 bigcom2 0.01585018
orbit18                 orbit18 0.01124103
ratio3                   ratio3 0.01118364
upto_second         upto_second 0.01053324
graph24                 graph24 0.00000000
graph28                 graph28 0.00000000
orbit0                   orbit0 0.00000000
orbit3                   orbit3 0.00000000
orbit5                   orbit5 0.00000000
orbit8                   orbit8 0.00000000
orbit14                 orbit14 0.00000000
orbit17                 orbit17 0.00000000
orbit20                 orbit20 0.00000000
orbit21                 orbit21 0.00000000
orbit22                 orbit22 0.00000000
orbit29                 orbit29 0.00000000
orbit34                 orbit34 0.00000000
orbit53                 orbit53 0.00000000
orbit57                 orbit57 0.00000000
orbit58                 orbit58 0.00000000
orbit60                 orbit60 0.00000000
orbit64                 orbit64 0.00000000
orbit65                 orbit65 0.00000000
orbit66                 orbit66 0.00000000
orbit67                 orbit67 0.00000000
orbit70                 orbit70 0.00000000
orbit71                 orbit71 0.00000000
orbit72                 orbit72 0.00000000
ecc                         ecc 0.00000000
eccrad                   eccrad 0.00000000
first                     first 0.00000000
second                   second 0.00000000
selfinter             selfinter 0.00000000
upto_third           upto_third 0.00000000
bigcom1                 bigcom1 0.00000000
bigcom3                 bigcom3 0.00000000
bigcom4                 bigcom4 0.00000000
bigcom5                 bigcom5 0.00000000
bigcom6                 bigcom6 0.00000000
bigcom8                 bigcom8 0.00000000
bigcom9                 bigcom9 0.00000000
bigcom10               bigcom10 0.00000000
bigcom11               bigcom11 0.00000000
bigcom12               bigcom12 0.00000000
bigcom13               bigcom13 0.00000000
bigcom14               bigcom14 0.00000000
bigcom15               bigcom15 0.00000000
bigcom16               bigcom16 0.00000000
bigcom17               bigcom17 0.00000000
bigcom18               bigcom18 0.00000000
bigcom21               bigcom21 0.00000000
bigcom22               bigcom22 0.00000000
bigcom23               bigcom23 0.00000000
bigcom24               bigcom24 0.00000000
bigcom26               bigcom26 0.00000000
bigcom27               bigcom27 0.00000000
bigcom29               bigcom29 0.00000000
bigcom31               bigcom31 0.00000000
bigcom34               bigcom34 0.00000000
bigcom35               bigcom35 0.00000000
bigcom36               bigcom36 0.00000000
bigcom39               bigcom39 0.00000000
bigcom40               bigcom40 0.00000000
bigcom43               bigcom43 0.00000000
bigcom46               bigcom46 0.00000000
bigcom48               bigcom48 0.00000000
bigcom49               bigcom49 0.00000000
bigcom50               bigcom50 0.00000000
bigcom52               bigcom52 0.00000000
bigcom54               bigcom54 0.00000000
bigcom56               bigcom56 0.00000000
bigcom57               bigcom57 0.00000000
bigcom58               bigcom58 0.00000000
bigcom62               bigcom62 0.00000000
bigcom63               bigcom63 0.00000000
bigcom64               bigcom64 0.00000000
bigcom65               bigcom65 0.00000000
bigcom66               bigcom66 0.00000000
bigcom68               bigcom68 0.00000000
bigcom69               bigcom69 0.00000000
bigcom70               bigcom70 0.00000000
bigcom71               bigcom71 0.00000000
bigcom72               bigcom72 0.00000000
bigcom77               bigcom77 0.00000000
bigcom79               bigcom79 0.00000000
bigcom80               bigcom80 0.00000000
bigcom82               bigcom82 0.00000000
bigcom83               bigcom83 0.00000000
bigcom86               bigcom86 0.00000000
bigcom87               bigcom87 0.00000000
bigcom88               bigcom88 0.00000000
bigcom90               bigcom90 0.00000000
bigcom92               bigcom92 0.00000000
bigcom94               bigcom94 0.00000000
bigcom96               bigcom96 0.00000000
bigcom98               bigcom98 0.00000000
bigcom99               bigcom99 0.00000000
bigcom100             bigcom100 0.00000000
bigcom102             bigcom102 0.00000000
bigcom103             bigcom103 0.00000000
bigcom104             bigcom104 0.00000000
bigcom107             bigcom107 0.00000000
bigcom108             bigcom108 0.00000000
bigcom109             bigcom109 0.00000000
bigcom110             bigcom110 0.00000000
bigcom125             bigcom125 0.00000000
bigcom133             bigcom133 0.00000000
bigcom141             bigcom141 0.00000000
bigcom142             bigcom142 0.00000000
bigcom143             bigcom143 0.00000000
bigcom145             bigcom145 0.00000000
bigcom158             bigcom158 0.00000000
bigcom162             bigcom162 0.00000000
bigcom177             bigcom177 0.00000000
bigcom194             bigcom194 0.00000000
bigcom208             bigcom208 0.00000000
bigcom220             bigcom220 0.00000000
bigcom227             bigcom227 0.00000000
bigcom229             bigcom229 0.00000000
bigcom247             bigcom247 0.00000000
bigcom252             bigcom252 0.00000000
bigcom255             bigcom255 0.00000000
bigcom258             bigcom258 0.00000000
bigcom266             bigcom266 0.00000000
bigcom269             bigcom269 0.00000000
bigcom273             bigcom273 0.00000000
bigcom274             bigcom274 0.00000000
bigcom276             bigcom276 0.00000000
bigcom284             bigcom284 0.00000000
bigcom290             bigcom290 0.00000000
bigcom292             bigcom292 0.00000000
bigcom294             bigcom294 0.00000000
bigcom295             bigcom295 0.00000000
bigcom296             bigcom296 0.00000000
bigcom297             bigcom297 0.00000000
bigcom302             bigcom302 0.00000000
bigcom303             bigcom303 0.00000000
bigcom307             bigcom307 0.00000000
bigcom311             bigcom311 0.00000000
bigcom313             bigcom313 0.00000000
bigcom318             bigcom318 0.00000000
bigcom326             bigcom326 0.00000000
bigcom332             bigcom332 0.00000000
bigcom340             bigcom340 0.00000000
bigcom341             bigcom341 0.00000000
bigcom345             bigcom345 0.00000000
bigcom347             bigcom347 0.00000000
bigcom360             bigcom360 0.00000000
bigcom365             bigcom365 0.00000000
bigcom366             bigcom366 0.00000000
bigcom370             bigcom370 0.00000000
bigcom387             bigcom387 0.00000000
bigcom390             bigcom390 0.00000000
bigcom398             bigcom398 0.00000000
bigcom408             bigcom408 0.00000000
bigcom417             bigcom417 0.00000000
bigcom419             bigcom419 0.00000000
bigcom424             bigcom424 0.00000000
bigcom441             bigcom441 0.00000000
bigcom445             bigcom445 0.00000000
bigcom468             bigcom468 0.00000000
membership_s1     membership_s1 0.00000000
membership_s3     membership_s3 0.00000000
membership_s4     membership_s4 0.00000000
membership_s5     membership_s5 0.00000000
membership_s6     membership_s6 0.00000000
membership_s7     membership_s7 0.00000000
membership_s8     membership_s8 0.00000000
membership_s9     membership_s9 0.00000000
membership_s10   membership_s10 0.00000000
membership_s11   membership_s11 0.00000000
membership_s13   membership_s13 0.00000000
membership_s14   membership_s14 0.00000000
membership_s17   membership_s17 0.00000000
membership_s18   membership_s18 0.00000000
membership_s19   membership_s19 0.00000000
membership_s20   membership_s20 0.00000000
membership_s21   membership_s21 0.00000000
membership_s22   membership_s22 0.00000000
membership_s23   membership_s23 0.00000000
membership_s24   membership_s24 0.00000000
membership_s25   membership_s25 0.00000000
membership_s26   membership_s26 0.00000000
membership_s27   membership_s27 0.00000000
membership_s28   membership_s28 0.00000000
membership_s30   membership_s30 0.00000000
membership_s31   membership_s31 0.00000000
membership_s32   membership_s32 0.00000000
membership_s33   membership_s33 0.00000000
membership_s34   membership_s34 0.00000000
membership_s35   membership_s35 0.00000000
membership_s36   membership_s36 0.00000000
membership_s37   membership_s37 0.00000000
membership_s38   membership_s38 0.00000000
[1] "Dataset: high_CT Model RF, refit model on training data 2015-06-08 11:40:57"
     |      Out-of-bag   |
Tree |      MSE  %Var(y) |
   1 |  0.04512   237.60 |
   2 |  0.02996   157.73 |
   3 |   0.0341   179.58 |
   4 |  0.03047   160.43 |
   5 |  0.02836   149.31 |
   6 |   0.0285   150.08 |
   7 |  0.02729   143.70 |
   8 |  0.02536   133.52 |
   9 |  0.02316   121.93 |
  10 |  0.02273   119.70 |
  11 |  0.02219   116.84 |
  12 |  0.02194   115.51 |
  13 |  0.02128   112.03 |
  14 |  0.02063   108.65 |
  15 |  0.02028   106.80 |
  16 |  0.02081   109.57 |
  17 |  0.02059   108.44 |
  18 |  0.02054   108.15 |
  19 |  0.02121   111.71 |
  20 |  0.02133   112.31 |
  21 |  0.01999   105.24 |
  22 |   0.0199   104.81 |
  23 |  0.02032   107.00 |
  24 |  0.02028   106.79 |
  25 |  0.02059   108.44 |
  26 |  0.02041   107.47 |
  27 |  0.02044   107.65 |
  28 |  0.02042   107.51 |
  29 |  0.02036   107.23 |
  30 |  0.02044   107.61 |
  31 |  0.02047   107.77 |
  32 |  0.02037   107.25 |
  33 |  0.02062   108.56 |
  34 |  0.02055   108.20 |
  35 |  0.02061   108.51 |
  36 |  0.02064   108.71 |
  37 |  0.02033   107.05 |
  38 |  0.02035   107.16 |
  39 |   0.0202   106.35 |
  40 |  0.02019   106.31 |
  41 |  0.02015   106.12 |
  42 |  0.02022   106.49 |
  43 |  0.02018   106.26 |
  44 |  0.02029   106.83 |
  45 |  0.02014   106.03 |
  46 |  0.02018   106.26 |
  47 |  0.02022   106.48 |
  48 |  0.02018   106.24 |
  49 |  0.02024   106.58 |
  50 |  0.02043   107.56 |
  51 |  0.02049   107.92 |
  52 |  0.02046   107.74 |
  53 |  0.02048   107.83 |
  54 |  0.02054   108.14 |
  55 |  0.02056   108.24 |
  56 |  0.02051   107.97 |
  57 |  0.02051   108.02 |
  58 |  0.02076   109.31 |
  59 |  0.02081   109.56 |
  60 |  0.02071   109.03 |
  61 |   0.0207   109.01 |
  62 |  0.02071   109.03 |
  63 |  0.02074   109.22 |
  64 |  0.02077   109.34 |
  65 |  0.02082   109.63 |
  66 |  0.02083   109.68 |
  67 |  0.02093   110.19 |
  68 |   0.0209   110.08 |
  69 |  0.02088   109.96 |
  70 |  0.02096   110.38 |
  71 |   0.0209   110.04 |
  72 |  0.02076   109.31 |
  73 |  0.02072   109.10 |
  74 |  0.02052   108.06 |
  75 |  0.02045   107.67 |
  76 |  0.02043   107.56 |
  77 |  0.02034   107.10 |
  78 |  0.02028   106.80 |
  79 |  0.02027   106.72 |
  80 |  0.02026   106.68 |
  81 |  0.02028   106.77 |
  82 |  0.02032   106.99 |
  83 |  0.02037   107.27 |
  84 |  0.02032   107.02 |
  85 |  0.02028   106.80 |
  86 |  0.02022   106.46 |
  87 |  0.02023   106.51 |
  88 |  0.02032   106.99 |
  89 |  0.02028   106.81 |
  90 |   0.0204   107.43 |
  91 |  0.02042   107.50 |
  92 |  0.02049   107.90 |
  93 |  0.02046   107.76 |
  94 |   0.0205   107.96 |
  95 |  0.02049   107.90 |
  96 |  0.02044   107.65 |
  97 |  0.02036   107.21 |
  98 |  0.02033   107.06 |
  99 |  0.02019   106.30 |
 100 |  0.02019   106.29 |
[1] "Random Forest variable coefficients"
                      %IncMSE IncNodePurity
graph0           0.000000e+00  1.333333e-02
graph1           9.132420e-05  3.950000e-02
graph2           9.088537e-04  4.303361e-02
graph3           5.025633e-04  3.822222e-02
graph4           1.939768e-04  9.605455e-02
graph5           1.753528e-03  5.186129e-02
graph6           4.109589e-04  1.680112e-02
graph7           6.339730e-04  4.678840e-03
graph8           0.000000e+00  1.734723e-20
graph9           4.566210e-05  3.354545e-02
graph10          4.587156e-05  2.307692e-02
graph11          8.603473e-04  1.267848e-02
graph12          5.293644e-04  8.327623e-02
graph13          3.503837e-04  9.678063e-02
graph14          1.833734e-03  5.506897e-02
graph15          1.932380e-03  1.620206e-01
graph16          4.597701e-05  3.088972e-02
graph17          7.021129e-04  2.954995e-02
graph18          4.962181e-04  4.683333e-02
graph19          1.841024e-03  2.138683e-01
graph20          9.345794e-05  1.733333e-02
graph21          7.131496e-04  1.651849e-01
graph22          1.388889e-04  9.444444e-03
graph23          7.929084e-03  1.341757e-01
graph24          1.402038e-03  4.599416e-02
graph25          3.391573e-04  9.710645e-02
graph26          1.851852e-04  9.166667e-03
graph27          6.653983e-04  7.427419e-02
graph28          3.013591e-04  1.513295e-02
graph29          1.826015e-04  2.063492e-02
orbit0           0.000000e+00  1.474515e-18
orbit1           0.000000e+00  3.686287e-18
orbit2          -5.000000e-05  9.090909e-03
orbit3           2.228697e-03  1.084575e-01
orbit4           2.642065e-03  1.444525e-01
orbit5           8.173007e-04  7.242857e-02
orbit6           4.774836e-04  2.182143e-02
orbit7           0.000000e+00  1.777778e-02
orbit8          -2.243497e-05  6.367857e-02
orbit9           3.522544e-04  9.071443e-02
orbit10          5.883481e-04  3.170582e-02
orbit11          7.692780e-05  3.723484e-02
orbit12          4.813790e-04  3.763594e-02
orbit13          3.730607e-04  5.986229e-02
orbit14          0.000000e+00  5.204170e-20
orbit15          0.000000e+00  5.915407e-18
orbit16          9.852217e-05  5.041667e-02
orbit17          4.830918e-05  2.844444e-02
orbit18          4.844007e-04  7.474871e-02
orbit19          0.000000e+00  9.974660e-18
orbit20          2.102359e-04  2.320593e-02
orbit21          4.225352e-04  9.729730e-03
orbit22          1.861388e-04  7.614373e-02
orbit23          1.793477e-04  7.843636e-02
orbit24          1.798049e-03  5.641100e-02
orbit25          6.755181e-04  9.529236e-02
orbit26          1.367614e-03  8.871346e-02
orbit27          3.712353e-04  6.518902e-03
orbit28          9.775895e-04  4.882178e-02
orbit29          1.428571e-04  2.372549e-02
orbit30          1.199562e-03  7.683458e-02
orbit31          6.197621e-04  4.199109e-02
orbit32          7.344627e-04  9.050920e-02
orbit33          4.667904e-04  4.415000e-02
orbit34          2.279187e-03  4.624346e-02
orbit35          4.139520e-04  4.250437e-02
orbit36         -4.566210e-05  1.428571e-02
orbit37          1.485149e-04  1.537255e-02
orbit38          1.451183e-03  6.550557e-02
orbit39          5.948404e-04  6.030932e-02
orbit40          4.678516e-03  6.440543e-02
orbit41          2.785047e-04  8.066667e-03
orbit42          5.612833e-04  7.431677e-02
orbit43          2.009026e-03  1.741947e-01
orbit44          0.000000e+00  1.387779e-19
orbit45          2.633424e-03  1.454918e-01
orbit46          5.400177e-04  4.987544e-02
orbit47          7.106599e-04  4.481602e-02
orbit48          1.412880e-04  3.428571e-02
orbit49          3.946206e-04  5.348939e-02
orbit50          8.817660e-04  1.321965e-01
orbit51          1.089233e-03  8.613588e-02
orbit52          4.548396e-04  3.349844e-02
orbit53          8.362221e-04  4.809090e-02
orbit54          7.711533e-03  8.531016e-02
orbit55          2.899422e-04  6.844997e-02
orbit56          3.670878e-03  1.303196e-01
orbit57          2.551020e-04  2.571429e-02
orbit58          4.227053e-05  2.415966e-03
orbit59          7.080543e-04  7.869711e-02
orbit60          3.776301e-04  4.826345e-02
orbit61          4.491177e-04  5.086230e-02
orbit62          1.840422e-04  4.090450e-02
orbit63          7.365232e-04  4.490163e-02
orbit64          1.369863e-04  3.214286e-02
orbit65          0.000000e+00  1.570792e-17
orbit66          9.825721e-04  2.715922e-02
orbit67          4.784689e-05  1.168632e-02
orbit68          2.481858e-04  7.286730e-02
orbit69          1.082870e-03  6.858544e-02
orbit70          0.000000e+00  1.249868e-17
orbit71          0.000000e+00  0.000000e+00
orbit72         -8.571371e-05  2.306671e-02
AP              -5.625000e-05  3.535714e-02
bet              4.715814e-04  1.340214e-01
ecc              0.000000e+00  2.602085e-20
eccrad          -2.304147e-05  4.523810e-03
close            2.347137e-04  5.357272e-02
constraint       5.626929e-04  1.630645e-01
coreness         5.967686e-04  9.061703e-03
knn              5.178912e-04  4.533178e-02
hubscore         1.026601e-03  1.603389e-02
pagerank         6.905806e-04  9.504318e-02
trans           -4.405286e-05  8.876404e-04
first            0.000000e+00  2.385245e-17
second           9.854369e-05  3.260093e-02
third            5.396597e-04  1.811450e-01
fourth           5.236170e-04  2.325129e-02
fifth            5.357312e-04  1.594648e-01
sixth            2.534565e-03  1.780464e-01
selfinter        0.000000e+00  0.000000e+00
V1               1.672139e-03  1.017691e-01
V2               3.977519e-04  1.696876e-01
evcent           1.304348e-03  1.290508e-02
upto_second      2.096436e-05  1.179487e-02
upto_third       8.399557e-04  6.970365e-02
upto_fourth      5.238095e-04  3.074844e-02
upto_fifth       1.635975e-03  2.162793e-01
upto_sixth       0.000000e+00  1.214306e-19
ratio1           0.000000e+00  1.088539e-17
ratio2           7.397210e-04  4.855191e-02
ratio3           2.292506e-04  1.115875e-01
ratio4          -1.315789e-05  2.684785e-02
ratio5           1.233699e-05  5.653904e-01
ratio6           8.850575e-04  4.279163e-02
walktrap_vertex  6.217589e-04  1.770226e-01
bigcom1          9.604754e-05  1.780220e-02
bigcom2         -9.523810e-05  4.112632e-02
bigcom3          0.000000e+00  0.000000e+00
bigcom4          0.000000e+00  0.000000e+00
bigcom5          0.000000e+00  0.000000e+00
bigcom6          0.000000e+00  0.000000e+00
bigcom8          0.000000e+00  0.000000e+00
bigcom9          0.000000e+00  0.000000e+00
bigcom10         0.000000e+00  0.000000e+00
bigcom11         0.000000e+00  0.000000e+00
bigcom12         0.000000e+00  0.000000e+00
bigcom13         0.000000e+00  0.000000e+00
bigcom14         0.000000e+00  0.000000e+00
bigcom15         0.000000e+00  0.000000e+00
bigcom16         0.000000e+00  0.000000e+00
bigcom17         0.000000e+00  0.000000e+00
bigcom18         0.000000e+00  0.000000e+00
bigcom21         0.000000e+00  0.000000e+00
bigcom22         0.000000e+00  0.000000e+00
bigcom23         0.000000e+00  0.000000e+00
bigcom24         0.000000e+00  0.000000e+00
bigcom25         1.665853e-04  2.791380e-02
bigcom26         0.000000e+00  0.000000e+00
bigcom27         0.000000e+00  0.000000e+00
bigcom29         0.000000e+00  0.000000e+00
bigcom31         0.000000e+00  0.000000e+00
bigcom33        -1.083838e-04  2.607448e-02
bigcom34         0.000000e+00  0.000000e+00
bigcom35         0.000000e+00  0.000000e+00
bigcom36         0.000000e+00  0.000000e+00
bigcom39         0.000000e+00  0.000000e+00
bigcom40         0.000000e+00  0.000000e+00
bigcom43         0.000000e+00  0.000000e+00
bigcom46         0.000000e+00  0.000000e+00
bigcom48         0.000000e+00  0.000000e+00
bigcom49         0.000000e+00  0.000000e+00
bigcom50         0.000000e+00  0.000000e+00
bigcom52         0.000000e+00  0.000000e+00
bigcom54         0.000000e+00  0.000000e+00
bigcom56         0.000000e+00  0.000000e+00
bigcom57         0.000000e+00  0.000000e+00
bigcom58         0.000000e+00  0.000000e+00
bigcom62         0.000000e+00  0.000000e+00
bigcom63         0.000000e+00  0.000000e+00
bigcom64         0.000000e+00  0.000000e+00
bigcom65         0.000000e+00  0.000000e+00
bigcom66         0.000000e+00  0.000000e+00
bigcom68         0.000000e+00  0.000000e+00
bigcom69         0.000000e+00  0.000000e+00
bigcom70         0.000000e+00  0.000000e+00
bigcom71         0.000000e+00  0.000000e+00
bigcom72         0.000000e+00  0.000000e+00
bigcom77         0.000000e+00  0.000000e+00
bigcom79         0.000000e+00  0.000000e+00
bigcom80         0.000000e+00  0.000000e+00
bigcom82         0.000000e+00  0.000000e+00
bigcom83         0.000000e+00  0.000000e+00
bigcom86         0.000000e+00  0.000000e+00
bigcom87         0.000000e+00  0.000000e+00
bigcom88         0.000000e+00  0.000000e+00
bigcom90         0.000000e+00  0.000000e+00
bigcom92         0.000000e+00  0.000000e+00
bigcom94         0.000000e+00  0.000000e+00
bigcom96         0.000000e+00  0.000000e+00
bigcom98         0.000000e+00  0.000000e+00
bigcom99         0.000000e+00  0.000000e+00
bigcom100        0.000000e+00  0.000000e+00
bigcom102        0.000000e+00  0.000000e+00
bigcom103        0.000000e+00  0.000000e+00
bigcom104        0.000000e+00  0.000000e+00
bigcom107        0.000000e+00  0.000000e+00
bigcom108        0.000000e+00  0.000000e+00
bigcom109        0.000000e+00  0.000000e+00
bigcom110        0.000000e+00  0.000000e+00
bigcom125        0.000000e+00  0.000000e+00
bigcom133        0.000000e+00  0.000000e+00
bigcom141        0.000000e+00  0.000000e+00
bigcom142        0.000000e+00  0.000000e+00
bigcom143        0.000000e+00  0.000000e+00
bigcom145        0.000000e+00  0.000000e+00
bigcom158        0.000000e+00  0.000000e+00
bigcom162        0.000000e+00  0.000000e+00
bigcom177        0.000000e+00  0.000000e+00
bigcom194        0.000000e+00  0.000000e+00
bigcom208        0.000000e+00  0.000000e+00
bigcom220        0.000000e+00  0.000000e+00
bigcom227        0.000000e+00  0.000000e+00
bigcom229        0.000000e+00  0.000000e+00
bigcom247        0.000000e+00  0.000000e+00
bigcom252        0.000000e+00  0.000000e+00
bigcom255        0.000000e+00  0.000000e+00
bigcom258        0.000000e+00  0.000000e+00
bigcom266        0.000000e+00  0.000000e+00
bigcom269        0.000000e+00  0.000000e+00
bigcom273        0.000000e+00  0.000000e+00
bigcom274        0.000000e+00  0.000000e+00
bigcom276        0.000000e+00  0.000000e+00
bigcom284        0.000000e+00  0.000000e+00
bigcom290        0.000000e+00  0.000000e+00
bigcom292        0.000000e+00  0.000000e+00
bigcom294        0.000000e+00  0.000000e+00
bigcom295        0.000000e+00  0.000000e+00
bigcom296        0.000000e+00  0.000000e+00
bigcom297        0.000000e+00  0.000000e+00
bigcom302        0.000000e+00  0.000000e+00
bigcom303        0.000000e+00  0.000000e+00
bigcom307        0.000000e+00  0.000000e+00
bigcom311        0.000000e+00  0.000000e+00
bigcom313        0.000000e+00  0.000000e+00
bigcom318        0.000000e+00  0.000000e+00
bigcom326        0.000000e+00  0.000000e+00
bigcom332        0.000000e+00  0.000000e+00
bigcom340        0.000000e+00  0.000000e+00
bigcom341        0.000000e+00  0.000000e+00
bigcom345        0.000000e+00  0.000000e+00
bigcom347        0.000000e+00  0.000000e+00
bigcom360        0.000000e+00  0.000000e+00
bigcom365        0.000000e+00  0.000000e+00
bigcom366        0.000000e+00  0.000000e+00
bigcom370        0.000000e+00  0.000000e+00
bigcom387        0.000000e+00  0.000000e+00
bigcom390        0.000000e+00  0.000000e+00
bigcom398        0.000000e+00  0.000000e+00
bigcom408        0.000000e+00  0.000000e+00
bigcom417        0.000000e+00  0.000000e+00
bigcom419        0.000000e+00  0.000000e+00
bigcom424        0.000000e+00  0.000000e+00
bigcom441        0.000000e+00  0.000000e+00
bigcom445        0.000000e+00  0.000000e+00
bigcom468        0.000000e+00  0.000000e+00
spin_vertex      6.109090e-04  2.456760e-01
membership_s1    0.000000e+00  0.000000e+00
membership_s3    0.000000e+00  0.000000e+00
membership_s4    0.000000e+00  0.000000e+00
membership_s5    0.000000e+00  0.000000e+00
membership_s6    0.000000e+00  0.000000e+00
membership_s7    0.000000e+00  0.000000e+00
membership_s8    0.000000e+00  0.000000e+00
membership_s9    0.000000e+00  0.000000e+00
membership_s10   0.000000e+00  0.000000e+00
membership_s11   0.000000e+00  0.000000e+00
membership_s12   1.707003e-03  1.461636e-01
membership_s13   0.000000e+00  0.000000e+00
membership_s14   0.000000e+00  0.000000e+00
membership_s16   4.425831e-04  8.447471e-02
membership_s17   0.000000e+00  0.000000e+00
membership_s18   0.000000e+00  0.000000e+00
membership_s19   0.000000e+00  0.000000e+00
membership_s20   0.000000e+00  0.000000e+00
membership_s21   5.317875e-06  3.310625e-02
membership_s22   0.000000e+00  0.000000e+00
membership_s23   0.000000e+00  0.000000e+00
membership_s24   0.000000e+00  0.000000e+00
membership_s25   0.000000e+00  0.000000e+00
membership_s26   0.000000e+00  0.000000e+00
membership_s27   0.000000e+00  0.000000e+00
membership_s28   0.000000e+00  0.000000e+00
membership_s30   0.000000e+00  0.000000e+00
membership_s31   0.000000e+00  0.000000e+00
membership_s32   0.000000e+00  0.000000e+00
membership_s33  -4.566210e-05  8.571429e-03
membership_s34   0.000000e+00  0.000000e+00
membership_s35   0.000000e+00  0.000000e+00
membership_s36   0.000000e+00  0.000000e+00
membership_s37   0.000000e+00  0.000000e+00
membership_s38   0.000000e+00  6.245005e-19
adhesion         2.922326e-03  1.153655e-01
cohesion         2.407356e-03  1.018497e-01
inner            8.033954e-04  3.013612e-01
outer            4.430899e-04  4.686905e-01
ioratio          2.601405e-03  2.007099e-01
comsize         -1.357595e-04  1.432732e-01
                            var    rel.inf
spin_vertex         spin_vertex 5.47733739
outer                     outer 5.25102531
membership_s12   membership_s12 4.41552825
graph19                 graph19 4.20400329
walktrap_vertex walktrap_vertex 3.95148046
membership_s16   membership_s16 3.46693380
orbit50                 orbit50 3.35619092
ratio5                   ratio5 3.22242598
upto_fifth           upto_fifth 3.03198925
orbit56                 orbit56 2.88530637
graph23                 graph23 2.38255083
orbit9                   orbit9 2.02367955
graph0                   graph0 1.86112302
comsize                 comsize 1.69228047
orbit37                 orbit37 1.68549980
V1                           V1 1.66774024
orbit11                 orbit11 1.60286990
graph5                   graph5 1.60146706
graph11                 graph11 1.59079292
graph21                 graph21 1.56778053
V2                           V2 1.52420006
orbit26                 orbit26 1.40768807
orbit35                 orbit35 1.30563482
graph1                   graph1 1.24988656
adhesion               adhesion 1.21336526
inner                     inner 1.18125674
graph27                 graph27 1.17398802
cohesion               cohesion 1.16476125
orbit42                 orbit42 1.13778161
graph4                   graph4 1.12866900
graph12                 graph12 1.11330740
pagerank               pagerank 1.02309154
fourth                   fourth 1.01597650
ratio2                   ratio2 1.01118905
graph13                 graph13 0.97744403
orbit62                 orbit62 0.88816344
orbit25                 orbit25 0.85936275
graph2                   graph2 0.85392490
graph7                   graph7 0.81515311
graph16                 graph16 0.79345716
orbit54                 orbit54 0.79025790
orbit36                 orbit36 0.75147392
third                     third 0.73623878
graph25                 graph25 0.66516452
orbit39                 orbit39 0.65644180
hubscore               hubscore 0.62774968
sixth                     sixth 0.62718301
graph29                 graph29 0.62616352
orbit47                 orbit47 0.60452336
graph18                 graph18 0.53630112
graph20                 graph20 0.51539031
bigcom33               bigcom33 0.50407235
orbit27                 orbit27 0.49990670
orbit38                 orbit38 0.49834133
orbit52                 orbit52 0.49465965
orbit45                 orbit45 0.48093252
ratio4                   ratio4 0.48047192
ioratio                 ioratio 0.45390835
orbit69                 orbit69 0.44080262
ratio1                   ratio1 0.43363027
bet                         bet 0.40672518
graph3                   graph3 0.39943658
graph15                 graph15 0.36346019
constraint           constraint 0.34521908
trans                     trans 0.32414052
orbit6                   orbit6 0.31558366
orbit68                 orbit68 0.31118207
knn                         knn 0.30334169
orbit1                   orbit1 0.30073640
orbit59                 orbit59 0.29123166
orbit23                 orbit23 0.28206703
graph10                 graph10 0.26793007
orbit19                 orbit19 0.26670149
graph22                 graph22 0.26314312
graph14                 graph14 0.25991324
orbit2                   orbit2 0.25983047
orbit24                 orbit24 0.24719269
evcent                   evcent 0.24141809
orbit51                 orbit51 0.23295166
orbit40                 orbit40 0.21681223
graph9                   graph9 0.20543042
graph8                   graph8 0.20471918
fifth                     fifth 0.18518629
AP                           AP 0.17791022
coreness               coreness 0.17667851
orbit43                 orbit43 0.17159633
orbit41                 orbit41 0.17099380
upto_fourth         upto_fourth 0.15683648
bigcom25               bigcom25 0.15455110
orbit15                 orbit15 0.15380652
orbit31                 orbit31 0.13750317
orbit61                 orbit61 0.13723403
orbit30                 orbit30 0.13310383
orbit32                 orbit32 0.13271406
orbit7                   orbit7 0.13125569
orbit33                 orbit33 0.12594308
orbit55                 orbit55 0.11509740
graph6                   graph6 0.10942818
orbit12                 orbit12 0.10903755
ratio6                   ratio6 0.10252830
orbit10                 orbit10 0.08577669
graph17                 graph17 0.08205497
close                     close 0.07576992
orbit4                   orbit4 0.07398606
orbit48                 orbit48 0.07205045
graph26                 graph26 0.06673126
orbit28                 orbit28 0.06616188
orbit63                 orbit63 0.06368796
upto_sixth           upto_sixth 0.06368463
orbit49                 orbit49 0.05833188
orbit13                 orbit13 0.05457499
orbit16                 orbit16 0.04661981
orbit46                 orbit46 0.02725454
orbit44                 orbit44 0.02401536
bigcom2                 bigcom2 0.01585018
orbit18                 orbit18 0.01124103
ratio3                   ratio3 0.01118364
upto_second         upto_second 0.01053324
graph24                 graph24 0.00000000
graph28                 graph28 0.00000000
orbit0                   orbit0 0.00000000
orbit3                   orbit3 0.00000000
orbit5                   orbit5 0.00000000
orbit8                   orbit8 0.00000000
orbit14                 orbit14 0.00000000
orbit17                 orbit17 0.00000000
orbit20                 orbit20 0.00000000
orbit21                 orbit21 0.00000000
orbit22                 orbit22 0.00000000
orbit29                 orbit29 0.00000000
orbit34                 orbit34 0.00000000
orbit53                 orbit53 0.00000000
orbit57                 orbit57 0.00000000
orbit58                 orbit58 0.00000000
orbit60                 orbit60 0.00000000
orbit64                 orbit64 0.00000000
orbit65                 orbit65 0.00000000
orbit66                 orbit66 0.00000000
orbit67                 orbit67 0.00000000
orbit70                 orbit70 0.00000000
orbit71                 orbit71 0.00000000
orbit72                 orbit72 0.00000000
ecc                         ecc 0.00000000
eccrad                   eccrad 0.00000000
first                     first 0.00000000
second                   second 0.00000000
selfinter             selfinter 0.00000000
upto_third           upto_third 0.00000000
bigcom1                 bigcom1 0.00000000
bigcom3                 bigcom3 0.00000000
bigcom4                 bigcom4 0.00000000
bigcom5                 bigcom5 0.00000000
bigcom6                 bigcom6 0.00000000
bigcom8                 bigcom8 0.00000000
bigcom9                 bigcom9 0.00000000
bigcom10               bigcom10 0.00000000
bigcom11               bigcom11 0.00000000
bigcom12               bigcom12 0.00000000
bigcom13               bigcom13 0.00000000
bigcom14               bigcom14 0.00000000
bigcom15               bigcom15 0.00000000
bigcom16               bigcom16 0.00000000
bigcom17               bigcom17 0.00000000
bigcom18               bigcom18 0.00000000
bigcom21               bigcom21 0.00000000
bigcom22               bigcom22 0.00000000
bigcom23               bigcom23 0.00000000
bigcom24               bigcom24 0.00000000
bigcom26               bigcom26 0.00000000
bigcom27               bigcom27 0.00000000
bigcom29               bigcom29 0.00000000
bigcom31               bigcom31 0.00000000
bigcom34               bigcom34 0.00000000
bigcom35               bigcom35 0.00000000
bigcom36               bigcom36 0.00000000
bigcom39               bigcom39 0.00000000
bigcom40               bigcom40 0.00000000
bigcom43               bigcom43 0.00000000
bigcom46               bigcom46 0.00000000
bigcom48               bigcom48 0.00000000
bigcom49               bigcom49 0.00000000
bigcom50               bigcom50 0.00000000
bigcom52               bigcom52 0.00000000
bigcom54               bigcom54 0.00000000
bigcom56               bigcom56 0.00000000
bigcom57               bigcom57 0.00000000
bigcom58               bigcom58 0.00000000
bigcom62               bigcom62 0.00000000
bigcom63               bigcom63 0.00000000
bigcom64               bigcom64 0.00000000
bigcom65               bigcom65 0.00000000
bigcom66               bigcom66 0.00000000
bigcom68               bigcom68 0.00000000
bigcom69               bigcom69 0.00000000
bigcom70               bigcom70 0.00000000
bigcom71               bigcom71 0.00000000
bigcom72               bigcom72 0.00000000
bigcom77               bigcom77 0.00000000
bigcom79               bigcom79 0.00000000
bigcom80               bigcom80 0.00000000
bigcom82               bigcom82 0.00000000
bigcom83               bigcom83 0.00000000
bigcom86               bigcom86 0.00000000
bigcom87               bigcom87 0.00000000
bigcom88               bigcom88 0.00000000
bigcom90               bigcom90 0.00000000
bigcom92               bigcom92 0.00000000
bigcom94               bigcom94 0.00000000
bigcom96               bigcom96 0.00000000
bigcom98               bigcom98 0.00000000
bigcom99               bigcom99 0.00000000
bigcom100             bigcom100 0.00000000
bigcom102             bigcom102 0.00000000
bigcom103             bigcom103 0.00000000
bigcom104             bigcom104 0.00000000
bigcom107             bigcom107 0.00000000
bigcom108             bigcom108 0.00000000
bigcom109             bigcom109 0.00000000
bigcom110             bigcom110 0.00000000
bigcom125             bigcom125 0.00000000
bigcom133             bigcom133 0.00000000
bigcom141             bigcom141 0.00000000
bigcom142             bigcom142 0.00000000
bigcom143             bigcom143 0.00000000
bigcom145             bigcom145 0.00000000
bigcom158             bigcom158 0.00000000
bigcom162             bigcom162 0.00000000
bigcom177             bigcom177 0.00000000
bigcom194             bigcom194 0.00000000
bigcom208             bigcom208 0.00000000
bigcom220             bigcom220 0.00000000
bigcom227             bigcom227 0.00000000
bigcom229             bigcom229 0.00000000
bigcom247             bigcom247 0.00000000
bigcom252             bigcom252 0.00000000
bigcom255             bigcom255 0.00000000
bigcom258             bigcom258 0.00000000
bigcom266             bigcom266 0.00000000
bigcom269             bigcom269 0.00000000
bigcom273             bigcom273 0.00000000
bigcom274             bigcom274 0.00000000
bigcom276             bigcom276 0.00000000
bigcom284             bigcom284 0.00000000
bigcom290             bigcom290 0.00000000
bigcom292             bigcom292 0.00000000
bigcom294             bigcom294 0.00000000
bigcom295             bigcom295 0.00000000
bigcom296             bigcom296 0.00000000
bigcom297             bigcom297 0.00000000
bigcom302             bigcom302 0.00000000
bigcom303             bigcom303 0.00000000
bigcom307             bigcom307 0.00000000
bigcom311             bigcom311 0.00000000
bigcom313             bigcom313 0.00000000
bigcom318             bigcom318 0.00000000
bigcom326             bigcom326 0.00000000
bigcom332             bigcom332 0.00000000
bigcom340             bigcom340 0.00000000
bigcom341             bigcom341 0.00000000
bigcom345             bigcom345 0.00000000
bigcom347             bigcom347 0.00000000
bigcom360             bigcom360 0.00000000
bigcom365             bigcom365 0.00000000
bigcom366             bigcom366 0.00000000
bigcom370             bigcom370 0.00000000
bigcom387             bigcom387 0.00000000
bigcom390             bigcom390 0.00000000
bigcom398             bigcom398 0.00000000
bigcom408             bigcom408 0.00000000
bigcom417             bigcom417 0.00000000
bigcom419             bigcom419 0.00000000
bigcom424             bigcom424 0.00000000
bigcom441             bigcom441 0.00000000
bigcom445             bigcom445 0.00000000
bigcom468             bigcom468 0.00000000
membership_s1     membership_s1 0.00000000
membership_s3     membership_s3 0.00000000
membership_s4     membership_s4 0.00000000
membership_s5     membership_s5 0.00000000
membership_s6     membership_s6 0.00000000
membership_s7     membership_s7 0.00000000
membership_s8     membership_s8 0.00000000
membership_s9     membership_s9 0.00000000
membership_s10   membership_s10 0.00000000
membership_s11   membership_s11 0.00000000
membership_s13   membership_s13 0.00000000
membership_s14   membership_s14 0.00000000
membership_s17   membership_s17 0.00000000
membership_s18   membership_s18 0.00000000
membership_s19   membership_s19 0.00000000
membership_s20   membership_s20 0.00000000
membership_s21   membership_s21 0.00000000
membership_s22   membership_s22 0.00000000
membership_s23   membership_s23 0.00000000
membership_s24   membership_s24 0.00000000
membership_s25   membership_s25 0.00000000
membership_s26   membership_s26 0.00000000
membership_s27   membership_s27 0.00000000
membership_s28   membership_s28 0.00000000
membership_s30   membership_s30 0.00000000
membership_s31   membership_s31 0.00000000
membership_s32   membership_s32 0.00000000
membership_s33   membership_s33 0.00000000
membership_s34   membership_s34 0.00000000
membership_s35   membership_s35 0.00000000
membership_s36   membership_s36 0.00000000
membership_s37   membership_s37 0.00000000
membership_s38   membership_s38 0.00000000
[1] "Dataset: high_CT Model GLM, refit model on training data 2015-06-08 11:41:00"
[1] "glmnet variable coefficients"
                [,1]              [,2]                   
(Intercept)     "(Intercept)"     "-4779.03521986351"    
graph0          "graph0"          "-0.0103889835733685"  
graph1          "graph1"          "-7.78478309019998e-05"
graph2          "graph2"          "0.00267199521764891"  
graph3          "graph3"          "0"                    
graph4          "graph4"          "-7.69556535399905e-07"
graph5          "graph5"          "-8.74289478523413e-05"
graph6          "graph6"          "0"                    
graph7          "graph7"          "0"                    
graph8          "graph8"          "-0.000127632187110031"
graph9          "graph9"          "0"                    
graph10         "graph10"         "0"                    
graph11         "graph11"         "-2.88754746898736e-09"
graph12         "graph12"         "4.19269675618356e-08" 
graph13         "graph13"         "8.95319182836367e-08" 
graph14         "graph14"         "0"                    
graph15         "graph15"         "0"                    
graph16         "graph16"         "-2.94955704326744e-09"
graph17         "graph17"         "0"                    
graph18         "graph18"         "-3.08847792084212e-05"
graph19         "graph19"         "0"                    
graph20         "graph20"         "-2.73632431236997e-06"
graph21         "graph21"         "0"                    
graph22         "graph22"         "0"                    
graph23         "graph23"         "-4.68249583933223e-06"
graph24         "graph24"         "0"                    
graph25         "graph25"         "0"                    
graph26         "graph26"         "0"                    
graph27         "graph27"         "0"                    
graph28         "graph28"         "0"                    
graph29         "graph29"         "0"                    
orbit0          "orbit0"          "-0.0102476694096564"  
orbit1          "orbit1"          "6.60711802788187e-05" 
orbit2          "orbit2"          "-0.000132840820420124"
orbit3          "orbit3"          "0.00266760384756298"  
orbit4          "orbit4"          "5.98564245951399e-06" 
orbit5          "orbit5"          "0"                    
orbit6          "orbit6"          "0"                    
orbit7          "orbit7"          "-7.68753117444905e-07"
orbit8          "orbit8"          "-8.7298303719699e-05" 
orbit9          "orbit9"          "0.000121492576568517" 
orbit10         "orbit10"         "0"                    
orbit11         "orbit11"         "1.64641060020276e-06" 
orbit12         "orbit12"         "-0.000656263968146213"
orbit13         "orbit13"         "0"                    
orbit14         "orbit14"         "-0.000127899571122183"
orbit15         "orbit15"         "-7.42260711584006e-08"
orbit16         "orbit16"         "0"                    
orbit17         "orbit17"         "5.67889894041207e-08" 
orbit18         "orbit18"         "2.22072952800263e-07" 
orbit19         "orbit19"         "8.35631809867681e-08" 
orbit20         "orbit20"         "4.16454681581444e-08" 
orbit21         "orbit21"         "0"                    
orbit22         "orbit22"         "-3.6345342561672e-08" 
orbit23         "orbit23"         "-1.28895644480534e-09"
orbit24         "orbit24"         "2.24119165459654e-07" 
orbit25         "orbit25"         "5.50351642137285e-07" 
orbit26         "orbit26"         "3.90027944891808e-08" 
orbit27         "orbit27"         "2.49752585211288e-05" 
orbit28         "orbit28"         "2.87845862069242e-07" 
orbit29         "orbit29"         "0"                    
orbit30         "orbit30"         "7.61996172600342e-07" 
orbit31         "orbit31"         "7.49588049096607e-07" 
orbit32         "orbit32"         "-1.31899745483643e-07"
orbit33         "orbit33"         "0"                    
orbit34         "orbit34"         "0"                    
orbit35         "orbit35"         "9.6864292109787e-06"  
orbit36         "orbit36"         "0"                    
orbit37         "orbit37"         "-6.61484322288249e-07"
orbit38         "orbit38"         "0"                    
orbit39         "orbit39"         "1.45706858913777e-05" 
orbit40         "orbit40"         "-5.40995991023989e-06"
orbit41         "orbit41"         "0"                    
orbit42         "orbit42"         "0"                    
orbit43         "orbit43"         "-3.88204382158683e-05"
orbit44         "orbit44"         "-8.05799157226122e-05"
orbit45         "orbit45"         "-7.93374880965773e-06"
orbit46         "orbit46"         "-2.43177696551039e-06"
orbit47         "orbit47"         "-1.18140311532295e-05"
orbit48         "orbit48"         "1.49042897286249e-06" 
orbit49         "orbit49"         "-3.33035371507301e-05"
orbit50         "orbit50"         "-1.03611581450147e-06"
orbit51         "orbit51"         "1.2824454421304e-06"  
orbit52         "orbit52"         "0"                    
orbit53         "orbit53"         "-2.6467005026195e-06" 
orbit54         "orbit54"         "0"                    
orbit55         "orbit55"         "0"                    
orbit56         "orbit56"         "-0.00160559571567044" 
orbit57         "orbit57"         "-3.01637910460995e-07"
orbit58         "orbit58"         "-2.55318605614646e-05"
orbit59         "orbit59"         "-9.11978068624403e-05"
orbit60         "orbit60"         "0"                    
orbit61         "orbit61"         "0"                    
orbit62         "orbit62"         "0"                    
orbit63         "orbit63"         "0"                    
orbit64         "orbit64"         "-3.71997555364044e-05"
orbit65         "orbit65"         "-0.00253526655733959" 
orbit66         "orbit66"         "0"                    
orbit67         "orbit67"         "0"                    
orbit68         "orbit68"         "7.96865485582424e-06" 
orbit69         "orbit69"         "0"                    
orbit70         "orbit70"         "0.00189795951565023"  
orbit71         "orbit71"         "0"                    
orbit72         "orbit72"         "0"                    
AP              "AP"              "-0.806982942171635"   
bet             "bet"             "-5.67469681057042e-07"
ecc             "ecc"             "-0.116645160485432"   
eccrad          "eccrad"          "-0.807629281948419"   
close           "close"           "0"                    
constraint      "constraint"      "-49.4618353080527"    
coreness        "coreness"        "-0.582866101456124"   
knn             "knn"             "-0.0305532445465314"  
hubscore        "hubscore"        "0"                    
pagerank        "pagerank"        "0"                    
trans           "trans"           "14.8593752972764"     
first           "first"           "-0.0103409357348774"  
second          "second"          "0.000471116673163213" 
third           "third"           "-0.000100398322574253"
fourth          "fourth"          "0"                    
fifth           "fifth"           "0.00014706529462948"  
sixth           "sixth"           "0.0122689019568827"   
selfinter       "selfinter"       "-0.417525608841279"   
V1              "V1"              "0.344046842367674"    
V2              "V2"              "-41.740775194147"     
evcent          "evcent"          "0"                    
upto_second     "upto_second"     "0.000254753694127858" 
upto_third      "upto_third"      "0"                    
upto_fourth     "upto_fourth"     "-0.000147668003163996"
upto_fifth      "upto_fifth"      "-0.00149900832176743" 
upto_sixth      "upto_sixth"      "0.435414831237896"    
ratio1          "ratio1"          "-0.165001700739292"   
ratio2          "ratio2"          "-0.223965976906322"   
ratio3          "ratio3"          "1.08282598735555"     
ratio4          "ratio4"          "-18.7342765823306"    
ratio5          "ratio5"          "-76.5578448256967"    
ratio6          "ratio6"          "-0.231131008471024"   
walktrap_vertex "walktrap_vertex" "4.1561755998744"      
bigcom1         "bigcom1"         "3.33731479513594"     
bigcom2         "bigcom2"         "-0.802665075535321"   
bigcom3         "bigcom3"         "0"                    
bigcom4         "bigcom4"         "-1.49887181803499"    
bigcom5         "bigcom5"         "0"                    
bigcom6         "bigcom6"         "0"                    
bigcom8         "bigcom8"         "0"                    
bigcom9         "bigcom9"         "-0.0476145445822354"  
bigcom10        "bigcom10"        "0"                    
bigcom11        "bigcom11"        "0"                    
bigcom12        "bigcom12"        "-0.00276921962345338" 
bigcom13        "bigcom13"        "0"                    
bigcom14        "bigcom14"        "0"                    
bigcom15        "bigcom15"        "0"                    
bigcom16        "bigcom16"        "0"                    
bigcom17        "bigcom17"        "0"                    
bigcom18        "bigcom18"        "0"                    
bigcom21        "bigcom21"        "0"                    
bigcom22        "bigcom22"        "0"                    
bigcom23        "bigcom23"        "-0.0898415434069891"  
bigcom24        "bigcom24"        "0"                    
bigcom25        "bigcom25"        "-1.18353683539885"    
bigcom26        "bigcom26"        "0"                    
bigcom27        "bigcom27"        "0"                    
bigcom29        "bigcom29"        "0"                    
bigcom31        "bigcom31"        "0"                    
bigcom33        "bigcom33"        "1.6640410385798"      
bigcom34        "bigcom34"        "-2.08067774572356"    
bigcom35        "bigcom35"        "0"                    
bigcom36        "bigcom36"        "0"                    
bigcom39        "bigcom39"        "0"                    
bigcom40        "bigcom40"        "0"                    
bigcom43        "bigcom43"        "0"                    
bigcom46        "bigcom46"        "0"                    
bigcom48        "bigcom48"        "0"                    
bigcom49        "bigcom49"        "0"                    
bigcom50        "bigcom50"        "0"                    
bigcom52        "bigcom52"        "0"                    
bigcom54        "bigcom54"        "0"                    
bigcom56        "bigcom56"        "0"                    
bigcom57        "bigcom57"        "0"                    
bigcom58        "bigcom58"        "0"                    
bigcom62        "bigcom62"        "0"                    
bigcom63        "bigcom63"        "0"                    
bigcom64        "bigcom64"        "0"                    
bigcom65        "bigcom65"        "0"                    
bigcom66        "bigcom66"        "0"                    
bigcom68        "bigcom68"        "0"                    
bigcom69        "bigcom69"        "0"                    
bigcom70        "bigcom70"        "0"                    
bigcom71        "bigcom71"        "0"                    
bigcom72        "bigcom72"        "0"                    
bigcom77        "bigcom77"        "0"                    
bigcom79        "bigcom79"        "0"                    
bigcom80        "bigcom80"        "0"                    
bigcom82        "bigcom82"        "0"                    
bigcom83        "bigcom83"        "0"                    
bigcom86        "bigcom86"        "0"                    
bigcom87        "bigcom87"        "0"                    
bigcom88        "bigcom88"        "-2.45572143425878"    
bigcom90        "bigcom90"        "0"                    
bigcom92        "bigcom92"        "0"                    
bigcom94        "bigcom94"        "0"                    
bigcom96        "bigcom96"        "0"                    
bigcom98        "bigcom98"        "0"                    
bigcom99        "bigcom99"        "0"                    
bigcom100       "bigcom100"       "0"                    
bigcom102       "bigcom102"       "0"                    
bigcom103       "bigcom103"       "0"                    
bigcom104       "bigcom104"       "0"                    
bigcom107       "bigcom107"       "0"                    
bigcom108       "bigcom108"       "0"                    
bigcom109       "bigcom109"       "0"                    
bigcom110       "bigcom110"       "0"                    
bigcom125       "bigcom125"       "0"                    
bigcom133       "bigcom133"       "0"                    
bigcom141       "bigcom141"       "0"                    
bigcom142       "bigcom142"       "0"                    
bigcom143       "bigcom143"       "0"                    
bigcom145       "bigcom145"       "0"                    
bigcom158       "bigcom158"       "0"                    
bigcom162       "bigcom162"       "0"                    
bigcom177       "bigcom177"       "0"                    
bigcom194       "bigcom194"       "0"                    
bigcom208       "bigcom208"       "0"                    
bigcom220       "bigcom220"       "0"                    
bigcom227       "bigcom227"       "0"                    
bigcom229       "bigcom229"       "0"                    
bigcom247       "bigcom247"       "0"                    
bigcom252       "bigcom252"       "0"                    
bigcom255       "bigcom255"       "0"                    
bigcom258       "bigcom258"       "0"                    
bigcom266       "bigcom266"       "0"                    
bigcom269       "bigcom269"       "0"                    
bigcom273       "bigcom273"       "0"                    
bigcom274       "bigcom274"       "0"                    
bigcom276       "bigcom276"       "0"                    
bigcom284       "bigcom284"       "0"                    
bigcom290       "bigcom290"       "0"                    
bigcom292       "bigcom292"       "0"                    
bigcom294       "bigcom294"       "0"                    
bigcom295       "bigcom295"       "0"                    
bigcom296       "bigcom296"       "0"                    
bigcom297       "bigcom297"       "0"                    
bigcom302       "bigcom302"       "0"                    
bigcom303       "bigcom303"       "0"                    
bigcom307       "bigcom307"       "0"                    
bigcom311       "bigcom311"       "0"                    
bigcom313       "bigcom313"       "0"                    
bigcom318       "bigcom318"       "0"                    
bigcom326       "bigcom326"       "0"                    
bigcom332       "bigcom332"       "0"                    
bigcom340       "bigcom340"       "0"                    
bigcom341       "bigcom341"       "0"                    
bigcom345       "bigcom345"       "0"                    
bigcom347       "bigcom347"       "0"                    
bigcom360       "bigcom360"       "0"                    
bigcom365       "bigcom365"       "0"                    
bigcom366       "bigcom366"       "0"                    
bigcom370       "bigcom370"       "0"                    
bigcom387       "bigcom387"       "0"                    
bigcom390       "bigcom390"       "0"                    
bigcom398       "bigcom398"       "0"                    
bigcom408       "bigcom408"       "0"                    
bigcom417       "bigcom417"       "0"                    
bigcom419       "bigcom419"       "0"                    
bigcom424       "bigcom424"       "0"                    
bigcom441       "bigcom441"       "0"                    
bigcom445       "bigcom445"       "0"                    
bigcom468       "bigcom468"       "0"                    
spin_vertex     "spin_vertex"     "-0.437064695122097"   
membership_s1   "membership_s1"   "0"                    
membership_s3   "membership_s3"   "0"                    
membership_s4   "membership_s4"   "0"                    
membership_s5   "membership_s5"   "0"                    
membership_s6   "membership_s6"   "0"                    
membership_s7   "membership_s7"   "0"                    
membership_s8   "membership_s8"   "0"                    
membership_s9   "membership_s9"   "0"                    
membership_s10  "membership_s10"  "-0.579467139649173"   
membership_s11  "membership_s11"  "-0.0235381509373356"  
membership_s12  "membership_s12"  "4.71079271238842"     
membership_s13  "membership_s13"  "0"                    
membership_s14  "membership_s14"  "0"                    
membership_s16  "membership_s16"  "5.85116904002952"     
membership_s17  "membership_s17"  "0"                    
membership_s18  "membership_s18"  "0"                    
membership_s19  "membership_s19"  "0"                    
membership_s20  "membership_s20"  "-0.527596457701095"   
membership_s21  "membership_s21"  "2.46112711561208"     
membership_s22  "membership_s22"  "0"                    
membership_s23  "membership_s23"  "0"                    
membership_s24  "membership_s24"  "0"                    
membership_s25  "membership_s25"  "0"                    
membership_s26  "membership_s26"  "0"                    
membership_s27  "membership_s27"  "0"                    
membership_s28  "membership_s28"  "0"                    
membership_s30  "membership_s30"  "0"                    
membership_s31  "membership_s31"  "0"                    
membership_s32  "membership_s32"  "-0.00133947321581617" 
membership_s33  "membership_s33"  "-0.000304550239612897"
membership_s34  "membership_s34"  "0"                    
membership_s35  "membership_s35"  "0"                    
membership_s36  "membership_s36"  "0"                    
membership_s37  "membership_s37"  "0"                    
membership_s38  "membership_s38"  "-0.70324885303527"    
adhesion        "adhesion"        "0.00024605571777218"  
cohesion        "cohesion"        "-0.000471836873671864"
inner           "inner"           "0.000889293085196694" 
outer           "outer"           "0.00221860144994449"  
ioratio         "ioratio"         "2.95883309255662"     
comsize         "comsize"         "-0.00114515857740096" 
[1] "All"
[1] 1
[1] 6.922958
[1] "Average GBM 10 CV AUC"
[1] 0.7916918
[[1]]
[1] 0.9339623

[[2]]
[1] 0.6909091

[[3]]
[1] 0.75

[[4]]
[1] 0.7876106

[[5]]
[1] 0.795977

[1] "Average GBM 10 CV RMSE"
[1] 7.491755
[[1]]
[1] 7.131797

[[2]]
[1] 7.178667

[[3]]
[1] 7.450395

[[4]]
[1] 7.622949

[[5]]
[1] 8.074966

[1] "Average RF 10 CV AUC"
[1] 0.7270879
[[1]]
[1] 0.8537736

[[2]]
[1] 0.5818182

[[3]]
[1] 0.6919643

[[4]]
[1] 0.7492625

[[5]]
[1] 0.7586207

[1] "Average RF 10 CV RMSE"
[1] 0.1461542
[[1]]
[1] 0.1383026

[[2]]
[1] 0.1149093

[[3]]
[1] 0.1413311

[[4]]
[1] 0.173231

[[5]]
[1] 0.162997

[1] "Average GLM 10 CV AUC"
[1] 0.8511036
[[1]]
[1] 0.8160377

[[2]]
[1] 0.8454545

[[3]]
[1] 0.9553571

[[4]]
[1] 0.9174041

[[5]]
[1] 0.7212644

[1] "Average GLM 10 CV RMSE"
[1] 15.51423
[[1]]
[1] 19.00097

[[2]]
[1] 11.86609

[[3]]
[1] 17.997

[[4]]
[1] 12.72579

[[5]]
[1] 15.98131

[1] "Average 10 CV AUC"
[1] 0.8660777
[[1]]
[1] 0.8537736

[[2]]
[1] 0.8545455

[[3]]
[1] 0.9375

[[4]]
[1] 0.9144543

[[5]]
[1] 0.7701149

[1] "Average 10 CV RMSE"
[1] 7.361631
[[1]]
[1] 8.399197

[[2]]
[1] 6.242323

[[3]]
[1] 7.674658

[[4]]
[1] 6.633904

[[5]]
[1] 7.85807

[1] "average all"
[1] 5.949016
[1] 1
