# Supplementary material for: Distinctive Behaviors of Druggable Proteins in Cellular Networks
Source: PLoS Comput Biol. 2015 Dec 23;11(12):e1004597. doi: 10.1371/journal.pcbi.1004597 (PMC4689399; doi:10.1371/journal.pcbi.1004597)
Supplement: S1 File — (ZIP) [file pcbi.1004597.s004.zip › S1_File/y2h_binary.ppi.csv.Target_results_high_targets.txt]

[[1]]
[1] "high_targets"

[1] "Dataset: high_targets Model GBM, run: 1 of 5 2015-06-08 11:37:40"
Iter   TrainDeviance   ValidDeviance   StepSize   Improve
     1        0.3035             nan     0.0100    0.0009
     2        0.3018             nan     0.0100    0.0006
     3        0.3002             nan     0.0100    0.0001
     4        0.2986             nan     0.0100    0.0003
     5        0.2971             nan     0.0100    0.0002
     6        0.2958             nan     0.0100    0.0001
     7        0.2936             nan     0.0100    0.0010
     8        0.2925             nan     0.0100   -0.0004
     9        0.2902             nan     0.0100    0.0013
    10        0.2888             nan     0.0100    0.0002
    20        0.2772             nan     0.0100   -0.0004
    40        0.2555             nan     0.0100    0.0006
    60        0.2343             nan     0.0100   -0.0002
    80        0.2162             nan     0.0100   -0.0001
   100        0.2021             nan     0.0100   -0.0006
   120        0.1870             nan     0.0100   -0.0001
   140        0.1732             nan     0.0100   -0.0010
   160        0.1643             nan     0.0100   -0.0009
   180        0.1575             nan     0.0100   -0.0002
   200        0.1485             nan     0.0100   -0.0015
   220        0.1414             nan     0.0100    0.0003
   240        0.1342             nan     0.0100   -0.0004
   241        0.1343             nan     0.0100   -0.0012

[1] "GBM variable coefficients"
                            var      rel.inf
membership_s12   membership_s12 7.476644e+00
orbit50                 orbit50 7.391758e+00
orbit56                 orbit56 7.264050e+00
walktrap_vertex walktrap_vertex 5.164181e+00
orbit45                 orbit45 4.422777e+00
ratio5                   ratio5 4.316965e+00
outer                     outer 3.280915e+00
spin_vertex         spin_vertex 2.623228e+00
orbit51                 orbit51 2.524173e+00
graph11                 graph11 2.466468e+00
inner                     inner 2.335284e+00
orbit6                   orbit6 1.955768e+00
close                     close 1.951249e+00
graph23                 graph23 1.935774e+00
graph4                   graph4 1.846063e+00
orbit35                 orbit35 1.727715e+00
membership_s16   membership_s16 1.499823e+00
graph7                   graph7 1.411689e+00
orbit24                 orbit24 1.400437e+00
pagerank               pagerank 1.324848e+00
graph14                 graph14 1.267027e+00
orbit16                 orbit16 1.225700e+00
V2                           V2 1.191564e+00
orbit37                 orbit37 1.076136e+00
comsize                 comsize 1.067014e+00
adhesion               adhesion 1.058975e+00
graph25                 graph25 1.020651e+00
orbit22                 orbit22 1.013794e+00
orbit9                   orbit9 1.004479e+00
orbit53                 orbit53 9.913432e-01
orbit11                 orbit11 9.888756e-01
orbit36                 orbit36 9.096567e-01
orbit25                 orbit25 8.965359e-01
graph5                   graph5 8.848606e-01
ratio2                   ratio2 8.639081e-01
graph16                 graph16 8.601138e-01
bigcom33               bigcom33 8.239203e-01
ioratio                 ioratio 7.927514e-01
graph17                 graph17 7.916431e-01
graph19                 graph19 7.787238e-01
upto_sixth           upto_sixth 7.443081e-01
orbit28                 orbit28 7.048559e-01
orbit52                 orbit52 6.940687e-01
graph1                   graph1 6.935680e-01
graph21                 graph21 6.292504e-01
third                     third 6.264496e-01
orbit54                 orbit54 6.146610e-01
fourth                   fourth 5.284093e-01
orbit18                 orbit18 5.270989e-01
AP                           AP 5.095359e-01
V1                           V1 4.483185e-01
upto_fifth           upto_fifth 4.458047e-01
orbit63                 orbit63 4.212806e-01
knn                         knn 4.119609e-01
sixth                     sixth 4.005990e-01
upto_fourth         upto_fourth 3.898744e-01
orbit21                 orbit21 3.666270e-01
orbit2                   orbit2 3.560516e-01
orbit39                 orbit39 3.452351e-01
orbit49                 orbit49 3.385805e-01
orbit19                 orbit19 3.148903e-01
second                   second 2.974297e-01
graph13                 graph13 2.923264e-01
orbit31                 orbit31 2.811913e-01
orbit4                   orbit4 2.711339e-01
orbit30                 orbit30 2.609958e-01
orbit69                 orbit69 2.575553e-01
orbit13                 orbit13 2.570439e-01
coreness               coreness 2.220949e-01
orbit20                 orbit20 2.171838e-01
orbit62                 orbit62 2.028789e-01
cohesion               cohesion 1.984076e-01
hubscore               hubscore 1.975415e-01
orbit10                 orbit10 1.912788e-01
orbit40                 orbit40 1.855461e-01
orbit42                 orbit42 1.738836e-01
bet                         bet 1.553653e-01
orbit61                 orbit61 1.420549e-01
graph12                 graph12 1.327096e-01
orbit38                 orbit38 1.313551e-01
evcent                   evcent 1.295563e-01
graph18                 graph18 1.230216e-01
bigcom2                 bigcom2 1.193974e-01
orbit43                 orbit43 1.135405e-01
graph24                 graph24 1.120109e-01
constraint           constraint 1.043268e-01
trans                     trans 1.024114e-01
orbit1                   orbit1 1.021199e-01
graph27                 graph27 1.002185e-01
ratio4                   ratio4 9.762186e-02
orbit26                 orbit26 8.787730e-02
graph0                   graph0 8.232768e-02
graph8                   graph8 5.379234e-02
graph3                   graph3 4.031041e-02
graph6                   graph6 3.828268e-02
orbit64                 orbit64 3.723728e-02
orbit32                 orbit32 3.550498e-02
ratio6                   ratio6 3.079389e-02
graph22                 graph22 2.989642e-02
bigcom25               bigcom25 1.714039e-02
graph15                 graph15 1.366077e-02
orbit7                   orbit7 1.114450e-02
orbit65                 orbit65 1.040771e-02
orbit29                 orbit29 2.142910e-04
orbit59                 orbit59 6.516728e-05
upto_third           upto_third 3.221495e-05
orbit47                 orbit47 2.583267e-05
ratio1                   ratio1 2.326336e-05
graph20                 graph20 1.593941e-05
graph9                   graph9 1.436019e-05
orbit68                 orbit68 1.283403e-05
orbit27                 orbit27 1.216408e-05
orbit33                 orbit33 9.687579e-06
upto_second         upto_second 8.874854e-06
orbit55                 orbit55 7.739057e-06
orbit46                 orbit46 7.656325e-06
membership_s38   membership_s38 6.601428e-06
ecc                         ecc 5.770804e-06
orbit71                 orbit71 5.721515e-06
orbit44                 orbit44 5.686029e-06
graph10                 graph10 5.514407e-06
orbit15                 orbit15 5.508436e-06
orbit48                 orbit48 4.783192e-06
orbit17                 orbit17 4.658661e-06
orbit12                 orbit12 2.577979e-06
orbit58                 orbit58 2.560816e-06
ratio3                   ratio3 2.363695e-06
membership_s21   membership_s21 2.131417e-06
selfinter             selfinter 1.936144e-06
orbit60                 orbit60 1.900597e-06
fifth                     fifth 1.692311e-06
graph2                   graph2 9.038169e-07
graph26                 graph26 0.000000e+00
graph28                 graph28 0.000000e+00
graph29                 graph29 0.000000e+00
orbit0                   orbit0 0.000000e+00
orbit3                   orbit3 0.000000e+00
orbit5                   orbit5 0.000000e+00
orbit8                   orbit8 0.000000e+00
orbit14                 orbit14 0.000000e+00
orbit23                 orbit23 0.000000e+00
orbit34                 orbit34 0.000000e+00
orbit41                 orbit41 0.000000e+00
orbit57                 orbit57 0.000000e+00
orbit66                 orbit66 0.000000e+00
orbit67                 orbit67 0.000000e+00
orbit70                 orbit70 0.000000e+00
orbit72                 orbit72 0.000000e+00
eccrad                   eccrad 0.000000e+00
first                     first 0.000000e+00
bigcom1                 bigcom1 0.000000e+00
bigcom3                 bigcom3 0.000000e+00
bigcom4                 bigcom4 0.000000e+00
bigcom5                 bigcom5 0.000000e+00
bigcom6                 bigcom6 0.000000e+00
bigcom8                 bigcom8 0.000000e+00
bigcom9                 bigcom9 0.000000e+00
bigcom10               bigcom10 0.000000e+00
bigcom11               bigcom11 0.000000e+00
bigcom12               bigcom12 0.000000e+00
bigcom13               bigcom13 0.000000e+00
bigcom14               bigcom14 0.000000e+00
bigcom15               bigcom15 0.000000e+00
bigcom16               bigcom16 0.000000e+00
bigcom17               bigcom17 0.000000e+00
bigcom18               bigcom18 0.000000e+00
bigcom21               bigcom21 0.000000e+00
bigcom22               bigcom22 0.000000e+00
bigcom23               bigcom23 0.000000e+00
bigcom24               bigcom24 0.000000e+00
bigcom26               bigcom26 0.000000e+00
bigcom27               bigcom27 0.000000e+00
bigcom29               bigcom29 0.000000e+00
bigcom31               bigcom31 0.000000e+00
bigcom34               bigcom34 0.000000e+00
bigcom35               bigcom35 0.000000e+00
bigcom36               bigcom36 0.000000e+00
bigcom39               bigcom39 0.000000e+00
bigcom40               bigcom40 0.000000e+00
bigcom43               bigcom43 0.000000e+00
bigcom46               bigcom46 0.000000e+00
bigcom48               bigcom48 0.000000e+00
bigcom49               bigcom49 0.000000e+00
bigcom50               bigcom50 0.000000e+00
bigcom52               bigcom52 0.000000e+00
bigcom54               bigcom54 0.000000e+00
bigcom56               bigcom56 0.000000e+00
bigcom57               bigcom57 0.000000e+00
bigcom58               bigcom58 0.000000e+00
bigcom62               bigcom62 0.000000e+00
bigcom63               bigcom63 0.000000e+00
bigcom64               bigcom64 0.000000e+00
bigcom65               bigcom65 0.000000e+00
bigcom66               bigcom66 0.000000e+00
bigcom68               bigcom68 0.000000e+00
bigcom69               bigcom69 0.000000e+00
bigcom70               bigcom70 0.000000e+00
bigcom71               bigcom71 0.000000e+00
bigcom72               bigcom72 0.000000e+00
bigcom77               bigcom77 0.000000e+00
bigcom79               bigcom79 0.000000e+00
bigcom80               bigcom80 0.000000e+00
bigcom82               bigcom82 0.000000e+00
bigcom83               bigcom83 0.000000e+00
bigcom86               bigcom86 0.000000e+00
bigcom87               bigcom87 0.000000e+00
bigcom88               bigcom88 0.000000e+00
bigcom90               bigcom90 0.000000e+00
bigcom92               bigcom92 0.000000e+00
bigcom94               bigcom94 0.000000e+00
bigcom96               bigcom96 0.000000e+00
bigcom98               bigcom98 0.000000e+00
bigcom99               bigcom99 0.000000e+00
bigcom100             bigcom100 0.000000e+00
bigcom102             bigcom102 0.000000e+00
bigcom103             bigcom103 0.000000e+00
bigcom104             bigcom104 0.000000e+00
bigcom107             bigcom107 0.000000e+00
bigcom108             bigcom108 0.000000e+00
bigcom109             bigcom109 0.000000e+00
bigcom110             bigcom110 0.000000e+00
bigcom125             bigcom125 0.000000e+00
bigcom133             bigcom133 0.000000e+00
bigcom141             bigcom141 0.000000e+00
bigcom142             bigcom142 0.000000e+00
bigcom143             bigcom143 0.000000e+00
bigcom145             bigcom145 0.000000e+00
bigcom158             bigcom158 0.000000e+00
bigcom162             bigcom162 0.000000e+00
bigcom177             bigcom177 0.000000e+00
bigcom194             bigcom194 0.000000e+00
bigcom208             bigcom208 0.000000e+00
bigcom220             bigcom220 0.000000e+00
bigcom227             bigcom227 0.000000e+00
bigcom229             bigcom229 0.000000e+00
bigcom247             bigcom247 0.000000e+00
bigcom252             bigcom252 0.000000e+00
bigcom255             bigcom255 0.000000e+00
bigcom258             bigcom258 0.000000e+00
bigcom266             bigcom266 0.000000e+00
bigcom269             bigcom269 0.000000e+00
bigcom273             bigcom273 0.000000e+00
bigcom274             bigcom274 0.000000e+00
bigcom276             bigcom276 0.000000e+00
bigcom284             bigcom284 0.000000e+00
bigcom290             bigcom290 0.000000e+00
bigcom292             bigcom292 0.000000e+00
bigcom294             bigcom294 0.000000e+00
bigcom295             bigcom295 0.000000e+00
bigcom296             bigcom296 0.000000e+00
bigcom297             bigcom297 0.000000e+00
bigcom302             bigcom302 0.000000e+00
bigcom303             bigcom303 0.000000e+00
bigcom307             bigcom307 0.000000e+00
bigcom311             bigcom311 0.000000e+00
bigcom313             bigcom313 0.000000e+00
bigcom318             bigcom318 0.000000e+00
bigcom326             bigcom326 0.000000e+00
bigcom332             bigcom332 0.000000e+00
bigcom340             bigcom340 0.000000e+00
bigcom341             bigcom341 0.000000e+00
bigcom345             bigcom345 0.000000e+00
bigcom347             bigcom347 0.000000e+00
bigcom360             bigcom360 0.000000e+00
bigcom365             bigcom365 0.000000e+00
bigcom366             bigcom366 0.000000e+00
bigcom370             bigcom370 0.000000e+00
bigcom387             bigcom387 0.000000e+00
bigcom390             bigcom390 0.000000e+00
bigcom398             bigcom398 0.000000e+00
bigcom408             bigcom408 0.000000e+00
bigcom417             bigcom417 0.000000e+00
bigcom419             bigcom419 0.000000e+00
bigcom424             bigcom424 0.000000e+00
bigcom441             bigcom441 0.000000e+00
bigcom445             bigcom445 0.000000e+00
bigcom468             bigcom468 0.000000e+00
membership_s1     membership_s1 0.000000e+00
membership_s3     membership_s3 0.000000e+00
membership_s4     membership_s4 0.000000e+00
membership_s5     membership_s5 0.000000e+00
membership_s6     membership_s6 0.000000e+00
membership_s7     membership_s7 0.000000e+00
membership_s8     membership_s8 0.000000e+00
membership_s9     membership_s9 0.000000e+00
membership_s10   membership_s10 0.000000e+00
membership_s11   membership_s11 0.000000e+00
membership_s13   membership_s13 0.000000e+00
membership_s14   membership_s14 0.000000e+00
membership_s17   membership_s17 0.000000e+00
membership_s18   membership_s18 0.000000e+00
membership_s19   membership_s19 0.000000e+00
membership_s20   membership_s20 0.000000e+00
membership_s22   membership_s22 0.000000e+00
membership_s23   membership_s23 0.000000e+00
membership_s24   membership_s24 0.000000e+00
membership_s25   membership_s25 0.000000e+00
membership_s26   membership_s26 0.000000e+00
membership_s27   membership_s27 0.000000e+00
membership_s28   membership_s28 0.000000e+00
membership_s30   membership_s30 0.000000e+00
membership_s31   membership_s31 0.000000e+00
membership_s32   membership_s32 0.000000e+00
membership_s33   membership_s33 0.000000e+00
membership_s34   membership_s34 0.000000e+00
membership_s35   membership_s35 0.000000e+00
membership_s36   membership_s36 0.000000e+00
membership_s37   membership_s37 0.000000e+00
[1] "Dataset: high_targets Model RF, run: 1 of 5 2015-06-08 11:37:48"
     |      Out-of-bag   |
Tree |      MSE  %Var(y) |
   1 |  0.04742   203.15 |
   2 |  0.04525   193.86 |
   3 |  0.05176   221.77 |
   4 |   0.0464   198.80 |
   5 |  0.04769   204.30 |
   6 |  0.04994   213.95 |
   7 |  0.04385   187.87 |
   8 |  0.03695   158.29 |
   9 |  0.03644   156.12 |
  10 |  0.03572   153.02 |
  11 |  0.03512   150.46 |
  12 |  0.03479   149.06 |
  13 |  0.03627   155.38 |
  14 |  0.03385   145.03 |
  15 |  0.03194   136.83 |
  16 |  0.03132   134.18 |
  17 |  0.03128   134.03 |
  18 |  0.03201   137.16 |
  19 |  0.03119   133.62 |
  20 |    0.031   132.81 |
  21 |  0.03094   132.56 |
  22 |  0.03045   130.47 |
  23 |  0.02996   128.36 |
  24 |  0.02928   125.45 |
  25 |  0.02918   125.00 |
  26 |  0.02909   124.64 |
  27 |  0.02914   124.84 |
  28 |  0.02893   123.93 |
  29 |  0.02889   123.78 |
  30 |  0.02845   121.91 |
  31 |  0.02808   120.31 |
  32 |  0.02835   121.44 |
  33 |  0.02828   121.15 |
  34 |  0.02859   122.47 |
  35 |  0.02861   122.56 |
  36 |  0.02864   122.68 |
  37 |  0.02854   122.26 |
  38 |  0.02848   122.03 |
  39 |  0.02831   121.28 |
  40 |  0.02805   120.15 |
  41 |  0.02789   119.51 |
  42 |  0.02802   120.03 |
  43 |  0.02779   119.08 |
  44 |  0.02752   117.89 |
  45 |  0.02736   117.20 |
  46 |  0.02699   115.65 |
  47 |  0.02688   115.16 |
  48 |  0.02678   114.74 |
  49 |  0.02715   116.30 |
  50 |  0.02702   115.77 |
  51 |  0.02719   116.48 |
  52 |  0.02705   115.88 |
  53 |  0.02701   115.74 |
  54 |  0.02695   115.47 |
  55 |  0.02672   114.48 |
  56 |  0.02656   113.79 |
  57 |   0.0265   113.54 |
  58 |  0.02649   113.48 |
  59 |  0.02649   113.48 |
  60 |  0.02632   112.76 |
  61 |  0.02607   111.70 |
  62 |  0.02586   110.79 |
  63 |  0.02585   110.73 |
  64 |  0.02585   110.74 |
  65 |  0.02571   110.15 |
  66 |   0.0255   109.27 |
  67 |  0.02545   109.04 |
  68 |  0.02537   108.67 |
  69 |  0.02535   108.62 |
  70 |  0.02524   108.12 |
  71 |  0.02522   108.03 |
  72 |   0.0252   107.98 |
  73 |  0.02528   108.30 |
  74 |   0.0253   108.39 |
  75 |  0.02508   107.45 |
  76 |  0.02516   107.81 |
  77 |  0.02529   108.36 |
  78 |  0.02519   107.93 |
  79 |  0.02527   108.28 |
  80 |  0.02515   107.77 |
  81 |  0.02516   107.79 |
  82 |  0.02518   107.88 |
  83 |  0.02514   107.72 |
  84 |  0.02512   107.61 |
  85 |  0.02509   107.50 |
  86 |  0.02513   107.67 |
  87 |  0.02508   107.46 |
  88 |  0.02494   106.83 |
  89 |  0.02499   107.07 |
  90 |  0.02502   107.18 |
  91 |  0.02509   107.48 |
  92 |  0.02506   107.35 |
  93 |  0.02491   106.71 |
  94 |  0.02479   106.21 |
  95 |  0.02486   106.52 |
  96 |  0.02481   106.30 |
  97 |  0.02481   106.31 |
  98 |  0.02474   106.00 |
  99 |  0.02474   106.01 |
 100 |  0.02471   105.86 |
[1] "Random Forest variable coefficients"
                      %IncMSE IncNodePurity
graph5           0.000000e+00  7.025630e-19
graph6           0.000000e+00  9.705077e-03
graph7           8.740198e-04  5.297889e-02
graph8           0.000000e+00  1.214306e-19
graph9           0.000000e+00  1.714286e-02
graph10         -5.714286e-05  1.714286e-02
graph11          1.926009e-04  7.303871e-02
graph12          1.980531e-03  1.295152e-01
graph13          6.688510e-04  8.722114e-02
graph14          1.563350e-03  6.075260e-02
graph15          2.699614e-03  9.555389e-02
graph16          2.060666e-06  5.783478e-02
graph17          4.347588e-04  3.231948e-02
graph18          1.212834e-04  3.360577e-02
graph19          2.390056e-04  4.861930e-02
graph20          0.000000e+00  2.298851e-02
graph21          1.166550e-03  1.053617e-01
graph22          2.409639e-04  5.065691e-03
graph23          3.651149e-03  8.728196e-02
graph24          1.380183e-03  5.279891e-02
graph25          5.889192e-04  6.022829e-02
graph26          1.142857e-04  8.333333e-03
graph27          0.000000e+00  3.008021e-02
graph28          1.908468e-04  4.279531e-02
graph29         -1.307190e-04  9.315842e-03
orbit0           1.162791e-04  9.090909e-03
orbit1           0.000000e+00  1.333333e-02
orbit2           6.780649e-05  1.144612e-01
orbit3           1.364476e-03  5.783643e-02
orbit4           2.777994e-03  6.198425e-02
orbit5           6.638007e-04  1.083759e-01
orbit6           3.095823e-04  1.281763e-01
orbit7           5.813953e-05  8.715415e-03
orbit8          -5.228758e-05  5.976923e-02
orbit9           4.554225e-03  2.970996e-01
orbit10          0.000000e+00  1.800643e-17
orbit11          3.961141e-04  3.485093e-02
orbit12          3.054245e-04  4.955128e-02
orbit13          2.071006e-04  9.063725e-03
orbit14          1.818182e-04  9.000000e-03
orbit15          1.381419e-03  6.611972e-02
orbit16          1.081219e-03  5.807315e-02
orbit17          3.008185e-04  1.028279e-01
orbit18          7.662835e-05  1.000000e-02
orbit19          2.360427e-04  5.592424e-02
orbit20          2.156734e-03  4.601624e-02
orbit21          7.294846e-04  5.136560e-02
orbit22          1.777915e-04  7.350564e-02
orbit23         -1.212121e-04  1.870968e-02
orbit24          4.910807e-03  2.108577e-01
orbit25          4.417651e-04  1.264324e-01
orbit26          1.073461e-04  3.142857e-02
orbit27          4.835393e-04  2.870353e-02
orbit28          1.066056e-04  6.150628e-02
orbit29          6.754488e-04  7.070220e-02
orbit30         -3.855422e-05  1.976471e-03
orbit31          5.988024e-05  1.333333e-02
orbit32          0.000000e+00  5.204170e-19
orbit33          4.789341e-04  3.734208e-02
orbit34          4.929412e-03  1.873925e-01
orbit35          2.763625e-03  7.742834e-02
orbit36          1.028482e-03  8.401355e-02
orbit37         -1.517527e-04  2.703030e-02
orbit38          2.904866e-04  3.228200e-03
orbit39          3.609106e-03  1.813217e-01
orbit40          1.770441e-04  3.589161e-02
orbit41          0.000000e+00  5.724587e-19
orbit42          3.251445e-05  1.687500e-02
orbit43          2.160527e-03  1.543371e-01
orbit44          2.647572e-04  5.435317e-02
orbit45          2.629244e-03  1.624224e-01
orbit46          7.991463e-04  1.298647e-01
orbit47         -5.649718e-05  9.166667e-03
orbit48          2.969274e-04  3.832168e-02
orbit49          9.341627e-04  3.985686e-02
orbit50          1.375705e-03  1.627727e-01
orbit51          4.216070e-03  3.001637e-01
orbit52         -4.278824e-05  8.460607e-02
orbit53          4.859638e-04  6.160775e-02
orbit54          1.528306e-03  5.040050e-02
orbit55          2.403607e-04  6.571812e-02
orbit56          8.408316e-03  3.247340e-01
orbit57          2.439024e-04  9.472661e-03
orbit58         -2.339181e-04  8.888889e-03
orbit59          0.000000e+00  4.943962e-19
orbit60          0.000000e+00  7.912088e-03
orbit61          3.491219e-04  3.396612e-02
orbit62          5.957223e-04  6.048791e-02
orbit63          7.272727e-04  8.795181e-04
orbit64          0.000000e+00  2.666667e-02
orbit65          0.000000e+00  2.698362e-17
orbit66          0.000000e+00  1.875000e-02
orbit67          0.000000e+00  9.583333e-03
orbit68          4.176256e-04  4.459632e-02
orbit69          1.063432e-03  1.189010e-01
orbit70          1.190476e-04  1.731232e-02
orbit71          1.173604e-04  2.438133e-02
orbit72          0.000000e+00  1.734723e-19
AP               0.000000e+00  1.875000e-02
bet             -1.455716e-04  3.819198e-02
ecc             -9.868421e-05  1.986914e-02
eccrad           8.671103e-05  2.622698e-02
close            0.000000e+00  1.714286e-02
constraint       5.586898e-06  3.970611e-02
coreness         5.524862e-04  2.028870e-03
knn             -5.917160e-05  4.355119e-02
hubscore         6.899286e-03  6.906904e-02
pagerank         1.312880e-04  1.615122e-01
trans           -1.150861e-04  4.185789e-02
first            0.000000e+00  3.035766e-19
second           4.734391e-04  4.869094e-02
third            1.162791e-04  1.692308e-02
fourth           0.000000e+00  1.714286e-02
fifth            5.988024e-05  9.230769e-03
sixth            4.133377e-04  1.272789e-01
selfinter        0.000000e+00  1.214306e-19
V1               1.841096e-03  2.199065e-01
V2               1.296844e-04  1.513433e-01
evcent           2.648741e-03  3.963145e-02
upto_second      1.179330e-03  4.095663e-02
upto_third       1.212121e-04  8.571429e-03
upto_fourth      3.197590e-04  2.874822e-02
upto_fifth       6.678693e-04  1.359280e-01
upto_sixth       1.830795e-04  7.948276e-02
ratio1           1.598149e-03  1.239201e-01
ratio2           1.816949e-04  2.303571e-02
ratio3           4.597556e-04  7.690190e-02
ratio4           4.697421e-04  8.780231e-03
ratio5          -2.875847e-04  6.697311e-01
ratio6          -1.678827e-04  4.224726e-02
walktrap_vertex  7.251607e-04  1.669252e-01
bigcom1          0.000000e+00  0.000000e+00
bigcom2         -2.326354e-06  3.534034e-02
bigcom3          0.000000e+00  0.000000e+00
bigcom4          0.000000e+00  0.000000e+00
bigcom5          0.000000e+00  0.000000e+00
bigcom6          0.000000e+00  0.000000e+00
bigcom8          0.000000e+00  0.000000e+00
bigcom9          0.000000e+00  0.000000e+00
bigcom10         0.000000e+00  0.000000e+00
bigcom11         0.000000e+00  0.000000e+00
bigcom12         0.000000e+00  0.000000e+00
bigcom13         0.000000e+00  0.000000e+00
bigcom14         0.000000e+00  0.000000e+00
bigcom15         0.000000e+00  0.000000e+00
bigcom16         0.000000e+00  0.000000e+00
bigcom17         0.000000e+00  0.000000e+00
bigcom18         0.000000e+00  0.000000e+00
bigcom21         0.000000e+00  0.000000e+00
bigcom22         0.000000e+00  0.000000e+00
bigcom23         0.000000e+00  8.673617e-21
bigcom24         0.000000e+00  0.000000e+00
bigcom25         3.399510e-04  5.685332e-02
bigcom26         0.000000e+00  0.000000e+00
bigcom27         0.000000e+00  0.000000e+00
bigcom29         0.000000e+00  0.000000e+00
bigcom31         0.000000e+00  0.000000e+00
bigcom33        -6.121901e-05  1.380500e-02
bigcom34         0.000000e+00  0.000000e+00
bigcom35         0.000000e+00  0.000000e+00
bigcom36         0.000000e+00  0.000000e+00
bigcom39         0.000000e+00  0.000000e+00
bigcom40         0.000000e+00  0.000000e+00
bigcom43         0.000000e+00  0.000000e+00
bigcom46         0.000000e+00  0.000000e+00
bigcom48         0.000000e+00  0.000000e+00
bigcom49         0.000000e+00  0.000000e+00
bigcom50         0.000000e+00  0.000000e+00
bigcom52         0.000000e+00  0.000000e+00
bigcom54         0.000000e+00  0.000000e+00
bigcom56         0.000000e+00  0.000000e+00
bigcom57         0.000000e+00  0.000000e+00
bigcom58         0.000000e+00  0.000000e+00
bigcom62         0.000000e+00  0.000000e+00
bigcom63         0.000000e+00  0.000000e+00
bigcom64         0.000000e+00  0.000000e+00
bigcom65         0.000000e+00  0.000000e+00
bigcom66         0.000000e+00  0.000000e+00
bigcom68         0.000000e+00  0.000000e+00
bigcom69         0.000000e+00  0.000000e+00
bigcom70         0.000000e+00  0.000000e+00
bigcom71         0.000000e+00  0.000000e+00
bigcom72         0.000000e+00  0.000000e+00
bigcom77         0.000000e+00  0.000000e+00
bigcom79         0.000000e+00  0.000000e+00
bigcom80         0.000000e+00  0.000000e+00
bigcom82         0.000000e+00  0.000000e+00
bigcom83         0.000000e+00  0.000000e+00
bigcom86         0.000000e+00  0.000000e+00
bigcom87         0.000000e+00  0.000000e+00
bigcom88         0.000000e+00  0.000000e+00
bigcom90         0.000000e+00  0.000000e+00
bigcom92         0.000000e+00  0.000000e+00
bigcom94         0.000000e+00  0.000000e+00
bigcom96         0.000000e+00  0.000000e+00
bigcom98         0.000000e+00  0.000000e+00
bigcom99         0.000000e+00  0.000000e+00
bigcom100        0.000000e+00  0.000000e+00
bigcom102        0.000000e+00  0.000000e+00
bigcom103        0.000000e+00  0.000000e+00
bigcom104        0.000000e+00  0.000000e+00
bigcom107        0.000000e+00  0.000000e+00
bigcom108        0.000000e+00  0.000000e+00
bigcom109        0.000000e+00  0.000000e+00
bigcom110        0.000000e+00  0.000000e+00
bigcom125        0.000000e+00  0.000000e+00
bigcom133        0.000000e+00  0.000000e+00
bigcom141        0.000000e+00  0.000000e+00
bigcom142        0.000000e+00  0.000000e+00
bigcom143        0.000000e+00  0.000000e+00
bigcom145        0.000000e+00  0.000000e+00
bigcom158        0.000000e+00  0.000000e+00
bigcom162        0.000000e+00  0.000000e+00
bigcom177        0.000000e+00  0.000000e+00
bigcom194        0.000000e+00  0.000000e+00
bigcom208        0.000000e+00  0.000000e+00
bigcom220        0.000000e+00  0.000000e+00
bigcom227        0.000000e+00  0.000000e+00
bigcom229        0.000000e+00  0.000000e+00
bigcom247        0.000000e+00  0.000000e+00
bigcom252        0.000000e+00  0.000000e+00
bigcom255        0.000000e+00  0.000000e+00
bigcom258        0.000000e+00  0.000000e+00
bigcom266        0.000000e+00  0.000000e+00
bigcom269        0.000000e+00  0.000000e+00
bigcom273        0.000000e+00  0.000000e+00
bigcom274        0.000000e+00  0.000000e+00
bigcom276        0.000000e+00  0.000000e+00
bigcom284        0.000000e+00  0.000000e+00
bigcom290        0.000000e+00  0.000000e+00
bigcom292        0.000000e+00  0.000000e+00
bigcom294        0.000000e+00  0.000000e+00
bigcom295        0.000000e+00  0.000000e+00
bigcom296        0.000000e+00  0.000000e+00
bigcom297        0.000000e+00  0.000000e+00
bigcom302        0.000000e+00  0.000000e+00
bigcom303        0.000000e+00  0.000000e+00
bigcom307        0.000000e+00  0.000000e+00
bigcom311        0.000000e+00  0.000000e+00
bigcom313        0.000000e+00  0.000000e+00
bigcom318        0.000000e+00  0.000000e+00
bigcom326        0.000000e+00  0.000000e+00
bigcom332        0.000000e+00  0.000000e+00
bigcom340        0.000000e+00  0.000000e+00
bigcom341        0.000000e+00  0.000000e+00
bigcom345        0.000000e+00  0.000000e+00
bigcom347        0.000000e+00  0.000000e+00
bigcom360        0.000000e+00  0.000000e+00
bigcom365        0.000000e+00  0.000000e+00
bigcom366        0.000000e+00  0.000000e+00
bigcom370        0.000000e+00  0.000000e+00
bigcom387        0.000000e+00  0.000000e+00
bigcom390        0.000000e+00  0.000000e+00
bigcom398        0.000000e+00  0.000000e+00
bigcom408        0.000000e+00  0.000000e+00
bigcom417        0.000000e+00  0.000000e+00
bigcom419        0.000000e+00  0.000000e+00
bigcom424        0.000000e+00  0.000000e+00
bigcom441        0.000000e+00  0.000000e+00
bigcom445        0.000000e+00  0.000000e+00
bigcom468        0.000000e+00  0.000000e+00
spin_vertex      1.565059e-03  2.444126e-01
membership_s1    0.000000e+00  0.000000e+00
membership_s3    0.000000e+00  0.000000e+00
membership_s4    0.000000e+00  0.000000e+00
membership_s5    0.000000e+00  0.000000e+00
membership_s6    0.000000e+00  0.000000e+00
membership_s7    0.000000e+00  0.000000e+00
membership_s8    0.000000e+00  0.000000e+00
membership_s9    0.000000e+00  0.000000e+00
membership_s10   0.000000e+00  0.000000e+00
membership_s11   0.000000e+00  0.000000e+00
membership_s12   1.871541e-03  2.900201e-01
membership_s13   0.000000e+00  0.000000e+00
membership_s14   0.000000e+00  0.000000e+00
membership_s16   4.341346e-04  8.189389e-02
membership_s17   0.000000e+00  0.000000e+00
membership_s18   0.000000e+00  0.000000e+00
membership_s19   0.000000e+00  0.000000e+00
membership_s20   0.000000e+00  8.673617e-21
membership_s21  -5.649718e-05  9.500000e-03
membership_s22   0.000000e+00  0.000000e+00
membership_s23   0.000000e+00  0.000000e+00
membership_s24   0.000000e+00  0.000000e+00
membership_s25   0.000000e+00  0.000000e+00
membership_s26   0.000000e+00  0.000000e+00
membership_s27   0.000000e+00  0.000000e+00
membership_s28   0.000000e+00  0.000000e+00
membership_s30   0.000000e+00  0.000000e+00
membership_s31   0.000000e+00  8.673617e-21
membership_s32   0.000000e+00  2.602085e-20
membership_s33   0.000000e+00  8.673617e-20
membership_s34   0.000000e+00  0.000000e+00
membership_s35   0.000000e+00  0.000000e+00
membership_s36   0.000000e+00  0.000000e+00
membership_s37   0.000000e+00  0.000000e+00
membership_s38   0.000000e+00  0.000000e+00
adhesion         1.706133e-03  1.584243e-01
cohesion         2.237269e-03  1.912125e-01
inner            1.035500e-03  3.214047e-01
outer            3.900603e-04  4.595775e-01
ioratio          1.573409e-03  1.601134e-01
comsize          1.072412e-04  9.883107e-02
[1] "Dataset: high_targets Model GLM, run: 1 of 5 2015-06-08 11:37:50"
[1] "glmnet variable coefficients"
                         [,1]          [,2]
(Intercept)     -3.709128e+00 -6.801130e+02
graph0          -2.705204e-40 -6.594049e-04
graph1          -2.150066e-42 -4.526891e-06
graph2          -8.696830e-41  8.719596e-05
graph3          -6.785812e-44 -8.341397e-08
graph4          -2.523479e-44 -5.115148e-08
graph5          -2.222632e-42 -5.479316e-06
graph6          -5.451706e-43 -6.154815e-07
graph7          -2.357481e-42 -3.319693e-07
graph8          -1.597152e-41  4.972563e-05
graph9          -1.510207e-45 -1.807119e-09
graph10         -5.098827e-46 -6.834337e-10
graph11         -3.279272e-46 -5.848159e-10
graph12         -1.081939e-44 -1.275609e-08
graph13         -2.926906e-44 -2.543113e-08
graph14         -7.656193e-45 -1.345425e-08
graph15         -5.602167e-43 -3.508282e-07
graph16         -6.274668e-45 -8.689366e-09
graph17         -1.370566e-44 -1.180843e-08
graph18         -1.637116e-42 -3.504433e-06
graph19         -7.781297e-44 -3.760089e-08
graph20         -9.181700e-44 -2.068912e-07
graph21         -3.309895e-43 -2.187086e-07
graph22         -7.015899e-44 -3.802067e-08
graph23         -1.510853e-43 -1.098843e-07
graph24         -4.578121e-43 -3.530128e-07
graph25         -9.829776e-43 -1.276835e-06
graph26         -4.743334e-43 -2.647247e-07
graph27         -2.529660e-42  2.912117e-06
graph28         -1.420371e-42  3.839009e-06
graph29         -2.399082e-42  8.955917e-05
orbit0          -2.705204e-40 -6.600492e-04
orbit1          -1.888806e-41 -3.125968e-05
orbit2          -1.895203e-42 -4.376409e-06
orbit3          -8.696830e-41  8.698848e-05
orbit4          -4.779593e-43 -5.894713e-07
orbit5          -7.300671e-44 -8.977360e-08
orbit6          -2.841218e-43 -7.207247e-07
orbit7          -1.813558e-44 -3.234942e-08
orbit8          -2.222632e-42 -5.480847e-06
orbit9          -2.414561e-41 -5.829111e-05
orbit10         -1.268885e-42 -1.983333e-06
orbit11         -6.385072e-43 -1.694381e-07
orbit12         -2.191415e-41  9.042608e-06
orbit13         -2.170076e-42 -6.935642e-07
orbit14         -1.597152e-41  4.971132e-05
orbit15         -2.499144e-44 -4.018817e-08
orbit16         -1.597559e-45 -1.831231e-09
orbit17         -8.072963e-45 -8.455680e-09
orbit18         -7.106779e-45 -5.390544e-09
orbit19         -9.074180e-45 -2.059432e-08
orbit20         -2.835556e-45 -3.763121e-09
orbit21         -4.508180e-46 -5.171248e-10
orbit22         -3.815503e-45 -1.070882e-08
orbit23         -2.091026e-46 -2.408486e-10
orbit24         -2.364720e-43 -4.408331e-07
orbit25         -8.341547e-44 -1.545591e-07
orbit26         -1.002817e-44 -8.157437e-09
orbit27         -7.251291e-43 -8.258242e-07
orbit28         -1.181659e-43 -1.817915e-07
orbit29         -6.060225e-44 -6.324545e-08
orbit30         -6.273822e-44  3.159922e-09
orbit31         -1.832142e-43 -5.797933e-07
orbit32         -2.328685e-44 -5.536925e-08
orbit33         -5.238865e-45 -2.806675e-09
orbit34         -5.602167e-43 -3.484474e-07
orbit35         -5.181882e-43 -7.661107e-07
orbit36         -1.774772e-44 -2.310624e-08
orbit37         -3.744115e-44 -6.254017e-08
orbit38         -6.642439e-45 -7.420781e-09
orbit39         -1.518782e-42 -2.758942e-06
orbit40         -1.846390e-43 -3.435409e-07
orbit41         -2.667028e-44 -1.986055e-08
orbit42         -1.474425e-44 -2.173507e-09
orbit43         -3.087803e-42 -7.726426e-06
orbit44         -2.353645e-42 -2.668945e-06
orbit45         -3.174432e-42 -6.113601e-06
orbit46         -4.897822e-43  2.017898e-06
orbit47         -2.691617e-43 -3.644292e-07
orbit48         -9.600325e-44 -7.114997e-08
orbit49         -7.412359e-43 -1.399971e-06
orbit50         -7.261937e-44 -1.761107e-07
orbit51         -8.776112e-43 -6.214044e-07
orbit52         -2.027474e-42 -2.005168e-06
orbit53         -5.155277e-43 -2.477784e-07
orbit54         -1.160853e-42 -1.447049e-06
orbit55         -5.643300e-44 -1.895705e-08
orbit56         -2.000608e-41 -8.533339e-05
orbit57         -2.098582e-43 -9.325960e-08
orbit58         -2.783578e-43 -1.634694e-07
orbit59         -4.043053e-42 -5.173129e-06
orbit60         -8.810567e-43 -7.046284e-07
orbit61         -7.517738e-43 -1.693272e-07
orbit62         -8.249285e-42 -1.711519e-05
orbit63         -1.211178e-42 -1.115310e-06
orbit64         -2.241430e-42 -3.031336e-06
orbit65         -2.338894e-41 -4.035199e-05
orbit66         -1.603940e-42  1.217670e-07
orbit67         -5.263179e-43 -4.020246e-07
orbit68         -3.193064e-42  6.484193e-06
orbit69         -6.274914e-42 -4.903854e-06
orbit70          2.788302e-42  1.428011e-04
orbit71         -2.020218e-42 -2.570389e-06
orbit72         -2.399082e-42  8.962233e-05
AP              -7.118358e-39 -1.513144e-01
bet             -4.326891e-44 -1.555582e-07
ecc             -1.439456e-38 -1.365819e-01
eccrad          -1.007619e-37 -9.560740e-01
close           -1.238255e-36 -1.752608e+00
constraint       1.107660e-36  3.606909e+00
coreness        -9.407943e-39 -2.749752e-02
knn             -7.485245e-40 -2.183851e-03
hubscore        -1.142767e-37 -1.294647e-01
pagerank        -4.937231e-37 -2.245409e+00
trans            2.049673e-38  8.961513e-01
first           -2.705204e-40 -6.578041e-04
second          -4.376412e-41 -9.628145e-05
third           -1.640569e-41  2.258116e-05
fourth           1.921199e-41  2.011501e-05
fifth            8.590252e-41 -1.857918e-06
sixth            8.610475e-40 -5.395673e-03
selfinter       -3.014446e-38 -1.451699e-01
V1              -1.508895e-37 -7.792797e-02
V2              -5.694630e-37 -5.814351e+00
evcent          -1.163844e-37 -1.297044e-01
upto_second     -4.135046e-41 -9.123905e-05
upto_third      -1.591222e-41 -1.379801e-05
upto_fourth     -7.879198e-41  2.558116e-05
upto_fifth      -7.473694e-40  5.564440e-03
upto_sixth      -2.706951e-39  5.618580e-02
ratio1          -1.168866e-39 -6.130062e-03
ratio2           7.526332e-39  1.021291e-02
ratio3           5.768072e-38 -6.385724e-02
ratio4           5.779069e-37  3.247921e-01
ratio5          -1.413861e-36 -1.040413e+01
ratio6           3.088453e-38 -1.374315e-02
walktrap_vertex  8.934765e-38  8.753132e-01
bigcom1         -3.505082e-38 -4.166934e-02
bigcom2          3.708484e-38  1.482578e-01
bigcom3         -2.480159e-38 -6.212982e-02
bigcom4         -2.798769e-38 -2.005674e-01
bigcom5          0.000000e+00  0.000000e+00
bigcom6         -2.420721e-38 -2.632444e-01
bigcom8         -2.431315e-38 -1.989804e-01
bigcom9         -2.420721e-38 -3.919374e-01
bigcom10        -2.431315e-38 -1.204431e-01
bigcom11         0.000000e+00  0.000000e+00
bigcom12        -2.452784e-38 -2.706650e-01
bigcom13         0.000000e+00  0.000000e+00
bigcom14         0.000000e+00  0.000000e+00
bigcom15         0.000000e+00  0.000000e+00
bigcom16         0.000000e+00  0.000000e+00
bigcom17         0.000000e+00  0.000000e+00
bigcom18        -2.447381e-38 -1.218441e-01
bigcom21         0.000000e+00  0.000000e+00
bigcom22         0.000000e+00  0.000000e+00
bigcom23        -2.420721e-38 -4.108385e-01
bigcom24         0.000000e+00  0.000000e+00
bigcom25         8.983653e-38  4.096811e-02
bigcom26         0.000000e+00  0.000000e+00
bigcom27         0.000000e+00  0.000000e+00
bigcom29         0.000000e+00  0.000000e+00
bigcom31         0.000000e+00  0.000000e+00
bigcom33         9.831417e-38  5.458806e-01
bigcom34        -2.458210e-38 -3.267126e-01
bigcom35         0.000000e+00  0.000000e+00
bigcom36         0.000000e+00  0.000000e+00
bigcom39         0.000000e+00  0.000000e+00
bigcom40         0.000000e+00  0.000000e+00
bigcom43        -2.420721e-38 -8.572285e-02
bigcom46         0.000000e+00  0.000000e+00
bigcom48        -2.420721e-38 -5.574537e-02
bigcom49         0.000000e+00  0.000000e+00
bigcom50         0.000000e+00  0.000000e+00
bigcom52         0.000000e+00  0.000000e+00
bigcom54         0.000000e+00  0.000000e+00
bigcom56        -2.426007e-38 -5.590220e-02
bigcom57        -2.442002e-38 -1.820998e-01
bigcom58         0.000000e+00  0.000000e+00
bigcom62         0.000000e+00  0.000000e+00
bigcom63        -2.420721e-38 -4.433611e-02
bigcom64         0.000000e+00  0.000000e+00
bigcom65         0.000000e+00  0.000000e+00
bigcom66         0.000000e+00  0.000000e+00
bigcom68         0.000000e+00  0.000000e+00
bigcom69         0.000000e+00  0.000000e+00
bigcom70         0.000000e+00  0.000000e+00
bigcom71         0.000000e+00  0.000000e+00
bigcom72         0.000000e+00  0.000000e+00
bigcom77         0.000000e+00  0.000000e+00
bigcom79         0.000000e+00  0.000000e+00
bigcom80        -2.420721e-38 -2.293653e-02
bigcom82         0.000000e+00  0.000000e+00
bigcom83         0.000000e+00  0.000000e+00
bigcom86         0.000000e+00  0.000000e+00
bigcom87         0.000000e+00  0.000000e+00
bigcom88        -2.420721e-38 -4.900068e-01
bigcom90         0.000000e+00  0.000000e+00
bigcom92         0.000000e+00  0.000000e+00
bigcom94         0.000000e+00  0.000000e+00
bigcom96         0.000000e+00  0.000000e+00
bigcom98         0.000000e+00  0.000000e+00
bigcom99         0.000000e+00  0.000000e+00
bigcom100        0.000000e+00  0.000000e+00
bigcom102        0.000000e+00  0.000000e+00
bigcom103        0.000000e+00  0.000000e+00
bigcom104        0.000000e+00  0.000000e+00
bigcom107        0.000000e+00  0.000000e+00
bigcom108        0.000000e+00  0.000000e+00
bigcom109        0.000000e+00  0.000000e+00
bigcom110        0.000000e+00  0.000000e+00
bigcom125        0.000000e+00  0.000000e+00
bigcom133        0.000000e+00  0.000000e+00
bigcom141        0.000000e+00  0.000000e+00
bigcom142        0.000000e+00  0.000000e+00
bigcom143        0.000000e+00  0.000000e+00
bigcom145        0.000000e+00  0.000000e+00
bigcom158       -2.420721e-38 -2.424954e-01
bigcom162        0.000000e+00  0.000000e+00
bigcom177        0.000000e+00  0.000000e+00
bigcom194        0.000000e+00  0.000000e+00
bigcom208        0.000000e+00  0.000000e+00
bigcom220        0.000000e+00  0.000000e+00
bigcom227        0.000000e+00  0.000000e+00
bigcom229        0.000000e+00  0.000000e+00
bigcom247        0.000000e+00  0.000000e+00
bigcom252        0.000000e+00  0.000000e+00
bigcom255        0.000000e+00  0.000000e+00
bigcom258        0.000000e+00  0.000000e+00
bigcom266        0.000000e+00  0.000000e+00
bigcom269        0.000000e+00  0.000000e+00
bigcom273        0.000000e+00  0.000000e+00
bigcom274        0.000000e+00  0.000000e+00
bigcom276        0.000000e+00  0.000000e+00
bigcom284        0.000000e+00  0.000000e+00
bigcom290        0.000000e+00  0.000000e+00
bigcom292        0.000000e+00  0.000000e+00
bigcom294       -2.420721e-38 -5.811430e-02
bigcom295        0.000000e+00  0.000000e+00
bigcom296        0.000000e+00  0.000000e+00
bigcom297        0.000000e+00  0.000000e+00
bigcom302        0.000000e+00  0.000000e+00
bigcom303       -2.420721e-38 -1.724576e-01
bigcom307        0.000000e+00  0.000000e+00
bigcom311        0.000000e+00  0.000000e+00
bigcom313        0.000000e+00  0.000000e+00
bigcom318       -2.420721e-38 -1.008285e-01
bigcom326        0.000000e+00  0.000000e+00
bigcom332        0.000000e+00  0.000000e+00
bigcom340        0.000000e+00  0.000000e+00
bigcom341        0.000000e+00  0.000000e+00
bigcom345        0.000000e+00  0.000000e+00
bigcom347        0.000000e+00  0.000000e+00
bigcom360        0.000000e+00  0.000000e+00
bigcom365        0.000000e+00  0.000000e+00
bigcom366        0.000000e+00  0.000000e+00
bigcom370        0.000000e+00  0.000000e+00
bigcom387        0.000000e+00  0.000000e+00
bigcom390        0.000000e+00  0.000000e+00
bigcom398        0.000000e+00  0.000000e+00
bigcom408        0.000000e+00  0.000000e+00
bigcom417        0.000000e+00  0.000000e+00
bigcom419        0.000000e+00  0.000000e+00
bigcom424        0.000000e+00  0.000000e+00
bigcom441        0.000000e+00  0.000000e+00
bigcom445        0.000000e+00  0.000000e+00
bigcom468        0.000000e+00  0.000000e+00
spin_vertex     -6.853883e-39  7.665555e-02
membership_s1    0.000000e+00  0.000000e+00
membership_s3   -2.442002e-38 -1.820980e-01
membership_s4   -2.508151e-38 -1.230027e-01
membership_s5    0.000000e+00  0.000000e+00
membership_s6    0.000000e+00  0.000000e+00
membership_s7    0.000000e+00  0.000000e+00
membership_s8   -2.525253e-38 -1.293186e-01
membership_s9   -2.420721e-38 -2.499321e-02
membership_s10  -2.620545e-38 -1.560796e-01
membership_s11  -2.420721e-38 -5.813498e-01
membership_s12   1.256004e-37  6.068907e-01
membership_s13   0.000000e+00  0.000000e+00
membership_s14   0.000000e+00  0.000000e+00
membership_s16   1.192917e-37  4.485355e-01
membership_s17   0.000000e+00  0.000000e+00
membership_s18  -2.420721e-38 -4.431549e-02
membership_s19  -2.436647e-38 -2.552572e-01
membership_s20  -3.538570e-38 -4.115525e-02
membership_s21   5.110630e-38  2.324177e-01
membership_s22   0.000000e+00  0.000000e+00
membership_s23  -2.431315e-38 -1.624238e-01
membership_s24   0.000000e+00  0.000000e+00
membership_s25   0.000000e+00  0.000000e+00
membership_s26  -2.431315e-38 -1.442336e-01
membership_s27   0.000000e+00  0.000000e+00
membership_s28  -2.420721e-38 -2.424540e-01
membership_s30   0.000000e+00  0.000000e+00
membership_s31  -2.474635e-38 -1.709862e-01
membership_s32  -2.480159e-38 -2.261118e-01
membership_s33  -2.626740e-38 -2.377511e-01
membership_s34   0.000000e+00  0.000000e+00
membership_s35   0.000000e+00  0.000000e+00
membership_s36   0.000000e+00  0.000000e+00
membership_s37  -2.431315e-38 -1.203997e-01
membership_s38  -2.812940e-38 -1.656660e-01
adhesion         4.683272e-41  1.067803e-04
cohesion        -9.366544e-41 -2.134990e-04
inner           -1.591373e-41  1.037148e-04
outer            4.511778e-41  1.452028e-04
ioratio          5.138027e-37  1.064068e+00
comsize          5.234404e-41  1.861355e-04
[1] "Dataset: high_targets Model GBM, run: 2 of 5 2015-06-08 11:37:57"
Iter   TrainDeviance   ValidDeviance   StepSize   Improve
     1        0.3304             nan     0.0100    0.0004
     2        0.3294             nan     0.0100   -0.0005
     3        0.3272             nan     0.0100    0.0016
     4        0.3256             nan     0.0100    0.0001
     5        0.3237             nan     0.0100    0.0006
     6        0.3219             nan     0.0100    0.0007
     7        0.3201             nan     0.0100    0.0008
     8        0.3181             nan     0.0100    0.0007
     9        0.3169             nan     0.0100   -0.0000
    10        0.3152             nan     0.0100    0.0002
    20        0.2996             nan     0.0100    0.0006
    40        0.2684             nan     0.0100    0.0004
    60        0.2483             nan     0.0100   -0.0007
    80        0.2277             nan     0.0100   -0.0001
   100        0.2107             nan     0.0100   -0.0014
   120        0.1940             nan     0.0100   -0.0002
   140        0.1797             nan     0.0100    0.0008
   160        0.1676             nan     0.0100   -0.0004
   180        0.1566             nan     0.0100   -0.0012
   200        0.1472             nan     0.0100   -0.0010
   220        0.1409             nan     0.0100   -0.0007
   240        0.1357             nan     0.0100   -0.0010
   241        0.1352             nan     0.0100   -0.0006

[1] "GBM variable coefficients"
                            var      rel.inf
membership_s12   membership_s12 1.030887e+01
orbit56                 orbit56 8.981850e+00
orbit50                 orbit50 8.368702e+00
orbit30                 orbit30 6.388511e+00
walktrap_vertex walktrap_vertex 3.265922e+00
outer                     outer 2.987380e+00
membership_s16   membership_s16 2.902702e+00
spin_vertex         spin_vertex 2.734626e+00
upto_fifth           upto_fifth 2.496381e+00
orbit61                 orbit61 2.104317e+00
ratio5                   ratio5 2.048530e+00
orbit51                 orbit51 1.847098e+00
graph11                 graph11 1.650982e+00
orbit11                 orbit11 1.500538e+00
close                     close 1.377385e+00
graph4                   graph4 1.369849e+00
sixth                     sixth 1.244951e+00
inner                     inner 1.220848e+00
ratio6                   ratio6 1.180772e+00
comsize                 comsize 1.158157e+00
orbit59                 orbit59 1.107863e+00
graph23                 graph23 9.874178e-01
orbit45                 orbit45 9.160647e-01
graph21                 graph21 8.756473e-01
orbit28                 orbit28 8.629914e-01
orbit42                 orbit42 8.485497e-01
V2                           V2 8.415341e-01
cohesion               cohesion 8.290997e-01
graph12                 graph12 8.221930e-01
graph27                 graph27 7.891238e-01
graph5                   graph5 7.823979e-01
adhesion               adhesion 7.519379e-01
orbit62                 orbit62 7.511014e-01
graph25                 graph25 7.385878e-01
graph1                   graph1 7.348054e-01
orbit13                 orbit13 7.218414e-01
graph14                 graph14 6.990585e-01
orbit52                 orbit52 6.898920e-01
orbit37                 orbit37 6.887192e-01
graph15                 graph15 6.631957e-01
orbit31                 orbit31 6.528660e-01
upto_sixth           upto_sixth 6.527817e-01
pagerank               pagerank 6.211793e-01
orbit1                   orbit1 5.928192e-01
orbit6                   orbit6 5.924754e-01
V1                           V1 5.447984e-01
upto_second         upto_second 5.051912e-01
orbit33                 orbit33 5.049841e-01
graph3                   graph3 4.737880e-01
graph16                 graph16 4.685233e-01
ioratio                 ioratio 4.630133e-01
orbit16                 orbit16 4.503439e-01
ratio2                   ratio2 4.468320e-01
second                   second 4.461501e-01
ratio1                   ratio1 4.417241e-01
orbit44                 orbit44 4.216240e-01
orbit22                 orbit22 4.105410e-01
third                     third 3.985577e-01
graph19                 graph19 3.912966e-01
constraint           constraint 3.597752e-01
orbit19                 orbit19 3.530865e-01
orbit36                 orbit36 3.226771e-01
orbit10                 orbit10 3.153892e-01
upto_third           upto_third 3.149884e-01
orbit64                 orbit64 3.146800e-01
orbit18                 orbit18 3.040851e-01
upto_fourth         upto_fourth 2.794374e-01
bigcom25               bigcom25 2.717539e-01
orbit21                 orbit21 2.685838e-01
graph2                   graph2 2.646264e-01
orbit69                 orbit69 2.595109e-01
orbit55                 orbit55 2.483694e-01
hubscore               hubscore 2.396292e-01
orbit5                   orbit5 2.371315e-01
orbit63                 orbit63 2.169800e-01
graph10                 graph10 2.164482e-01
evcent                   evcent 2.161256e-01
orbit65                 orbit65 2.079469e-01
graph20                 graph20 2.023825e-01
knn                         knn 2.014983e-01
fourth                   fourth 1.956000e-01
orbit60                 orbit60 1.932683e-01
orbit54                 orbit54 1.910524e-01
trans                     trans 1.878172e-01
orbit26                 orbit26 1.797550e-01
fifth                     fifth 1.742953e-01
orbit39                 orbit39 1.687338e-01
orbit49                 orbit49 1.664370e-01
orbit53                 orbit53 1.663226e-01
orbit20                 orbit20 1.601552e-01
orbit70                 orbit70 1.498202e-01
orbit27                 orbit27 1.470098e-01
orbit67                 orbit67 1.369634e-01
orbit46                 orbit46 1.086651e-01
orbit68                 orbit68 1.017899e-01
ecc                         ecc 1.000046e-01
orbit24                 orbit24 9.990432e-02
orbit4                   orbit4 9.924511e-02
orbit35                 orbit35 9.877730e-02
graph9                   graph9 9.761009e-02
orbit2                   orbit2 9.304422e-02
selfinter             selfinter 8.326453e-02
graph29                 graph29 7.255331e-02
orbit43                 orbit43 7.121674e-02
coreness               coreness 6.032407e-02
orbit9                   orbit9 5.775655e-02
orbit40                 orbit40 5.317384e-02
graph8                   graph8 4.843447e-02
bigcom33               bigcom33 3.572736e-02
graph7                   graph7 3.206761e-02
graph6                   graph6 2.739310e-02
ratio4                   ratio4 2.696488e-02
graph22                 graph22 2.273275e-02
orbit47                 orbit47 2.054459e-02
bet                         bet 1.877405e-02
orbit38                 orbit38 1.506939e-02
graph13                 graph13 1.695261e-03
graph18                 graph18 2.926939e-04
orbit17                 orbit17 1.436120e-04
orbit25                 orbit25 1.403603e-04
orbit29                 orbit29 1.197010e-04
graph24                 graph24 9.752915e-05
orbit32                 orbit32 8.082739e-05
orbit48                 orbit48 6.964155e-05
orbit41                 orbit41 2.879821e-05
ratio3                   ratio3 2.105570e-05
orbit23                 orbit23 1.643740e-05
graph17                 graph17 1.558148e-05
orbit58                 orbit58 8.714364e-06
orbit15                 orbit15 4.150176e-06
orbit66                 orbit66 2.536902e-06
graph26                 graph26 1.771466e-06
AP                           AP 1.343191e-06
graph0                   graph0 7.078363e-09
graph28                 graph28 0.000000e+00
orbit0                   orbit0 0.000000e+00
orbit3                   orbit3 0.000000e+00
orbit7                   orbit7 0.000000e+00
orbit8                   orbit8 0.000000e+00
orbit12                 orbit12 0.000000e+00
orbit14                 orbit14 0.000000e+00
orbit34                 orbit34 0.000000e+00
orbit57                 orbit57 0.000000e+00
orbit71                 orbit71 0.000000e+00
orbit72                 orbit72 0.000000e+00
eccrad                   eccrad 0.000000e+00
first                     first 0.000000e+00
bigcom1                 bigcom1 0.000000e+00
bigcom2                 bigcom2 0.000000e+00
bigcom3                 bigcom3 0.000000e+00
bigcom4                 bigcom4 0.000000e+00
bigcom5                 bigcom5 0.000000e+00
bigcom6                 bigcom6 0.000000e+00
bigcom8                 bigcom8 0.000000e+00
bigcom9                 bigcom9 0.000000e+00
bigcom10               bigcom10 0.000000e+00
bigcom11               bigcom11 0.000000e+00
bigcom12               bigcom12 0.000000e+00
bigcom13               bigcom13 0.000000e+00
bigcom14               bigcom14 0.000000e+00
bigcom15               bigcom15 0.000000e+00
bigcom16               bigcom16 0.000000e+00
bigcom17               bigcom17 0.000000e+00
bigcom18               bigcom18 0.000000e+00
bigcom21               bigcom21 0.000000e+00
bigcom22               bigcom22 0.000000e+00
bigcom23               bigcom23 0.000000e+00
bigcom24               bigcom24 0.000000e+00
bigcom26               bigcom26 0.000000e+00
bigcom27               bigcom27 0.000000e+00
bigcom29               bigcom29 0.000000e+00
bigcom31               bigcom31 0.000000e+00
bigcom34               bigcom34 0.000000e+00
bigcom35               bigcom35 0.000000e+00
bigcom36               bigcom36 0.000000e+00
bigcom39               bigcom39 0.000000e+00
bigcom40               bigcom40 0.000000e+00
bigcom43               bigcom43 0.000000e+00
bigcom46               bigcom46 0.000000e+00
bigcom48               bigcom48 0.000000e+00
bigcom49               bigcom49 0.000000e+00
bigcom50               bigcom50 0.000000e+00
bigcom52               bigcom52 0.000000e+00
bigcom54               bigcom54 0.000000e+00
bigcom56               bigcom56 0.000000e+00
bigcom57               bigcom57 0.000000e+00
bigcom58               bigcom58 0.000000e+00
bigcom62               bigcom62 0.000000e+00
bigcom63               bigcom63 0.000000e+00
bigcom64               bigcom64 0.000000e+00
bigcom65               bigcom65 0.000000e+00
bigcom66               bigcom66 0.000000e+00
bigcom68               bigcom68 0.000000e+00
bigcom69               bigcom69 0.000000e+00
bigcom70               bigcom70 0.000000e+00
bigcom71               bigcom71 0.000000e+00
bigcom72               bigcom72 0.000000e+00
bigcom77               bigcom77 0.000000e+00
bigcom79               bigcom79 0.000000e+00
bigcom80               bigcom80 0.000000e+00
bigcom82               bigcom82 0.000000e+00
bigcom83               bigcom83 0.000000e+00
bigcom86               bigcom86 0.000000e+00
bigcom87               bigcom87 0.000000e+00
bigcom88               bigcom88 0.000000e+00
bigcom90               bigcom90 0.000000e+00
bigcom92               bigcom92 0.000000e+00
bigcom94               bigcom94 0.000000e+00
bigcom96               bigcom96 0.000000e+00
bigcom98               bigcom98 0.000000e+00
bigcom99               bigcom99 0.000000e+00
bigcom100             bigcom100 0.000000e+00
bigcom102             bigcom102 0.000000e+00
bigcom103             bigcom103 0.000000e+00
bigcom104             bigcom104 0.000000e+00
bigcom107             bigcom107 0.000000e+00
bigcom108             bigcom108 0.000000e+00
bigcom109             bigcom109 0.000000e+00
bigcom110             bigcom110 0.000000e+00
bigcom125             bigcom125 0.000000e+00
bigcom133             bigcom133 0.000000e+00
bigcom141             bigcom141 0.000000e+00
bigcom142             bigcom142 0.000000e+00
bigcom143             bigcom143 0.000000e+00
bigcom145             bigcom145 0.000000e+00
bigcom158             bigcom158 0.000000e+00
bigcom162             bigcom162 0.000000e+00
bigcom177             bigcom177 0.000000e+00
bigcom194             bigcom194 0.000000e+00
bigcom208             bigcom208 0.000000e+00
bigcom220             bigcom220 0.000000e+00
bigcom227             bigcom227 0.000000e+00
bigcom229             bigcom229 0.000000e+00
bigcom247             bigcom247 0.000000e+00
bigcom252             bigcom252 0.000000e+00
bigcom255             bigcom255 0.000000e+00
bigcom258             bigcom258 0.000000e+00
bigcom266             bigcom266 0.000000e+00
bigcom269             bigcom269 0.000000e+00
bigcom273             bigcom273 0.000000e+00
bigcom274             bigcom274 0.000000e+00
bigcom276             bigcom276 0.000000e+00
bigcom284             bigcom284 0.000000e+00
bigcom290             bigcom290 0.000000e+00
bigcom292             bigcom292 0.000000e+00
bigcom294             bigcom294 0.000000e+00
bigcom295             bigcom295 0.000000e+00
bigcom296             bigcom296 0.000000e+00
bigcom297             bigcom297 0.000000e+00
bigcom302             bigcom302 0.000000e+00
bigcom303             bigcom303 0.000000e+00
bigcom307             bigcom307 0.000000e+00
bigcom311             bigcom311 0.000000e+00
bigcom313             bigcom313 0.000000e+00
bigcom318             bigcom318 0.000000e+00
bigcom326             bigcom326 0.000000e+00
bigcom332             bigcom332 0.000000e+00
bigcom340             bigcom340 0.000000e+00
bigcom341             bigcom341 0.000000e+00
bigcom345             bigcom345 0.000000e+00
bigcom347             bigcom347 0.000000e+00
bigcom360             bigcom360 0.000000e+00
bigcom365             bigcom365 0.000000e+00
bigcom366             bigcom366 0.000000e+00
bigcom370             bigcom370 0.000000e+00
bigcom387             bigcom387 0.000000e+00
bigcom390             bigcom390 0.000000e+00
bigcom398             bigcom398 0.000000e+00
bigcom408             bigcom408 0.000000e+00
bigcom417             bigcom417 0.000000e+00
bigcom419             bigcom419 0.000000e+00
bigcom424             bigcom424 0.000000e+00
bigcom441             bigcom441 0.000000e+00
bigcom445             bigcom445 0.000000e+00
bigcom468             bigcom468 0.000000e+00
membership_s1     membership_s1 0.000000e+00
membership_s3     membership_s3 0.000000e+00
membership_s4     membership_s4 0.000000e+00
membership_s5     membership_s5 0.000000e+00
membership_s6     membership_s6 0.000000e+00
membership_s7     membership_s7 0.000000e+00
membership_s8     membership_s8 0.000000e+00
membership_s9     membership_s9 0.000000e+00
membership_s10   membership_s10 0.000000e+00
membership_s11   membership_s11 0.000000e+00
membership_s13   membership_s13 0.000000e+00
membership_s14   membership_s14 0.000000e+00
membership_s17   membership_s17 0.000000e+00
membership_s18   membership_s18 0.000000e+00
membership_s19   membership_s19 0.000000e+00
membership_s20   membership_s20 0.000000e+00
membership_s21   membership_s21 0.000000e+00
membership_s22   membership_s22 0.000000e+00
membership_s23   membership_s23 0.000000e+00
membership_s24   membership_s24 0.000000e+00
membership_s25   membership_s25 0.000000e+00
membership_s26   membership_s26 0.000000e+00
membership_s27   membership_s27 0.000000e+00
membership_s28   membership_s28 0.000000e+00
membership_s30   membership_s30 0.000000e+00
membership_s31   membership_s31 0.000000e+00
membership_s32   membership_s32 0.000000e+00
membership_s33   membership_s33 0.000000e+00
membership_s34   membership_s34 0.000000e+00
membership_s35   membership_s35 0.000000e+00
membership_s36   membership_s36 0.000000e+00
membership_s37   membership_s37 0.000000e+00
membership_s38   membership_s38 0.000000e+00
[1] "Dataset: high_targets Model RF, run: 2 of 5 2015-06-08 11:38:05"
     |      Out-of-bag   |
Tree |      MSE  %Var(y) |
   1 |  0.06392   231.28 |
   2 |  0.06685   241.87 |
   3 |  0.04723   170.91 |
   4 |  0.05139   185.96 |
   5 |  0.04364   157.90 |
   6 |   0.0382   138.23 |
   7 |   0.0352   127.36 |
   8 |   0.0337   121.92 |
   9 |  0.03323   120.24 |
  10 |  0.03071   111.12 |
  11 |  0.02917   105.53 |
  12 |  0.02869   103.79 |
  13 |  0.02672    96.70 |
  14 |  0.02779   100.56 |
  15 |  0.02763    99.96 |
  16 |  0.02733    98.87 |
  17 |  0.02705    97.89 |
  18 |  0.02728    98.71 |
  19 |  0.02664    96.38 |
  20 |  0.02677    96.87 |
  21 |  0.02661    96.30 |
  22 |  0.02686    97.17 |
  23 |  0.02646    95.73 |
  24 |  0.02602    94.13 |
  25 |  0.02576    93.21 |
  26 |   0.0258    93.34 |
  27 |  0.02565    92.80 |
  28 |  0.02611    94.49 |
  29 |  0.02681    97.01 |
  30 |   0.0269    97.35 |
  31 |  0.02699    97.66 |
  32 |  0.02738    99.08 |
  33 |  0.02774   100.38 |
  34 |  0.02777   100.50 |
  35 |  0.02769   100.21 |
  36 |  0.02784   100.75 |
  37 |  0.02759    99.82 |
  38 |  0.02775   100.40 |
  39 |  0.02802   101.37 |
  40 |  0.02776   100.45 |
  41 |  0.02804   101.47 |
  42 |  0.02813   101.78 |
  43 |  0.02811   101.73 |
  44 |  0.02798   101.25 |
  45 |  0.02776   100.46 |
  46 |  0.02757    99.75 |
  47 |  0.02786   100.82 |
  48 |  0.02782   100.67 |
  49 |  0.02769   100.21 |
  50 |  0.02755    99.67 |
  51 |  0.02756    99.74 |
  52 |  0.02727    98.67 |
  53 |  0.02713    98.16 |
  54 |  0.02723    98.53 |
  55 |  0.02735    98.98 |
  56 |  0.02751    99.56 |
  57 |  0.02753    99.62 |
  58 |  0.02746    99.34 |
  59 |   0.0273    98.78 |
  60 |  0.02731    98.81 |
  61 |  0.02742    99.23 |
  62 |  0.02752    99.58 |
  63 |  0.02761    99.91 |
  64 |  0.02754    99.64 |
  65 |  0.02742    99.21 |
  66 |  0.02754    99.65 |
  67 |  0.02752    99.57 |
  68 |  0.02723    98.54 |
  69 |  0.02746    99.35 |
  70 |  0.02735    98.95 |
  71 |  0.02725    98.61 |
  72 |  0.02729    98.74 |
  73 |  0.02728    98.69 |
  74 |  0.02725    98.59 |
  75 |  0.02727    98.68 |
  76 |  0.02739    99.11 |
  77 |  0.02748    99.43 |
  78 |   0.0276    99.86 |
  79 |  0.02766   100.07 |
  80 |  0.02746    99.36 |
  81 |  0.02746    99.36 |
  82 |  0.02753    99.60 |
  83 |  0.02755    99.68 |
  84 |  0.02764   100.01 |
  85 |  0.02768   100.15 |
  86 |  0.02769   100.18 |
  87 |  0.02746    99.34 |
  88 |  0.02755    99.68 |
  89 |   0.0276    99.85 |
  90 |  0.02743    99.26 |
  91 |  0.02753    99.61 |
  92 |  0.02762    99.92 |
  93 |  0.02769   100.21 |
  94 |  0.02774   100.37 |
  95 |  0.02769   100.20 |
  96 |  0.02763    99.98 |
  97 |  0.02754    99.64 |
  98 |  0.02767   100.12 |
  99 |  0.02769   100.18 |
 100 |   0.0277   100.23 |
[1] "Random Forest variable coefficients"
                      %IncMSE IncNodePurity
graph5           1.209844e-03  6.983896e-02
graph6           1.970765e-03  3.952568e-02
graph7           8.670520e-05  3.603770e-02
graph8           2.050224e-04  2.200000e-02
graph9           8.998494e-04  3.119807e-02
graph10          7.145853e-04  9.969733e-02
graph11          6.159836e-04  4.757925e-02
graph12          4.233015e-03  2.156413e-01
graph13          1.282974e-04  9.665035e-02
graph14          3.267304e-03  7.667037e-02
graph15          2.164102e-03  1.246920e-01
graph16          1.769033e-04  9.066667e-02
graph17          9.758002e-06  3.583333e-02
graph18          1.031042e-03  4.759958e-02
graph19          4.586075e-04  1.085789e-01
graph20          1.086301e-03  1.265300e-01
graph21          2.392478e-04  5.055652e-02
graph22          1.776984e-04  1.166846e-01
graph23          6.272780e-03  1.423471e-01
graph24          2.395470e-04  6.852919e-02
graph25          9.583310e-05  5.910754e-02
graph26          1.119867e-03  3.856463e-02
graph27          1.042725e-03  6.655470e-02
graph28          0.000000e+00  3.428571e-02
graph29          0.000000e+00  1.666667e-02
orbit0           1.768891e-04  3.464286e-02
orbit1           1.617158e-04  1.288842e-01
orbit2          -3.067485e-05  2.365204e-02
orbit3           1.841670e-03  7.891415e-02
orbit4           2.202121e-03  3.674557e-02
orbit5           1.056949e-03  7.057495e-02
orbit6           7.091826e-04  9.565536e-02
orbit7          -8.920163e-05  1.372644e-02
orbit8          -2.439024e-06  2.052031e-02
orbit9           3.916908e-03  1.302496e-01
orbit10          5.586592e-04  5.139102e-03
orbit11          1.242829e-03  8.799518e-02
orbit12          5.132450e-05  2.833333e-02
orbit13          5.050883e-04  9.182615e-02
orbit14         -5.780347e-05  8.571429e-03
orbit15          1.356548e-03  6.273562e-02
orbit16          7.200962e-04  1.669515e-01
orbit17          1.182256e-04  2.642424e-02
orbit18          2.982553e-04  3.132938e-02
orbit19          5.642007e-04  8.744289e-02
orbit20          7.074347e-04  5.983509e-02
orbit21          2.459756e-04  4.632079e-02
orbit22          7.306539e-04  3.487547e-02
orbit23          5.780347e-05  3.187739e-02
orbit24          3.988290e-04  7.692301e-02
orbit25          1.197064e-04  3.266667e-02
orbit26          7.793199e-04  1.135190e-02
orbit27          1.194525e-03  6.684869e-02
orbit28          1.306991e-03  8.427703e-02
orbit29          1.250000e-04  9.090909e-03
orbit30          2.566990e-03  3.201607e-01
orbit31          1.093512e-03  6.681729e-02
orbit32         -3.095238e-05  2.297619e-02
orbit33          1.256389e-03  6.833231e-02
orbit34          4.201971e-04  7.039237e-02
orbit35          1.594307e-03  4.897334e-02
orbit36          5.882353e-05  4.776923e-02
orbit37         -1.795888e-04  1.315500e-01
orbit38          6.906954e-04  3.704412e-02
orbit39          9.060393e-04  7.115130e-02
orbit40          1.155771e-04  3.658824e-02
orbit41          0.000000e+00  0.000000e+00
orbit42          7.989201e-04  1.137422e-01
orbit43          2.016102e-03  8.022082e-02
orbit44          5.707371e-04  3.068115e-02
orbit45          3.821562e-04  2.914187e-01
orbit46          5.714286e-05  8.571429e-03
orbit47          0.000000e+00  2.553513e-17
orbit48          0.000000e+00  2.792905e-18
orbit49          1.936674e-05  3.424097e-02
orbit50          1.827275e-03  3.509764e-01
orbit51          2.465639e-04  1.132542e-01
orbit52          9.955595e-04  1.031198e-01
orbit53          4.425060e-04  7.162036e-02
orbit54          7.402605e-04  2.344768e-02
orbit55          1.250250e-04  1.068481e-02
orbit56          4.699847e-03  4.451306e-01
orbit57          5.487805e-04  3.377939e-02
orbit58          0.000000e+00  0.000000e+00
orbit59          3.046955e-04  8.553216e-02
orbit60          2.164947e-03  8.839116e-02
orbit61          8.429075e-04  8.478457e-02
orbit62          0.000000e+00  4.123810e-02
orbit63          1.788456e-04  5.353107e-02
orbit64          1.024503e-03  9.775436e-02
orbit65          0.000000e+00  6.272760e-17
orbit66          0.000000e+00  1.665335e-17
orbit67          2.395210e-04  3.333333e-02
orbit68          1.747817e-03  1.446328e-01
orbit69          3.867403e-04  3.594453e-02
orbit70          3.839303e-04  1.876190e-02
orbit71          2.726715e-04  1.105242e-02
orbit72          7.575758e-05  1.244444e-02
AP               1.886792e-04  3.878537e-02
bet              6.299868e-05  5.419782e-02
ecc              0.000000e+00  2.135897e-02
eccrad           0.000000e+00  0.000000e+00
close            2.745969e-03  1.130441e-01
constraint       1.796407e-04  4.272581e-02
coreness         3.919071e-04  1.011027e-02
knn              2.361822e-04  2.885897e-02
hubscore         4.417309e-03  1.034609e-01
pagerank         2.504616e-04  1.082412e-01
trans            4.526341e-04  3.850982e-02
first           -6.250000e-05  8.333333e-03
second           3.372358e-04  2.263187e-02
third            1.601574e-03  4.456558e-02
fourth           2.981663e-03  1.744042e-01
fifth            8.540564e-04  1.248880e-01
sixth            2.357453e-03  1.330863e-01
selfinter        0.000000e+00  9.436896e-18
V1               1.335728e-03  2.147756e-01
V2               5.130601e-05  1.042781e-01
evcent           0.000000e+00  8.333333e-03
upto_second      1.003351e-03  7.906833e-02
upto_third       2.424242e-04  3.338121e-02
upto_fourth      1.807068e-03  1.714458e-01
upto_fifth       2.695671e-03  2.685366e-01
upto_sixth       3.950910e-04  5.252408e-02
ratio1           2.426471e-04  8.695521e-02
ratio2           7.686294e-04  2.991407e-02
ratio3           1.949561e-04  4.465511e-02
ratio4           0.000000e+00  3.410379e-02
ratio5           2.503935e-04  7.609808e-01
ratio6           9.152623e-04  1.415602e-01
walktrap_vertex  1.537941e-03  3.535968e-01
bigcom1          1.714286e-04  4.707843e-03
bigcom2          0.000000e+00  2.664535e-17
bigcom3          0.000000e+00  0.000000e+00
bigcom4          0.000000e+00  0.000000e+00
bigcom5          0.000000e+00  0.000000e+00
bigcom6          0.000000e+00  0.000000e+00
bigcom8          0.000000e+00  0.000000e+00
bigcom9          0.000000e+00  0.000000e+00
bigcom10         0.000000e+00  0.000000e+00
bigcom11         0.000000e+00  0.000000e+00
bigcom12         0.000000e+00  0.000000e+00
bigcom13         0.000000e+00  0.000000e+00
bigcom14         0.000000e+00  0.000000e+00
bigcom15         0.000000e+00  0.000000e+00
bigcom16         0.000000e+00  0.000000e+00
bigcom17         0.000000e+00  0.000000e+00
bigcom18         0.000000e+00  0.000000e+00
bigcom21         0.000000e+00  0.000000e+00
bigcom22         0.000000e+00  0.000000e+00
bigcom23         0.000000e+00  0.000000e+00
bigcom24         0.000000e+00  0.000000e+00
bigcom25        -1.577561e-04  1.235035e-02
bigcom26         0.000000e+00  0.000000e+00
bigcom27         0.000000e+00  0.000000e+00
bigcom29         0.000000e+00  0.000000e+00
bigcom31         0.000000e+00  0.000000e+00
bigcom33         0.000000e+00  0.000000e+00
bigcom34         0.000000e+00  0.000000e+00
bigcom35         0.000000e+00  0.000000e+00
bigcom36         0.000000e+00  0.000000e+00
bigcom39         0.000000e+00  0.000000e+00
bigcom40         0.000000e+00  0.000000e+00
bigcom43         0.000000e+00  0.000000e+00
bigcom46         0.000000e+00  0.000000e+00
bigcom48         0.000000e+00  0.000000e+00
bigcom49         0.000000e+00  0.000000e+00
bigcom50         0.000000e+00  0.000000e+00
bigcom52         0.000000e+00  0.000000e+00
bigcom54         0.000000e+00  0.000000e+00
bigcom56         0.000000e+00  0.000000e+00
bigcom57         0.000000e+00  0.000000e+00
bigcom58         0.000000e+00  0.000000e+00
bigcom62         0.000000e+00  0.000000e+00
bigcom63         0.000000e+00  0.000000e+00
bigcom64         0.000000e+00  0.000000e+00
bigcom65         0.000000e+00  0.000000e+00
bigcom66         0.000000e+00  0.000000e+00
bigcom68         0.000000e+00  0.000000e+00
bigcom69         0.000000e+00  0.000000e+00
bigcom70         0.000000e+00  0.000000e+00
bigcom71         0.000000e+00  0.000000e+00
bigcom72         0.000000e+00  0.000000e+00
bigcom77         0.000000e+00  0.000000e+00
bigcom79         0.000000e+00  0.000000e+00
bigcom80         0.000000e+00  0.000000e+00
bigcom82         0.000000e+00  0.000000e+00
bigcom83         0.000000e+00  0.000000e+00
bigcom86         0.000000e+00  0.000000e+00
bigcom87         0.000000e+00  0.000000e+00
bigcom88         0.000000e+00  0.000000e+00
bigcom90         0.000000e+00  0.000000e+00
bigcom92         0.000000e+00  0.000000e+00
bigcom94         0.000000e+00  0.000000e+00
bigcom96         0.000000e+00  0.000000e+00
bigcom98         0.000000e+00  0.000000e+00
bigcom99         0.000000e+00  0.000000e+00
bigcom100        0.000000e+00  0.000000e+00
bigcom102        0.000000e+00  0.000000e+00
bigcom103        0.000000e+00  0.000000e+00
bigcom104        0.000000e+00  0.000000e+00
bigcom107        0.000000e+00  0.000000e+00
bigcom108        0.000000e+00  0.000000e+00
bigcom109        0.000000e+00  0.000000e+00
bigcom110        0.000000e+00  0.000000e+00
bigcom125        0.000000e+00  0.000000e+00
bigcom133        0.000000e+00  0.000000e+00
bigcom141        0.000000e+00  0.000000e+00
bigcom142        0.000000e+00  0.000000e+00
bigcom143        0.000000e+00  0.000000e+00
bigcom145        0.000000e+00  0.000000e+00
bigcom158        0.000000e+00  0.000000e+00
bigcom162        0.000000e+00  0.000000e+00
bigcom177        0.000000e+00  0.000000e+00
bigcom194        0.000000e+00  0.000000e+00
bigcom208        0.000000e+00  0.000000e+00
bigcom220        0.000000e+00  0.000000e+00
bigcom227        0.000000e+00  0.000000e+00
bigcom229        0.000000e+00  0.000000e+00
bigcom247        0.000000e+00  0.000000e+00
bigcom252        0.000000e+00  0.000000e+00
bigcom255        0.000000e+00  0.000000e+00
bigcom258        0.000000e+00  0.000000e+00
bigcom266        0.000000e+00  0.000000e+00
bigcom269        0.000000e+00  0.000000e+00
bigcom273        0.000000e+00  0.000000e+00
bigcom274        0.000000e+00  0.000000e+00
bigcom276        0.000000e+00  0.000000e+00
bigcom284        0.000000e+00  0.000000e+00
bigcom290        0.000000e+00  0.000000e+00
bigcom292        0.000000e+00  0.000000e+00
bigcom294        0.000000e+00  0.000000e+00
bigcom295        0.000000e+00  0.000000e+00
bigcom296        0.000000e+00  0.000000e+00
bigcom297        0.000000e+00  0.000000e+00
bigcom302        0.000000e+00  0.000000e+00
bigcom303        0.000000e+00  0.000000e+00
bigcom307        0.000000e+00  0.000000e+00
bigcom311        0.000000e+00  0.000000e+00
bigcom313        0.000000e+00  0.000000e+00
bigcom318        0.000000e+00  0.000000e+00
bigcom326        0.000000e+00  0.000000e+00
bigcom332        0.000000e+00  0.000000e+00
bigcom340        0.000000e+00  0.000000e+00
bigcom341        0.000000e+00  0.000000e+00
bigcom345        0.000000e+00  0.000000e+00
bigcom347        0.000000e+00  0.000000e+00
bigcom360        0.000000e+00  0.000000e+00
bigcom365        0.000000e+00  0.000000e+00
bigcom366        0.000000e+00  0.000000e+00
bigcom370        0.000000e+00  0.000000e+00
bigcom387        0.000000e+00  0.000000e+00
bigcom390        0.000000e+00  0.000000e+00
bigcom398        0.000000e+00  0.000000e+00
bigcom408        0.000000e+00  0.000000e+00
bigcom417        0.000000e+00  0.000000e+00
bigcom419        0.000000e+00  0.000000e+00
bigcom424        0.000000e+00  0.000000e+00
bigcom441        0.000000e+00  0.000000e+00
bigcom445        0.000000e+00  0.000000e+00
bigcom468        0.000000e+00  0.000000e+00
spin_vertex      2.023175e-03  4.508559e-01
membership_s1    0.000000e+00  0.000000e+00
membership_s3    0.000000e+00  0.000000e+00
membership_s4    0.000000e+00  0.000000e+00
membership_s5    0.000000e+00  0.000000e+00
membership_s6    0.000000e+00  0.000000e+00
membership_s7    0.000000e+00  0.000000e+00
membership_s8    0.000000e+00  0.000000e+00
membership_s9    0.000000e+00  0.000000e+00
membership_s10   0.000000e+00  0.000000e+00
membership_s11   0.000000e+00  0.000000e+00
membership_s12   4.974951e-03  5.115351e-01
membership_s13   0.000000e+00  0.000000e+00
membership_s14   0.000000e+00  0.000000e+00
membership_s16  -1.018945e-04  1.642120e-01
membership_s17   0.000000e+00  0.000000e+00
membership_s18   0.000000e+00  0.000000e+00
membership_s19   0.000000e+00  0.000000e+00
membership_s20   2.450210e-03  4.496434e-02
membership_s21   0.000000e+00  0.000000e+00
membership_s22   0.000000e+00  0.000000e+00
membership_s23   0.000000e+00  0.000000e+00
membership_s24   0.000000e+00  0.000000e+00
membership_s25   0.000000e+00  0.000000e+00
membership_s26   0.000000e+00  0.000000e+00
membership_s27   0.000000e+00  0.000000e+00
membership_s28   0.000000e+00  0.000000e+00
membership_s30   0.000000e+00  0.000000e+00
membership_s31   0.000000e+00  0.000000e+00
membership_s32   0.000000e+00  0.000000e+00
membership_s33   0.000000e+00  0.000000e+00
membership_s34   0.000000e+00  0.000000e+00
membership_s35   0.000000e+00  0.000000e+00
membership_s36   0.000000e+00  0.000000e+00
membership_s37   0.000000e+00  0.000000e+00
membership_s38   0.000000e+00  0.000000e+00
adhesion         4.700397e-03  1.104604e-01
cohesion         6.663848e-03  1.862435e-01
inner            1.032332e-03  2.493489e-01
outer            7.003545e-04  2.799446e-01
ioratio          2.710390e-03  1.901285e-01
comsize          5.435156e-03  1.589170e-01
[1] "Dataset: high_targets Model GLM, run: 2 of 5 2015-06-08 11:38:08"
[1] "glmnet variable coefficients"
                         [,1]          [,2]
(Intercept)     -3.530875e+00 -6.604923e+01
graph0          -2.969323e-40 -3.197699e-04
graph1          -2.342172e-42 -2.529014e-06
graph2          -1.204408e-40  1.539688e-04
graph3          -6.529666e-44 -8.758551e-09
graph4          -2.765037e-44 -3.831389e-08
graph5          -2.562020e-42 -5.429419e-06
graph6          -7.116313e-43 -3.041895e-07
graph7          -3.779989e-42 -9.946349e-07
graph8          -2.282402e-41  2.231788e-05
graph9          -1.455354e-45 -2.756025e-10
graph10         -4.686284e-46 -2.048035e-10
graph11         -3.648281e-46 -5.187749e-10
graph12         -1.183345e-44 -4.906458e-09
graph13         -3.036034e-44 -5.866745e-10
graph14         -9.968773e-45 -1.016589e-08
graph15         -5.489413e-43 -2.052091e-07
graph16         -6.662089e-45 -7.568160e-09
graph17         -2.325813e-44 -2.011993e-08
graph18         -1.568491e-42 -2.043441e-06
graph19         -1.056737e-43 -2.906296e-08
graph20         -1.188896e-43 -2.497848e-07
graph21         -3.694268e-43 -2.513828e-07
graph22         -1.070755e-43 -9.291984e-08
graph23         -2.088178e-43 -2.843879e-07
graph24         -6.983747e-43 -7.175842e-07
graph25         -1.663156e-42 -1.006928e-06
graph26         -6.432477e-43 -7.795809e-07
graph27         -4.907140e-42  1.024673e-07
graph28         -1.881024e-42  1.814433e-06
graph29         -5.884817e-42  6.262805e-05
orbit0          -2.969323e-40 -3.205842e-04
orbit1          -1.946996e-41 -1.738208e-05
orbit2          -2.047055e-42 -2.403376e-06
orbit3          -1.204408e-40  1.538500e-04
orbit4          -5.093749e-43  1.358350e-07
orbit5          -6.960116e-44 -1.811895e-08
orbit6          -3.028971e-43 -5.794649e-07
orbit7          -1.931125e-44 -2.128848e-08
orbit8          -2.562020e-42 -5.431283e-06
orbit9          -2.538459e-41 -4.905534e-05
orbit10         -1.419013e-42 -9.921900e-07
orbit11         -9.560110e-43  3.416824e-07
orbit12         -2.988803e-41  4.840505e-06
orbit13         -3.338515e-42 -1.483931e-06
orbit14         -2.282402e-41  2.239947e-05
orbit15         -2.744945e-44 -2.280448e-08
orbit16         -1.533943e-45  3.612529e-11
orbit17         -7.288349e-45 -1.980906e-09
orbit18         -7.621604e-45  9.493536e-09
orbit19         -9.280587e-45 -8.240637e-09
orbit20         -2.786966e-45 -2.121369e-09
orbit21         -4.047527e-46 -1.729596e-10
orbit22         -4.188020e-45 -9.361010e-09
orbit23         -2.246756e-46 -1.951423e-10
orbit24         -2.517172e-43 -3.031133e-07
orbit25         -8.014013e-44 -7.023953e-08
orbit26         -1.137287e-44 -8.784883e-10
orbit27         -7.826645e-43  2.652019e-07
orbit28         -1.174015e-43 -9.465808e-08
orbit29         -7.060843e-44 -5.269311e-09
orbit30         -5.905737e-44  3.577698e-08
orbit31         -1.867100e-43 -4.145391e-07
orbit32         -2.306376e-44 -2.992005e-08
orbit33         -7.399973e-45 -1.257850e-09
orbit34         -5.489413e-43 -2.055564e-07
orbit35         -5.462926e-43 -1.605681e-07
orbit36         -2.021515e-44 -2.248188e-08
orbit37         -4.033629e-44 -5.928984e-08
orbit38         -6.922979e-45 -6.565964e-09
orbit39         -1.589494e-42 -2.564929e-06
orbit40         -2.173779e-43 -3.082792e-07
orbit41         -3.330050e-44 -2.667713e-08
orbit42         -3.235436e-44 -7.120828e-09
orbit43         -3.176485e-42 -5.448333e-06
orbit44         -2.101254e-42 -4.576864e-07
orbit45         -3.599701e-42 -6.585765e-06
orbit46         -6.891138e-43  1.860540e-06
orbit47         -3.350597e-43 -3.120915e-07
orbit48         -1.295842e-43 -4.417785e-08
orbit49         -8.500069e-43 -1.596713e-06
orbit50         -9.243114e-44 -2.062097e-07
orbit51         -9.891326e-43 -8.235654e-07
orbit52         -2.330459e-42 -2.642190e-06
orbit53         -5.649771e-43 -2.178862e-07
orbit54         -1.441211e-42 -1.663367e-06
orbit55         -7.560070e-44 -5.488129e-08
orbit56         -2.416086e-41 -1.035230e-04
orbit57         -2.540889e-43 -2.921698e-07
orbit58         -5.847370e-43 -6.592795e-07
orbit59         -5.177980e-42 -9.126763e-06
orbit60         -1.239726e-42 -1.070435e-06
orbit61         -1.219380e-42 -6.088152e-07
orbit62         -9.637437e-42 -1.839293e-05
orbit63         -2.481215e-42  2.623603e-06
orbit64         -2.836873e-42 -3.810586e-06
orbit65         -2.578604e-41 -4.792381e-05
orbit66         -1.926817e-42 -1.807163e-06
orbit67         -7.246256e-43 -9.364614e-07
orbit68         -8.567024e-42  8.215235e-06
orbit69         -7.731123e-42 -1.219472e-05
orbit70          1.843335e-42  1.484596e-04
orbit71         -2.541871e-42 -5.393521e-06
orbit72         -5.884817e-42  6.274952e-05
AP              -1.552728e-39 -5.881784e-02
bet             -4.671567e-44 -1.146491e-07
ecc             -8.705313e-39 -8.850295e-02
eccrad          -6.093719e-38 -6.195071e-01
close           -1.455955e-36 -8.066462e-01
constraint       1.070210e-36  1.667508e+00
coreness        -1.147832e-38 -3.022262e-02
knn             -9.099490e-40 -2.155619e-03
hubscore        -1.344514e-37 -1.056874e-01
pagerank        -5.770683e-37 -3.673720e+00
trans           -6.813383e-38  6.991259e-01
first           -2.969323e-40 -3.186239e-04
second          -4.595570e-41 -5.009390e-05
third           -2.681043e-41 -6.349710e-07
fourth           2.367565e-41  1.528108e-05
fifth            1.358282e-40  4.742291e-05
sixth            1.827510e-39 -1.038107e-03
selfinter       -2.785709e-38 -4.484556e-02
V1              -1.896542e-37 -1.792130e-01
V2              -6.346011e-37 -4.625560e+00
evcent          -1.368266e-37 -1.054698e-01
upto_second     -4.354460e-41 -4.746708e-05
upto_third      -2.035271e-41 -1.208322e-05
upto_fourth     -1.264004e-40 -3.803415e-05
upto_fifth      -1.615245e-39  9.218591e-04
upto_sixth      -7.663029e-39  4.774255e-03
ratio1          -1.502832e-39 -6.222244e-03
ratio2           8.693513e-39  4.054490e-03
ratio3           9.473157e-38  1.015967e-01
ratio4           9.346730e-37 -9.475666e-02
ratio5          -1.371722e-36 -7.144131e+00
ratio6           5.385609e-38  7.620795e-02
walktrap_vertex  6.564830e-38  3.547896e-01
bigcom1         -2.125842e-38  2.020483e-01
bigcom2          4.050415e-38  8.576216e-02
bigcom3         -2.977622e-38 -8.500198e-02
bigcom4         -3.341301e-38 -2.303176e-01
bigcom5          0.000000e+00  0.000000e+00
bigcom6          0.000000e+00  0.000000e+00
bigcom8         -2.892360e-38 -2.989737e-01
bigcom9         -2.879674e-38 -3.292174e-01
bigcom10        -2.886003e-38 -1.399140e-01
bigcom11         0.000000e+00  0.000000e+00
bigcom12        -2.918070e-38 -3.885764e-01
bigcom13         0.000000e+00  0.000000e+00
bigcom14         0.000000e+00  0.000000e+00
bigcom15         0.000000e+00  0.000000e+00
bigcom16         0.000000e+00  0.000000e+00
bigcom17         0.000000e+00  0.000000e+00
bigcom18        -2.905158e-38 -2.294498e-01
bigcom21         0.000000e+00  0.000000e+00
bigcom22         0.000000e+00  0.000000e+00
bigcom23         0.000000e+00  0.000000e+00
bigcom24         0.000000e+00  0.000000e+00
bigcom25         7.389330e-38 -3.521814e-01
bigcom26         0.000000e+00  0.000000e+00
bigcom27         0.000000e+00  0.000000e+00
bigcom29         0.000000e+00  0.000000e+00
bigcom31         0.000000e+00  0.000000e+00
bigcom33         3.186950e-38  2.658563e-02
bigcom34        -2.911599e-38 -4.711176e-01
bigcom35         0.000000e+00  0.000000e+00
bigcom36         0.000000e+00  0.000000e+00
bigcom39         0.000000e+00  0.000000e+00
bigcom40         0.000000e+00  0.000000e+00
bigcom43        -2.879674e-38 -1.403245e-01
bigcom46         0.000000e+00  0.000000e+00
bigcom48        -2.879674e-38 -1.397699e-01
bigcom49         0.000000e+00  0.000000e+00
bigcom50         0.000000e+00  0.000000e+00
bigcom52         0.000000e+00  0.000000e+00
bigcom54         0.000000e+00  0.000000e+00
bigcom56        -2.886003e-38 -1.375464e-01
bigcom57        -2.911599e-38 -2.311296e-01
bigcom58         0.000000e+00  0.000000e+00
bigcom62         0.000000e+00  0.000000e+00
bigcom63        -2.879674e-38 -8.677245e-02
bigcom64         0.000000e+00  0.000000e+00
bigcom65         0.000000e+00  0.000000e+00
bigcom66         0.000000e+00  0.000000e+00
bigcom68         0.000000e+00  0.000000e+00
bigcom69         0.000000e+00  0.000000e+00
bigcom70         0.000000e+00  0.000000e+00
bigcom71         0.000000e+00  0.000000e+00
bigcom72         0.000000e+00  0.000000e+00
bigcom77         0.000000e+00  0.000000e+00
bigcom79         0.000000e+00  0.000000e+00
bigcom80        -2.879674e-38 -4.606980e-02
bigcom82         0.000000e+00  0.000000e+00
bigcom83         0.000000e+00  0.000000e+00
bigcom86         0.000000e+00  0.000000e+00
bigcom87         0.000000e+00  0.000000e+00
bigcom88        -2.886003e-38 -4.969163e-01
bigcom90         0.000000e+00  0.000000e+00
bigcom92         0.000000e+00  0.000000e+00
bigcom94         0.000000e+00  0.000000e+00
bigcom96         0.000000e+00  0.000000e+00
bigcom98         0.000000e+00  0.000000e+00
bigcom99         0.000000e+00  0.000000e+00
bigcom100        0.000000e+00  0.000000e+00
bigcom102        0.000000e+00  0.000000e+00
bigcom103        0.000000e+00  0.000000e+00
bigcom104        0.000000e+00  0.000000e+00
bigcom107        0.000000e+00  0.000000e+00
bigcom108        0.000000e+00  0.000000e+00
bigcom109        0.000000e+00  0.000000e+00
bigcom110        0.000000e+00  0.000000e+00
bigcom125        0.000000e+00  0.000000e+00
bigcom133        0.000000e+00  0.000000e+00
bigcom141        0.000000e+00  0.000000e+00
bigcom142        0.000000e+00  0.000000e+00
bigcom143        0.000000e+00  0.000000e+00
bigcom145        0.000000e+00  0.000000e+00
bigcom158       -2.879674e-38 -3.147431e-01
bigcom162        0.000000e+00  0.000000e+00
bigcom177        0.000000e+00  0.000000e+00
bigcom194        0.000000e+00  0.000000e+00
bigcom208        0.000000e+00  0.000000e+00
bigcom220        0.000000e+00  0.000000e+00
bigcom227        0.000000e+00  0.000000e+00
bigcom229        0.000000e+00  0.000000e+00
bigcom247        0.000000e+00  0.000000e+00
bigcom252        0.000000e+00  0.000000e+00
bigcom255        0.000000e+00  0.000000e+00
bigcom258        0.000000e+00  0.000000e+00
bigcom266        0.000000e+00  0.000000e+00
bigcom269        0.000000e+00  0.000000e+00
bigcom273        0.000000e+00  0.000000e+00
bigcom274        0.000000e+00  0.000000e+00
bigcom276        0.000000e+00  0.000000e+00
bigcom284        0.000000e+00  0.000000e+00
bigcom290        0.000000e+00  0.000000e+00
bigcom292        0.000000e+00  0.000000e+00
bigcom294        0.000000e+00  0.000000e+00
bigcom295        0.000000e+00  0.000000e+00
bigcom296        0.000000e+00  0.000000e+00
bigcom297        0.000000e+00  0.000000e+00
bigcom302        0.000000e+00  0.000000e+00
bigcom303       -2.879674e-38 -4.797030e-01
bigcom307        0.000000e+00  0.000000e+00
bigcom311        0.000000e+00  0.000000e+00
bigcom313        0.000000e+00  0.000000e+00
bigcom318        0.000000e+00  0.000000e+00
bigcom326        0.000000e+00  0.000000e+00
bigcom332        0.000000e+00  0.000000e+00
bigcom340        0.000000e+00  0.000000e+00
bigcom341        0.000000e+00  0.000000e+00
bigcom345        0.000000e+00  0.000000e+00
bigcom347        0.000000e+00  0.000000e+00
bigcom360        0.000000e+00  0.000000e+00
bigcom365        0.000000e+00  0.000000e+00
bigcom366        0.000000e+00  0.000000e+00
bigcom370        0.000000e+00  0.000000e+00
bigcom387        0.000000e+00  0.000000e+00
bigcom390        0.000000e+00  0.000000e+00
bigcom398        0.000000e+00  0.000000e+00
bigcom408        0.000000e+00  0.000000e+00
bigcom417        0.000000e+00  0.000000e+00
bigcom419        0.000000e+00  0.000000e+00
bigcom424        0.000000e+00  0.000000e+00
bigcom441        0.000000e+00  0.000000e+00
bigcom445        0.000000e+00  0.000000e+00
bigcom468        0.000000e+00  0.000000e+00
spin_vertex      1.989825e-39  1.312273e-01
membership_s1    0.000000e+00  0.000000e+00
membership_s3   -2.911599e-38 -2.311199e-01
membership_s4   -2.964179e-38 -1.232219e-01
membership_s5    0.000000e+00  0.000000e+00
membership_s6    0.000000e+00  0.000000e+00
membership_s7    0.000000e+00  0.000000e+00
membership_s8   -3.032636e-38 -1.839450e-01
membership_s9   -2.879674e-38 -3.066946e-02
membership_s10  -3.097008e-38 -1.445527e-01
membership_s11  -2.879674e-38 -4.978588e-01
membership_s12   1.622338e-37  6.645973e-01
membership_s13   0.000000e+00  0.000000e+00
membership_s14   0.000000e+00  0.000000e+00
membership_s16   1.627561e-37  5.797103e-01
membership_s17   0.000000e+00  0.000000e+00
membership_s18  -2.886003e-38 -6.613637e-02
membership_s19  -2.898745e-38 -3.149012e-01
membership_s20  -3.240222e-38  6.722456e-02
membership_s21   4.130354e-39 -5.011013e-02
membership_s22   0.000000e+00  0.000000e+00
membership_s23  -2.892360e-38 -1.684492e-01
membership_s24   0.000000e+00  0.000000e+00
membership_s25   0.000000e+00  0.000000e+00
membership_s26  -2.886003e-38 -2.205160e-01
membership_s27   0.000000e+00  0.000000e+00
membership_s28  -2.879674e-38 -3.147029e-01
membership_s30   0.000000e+00  0.000000e+00
membership_s31  -2.931097e-38 -2.360240e-01
membership_s32  -2.957503e-38 -2.767302e-01
membership_s33  -3.119077e-38 -2.575068e-01
membership_s34   0.000000e+00  0.000000e+00
membership_s35   0.000000e+00  0.000000e+00
membership_s36   0.000000e+00  0.000000e+00
membership_s37  -2.886003e-38 -1.398706e-01
membership_s38  -3.349825e-38 -2.237089e-01
adhesion         5.368629e-41  1.081009e-04
cohesion        -1.073725e-40 -2.161275e-04
inner           -1.725515e-41  1.815359e-04
outer            5.302603e-41  1.639623e-04
ioratio          5.784120e-37  9.893101e-01
comsize          7.169133e-41  3.008564e-04
[1] "Dataset: high_targets Model GBM, run: 3 of 5 2015-06-08 11:38:12"
Iter   TrainDeviance   ValidDeviance   StepSize   Improve
     1        0.3329             nan     0.0100   -0.0010
     2        0.3306             nan     0.0100    0.0010
     3        0.3285             nan     0.0100    0.0012
     4        0.3274             nan     0.0100   -0.0004
     5        0.3259             nan     0.0100    0.0004
     6        0.3244             nan     0.0100   -0.0001
     7        0.3227             nan     0.0100    0.0010
     8        0.3211             nan     0.0100    0.0005
     9        0.3187             nan     0.0100    0.0010
    10        0.3172             nan     0.0100    0.0001
    20        0.2995             nan     0.0100    0.0003
    40        0.2730             nan     0.0100   -0.0007
    60        0.2514             nan     0.0100   -0.0008
    80        0.2294             nan     0.0100    0.0009
   100        0.2122             nan     0.0100    0.0002
   120        0.1976             nan     0.0100   -0.0005
   140        0.1829             nan     0.0100   -0.0005
   160        0.1696             nan     0.0100   -0.0003
   180        0.1586             nan     0.0100   -0.0012
   200        0.1512             nan     0.0100   -0.0003
   220        0.1459             nan     0.0100   -0.0011
   240        0.1391             nan     0.0100   -0.0014
   241        0.1387             nan     0.0100   -0.0008

[1] "GBM variable coefficients"
                            var      rel.inf
membership_s12   membership_s12 9.066337e+00
orbit50                 orbit50 8.190507e+00
walktrap_vertex walktrap_vertex 5.180713e+00
orbit30                 orbit30 5.132094e+00
graph19                 graph19 4.003311e+00
ratio5                   ratio5 3.590165e+00
orbit11                 orbit11 3.519273e+00
orbit56                 orbit56 2.782868e+00
upto_fifth           upto_fifth 2.666092e+00
spin_vertex         spin_vertex 2.602089e+00
graph21                 graph21 2.380550e+00
graph3                   graph3 1.773467e+00
orbit16                 orbit16 1.732748e+00
third                     third 1.481922e+00
orbit49                 orbit49 1.397674e+00
comsize                 comsize 1.374546e+00
graph23                 graph23 1.341346e+00
graph2                   graph2 1.334215e+00
orbit51                 orbit51 1.309843e+00
orbit28                 orbit28 1.298069e+00
ratio6                   ratio6 1.278566e+00
cohesion               cohesion 1.266076e+00
graph1                   graph1 1.220993e+00
orbit26                 orbit26 1.160369e+00
orbit25                 orbit25 1.149512e+00
adhesion               adhesion 1.097811e+00
graph5                   graph5 1.078752e+00
V2                           V2 1.060607e+00
outer                     outer 1.031076e+00
coreness               coreness 1.003771e+00
orbit53                 orbit53 9.692130e-01
orbit62                 orbit62 9.632802e-01
orbit5                   orbit5 8.981678e-01
orbit39                 orbit39 8.932973e-01
orbit61                 orbit61 7.951151e-01
sixth                     sixth 7.928912e-01
graph11                 graph11 7.573381e-01
graph6                   graph6 7.323470e-01
orbit64                 orbit64 7.044256e-01
upto_sixth           upto_sixth 6.929535e-01
inner                     inner 6.760557e-01
orbit17                 orbit17 6.563758e-01
bigcom33               bigcom33 6.490422e-01
V1                           V1 6.394041e-01
graph18                 graph18 6.348457e-01
close                     close 6.308929e-01
orbit52                 orbit52 6.258902e-01
graph16                 graph16 5.971484e-01
orbit40                 orbit40 5.469126e-01
trans                     trans 5.351668e-01
upto_fourth         upto_fourth 5.148628e-01
graph4                   graph4 5.057392e-01
pagerank               pagerank 4.970657e-01
graph10                 graph10 4.891024e-01
orbit45                 orbit45 4.586221e-01
fourth                   fourth 4.326770e-01
orbit22                 orbit22 4.164812e-01
constraint           constraint 4.125801e-01
orbit10                 orbit10 3.921541e-01
orbit55                 orbit55 3.636027e-01
fifth                     fifth 3.401630e-01
orbit21                 orbit21 3.380568e-01
orbit36                 orbit36 3.369391e-01
graph28                 graph28 3.339494e-01
graph20                 graph20 3.224248e-01
graph22                 graph22 3.218718e-01
orbit46                 orbit46 3.216646e-01
orbit63                 orbit63 3.074804e-01
orbit35                 orbit35 2.898115e-01
ratio2                   ratio2 2.871195e-01
orbit1                   orbit1 2.698168e-01
graph9                   graph9 2.610158e-01
orbit32                 orbit32 2.385619e-01
orbit27                 orbit27 2.372103e-01
graph15                 graph15 2.350618e-01
membership_s16   membership_s16 2.130832e-01
orbit19                 orbit19 2.112823e-01
orbit47                 orbit47 1.961782e-01
orbit31                 orbit31 1.899297e-01
second                   second 1.833187e-01
graph27                 graph27 1.738079e-01
graph7                   graph7 1.524067e-01
orbit42                 orbit42 1.421133e-01
orbit24                 orbit24 1.413704e-01
graph12                 graph12 1.398976e-01
knn                         knn 1.296272e-01
ioratio                 ioratio 1.275826e-01
orbit37                 orbit37 1.274463e-01
ratio1                   ratio1 1.111128e-01
ratio4                   ratio4 1.042118e-01
orbit67                 orbit67 1.035432e-01
graph14                 graph14 9.908189e-02
orbit41                 orbit41 9.819795e-02
orbit70                 orbit70 9.615778e-02
graph24                 graph24 9.006807e-02
orbit9                   orbit9 6.851779e-02
graph25                 graph25 6.311565e-02
graph13                 graph13 6.040803e-02
bet                         bet 3.873703e-02
orbit33                 orbit33 3.423240e-02
ecc                         ecc 3.032101e-02
orbit23                 orbit23 2.524497e-02
orbit2                   orbit2 1.796465e-02
AP                           AP 7.742406e-03
orbit54                 orbit54 1.121340e-03
orbit29                 orbit29 5.996107e-04
orbit43                 orbit43 2.473783e-04
upto_second         upto_second 1.530922e-04
orbit15                 orbit15 1.479535e-04
ratio3                   ratio3 1.308183e-04
orbit48                 orbit48 1.017686e-04
orbit6                   orbit6 9.075363e-05
evcent                   evcent 6.760339e-05
orbit12                 orbit12 5.904507e-05
orbit60                 orbit60 5.450411e-05
orbit44                 orbit44 5.316262e-05
orbit4                   orbit4 5.172120e-05
upto_third           upto_third 3.656816e-05
hubscore               hubscore 3.432348e-05
orbit38                 orbit38 3.385881e-05
orbit13                 orbit13 2.405561e-05
orbit18                 orbit18 2.282324e-05
orbit69                 orbit69 2.205480e-05
graph17                 graph17 1.735905e-05
orbit58                 orbit58 1.442710e-05
orbit68                 orbit68 1.437981e-05
membership_s21   membership_s21 1.360663e-05
graph8                   graph8 6.985583e-06
graph0                   graph0 6.368717e-06
graph29                 graph29 4.585233e-06
orbit20                 orbit20 3.898544e-06
orbit59                 orbit59 2.131002e-06
graph26                 graph26 0.000000e+00
orbit0                   orbit0 0.000000e+00
orbit3                   orbit3 0.000000e+00
orbit7                   orbit7 0.000000e+00
orbit8                   orbit8 0.000000e+00
orbit14                 orbit14 0.000000e+00
orbit34                 orbit34 0.000000e+00
orbit57                 orbit57 0.000000e+00
orbit65                 orbit65 0.000000e+00
orbit66                 orbit66 0.000000e+00
orbit71                 orbit71 0.000000e+00
orbit72                 orbit72 0.000000e+00
eccrad                   eccrad 0.000000e+00
first                     first 0.000000e+00
selfinter             selfinter 0.000000e+00
bigcom1                 bigcom1 0.000000e+00
bigcom2                 bigcom2 0.000000e+00
bigcom3                 bigcom3 0.000000e+00
bigcom4                 bigcom4 0.000000e+00
bigcom5                 bigcom5 0.000000e+00
bigcom6                 bigcom6 0.000000e+00
bigcom8                 bigcom8 0.000000e+00
bigcom9                 bigcom9 0.000000e+00
bigcom10               bigcom10 0.000000e+00
bigcom11               bigcom11 0.000000e+00
bigcom12               bigcom12 0.000000e+00
bigcom13               bigcom13 0.000000e+00
bigcom14               bigcom14 0.000000e+00
bigcom15               bigcom15 0.000000e+00
bigcom16               bigcom16 0.000000e+00
bigcom17               bigcom17 0.000000e+00
bigcom18               bigcom18 0.000000e+00
bigcom21               bigcom21 0.000000e+00
bigcom22               bigcom22 0.000000e+00
bigcom23               bigcom23 0.000000e+00
bigcom24               bigcom24 0.000000e+00
bigcom25               bigcom25 0.000000e+00
bigcom26               bigcom26 0.000000e+00
bigcom27               bigcom27 0.000000e+00
bigcom29               bigcom29 0.000000e+00
bigcom31               bigcom31 0.000000e+00
bigcom34               bigcom34 0.000000e+00
bigcom35               bigcom35 0.000000e+00
bigcom36               bigcom36 0.000000e+00
bigcom39               bigcom39 0.000000e+00
bigcom40               bigcom40 0.000000e+00
bigcom43               bigcom43 0.000000e+00
bigcom46               bigcom46 0.000000e+00
bigcom48               bigcom48 0.000000e+00
bigcom49               bigcom49 0.000000e+00
bigcom50               bigcom50 0.000000e+00
bigcom52               bigcom52 0.000000e+00
bigcom54               bigcom54 0.000000e+00
bigcom56               bigcom56 0.000000e+00
bigcom57               bigcom57 0.000000e+00
bigcom58               bigcom58 0.000000e+00
bigcom62               bigcom62 0.000000e+00
bigcom63               bigcom63 0.000000e+00
bigcom64               bigcom64 0.000000e+00
bigcom65               bigcom65 0.000000e+00
bigcom66               bigcom66 0.000000e+00
bigcom68               bigcom68 0.000000e+00
bigcom69               bigcom69 0.000000e+00
bigcom70               bigcom70 0.000000e+00
bigcom71               bigcom71 0.000000e+00
bigcom72               bigcom72 0.000000e+00
bigcom77               bigcom77 0.000000e+00
bigcom79               bigcom79 0.000000e+00
bigcom80               bigcom80 0.000000e+00
bigcom82               bigcom82 0.000000e+00
bigcom83               bigcom83 0.000000e+00
bigcom86               bigcom86 0.000000e+00
bigcom87               bigcom87 0.000000e+00
bigcom88               bigcom88 0.000000e+00
bigcom90               bigcom90 0.000000e+00
bigcom92               bigcom92 0.000000e+00
bigcom94               bigcom94 0.000000e+00
bigcom96               bigcom96 0.000000e+00
bigcom98               bigcom98 0.000000e+00
bigcom99               bigcom99 0.000000e+00
bigcom100             bigcom100 0.000000e+00
bigcom102             bigcom102 0.000000e+00
bigcom103             bigcom103 0.000000e+00
bigcom104             bigcom104 0.000000e+00
bigcom107             bigcom107 0.000000e+00
bigcom108             bigcom108 0.000000e+00
bigcom109             bigcom109 0.000000e+00
bigcom110             bigcom110 0.000000e+00
bigcom125             bigcom125 0.000000e+00
bigcom133             bigcom133 0.000000e+00
bigcom141             bigcom141 0.000000e+00
bigcom142             bigcom142 0.000000e+00
bigcom143             bigcom143 0.000000e+00
bigcom145             bigcom145 0.000000e+00
bigcom158             bigcom158 0.000000e+00
bigcom162             bigcom162 0.000000e+00
bigcom177             bigcom177 0.000000e+00
bigcom194             bigcom194 0.000000e+00
bigcom208             bigcom208 0.000000e+00
bigcom220             bigcom220 0.000000e+00
bigcom227             bigcom227 0.000000e+00
bigcom229             bigcom229 0.000000e+00
bigcom247             bigcom247 0.000000e+00
bigcom252             bigcom252 0.000000e+00
bigcom255             bigcom255 0.000000e+00
bigcom258             bigcom258 0.000000e+00
bigcom266             bigcom266 0.000000e+00
bigcom269             bigcom269 0.000000e+00
bigcom273             bigcom273 0.000000e+00
bigcom274             bigcom274 0.000000e+00
bigcom276             bigcom276 0.000000e+00
bigcom284             bigcom284 0.000000e+00
bigcom290             bigcom290 0.000000e+00
bigcom292             bigcom292 0.000000e+00
bigcom294             bigcom294 0.000000e+00
bigcom295             bigcom295 0.000000e+00
bigcom296             bigcom296 0.000000e+00
bigcom297             bigcom297 0.000000e+00
bigcom302             bigcom302 0.000000e+00
bigcom303             bigcom303 0.000000e+00
bigcom307             bigcom307 0.000000e+00
bigcom311             bigcom311 0.000000e+00
bigcom313             bigcom313 0.000000e+00
bigcom318             bigcom318 0.000000e+00
bigcom326             bigcom326 0.000000e+00
bigcom332             bigcom332 0.000000e+00
bigcom340             bigcom340 0.000000e+00
bigcom341             bigcom341 0.000000e+00
bigcom345             bigcom345 0.000000e+00
bigcom347             bigcom347 0.000000e+00
bigcom360             bigcom360 0.000000e+00
bigcom365             bigcom365 0.000000e+00
bigcom366             bigcom366 0.000000e+00
bigcom370             bigcom370 0.000000e+00
bigcom387             bigcom387 0.000000e+00
bigcom390             bigcom390 0.000000e+00
bigcom398             bigcom398 0.000000e+00
bigcom408             bigcom408 0.000000e+00
bigcom417             bigcom417 0.000000e+00
bigcom419             bigcom419 0.000000e+00
bigcom424             bigcom424 0.000000e+00
bigcom441             bigcom441 0.000000e+00
bigcom445             bigcom445 0.000000e+00
bigcom468             bigcom468 0.000000e+00
membership_s1     membership_s1 0.000000e+00
membership_s3     membership_s3 0.000000e+00
membership_s4     membership_s4 0.000000e+00
membership_s5     membership_s5 0.000000e+00
membership_s6     membership_s6 0.000000e+00
membership_s7     membership_s7 0.000000e+00
membership_s8     membership_s8 0.000000e+00
membership_s9     membership_s9 0.000000e+00
membership_s10   membership_s10 0.000000e+00
membership_s11   membership_s11 0.000000e+00
membership_s13   membership_s13 0.000000e+00
membership_s14   membership_s14 0.000000e+00
membership_s17   membership_s17 0.000000e+00
membership_s18   membership_s18 0.000000e+00
membership_s19   membership_s19 0.000000e+00
membership_s20   membership_s20 0.000000e+00
membership_s22   membership_s22 0.000000e+00
membership_s23   membership_s23 0.000000e+00
membership_s24   membership_s24 0.000000e+00
membership_s25   membership_s25 0.000000e+00
membership_s26   membership_s26 0.000000e+00
membership_s27   membership_s27 0.000000e+00
membership_s28   membership_s28 0.000000e+00
membership_s30   membership_s30 0.000000e+00
membership_s31   membership_s31 0.000000e+00
membership_s32   membership_s32 0.000000e+00
membership_s33   membership_s33 0.000000e+00
membership_s34   membership_s34 0.000000e+00
membership_s35   membership_s35 0.000000e+00
membership_s36   membership_s36 0.000000e+00
membership_s37   membership_s37 0.000000e+00
membership_s38   membership_s38 0.000000e+00
[1] "Dataset: high_targets Model RF, run: 3 of 5 2015-06-08 11:38:20"
     |      Out-of-bag   |
Tree |      MSE  %Var(y) |
   1 |  0.04696   168.82 |
   2 |  0.05556   199.74 |
   3 |  0.04927   177.13 |
   4 |  0.04939   177.57 |
   5 |  0.04198   150.92 |
   6 |  0.04035   145.08 |
   7 |  0.03718   133.66 |
   8 |  0.03933   141.41 |
   9 |  0.03756   135.05 |
  10 |  0.03561   128.04 |
  11 |   0.0361   129.80 |
  12 |  0.03433   123.43 |
  13 |  0.03379   121.48 |
  14 |  0.03255   117.02 |
  15 |  0.03264   117.34 |
  16 |  0.03243   116.61 |
  17 |   0.0331   118.99 |
  18 |  0.03259   117.18 |
  19 |  0.03226   115.97 |
  20 |  0.03207   115.31 |
  21 |  0.03171   114.00 |
  22 |  0.03157   113.50 |
  23 |  0.03162   113.68 |
  24 |  0.03046   109.50 |
  25 |  0.03052   109.73 |
  26 |  0.03026   108.80 |
  27 |   0.0303   108.95 |
  28 |  0.03033   109.03 |
  29 |  0.03052   109.71 |
  30 |  0.03082   110.82 |
  31 |  0.03053   109.77 |
  32 |  0.03076   110.60 |
  33 |  0.03065   110.20 |
  34 |  0.03053   109.75 |
  35 |  0.03053   109.76 |
  36 |  0.03058   109.95 |
  37 |  0.03096   111.31 |
  38 |  0.03084   110.89 |
  39 |  0.03073   110.49 |
  40 |  0.03086   110.96 |
  41 |  0.03077   110.64 |
  42 |  0.03059   109.99 |
  43 |  0.03016   108.43 |
  44 |  0.03034   109.07 |
  45 |  0.03034   109.08 |
  46 |  0.03049   109.62 |
  47 |  0.03031   108.98 |
  48 |   0.0303   108.93 |
  49 |  0.03058   109.95 |
  50 |  0.03082   110.80 |
  51 |   0.0307   110.38 |
  52 |   0.0302   108.59 |
  53 |  0.03016   108.45 |
  54 |   0.0303   108.95 |
  55 |  0.02999   107.82 |
  56 |  0.02987   107.41 |
  57 |  0.02997   107.76 |
  58 |  0.02963   106.52 |
  59 |  0.02969   106.73 |
  60 |  0.02929   105.29 |
  61 |  0.02928   105.26 |
  62 |   0.0292   104.97 |
  63 |  0.02918   104.89 |
  64 |  0.02901   104.28 |
  65 |  0.02925   105.16 |
  66 |  0.02913   104.74 |
  67 |  0.02907   104.52 |
  68 |  0.02911   104.65 |
  69 |  0.02909   104.59 |
  70 |  0.02922   105.06 |
  71 |  0.02934   105.48 |
  72 |  0.02937   105.58 |
  73 |  0.02937   105.61 |
  74 |  0.02931   105.37 |
  75 |  0.02935   105.54 |
  76 |  0.02937   105.60 |
  77 |  0.02936   105.57 |
  78 |  0.02933   105.45 |
  79 |  0.02944   105.84 |
  80 |  0.02948   105.97 |
  81 |  0.02939   105.68 |
  82 |  0.02919   104.93 |
  83 |   0.0292   104.97 |
  84 |  0.02895   104.08 |
  85 |  0.02894   104.04 |
  86 |  0.02899   104.21 |
  87 |  0.02884   103.67 |
  88 |  0.02877   103.42 |
  89 |  0.02855   102.65 |
  90 |  0.02859   102.80 |
  91 |  0.02861   102.87 |
  92 |  0.02853   102.57 |
  93 |  0.02852   102.55 |
  94 |  0.02848   102.41 |
  95 |  0.02848   102.38 |
  96 |   0.0284   102.11 |
  97 |  0.02843   102.20 |
  98 |  0.02833   101.85 |
  99 |  0.02833   101.86 |
 100 |  0.02846   102.34 |
[1] "Random Forest variable coefficients"
                      %IncMSE IncNodePurity
graph5           6.510698e-04  1.357575e-01
graph6           2.951154e-04  1.528674e-02
graph7          -5.354752e-05  3.537841e-03
graph8          -1.917178e-04  5.411429e-02
graph9           8.311688e-04  3.497371e-02
graph10          8.522727e-04  6.657865e-03
graph11          1.399384e-04  1.448639e-01
graph12          3.710323e-04  6.716557e-02
graph13          1.229728e-03  8.514799e-02
graph14          2.695380e-03  1.210669e-01
graph15         -1.039198e-04  3.404711e-02
graph16          3.542702e-04  1.043637e-01
graph17          9.356296e-05  8.583585e-02
graph18          1.212121e-04  9.333333e-03
graph19          8.652313e-04  1.559970e-01
graph20          6.706713e-04  1.624122e-01
graph21          1.737703e-03  2.081191e-01
graph22          3.184713e-04  1.690476e-02
graph23          3.177691e-03  1.292903e-01
graph24          2.303241e-04  4.547688e-02
graph25          1.162791e-04  2.933333e-02
graph26          0.000000e+00  0.000000e+00
graph27          4.076433e-05  2.057143e-02
graph28          0.000000e+00  0.000000e+00
graph29          3.278413e-04  4.363553e-02
orbit0           1.298701e-04  2.100000e-02
orbit1           1.775148e-04  2.880985e-02
orbit2           3.351248e-04  5.048777e-02
orbit3           1.080457e-03  3.151712e-02
orbit4           6.369859e-04  5.108301e-02
orbit5          -2.895289e-04  1.561445e-01
orbit6           3.961210e-04  4.018717e-02
orbit7          -6.250000e-05  9.285714e-03
orbit8           9.384309e-04  5.230458e-02
orbit9           9.923198e-04  9.226844e-02
orbit10          1.170591e-04  2.869987e-02
orbit11          2.183485e-03  6.147108e-02
orbit12          0.000000e+00  3.469447e-20
orbit13          0.000000e+00  1.040834e-19
orbit14          4.093567e-04  8.715415e-03
orbit15          3.663717e-04  6.444848e-02
orbit16          1.063860e-03  1.114628e-01
orbit17          1.302779e-04  5.452272e-02
orbit18          7.711829e-04  7.101460e-02
orbit19          0.000000e+00  8.750000e-03
orbit20          0.000000e+00  1.734723e-19
orbit21          1.871257e-05  1.089599e-02
orbit22          1.787322e-04  8.492091e-02
orbit23          0.000000e+00  0.000000e+00
orbit24          8.749737e-04  8.799579e-02
orbit25          5.870302e-04  5.613579e-02
orbit26          6.274828e-04  1.281846e-01
orbit27          5.106239e-05  5.481664e-02
orbit28          3.328333e-03  9.364245e-02
orbit29         -1.882914e-04  2.254707e-02
orbit30          1.901957e-03  1.886355e-01
orbit31          3.101304e-04  5.396149e-02
orbit32          0.000000e+00  3.554448e-17
orbit33          5.311355e-04  3.993323e-02
orbit34          0.000000e+00  1.714286e-02
orbit35          2.351921e-03  1.388444e-01
orbit36          1.552795e-04  3.556061e-02
orbit37          1.109599e-03  1.404810e-01
orbit38          5.481283e-05  4.070588e-02
orbit39          3.653551e-04  1.376538e-02
orbit40          1.190476e-04  1.870968e-02
orbit41          4.401784e-04  1.323880e-02
orbit42          2.665479e-04  5.807432e-02
orbit43          0.000000e+00  3.469447e-20
orbit44          2.311022e-04  3.498828e-02
orbit45          1.514114e-03  1.281669e-01
orbit46          3.345278e-04  4.763606e-02
orbit47          6.535948e-06  3.010753e-03
orbit48          1.910828e-04  8.750000e-03
orbit49          3.902388e-04  7.194577e-02
orbit50          1.104891e-03  2.372092e-01
orbit51          5.942449e-04  1.503872e-01
orbit52          5.501060e-04  4.493066e-02
orbit53          1.447943e-03  8.497181e-02
orbit54          9.441915e-06  8.509939e-02
orbit55          2.352941e-04  9.333333e-03
orbit56          2.494247e-03  4.411794e-01
orbit57          0.000000e+00  3.053113e-18
orbit58          0.000000e+00  1.333333e-02
orbit59          6.659973e-04  3.902316e-02
orbit60          1.256614e-04  1.185114e-01
orbit61          3.629105e-04  6.171511e-02
orbit62          1.898497e-04  6.270826e-02
orbit63          7.953332e-04  1.015867e-01
orbit64          8.646197e-04  9.922748e-02
orbit65          1.375629e-03  1.374211e-02
orbit66          0.000000e+00  2.945560e-17
orbit67          0.000000e+00  8.571429e-03
orbit68          4.800846e-04  2.853456e-02
orbit69          0.000000e+00  2.000000e-02
orbit70          1.086957e-04  2.780952e-02
orbit71          0.000000e+00  0.000000e+00
orbit72          2.556782e-04  8.370763e-02
AP               6.451613e-05  2.140468e-02
bet             -1.988473e-06  4.741705e-02
ecc             -2.894565e-05  2.164286e-02
eccrad           0.000000e+00  0.000000e+00
close            1.169591e-04  8.483743e-02
constraint      -1.044277e-06  3.522702e-02
coreness         2.873319e-03  1.221352e-01
knn              0.000000e+00  1.290598e-02
hubscore         7.560050e-04  2.568962e-02
pagerank         5.873783e-04  1.384678e-01
trans            4.241041e-04  1.248106e-01
first            0.000000e+00  2.878788e-03
second           3.863225e-04  3.142350e-02
third            9.347901e-04  3.000199e-01
fourth           2.989658e-04  9.217496e-02
fifth            7.206621e-04  8.390135e-02
sixth            1.575990e-03  2.264358e-01
selfinter        0.000000e+00  1.734723e-20
V1               1.661133e-03  1.604447e-01
V2              -2.017110e-04  1.216965e-01
evcent           3.482400e-04  1.547437e-01
upto_second     -1.264210e-04  7.416691e-02
upto_third       1.487627e-03  5.178449e-02
upto_fourth      2.114796e-03  1.268168e-01
upto_fifth       4.891861e-03  2.015610e-01
upto_sixth       5.604539e-04  1.104261e-01
ratio1           1.413036e-03  1.367760e-01
ratio2           7.444445e-04  1.870909e-01
ratio3           3.144904e-04  3.083737e-02
ratio4           0.000000e+00  4.745299e-02
ratio5           2.234556e-04  7.058914e-01
ratio6           1.125013e-03  5.718869e-02
walktrap_vertex  2.729181e-03  4.670681e-01
bigcom1          0.000000e+00  3.469447e-20
bigcom2          0.000000e+00  0.000000e+00
bigcom3          0.000000e+00  0.000000e+00
bigcom4          0.000000e+00  0.000000e+00
bigcom5          0.000000e+00  0.000000e+00
bigcom6          0.000000e+00  0.000000e+00
bigcom8          0.000000e+00  0.000000e+00
bigcom9          0.000000e+00  0.000000e+00
bigcom10         0.000000e+00  0.000000e+00
bigcom11         0.000000e+00  0.000000e+00
bigcom12         0.000000e+00  0.000000e+00
bigcom13         0.000000e+00  0.000000e+00
bigcom14         0.000000e+00  0.000000e+00
bigcom15         0.000000e+00  0.000000e+00
bigcom16         0.000000e+00  0.000000e+00
bigcom17         0.000000e+00  0.000000e+00
bigcom18         0.000000e+00  0.000000e+00
bigcom21         0.000000e+00  0.000000e+00
bigcom22         0.000000e+00  0.000000e+00
bigcom23         0.000000e+00  0.000000e+00
bigcom24         0.000000e+00  0.000000e+00
bigcom25         6.559860e-05  7.388421e-03
bigcom26         0.000000e+00  0.000000e+00
bigcom27         0.000000e+00  0.000000e+00
bigcom29         0.000000e+00  0.000000e+00
bigcom31         0.000000e+00  0.000000e+00
bigcom33         0.000000e+00  0.000000e+00
bigcom34         0.000000e+00  0.000000e+00
bigcom35         0.000000e+00  0.000000e+00
bigcom36         0.000000e+00  0.000000e+00
bigcom39         0.000000e+00  0.000000e+00
bigcom40         0.000000e+00  0.000000e+00
bigcom43         0.000000e+00  0.000000e+00
bigcom46         0.000000e+00  0.000000e+00
bigcom48         0.000000e+00  0.000000e+00
bigcom49         0.000000e+00  0.000000e+00
bigcom50         0.000000e+00  0.000000e+00
bigcom52         0.000000e+00  0.000000e+00
bigcom54         0.000000e+00  0.000000e+00
bigcom56         0.000000e+00  0.000000e+00
bigcom57         0.000000e+00  0.000000e+00
bigcom58         0.000000e+00  0.000000e+00
bigcom62         0.000000e+00  0.000000e+00
bigcom63         0.000000e+00  0.000000e+00
bigcom64         0.000000e+00  0.000000e+00
bigcom65         0.000000e+00  0.000000e+00
bigcom66         0.000000e+00  0.000000e+00
bigcom68         0.000000e+00  0.000000e+00
bigcom69         0.000000e+00  0.000000e+00
bigcom70         0.000000e+00  0.000000e+00
bigcom71         0.000000e+00  0.000000e+00
bigcom72         0.000000e+00  0.000000e+00
bigcom77         0.000000e+00  0.000000e+00
bigcom79         0.000000e+00  0.000000e+00
bigcom80         0.000000e+00  0.000000e+00
bigcom82         0.000000e+00  0.000000e+00
bigcom83         0.000000e+00  0.000000e+00
bigcom86         0.000000e+00  0.000000e+00
bigcom87         0.000000e+00  0.000000e+00
bigcom88         0.000000e+00  0.000000e+00
bigcom90         0.000000e+00  0.000000e+00
bigcom92         0.000000e+00  0.000000e+00
bigcom94         0.000000e+00  0.000000e+00
bigcom96         0.000000e+00  0.000000e+00
bigcom98         0.000000e+00  0.000000e+00
bigcom99         0.000000e+00  0.000000e+00
bigcom100        0.000000e+00  0.000000e+00
bigcom102        0.000000e+00  0.000000e+00
bigcom103        0.000000e+00  0.000000e+00
bigcom104        0.000000e+00  0.000000e+00
bigcom107        0.000000e+00  0.000000e+00
bigcom108        0.000000e+00  0.000000e+00
bigcom109        0.000000e+00  0.000000e+00
bigcom110        0.000000e+00  0.000000e+00
bigcom125        0.000000e+00  0.000000e+00
bigcom133        0.000000e+00  0.000000e+00
bigcom141        0.000000e+00  0.000000e+00
bigcom142        0.000000e+00  0.000000e+00
bigcom143        0.000000e+00  0.000000e+00
bigcom145        0.000000e+00  0.000000e+00
bigcom158        0.000000e+00  0.000000e+00
bigcom162        0.000000e+00  0.000000e+00
bigcom177        0.000000e+00  0.000000e+00
bigcom194        0.000000e+00  0.000000e+00
bigcom208        0.000000e+00  0.000000e+00
bigcom220        0.000000e+00  0.000000e+00
bigcom227        0.000000e+00  0.000000e+00
bigcom229        0.000000e+00  0.000000e+00
bigcom247        0.000000e+00  0.000000e+00
bigcom252        0.000000e+00  0.000000e+00
bigcom255        0.000000e+00  0.000000e+00
bigcom258        0.000000e+00  0.000000e+00
bigcom266        0.000000e+00  0.000000e+00
bigcom269        0.000000e+00  0.000000e+00
bigcom273        0.000000e+00  0.000000e+00
bigcom274        0.000000e+00  0.000000e+00
bigcom276        0.000000e+00  0.000000e+00
bigcom284        0.000000e+00  0.000000e+00
bigcom290        0.000000e+00  0.000000e+00
bigcom292        0.000000e+00  0.000000e+00
bigcom294        0.000000e+00  0.000000e+00
bigcom295        0.000000e+00  0.000000e+00
bigcom296        0.000000e+00  0.000000e+00
bigcom297        0.000000e+00  0.000000e+00
bigcom302        0.000000e+00  0.000000e+00
bigcom303        0.000000e+00  0.000000e+00
bigcom307        0.000000e+00  0.000000e+00
bigcom311        0.000000e+00  0.000000e+00
bigcom313        0.000000e+00  0.000000e+00
bigcom318        0.000000e+00  0.000000e+00
bigcom326        0.000000e+00  0.000000e+00
bigcom332        0.000000e+00  0.000000e+00
bigcom340        0.000000e+00  0.000000e+00
bigcom341        0.000000e+00  0.000000e+00
bigcom345        0.000000e+00  0.000000e+00
bigcom347        0.000000e+00  0.000000e+00
bigcom360        0.000000e+00  0.000000e+00
bigcom365        0.000000e+00  0.000000e+00
bigcom366        0.000000e+00  0.000000e+00
bigcom370        0.000000e+00  0.000000e+00
bigcom387        0.000000e+00  0.000000e+00
bigcom390        0.000000e+00  0.000000e+00
bigcom398        0.000000e+00  0.000000e+00
bigcom408        0.000000e+00  0.000000e+00
bigcom417        0.000000e+00  0.000000e+00
bigcom419        0.000000e+00  0.000000e+00
bigcom424        0.000000e+00  0.000000e+00
bigcom441        0.000000e+00  0.000000e+00
bigcom445        0.000000e+00  0.000000e+00
bigcom468        0.000000e+00  0.000000e+00
spin_vertex      3.413434e-03  2.981780e-01
membership_s1    0.000000e+00  0.000000e+00
membership_s3    0.000000e+00  0.000000e+00
membership_s4    0.000000e+00  0.000000e+00
membership_s5    0.000000e+00  0.000000e+00
membership_s6    0.000000e+00  0.000000e+00
membership_s7    0.000000e+00  0.000000e+00
membership_s8    0.000000e+00  0.000000e+00
membership_s9    0.000000e+00  0.000000e+00
membership_s10   0.000000e+00  8.571429e-03
membership_s11   0.000000e+00  0.000000e+00
membership_s12   3.786025e-03  4.900614e-01
membership_s13   0.000000e+00  0.000000e+00
membership_s14   0.000000e+00  0.000000e+00
membership_s16  -2.312400e-04  2.305707e-02
membership_s17   0.000000e+00  0.000000e+00
membership_s18   0.000000e+00  0.000000e+00
membership_s19   0.000000e+00  0.000000e+00
membership_s20   0.000000e+00  0.000000e+00
membership_s21   0.000000e+00  1.322807e-02
membership_s22   0.000000e+00  0.000000e+00
membership_s23   0.000000e+00  0.000000e+00
membership_s24   0.000000e+00  0.000000e+00
membership_s25   0.000000e+00  0.000000e+00
membership_s26   0.000000e+00  0.000000e+00
membership_s27   0.000000e+00  0.000000e+00
membership_s28   0.000000e+00  0.000000e+00
membership_s30   0.000000e+00  0.000000e+00
membership_s31   0.000000e+00  0.000000e+00
membership_s32   0.000000e+00  0.000000e+00
membership_s33   0.000000e+00  0.000000e+00
membership_s34   0.000000e+00  0.000000e+00
membership_s35   0.000000e+00  0.000000e+00
membership_s36   0.000000e+00  0.000000e+00
membership_s37   0.000000e+00  0.000000e+00
membership_s38   0.000000e+00  0.000000e+00
adhesion         3.125058e-03  2.282464e-01
cohesion         1.608942e-03  1.375423e-01
inner            6.051037e-04  1.858830e-01
outer            8.540315e-04  4.498986e-01
ioratio          8.227482e-04  1.974593e-01
comsize          1.256619e-03  1.290402e-01
[1] "Dataset: high_targets Model GLM, run: 3 of 5 2015-06-08 11:38:22"
[1] "glmnet variable coefficients"
                         [,1]          [,2]
(Intercept)     -3.524096e+00  2.371843e+01
graph0          -3.048825e-40 -2.770328e-04
graph1          -2.520242e-42 -2.286098e-06
graph2          -1.066846e-40 -6.750761e-06
graph3          -7.308315e-44 -4.964309e-09
graph4          -3.246551e-44 -4.001130e-08
graph5          -3.598324e-42 -7.981884e-06
graph6          -5.720037e-43 -2.560381e-07
graph7          -2.798862e-42 -1.283813e-06
graph8          -2.267064e-41 -5.434313e-06
graph9          -1.691651e-45 -1.365750e-10
graph10         -5.368602e-46 -1.510716e-10
graph11         -5.063170e-46 -7.037175e-10
graph12         -1.011494e-44 -1.582738e-09
graph13         -2.923805e-44 -3.556078e-10
graph14         -7.799310e-45 -6.103535e-09
graph15         -6.327240e-43 -1.967560e-07
graph16         -1.061719e-44 -1.249613e-08
graph17         -1.548485e-44 -8.639396e-09
graph18         -1.446887e-42 -1.746709e-06
graph19         -8.505653e-44 -3.577204e-08
graph20         -1.790354e-43 -3.935027e-07
graph21         -3.967163e-43 -2.828775e-07
graph22         -8.266456e-44 -3.964996e-08
graph23         -1.853096e-43 -1.786506e-07
graph24         -5.297377e-43 -3.949833e-07
graph25         -1.215651e-42 -1.188607e-06
graph26         -5.775484e-43 -3.051991e-07
graph27         -3.161948e-42 -1.018917e-06
graph28         -1.949906e-42  8.448176e-08
graph29         -7.066540e-42  2.611637e-05
orbit0          -3.048825e-40 -2.774718e-04
orbit1          -2.225676e-41 -1.744440e-05
orbit2          -2.152291e-42 -2.094120e-06
orbit3          -1.066846e-40 -6.789370e-06
orbit4          -5.730492e-43  3.271748e-08
orbit5          -7.672663e-44 -8.360851e-09
orbit6          -3.426399e-43 -5.962522e-07
orbit7          -2.250409e-44 -2.117890e-08
orbit8          -3.598324e-42 -7.981433e-06
orbit9          -2.896260e-41 -4.837661e-05
orbit10         -1.376256e-42 -8.646401e-07
orbit11         -6.684899e-43  4.331795e-08
orbit12         -2.518193e-41 -1.637487e-05
orbit13         -2.552774e-42 -1.005078e-06
orbit14         -2.267064e-41 -5.400854e-06
orbit15         -3.008600e-44 -2.230193e-08
orbit16         -1.821071e-45  2.642299e-10
orbit17         -7.938396e-45 -1.183075e-09
orbit18         -8.054347e-45  9.298650e-09
orbit19         -1.043750e-44 -6.977614e-09
orbit20         -2.933486e-45 -1.757722e-09
orbit21         -4.792355e-46 -1.218281e-10
orbit22         -4.690746e-45 -1.052583e-08
orbit23         -3.090475e-46 -2.356821e-10
orbit24         -2.707435e-43 -2.171420e-07
orbit25         -8.364405e-44 -6.189812e-08
orbit26         -9.240982e-45  1.571078e-09
orbit27         -8.866782e-43  3.358721e-07
orbit28         -1.392746e-43 -5.753522e-08
orbit29         -6.678804e-44 -6.650434e-09
orbit30         -5.396090e-44  1.647922e-08
orbit31         -2.209779e-43 -4.266441e-07
orbit32         -2.428122e-44 -2.485535e-08
orbit33         -5.572809e-45 -6.651533e-10
orbit34         -6.327240e-43 -1.972144e-07
orbit35         -6.063509e-43 -2.722934e-07
orbit36         -2.680676e-44 -3.234894e-08
orbit37         -4.778523e-44 -6.591762e-08
orbit38         -1.287717e-44 -1.391583e-08
orbit39         -1.892231e-42 -2.623568e-06
orbit40         -1.925461e-43 -2.602988e-07
orbit41         -3.000131e-44 -1.030130e-08
orbit42         -1.702023e-44 -1.974756e-09
orbit43         -3.156961e-42 -5.133262e-06
orbit44         -1.792983e-42 -2.919747e-07
orbit45         -4.376251e-42 -9.162599e-06
orbit46         -5.947438e-43  6.342917e-07
orbit47         -3.239381e-43 -3.437895e-07
orbit48         -1.067117e-43 -2.125905e-08
orbit49         -9.908926e-43 -2.326606e-06
orbit50         -1.361000e-43 -2.862271e-07
orbit51         -1.412068e-42 -1.170335e-06
orbit52         -2.364411e-42 -2.530868e-06
orbit53         -5.507160e-43 -2.684687e-07
orbit54         -1.178067e-42 -1.349056e-06
orbit55         -6.607721e-44 -1.888486e-08
orbit56         -2.602539e-41 -1.185261e-04
orbit57         -2.676734e-43 -1.668453e-07
orbit58         -3.333719e-43 -3.302055e-07
orbit59         -4.528234e-42 -7.429907e-06
orbit60         -1.032205e-42 -5.539843e-07
orbit61         -8.713674e-43 -1.958892e-07
orbit62         -1.678329e-41 -3.584075e-05
orbit63         -1.536342e-42 -3.015010e-07
orbit64         -2.614335e-42 -3.344395e-06
orbit65         -2.492046e-41 -5.734720e-05
orbit66         -2.131258e-42 -4.580763e-07
orbit67         -6.177566e-43 -2.974916e-07
orbit68         -4.021817e-42  2.430968e-07
orbit69         -7.789787e-42 -9.500802e-06
orbit70         -9.432617e-43  6.607339e-05
orbit71         -2.519580e-42 -3.693575e-06
orbit72         -7.066540e-42  2.624613e-05
AP               1.888832e-38  1.920433e-02
bet             -4.167076e-44 -2.406209e-08
ecc              4.027516e-39 -2.532858e-02
eccrad           2.819261e-38 -1.773280e-01
close           -1.625682e-36 -3.776207e-01
constraint       1.168207e-36  9.675099e-01
coreness        -1.267720e-38 -4.428244e-02
knn             -1.015163e-39 -2.225890e-03
hubscore        -1.340166e-37 -7.739568e-02
pagerank        -7.648467e-35 -2.853313e+02
trans           -7.167937e-38 -2.073163e-01
first           -3.048825e-40 -2.752110e-04
second          -5.064471e-41 -2.870047e-05
third           -3.141156e-41  5.547377e-07
fourth           2.636131e-41  4.739700e-06
fifth            1.721213e-40  1.540551e-04
sixth            2.417644e-39  6.553343e-04
selfinter       -2.786385e-38 -4.891581e-02
V1              -1.786766e-37 -1.206495e-01
V2              -5.849286e-37 -6.151387e+00
evcent          -1.371707e-37 -7.738234e-02
upto_second     -4.771295e-41 -2.770227e-05
upto_third      -2.306152e-41 -6.801879e-06
upto_fourth     -1.608102e-40 -1.384623e-04
upto_fifth      -2.154679e-39 -5.648573e-04
upto_sixth      -1.022350e-38 -1.877766e-03
ratio1          -1.674011e-39 -5.117644e-03
ratio2           1.015938e-38 -1.104052e-02
ratio3           1.152599e-37  1.402083e-01
ratio4           1.263324e-36  1.584999e+00
ratio5          -1.476951e-36 -8.098642e+00
ratio6           6.574416e-38  1.289729e-01
walktrap_vertex  6.217033e-38  4.614541e-01
bigcom1         -2.159976e-38  1.781740e-01
bigcom2          3.149880e-38  9.559319e-02
bigcom3         -2.998017e-38 -9.419734e-02
bigcom4         -3.375659e-38 -3.254597e-01
bigcom5          0.000000e+00  0.000000e+00
bigcom6         -2.898745e-38 -3.756093e-01
bigcom8         -2.905158e-38 -2.764341e-01
bigcom9         -2.898745e-38 -3.089979e-01
bigcom10        -2.898745e-38 -1.869983e-01
bigcom11         0.000000e+00  0.000000e+00
bigcom12        -2.918070e-38 -3.291810e-01
bigcom13         0.000000e+00  0.000000e+00
bigcom14         0.000000e+00  0.000000e+00
bigcom15         0.000000e+00  0.000000e+00
bigcom16         0.000000e+00  0.000000e+00
bigcom17         0.000000e+00  0.000000e+00
bigcom18        -2.931097e-38 -2.144181e-01
bigcom21         0.000000e+00  0.000000e+00
bigcom22         0.000000e+00  0.000000e+00
bigcom23        -2.898745e-38 -4.343526e-01
bigcom24         0.000000e+00  0.000000e+00
bigcom25         7.371007e-38 -2.573310e-01
bigcom26         0.000000e+00  0.000000e+00
bigcom27         0.000000e+00  0.000000e+00
bigcom29         0.000000e+00  0.000000e+00
bigcom31         0.000000e+00  0.000000e+00
bigcom33         8.674925e-38  3.283695e-01
bigcom34        -2.944241e-38 -4.196008e-01
bigcom35         0.000000e+00  0.000000e+00
bigcom36         0.000000e+00  0.000000e+00
bigcom39         0.000000e+00  0.000000e+00
bigcom40         0.000000e+00  0.000000e+00
bigcom43        -2.898745e-38 -1.414695e-01
bigcom46         0.000000e+00  0.000000e+00
bigcom48         0.000000e+00  0.000000e+00
bigcom49         0.000000e+00  0.000000e+00
bigcom50         0.000000e+00  0.000000e+00
bigcom52         0.000000e+00  0.000000e+00
bigcom54         0.000000e+00  0.000000e+00
bigcom56        -2.911599e-38 -1.293313e-01
bigcom57        -2.911599e-38 -2.137658e-01
bigcom58         0.000000e+00  0.000000e+00
bigcom62         0.000000e+00  0.000000e+00
bigcom63         0.000000e+00  0.000000e+00
bigcom64         0.000000e+00  0.000000e+00
bigcom65         0.000000e+00  0.000000e+00
bigcom66         0.000000e+00  0.000000e+00
bigcom68         0.000000e+00  0.000000e+00
bigcom69         0.000000e+00  0.000000e+00
bigcom70         0.000000e+00  0.000000e+00
bigcom71         0.000000e+00  0.000000e+00
bigcom72         0.000000e+00  0.000000e+00
bigcom77         0.000000e+00  0.000000e+00
bigcom79         0.000000e+00  0.000000e+00
bigcom80         0.000000e+00  0.000000e+00
bigcom82         0.000000e+00  0.000000e+00
bigcom83         0.000000e+00  0.000000e+00
bigcom86         0.000000e+00  0.000000e+00
bigcom87         0.000000e+00  0.000000e+00
bigcom88        -2.905158e-38 -4.552877e-01
bigcom90         0.000000e+00  0.000000e+00
bigcom92         0.000000e+00  0.000000e+00
bigcom94         0.000000e+00  0.000000e+00
bigcom96         0.000000e+00  0.000000e+00
bigcom98         0.000000e+00  0.000000e+00
bigcom99         0.000000e+00  0.000000e+00
bigcom100        0.000000e+00  0.000000e+00
bigcom102        0.000000e+00  0.000000e+00
bigcom103        0.000000e+00  0.000000e+00
bigcom104        0.000000e+00  0.000000e+00
bigcom107        0.000000e+00  0.000000e+00
bigcom108        0.000000e+00  0.000000e+00
bigcom109        0.000000e+00  0.000000e+00
bigcom110        0.000000e+00  0.000000e+00
bigcom125        0.000000e+00  0.000000e+00
bigcom133        0.000000e+00  0.000000e+00
bigcom141        0.000000e+00  0.000000e+00
bigcom142        0.000000e+00  0.000000e+00
bigcom143        0.000000e+00  0.000000e+00
bigcom145        0.000000e+00  0.000000e+00
bigcom158       -2.898745e-38 -2.864445e-01
bigcom162        0.000000e+00  0.000000e+00
bigcom177        0.000000e+00  0.000000e+00
bigcom194        0.000000e+00  0.000000e+00
bigcom208        0.000000e+00  0.000000e+00
bigcom220        0.000000e+00  0.000000e+00
bigcom227        0.000000e+00  0.000000e+00
bigcom229        0.000000e+00  0.000000e+00
bigcom247        0.000000e+00  0.000000e+00
bigcom252        0.000000e+00  0.000000e+00
bigcom255        0.000000e+00  0.000000e+00
bigcom258        0.000000e+00  0.000000e+00
bigcom266        0.000000e+00  0.000000e+00
bigcom269        0.000000e+00  0.000000e+00
bigcom273        0.000000e+00  0.000000e+00
bigcom274        0.000000e+00  0.000000e+00
bigcom276        0.000000e+00  0.000000e+00
bigcom284        0.000000e+00  0.000000e+00
bigcom290        0.000000e+00  0.000000e+00
bigcom292        0.000000e+00  0.000000e+00
bigcom294       -2.898745e-38 -2.130083e-01
bigcom295        0.000000e+00  0.000000e+00
bigcom296        0.000000e+00  0.000000e+00
bigcom297        0.000000e+00  0.000000e+00
bigcom302        0.000000e+00  0.000000e+00
bigcom303       -2.898745e-38 -6.220078e-01
bigcom307        0.000000e+00  0.000000e+00
bigcom311        0.000000e+00  0.000000e+00
bigcom313        0.000000e+00  0.000000e+00
bigcom318       -2.898745e-38 -1.606243e-01
bigcom326        0.000000e+00  0.000000e+00
bigcom332        0.000000e+00  0.000000e+00
bigcom340        0.000000e+00  0.000000e+00
bigcom341        0.000000e+00  0.000000e+00
bigcom345        0.000000e+00  0.000000e+00
bigcom347        0.000000e+00  0.000000e+00
bigcom360        0.000000e+00  0.000000e+00
bigcom365        0.000000e+00  0.000000e+00
bigcom366        0.000000e+00  0.000000e+00
bigcom370        0.000000e+00  0.000000e+00
bigcom387        0.000000e+00  0.000000e+00
bigcom390        0.000000e+00  0.000000e+00
bigcom398        0.000000e+00  0.000000e+00
bigcom408        0.000000e+00  0.000000e+00
bigcom417        0.000000e+00  0.000000e+00
bigcom419        0.000000e+00  0.000000e+00
bigcom424        0.000000e+00  0.000000e+00
bigcom441        0.000000e+00  0.000000e+00
bigcom445        0.000000e+00  0.000000e+00
bigcom468        0.000000e+00  0.000000e+00
spin_vertex      2.575057e-38  4.586186e-01
membership_s1    0.000000e+00  0.000000e+00
membership_s3   -2.911599e-38 -2.137622e-01
membership_s4   -3.004877e-38 -1.757648e-01
membership_s5    0.000000e+00  0.000000e+00
membership_s6    0.000000e+00  0.000000e+00
membership_s7    0.000000e+00  0.000000e+00
membership_s8   -3.046708e-38 -2.559362e-01
membership_s9   -2.898745e-38 -2.667081e-02
membership_s10  -3.111686e-38 -1.874629e-01
membership_s11   0.000000e+00  0.000000e+00
membership_s12   1.577817e-37  6.514532e-01
membership_s13   0.000000e+00  0.000000e+00
membership_s14   0.000000e+00  0.000000e+00
membership_s16   1.209722e-37  4.245376e-01
membership_s17   0.000000e+00  0.000000e+00
membership_s18  -2.898745e-38 -5.075887e-02
membership_s19  -2.911599e-38 -2.856983e-01
membership_s20  -3.278680e-38  6.105740e-02
membership_s21   5.490805e-38  2.279806e-01
membership_s22   0.000000e+00  0.000000e+00
membership_s23  -2.905158e-38 -1.838897e-01
membership_s24   0.000000e+00  0.000000e+00
membership_s25   0.000000e+00  0.000000e+00
membership_s26  -2.898745e-38 -1.454355e-01
membership_s27   0.000000e+00  0.000000e+00
membership_s28  -2.898745e-38 -2.864118e-01
membership_s30   0.000000e+00  0.000000e+00
membership_s31  -2.984389e-38 -2.884224e-01
membership_s32  -2.957503e-38 -1.996184e-01
membership_s33  -3.179495e-38 -2.562454e-01
membership_s34   0.000000e+00  0.000000e+00
membership_s35   0.000000e+00  0.000000e+00
membership_s36   0.000000e+00  0.000000e+00
membership_s37  -2.898745e-38 -1.869569e-01
membership_s38  -3.410731e-38 -2.096735e-01
adhesion         4.902353e-41  1.055428e-04
cohesion        -9.804705e-41 -2.110281e-04
inner           -6.401564e-42  1.643152e-04
outer            5.031472e-41  1.586132e-04
ioratio          5.250995e-37  9.954868e-01
comsize          6.422488e-41  1.988170e-04
[1] "Dataset: high_targets Model GBM, run: 4 of 5 2015-06-08 11:38:27"
Iter   TrainDeviance   ValidDeviance   StepSize   Improve
     1        0.3067             nan     0.0100    0.0001
     2        0.3054             nan     0.0100   -0.0002
     3        0.3031             nan     0.0100    0.0013
     4        0.3025             nan     0.0100   -0.0009
     5        0.3010             nan     0.0100   -0.0001
     6        0.3006             nan     0.0100   -0.0011
     7        0.2989             nan     0.0100    0.0013
     8        0.2978             nan     0.0100    0.0001
     9        0.2964             nan     0.0100   -0.0001
    10        0.2941             nan     0.0100    0.0010
    20        0.2817             nan     0.0100    0.0003
    40        0.2582             nan     0.0100   -0.0006
    60        0.2381             nan     0.0100   -0.0000
    80        0.2230             nan     0.0100   -0.0007
   100        0.2060             nan     0.0100    0.0003
   120        0.1899             nan     0.0100   -0.0004
   140        0.1784             nan     0.0100   -0.0003
   160        0.1695             nan     0.0100   -0.0004
   180        0.1593             nan     0.0100    0.0001
   200        0.1503             nan     0.0100    0.0000
   220        0.1420             nan     0.0100   -0.0006
   240        0.1366             nan     0.0100    0.0002
   241        0.1372             nan     0.0100   -0.0017

[1] "GBM variable coefficients"
                            var      rel.inf
orbit56                 orbit56 1.037426e+01
outer                     outer 5.984528e+00
orbit30                 orbit30 4.851457e+00
orbit51                 orbit51 4.536740e+00
V2                           V2 4.520626e+00
graph14                 graph14 3.708606e+00
walktrap_vertex walktrap_vertex 3.511769e+00
membership_s12   membership_s12 3.485153e+00
orbit11                 orbit11 3.369917e+00
graph21                 graph21 3.160391e+00
spin_vertex         spin_vertex 2.684743e+00
adhesion               adhesion 2.130915e+00
upto_fifth           upto_fifth 2.047024e+00
graph19                 graph19 1.984028e+00
orbit50                 orbit50 1.814433e+00
membership_s16   membership_s16 1.686193e+00
graph11                 graph11 1.624545e+00
V1                           V1 1.518420e+00
third                     third 1.394741e+00
cohesion               cohesion 1.330368e+00
graph2                   graph2 1.298220e+00
inner                     inner 1.143807e+00
orbit43                 orbit43 1.084917e+00
orbit25                 orbit25 1.068937e+00
orbit28                 orbit28 1.036649e+00
orbit9                   orbit9 9.882585e-01
orbit44                 orbit44 9.593427e-01
graph5                   graph5 9.447766e-01
orbit24                 orbit24 8.724002e-01
ioratio                 ioratio 8.666393e-01
sixth                     sixth 8.544729e-01
upto_sixth           upto_sixth 8.543229e-01
knn                         knn 8.397308e-01
orbit31                 orbit31 8.212671e-01
graph4                   graph4 7.551856e-01
orbit64                 orbit64 7.214886e-01
orbit52                 orbit52 7.061557e-01
orbit39                 orbit39 7.014019e-01
orbit6                   orbit6 6.977372e-01
graph1                   graph1 6.927963e-01
orbit22                 orbit22 6.894892e-01
graph16                 graph16 6.867403e-01
ratio1                   ratio1 6.835752e-01
second                   second 6.263586e-01
orbit63                 orbit63 5.703340e-01
orbit2                   orbit2 5.686788e-01
orbit59                 orbit59 5.480746e-01
orbit40                 orbit40 5.378915e-01
orbit62                 orbit62 5.311387e-01
comsize                 comsize 5.211874e-01
ratio6                   ratio6 5.195656e-01
trans                     trans 5.148184e-01
orbit10                 orbit10 4.763783e-01
upto_fourth         upto_fourth 4.686802e-01
pagerank               pagerank 4.204143e-01
graph25                 graph25 4.184706e-01
orbit37                 orbit37 4.067024e-01
bigcom33               bigcom33 3.866797e-01
orbit20                 orbit20 3.534634e-01
graph24                 graph24 3.452620e-01
graph13                 graph13 3.282893e-01
orbit47                 orbit47 3.140151e-01
graph18                 graph18 3.130956e-01
graph23                 graph23 2.966883e-01
orbit35                 orbit35 2.882259e-01
ratio2                   ratio2 2.698544e-01
graph15                 graph15 2.694114e-01
ratio5                   ratio5 2.603026e-01
orbit38                 orbit38 2.337871e-01
graph10                 graph10 2.294282e-01
evcent                   evcent 2.276727e-01
orbit45                 orbit45 2.145158e-01
graph12                 graph12 2.014249e-01
orbit5                   orbit5 1.962422e-01
orbit26                 orbit26 1.910824e-01
orbit16                 orbit16 1.677280e-01
constraint           constraint 1.635355e-01
ratio4                   ratio4 1.497098e-01
orbit33                 orbit33 1.489853e-01
graph9                   graph9 1.398268e-01
orbit69                 orbit69 1.357157e-01
orbit13                 orbit13 1.265172e-01
graph27                 graph27 1.223517e-01
orbit1                   orbit1 1.134650e-01
graph17                 graph17 1.114378e-01
orbit55                 orbit55 1.110848e-01
orbit53                 orbit53 1.101275e-01
bigcom2                 bigcom2 9.982835e-02
orbit46                 orbit46 7.168445e-02
bet                         bet 6.906900e-02
upto_second         upto_second 6.450725e-02
graph7                   graph7 6.411336e-02
graph8                   graph8 4.688235e-02
ratio3                   ratio3 4.589405e-02
orbit21                 orbit21 4.366577e-02
graph29                 graph29 4.214972e-02
orbit70                 orbit70 4.178352e-02
orbit18                 orbit18 3.790603e-02
orbit32                 orbit32 2.011771e-02
orbit36                 orbit36 1.522760e-02
graph6                   graph6 6.145122e-04
hubscore               hubscore 5.056519e-04
orbit17                 orbit17 5.243480e-05
orbit27                 orbit27 5.219151e-05
graph22                 graph22 2.147827e-05
close                     close 1.859775e-05
orbit65                 orbit65 1.510978e-05
fourth                   fourth 1.502158e-05
graph3                   graph3 1.174672e-05
graph26                 graph26 1.112142e-05
orbit29                 orbit29 9.251288e-06
orbit15                 orbit15 7.065030e-06
orbit49                 orbit49 7.018496e-06
orbit58                 orbit58 6.461812e-06
orbit12                 orbit12 5.988248e-06
upto_third           upto_third 4.936956e-06
orbit7                   orbit7 4.045302e-06
graph0                   graph0 3.669989e-06
orbit19                 orbit19 2.798967e-06
orbit67                 orbit67 2.754006e-06
orbit42                 orbit42 1.916227e-06
ecc                         ecc 1.815751e-06
graph20                 graph20 1.788545e-06
fifth                     fifth 1.495153e-06
orbit71                 orbit71 1.451200e-06
graph28                 graph28 1.260612e-06
orbit41                 orbit41 9.153708e-07
membership_s38   membership_s38 8.653032e-07
orbit0                   orbit0 0.000000e+00
orbit3                   orbit3 0.000000e+00
orbit4                   orbit4 0.000000e+00
orbit8                   orbit8 0.000000e+00
orbit14                 orbit14 0.000000e+00
orbit23                 orbit23 0.000000e+00
orbit34                 orbit34 0.000000e+00
orbit48                 orbit48 0.000000e+00
orbit54                 orbit54 0.000000e+00
orbit57                 orbit57 0.000000e+00
orbit60                 orbit60 0.000000e+00
orbit61                 orbit61 0.000000e+00
orbit66                 orbit66 0.000000e+00
orbit68                 orbit68 0.000000e+00
orbit72                 orbit72 0.000000e+00
AP                           AP 0.000000e+00
eccrad                   eccrad 0.000000e+00
coreness               coreness 0.000000e+00
first                     first 0.000000e+00
selfinter             selfinter 0.000000e+00
bigcom1                 bigcom1 0.000000e+00
bigcom3                 bigcom3 0.000000e+00
bigcom4                 bigcom4 0.000000e+00
bigcom5                 bigcom5 0.000000e+00
bigcom6                 bigcom6 0.000000e+00
bigcom8                 bigcom8 0.000000e+00
bigcom9                 bigcom9 0.000000e+00
bigcom10               bigcom10 0.000000e+00
bigcom11               bigcom11 0.000000e+00
bigcom12               bigcom12 0.000000e+00
bigcom13               bigcom13 0.000000e+00
bigcom14               bigcom14 0.000000e+00
bigcom15               bigcom15 0.000000e+00
bigcom16               bigcom16 0.000000e+00
bigcom17               bigcom17 0.000000e+00
bigcom18               bigcom18 0.000000e+00
bigcom21               bigcom21 0.000000e+00
bigcom22               bigcom22 0.000000e+00
bigcom23               bigcom23 0.000000e+00
bigcom24               bigcom24 0.000000e+00
bigcom25               bigcom25 0.000000e+00
bigcom26               bigcom26 0.000000e+00
bigcom27               bigcom27 0.000000e+00
bigcom29               bigcom29 0.000000e+00
bigcom31               bigcom31 0.000000e+00
bigcom34               bigcom34 0.000000e+00
bigcom35               bigcom35 0.000000e+00
bigcom36               bigcom36 0.000000e+00
bigcom39               bigcom39 0.000000e+00
bigcom40               bigcom40 0.000000e+00
bigcom43               bigcom43 0.000000e+00
bigcom46               bigcom46 0.000000e+00
bigcom48               bigcom48 0.000000e+00
bigcom49               bigcom49 0.000000e+00
bigcom50               bigcom50 0.000000e+00
bigcom52               bigcom52 0.000000e+00
bigcom54               bigcom54 0.000000e+00
bigcom56               bigcom56 0.000000e+00
bigcom57               bigcom57 0.000000e+00
bigcom58               bigcom58 0.000000e+00
bigcom62               bigcom62 0.000000e+00
bigcom63               bigcom63 0.000000e+00
bigcom64               bigcom64 0.000000e+00
bigcom65               bigcom65 0.000000e+00
bigcom66               bigcom66 0.000000e+00
bigcom68               bigcom68 0.000000e+00
bigcom69               bigcom69 0.000000e+00
bigcom70               bigcom70 0.000000e+00
bigcom71               bigcom71 0.000000e+00
bigcom72               bigcom72 0.000000e+00
bigcom77               bigcom77 0.000000e+00
bigcom79               bigcom79 0.000000e+00
bigcom80               bigcom80 0.000000e+00
bigcom82               bigcom82 0.000000e+00
bigcom83               bigcom83 0.000000e+00
bigcom86               bigcom86 0.000000e+00
bigcom87               bigcom87 0.000000e+00
bigcom88               bigcom88 0.000000e+00
bigcom90               bigcom90 0.000000e+00
bigcom92               bigcom92 0.000000e+00
bigcom94               bigcom94 0.000000e+00
bigcom96               bigcom96 0.000000e+00
bigcom98               bigcom98 0.000000e+00
bigcom99               bigcom99 0.000000e+00
bigcom100             bigcom100 0.000000e+00
bigcom102             bigcom102 0.000000e+00
bigcom103             bigcom103 0.000000e+00
bigcom104             bigcom104 0.000000e+00
bigcom107             bigcom107 0.000000e+00
bigcom108             bigcom108 0.000000e+00
bigcom109             bigcom109 0.000000e+00
bigcom110             bigcom110 0.000000e+00
bigcom125             bigcom125 0.000000e+00
bigcom133             bigcom133 0.000000e+00
bigcom141             bigcom141 0.000000e+00
bigcom142             bigcom142 0.000000e+00
bigcom143             bigcom143 0.000000e+00
bigcom145             bigcom145 0.000000e+00
bigcom158             bigcom158 0.000000e+00
bigcom162             bigcom162 0.000000e+00
bigcom177             bigcom177 0.000000e+00
bigcom194             bigcom194 0.000000e+00
bigcom208             bigcom208 0.000000e+00
bigcom220             bigcom220 0.000000e+00
bigcom227             bigcom227 0.000000e+00
bigcom229             bigcom229 0.000000e+00
bigcom247             bigcom247 0.000000e+00
bigcom252             bigcom252 0.000000e+00
bigcom255             bigcom255 0.000000e+00
bigcom258             bigcom258 0.000000e+00
bigcom266             bigcom266 0.000000e+00
bigcom269             bigcom269 0.000000e+00
bigcom273             bigcom273 0.000000e+00
bigcom274             bigcom274 0.000000e+00
bigcom276             bigcom276 0.000000e+00
bigcom284             bigcom284 0.000000e+00
bigcom290             bigcom290 0.000000e+00
bigcom292             bigcom292 0.000000e+00
bigcom294             bigcom294 0.000000e+00
bigcom295             bigcom295 0.000000e+00
bigcom296             bigcom296 0.000000e+00
bigcom297             bigcom297 0.000000e+00
bigcom302             bigcom302 0.000000e+00
bigcom303             bigcom303 0.000000e+00
bigcom307             bigcom307 0.000000e+00
bigcom311             bigcom311 0.000000e+00
bigcom313             bigcom313 0.000000e+00
bigcom318             bigcom318 0.000000e+00
bigcom326             bigcom326 0.000000e+00
bigcom332             bigcom332 0.000000e+00
bigcom340             bigcom340 0.000000e+00
bigcom341             bigcom341 0.000000e+00
bigcom345             bigcom345 0.000000e+00
bigcom347             bigcom347 0.000000e+00
bigcom360             bigcom360 0.000000e+00
bigcom365             bigcom365 0.000000e+00
bigcom366             bigcom366 0.000000e+00
bigcom370             bigcom370 0.000000e+00
bigcom387             bigcom387 0.000000e+00
bigcom390             bigcom390 0.000000e+00
bigcom398             bigcom398 0.000000e+00
bigcom408             bigcom408 0.000000e+00
bigcom417             bigcom417 0.000000e+00
bigcom419             bigcom419 0.000000e+00
bigcom424             bigcom424 0.000000e+00
bigcom441             bigcom441 0.000000e+00
bigcom445             bigcom445 0.000000e+00
bigcom468             bigcom468 0.000000e+00
membership_s1     membership_s1 0.000000e+00
membership_s3     membership_s3 0.000000e+00
membership_s4     membership_s4 0.000000e+00
membership_s5     membership_s5 0.000000e+00
membership_s6     membership_s6 0.000000e+00
membership_s7     membership_s7 0.000000e+00
membership_s8     membership_s8 0.000000e+00
membership_s9     membership_s9 0.000000e+00
membership_s10   membership_s10 0.000000e+00
membership_s11   membership_s11 0.000000e+00
membership_s13   membership_s13 0.000000e+00
membership_s14   membership_s14 0.000000e+00
membership_s17   membership_s17 0.000000e+00
membership_s18   membership_s18 0.000000e+00
membership_s19   membership_s19 0.000000e+00
membership_s20   membership_s20 0.000000e+00
membership_s21   membership_s21 0.000000e+00
membership_s22   membership_s22 0.000000e+00
membership_s23   membership_s23 0.000000e+00
membership_s24   membership_s24 0.000000e+00
membership_s25   membership_s25 0.000000e+00
membership_s26   membership_s26 0.000000e+00
membership_s27   membership_s27 0.000000e+00
membership_s28   membership_s28 0.000000e+00
membership_s30   membership_s30 0.000000e+00
membership_s31   membership_s31 0.000000e+00
membership_s32   membership_s32 0.000000e+00
membership_s33   membership_s33 0.000000e+00
membership_s34   membership_s34 0.000000e+00
membership_s35   membership_s35 0.000000e+00
membership_s36   membership_s36 0.000000e+00
membership_s37   membership_s37 0.000000e+00
[1] "Dataset: high_targets Model RF, run: 4 of 5 2015-06-08 11:38:35"
     |      Out-of-bag   |
Tree |      MSE  %Var(y) |
   1 |  0.04459   187.78 |
   2 |   0.0432   181.93 |
   3 |  0.05239   220.63 |
   4 |  0.03718   156.57 |
   5 |    0.033   138.97 |
   6 |  0.03043   128.14 |
   7 |  0.03135   132.03 |
   8 |  0.03219   135.59 |
   9 |  0.03381   142.39 |
  10 |  0.03472   146.24 |
  11 |  0.03489   146.93 |
  12 |  0.03649   153.69 |
  13 |  0.03475   146.35 |
  14 |  0.03405   143.41 |
  15 |  0.03239   136.40 |
  16 |  0.03303   139.10 |
  17 |  0.03226   135.87 |
  18 |  0.03173   133.64 |
  19 |  0.03192   134.42 |
  20 |  0.03161   133.13 |
  21 |  0.03186   134.20 |
  22 |  0.03167   133.38 |
  23 |  0.03139   132.20 |
  24 |  0.03068   129.22 |
  25 |  0.03034   127.76 |
  26 |   0.0305   128.44 |
  27 |  0.03038   127.93 |
  28 |   0.0301   126.77 |
  29 |  0.03004   126.50 |
  30 |  0.02972   125.18 |
  31 |  0.02953   124.35 |
  32 |  0.02979   125.45 |
  33 |   0.0296   124.65 |
  34 |   0.0296   124.67 |
  35 |  0.02939   123.78 |
  36 |  0.02958   124.57 |
  37 |  0.02952   124.33 |
  38 |  0.02971   125.14 |
  39 |  0.02954   124.42 |
  40 |  0.02957   124.54 |
  41 |  0.02947   124.10 |
  42 |  0.02937   123.67 |
  43 |  0.02901   122.18 |
  44 |  0.02884   121.48 |
  45 |  0.02888   121.63 |
  46 |  0.02878   121.22 |
  47 |   0.0288   121.29 |
  48 |   0.0287   120.88 |
  49 |  0.02868   120.79 |
  50 |  0.02878   121.19 |
  51 |  0.02877   121.17 |
  52 |  0.02884   121.46 |
  53 |  0.02885   121.52 |
  54 |   0.0289   121.70 |
  55 |  0.02888   121.63 |
  56 |  0.02874   121.05 |
  57 |  0.02893   121.84 |
  58 |  0.02901   122.19 |
  59 |  0.02907   122.42 |
  60 |  0.02904   122.32 |
  61 |  0.02892   121.79 |
  62 |  0.02905   122.36 |
  63 |  0.02906   122.38 |
  64 |  0.02896   121.97 |
  65 |   0.0287   120.88 |
  66 |  0.02876   121.13 |
  67 |  0.02896   121.98 |
  68 |  0.02878   121.22 |
  69 |  0.02891   121.75 |
  70 |  0.02881   121.35 |
  71 |  0.02884   121.47 |
  72 |  0.02865   120.65 |
  73 |  0.02856   120.30 |
  74 |  0.02853   120.14 |
  75 |  0.02845   119.80 |
  76 |  0.02852   120.10 |
  77 |  0.02833   119.31 |
  78 |   0.0283   119.21 |
  79 |  0.02835   119.39 |
  80 |   0.0283   119.21 |
  81 |  0.02825   118.99 |
  82 |  0.02822   118.85 |
  83 |   0.0281   118.34 |
  84 |  0.02805   118.12 |
  85 |  0.02811   118.38 |
  86 |  0.02809   118.30 |
  87 |  0.02812   118.45 |
  88 |  0.02825   118.96 |
  89 |  0.02828   119.10 |
  90 |  0.02809   118.32 |
  91 |  0.02803   118.06 |
  92 |   0.0278   117.09 |
  93 |  0.02775   116.88 |
  94 |  0.02769   116.63 |
  95 |  0.02769   116.63 |
  96 |  0.02767   116.54 |
  97 |  0.02767   116.54 |
  98 |   0.0277   116.65 |
  99 |  0.02762   116.31 |
 100 |  0.02768   116.57 |
[1] "Random Forest variable coefficients"
                      %IncMSE IncNodePurity
graph5           1.242236e-04  2.492754e-02
graph6           5.952381e-05  1.875000e-02
graph7           3.370424e-04  1.161157e-02
graph8           0.000000e+00  0.000000e+00
graph9           8.179133e-04  5.117411e-02
graph10          5.594042e-04  4.417693e-02
graph11          4.755169e-04  5.615556e-02
graph12          1.068904e-03  1.393166e-01
graph13          6.700302e-04  6.059898e-02
graph14          6.185135e-03  4.111967e-01
graph15          6.949596e-04  3.953097e-02
graph16         -3.117284e-04  3.484615e-02
graph17         -5.271084e-05  1.594731e-03
graph18         -5.906830e-05  5.882694e-02
graph19          7.881207e-04  2.336927e-01
graph20          9.075346e-04  8.328058e-02
graph21          4.782758e-04  2.248102e-01
graph22         -6.777680e-05  4.296811e-02
graph23          3.009967e-03  8.104685e-02
graph24          4.210221e-04  3.300894e-02
graph25          5.751061e-05  3.203571e-02
graph26          6.097561e-05  2.513543e-03
graph27          4.881729e-04  5.706203e-02
graph28          0.000000e+00  1.040834e-19
graph29          0.000000e+00  0.000000e+00
orbit0           7.696008e-04  1.891813e-02
orbit1           1.478635e-03  8.502598e-02
orbit2           2.486007e-04  1.875458e-02
orbit3           0.000000e+00  1.301043e-19
orbit4           1.360931e-04  3.801075e-02
orbit5           8.730384e-04  5.039546e-02
orbit6           4.059924e-04  1.012962e-01
orbit7           0.000000e+00  2.400000e-02
orbit8           9.408695e-04  1.563284e-01
orbit9           5.760714e-05  9.434734e-02
orbit10          4.878236e-04  5.843258e-02
orbit11          1.328196e-03  1.307099e-01
orbit12          5.555556e-05  1.000000e-02
orbit13          5.575214e-04  2.999034e-02
orbit14          1.796407e-04  1.875000e-02
orbit15          5.917160e-05  1.600000e-02
orbit16          7.251483e-04  5.923988e-02
orbit17          5.532734e-04  5.072754e-02
orbit18          3.820487e-04  1.834758e-02
orbit19          1.250000e-04  8.571429e-03
orbit20          5.555556e-04  2.364260e-02
orbit21          1.295912e-03  6.551628e-02
orbit22          6.170203e-04  6.496023e-02
orbit23          3.614640e-04  3.408373e-02
orbit24          0.000000e+00  4.666667e-03
orbit25          8.870382e-04  7.424513e-02
orbit26          7.291075e-04  1.715485e-02
orbit27          0.000000e+00  6.071532e-19
orbit28          2.602494e-03  1.347173e-01
orbit29          1.204819e-04  9.148405e-03
orbit30          1.682492e-03  7.344616e-02
orbit31          8.990511e-04  6.065240e-02
orbit32          1.410874e-03  1.512867e-01
orbit33          7.856599e-04  7.409294e-02
orbit34          5.540048e-04  6.243849e-02
orbit35          2.291356e-03  1.465916e-01
orbit36          1.709199e-04  1.500246e-01
orbit37          3.103510e-04  8.677500e-02
orbit38          4.964774e-04  6.410804e-02
orbit39          1.593078e-03  1.091684e-01
orbit40          4.254944e-04  2.485507e-02
orbit41          0.000000e+00  4.461709e-17
orbit42          6.097561e-05  2.517094e-02
orbit43          8.103787e-04  4.623794e-02
orbit44          1.353637e-04  1.742881e-02
orbit45          5.429955e-04  1.646224e-01
orbit46          1.731702e-04  2.245568e-02
orbit47          5.882353e-05  8.888889e-03
orbit48          2.352941e-04  1.600000e-02
orbit49         -1.199153e-04  2.707623e-02
orbit50          4.253781e-04  9.296849e-02
orbit51          2.940976e-03  3.521823e-01
orbit52         -2.319376e-04  1.726227e-02
orbit53          5.406016e-04  9.154202e-02
orbit54         -1.204819e-04  3.270588e-02
orbit55          5.486968e-05  3.112727e-02
orbit56          7.296238e-03  4.173180e-01
orbit57          0.000000e+00  0.000000e+00
orbit58          1.296296e-03  2.545153e-02
orbit59          3.110327e-04  5.854828e-02
orbit60          2.948585e-04  5.717538e-02
orbit61         -6.289308e-05  2.437500e-02
orbit62          1.844512e-04  6.792804e-02
orbit63          0.000000e+00  0.000000e+00
orbit64          1.511672e-03  1.502796e-01
orbit65         -1.190476e-04  1.555556e-02
orbit66          0.000000e+00  1.098039e-02
orbit67          0.000000e+00  1.776357e-17
orbit68          1.581562e-04  1.411878e-02
orbit69          2.366864e-04  2.256410e-02
orbit70          0.000000e+00  0.000000e+00
orbit71          0.000000e+00  8.673617e-21
orbit72          0.000000e+00  6.938894e-20
AP               1.204691e-04  3.277564e-02
bet              5.952381e-05  3.930684e-02
ecc             -1.234568e-04  3.670500e-02
eccrad           0.000000e+00  0.000000e+00
close            6.497751e-04  3.584710e-02
constraint       3.472021e-04  6.370130e-02
coreness        -2.941176e-04  4.348853e-02
knn              1.843868e-04  3.762952e-02
hubscore         6.028449e-04  5.157149e-02
pagerank         1.693631e-04  6.627368e-02
trans           -1.270296e-04  4.917222e-02
first            6.756757e-05  8.333333e-03
second           4.317550e-04  6.309524e-02
third            1.170124e-03  8.486984e-02
fourth           4.453871e-04  1.169266e-01
fifth            2.213552e-03  1.098053e-01
sixth            1.693664e-03  9.141319e-02
selfinter        0.000000e+00  1.040834e-19
V1               3.212692e-04  1.096827e-01
V2               1.030918e-05  2.019639e-01
evcent           1.376488e-04  4.083333e-03
upto_second      4.870130e-05  4.743590e-03
upto_third       1.795849e-04  4.811165e-02
upto_fourth      1.720505e-03  1.091231e-01
upto_fifth       1.023266e-03  6.173802e-02
upto_sixth       2.872868e-04  9.231690e-02
ratio1           9.744842e-05  6.043787e-02
ratio2           1.550511e-03  3.857293e-02
ratio3           1.195513e-03  1.340588e-01
ratio4           2.872028e-05  9.611405e-02
ratio5          -1.109711e-04  3.690924e-02
ratio6           2.453988e-04  3.375000e-02
walktrap_vertex  6.082836e-04  2.435951e-01
bigcom1          1.140340e-04  2.350434e-02
bigcom2          0.000000e+00  8.673617e-21
bigcom3          0.000000e+00  0.000000e+00
bigcom4          0.000000e+00  8.673617e-21
bigcom5          0.000000e+00  0.000000e+00
bigcom6          0.000000e+00  1.734723e-20
bigcom8          0.000000e+00  0.000000e+00
bigcom9          0.000000e+00  0.000000e+00
bigcom10         0.000000e+00  0.000000e+00
bigcom11         0.000000e+00  0.000000e+00
bigcom12         0.000000e+00  0.000000e+00
bigcom13         0.000000e+00  0.000000e+00
bigcom14         0.000000e+00  0.000000e+00
bigcom15         0.000000e+00  0.000000e+00
bigcom16         0.000000e+00  0.000000e+00
bigcom17         0.000000e+00  0.000000e+00
bigcom18         0.000000e+00  0.000000e+00
bigcom21         0.000000e+00  0.000000e+00
bigcom22         0.000000e+00  0.000000e+00
bigcom23         0.000000e+00  8.673617e-21
bigcom24         0.000000e+00  0.000000e+00
bigcom25         2.298851e-06  6.021660e-03
bigcom26         0.000000e+00  0.000000e+00
bigcom27         0.000000e+00  0.000000e+00
bigcom29         0.000000e+00  0.000000e+00
bigcom31         0.000000e+00  0.000000e+00
bigcom33         0.000000e+00  9.134347e-03
bigcom34         0.000000e+00  0.000000e+00
bigcom35         0.000000e+00  0.000000e+00
bigcom36         0.000000e+00  0.000000e+00
bigcom39         0.000000e+00  0.000000e+00
bigcom40         0.000000e+00  0.000000e+00
bigcom43         0.000000e+00  0.000000e+00
bigcom46         0.000000e+00  0.000000e+00
bigcom48         0.000000e+00  0.000000e+00
bigcom49         0.000000e+00  0.000000e+00
bigcom50         0.000000e+00  0.000000e+00
bigcom52         0.000000e+00  0.000000e+00
bigcom54         0.000000e+00  0.000000e+00
bigcom56         0.000000e+00  0.000000e+00
bigcom57         0.000000e+00  0.000000e+00
bigcom58         0.000000e+00  0.000000e+00
bigcom62         0.000000e+00  0.000000e+00
bigcom63         0.000000e+00  0.000000e+00
bigcom64         0.000000e+00  0.000000e+00
bigcom65         0.000000e+00  0.000000e+00
bigcom66         0.000000e+00  0.000000e+00
bigcom68         0.000000e+00  0.000000e+00
bigcom69         0.000000e+00  0.000000e+00
bigcom70         0.000000e+00  0.000000e+00
bigcom71         0.000000e+00  0.000000e+00
bigcom72         0.000000e+00  0.000000e+00
bigcom77         0.000000e+00  0.000000e+00
bigcom79         0.000000e+00  0.000000e+00
bigcom80         0.000000e+00  0.000000e+00
bigcom82         0.000000e+00  0.000000e+00
bigcom83         0.000000e+00  0.000000e+00
bigcom86         0.000000e+00  0.000000e+00
bigcom87         0.000000e+00  0.000000e+00
bigcom88         0.000000e+00  0.000000e+00
bigcom90         0.000000e+00  0.000000e+00
bigcom92         0.000000e+00  0.000000e+00
bigcom94         0.000000e+00  0.000000e+00
bigcom96         0.000000e+00  0.000000e+00
bigcom98         0.000000e+00  0.000000e+00
bigcom99         0.000000e+00  0.000000e+00
bigcom100        0.000000e+00  0.000000e+00
bigcom102        0.000000e+00  0.000000e+00
bigcom103        0.000000e+00  0.000000e+00
bigcom104        0.000000e+00  0.000000e+00
bigcom107        0.000000e+00  0.000000e+00
bigcom108        0.000000e+00  0.000000e+00
bigcom109        0.000000e+00  0.000000e+00
bigcom110        0.000000e+00  0.000000e+00
bigcom125        0.000000e+00  0.000000e+00
bigcom133        0.000000e+00  0.000000e+00
bigcom141        0.000000e+00  0.000000e+00
bigcom142        0.000000e+00  0.000000e+00
bigcom143        0.000000e+00  0.000000e+00
bigcom145        0.000000e+00  0.000000e+00
bigcom158        0.000000e+00  0.000000e+00
bigcom162        0.000000e+00  0.000000e+00
bigcom177        0.000000e+00  0.000000e+00
bigcom194        0.000000e+00  0.000000e+00
bigcom208        0.000000e+00  0.000000e+00
bigcom220        0.000000e+00  0.000000e+00
bigcom227        0.000000e+00  0.000000e+00
bigcom229        0.000000e+00  0.000000e+00
bigcom247        0.000000e+00  0.000000e+00
bigcom252        0.000000e+00  0.000000e+00
bigcom255        0.000000e+00  0.000000e+00
bigcom258        0.000000e+00  0.000000e+00
bigcom266        0.000000e+00  0.000000e+00
bigcom269        0.000000e+00  0.000000e+00
bigcom273        0.000000e+00  0.000000e+00
bigcom274        0.000000e+00  0.000000e+00
bigcom276        0.000000e+00  0.000000e+00
bigcom284        0.000000e+00  0.000000e+00
bigcom290        0.000000e+00  0.000000e+00
bigcom292        0.000000e+00  0.000000e+00
bigcom294        0.000000e+00  0.000000e+00
bigcom295        0.000000e+00  0.000000e+00
bigcom296        0.000000e+00  0.000000e+00
bigcom297        0.000000e+00  0.000000e+00
bigcom302        0.000000e+00  0.000000e+00
bigcom303        0.000000e+00  0.000000e+00
bigcom307        0.000000e+00  0.000000e+00
bigcom311        0.000000e+00  0.000000e+00
bigcom313        0.000000e+00  0.000000e+00
bigcom318        0.000000e+00  0.000000e+00
bigcom326        0.000000e+00  0.000000e+00
bigcom332        0.000000e+00  0.000000e+00
bigcom340        0.000000e+00  0.000000e+00
bigcom341        0.000000e+00  0.000000e+00
bigcom345        0.000000e+00  0.000000e+00
bigcom347        0.000000e+00  0.000000e+00
bigcom360        0.000000e+00  0.000000e+00
bigcom365        0.000000e+00  0.000000e+00
bigcom366        0.000000e+00  0.000000e+00
bigcom370        0.000000e+00  0.000000e+00
bigcom387        0.000000e+00  0.000000e+00
bigcom390        0.000000e+00  0.000000e+00
bigcom398        0.000000e+00  0.000000e+00
bigcom408        0.000000e+00  0.000000e+00
bigcom417        0.000000e+00  0.000000e+00
bigcom419        0.000000e+00  0.000000e+00
bigcom424        0.000000e+00  0.000000e+00
bigcom441        0.000000e+00  0.000000e+00
bigcom445        0.000000e+00  0.000000e+00
bigcom468        0.000000e+00  0.000000e+00
spin_vertex      6.578889e-04  1.347400e-01
membership_s1    0.000000e+00  0.000000e+00
membership_s3    0.000000e+00  0.000000e+00
membership_s4    0.000000e+00  0.000000e+00
membership_s5    0.000000e+00  0.000000e+00
membership_s6    0.000000e+00  0.000000e+00
membership_s7    0.000000e+00  0.000000e+00
membership_s8    0.000000e+00  0.000000e+00
membership_s9    0.000000e+00  0.000000e+00
membership_s10   0.000000e+00  0.000000e+00
membership_s11   0.000000e+00  0.000000e+00
membership_s12   2.066743e-04  7.043116e-02
membership_s13   0.000000e+00  0.000000e+00
membership_s14   0.000000e+00  0.000000e+00
membership_s16   1.722703e-04  1.274598e-01
membership_s17   0.000000e+00  0.000000e+00
membership_s18   0.000000e+00  0.000000e+00
membership_s19   0.000000e+00  0.000000e+00
membership_s20   5.988024e-05  8.750000e-03
membership_s21  -6.578947e-05  9.714286e-03
membership_s22   0.000000e+00  0.000000e+00
membership_s23   0.000000e+00  0.000000e+00
membership_s24   0.000000e+00  0.000000e+00
membership_s25   0.000000e+00  0.000000e+00
membership_s26   0.000000e+00  0.000000e+00
membership_s27   0.000000e+00  0.000000e+00
membership_s28   0.000000e+00  0.000000e+00
membership_s30   0.000000e+00  0.000000e+00
membership_s31   0.000000e+00  1.555556e-02
membership_s32   0.000000e+00  0.000000e+00
membership_s33   0.000000e+00  0.000000e+00
membership_s34   0.000000e+00  0.000000e+00
membership_s35   0.000000e+00  0.000000e+00
membership_s36   0.000000e+00  0.000000e+00
membership_s37   0.000000e+00  0.000000e+00
membership_s38   0.000000e+00  0.000000e+00
adhesion         1.152017e-03  2.148118e-01
cohesion         1.119360e-03  2.977937e-01
inner            1.687401e-04  1.291768e-01
outer            9.423930e-04  4.086495e-01
ioratio          1.352715e-03  2.520098e-01
comsize          7.744108e-05  4.754182e-02
[1] "Dataset: high_targets Model GLM, run: 4 of 5 2015-06-08 11:38:37"
[1] "glmnet variable coefficients"
                         [,1]          [,2]
(Intercept)     -3.691150e+00  1.422662e+02
graph0          -2.554646e-40 -5.418271e-04
graph1          -1.934315e-42 -2.970849e-06
graph2          -1.237925e-40 -1.350074e-04
graph3          -5.528381e-44 -1.165393e-08
graph4          -2.240152e-44 -3.489716e-08
graph5          -2.010140e-42 -4.413684e-06
graph6          -5.936843e-43 -5.485421e-07
graph7          -3.660128e-42 -1.766612e-06
graph8          -1.775115e-41 -4.651958e-05
graph9          -1.236558e-45 -3.231157e-10
graph10         -3.963986e-46 -1.683681e-10
graph11         -2.995434e-46 -4.506015e-10
graph12         -9.671019e-45 -3.311935e-09
graph13         -2.669712e-44 -9.774304e-09
graph14         -7.074432e-45 -6.945502e-09
graph15         -4.778090e-43 -1.593246e-07
graph16         -5.511322e-45 -6.099695e-09
graph17         -1.995627e-44 -1.223059e-08
graph18         -1.389609e-42 -1.896586e-06
graph19         -8.922117e-44 -3.253018e-08
graph20         -8.927680e-44 -1.787449e-07
graph21         -3.026873e-43 -2.182578e-07
graph22         -1.026998e-43 -6.024789e-08
graph23         -1.951781e-43 -4.601725e-07
graph24         -6.130127e-43 -3.993389e-07
graph25         -1.026403e-42 -6.687630e-07
graph26         -6.844884e-43 -4.070433e-07
graph27         -2.919662e-42 -9.282184e-07
graph28         -1.703790e-42  1.184506e-07
graph29          4.218112e-43  1.674827e-06
orbit0          -2.554646e-40 -5.421934e-04
orbit1          -1.791269e-41 -1.915170e-05
orbit2          -1.686196e-42 -2.964257e-06
orbit3          -1.237925e-40 -1.349806e-04
orbit4          -4.419849e-43 -3.610183e-08
orbit5          -5.852930e-44 -1.478053e-08
orbit6          -2.757206e-43 -5.565872e-07
orbit7          -1.598623e-44 -2.125754e-08
orbit8          -2.010140e-42 -4.413882e-06
orbit9          -2.381500e-41 -4.562618e-05
orbit10         -1.535452e-42 -2.104435e-06
orbit11         -6.379523e-43 -6.021688e-08
orbit12         -2.236911e-41 -6.849720e-06
orbit13         -3.364805e-42 -1.879515e-06
orbit14         -1.775115e-41 -4.638604e-05
orbit15         -2.445957e-44 -2.782345e-08
orbit16         -1.311862e-45 -1.956748e-10
orbit17         -6.283937e-45  2.414133e-10
orbit18         -6.540416e-45  4.045365e-09
orbit19         -8.659333e-45 -9.461346e-09
orbit20         -2.342955e-45 -1.422899e-09
orbit21         -3.465835e-46 -1.042022e-10
orbit22         -3.763359e-45 -9.316513e-09
orbit23         -1.920034e-46 -1.754995e-10
orbit24         -2.254657e-43 -1.681493e-07
orbit25         -7.915663e-44 -8.858216e-08
orbit26         -8.918212e-45 -8.742253e-11
orbit27         -6.749700e-43  1.272788e-07
orbit28         -1.017158e-43 -7.431816e-08
orbit29         -7.192542e-44 -6.346650e-08
orbit30         -4.821558e-44  2.448120e-08
orbit31         -1.787715e-43 -3.730837e-07
orbit32         -2.462634e-44 -3.792176e-08
orbit33         -4.714886e-45  3.822350e-12
orbit34         -4.778090e-43 -1.597728e-07
orbit35         -4.861649e-43 -1.409385e-07
orbit36         -1.594520e-44 -1.743552e-08
orbit37         -3.526035e-44 -5.255325e-08
orbit38         -5.958014e-45 -5.229220e-09
orbit39         -1.520449e-42 -1.822501e-06
orbit40         -1.709647e-43 -2.244372e-07
orbit41         -5.375078e-44 -2.908393e-08
orbit42         -1.672588e-44  4.492206e-10
orbit43         -3.095177e-42 -5.799578e-06
orbit44         -1.637733e-42 -9.151312e-08
orbit45         -3.158932e-42 -5.562748e-06
orbit46         -5.088669e-43  9.377127e-07
orbit47         -2.561392e-43 -2.152477e-07
orbit48         -1.263831e-43 -4.595392e-08
orbit49         -7.100204e-43 -1.527130e-06
orbit50         -7.108331e-44 -1.371243e-07
orbit51         -8.235246e-43 -5.337681e-07
orbit52         -2.345795e-42 -2.989414e-06
orbit53         -4.493798e-43 -2.576530e-07
orbit54         -1.029346e-42 -9.460288e-07
orbit55         -7.149339e-44 -2.978871e-08
orbit56         -2.272821e-41 -1.103499e-04
orbit57         -2.995308e-43 -6.084439e-07
orbit58         -2.897147e-43 -6.626544e-07
orbit59         -4.102746e-42 -6.395412e-06
orbit60         -1.298861e-42 -5.291500e-07
orbit61         -9.785057e-43  4.341947e-08
orbit62         -8.298922e-42 -1.411549e-05
orbit63         -1.218427e-42  1.019944e-06
orbit64         -2.797183e-42 -4.750350e-06
orbit65         -2.221816e-41 -4.950511e-05
orbit66         -2.089563e-42 -2.671422e-07
orbit67         -7.099328e-43 -4.223900e-07
orbit68         -3.362880e-42  1.374527e-06
orbit69         -1.388797e-41 -3.704761e-05
orbit70          2.848395e-42  7.614787e-05
orbit71         -2.977922e-42 -8.989777e-06
orbit72          4.218112e-43  1.844003e-06
AP              -8.554378e-41 -6.632975e-02
bet             -3.861917e-44 -8.166773e-08
ecc             -5.068254e-39 -8.968099e-02
eccrad          -3.547778e-38 -6.277730e-01
close           -1.528753e-36 -1.468342e+00
constraint       7.301690e-37 -8.570132e-01
coreness        -1.006829e-38 -3.395215e-02
knn             -8.354222e-40 -2.226910e-03
hubscore        -1.164952e-37 -1.016025e-01
pagerank        -5.277332e-37 -4.879244e+00
trans           -1.308619e-37 -6.449641e-01
first           -2.554646e-40 -5.402272e-04
second          -4.518727e-41 -6.062248e-05
third           -3.341936e-41 -1.915383e-05
fourth           2.602516e-41  2.974338e-05
fifth            1.494135e-40 -5.452806e-06
sixth            2.179016e-39  2.237380e-04
selfinter       -3.052939e-38 -1.046063e-01
V1              -1.601542e-37 -1.850178e-01
V2              -5.040763e-37 -4.318594e+00
evcent          -1.183799e-37 -1.012488e-01
upto_second     -4.248164e-41 -5.829541e-05
upto_third      -2.240947e-41 -2.143251e-05
upto_fourth     -1.399869e-40  2.721538e-06
upto_fifth      -1.997891e-39 -4.498499e-04
upto_sixth      -1.190309e-38 -1.254397e-02
ratio1          -1.543257e-39 -5.694315e-03
ratio2           8.852648e-39 -2.052164e-03
ratio3           1.061251e-37  1.660846e-02
ratio4           1.086236e-36  6.162278e-01
ratio5          -1.013318e-36 -4.036489e+00
ratio6           5.352133e-38  2.365162e-02
walktrap_vertex  1.991174e-38  2.667065e-01
bigcom1         -1.682353e-38  2.120149e-01
bigcom2          2.028783e-38  8.290563e-03
bigcom3         -2.548420e-38 -6.590583e-02
bigcom4         -2.812940e-38 -2.964270e-01
bigcom5          0.000000e+00  0.000000e+00
bigcom6         -2.463661e-38 -4.411747e-01
bigcom8         -2.474635e-38 -1.937586e-01
bigcom9         -2.463661e-38 -3.919416e-01
bigcom10        -2.474635e-38 -2.081465e-01
bigcom11         0.000000e+00  0.000000e+00
bigcom12        -2.496879e-38 -2.366050e-01
bigcom13         0.000000e+00  0.000000e+00
bigcom14         0.000000e+00  0.000000e+00
bigcom15         0.000000e+00  0.000000e+00
bigcom16         0.000000e+00  0.000000e+00
bigcom17         0.000000e+00  0.000000e+00
bigcom18        -2.474635e-38 -3.061601e-01
bigcom21         0.000000e+00  0.000000e+00
bigcom22         0.000000e+00  0.000000e+00
bigcom23        -2.463661e-38 -5.289659e-01
bigcom24         0.000000e+00  0.000000e+00
bigcom25         8.943207e-38 -4.530612e-01
bigcom26         0.000000e+00  0.000000e+00
bigcom27         0.000000e+00  0.000000e+00
bigcom29         0.000000e+00  0.000000e+00
bigcom31         0.000000e+00  0.000000e+00
bigcom33         9.128665e-38  4.389145e-01
bigcom34        -2.485707e-38 -4.121845e-01
bigcom35         0.000000e+00  0.000000e+00
bigcom36         0.000000e+00  0.000000e+00
bigcom39         0.000000e+00  0.000000e+00
bigcom40         0.000000e+00  0.000000e+00
bigcom43        -2.463661e-38 -1.435508e-01
bigcom46         0.000000e+00  0.000000e+00
bigcom48        -2.463661e-38 -1.704228e-01
bigcom49         0.000000e+00  0.000000e+00
bigcom50         0.000000e+00  0.000000e+00
bigcom52         0.000000e+00  0.000000e+00
bigcom54         0.000000e+00  0.000000e+00
bigcom56        -2.474635e-38 -1.240606e-01
bigcom57        -2.485707e-38 -2.536782e-01
bigcom58         0.000000e+00  0.000000e+00
bigcom62         0.000000e+00  0.000000e+00
bigcom63        -2.463661e-38 -1.145861e-01
bigcom64         0.000000e+00  0.000000e+00
bigcom65         0.000000e+00  0.000000e+00
bigcom66         0.000000e+00  0.000000e+00
bigcom68         0.000000e+00  0.000000e+00
bigcom69         0.000000e+00  0.000000e+00
bigcom70         0.000000e+00  0.000000e+00
bigcom71         0.000000e+00  0.000000e+00
bigcom72         0.000000e+00  0.000000e+00
bigcom77         0.000000e+00  0.000000e+00
bigcom79         0.000000e+00  0.000000e+00
bigcom80        -2.463661e-38 -5.642587e-02
bigcom82         0.000000e+00  0.000000e+00
bigcom83         0.000000e+00  0.000000e+00
bigcom86         0.000000e+00  0.000000e+00
bigcom87         0.000000e+00  0.000000e+00
bigcom88        -2.463661e-38 -2.395084e-01
bigcom90         0.000000e+00  0.000000e+00
bigcom92         0.000000e+00  0.000000e+00
bigcom94         0.000000e+00  0.000000e+00
bigcom96         0.000000e+00  0.000000e+00
bigcom98         0.000000e+00  0.000000e+00
bigcom99         0.000000e+00  0.000000e+00
bigcom100        0.000000e+00  0.000000e+00
bigcom102        0.000000e+00  0.000000e+00
bigcom103        0.000000e+00  0.000000e+00
bigcom104        0.000000e+00  0.000000e+00
bigcom107        0.000000e+00  0.000000e+00
bigcom108        0.000000e+00  0.000000e+00
bigcom109        0.000000e+00  0.000000e+00
bigcom110        0.000000e+00  0.000000e+00
bigcom125        0.000000e+00  0.000000e+00
bigcom133        0.000000e+00  0.000000e+00
bigcom141        0.000000e+00  0.000000e+00
bigcom142        0.000000e+00  0.000000e+00
bigcom143        0.000000e+00  0.000000e+00
bigcom145        0.000000e+00  0.000000e+00
bigcom158       -2.463661e-38 -1.687941e-01
bigcom162        0.000000e+00  0.000000e+00
bigcom177        0.000000e+00  0.000000e+00
bigcom194        0.000000e+00  0.000000e+00
bigcom208        0.000000e+00  0.000000e+00
bigcom220        0.000000e+00  0.000000e+00
bigcom227        0.000000e+00  0.000000e+00
bigcom229        0.000000e+00  0.000000e+00
bigcom247        0.000000e+00  0.000000e+00
bigcom252        0.000000e+00  0.000000e+00
bigcom255        0.000000e+00  0.000000e+00
bigcom258        0.000000e+00  0.000000e+00
bigcom266        0.000000e+00  0.000000e+00
bigcom269        0.000000e+00  0.000000e+00
bigcom273        0.000000e+00  0.000000e+00
bigcom274        0.000000e+00  0.000000e+00
bigcom276        0.000000e+00  0.000000e+00
bigcom284        0.000000e+00  0.000000e+00
bigcom290        0.000000e+00  0.000000e+00
bigcom292        0.000000e+00  0.000000e+00
bigcom294       -2.463661e-38 -1.833686e-01
bigcom295        0.000000e+00  0.000000e+00
bigcom296        0.000000e+00  0.000000e+00
bigcom297        0.000000e+00  0.000000e+00
bigcom302        0.000000e+00  0.000000e+00
bigcom303        0.000000e+00  0.000000e+00
bigcom307        0.000000e+00  0.000000e+00
bigcom311        0.000000e+00  0.000000e+00
bigcom313        0.000000e+00  0.000000e+00
bigcom318       -2.463661e-38 -1.494756e-01
bigcom326        0.000000e+00  0.000000e+00
bigcom332        0.000000e+00  0.000000e+00
bigcom340        0.000000e+00  0.000000e+00
bigcom341        0.000000e+00  0.000000e+00
bigcom345        0.000000e+00  0.000000e+00
bigcom347        0.000000e+00  0.000000e+00
bigcom360        0.000000e+00  0.000000e+00
bigcom365        0.000000e+00  0.000000e+00
bigcom366        0.000000e+00  0.000000e+00
bigcom370        0.000000e+00  0.000000e+00
bigcom387        0.000000e+00  0.000000e+00
bigcom390        0.000000e+00  0.000000e+00
bigcom398        0.000000e+00  0.000000e+00
bigcom408        0.000000e+00  0.000000e+00
bigcom417        0.000000e+00  0.000000e+00
bigcom419        0.000000e+00  0.000000e+00
bigcom424        0.000000e+00  0.000000e+00
bigcom441        0.000000e+00  0.000000e+00
bigcom445        0.000000e+00  0.000000e+00
bigcom468        0.000000e+00  0.000000e+00
spin_vertex      5.158088e-39  1.117744e-01
membership_s1    0.000000e+00  0.000000e+00
membership_s3   -2.485707e-38 -2.536688e-01
membership_s4   -2.554278e-38 -1.626541e-01
membership_s5    0.000000e+00  0.000000e+00
membership_s6    0.000000e+00  0.000000e+00
membership_s7    0.000000e+00  0.000000e+00
membership_s8   -2.583979e-38 -2.320573e-01
membership_s9   -2.463661e-38 -3.092500e-02
membership_s10  -2.651816e-38 -1.384669e-01
membership_s11  -2.463661e-38 -4.862573e-01
membership_s12   1.019198e-37  5.163728e-01
membership_s13   0.000000e+00  0.000000e+00
membership_s14   0.000000e+00  0.000000e+00
membership_s16   1.856528e-37  6.456591e-01
membership_s17   0.000000e+00  0.000000e+00
membership_s18  -2.469136e-38 -7.891192e-02
membership_s19  -2.480159e-38 -2.762201e-01
membership_s20  -2.765003e-38  6.889501e-02
membership_s21   4.579763e-38  2.041150e-01
membership_s22   0.000000e+00  0.000000e+00
membership_s23  -2.480159e-38 -1.712754e-01
membership_s24   0.000000e+00  0.000000e+00
membership_s25   0.000000e+00  0.000000e+00
membership_s26  -2.474635e-38 -2.026852e-01
membership_s27   0.000000e+00  0.000000e+00
membership_s28  -2.463661e-38 -1.687761e-01
membership_s30   0.000000e+00  0.000000e+00
membership_s31  -2.525253e-38 -2.745552e-01
membership_s32  -2.513826e-38 -2.250274e-01
membership_s33  -2.670940e-38 -2.276438e-01
membership_s34   0.000000e+00  0.000000e+00
membership_s35   0.000000e+00  0.000000e+00
membership_s36   0.000000e+00  0.000000e+00
membership_s37  -2.474635e-38 -2.081111e-01
membership_s38  -2.820079e-38 -2.282757e-01
adhesion         5.600271e-41  1.393266e-04
cohesion        -1.120055e-40 -2.785351e-04
inner           -2.633623e-41  5.342733e-05
outer            5.064056e-41  1.626811e-04
ioratio          6.223384e-37  1.456771e+00
comsize          6.030676e-41  1.793324e-04
[1] "Dataset: high_targets Model GBM, run: 5 of 5 2015-06-08 11:38:43"
Iter   TrainDeviance   ValidDeviance   StepSize   Improve
     1        0.3201             nan     0.0100    0.0017
     2        0.3185             nan     0.0100   -0.0001
     3        0.3168             nan     0.0100    0.0006
     4        0.3141             nan     0.0100    0.0024
     5        0.3112             nan     0.0100    0.0024
     6        0.3094             nan     0.0100    0.0002
     7        0.3075             nan     0.0100    0.0005
     8        0.3053             nan     0.0100    0.0017
     9        0.3037             nan     0.0100    0.0003
    10        0.3021             nan     0.0100   -0.0000
    20        0.2836             nan     0.0100    0.0015
    40        0.2556             nan     0.0100   -0.0000
    60        0.2307             nan     0.0100    0.0007
    80        0.2086             nan     0.0100   -0.0002
   100        0.1920             nan     0.0100    0.0001
   120        0.1771             nan     0.0100   -0.0010
   140        0.1610             nan     0.0100   -0.0008
   160        0.1489             nan     0.0100   -0.0002
   180        0.1397             nan     0.0100   -0.0007
   200        0.1293             nan     0.0100   -0.0006
   220        0.1194             nan     0.0100   -0.0006
   240        0.1121             nan     0.0100   -0.0005
   241        0.1117             nan     0.0100   -0.0005

[1] "GBM variable coefficients"
                            var      rel.inf
orbit56                 orbit56 1.760343e+01
membership_s12   membership_s12 1.237503e+01
orbit50                 orbit50 7.524007e+00
spin_vertex         spin_vertex 5.092555e+00
graph21                 graph21 4.366476e+00
walktrap_vertex walktrap_vertex 4.100019e+00
orbit51                 orbit51 3.483738e+00
orbit11                 orbit11 2.576813e+00
graph23                 graph23 2.489931e+00
inner                     inner 2.447481e+00
upto_fifth           upto_fifth 2.423789e+00
orbit52                 orbit52 2.205381e+00
orbit64                 orbit64 2.122074e+00
graph11                 graph11 2.081153e+00
ratio5                   ratio5 1.941928e+00
graph25                 graph25 1.569273e+00
graph5                   graph5 1.405679e+00
graph27                 graph27 1.160461e+00
orbit30                 orbit30 1.099310e+00
graph2                   graph2 8.835108e-01
V2                           V2 8.688228e-01
sixth                     sixth 8.341119e-01
graph19                 graph19 7.568044e-01
orbit45                 orbit45 7.246079e-01
graph14                 graph14 6.563600e-01
orbit44                 orbit44 6.060792e-01
orbit22                 orbit22 5.895225e-01
orbit19                 orbit19 5.886753e-01
orbit5                   orbit5 5.863914e-01
graph4                   graph4 5.834645e-01
third                     third 5.803284e-01
orbit69                 orbit69 5.635863e-01
orbit42                 orbit42 5.174353e-01
orbit37                 orbit37 5.159378e-01
graph6                   graph6 4.804514e-01
graph16                 graph16 4.715428e-01
upto_sixth           upto_sixth 4.624638e-01
outer                     outer 4.335319e-01
orbit13                 orbit13 4.297147e-01
orbit36                 orbit36 4.229946e-01
trans                     trans 4.070356e-01
graph15                 graph15 4.052489e-01
orbit9                   orbit9 3.862270e-01
orbit16                 orbit16 3.606152e-01
orbit28                 orbit28 3.559357e-01
graph24                 graph24 3.524160e-01
ratio1                   ratio1 3.260742e-01
graph13                 graph13 3.176189e-01
graph18                 graph18 3.100149e-01
ratio2                   ratio2 3.019749e-01
orbit65                 orbit65 3.001800e-01
V1                           V1 2.986956e-01
orbit40                 orbit40 2.958493e-01
orbit59                 orbit59 2.640308e-01
graph3                   graph3 2.526715e-01
close                     close 2.500270e-01
orbit26                 orbit26 2.447401e-01
orbit46                 orbit46 2.436821e-01
orbit24                 orbit24 2.153942e-01
orbit12                 orbit12 2.144308e-01
comsize                 comsize 2.095059e-01
orbit35                 orbit35 1.937493e-01
orbit47                 orbit47 1.751502e-01
AP                           AP 1.648967e-01
bet                         bet 1.631159e-01
orbit68                 orbit68 1.577206e-01
graph1                   graph1 1.556112e-01
orbit25                 orbit25 1.547289e-01
graph8                   graph8 1.447475e-01
graph10                 graph10 1.201497e-01
bigcom33               bigcom33 1.132832e-01
adhesion               adhesion 1.124985e-01
fifth                     fifth 1.070693e-01
orbit18                 orbit18 1.069234e-01
constraint           constraint 1.018821e-01
graph20                 graph20 9.156997e-02
orbit62                 orbit62 8.793048e-02
orbit63                 orbit63 8.580885e-02
bigcom1                 bigcom1 8.510375e-02
orbit61                 orbit61 8.443105e-02
fourth                   fourth 7.967672e-02
cohesion               cohesion 6.740738e-02
ratio6                   ratio6 6.692373e-02
orbit43                 orbit43 5.618500e-02
orbit39                 orbit39 5.480008e-02
orbit55                 orbit55 5.101444e-02
knn                         knn 4.919912e-02
orbit49                 orbit49 3.193273e-02
selfinter             selfinter 3.092229e-02
graph12                 graph12 2.901387e-02
orbit2                   orbit2 2.577379e-02
orbit31                 orbit31 2.465941e-02
orbit54                 orbit54 2.155962e-02
ratio4                   ratio4 1.869288e-02
ratio3                   ratio3 1.429450e-02
pagerank               pagerank 1.293544e-02
graph28                 graph28 8.474144e-03
graph22                 graph22 6.413813e-03
orbit41                 orbit41 5.261078e-03
orbit10                 orbit10 3.133184e-04
orbit29                 orbit29 2.739451e-04
orbit32                 orbit32 1.191583e-04
hubscore               hubscore 7.795360e-05
orbit33                 orbit33 6.345251e-05
orbit4                   orbit4 6.054141e-05
orbit53                 orbit53 5.334879e-05
upto_fourth         upto_fourth 5.022096e-05
orbit38                 orbit38 4.690512e-05
orbit17                 orbit17 3.793571e-05
orbit48                 orbit48 2.101571e-05
graph9                   graph9 2.077910e-05
orbit21                 orbit21 1.684775e-05
orbit1                   orbit1 1.373415e-05
upto_second         upto_second 1.259796e-05
graph0                   graph0 1.036735e-05
bigcom2                 bigcom2 1.000150e-05
second                   second 9.527780e-06
upto_third           upto_third 7.443251e-06
orbit15                 orbit15 6.703987e-06
graph7                   graph7 6.321511e-06
coreness               coreness 6.048467e-06
orbit6                   orbit6 4.964658e-06
evcent                   evcent 4.710793e-06
graph26                 graph26 2.934804e-06
orbit23                 orbit23 2.893808e-06
orbit58                 orbit58 2.332761e-06
orbit27                 orbit27 2.017951e-06
orbit66                 orbit66 2.013396e-06
membership_s21   membership_s21 9.274037e-07
graph17                 graph17 4.424843e-07
orbit20                 orbit20 3.379253e-07
graph29                 graph29 0.000000e+00
orbit0                   orbit0 0.000000e+00
orbit3                   orbit3 0.000000e+00
orbit7                   orbit7 0.000000e+00
orbit8                   orbit8 0.000000e+00
orbit14                 orbit14 0.000000e+00
orbit34                 orbit34 0.000000e+00
orbit57                 orbit57 0.000000e+00
orbit60                 orbit60 0.000000e+00
orbit67                 orbit67 0.000000e+00
orbit70                 orbit70 0.000000e+00
orbit71                 orbit71 0.000000e+00
orbit72                 orbit72 0.000000e+00
ecc                         ecc 0.000000e+00
eccrad                   eccrad 0.000000e+00
first                     first 0.000000e+00
bigcom3                 bigcom3 0.000000e+00
bigcom4                 bigcom4 0.000000e+00
bigcom5                 bigcom5 0.000000e+00
bigcom6                 bigcom6 0.000000e+00
bigcom8                 bigcom8 0.000000e+00
bigcom9                 bigcom9 0.000000e+00
bigcom10               bigcom10 0.000000e+00
bigcom11               bigcom11 0.000000e+00
bigcom12               bigcom12 0.000000e+00
bigcom13               bigcom13 0.000000e+00
bigcom14               bigcom14 0.000000e+00
bigcom15               bigcom15 0.000000e+00
bigcom16               bigcom16 0.000000e+00
bigcom17               bigcom17 0.000000e+00
bigcom18               bigcom18 0.000000e+00
bigcom21               bigcom21 0.000000e+00
bigcom22               bigcom22 0.000000e+00
bigcom23               bigcom23 0.000000e+00
bigcom24               bigcom24 0.000000e+00
bigcom25               bigcom25 0.000000e+00
bigcom26               bigcom26 0.000000e+00
bigcom27               bigcom27 0.000000e+00
bigcom29               bigcom29 0.000000e+00
bigcom31               bigcom31 0.000000e+00
bigcom34               bigcom34 0.000000e+00
bigcom35               bigcom35 0.000000e+00
bigcom36               bigcom36 0.000000e+00
bigcom39               bigcom39 0.000000e+00
bigcom40               bigcom40 0.000000e+00
bigcom43               bigcom43 0.000000e+00
bigcom46               bigcom46 0.000000e+00
bigcom48               bigcom48 0.000000e+00
bigcom49               bigcom49 0.000000e+00
bigcom50               bigcom50 0.000000e+00
bigcom52               bigcom52 0.000000e+00
bigcom54               bigcom54 0.000000e+00
bigcom56               bigcom56 0.000000e+00
bigcom57               bigcom57 0.000000e+00
bigcom58               bigcom58 0.000000e+00
bigcom62               bigcom62 0.000000e+00
bigcom63               bigcom63 0.000000e+00
bigcom64               bigcom64 0.000000e+00
bigcom65               bigcom65 0.000000e+00
bigcom66               bigcom66 0.000000e+00
bigcom68               bigcom68 0.000000e+00
bigcom69               bigcom69 0.000000e+00
bigcom70               bigcom70 0.000000e+00
bigcom71               bigcom71 0.000000e+00
bigcom72               bigcom72 0.000000e+00
bigcom77               bigcom77 0.000000e+00
bigcom79               bigcom79 0.000000e+00
bigcom80               bigcom80 0.000000e+00
bigcom82               bigcom82 0.000000e+00
bigcom83               bigcom83 0.000000e+00
bigcom86               bigcom86 0.000000e+00
bigcom87               bigcom87 0.000000e+00
bigcom88               bigcom88 0.000000e+00
bigcom90               bigcom90 0.000000e+00
bigcom92               bigcom92 0.000000e+00
bigcom94               bigcom94 0.000000e+00
bigcom96               bigcom96 0.000000e+00
bigcom98               bigcom98 0.000000e+00
bigcom99               bigcom99 0.000000e+00
bigcom100             bigcom100 0.000000e+00
bigcom102             bigcom102 0.000000e+00
bigcom103             bigcom103 0.000000e+00
bigcom104             bigcom104 0.000000e+00
bigcom107             bigcom107 0.000000e+00
bigcom108             bigcom108 0.000000e+00
bigcom109             bigcom109 0.000000e+00
bigcom110             bigcom110 0.000000e+00
bigcom125             bigcom125 0.000000e+00
bigcom133             bigcom133 0.000000e+00
bigcom141             bigcom141 0.000000e+00
bigcom142             bigcom142 0.000000e+00
bigcom143             bigcom143 0.000000e+00
bigcom145             bigcom145 0.000000e+00
bigcom158             bigcom158 0.000000e+00
bigcom162             bigcom162 0.000000e+00
bigcom177             bigcom177 0.000000e+00
bigcom194             bigcom194 0.000000e+00
bigcom208             bigcom208 0.000000e+00
bigcom220             bigcom220 0.000000e+00
bigcom227             bigcom227 0.000000e+00
bigcom229             bigcom229 0.000000e+00
bigcom247             bigcom247 0.000000e+00
bigcom252             bigcom252 0.000000e+00
bigcom255             bigcom255 0.000000e+00
bigcom258             bigcom258 0.000000e+00
bigcom266             bigcom266 0.000000e+00
bigcom269             bigcom269 0.000000e+00
bigcom273             bigcom273 0.000000e+00
bigcom274             bigcom274 0.000000e+00
bigcom276             bigcom276 0.000000e+00
bigcom284             bigcom284 0.000000e+00
bigcom290             bigcom290 0.000000e+00
bigcom292             bigcom292 0.000000e+00
bigcom294             bigcom294 0.000000e+00
bigcom295             bigcom295 0.000000e+00
bigcom296             bigcom296 0.000000e+00
bigcom297             bigcom297 0.000000e+00
bigcom302             bigcom302 0.000000e+00
bigcom303             bigcom303 0.000000e+00
bigcom307             bigcom307 0.000000e+00
bigcom311             bigcom311 0.000000e+00
bigcom313             bigcom313 0.000000e+00
bigcom318             bigcom318 0.000000e+00
bigcom326             bigcom326 0.000000e+00
bigcom332             bigcom332 0.000000e+00
bigcom340             bigcom340 0.000000e+00
bigcom341             bigcom341 0.000000e+00
bigcom345             bigcom345 0.000000e+00
bigcom347             bigcom347 0.000000e+00
bigcom360             bigcom360 0.000000e+00
bigcom365             bigcom365 0.000000e+00
bigcom366             bigcom366 0.000000e+00
bigcom370             bigcom370 0.000000e+00
bigcom387             bigcom387 0.000000e+00
bigcom390             bigcom390 0.000000e+00
bigcom398             bigcom398 0.000000e+00
bigcom408             bigcom408 0.000000e+00
bigcom417             bigcom417 0.000000e+00
bigcom419             bigcom419 0.000000e+00
bigcom424             bigcom424 0.000000e+00
bigcom441             bigcom441 0.000000e+00
bigcom445             bigcom445 0.000000e+00
bigcom468             bigcom468 0.000000e+00
membership_s1     membership_s1 0.000000e+00
membership_s3     membership_s3 0.000000e+00
membership_s4     membership_s4 0.000000e+00
membership_s5     membership_s5 0.000000e+00
membership_s6     membership_s6 0.000000e+00
membership_s7     membership_s7 0.000000e+00
membership_s8     membership_s8 0.000000e+00
membership_s9     membership_s9 0.000000e+00
membership_s10   membership_s10 0.000000e+00
membership_s11   membership_s11 0.000000e+00
membership_s13   membership_s13 0.000000e+00
membership_s14   membership_s14 0.000000e+00
membership_s16   membership_s16 0.000000e+00
membership_s17   membership_s17 0.000000e+00
membership_s18   membership_s18 0.000000e+00
membership_s19   membership_s19 0.000000e+00
membership_s20   membership_s20 0.000000e+00
membership_s22   membership_s22 0.000000e+00
membership_s23   membership_s23 0.000000e+00
membership_s24   membership_s24 0.000000e+00
membership_s25   membership_s25 0.000000e+00
membership_s26   membership_s26 0.000000e+00
membership_s27   membership_s27 0.000000e+00
membership_s28   membership_s28 0.000000e+00
membership_s30   membership_s30 0.000000e+00
membership_s31   membership_s31 0.000000e+00
membership_s32   membership_s32 0.000000e+00
membership_s33   membership_s33 0.000000e+00
membership_s34   membership_s34 0.000000e+00
membership_s35   membership_s35 0.000000e+00
membership_s36   membership_s36 0.000000e+00
membership_s37   membership_s37 0.000000e+00
membership_s38   membership_s38 0.000000e+00
ioratio                 ioratio 0.000000e+00
[1] "Dataset: high_targets Model RF, run: 5 of 5 2015-06-08 11:38:51"
     |      Out-of-bag   |
Tree |      MSE  %Var(y) |
   1 |  0.05882   226.14 |
   2 |  0.04119   158.34 |
   3 |  0.03521   135.35 |
   4 |  0.03377   129.81 |
   5 |  0.02628   101.03 |
   6 |  0.02506    96.34 |
   7 |  0.02377    91.38 |
   8 |  0.02412    92.71 |
   9 |  0.02492    95.80 |
  10 |  0.02628   101.05 |
  11 |  0.02672   102.72 |
  12 |  0.02628   101.03 |
  13 |  0.02494    95.88 |
  14 |  0.02499    96.06 |
  15 |   0.0235    90.36 |
  16 |  0.02251    86.52 |
  17 |  0.02203    84.70 |
  18 |  0.02225    85.55 |
  19 |  0.02201    84.63 |
  20 |  0.02146    82.50 |
  21 |  0.02121    81.54 |
  22 |  0.02153    82.77 |
  23 |  0.02143    82.40 |
  24 |  0.02115    81.32 |
  25 |  0.02153    82.76 |
  26 |  0.02208    84.87 |
  27 |  0.02238    86.05 |
  28 |  0.02224    85.50 |
  29 |  0.02252    86.59 |
  30 |  0.02289    88.02 |
  31 |  0.02305    88.60 |
  32 |  0.02298    88.36 |
  33 |  0.02288    87.94 |
  34 |  0.02291    88.06 |
  35 |    0.023    88.40 |
  36 |  0.02328    89.51 |
  37 |  0.02338    89.90 |
  38 |  0.02345    90.17 |
  39 |  0.02375    91.30 |
  40 |   0.0236    90.74 |
  41 |  0.02355    90.54 |
  42 |   0.0236    90.73 |
  43 |  0.02374    91.28 |
  44 |  0.02391    91.91 |
  45 |  0.02384    91.64 |
  46 |  0.02385    91.67 |
  47 |  0.02391    91.90 |
  48 |  0.02367    90.98 |
  49 |  0.02351    90.37 |
  50 |  0.02309    88.75 |
  51 |  0.02305    88.61 |
  52 |  0.02314    88.95 |
  53 |  0.02321    89.21 |
  54 |  0.02273    87.38 |
  55 |  0.02278    87.59 |
  56 |  0.02266    87.13 |
  57 |  0.02247    86.39 |
  58 |  0.02253    86.62 |
  59 |  0.02251    86.53 |
  60 |  0.02249    86.47 |
  61 |  0.02266    87.13 |
  62 |  0.02273    87.40 |
  63 |  0.02294    88.18 |
  64 |  0.02291    88.08 |
  65 |  0.02296    88.26 |
  66 |  0.02303    88.55 |
  67 |  0.02306    88.67 |
  68 |  0.02311    88.85 |
  69 |  0.02318    89.11 |
  70 |  0.02316    89.03 |
  71 |  0.02317    89.06 |
  72 |  0.02325    89.37 |
  73 |  0.02339    89.92 |
  74 |  0.02331    89.60 |
  75 |  0.02335    89.76 |
  76 |  0.02327    89.45 |
  77 |  0.02313    88.90 |
  78 |  0.02317    89.07 |
  79 |  0.02309    88.76 |
  80 |  0.02314    88.95 |
  81 |  0.02304    88.59 |
  82 |  0.02317    89.06 |
  83 |  0.02317    89.09 |
  84 |  0.02309    88.78 |
  85 |  0.02295    88.24 |
  86 |   0.0229    88.05 |
  87 |  0.02292    88.11 |
  88 |  0.02289    88.02 |
  89 |  0.02281    87.69 |
  90 |    0.023    88.43 |
  91 |   0.0231    88.80 |
  92 |  0.02315    88.99 |
  93 |  0.02306    88.64 |
  94 |   0.0229    88.05 |
  95 |  0.02286    87.88 |
  96 |  0.02291    88.08 |
  97 |  0.02283    87.78 |
  98 |  0.02292    88.12 |
  99 |  0.02294    88.19 |
 100 |  0.02293    88.17 |
[1] "Random Forest variable coefficients"
                      %IncMSE IncNodePurity
graph5           9.268687e-04  2.211168e-01
graph6           5.521886e-04  2.875569e-02
graph7           0.000000e+00  8.888889e-03
graph8           0.000000e+00  2.659331e-17
graph9           0.000000e+00  3.814657e-17
graph10          4.419444e-04  1.207104e-02
graph11          1.315690e-03  9.354955e-02
graph12          1.157505e-03  5.997868e-03
graph13          1.596142e-03  7.344459e-02
graph14          2.980614e-03  1.020650e-01
graph15          4.331507e-04  2.766667e-02
graph16          5.080460e-04  5.618951e-02
graph17          2.635741e-04  3.319579e-02
graph18          4.375000e-04  5.015019e-04
graph19          2.488697e-03  6.520815e-02
graph20          1.488332e-04  3.202146e-02
graph21          8.224394e-04  7.866667e-02
graph22          8.367026e-05  4.265152e-02
graph23          8.047802e-03  1.509809e-01
graph24          5.855948e-04  4.423455e-02
graph25          9.856158e-04  1.348905e-01
graph26          3.698128e-04  5.974862e-02
graph27          5.567202e-04  8.933333e-02
graph28          0.000000e+00  2.182282e-17
graph29          5.960921e-05  4.667646e-02
orbit0           6.211180e-05  1.476923e-02
orbit1          -1.504265e-04  1.807018e-02
orbit2          -4.577922e-05  1.805104e-02
orbit3           2.424513e-04  2.658824e-02
orbit4           4.487820e-04  3.066667e-02
orbit5           2.374075e-04  2.511364e-02
orbit6           7.934603e-04  3.853030e-02
orbit7           1.201299e-04  1.819444e-02
orbit8           1.292753e-03  1.067321e-01
orbit9           4.165123e-03  9.784395e-02
orbit10          5.462844e-04  3.757143e-02
orbit11          3.120804e-03  1.242576e-01
orbit12          2.531157e-04  2.702083e-02
orbit13         -1.128043e-04  3.193277e-02
orbit14         -5.952381e-05  3.025641e-02
orbit15          1.663340e-04  2.860544e-02
orbit16          1.333333e-04  9.473684e-03
orbit17          2.492853e-04  2.875000e-02
orbit18          9.472189e-04  8.978286e-02
orbit19          3.653605e-04  8.842959e-02
orbit20          5.465766e-04  3.398148e-02
orbit21          2.424242e-04  1.859091e-02
orbit22          1.965529e-04  7.021008e-02
orbit23         -5.382900e-20  1.500000e-02
orbit24          5.625837e-04  1.807491e-01
orbit25         -2.648615e-06  5.467835e-02
orbit26          8.867629e-04  1.124516e-01
orbit27          3.629288e-04  2.384909e-02
orbit28          1.392754e-03  8.010883e-02
orbit29          1.662272e-03  8.638825e-02
orbit30          1.530647e-03  4.138317e-02
orbit31          9.127340e-04  5.390039e-02
orbit32          2.048473e-03  4.350873e-02
orbit33          1.137873e-04  3.308675e-02
orbit34          3.697794e-04  2.803046e-02
orbit35          2.278551e-03  1.055574e-01
orbit36          1.821447e-04  6.735668e-02
orbit37          8.878231e-04  8.670995e-02
orbit38          0.000000e+00  2.046974e-18
orbit39          3.620264e-03  5.581246e-02
orbit40          2.354800e-03  1.243767e-01
orbit41          5.952381e-05  8.333333e-03
orbit42         -1.273885e-04  1.428571e-02
orbit43          3.041129e-04  6.673593e-02
orbit44          1.827303e-03  5.142635e-02
orbit45          9.067022e-04  2.535011e-01
orbit46          0.000000e+00  1.398601e-02
orbit47          7.703538e-04  6.884861e-02
orbit48          0.000000e+00  1.613293e-18
orbit49          7.012120e-04  6.713038e-02
orbit50          4.199390e-04  1.427287e-01
orbit51          2.536592e-03  3.794530e-01
orbit52          1.486532e-03  1.045812e-01
orbit53          9.578882e-04  1.280083e-01
orbit54          1.858912e-03  1.950125e-02
orbit55          2.135093e-04  1.930602e-02
orbit56          7.759190e-03  6.645384e-01
orbit57          8.022038e-04  3.625788e-02
orbit58         -6.059229e-05  3.912564e-02
orbit59          1.874384e-04  7.789836e-02
orbit60          8.021696e-04  3.573683e-02
orbit61          3.581331e-05  1.205045e-01
orbit62          2.929423e-04  4.207843e-02
orbit63          2.413793e-04  4.426036e-02
orbit64          2.327547e-03  1.295791e-01
orbit65          1.191351e-04  5.566108e-02
orbit66          8.695652e-04  9.349123e-03
orbit67          1.230781e-04  2.988889e-02
orbit68          2.410053e-03  2.229206e-01
orbit69          1.292848e-03  1.282615e-01
orbit70          2.500000e-04  1.726692e-02
orbit71          0.000000e+00  9.194034e-19
orbit72          1.515152e-05  4.500000e-03
AP               0.000000e+00  4.857226e-19
bet              5.458241e-04  4.515865e-02
ecc              0.000000e+00  2.255141e-19
eccrad           0.000000e+00  1.665335e-18
close            4.678363e-04  3.813750e-02
constraint       5.917160e-05  9.000000e-03
coreness         7.269646e-04  5.878288e-02
knn              8.981191e-04  1.283670e-01
hubscore         9.876543e-04  3.042856e-02
pagerank        -4.185167e-04  1.431895e-01
trans           -6.666667e-05  8.790909e-02
first            5.847953e-05  9.090909e-03
second          -5.551115e-20  1.333333e-02
third            6.214200e-04  1.403652e-01
fourth           2.741045e-04  8.088881e-02
fifth           -5.474498e-05  8.398079e-02
sixth            3.067144e-03  2.197593e-01
selfinter        0.000000e+00  5.030698e-19
V1               1.735304e-04  3.939479e-02
V2               2.172203e-04  9.334997e-02
evcent           2.207537e-03  3.611460e-02
upto_second      6.493506e-05  2.337662e-02
upto_third      -1.018980e-04  5.097969e-02
upto_fourth     -1.153478e-19  5.886415e-02
upto_fifth       1.249180e-03  9.509744e-02
upto_sixth       6.741068e-05  3.571894e-02
ratio1           1.836796e-04  4.250506e-02
ratio2           9.253334e-04  9.953165e-02
ratio3           6.026744e-05  7.530751e-02
ratio4           5.239807e-04  2.375191e-02
ratio5          -1.225178e-04  3.819962e-01
ratio6           2.280840e-04  3.686979e-02
walktrap_vertex  2.192713e-03  4.482250e-01
bigcom1          1.226994e-04  9.642857e-03
bigcom2          0.000000e+00  1.006140e-18
bigcom3          0.000000e+00  1.734723e-20
bigcom4          0.000000e+00  9.540979e-20
bigcom5          0.000000e+00  0.000000e+00
bigcom6          0.000000e+00  0.000000e+00
bigcom8          0.000000e+00  0.000000e+00
bigcom9          0.000000e+00  0.000000e+00
bigcom10         0.000000e+00  0.000000e+00
bigcom11         0.000000e+00  0.000000e+00
bigcom12         0.000000e+00  0.000000e+00
bigcom13         0.000000e+00  0.000000e+00
bigcom14         0.000000e+00  0.000000e+00
bigcom15         0.000000e+00  0.000000e+00
bigcom16         0.000000e+00  0.000000e+00
bigcom17         0.000000e+00  0.000000e+00
bigcom18         0.000000e+00  0.000000e+00
bigcom21         0.000000e+00  0.000000e+00
bigcom22         0.000000e+00  0.000000e+00
bigcom23         0.000000e+00  0.000000e+00
bigcom24         0.000000e+00  0.000000e+00
bigcom25         0.000000e+00  1.734723e-20
bigcom26         0.000000e+00  0.000000e+00
bigcom27         0.000000e+00  0.000000e+00
bigcom29         0.000000e+00  0.000000e+00
bigcom31         0.000000e+00  0.000000e+00
bigcom33        -3.733832e-05  4.266886e-02
bigcom34         0.000000e+00  0.000000e+00
bigcom35         0.000000e+00  0.000000e+00
bigcom36         0.000000e+00  0.000000e+00
bigcom39         0.000000e+00  0.000000e+00
bigcom40         0.000000e+00  0.000000e+00
bigcom43         0.000000e+00  0.000000e+00
bigcom46         0.000000e+00  0.000000e+00
bigcom48         0.000000e+00  0.000000e+00
bigcom49         0.000000e+00  0.000000e+00
bigcom50         0.000000e+00  0.000000e+00
bigcom52         0.000000e+00  0.000000e+00
bigcom54         0.000000e+00  0.000000e+00
bigcom56         0.000000e+00  0.000000e+00
bigcom57         0.000000e+00  1.734723e-20
bigcom58         0.000000e+00  0.000000e+00
bigcom62         0.000000e+00  0.000000e+00
bigcom63         0.000000e+00  1.734723e-20
bigcom64         0.000000e+00  0.000000e+00
bigcom65         0.000000e+00  0.000000e+00
bigcom66         0.000000e+00  0.000000e+00
bigcom68         0.000000e+00  0.000000e+00
bigcom69         0.000000e+00  0.000000e+00
bigcom70         0.000000e+00  0.000000e+00
bigcom71         0.000000e+00  0.000000e+00
bigcom72         0.000000e+00  0.000000e+00
bigcom77         0.000000e+00  0.000000e+00
bigcom79         0.000000e+00  0.000000e+00
bigcom80         0.000000e+00  0.000000e+00
bigcom82         0.000000e+00  0.000000e+00
bigcom83         0.000000e+00  0.000000e+00
bigcom86         0.000000e+00  0.000000e+00
bigcom87         0.000000e+00  0.000000e+00
bigcom88         0.000000e+00  0.000000e+00
bigcom90         0.000000e+00  0.000000e+00
bigcom92         0.000000e+00  0.000000e+00
bigcom94         0.000000e+00  0.000000e+00
bigcom96         0.000000e+00  0.000000e+00
bigcom98         0.000000e+00  0.000000e+00
bigcom99         0.000000e+00  0.000000e+00
bigcom100        0.000000e+00  0.000000e+00
bigcom102        0.000000e+00  0.000000e+00
bigcom103        0.000000e+00  0.000000e+00
bigcom104        0.000000e+00  0.000000e+00
bigcom107        0.000000e+00  0.000000e+00
bigcom108        0.000000e+00  0.000000e+00
bigcom109        0.000000e+00  0.000000e+00
bigcom110        0.000000e+00  0.000000e+00
bigcom125        0.000000e+00  0.000000e+00
bigcom133        0.000000e+00  0.000000e+00
bigcom141        0.000000e+00  0.000000e+00
bigcom142        0.000000e+00  0.000000e+00
bigcom143        0.000000e+00  0.000000e+00
bigcom145        0.000000e+00  0.000000e+00
bigcom158        0.000000e+00  0.000000e+00
bigcom162        0.000000e+00  0.000000e+00
bigcom177        0.000000e+00  0.000000e+00
bigcom194        0.000000e+00  0.000000e+00
bigcom208        0.000000e+00  0.000000e+00
bigcom220        0.000000e+00  0.000000e+00
bigcom227        0.000000e+00  0.000000e+00
bigcom229        0.000000e+00  0.000000e+00
bigcom247        0.000000e+00  0.000000e+00
bigcom252        0.000000e+00  0.000000e+00
bigcom255        0.000000e+00  0.000000e+00
bigcom258        0.000000e+00  0.000000e+00
bigcom266        0.000000e+00  0.000000e+00
bigcom269        0.000000e+00  0.000000e+00
bigcom273        0.000000e+00  0.000000e+00
bigcom274        0.000000e+00  0.000000e+00
bigcom276        0.000000e+00  0.000000e+00
bigcom284        0.000000e+00  0.000000e+00
bigcom290        0.000000e+00  0.000000e+00
bigcom292        0.000000e+00  0.000000e+00
bigcom294        0.000000e+00  1.734723e-20
bigcom295        0.000000e+00  0.000000e+00
bigcom296        0.000000e+00  0.000000e+00
bigcom297        0.000000e+00  0.000000e+00
bigcom302        0.000000e+00  0.000000e+00
bigcom303        0.000000e+00  0.000000e+00
bigcom307        0.000000e+00  0.000000e+00
bigcom311        0.000000e+00  0.000000e+00
bigcom313        0.000000e+00  0.000000e+00
bigcom318        0.000000e+00  0.000000e+00
bigcom326        0.000000e+00  0.000000e+00
bigcom332        0.000000e+00  0.000000e+00
bigcom340        0.000000e+00  0.000000e+00
bigcom341        0.000000e+00  0.000000e+00
bigcom345        0.000000e+00  0.000000e+00
bigcom347        0.000000e+00  0.000000e+00
bigcom360        0.000000e+00  0.000000e+00
bigcom365        0.000000e+00  0.000000e+00
bigcom366        0.000000e+00  0.000000e+00
bigcom370        0.000000e+00  0.000000e+00
bigcom387        0.000000e+00  0.000000e+00
bigcom390        0.000000e+00  0.000000e+00
bigcom398        0.000000e+00  0.000000e+00
bigcom408        0.000000e+00  0.000000e+00
bigcom417        0.000000e+00  0.000000e+00
bigcom419        0.000000e+00  0.000000e+00
bigcom424        0.000000e+00  0.000000e+00
bigcom441        0.000000e+00  0.000000e+00
bigcom445        0.000000e+00  0.000000e+00
bigcom468        0.000000e+00  0.000000e+00
spin_vertex      2.121686e-03  4.966368e-01
membership_s1    0.000000e+00  0.000000e+00
membership_s3    0.000000e+00  3.469447e-20
membership_s4    0.000000e+00  3.469447e-20
membership_s5    0.000000e+00  0.000000e+00
membership_s6    0.000000e+00  0.000000e+00
membership_s7    0.000000e+00  0.000000e+00
membership_s8    0.000000e+00  0.000000e+00
membership_s9    0.000000e+00  0.000000e+00
membership_s10   0.000000e+00  6.938894e-20
membership_s11   0.000000e+00  0.000000e+00
membership_s12   4.677872e-03  6.899555e-01
membership_s13   0.000000e+00  0.000000e+00
membership_s14   0.000000e+00  0.000000e+00
membership_s16   3.225806e-05  5.303030e-04
membership_s17   0.000000e+00  0.000000e+00
membership_s18   0.000000e+00  0.000000e+00
membership_s19   0.000000e+00  0.000000e+00
membership_s20   0.000000e+00  3.469447e-20
membership_s21  -5.848108e-05  3.196970e-02
membership_s22   0.000000e+00  0.000000e+00
membership_s23   0.000000e+00  0.000000e+00
membership_s24   0.000000e+00  0.000000e+00
membership_s25   0.000000e+00  0.000000e+00
membership_s26   0.000000e+00  1.734723e-20
membership_s27   0.000000e+00  0.000000e+00
membership_s28   0.000000e+00  0.000000e+00
membership_s30   0.000000e+00  0.000000e+00
membership_s31   0.000000e+00  3.469447e-20
membership_s32   0.000000e+00  1.734723e-20
membership_s33   0.000000e+00  5.204170e-20
membership_s34   0.000000e+00  0.000000e+00
membership_s35   0.000000e+00  0.000000e+00
membership_s36   0.000000e+00  0.000000e+00
membership_s37   0.000000e+00  0.000000e+00
membership_s38   0.000000e+00  1.502271e-17
adhesion         4.133978e-03  6.178363e-02
cohesion         4.085898e-03  1.022681e-01
inner            1.171320e-04  1.914244e-01
outer            9.296680e-04  1.233394e-01
ioratio          2.474573e-03  7.056614e-02
comsize          2.985709e-04  1.287859e-01
[1] "Dataset: high_targets Model GLM, run: 5 of 5 2015-06-08 11:38:53"
[1] "glmnet variable coefficients"
                         [,1]          [,2]
(Intercept)     -3.595027e+00  2.050510e+01
graph0          -2.280618e-40  1.050737e-06
graph1          -1.957190e-42 -1.352285e-06
graph2          -1.084327e-40 -2.002286e-06
graph3          -5.648786e-44 -1.066190e-08
graph4          -2.383580e-44 -3.076222e-08
graph5          -2.311477e-42 -2.394035e-06
graph6          -5.278060e-43 -2.650474e-07
graph7          -2.936019e-42 -1.684131e-06
graph8          -3.795849e-41 -7.108209e-05
graph9          -1.262300e-45 -3.828013e-10
graph10         -4.209486e-46 -2.985189e-10
graph11         -3.154972e-46 -4.269828e-10
graph12         -9.157923e-45 -4.732187e-09
graph13         -2.568268e-44 -7.287923e-09
graph14         -6.990954e-45 -6.077233e-09
graph15         -4.854596e-43 -2.244689e-07
graph16         -6.077972e-45 -5.673490e-09
graph17         -1.543834e-44 -9.244712e-09
graph18         -1.363256e-42 -1.665457e-06
graph19         -8.579335e-44 -6.704941e-08
graph20         -1.026072e-43 -1.644815e-07
graph21         -3.167704e-43 -2.344136e-07
graph22         -8.154653e-44 -4.505587e-08
graph23         -1.954473e-43 -1.784001e-07
graph24         -5.088503e-43 -2.730498e-07
graph25         -1.225989e-42 -1.440592e-06
graph26         -5.637024e-43 -2.557274e-07
graph27         -3.631960e-42 -3.057321e-06
graph28         -2.683601e-42 -3.548382e-06
graph29         -2.353957e-41 -5.399663e-05
orbit0          -2.280618e-40  4.395530e-07
orbit1          -1.755834e-41 -5.014552e-06
orbit2          -1.716002e-42 -1.524020e-06
orbit3          -1.084327e-40 -2.193453e-06
orbit4          -4.365448e-43 -7.543517e-08
orbit5          -5.991972e-44 -1.176185e-08
orbit6          -2.848597e-43 -4.934501e-07
orbit7          -1.698270e-44 -1.821508e-08
orbit8          -2.311477e-42 -2.396904e-06
orbit9          -2.445781e-41 -4.988256e-05
orbit10         -1.238438e-42 -7.819881e-07
orbit11         -6.298438e-43 -1.107300e-08
orbit12         -3.293398e-41 -4.875777e-05
orbit13         -2.539076e-42 -4.983345e-07
orbit14         -3.795849e-41 -7.111796e-05
orbit15         -2.441408e-44 -2.617044e-08
orbit16         -1.336600e-45 -2.282323e-10
orbit17         -6.624010e-45 -8.291398e-10
orbit18         -6.440376e-45  3.081642e-10
orbit19         -8.719067e-45 -9.988590e-09
orbit20         -2.574987e-45 -2.450975e-09
orbit21         -3.677605e-46 -2.146052e-10
orbit22         -3.909154e-45 -8.201456e-09
orbit23         -2.009396e-46 -1.798686e-10
orbit24         -2.294071e-43 -3.762371e-07
orbit25         -7.491291e-44 -5.386193e-08
orbit26         -8.570289e-45 -1.861229e-09
orbit27         -6.807039e-43 -1.670574e-07
orbit28         -1.088444e-43 -1.013687e-07
orbit29         -6.113765e-44 -2.082331e-08
orbit30         -4.942795e-44  1.305021e-08
orbit31         -1.830159e-43 -3.801151e-07
orbit32         -2.124100e-44 -2.252380e-08
orbit33         -4.978185e-45 -1.431878e-09
orbit34         -4.854596e-43 -2.239799e-07
orbit35         -5.089912e-43 -3.644266e-07
orbit36         -1.858062e-44 -2.143885e-08
orbit37         -4.176291e-44 -4.822863e-08
orbit38         -6.444098e-45 -3.625517e-09
orbit39         -1.631013e-42 -2.736394e-06
orbit40         -2.075240e-43 -2.638948e-07
orbit41         -3.011948e-44 -1.163326e-08
orbit42         -1.703782e-44 -3.567579e-09
orbit43         -2.910665e-42 -4.744830e-06
orbit44         -1.804701e-42 -4.827271e-07
orbit45         -3.307273e-42 -8.494838e-06
orbit46         -8.444747e-43 -1.586238e-06
orbit47         -2.883143e-43 -2.546331e-07
orbit48         -1.020077e-43 -1.396630e-08
orbit49         -8.745361e-43 -1.164736e-06
orbit50         -8.353123e-44 -1.439749e-07
orbit51         -9.260935e-43 -1.041375e-06
orbit52         -2.168741e-42 -2.291019e-06
orbit53         -4.690999e-43 -1.605122e-07
orbit54         -1.367253e-42 -1.845421e-06
orbit55         -6.472598e-44 -2.013860e-08
orbit56         -2.550958e-41 -1.064820e-04
orbit57         -2.708692e-43 -1.787976e-07
orbit58         -3.818646e-43 -3.446702e-07
orbit59         -4.307933e-42 -5.794023e-06
orbit60         -9.854028e-43 -3.473394e-07
orbit61         -8.615074e-43 -6.562584e-08
orbit62         -1.051084e-41 -2.246903e-05
orbit63         -1.774276e-42 -2.226424e-06
orbit64         -2.434728e-42 -1.935957e-06
orbit65         -2.773917e-41 -4.236990e-05
orbit66         -1.960121e-42 -9.810371e-07
orbit67         -6.101917e-43 -1.719648e-07
orbit68         -4.967054e-42 -4.602222e-06
orbit69         -7.572996e-42 -4.424324e-06
orbit70         -1.813276e-41 -4.052356e-05
orbit71         -2.646537e-42 -2.652936e-06
orbit72         -2.353957e-41 -5.387774e-05
AP               1.475859e-38 -1.518424e-02
bet             -3.305390e-44 -6.881316e-08
ecc             -1.006786e-38 -1.125133e-01
eccrad          -7.047505e-38 -7.875154e-01
close           -1.134216e-36 -4.226722e-01
constraint       4.812768e-37 -4.093112e+00
coreness        -1.201746e-38 -3.239103e-02
knn             -8.583626e-40 -1.406844e-03
hubscore        -1.129658e-37 -1.216933e-01
pagerank        -5.170522e-37 -5.766205e+00
trans           -1.982418e-37 -5.242484e-01
first           -2.280618e-40  2.227812e-06
second          -3.994756e-41 -2.893767e-05
third           -1.598038e-41 -3.460975e-07
fourth           1.703659e-41  4.912207e-06
fifth            1.025216e-40  1.161382e-04
sixth            1.298317e-39  9.622646e-04
selfinter       -2.472038e-38 -2.792788e-02
V1              -1.702171e-37 -2.565465e-01
V2              -5.626270e-37 -5.063113e+00
evcent          -1.150429e-37 -1.228832e-01
upto_second     -3.756506e-41 -2.606584e-05
upto_third      -1.477500e-41 -6.285848e-06
upto_fourth     -9.524040e-41 -1.055336e-04
upto_fifth      -1.174129e-39 -7.985944e-04
upto_sixth      -5.917873e-39 -1.348401e-03
ratio1          -1.405306e-39 -5.106625e-03
ratio2           7.239977e-39 -2.459048e-03
ratio3           6.548721e-38  9.979382e-02
ratio4           7.788752e-37  9.635195e-01
ratio5          -1.410613e-36 -6.178299e+00
ratio6           3.216602e-38 -4.339901e-02
walktrap_vertex  6.869619e-38  4.758506e-01
bigcom1         -1.908889e-38  1.634710e-01
bigcom2          4.442634e-38  1.082815e-01
bigcom3         -2.799356e-38 -1.387788e-01
bigcom4         -3.140210e-38 -2.500589e-01
bigcom5          0.000000e+00  0.000000e+00
bigcom6         -2.705628e-38 -3.744620e-01
bigcom8         -2.705628e-38 -5.946207e-02
bigcom9          0.000000e+00  0.000000e+00
bigcom10        -2.717761e-38 -1.739958e-01
bigcom11         0.000000e+00  0.000000e+00
bigcom12        -2.717761e-38 -2.566625e-01
bigcom13         0.000000e+00  0.000000e+00
bigcom14         0.000000e+00  0.000000e+00
bigcom15         0.000000e+00  0.000000e+00
bigcom16         0.000000e+00  0.000000e+00
bigcom17         0.000000e+00  0.000000e+00
bigcom18        -2.723868e-38 -1.112290e-01
bigcom21         0.000000e+00  0.000000e+00
bigcom22         0.000000e+00  0.000000e+00
bigcom23        -2.705628e-38 -4.638755e-01
bigcom24         0.000000e+00  0.000000e+00
bigcom25        -2.761096e-38 -6.190458e-01
bigcom26         0.000000e+00  0.000000e+00
bigcom27         0.000000e+00  0.000000e+00
bigcom29         0.000000e+00  0.000000e+00
bigcom31         0.000000e+00  0.000000e+00
bigcom33         4.660729e-38  3.021151e-01
bigcom34        -2.754821e-38 -4.103884e-01
bigcom35         0.000000e+00  0.000000e+00
bigcom36         0.000000e+00  0.000000e+00
bigcom39         0.000000e+00  0.000000e+00
bigcom40         0.000000e+00  0.000000e+00
bigcom43         0.000000e+00  0.000000e+00
bigcom46         0.000000e+00  0.000000e+00
bigcom48        -2.705628e-38 -2.466430e-01
bigcom49         0.000000e+00  0.000000e+00
bigcom50         0.000000e+00  0.000000e+00
bigcom52         0.000000e+00  0.000000e+00
bigcom54         0.000000e+00  0.000000e+00
bigcom56        -2.711681e-38 -1.533533e-01
bigcom57        -2.730003e-38 -2.136281e-01
bigcom58         0.000000e+00  0.000000e+00
bigcom62         0.000000e+00  0.000000e+00
bigcom63        -2.705628e-38 -1.107033e-01
bigcom64         0.000000e+00  0.000000e+00
bigcom65         0.000000e+00  0.000000e+00
bigcom66         0.000000e+00  0.000000e+00
bigcom68         0.000000e+00  0.000000e+00
bigcom69         0.000000e+00  0.000000e+00
bigcom70         0.000000e+00  0.000000e+00
bigcom71         0.000000e+00  0.000000e+00
bigcom72         0.000000e+00  0.000000e+00
bigcom77         0.000000e+00  0.000000e+00
bigcom79         0.000000e+00  0.000000e+00
bigcom80        -2.705628e-38 -5.585310e-02
bigcom82         0.000000e+00  0.000000e+00
bigcom83         0.000000e+00  0.000000e+00
bigcom86         0.000000e+00  0.000000e+00
bigcom87         0.000000e+00  0.000000e+00
bigcom88        -2.711681e-38 -4.206535e-01
bigcom90         0.000000e+00  0.000000e+00
bigcom92         0.000000e+00  0.000000e+00
bigcom94         0.000000e+00  0.000000e+00
bigcom96         0.000000e+00  0.000000e+00
bigcom98         0.000000e+00  0.000000e+00
bigcom99         0.000000e+00  0.000000e+00
bigcom100        0.000000e+00  0.000000e+00
bigcom102        0.000000e+00  0.000000e+00
bigcom103        0.000000e+00  0.000000e+00
bigcom104        0.000000e+00  0.000000e+00
bigcom107        0.000000e+00  0.000000e+00
bigcom108        0.000000e+00  0.000000e+00
bigcom109        0.000000e+00  0.000000e+00
bigcom110        0.000000e+00  0.000000e+00
bigcom125        0.000000e+00  0.000000e+00
bigcom133        0.000000e+00  0.000000e+00
bigcom141        0.000000e+00  0.000000e+00
bigcom142        0.000000e+00  0.000000e+00
bigcom143        0.000000e+00  0.000000e+00
bigcom145        0.000000e+00  0.000000e+00
bigcom158        0.000000e+00  0.000000e+00
bigcom162        0.000000e+00  0.000000e+00
bigcom177        0.000000e+00  0.000000e+00
bigcom194        0.000000e+00  0.000000e+00
bigcom208        0.000000e+00  0.000000e+00
bigcom220        0.000000e+00  0.000000e+00
bigcom227        0.000000e+00  0.000000e+00
bigcom229        0.000000e+00  0.000000e+00
bigcom247        0.000000e+00  0.000000e+00
bigcom252        0.000000e+00  0.000000e+00
bigcom255        0.000000e+00  0.000000e+00
bigcom258        0.000000e+00  0.000000e+00
bigcom266        0.000000e+00  0.000000e+00
bigcom269        0.000000e+00  0.000000e+00
bigcom273        0.000000e+00  0.000000e+00
bigcom274        0.000000e+00  0.000000e+00
bigcom276        0.000000e+00  0.000000e+00
bigcom284        0.000000e+00  0.000000e+00
bigcom290        0.000000e+00  0.000000e+00
bigcom292        0.000000e+00  0.000000e+00
bigcom294       -2.705628e-38 -1.559229e-01
bigcom295        0.000000e+00  0.000000e+00
bigcom296        0.000000e+00  0.000000e+00
bigcom297        0.000000e+00  0.000000e+00
bigcom302        0.000000e+00  0.000000e+00
bigcom303       -2.705628e-38 -4.284984e-01
bigcom307        0.000000e+00  0.000000e+00
bigcom311        0.000000e+00  0.000000e+00
bigcom313        0.000000e+00  0.000000e+00
bigcom318       -2.705628e-38 -2.183663e-01
bigcom326        0.000000e+00  0.000000e+00
bigcom332        0.000000e+00  0.000000e+00
bigcom340        0.000000e+00  0.000000e+00
bigcom341        0.000000e+00  0.000000e+00
bigcom345        0.000000e+00  0.000000e+00
bigcom347        0.000000e+00  0.000000e+00
bigcom360        0.000000e+00  0.000000e+00
bigcom365        0.000000e+00  0.000000e+00
bigcom366        0.000000e+00  0.000000e+00
bigcom370        0.000000e+00  0.000000e+00
bigcom387        0.000000e+00  0.000000e+00
bigcom390        0.000000e+00  0.000000e+00
bigcom398        0.000000e+00  0.000000e+00
bigcom408        0.000000e+00  0.000000e+00
bigcom417        0.000000e+00  0.000000e+00
bigcom419        0.000000e+00  0.000000e+00
bigcom424        0.000000e+00  0.000000e+00
bigcom441        0.000000e+00  0.000000e+00
bigcom445        0.000000e+00  0.000000e+00
bigcom468        0.000000e+00  0.000000e+00
spin_vertex      1.826189e-38  5.489295e-01
membership_s1    0.000000e+00  0.000000e+00
membership_s3   -2.730003e-38 -2.136205e-01
membership_s4   -2.792906e-38 -1.646731e-01
membership_s5    0.000000e+00  0.000000e+00
membership_s6    0.000000e+00  0.000000e+00
membership_s7    0.000000e+00  0.000000e+00
membership_s8   -2.845355e-38 -1.416280e-01
membership_s9    0.000000e+00  0.000000e+00
membership_s10  -2.892891e-38 -1.395986e-01
membership_s11  -2.705628e-38 -5.029509e-01
membership_s12   1.871899e-37  6.960907e-01
membership_s13   0.000000e+00  0.000000e+00
membership_s14   0.000000e+00  0.000000e+00
membership_s16   6.412358e-38  2.420109e-01
membership_s17   0.000000e+00  0.000000e+00
membership_s18  -2.711681e-38 -8.185282e-02
membership_s19  -2.705628e-38 -5.945216e-02
membership_s20  -3.042690e-38  3.394531e-02
membership_s21   1.258264e-38  3.697210e-02
membership_s22   0.000000e+00  0.000000e+00
membership_s23  -2.723868e-38 -2.353902e-01
membership_s24   0.000000e+00  0.000000e+00
membership_s25   0.000000e+00  0.000000e+00
membership_s26  -2.717761e-38 -2.659711e-01
membership_s27   0.000000e+00  0.000000e+00
membership_s28   0.000000e+00  0.000000e+00
membership_s30   0.000000e+00  0.000000e+00
membership_s31  -2.761096e-38 -2.914008e-01
membership_s32  -2.742356e-38 -1.684715e-01
membership_s33  -2.949200e-38 -2.147203e-01
membership_s34   0.000000e+00  0.000000e+00
membership_s35   0.000000e+00  0.000000e+00
membership_s36   0.000000e+00  0.000000e+00
membership_s37  -2.717761e-38 -1.739814e-01
membership_s38  -3.173092e-38 -1.863536e-01
adhesion         3.972043e-41  6.461645e-05
cohesion        -7.944078e-41 -1.292236e-04
inner            2.955726e-42  1.888764e-04
outer            4.262237e-41  1.103409e-04
ioratio          4.196070e-37  5.580649e-01
comsize          5.871566e-41  2.057277e-04
[1] "Dataset: high_targets Model GBM, refit model on training data 2015-06-08 11:38:58"
Iter   TrainDeviance   ValidDeviance   StepSize   Improve
     1        0.3188             nan     0.0100    0.0011
     2        0.3174             nan     0.0100    0.0005
     3        0.3155             nan     0.0100    0.0004
     4        0.3142             nan     0.0100    0.0003
     5        0.3127             nan     0.0100    0.0004
     6        0.3112             nan     0.0100    0.0001
     7        0.3097             nan     0.0100    0.0006
     8        0.3074             nan     0.0100    0.0009
     9        0.3052             nan     0.0100    0.0008
    10        0.3043             nan     0.0100   -0.0005
    20        0.2894             nan     0.0100   -0.0002
    40        0.2628             nan     0.0100   -0.0006
    60        0.2423             nan     0.0100    0.0010
    80        0.2228             nan     0.0100   -0.0005
   100        0.2049             nan     0.0100    0.0007
   120        0.1918             nan     0.0100   -0.0011
   140        0.1793             nan     0.0100   -0.0013
   160        0.1671             nan     0.0100   -0.0014
   180        0.1584             nan     0.0100   -0.0010
   200        0.1493             nan     0.0100   -0.0010
   220        0.1440             nan     0.0100   -0.0003
   240        0.1354             nan     0.0100   -0.0008
   241        0.1350             nan     0.0100   -0.0005

[1] "GBM variable coefficients"
                            var      rel.inf
orbit50                 orbit50 7.981853e+00
membership_s12   membership_s12 7.815583e+00
orbit56                 orbit56 7.028196e+00
spin_vertex         spin_vertex 5.619234e+00
orbit51                 orbit51 3.490161e+00
walktrap_vertex walktrap_vertex 3.156021e+00
graph19                 graph19 3.069286e+00
orbit30                 orbit30 2.900194e+00
outer                     outer 2.813916e+00
graph4                   graph4 2.286432e+00
graph21                 graph21 2.228884e+00
upto_fifth           upto_fifth 1.962176e+00
graph14                 graph14 1.797927e+00
V2                           V2 1.745395e+00
ratio5                   ratio5 1.675296e+00
graph23                 graph23 1.645639e+00
orbit9                   orbit9 1.569023e+00
orbit52                 orbit52 1.471491e+00
orbit28                 orbit28 1.466530e+00
graph11                 graph11 1.394388e+00
orbit11                 orbit11 1.386903e+00
comsize                 comsize 1.294486e+00
cohesion               cohesion 1.259864e+00
graph2                   graph2 1.239894e+00
pagerank               pagerank 1.132047e+00
orbit62                 orbit62 1.010069e+00
orbit37                 orbit37 9.317551e-01
ratio6                   ratio6 8.400390e-01
membership_s16   membership_s16 8.185154e-01
V1                           V1 7.847996e-01
orbit45                 orbit45 7.751805e-01
adhesion               adhesion 7.619188e-01
orbit19                 orbit19 7.456112e-01
orbit36                 orbit36 7.254652e-01
graph20                 graph20 7.251506e-01
sixth                     sixth 7.139977e-01
ratio1                   ratio1 7.010076e-01
graph5                   graph5 6.687009e-01
upto_sixth           upto_sixth 6.657463e-01
graph13                 graph13 6.654823e-01
orbit59                 orbit59 6.419721e-01
orbit25                 orbit25 6.148259e-01
orbit26                 orbit26 6.026612e-01
orbit31                 orbit31 5.990185e-01
orbit53                 orbit53 5.889192e-01
inner                     inner 5.717454e-01
orbit24                 orbit24 5.689198e-01
graph3                   graph3 5.306724e-01
graph7                   graph7 5.189969e-01
graph1                   graph1 5.187469e-01
graph12                 graph12 4.574063e-01
graph25                 graph25 4.287565e-01
orbit39                 orbit39 4.267543e-01
orbit6                   orbit6 4.251083e-01
trans                     trans 4.197631e-01
fourth                   fourth 3.964349e-01
graph18                 graph18 3.695033e-01
bigcom33               bigcom33 3.578998e-01
ioratio                 ioratio 3.537724e-01
knn                         knn 3.492944e-01
orbit22                 orbit22 3.438465e-01
orbit42                 orbit42 3.357131e-01
orbit69                 orbit69 3.305638e-01
graph16                 graph16 3.284673e-01
graph24                 graph24 3.272922e-01
orbit43                 orbit43 3.238183e-01
orbit32                 orbit32 3.208130e-01
fifth                     fifth 3.139649e-01
upto_fourth         upto_fourth 2.705866e-01
ecc                         ecc 2.673561e-01
graph0                   graph0 2.662957e-01
orbit17                 orbit17 2.658746e-01
third                     third 2.654878e-01
orbit61                 orbit61 2.538451e-01
orbit65                 orbit65 2.299737e-01
graph10                 graph10 2.269905e-01
ratio4                   ratio4 2.131943e-01
coreness               coreness 2.027477e-01
orbit16                 orbit16 2.002241e-01
constraint           constraint 1.986904e-01
orbit63                 orbit63 1.935083e-01
graph6                   graph6 1.853659e-01
orbit27                 orbit27 1.852275e-01
ratio3                   ratio3 1.836863e-01
orbit20                 orbit20 1.780605e-01
orbit54                 orbit54 1.742291e-01
orbit40                 orbit40 1.668050e-01
ratio2                   ratio2 1.643158e-01
orbit35                 orbit35 1.636056e-01
close                     close 1.622152e-01
orbit10                 orbit10 1.574257e-01
graph22                 graph22 1.562170e-01
orbit5                   orbit5 1.557532e-01
second                   second 1.254125e-01
upto_second         upto_second 1.231277e-01
orbit64                 orbit64 1.210329e-01
orbit4                   orbit4 1.129695e-01
orbit12                 orbit12 1.125407e-01
bet                         bet 1.043059e-01
evcent                   evcent 1.031779e-01
orbit18                 orbit18 9.696407e-02
hubscore               hubscore 9.537670e-02
orbit68                 orbit68 9.142722e-02
orbit49                 orbit49 8.798119e-02
AP                           AP 8.556722e-02
bigcom1                 bigcom1 6.587635e-02
orbit41                 orbit41 6.232111e-02
graph26                 graph26 5.014588e-02
bigcom25               bigcom25 2.981359e-02
orbit29                 orbit29 2.427162e-02
orbit70                 orbit70 2.383004e-02
bigcom2                 bigcom2 2.051560e-02
graph15                 graph15 1.519539e-02
orbit55                 orbit55 1.397930e-02
graph27                 graph27 1.396343e-02
orbit2                   orbit2 2.101025e-03
orbit1                   orbit1 2.029985e-04
orbit33                 orbit33 7.820675e-05
orbit48                 orbit48 5.495688e-05
orbit38                 orbit38 4.259922e-05
orbit47                 orbit47 3.004601e-05
graph9                   graph9 2.703625e-05
graph17                 graph17 1.837873e-05
orbit60                 orbit60 1.398739e-05
orbit21                 orbit21 1.308105e-05
orbit15                 orbit15 1.222331e-05
orbit44                 orbit44 5.831981e-06
graph8                   graph8 4.883702e-06
orbit67                 orbit67 4.821198e-06
upto_third           upto_third 3.284722e-06
graph28                 graph28 0.000000e+00
graph29                 graph29 0.000000e+00
orbit0                   orbit0 0.000000e+00
orbit3                   orbit3 0.000000e+00
orbit7                   orbit7 0.000000e+00
orbit8                   orbit8 0.000000e+00
orbit13                 orbit13 0.000000e+00
orbit14                 orbit14 0.000000e+00
orbit23                 orbit23 0.000000e+00
orbit34                 orbit34 0.000000e+00
orbit46                 orbit46 0.000000e+00
orbit57                 orbit57 0.000000e+00
orbit58                 orbit58 0.000000e+00
orbit66                 orbit66 0.000000e+00
orbit71                 orbit71 0.000000e+00
orbit72                 orbit72 0.000000e+00
eccrad                   eccrad 0.000000e+00
first                     first 0.000000e+00
selfinter             selfinter 0.000000e+00
bigcom3                 bigcom3 0.000000e+00
bigcom4                 bigcom4 0.000000e+00
bigcom5                 bigcom5 0.000000e+00
bigcom6                 bigcom6 0.000000e+00
bigcom8                 bigcom8 0.000000e+00
bigcom9                 bigcom9 0.000000e+00
bigcom10               bigcom10 0.000000e+00
bigcom11               bigcom11 0.000000e+00
bigcom12               bigcom12 0.000000e+00
bigcom13               bigcom13 0.000000e+00
bigcom14               bigcom14 0.000000e+00
bigcom15               bigcom15 0.000000e+00
bigcom16               bigcom16 0.000000e+00
bigcom17               bigcom17 0.000000e+00
bigcom18               bigcom18 0.000000e+00
bigcom21               bigcom21 0.000000e+00
bigcom22               bigcom22 0.000000e+00
bigcom23               bigcom23 0.000000e+00
bigcom24               bigcom24 0.000000e+00
bigcom26               bigcom26 0.000000e+00
bigcom27               bigcom27 0.000000e+00
bigcom29               bigcom29 0.000000e+00
bigcom31               bigcom31 0.000000e+00
bigcom34               bigcom34 0.000000e+00
bigcom35               bigcom35 0.000000e+00
bigcom36               bigcom36 0.000000e+00
bigcom39               bigcom39 0.000000e+00
bigcom40               bigcom40 0.000000e+00
bigcom43               bigcom43 0.000000e+00
bigcom46               bigcom46 0.000000e+00
bigcom48               bigcom48 0.000000e+00
bigcom49               bigcom49 0.000000e+00
bigcom50               bigcom50 0.000000e+00
bigcom52               bigcom52 0.000000e+00
bigcom54               bigcom54 0.000000e+00
bigcom56               bigcom56 0.000000e+00
bigcom57               bigcom57 0.000000e+00
bigcom58               bigcom58 0.000000e+00
bigcom62               bigcom62 0.000000e+00
bigcom63               bigcom63 0.000000e+00
bigcom64               bigcom64 0.000000e+00
bigcom65               bigcom65 0.000000e+00
bigcom66               bigcom66 0.000000e+00
bigcom68               bigcom68 0.000000e+00
bigcom69               bigcom69 0.000000e+00
bigcom70               bigcom70 0.000000e+00
bigcom71               bigcom71 0.000000e+00
bigcom72               bigcom72 0.000000e+00
bigcom77               bigcom77 0.000000e+00
bigcom79               bigcom79 0.000000e+00
bigcom80               bigcom80 0.000000e+00
bigcom82               bigcom82 0.000000e+00
bigcom83               bigcom83 0.000000e+00
bigcom86               bigcom86 0.000000e+00
bigcom87               bigcom87 0.000000e+00
bigcom88               bigcom88 0.000000e+00
bigcom90               bigcom90 0.000000e+00
bigcom92               bigcom92 0.000000e+00
bigcom94               bigcom94 0.000000e+00
bigcom96               bigcom96 0.000000e+00
bigcom98               bigcom98 0.000000e+00
bigcom99               bigcom99 0.000000e+00
bigcom100             bigcom100 0.000000e+00
bigcom102             bigcom102 0.000000e+00
bigcom103             bigcom103 0.000000e+00
bigcom104             bigcom104 0.000000e+00
bigcom107             bigcom107 0.000000e+00
bigcom108             bigcom108 0.000000e+00
bigcom109             bigcom109 0.000000e+00
bigcom110             bigcom110 0.000000e+00
bigcom125             bigcom125 0.000000e+00
bigcom133             bigcom133 0.000000e+00
bigcom141             bigcom141 0.000000e+00
bigcom142             bigcom142 0.000000e+00
bigcom143             bigcom143 0.000000e+00
bigcom145             bigcom145 0.000000e+00
bigcom158             bigcom158 0.000000e+00
bigcom162             bigcom162 0.000000e+00
bigcom177             bigcom177 0.000000e+00
bigcom194             bigcom194 0.000000e+00
bigcom208             bigcom208 0.000000e+00
bigcom220             bigcom220 0.000000e+00
bigcom227             bigcom227 0.000000e+00
bigcom229             bigcom229 0.000000e+00
bigcom247             bigcom247 0.000000e+00
bigcom252             bigcom252 0.000000e+00
bigcom255             bigcom255 0.000000e+00
bigcom258             bigcom258 0.000000e+00
bigcom266             bigcom266 0.000000e+00
bigcom269             bigcom269 0.000000e+00
bigcom273             bigcom273 0.000000e+00
bigcom274             bigcom274 0.000000e+00
bigcom276             bigcom276 0.000000e+00
bigcom284             bigcom284 0.000000e+00
bigcom290             bigcom290 0.000000e+00
bigcom292             bigcom292 0.000000e+00
bigcom294             bigcom294 0.000000e+00
bigcom295             bigcom295 0.000000e+00
bigcom296             bigcom296 0.000000e+00
bigcom297             bigcom297 0.000000e+00
bigcom302             bigcom302 0.000000e+00
bigcom303             bigcom303 0.000000e+00
bigcom307             bigcom307 0.000000e+00
bigcom311             bigcom311 0.000000e+00
bigcom313             bigcom313 0.000000e+00
bigcom318             bigcom318 0.000000e+00
bigcom326             bigcom326 0.000000e+00
bigcom332             bigcom332 0.000000e+00
bigcom340             bigcom340 0.000000e+00
bigcom341             bigcom341 0.000000e+00
bigcom345             bigcom345 0.000000e+00
bigcom347             bigcom347 0.000000e+00
bigcom360             bigcom360 0.000000e+00
bigcom365             bigcom365 0.000000e+00
bigcom366             bigcom366 0.000000e+00
bigcom370             bigcom370 0.000000e+00
bigcom387             bigcom387 0.000000e+00
bigcom390             bigcom390 0.000000e+00
bigcom398             bigcom398 0.000000e+00
bigcom408             bigcom408 0.000000e+00
bigcom417             bigcom417 0.000000e+00
bigcom419             bigcom419 0.000000e+00
bigcom424             bigcom424 0.000000e+00
bigcom441             bigcom441 0.000000e+00
bigcom445             bigcom445 0.000000e+00
bigcom468             bigcom468 0.000000e+00
membership_s1     membership_s1 0.000000e+00
membership_s3     membership_s3 0.000000e+00
membership_s4     membership_s4 0.000000e+00
membership_s5     membership_s5 0.000000e+00
membership_s6     membership_s6 0.000000e+00
membership_s7     membership_s7 0.000000e+00
membership_s8     membership_s8 0.000000e+00
membership_s9     membership_s9 0.000000e+00
membership_s10   membership_s10 0.000000e+00
membership_s11   membership_s11 0.000000e+00
membership_s13   membership_s13 0.000000e+00
membership_s14   membership_s14 0.000000e+00
membership_s17   membership_s17 0.000000e+00
membership_s18   membership_s18 0.000000e+00
membership_s19   membership_s19 0.000000e+00
membership_s20   membership_s20 0.000000e+00
membership_s21   membership_s21 0.000000e+00
membership_s22   membership_s22 0.000000e+00
membership_s23   membership_s23 0.000000e+00
membership_s24   membership_s24 0.000000e+00
membership_s25   membership_s25 0.000000e+00
membership_s26   membership_s26 0.000000e+00
membership_s27   membership_s27 0.000000e+00
membership_s28   membership_s28 0.000000e+00
membership_s30   membership_s30 0.000000e+00
membership_s31   membership_s31 0.000000e+00
membership_s32   membership_s32 0.000000e+00
membership_s33   membership_s33 0.000000e+00
membership_s34   membership_s34 0.000000e+00
membership_s35   membership_s35 0.000000e+00
membership_s36   membership_s36 0.000000e+00
membership_s37   membership_s37 0.000000e+00
membership_s38   membership_s38 0.000000e+00
[1] "Dataset: high_targets Model RF, refit model on training data 2015-06-08 11:39:07"
     |      Out-of-bag   |
Tree |      MSE  %Var(y) |
   1 |  0.06529   253.95 |
   2 |  0.04745   184.54 |
   3 |  0.04972   193.39 |
   4 |  0.03983   154.92 |
   5 |   0.0386   150.12 |
   6 |  0.03893   151.40 |
   7 |  0.03637   141.46 |
   8 |  0.03517   136.78 |
   9 |  0.03617   140.70 |
  10 |  0.03473   135.07 |
  11 |  0.03475   135.14 |
  12 |  0.03246   126.23 |
  13 |  0.03243   126.13 |
  14 |  0.03216   125.08 |
  15 |  0.03098   120.50 |
  16 |  0.03045   118.43 |
  17 |  0.02936   114.19 |
  18 |  0.02894   112.56 |
  19 |  0.02933   114.09 |
  20 |   0.0294   114.34 |
  21 |  0.02891   112.44 |
  22 |  0.02913   113.31 |
  23 |  0.02887   112.28 |
  24 |  0.02895   112.59 |
  25 |  0.02853   110.97 |
  26 |  0.02844   110.63 |
  27 |  0.02829   110.03 |
  28 |  0.02825   109.86 |
  29 |  0.02837   110.35 |
  30 |  0.02856   111.07 |
  31 |  0.02853   110.96 |
  32 |  0.02839   110.42 |
  33 |  0.02833   110.19 |
  34 |  0.02811   109.32 |
  35 |  0.02802   108.99 |
  36 |  0.02781   108.16 |
  37 |  0.02774   107.88 |
  38 |  0.02771   107.76 |
  39 |  0.02745   106.77 |
  40 |  0.02766   107.57 |
  41 |  0.02747   106.84 |
  42 |  0.02731   106.22 |
  43 |  0.02712   105.49 |
  44 |  0.02725   105.98 |
  45 |  0.02705   105.20 |
  46 |  0.02699   104.98 |
  47 |  0.02688   104.53 |
  48 |  0.02677   104.12 |
  49 |   0.0267   103.83 |
  50 |   0.0266   103.47 |
  51 |  0.02637   102.56 |
  52 |  0.02647   102.94 |
  53 |   0.0264   102.67 |
  54 |  0.02623   102.04 |
  55 |  0.02638   102.60 |
  56 |   0.0263   102.31 |
  57 |  0.02638   102.62 |
  58 |  0.02635   102.50 |
  59 |  0.02612   101.58 |
  60 |  0.02619   101.86 |
  61 |  0.02607   101.38 |
  62 |  0.02594   100.88 |
  63 |  0.02598   101.04 |
  64 |  0.02591   100.79 |
  65 |  0.02581   100.38 |
  66 |  0.02583   100.44 |
  67 |  0.02592   100.79 |
  68 |  0.02588   100.64 |
  69 |  0.02584   100.50 |
  70 |  0.02578   100.26 |
  71 |  0.02583   100.48 |
  72 |   0.0258   100.36 |
  73 |  0.02581   100.38 |
  74 |  0.02576   100.21 |
  75 |  0.02585   100.56 |
  76 |  0.02593   100.84 |
  77 |  0.02595   100.93 |
  78 |   0.0258   100.36 |
  79 |  0.02576   100.19 |
  80 |  0.02585   100.56 |
  81 |  0.02588   100.64 |
  82 |  0.02586   100.56 |
  83 |  0.02586   100.58 |
  84 |  0.02582   100.42 |
  85 |  0.02578   100.26 |
  86 |  0.02584   100.51 |
  87 |  0.02585   100.55 |
  88 |  0.02601   101.15 |
  89 |    0.026   101.13 |
  90 |  0.02594   100.91 |
  91 |  0.02578   100.27 |
  92 |  0.02579   100.32 |
  93 |  0.02568    99.88 |
  94 |   0.0257    99.96 |
  95 |  0.02572   100.05 |
  96 |  0.02569    99.93 |
  97 |  0.02582   100.43 |
  98 |  0.02593   100.87 |
  99 |  0.02594   100.91 |
 100 |  0.02594   100.91 |
[1] "Random Forest variable coefficients"
                      %IncMSE IncNodePurity
graph0           9.302326e-05  9.285714e-03
graph1           1.977832e-04  1.113762e-01
graph2           1.648873e-03  1.075831e-01
graph3           6.050546e-04  2.993692e-02
graph4           6.328726e-05  9.009798e-02
graph5           1.937057e-04  9.362994e-02
graph6           2.752294e-04  4.340956e-04
graph7           1.016524e-03  6.479636e-02
graph8           0.000000e+00  5.204170e-20
graph9           2.290365e-03  1.108421e-01
graph10         -3.495798e-04  3.948946e-02
graph11          2.239105e-04  5.697210e-02
graph12          1.582710e-03  1.363196e-01
graph13          3.886998e-04  7.211100e-02
graph14          4.568727e-03  1.948216e-01
graph15         -4.816639e-06  6.862452e-02
graph16          4.950495e-05  4.904249e-02
graph17          3.308593e-04  1.520585e-01
graph18          6.945689e-04  6.800802e-02
graph19          6.112926e-04  1.022073e-01
graph20          3.012200e-04  5.847182e-02
graph21          1.646071e-03  2.102381e-01
graph22         -4.716981e-05  1.733333e-02
graph23          9.601825e-03  2.000084e-01
graph24          2.697684e-04  8.361421e-02
graph25          5.336134e-04  1.068678e-01
graph26          0.000000e+00  4.336809e-19
graph27          3.834719e-04  2.059457e-02
graph28          4.784689e-05  2.545455e-02
graph29          1.073537e-05  1.194444e-02
orbit0           4.739336e-05  8.977833e-03
orbit1           7.063169e-04  3.638745e-02
orbit2           2.705797e-04  1.117424e-02
orbit3           1.474927e-03  1.363244e-01
orbit4           1.646087e-03  2.336499e-02
orbit5           1.075786e-03  1.397607e-01
orbit6           1.099487e-04  4.538012e-02
orbit7           4.484305e-05  1.620648e-02
orbit8           7.521756e-04  6.678501e-02
orbit9           1.626445e-03  1.893802e-01
orbit10          4.276444e-04  3.150012e-02
orbit11          1.204174e-03  1.120107e-01
orbit12          0.000000e+00  8.750000e-03
orbit13          0.000000e+00  2.337662e-02
orbit14          0.000000e+00  6.938894e-20
orbit15          1.356891e-03  4.534244e-02
orbit16          4.912678e-05  9.319374e-02
orbit17          8.485756e-04  5.752715e-02
orbit18          1.475772e-04  5.463606e-02
orbit19          8.253352e-04  1.696203e-01
orbit20          5.657415e-04  8.595298e-02
orbit21         -4.694836e-05  6.074319e-02
orbit22          5.828123e-04  4.686062e-02
orbit23         -4.289453e-05  7.735232e-02
orbit24          8.890382e-04  1.580221e-02
orbit25          1.093702e-03  8.935139e-02
orbit26          0.000000e+00  6.071532e-19
orbit27          1.988855e-03  1.009387e-01
orbit28          3.098671e-03  8.648031e-02
orbit29          4.325758e-04  4.032475e-02
orbit30          2.787137e-03  2.688686e-01
orbit31          2.643627e-04  2.897479e-02
orbit32          3.877934e-04  1.693651e-02
orbit33          3.860432e-04  1.016718e-01
orbit34          1.337359e-03  4.118761e-02
orbit35          1.207375e-03  6.470143e-02
orbit36          0.000000e+00  5.637851e-19
orbit37          2.930999e-04  2.552381e-02
orbit38         -8.403791e-06  1.911749e-01
orbit39          1.651051e-03  8.515840e-02
orbit40          4.653236e-04  8.020360e-02
orbit41          9.965163e-04  2.633473e-02
orbit42          2.415459e-05  4.500000e-03
orbit43          1.774366e-03  7.862559e-02
orbit44          4.029744e-04  7.146543e-02
orbit45          8.934661e-04  1.453880e-01
orbit46         -4.629630e-05  3.500000e-02
orbit47          2.010050e-04  1.244444e-02
orbit48          0.000000e+00  6.938894e-20
orbit49          2.186751e-03  1.416620e-01
orbit50          6.436698e-04  2.605130e-01
orbit51          2.743559e-03  3.932029e-01
orbit52          9.423076e-04  2.623674e-01
orbit53          2.974419e-04  5.083441e-02
orbit54          1.792090e-03  4.920310e-02
orbit55          4.966682e-04  1.147358e-01
orbit56          5.182666e-03  4.972897e-01
orbit57          1.561620e-04  2.985336e-02
orbit58          8.589823e-04  3.411266e-02
orbit59          8.690656e-04  1.460179e-01
orbit60          3.297854e-04  5.642677e-02
orbit61          9.532827e-04  6.825801e-02
orbit62          9.679887e-05  1.134296e-01
orbit63          9.276668e-04  8.703115e-02
orbit64          2.963112e-03  1.533365e-01
orbit65          0.000000e+00  4.962406e-02
orbit66          1.442308e-04  1.670455e-02
orbit67          5.149111e-04  6.142720e-02
orbit68          8.122667e-04  1.293918e-01
orbit69          1.048475e-03  7.076736e-02
orbit70          7.053430e-05  1.314662e-02
orbit71          0.000000e+00  5.204170e-20
orbit72          1.037881e-04  2.143939e-02
AP              -5.070356e-05  1.331825e-02
bet              2.347924e-04  7.112694e-02
ecc              0.000000e+00  0.000000e+00
eccrad           2.884615e-04  1.752584e-02
close            7.288125e-04  2.301467e-02
constraint       7.705790e-04  6.043579e-02
coreness         1.847928e-04  7.863647e-02
knn              5.769800e-04  1.002773e-01
hubscore         4.739701e-03  6.817232e-02
pagerank         3.819786e-04  8.993407e-02
trans           -1.604597e-05  4.387002e-02
first            1.388889e-04  1.750000e-02
second           0.000000e+00  4.336809e-19
third            6.527214e-04  1.915355e-01
fourth           9.751616e-04  1.241408e-01
fifth            4.689785e-04  9.904521e-02
sixth            1.432517e-03  1.035604e-01
selfinter        0.000000e+00  5.030698e-19
V1               2.394314e-03  2.205030e-01
V2               2.618915e-04  9.952181e-02
evcent           5.608421e-04  7.612577e-02
upto_second      3.578709e-04  2.976699e-02
upto_third       9.248677e-04  4.940057e-02
upto_fourth      1.204564e-03  3.693851e-02
upto_fifth       2.408243e-03  2.356671e-01
upto_sixth      -4.245109e-05  2.357832e-02
ratio1           5.788630e-04  1.678135e-01
ratio2           1.299177e-03  1.568403e-01
ratio3           2.915770e-04  9.433254e-02
ratio4           1.080602e-04  1.366951e-01
ratio5           8.720087e-05  6.518229e-01
ratio6           9.263052e-04  1.458686e-01
walktrap_vertex  9.316794e-04  3.075489e-01
bigcom1          4.846158e-04  4.169555e-02
bigcom2          4.807692e-05  4.772727e-02
bigcom3          0.000000e+00  0.000000e+00
bigcom4          0.000000e+00  0.000000e+00
bigcom5          0.000000e+00  0.000000e+00
bigcom6          0.000000e+00  0.000000e+00
bigcom8          0.000000e+00  0.000000e+00
bigcom9          0.000000e+00  0.000000e+00
bigcom10         0.000000e+00  0.000000e+00
bigcom11         0.000000e+00  0.000000e+00
bigcom12         0.000000e+00  0.000000e+00
bigcom13         0.000000e+00  0.000000e+00
bigcom14         0.000000e+00  0.000000e+00
bigcom15         0.000000e+00  0.000000e+00
bigcom16         0.000000e+00  0.000000e+00
bigcom17         0.000000e+00  0.000000e+00
bigcom18         0.000000e+00  1.734723e-20
bigcom21         0.000000e+00  0.000000e+00
bigcom22         0.000000e+00  0.000000e+00
bigcom23         0.000000e+00  0.000000e+00
bigcom24         0.000000e+00  0.000000e+00
bigcom25         1.259499e-04  7.719002e-03
bigcom26         0.000000e+00  0.000000e+00
bigcom27         0.000000e+00  0.000000e+00
bigcom29         0.000000e+00  0.000000e+00
bigcom31         0.000000e+00  0.000000e+00
bigcom33        -1.015228e-04  1.189604e-03
bigcom34         0.000000e+00  5.204170e-20
bigcom35         0.000000e+00  0.000000e+00
bigcom36         0.000000e+00  0.000000e+00
bigcom39         0.000000e+00  0.000000e+00
bigcom40         0.000000e+00  0.000000e+00
bigcom43         0.000000e+00  0.000000e+00
bigcom46         0.000000e+00  0.000000e+00
bigcom48         0.000000e+00  0.000000e+00
bigcom49         0.000000e+00  0.000000e+00
bigcom50         0.000000e+00  0.000000e+00
bigcom52         0.000000e+00  0.000000e+00
bigcom54         0.000000e+00  0.000000e+00
bigcom56         0.000000e+00  0.000000e+00
bigcom57         0.000000e+00  0.000000e+00
bigcom58         0.000000e+00  0.000000e+00
bigcom62         0.000000e+00  0.000000e+00
bigcom63         0.000000e+00  0.000000e+00
bigcom64         0.000000e+00  0.000000e+00
bigcom65         0.000000e+00  0.000000e+00
bigcom66         0.000000e+00  0.000000e+00
bigcom68         0.000000e+00  0.000000e+00
bigcom69         0.000000e+00  0.000000e+00
bigcom70         0.000000e+00  0.000000e+00
bigcom71         0.000000e+00  0.000000e+00
bigcom72         0.000000e+00  0.000000e+00
bigcom77         0.000000e+00  0.000000e+00
bigcom79         0.000000e+00  0.000000e+00
bigcom80         0.000000e+00  0.000000e+00
bigcom82         0.000000e+00  0.000000e+00
bigcom83         0.000000e+00  0.000000e+00
bigcom86         0.000000e+00  0.000000e+00
bigcom87         0.000000e+00  0.000000e+00
bigcom88         0.000000e+00  0.000000e+00
bigcom90         0.000000e+00  0.000000e+00
bigcom92         0.000000e+00  0.000000e+00
bigcom94         0.000000e+00  0.000000e+00
bigcom96         0.000000e+00  0.000000e+00
bigcom98         0.000000e+00  0.000000e+00
bigcom99         0.000000e+00  0.000000e+00
bigcom100        0.000000e+00  0.000000e+00
bigcom102        0.000000e+00  0.000000e+00
bigcom103        0.000000e+00  0.000000e+00
bigcom104        0.000000e+00  0.000000e+00
bigcom107        0.000000e+00  0.000000e+00
bigcom108        0.000000e+00  0.000000e+00
bigcom109        0.000000e+00  0.000000e+00
bigcom110        0.000000e+00  0.000000e+00
bigcom125        0.000000e+00  0.000000e+00
bigcom133        0.000000e+00  0.000000e+00
bigcom141        0.000000e+00  0.000000e+00
bigcom142        0.000000e+00  0.000000e+00
bigcom143        0.000000e+00  0.000000e+00
bigcom145        0.000000e+00  0.000000e+00
bigcom158        0.000000e+00  0.000000e+00
bigcom162        0.000000e+00  0.000000e+00
bigcom177        0.000000e+00  0.000000e+00
bigcom194        0.000000e+00  0.000000e+00
bigcom208        0.000000e+00  0.000000e+00
bigcom220        0.000000e+00  0.000000e+00
bigcom227        0.000000e+00  0.000000e+00
bigcom229        0.000000e+00  0.000000e+00
bigcom247        0.000000e+00  0.000000e+00
bigcom252        0.000000e+00  0.000000e+00
bigcom255        0.000000e+00  0.000000e+00
bigcom258        0.000000e+00  0.000000e+00
bigcom266        0.000000e+00  0.000000e+00
bigcom269        0.000000e+00  0.000000e+00
bigcom273        0.000000e+00  0.000000e+00
bigcom274        0.000000e+00  0.000000e+00
bigcom276        0.000000e+00  0.000000e+00
bigcom284        0.000000e+00  0.000000e+00
bigcom290        0.000000e+00  0.000000e+00
bigcom292        0.000000e+00  0.000000e+00
bigcom294        0.000000e+00  0.000000e+00
bigcom295        0.000000e+00  0.000000e+00
bigcom296        0.000000e+00  0.000000e+00
bigcom297        0.000000e+00  0.000000e+00
bigcom302        0.000000e+00  0.000000e+00
bigcom303        0.000000e+00  0.000000e+00
bigcom307        0.000000e+00  0.000000e+00
bigcom311        0.000000e+00  0.000000e+00
bigcom313        0.000000e+00  0.000000e+00
bigcom318        0.000000e+00  0.000000e+00
bigcom326        0.000000e+00  0.000000e+00
bigcom332        0.000000e+00  0.000000e+00
bigcom340        0.000000e+00  0.000000e+00
bigcom341        0.000000e+00  0.000000e+00
bigcom345        0.000000e+00  0.000000e+00
bigcom347        0.000000e+00  0.000000e+00
bigcom360        0.000000e+00  0.000000e+00
bigcom365        0.000000e+00  0.000000e+00
bigcom366        0.000000e+00  0.000000e+00
bigcom370        0.000000e+00  0.000000e+00
bigcom387        0.000000e+00  0.000000e+00
bigcom390        0.000000e+00  0.000000e+00
bigcom398        0.000000e+00  0.000000e+00
bigcom408        0.000000e+00  0.000000e+00
bigcom417        0.000000e+00  0.000000e+00
bigcom419        0.000000e+00  0.000000e+00
bigcom424        0.000000e+00  0.000000e+00
bigcom441        0.000000e+00  0.000000e+00
bigcom445        0.000000e+00  0.000000e+00
bigcom468        0.000000e+00  0.000000e+00
spin_vertex      2.705411e-03  2.870709e-01
membership_s1    0.000000e+00  0.000000e+00
membership_s3    0.000000e+00  0.000000e+00
membership_s4    0.000000e+00  0.000000e+00
membership_s5    0.000000e+00  0.000000e+00
membership_s6    0.000000e+00  0.000000e+00
membership_s7    0.000000e+00  0.000000e+00
membership_s8    0.000000e+00  0.000000e+00
membership_s9    0.000000e+00  0.000000e+00
membership_s10   0.000000e+00  1.636364e-02
membership_s11   0.000000e+00  0.000000e+00
membership_s12   3.626362e-03  4.165915e-01
membership_s13   0.000000e+00  0.000000e+00
membership_s14   0.000000e+00  0.000000e+00
membership_s16   8.363047e-04  2.953452e-02
membership_s17   0.000000e+00  0.000000e+00
membership_s18   0.000000e+00  0.000000e+00
membership_s19   0.000000e+00  0.000000e+00
membership_s20   0.000000e+00  0.000000e+00
membership_s21  -4.761905e-05  1.444659e-02
membership_s22   0.000000e+00  0.000000e+00
membership_s23   0.000000e+00  0.000000e+00
membership_s24   0.000000e+00  0.000000e+00
membership_s25   0.000000e+00  0.000000e+00
membership_s26   0.000000e+00  0.000000e+00
membership_s27   0.000000e+00  0.000000e+00
membership_s28   0.000000e+00  0.000000e+00
membership_s30   0.000000e+00  0.000000e+00
membership_s31   0.000000e+00  3.469447e-20
membership_s32   0.000000e+00  3.469447e-20
membership_s33   0.000000e+00  1.734723e-20
membership_s34   0.000000e+00  0.000000e+00
membership_s35   0.000000e+00  0.000000e+00
membership_s36   0.000000e+00  0.000000e+00
membership_s37   0.000000e+00  0.000000e+00
membership_s38  -4.716981e-05  9.166667e-03
adhesion         1.887038e-03  1.719687e-01
cohesion         3.275604e-04  1.554914e-01
inner            1.003797e-03  2.051439e-01
outer            3.023719e-03  5.455446e-01
ioratio          4.104360e-03  2.919688e-01
comsize          1.273887e-03  1.841313e-01
                            var      rel.inf
orbit50                 orbit50 7.981853e+00
membership_s12   membership_s12 7.815583e+00
orbit56                 orbit56 7.028196e+00
spin_vertex         spin_vertex 5.619234e+00
orbit51                 orbit51 3.490161e+00
walktrap_vertex walktrap_vertex 3.156021e+00
graph19                 graph19 3.069286e+00
orbit30                 orbit30 2.900194e+00
outer                     outer 2.813916e+00
graph4                   graph4 2.286432e+00
graph21                 graph21 2.228884e+00
upto_fifth           upto_fifth 1.962176e+00
graph14                 graph14 1.797927e+00
V2                           V2 1.745395e+00
ratio5                   ratio5 1.675296e+00
graph23                 graph23 1.645639e+00
orbit9                   orbit9 1.569023e+00
orbit52                 orbit52 1.471491e+00
orbit28                 orbit28 1.466530e+00
graph11                 graph11 1.394388e+00
orbit11                 orbit11 1.386903e+00
comsize                 comsize 1.294486e+00
cohesion               cohesion 1.259864e+00
graph2                   graph2 1.239894e+00
pagerank               pagerank 1.132047e+00
orbit62                 orbit62 1.010069e+00
orbit37                 orbit37 9.317551e-01
ratio6                   ratio6 8.400390e-01
membership_s16   membership_s16 8.185154e-01
V1                           V1 7.847996e-01
orbit45                 orbit45 7.751805e-01
adhesion               adhesion 7.619188e-01
orbit19                 orbit19 7.456112e-01
orbit36                 orbit36 7.254652e-01
graph20                 graph20 7.251506e-01
sixth                     sixth 7.139977e-01
ratio1                   ratio1 7.010076e-01
graph5                   graph5 6.687009e-01
upto_sixth           upto_sixth 6.657463e-01
graph13                 graph13 6.654823e-01
orbit59                 orbit59 6.419721e-01
orbit25                 orbit25 6.148259e-01
orbit26                 orbit26 6.026612e-01
orbit31                 orbit31 5.990185e-01
orbit53                 orbit53 5.889192e-01
inner                     inner 5.717454e-01
orbit24                 orbit24 5.689198e-01
graph3                   graph3 5.306724e-01
graph7                   graph7 5.189969e-01
graph1                   graph1 5.187469e-01
graph12                 graph12 4.574063e-01
graph25                 graph25 4.287565e-01
orbit39                 orbit39 4.267543e-01
orbit6                   orbit6 4.251083e-01
trans                     trans 4.197631e-01
fourth                   fourth 3.964349e-01
graph18                 graph18 3.695033e-01
bigcom33               bigcom33 3.578998e-01
ioratio                 ioratio 3.537724e-01
knn                         knn 3.492944e-01
orbit22                 orbit22 3.438465e-01
orbit42                 orbit42 3.357131e-01
orbit69                 orbit69 3.305638e-01
graph16                 graph16 3.284673e-01
graph24                 graph24 3.272922e-01
orbit43                 orbit43 3.238183e-01
orbit32                 orbit32 3.208130e-01
fifth                     fifth 3.139649e-01
upto_fourth         upto_fourth 2.705866e-01
ecc                         ecc 2.673561e-01
graph0                   graph0 2.662957e-01
orbit17                 orbit17 2.658746e-01
third                     third 2.654878e-01
orbit61                 orbit61 2.538451e-01
orbit65                 orbit65 2.299737e-01
graph10                 graph10 2.269905e-01
ratio4                   ratio4 2.131943e-01
coreness               coreness 2.027477e-01
orbit16                 orbit16 2.002241e-01
constraint           constraint 1.986904e-01
orbit63                 orbit63 1.935083e-01
graph6                   graph6 1.853659e-01
orbit27                 orbit27 1.852275e-01
ratio3                   ratio3 1.836863e-01
orbit20                 orbit20 1.780605e-01
orbit54                 orbit54 1.742291e-01
orbit40                 orbit40 1.668050e-01
ratio2                   ratio2 1.643158e-01
orbit35                 orbit35 1.636056e-01
close                     close 1.622152e-01
orbit10                 orbit10 1.574257e-01
graph22                 graph22 1.562170e-01
orbit5                   orbit5 1.557532e-01
second                   second 1.254125e-01
upto_second         upto_second 1.231277e-01
orbit64                 orbit64 1.210329e-01
orbit4                   orbit4 1.129695e-01
orbit12                 orbit12 1.125407e-01
bet                         bet 1.043059e-01
evcent                   evcent 1.031779e-01
orbit18                 orbit18 9.696407e-02
hubscore               hubscore 9.537670e-02
orbit68                 orbit68 9.142722e-02
orbit49                 orbit49 8.798119e-02
AP                           AP 8.556722e-02
bigcom1                 bigcom1 6.587635e-02
orbit41                 orbit41 6.232111e-02
graph26                 graph26 5.014588e-02
bigcom25               bigcom25 2.981359e-02
orbit29                 orbit29 2.427162e-02
orbit70                 orbit70 2.383004e-02
bigcom2                 bigcom2 2.051560e-02
graph15                 graph15 1.519539e-02
orbit55                 orbit55 1.397930e-02
graph27                 graph27 1.396343e-02
orbit2                   orbit2 2.101025e-03
orbit1                   orbit1 2.029985e-04
orbit33                 orbit33 7.820675e-05
orbit48                 orbit48 5.495688e-05
orbit38                 orbit38 4.259922e-05
orbit47                 orbit47 3.004601e-05
graph9                   graph9 2.703625e-05
graph17                 graph17 1.837873e-05
orbit60                 orbit60 1.398739e-05
orbit21                 orbit21 1.308105e-05
orbit15                 orbit15 1.222331e-05
orbit44                 orbit44 5.831981e-06
graph8                   graph8 4.883702e-06
orbit67                 orbit67 4.821198e-06
upto_third           upto_third 3.284722e-06
graph28                 graph28 0.000000e+00
graph29                 graph29 0.000000e+00
orbit0                   orbit0 0.000000e+00
orbit3                   orbit3 0.000000e+00
orbit7                   orbit7 0.000000e+00
orbit8                   orbit8 0.000000e+00
orbit13                 orbit13 0.000000e+00
orbit14                 orbit14 0.000000e+00
orbit23                 orbit23 0.000000e+00
orbit34                 orbit34 0.000000e+00
orbit46                 orbit46 0.000000e+00
orbit57                 orbit57 0.000000e+00
orbit58                 orbit58 0.000000e+00
orbit66                 orbit66 0.000000e+00
orbit71                 orbit71 0.000000e+00
orbit72                 orbit72 0.000000e+00
eccrad                   eccrad 0.000000e+00
first                     first 0.000000e+00
selfinter             selfinter 0.000000e+00
bigcom3                 bigcom3 0.000000e+00
bigcom4                 bigcom4 0.000000e+00
bigcom5                 bigcom5 0.000000e+00
bigcom6                 bigcom6 0.000000e+00
bigcom8                 bigcom8 0.000000e+00
bigcom9                 bigcom9 0.000000e+00
bigcom10               bigcom10 0.000000e+00
bigcom11               bigcom11 0.000000e+00
bigcom12               bigcom12 0.000000e+00
bigcom13               bigcom13 0.000000e+00
bigcom14               bigcom14 0.000000e+00
bigcom15               bigcom15 0.000000e+00
bigcom16               bigcom16 0.000000e+00
bigcom17               bigcom17 0.000000e+00
bigcom18               bigcom18 0.000000e+00
bigcom21               bigcom21 0.000000e+00
bigcom22               bigcom22 0.000000e+00
bigcom23               bigcom23 0.000000e+00
bigcom24               bigcom24 0.000000e+00
bigcom26               bigcom26 0.000000e+00
bigcom27               bigcom27 0.000000e+00
bigcom29               bigcom29 0.000000e+00
bigcom31               bigcom31 0.000000e+00
bigcom34               bigcom34 0.000000e+00
bigcom35               bigcom35 0.000000e+00
bigcom36               bigcom36 0.000000e+00
bigcom39               bigcom39 0.000000e+00
bigcom40               bigcom40 0.000000e+00
bigcom43               bigcom43 0.000000e+00
bigcom46               bigcom46 0.000000e+00
bigcom48               bigcom48 0.000000e+00
bigcom49               bigcom49 0.000000e+00
bigcom50               bigcom50 0.000000e+00
bigcom52               bigcom52 0.000000e+00
bigcom54               bigcom54 0.000000e+00
bigcom56               bigcom56 0.000000e+00
bigcom57               bigcom57 0.000000e+00
bigcom58               bigcom58 0.000000e+00
bigcom62               bigcom62 0.000000e+00
bigcom63               bigcom63 0.000000e+00
bigcom64               bigcom64 0.000000e+00
bigcom65               bigcom65 0.000000e+00
bigcom66               bigcom66 0.000000e+00
bigcom68               bigcom68 0.000000e+00
bigcom69               bigcom69 0.000000e+00
bigcom70               bigcom70 0.000000e+00
bigcom71               bigcom71 0.000000e+00
bigcom72               bigcom72 0.000000e+00
bigcom77               bigcom77 0.000000e+00
bigcom79               bigcom79 0.000000e+00
bigcom80               bigcom80 0.000000e+00
bigcom82               bigcom82 0.000000e+00
bigcom83               bigcom83 0.000000e+00
bigcom86               bigcom86 0.000000e+00
bigcom87               bigcom87 0.000000e+00
bigcom88               bigcom88 0.000000e+00
bigcom90               bigcom90 0.000000e+00
bigcom92               bigcom92 0.000000e+00
bigcom94               bigcom94 0.000000e+00
bigcom96               bigcom96 0.000000e+00
bigcom98               bigcom98 0.000000e+00
bigcom99               bigcom99 0.000000e+00
bigcom100             bigcom100 0.000000e+00
bigcom102             bigcom102 0.000000e+00
bigcom103             bigcom103 0.000000e+00
bigcom104             bigcom104 0.000000e+00
bigcom107             bigcom107 0.000000e+00
bigcom108             bigcom108 0.000000e+00
bigcom109             bigcom109 0.000000e+00
bigcom110             bigcom110 0.000000e+00
bigcom125             bigcom125 0.000000e+00
bigcom133             bigcom133 0.000000e+00
bigcom141             bigcom141 0.000000e+00
bigcom142             bigcom142 0.000000e+00
bigcom143             bigcom143 0.000000e+00
bigcom145             bigcom145 0.000000e+00
bigcom158             bigcom158 0.000000e+00
bigcom162             bigcom162 0.000000e+00
bigcom177             bigcom177 0.000000e+00
bigcom194             bigcom194 0.000000e+00
bigcom208             bigcom208 0.000000e+00
bigcom220             bigcom220 0.000000e+00
bigcom227             bigcom227 0.000000e+00
bigcom229             bigcom229 0.000000e+00
bigcom247             bigcom247 0.000000e+00
bigcom252             bigcom252 0.000000e+00
bigcom255             bigcom255 0.000000e+00
bigcom258             bigcom258 0.000000e+00
bigcom266             bigcom266 0.000000e+00
bigcom269             bigcom269 0.000000e+00
bigcom273             bigcom273 0.000000e+00
bigcom274             bigcom274 0.000000e+00
bigcom276             bigcom276 0.000000e+00
bigcom284             bigcom284 0.000000e+00
bigcom290             bigcom290 0.000000e+00
bigcom292             bigcom292 0.000000e+00
bigcom294             bigcom294 0.000000e+00
bigcom295             bigcom295 0.000000e+00
bigcom296             bigcom296 0.000000e+00
bigcom297             bigcom297 0.000000e+00
bigcom302             bigcom302 0.000000e+00
bigcom303             bigcom303 0.000000e+00
bigcom307             bigcom307 0.000000e+00
bigcom311             bigcom311 0.000000e+00
bigcom313             bigcom313 0.000000e+00
bigcom318             bigcom318 0.000000e+00
bigcom326             bigcom326 0.000000e+00
bigcom332             bigcom332 0.000000e+00
bigcom340             bigcom340 0.000000e+00
bigcom341             bigcom341 0.000000e+00
bigcom345             bigcom345 0.000000e+00
bigcom347             bigcom347 0.000000e+00
bigcom360             bigcom360 0.000000e+00
bigcom365             bigcom365 0.000000e+00
bigcom366             bigcom366 0.000000e+00
bigcom370             bigcom370 0.000000e+00
bigcom387             bigcom387 0.000000e+00
bigcom390             bigcom390 0.000000e+00
bigcom398             bigcom398 0.000000e+00
bigcom408             bigcom408 0.000000e+00
bigcom417             bigcom417 0.000000e+00
bigcom419             bigcom419 0.000000e+00
bigcom424             bigcom424 0.000000e+00
bigcom441             bigcom441 0.000000e+00
bigcom445             bigcom445 0.000000e+00
bigcom468             bigcom468 0.000000e+00
membership_s1     membership_s1 0.000000e+00
membership_s3     membership_s3 0.000000e+00
membership_s4     membership_s4 0.000000e+00
membership_s5     membership_s5 0.000000e+00
membership_s6     membership_s6 0.000000e+00
membership_s7     membership_s7 0.000000e+00
membership_s8     membership_s8 0.000000e+00
membership_s9     membership_s9 0.000000e+00
membership_s10   membership_s10 0.000000e+00
membership_s11   membership_s11 0.000000e+00
membership_s13   membership_s13 0.000000e+00
membership_s14   membership_s14 0.000000e+00
membership_s17   membership_s17 0.000000e+00
membership_s18   membership_s18 0.000000e+00
membership_s19   membership_s19 0.000000e+00
membership_s20   membership_s20 0.000000e+00
membership_s21   membership_s21 0.000000e+00
membership_s22   membership_s22 0.000000e+00
membership_s23   membership_s23 0.000000e+00
membership_s24   membership_s24 0.000000e+00
membership_s25   membership_s25 0.000000e+00
membership_s26   membership_s26 0.000000e+00
membership_s27   membership_s27 0.000000e+00
membership_s28   membership_s28 0.000000e+00
membership_s30   membership_s30 0.000000e+00
membership_s31   membership_s31 0.000000e+00
membership_s32   membership_s32 0.000000e+00
membership_s33   membership_s33 0.000000e+00
membership_s34   membership_s34 0.000000e+00
membership_s35   membership_s35 0.000000e+00
membership_s36   membership_s36 0.000000e+00
membership_s37   membership_s37 0.000000e+00
membership_s38   membership_s38 0.000000e+00
[1] "Dataset: high_targets Model GLM, refit model on training data 2015-06-08 11:39:10"
[1] "glmnet variable coefficients"
                [,1]              [,2]                   
(Intercept)     "(Intercept)"     "-88.6109253890748"    
graph0          "graph0"          "-0.000359026191097147"
graph1          "graph1"          "-2.71980747307966e-06"
graph2          "graph2"          "3.7491502890886e-05"  
graph3          "graph3"          "-1.80909742478884e-08"
graph4          "graph4"          "-3.92959922152736e-08"
graph5          "graph5"          "-4.95952347224365e-06"
graph6          "graph6"          "-3.55414729741071e-07"
graph7          "graph7"          "-9.93395248071484e-07"
graph8          "graph8"          "-9.87860882500464e-06"
graph9          "graph9"          "-4.60329301313177e-10"
graph10         "graph10"         "-2.67534921674486e-10"
graph11         "graph11"         "-5.3252616477233e-10" 
graph12         "graph12"         "-4.41412209778743e-09"
graph13         "graph13"         "-5.49311253862771e-09"
graph14         "graph14"         "-8.13381645610212e-09"
graph15         "graph15"         "-2.08185802836562e-07"
graph16         "graph16"         "-7.78460590221736e-09"
graph17         "graph17"         "-1.10924775927648e-08"
graph18         "graph18"         "-2.09142938600145e-06"
graph19         "graph19"         "-3.92331786119319e-08"
graph20         "graph20"         "-2.28066708239526e-07"
graph21         "graph21"         "-2.39446978240817e-07"
graph22         "graph22"         "-5.07326291692335e-08"
graph23         "graph23"         "-2.42193988612283e-07"
graph24         "graph24"         "-3.97003939205418e-07"
graph25         "graph25"         "-1.10472178629507e-06"
graph26         "graph26"         "-3.64667871882701e-07"
graph27         "graph27"         "-5.91845521510563e-07"
graph28         "graph28"         "3.45957841078291e-07" 
graph29         "graph29"         "3.06110037009672e-05" 
orbit0          "orbit0"          "-0.00035960275983518" 
orbit1          "orbit1"          "-1.74147257321319e-05"
orbit2          "orbit2"          "-2.68962257187072e-06"
orbit3          "orbit3"          "3.73719398749859e-05" 
orbit4          "orbit4"          "-5.28529997224287e-08"
orbit5          "orbit5"          "-2.31076109597166e-08"
orbit6          "orbit6"          "-6.09532207496452e-07"
orbit7          "orbit7"          "-2.27292561966186e-08"
orbit8          "orbit8"          "-4.9602094222381e-06" 
orbit9          "orbit9"          "-5.061779915356e-05"  
orbit10         "orbit10"         "-1.20305107186341e-06"
orbit11         "orbit11"         "5.93237905904534e-08" 
orbit12         "orbit12"         "-1.05425338238758e-05"
orbit13         "orbit13"         "-8.20066129015242e-07"
orbit14         "orbit14"         "-9.85453572349278e-06"
orbit15         "orbit15"         "-2.71800442580099e-08"
orbit16         "orbit16"         "-2.49127093014197e-10"
orbit17         "orbit17"         "-1.7118066521127e-09" 
orbit18         "orbit18"         "4.22084084801628e-09" 
orbit19         "orbit19"         "-1.05778150476723e-08"
orbit20         "orbit20"         "-2.22692366551885e-09"
orbit21         "orbit21"         "-1.94639242171092e-10"
orbit22         "orbit22"         "-1.0004398138742e-08" 
orbit23         "orbit23"         "-1.99596940332501e-10"
orbit24         "orbit24"         "-2.97134184302191e-07"
orbit25         "orbit25"         "-7.56893730181723e-08"
orbit26         "orbit26"         "-8.48303700672234e-10"
orbit27         "orbit27"         "1.63850293446494e-08" 
orbit28         "orbit28"         "-9.34218974314409e-08"
orbit29         "orbit29"         "-2.40295952672773e-08"
orbit30         "orbit30"         "2.56986092994978e-08" 
orbit31         "orbit31"         "-4.39840889299694e-07"
orbit32         "orbit32"         "-3.27728682787454e-08"
orbit33         "orbit33"         "-9.49687017419928e-10"
orbit34         "orbit34"         "-2.08121132065522e-07"
orbit35         "orbit35"         "-3.03920628918919e-07"
orbit36         "orbit36"         "-2.27323208326793e-08"
orbit37         "orbit37"         "-5.99783066282664e-08"
orbit38         "orbit38"         "-6.61344668580817e-09"
orbit39         "orbit39"         "-2.50972295725807e-06"
orbit40         "orbit40"         "-2.77501789243709e-07"
orbit41         "orbit41"         "-1.61440994702793e-08"
orbit42         "orbit42"         "-1.69260694314988e-09"
orbit43         "orbit43"         "-5.78062081089481e-06"
orbit44         "orbit44"         "-5.05614100862911e-07"
orbit45         "orbit45"         "-7.43513266133794e-06"
orbit46         "orbit46"         "7.92321556927556e-07" 
orbit47         "orbit47"         "-3.14091060499648e-07"
orbit48         "orbit48"         "-3.10056077871106e-08"
orbit49         "orbit49"         "-1.68717314188375e-06"
orbit50         "orbit50"         "-1.81534683548753e-07"
orbit51         "orbit51"         "-8.44888372153182e-07"
orbit52         "orbit52"         "-2.49822829986897e-06"
orbit53         "orbit53"         "-2.11183386450531e-07"
orbit54         "orbit54"         "-1.46321311911861e-06"
orbit55         "orbit55"         "-2.52029361336895e-08"
orbit56         "orbit56"         "-0.000108446624291321"
orbit57         "orbit57"         "-2.47510057329259e-07"
orbit58         "orbit58"         "-4.65970564787527e-07"
orbit59         "orbit59"         "-6.96565532550871e-06"
orbit60         "orbit60"         "-5.7449406992871e-07" 
orbit61         "orbit61"         "-1.4055793946974e-07" 
orbit62         "orbit62"         "-2.25320420833802e-05"
orbit63         "orbit63"         "5.3747110169313e-08"  
orbit64         "orbit64"         "-3.45728763537459e-06"
orbit65         "orbit65"         "-5.22732601943765e-05"
orbit66         "orbit66"         "-5.75158055852727e-07"
orbit67         "orbit67"         "-3.92015476630846e-07"
orbit68         "orbit68"         "1.28681745361664e-06" 
orbit69         "orbit69"         "-1.03396493868324e-05"
orbit70         "orbit70"         "7.92955867869563e-05" 
orbit71         "orbit71"         "-4.30117715983963e-06"
orbit72         "orbit72"         "3.07602294924895e-05" 
AP              "AP"              "-0.0487936965335129"  
bet             "bet"             "-9.4132222030628e-08" 
ecc             "ecc"             "-0.0902379902194089"  
eccrad          "eccrad"          "-0.63164985241446"    
close           "close"           "-1.03997696127641"    
constraint      "constraint"      "0.184097815840182"    
coreness        "coreness"        "-0.0351351051096629"  
knn             "knn"             "-0.00207501903472667" 
hubscore        "hubscore"        "-0.107753174016406"   
pagerank        "pagerank"        "-4.34976696922724"    
trans           "trans"           "0.113178926701321"    
first           "first"           "-0.000357290021591968"
second          "second"          "-5.26833743746493e-05"
third           "third"           "-7.28168655397548e-06"
fourth          "fourth"          "1.88512017709843e-05" 
fifth           "fifth"           "5.93916902506969e-05" 
sixth           "sixth"           "-0.000870043317433094"
selfinter       "selfinter"       "-0.0713508366159995"  
V1              "V1"              "-0.168695982074637"   
V2              "V2"              "-5.46142063908219"    
evcent          "evcent"          "-0.107778674118163"   
upto_second     "upto_second"     "-4.99029468106301e-05"
upto_third      "upto_third"      "-1.48860202950605e-05"
upto_fourth     "upto_fourth"     "-4.87598421183004e-05"
upto_fifth      "upto_fifth"      "0.000849421017237207" 
upto_sixth      "upto_sixth"      "0.00698000045455466"  
ratio1          "ratio1"          "-0.00593727343994195" 
ratio2          "ratio2"          "-0.0017311785881944"  
ratio3          "ratio3"          "0.0842011400387949"   
ratio4          "ratio4"          "0.501192179787149"    
ratio5          "ratio5"          "-7.30629057724878"    
ratio6          "ratio6"          "0.0212767608200646"   
walktrap_vertex "walktrap_vertex" "0.479459181794667"    
bigcom1         "bigcom1"         "0.178899978915474"    
bigcom2         "bigcom2"         "0.0788884873980074"   
bigcom3         "bigcom3"         "-0.0929381402368109"  
bigcom4         "bigcom4"         "-0.279463639790064"   
bigcom5         "bigcom5"         "0"                    
bigcom6         "bigcom6"         "-0.383143387669721"   
bigcom8         "bigcom8"         "-0.266937006380556"   
bigcom9         "bigcom9"         "-0.368657236918224"   
bigcom10        "bigcom10"        "-0.169643006347173"   
bigcom11        "bigcom11"        "0"                    
bigcom12        "bigcom12"        "-0.320152579845545"   
bigcom13        "bigcom13"        "0"                    
bigcom14        "bigcom14"        "0"                    
bigcom15        "bigcom15"        "0"                    
bigcom16        "bigcom16"        "0"                    
bigcom17        "bigcom17"        "0"                    
bigcom18        "bigcom18"        "-0.203867485687131"   
bigcom21        "bigcom21"        "0"                    
bigcom22        "bigcom22"        "0"                    
bigcom23        "bigcom23"        "-0.482459673140126"   
bigcom24        "bigcom24"        "0"                    
bigcom25        "bigcom25"        "-0.351711581752638"   
bigcom26        "bigcom26"        "0"                    
bigcom27        "bigcom27"        "0"                    
bigcom29        "bigcom29"        "0"                    
bigcom31        "bigcom31"        "0"                    
bigcom33        "bigcom33"        "0.307781076780364"    
bigcom34        "bigcom34"        "-0.430808894064669"   
bigcom35        "bigcom35"        "0"                    
bigcom36        "bigcom36"        "0"                    
bigcom39        "bigcom39"        "0"                    
bigcom40        "bigcom40"        "0"                    
bigcom43        "bigcom43"        "-0.167736349910592"   
bigcom46        "bigcom46"        "0"                    
bigcom48        "bigcom48"        "-0.179700865680364"   
bigcom49        "bigcom49"        "0"                    
bigcom50        "bigcom50"        "0"                    
bigcom52        "bigcom52"        "0"                    
bigcom54        "bigcom54"        "0"                    
bigcom56        "bigcom56"        "-0.13455037625499"    
bigcom57        "bigcom57"        "-0.230548949023634"   
bigcom58        "bigcom58"        "0"                    
bigcom62        "bigcom62"        "0"                    
bigcom63        "bigcom63"        "-0.0962109867171164"  
bigcom64        "bigcom64"        "0"                    
bigcom65        "bigcom65"        "0"                    
bigcom66        "bigcom66"        "0"                    
bigcom68        "bigcom68"        "0"                    
bigcom69        "bigcom69"        "0"                    
bigcom70        "bigcom70"        "0"                    
bigcom71        "bigcom71"        "0"                    
bigcom72        "bigcom72"        "0"                    
bigcom77        "bigcom77"        "0"                    
bigcom79        "bigcom79"        "0"                    
bigcom80        "bigcom80"        "-0.0483487242916349"  
bigcom82        "bigcom82"        "0"                    
bigcom83        "bigcom83"        "0"                    
bigcom86        "bigcom86"        "0"                    
bigcom87        "bigcom87"        "0"                    
bigcom88        "bigcom88"        "-0.471641549682849"   
bigcom90        "bigcom90"        "0"                    
bigcom92        "bigcom92"        "0"                    
bigcom94        "bigcom94"        "0"                    
bigcom96        "bigcom96"        "0"                    
bigcom98        "bigcom98"        "0"                    
bigcom99        "bigcom99"        "0"                    
bigcom100       "bigcom100"       "0"                    
bigcom102       "bigcom102"       "0"                    
bigcom103       "bigcom103"       "0"                    
bigcom104       "bigcom104"       "0"                    
bigcom107       "bigcom107"       "0"                    
bigcom108       "bigcom108"       "0"                    
bigcom109       "bigcom109"       "0"                    
bigcom110       "bigcom110"       "0"                    
bigcom125       "bigcom125"       "0"                    
bigcom133       "bigcom133"       "0"                    
bigcom141       "bigcom141"       "0"                    
bigcom142       "bigcom142"       "0"                    
bigcom143       "bigcom143"       "0"                    
bigcom145       "bigcom145"       "0"                    
bigcom158       "bigcom158"       "-0.262210946404449"   
bigcom162       "bigcom162"       "0"                    
bigcom177       "bigcom177"       "0"                    
bigcom194       "bigcom194"       "0"                    
bigcom208       "bigcom208"       "0"                    
bigcom220       "bigcom220"       "0"                    
bigcom227       "bigcom227"       "0"                    
bigcom229       "bigcom229"       "0"                    
bigcom247       "bigcom247"       "0"                    
bigcom252       "bigcom252"       "0"                    
bigcom255       "bigcom255"       "0"                    
bigcom258       "bigcom258"       "0"                    
bigcom266       "bigcom266"       "0"                    
bigcom269       "bigcom269"       "0"                    
bigcom273       "bigcom273"       "0"                    
bigcom274       "bigcom274"       "0"                    
bigcom276       "bigcom276"       "0"                    
bigcom284       "bigcom284"       "0"                    
bigcom290       "bigcom290"       "0"                    
bigcom292       "bigcom292"       "0"                    
bigcom294       "bigcom294"       "-0.147193362735099"   
bigcom295       "bigcom295"       "0"                    
bigcom296       "bigcom296"       "0"                    
bigcom297       "bigcom297"       "0"                    
bigcom302       "bigcom302"       "0"                    
bigcom303       "bigcom303"       "-0.472699715781407"   
bigcom307       "bigcom307"       "0"                    
bigcom311       "bigcom311"       "0"                    
bigcom313       "bigcom313"       "0"                    
bigcom318       "bigcom318"       "-0.165752895136128"   
bigcom326       "bigcom326"       "0"                    
bigcom332       "bigcom332"       "0"                    
bigcom340       "bigcom340"       "0"                    
bigcom341       "bigcom341"       "0"                    
bigcom345       "bigcom345"       "0"                    
bigcom347       "bigcom347"       "0"                    
bigcom360       "bigcom360"       "0"                    
bigcom365       "bigcom365"       "0"                    
bigcom366       "bigcom366"       "0"                    
bigcom370       "bigcom370"       "0"                    
bigcom387       "bigcom387"       "0"                    
bigcom390       "bigcom390"       "0"                    
bigcom398       "bigcom398"       "0"                    
bigcom408       "bigcom408"       "0"                    
bigcom417       "bigcom417"       "0"                    
bigcom419       "bigcom419"       "0"                    
bigcom424       "bigcom424"       "0"                    
bigcom441       "bigcom441"       "0"                    
bigcom445       "bigcom445"       "0"                    
bigcom468       "bigcom468"       "0"                    
spin_vertex     "spin_vertex"     "0.320777754590001"    
membership_s1   "membership_s1"   "0"                    
membership_s3   "membership_s3"   "-0.230541715989327"   
membership_s4   "membership_s4"   "-0.154034506556548"   
membership_s5   "membership_s5"   "0"                    
membership_s6   "membership_s6"   "0"                    
membership_s7   "membership_s7"   "0"                    
membership_s8   "membership_s8"   "-0.198380190657691"   
membership_s9   "membership_s9"   "-0.027718690852427"   
membership_s10  "membership_s10"  "-0.157125095536408"   
membership_s11  "membership_s11"  "-0.505320397353283"   
membership_s12  "membership_s12"  "0.646618194030674"    
membership_s13  "membership_s13"  "0"                    
membership_s14  "membership_s14"  "0"                    
membership_s16  "membership_s16"  "0.476547020988795"    
membership_s17  "membership_s17"  "0"                    
membership_s18  "membership_s18"  "-0.0710814631618142"  
membership_s19  "membership_s19"  "-0.296948740605937"   
membership_s20  "membership_s20"  "0.0431324934234129"   
membership_s21  "membership_s21"  "0.133507579104337"    
membership_s22  "membership_s22"  "0"                    
membership_s23  "membership_s23"  "-0.202115524580643"   
membership_s24  "membership_s24"  "0"                    
membership_s25  "membership_s25"  "0"                    
membership_s26  "membership_s26"  "-0.231968112216631"   
membership_s27  "membership_s27"  "0"                    
membership_s28  "membership_s28"  "-0.262190192442178"   
membership_s30  "membership_s30"  "0"                    
membership_s31  "membership_s31"  "-0.273341605821538"   
membership_s32  "membership_s32"  "-0.237015241692977"   
membership_s33  "membership_s33"  "-0.245585257623391"   
membership_s34  "membership_s34"  "0"                    
membership_s35  "membership_s35"  "0"                    
membership_s36  "membership_s36"  "0"                    
membership_s37  "membership_s37"  "-0.169615917405083"   
membership_s38  "membership_s38"  "-0.208713840907866"   
adhesion        "adhesion"        "0.000102922329573447" 
cohesion        "cohesion"        "-0.000205771656515109"
inner           "inner"           "0.000155204050296254" 
outer           "outer"           "0.000151847658412326" 
ioratio         "ioratio"         "0.979570938352835"    
comsize         "comsize"         "0.000216763203562718" 
[1] "All"
[1] 1
[1] 3.949922
[1] "Average GBM 10 CV AUC"
[1] 0.8503635
[[1]]
[1] 0.8197115

[[2]]
[1] 0.853211

[[3]]
[1] 0.8660714

[[4]]
[1] 0.859375

[[5]]
[1] 0.8534483

[1] "Average GBM 10 CV RMSE"
[1] 3.931398
[[1]]
[1] 3.973558

[[2]]
[1] 3.861721

[[3]]
[1] 3.893577

[[4]]
[1] 3.961918

[[5]]
[1] 3.966216

[1] "Average RF 10 CV AUC"
[1] 0.8372685
[[1]]
[1] 0.7932692

[[2]]
[1] 0.9036697

[[3]]
[1] 0.9196429

[[4]]
[1] 0.8772321

[[5]]
[1] 0.6925287

[1] "Average RF 10 CV RMSE"
[1] 0.1580947
[[1]]
[1] 0.1782744

[[2]]
[1] 0.1325601

[[3]]
[1] 0.1354636

[[4]]
[1] 0.1811492

[[5]]
[1] 0.1630263

[1] "Average GLM 10 CV AUC"
[1] 0.8949223
[[1]]
[1] 0.8173077

[[2]]
[1] 0.8899083

[[3]]
[1] 0.9598214

[[4]]
[1] 0.9196429

[[5]]
[1] 0.887931

[1] "Average GLM 10 CV RMSE"
[1] 4.66884
[[1]]
[1] 5.121072

[[2]]
[1] 4.366282

[[3]]
[1] 5.02283

[[4]]
[1] 4.453441

[[5]]
[1] 4.380574

[1] "Average 10 CV AUC"
[1] 0.8854398
[[1]]
[1] 0.8341346

[[2]]
[1] 0.8853211

[[3]]
[1] 0.9375

[[4]]
[1] 0.8995536

[[5]]
[1] 0.8706897

[1] "Average 10 CV RMSE"
[1] 2.841246
[[1]]
[1] 3.002479

[[2]]
[1] 2.727235

[[3]]
[1] 2.914125

[[4]]
[1] 2.790407

[[5]]
[1] 2.771986

[1] "average all"
[1] 2.811006
[1] 0.9977095
