# Supplementary material for: Distinctive Behaviors of Druggable Proteins in Cellular Networks
Source: PLoS Comput Biol. 2015 Dec 23;11(12):e1004597. doi: 10.1371/journal.pcbi.1004597 (PMC4689399; doi:10.1371/journal.pcbi.1004597)
Supplement: S1 File — (ZIP) [file pcbi.1004597.s004.zip › S1_File/y2h_binary.ppi.csv.Target_results_low_C.txt]

[[1]]
[1] "low_C"

[1] "Dataset: low_C Model GBM, run: 1 of 10 2015-06-08 10:23:50"
Iter   TrainDeviance   ValidDeviance   StepSize   Improve
     1        0.3168             nan     0.0100    0.0002
     2        0.3165             nan     0.0100    0.0002
     3        0.3161             nan     0.0100    0.0001
     4        0.3158             nan     0.0100    0.0002
     5        0.3155             nan     0.0100    0.0001
     6        0.3151             nan     0.0100    0.0002
     7        0.3148             nan     0.0100    0.0001
     8        0.3145             nan     0.0100    0.0002
     9        0.3141             nan     0.0100    0.0002
    10        0.3138             nan     0.0100    0.0002
    20        0.3105             nan     0.0100    0.0000
    40        0.3052             nan     0.0100   -0.0000
    60        0.3005             nan     0.0100    0.0000
    80        0.2962             nan     0.0100    0.0000
   100        0.2918             nan     0.0100    0.0000
   120        0.2880             nan     0.0100    0.0000
   140        0.2842             nan     0.0100   -0.0000
   160        0.2805             nan     0.0100    0.0001
   180        0.2770             nan     0.0100   -0.0000
   200        0.2740             nan     0.0100    0.0000
   220        0.2706             nan     0.0100    0.0001
   222        0.2702             nan     0.0100   -0.0001

[1] "GBM variable coefficients"
                            var    rel.inf
bet                         bet 7.08785226
V2                           V2 5.35684725
pagerank               pagerank 5.01316191
inner                     inner 4.60362530
outer                     outer 4.57222992
ratio2                   ratio2 3.00146086
ratio5                   ratio5 2.69176070
fourth                   fourth 2.35431678
V1                           V1 2.03112891
graph16                 graph16 1.94164120
adhesion               adhesion 1.92257348
orbit18                 orbit18 1.91420028
comsize                 comsize 1.89644076
fifth                     fifth 1.86529414
spin_vertex         spin_vertex 1.72390538
ratio4                   ratio4 1.55954312
graph23                 graph23 1.40746126
orbit38                 orbit38 1.38654245
graph3                   graph3 1.32670152
ioratio                 ioratio 1.31284365
graph4                   graph4 1.29382140
knn                         knn 1.29210104
graph12                 graph12 1.22448714
upto_sixth           upto_sixth 1.19301984
orbit17                 orbit17 1.15282333
ratio3                   ratio3 1.14044483
orbit35                 orbit35 1.08223985
orbit36                 orbit36 1.06296385
graph13                 graph13 1.06101419
orbit5                   orbit5 0.99524142
membership_s12   membership_s12 0.94658556
membership_s4     membership_s4 0.93641735
hubscore               hubscore 0.93386311
graph17                 graph17 0.92228542
graph21                 graph21 0.90584968
cohesion               cohesion 0.89160381
ratio6                   ratio6 0.88181357
graph10                 graph10 0.81552888
ratio1                   ratio1 0.81220244
orbit62                 orbit62 0.80555732
upto_fifth           upto_fifth 0.77132514
orbit4                   orbit4 0.76768997
orbit21                 orbit21 0.75826937
graph11                 graph11 0.74165240
close                     close 0.72437866
graph19                 graph19 0.70586333
graph15                 graph15 0.70133016
orbit28                 orbit28 0.68804416
graph1                   graph1 0.66280429
graph9                   graph9 0.62159660
constraint           constraint 0.61899027
graph6                   graph6 0.61286074
orbit16                 orbit16 0.60573304
orbit39                 orbit39 0.56445580
orbit20                 orbit20 0.56379737
walktrap_vertex walktrap_vertex 0.54920751
bigcom25               bigcom25 0.53529237
orbit45                 orbit45 0.52583642
orbit19                 orbit19 0.52379430
third                     third 0.50154875
orbit53                 orbit53 0.49548419
orbit27                 orbit27 0.49276400
bigcom18               bigcom18 0.49174698
graph14                 graph14 0.48019484
orbit9                   orbit9 0.45457359
graph25                 graph25 0.41462661
sixth                     sixth 0.40804095
orbit52                 orbit52 0.39269044
membership_s16   membership_s16 0.39159269
upto_third           upto_third 0.37877787
orbit15                 orbit15 0.36347746
graph20                 graph20 0.34530517
upto_fourth         upto_fourth 0.34331982
bigcom33               bigcom33 0.32969076
orbit24                 orbit24 0.30649270
orbit31                 orbit31 0.30495954
bigcom2                 bigcom2 0.29761599
orbit37                 orbit37 0.29058581
graph5                   graph5 0.28874242
coreness               coreness 0.24129448
membership_s38   membership_s38 0.22401185
orbit2                   orbit2 0.22040342
orbit29                 orbit29 0.21886948
second                   second 0.21502620
orbit51                 orbit51 0.20648659
graph0                   graph0 0.20341357
orbit30                 orbit30 0.17207499
orbit56                 orbit56 0.16925554
membership_s14   membership_s14 0.16719860
AP                           AP 0.16020288
orbit6                   orbit6 0.13975736
orbit49                 orbit49 0.13918258
membership_s3     membership_s3 0.13570201
orbit7                   orbit7 0.13134533
bigcom303             bigcom303 0.12525504
orbit22                 orbit22 0.11987535
orbit26                 orbit26 0.11978296
orbit33                 orbit33 0.11501944
bigcom57               bigcom57 0.11310943
bigcom13               bigcom13 0.08713236
orbit48                 orbit48 0.08629443
graph24                 graph24 0.08473550
orbit50                 orbit50 0.08168122
evcent                   evcent 0.07327539
graph18                 graph18 0.06819694
ecc                         ecc 0.06721867
orbit25                 orbit25 0.06679033
membership_s19   membership_s19 0.06447472
membership_s8     membership_s8 0.06199109
membership_s22   membership_s22 0.04745481
orbit57                 orbit57 0.04532213
membership_s10   membership_s10 0.04356933
selfinter             selfinter 0.04333262
orbit47                 orbit47 0.04218919
orbit12                 orbit12 0.04167722
orbit40                 orbit40 0.03729464
upto_second         upto_second 0.03633384
membership_s21   membership_s21 0.03241248
membership_s33   membership_s33 0.03063471
orbit64                 orbit64 0.03041783
orbit32                 orbit32 0.02936976
membership_s23   membership_s23 0.02567743
orbit41                 orbit41 0.01975760
bigcom318             bigcom318 0.01902202
bigcom9                 bigcom9 0.01584960
membership_s9     membership_s9 0.01547408
orbit10                 orbit10 0.01532839
bigcom43               bigcom43 0.01527691
graph2                   graph2 0.00000000
graph7                   graph7 0.00000000
graph8                   graph8 0.00000000
graph22                 graph22 0.00000000
graph26                 graph26 0.00000000
graph27                 graph27 0.00000000
graph28                 graph28 0.00000000
graph29                 graph29 0.00000000
orbit0                   orbit0 0.00000000
orbit1                   orbit1 0.00000000
orbit3                   orbit3 0.00000000
orbit8                   orbit8 0.00000000
orbit11                 orbit11 0.00000000
orbit13                 orbit13 0.00000000
orbit14                 orbit14 0.00000000
orbit23                 orbit23 0.00000000
orbit34                 orbit34 0.00000000
orbit42                 orbit42 0.00000000
orbit43                 orbit43 0.00000000
orbit44                 orbit44 0.00000000
orbit46                 orbit46 0.00000000
orbit54                 orbit54 0.00000000
orbit55                 orbit55 0.00000000
orbit58                 orbit58 0.00000000
orbit59                 orbit59 0.00000000
orbit60                 orbit60 0.00000000
orbit61                 orbit61 0.00000000
orbit63                 orbit63 0.00000000
orbit65                 orbit65 0.00000000
orbit66                 orbit66 0.00000000
orbit67                 orbit67 0.00000000
orbit68                 orbit68 0.00000000
orbit69                 orbit69 0.00000000
orbit70                 orbit70 0.00000000
orbit71                 orbit71 0.00000000
orbit72                 orbit72 0.00000000
eccrad                   eccrad 0.00000000
trans                     trans 0.00000000
first                     first 0.00000000
bigcom1                 bigcom1 0.00000000
bigcom3                 bigcom3 0.00000000
bigcom4                 bigcom4 0.00000000
bigcom5                 bigcom5 0.00000000
bigcom6                 bigcom6 0.00000000
bigcom8                 bigcom8 0.00000000
bigcom10               bigcom10 0.00000000
bigcom11               bigcom11 0.00000000
bigcom12               bigcom12 0.00000000
bigcom14               bigcom14 0.00000000
bigcom15               bigcom15 0.00000000
bigcom16               bigcom16 0.00000000
bigcom17               bigcom17 0.00000000
bigcom21               bigcom21 0.00000000
bigcom22               bigcom22 0.00000000
bigcom23               bigcom23 0.00000000
bigcom24               bigcom24 0.00000000
bigcom26               bigcom26 0.00000000
bigcom27               bigcom27 0.00000000
bigcom29               bigcom29 0.00000000
bigcom31               bigcom31 0.00000000
bigcom34               bigcom34 0.00000000
bigcom35               bigcom35 0.00000000
bigcom36               bigcom36 0.00000000
bigcom39               bigcom39 0.00000000
bigcom40               bigcom40 0.00000000
bigcom46               bigcom46 0.00000000
bigcom48               bigcom48 0.00000000
bigcom49               bigcom49 0.00000000
bigcom50               bigcom50 0.00000000
bigcom52               bigcom52 0.00000000
bigcom54               bigcom54 0.00000000
bigcom56               bigcom56 0.00000000
bigcom58               bigcom58 0.00000000
bigcom62               bigcom62 0.00000000
bigcom63               bigcom63 0.00000000
bigcom64               bigcom64 0.00000000
bigcom65               bigcom65 0.00000000
bigcom66               bigcom66 0.00000000
bigcom68               bigcom68 0.00000000
bigcom69               bigcom69 0.00000000
bigcom70               bigcom70 0.00000000
bigcom71               bigcom71 0.00000000
bigcom72               bigcom72 0.00000000
bigcom77               bigcom77 0.00000000
bigcom79               bigcom79 0.00000000
bigcom80               bigcom80 0.00000000
bigcom82               bigcom82 0.00000000
bigcom83               bigcom83 0.00000000
bigcom86               bigcom86 0.00000000
bigcom87               bigcom87 0.00000000
bigcom88               bigcom88 0.00000000
bigcom90               bigcom90 0.00000000
bigcom92               bigcom92 0.00000000
bigcom94               bigcom94 0.00000000
bigcom96               bigcom96 0.00000000
bigcom98               bigcom98 0.00000000
bigcom99               bigcom99 0.00000000
bigcom100             bigcom100 0.00000000
bigcom102             bigcom102 0.00000000
bigcom103             bigcom103 0.00000000
bigcom104             bigcom104 0.00000000
bigcom107             bigcom107 0.00000000
bigcom108             bigcom108 0.00000000
bigcom109             bigcom109 0.00000000
bigcom110             bigcom110 0.00000000
bigcom125             bigcom125 0.00000000
bigcom133             bigcom133 0.00000000
bigcom141             bigcom141 0.00000000
bigcom142             bigcom142 0.00000000
bigcom143             bigcom143 0.00000000
bigcom145             bigcom145 0.00000000
bigcom158             bigcom158 0.00000000
bigcom162             bigcom162 0.00000000
bigcom177             bigcom177 0.00000000
bigcom194             bigcom194 0.00000000
bigcom208             bigcom208 0.00000000
bigcom220             bigcom220 0.00000000
bigcom227             bigcom227 0.00000000
bigcom229             bigcom229 0.00000000
bigcom247             bigcom247 0.00000000
bigcom252             bigcom252 0.00000000
bigcom255             bigcom255 0.00000000
bigcom258             bigcom258 0.00000000
bigcom266             bigcom266 0.00000000
bigcom269             bigcom269 0.00000000
bigcom273             bigcom273 0.00000000
bigcom274             bigcom274 0.00000000
bigcom276             bigcom276 0.00000000
bigcom284             bigcom284 0.00000000
bigcom290             bigcom290 0.00000000
bigcom292             bigcom292 0.00000000
bigcom294             bigcom294 0.00000000
bigcom295             bigcom295 0.00000000
bigcom296             bigcom296 0.00000000
bigcom297             bigcom297 0.00000000
bigcom302             bigcom302 0.00000000
bigcom307             bigcom307 0.00000000
bigcom311             bigcom311 0.00000000
bigcom313             bigcom313 0.00000000
bigcom326             bigcom326 0.00000000
bigcom332             bigcom332 0.00000000
bigcom340             bigcom340 0.00000000
bigcom341             bigcom341 0.00000000
bigcom345             bigcom345 0.00000000
bigcom347             bigcom347 0.00000000
bigcom360             bigcom360 0.00000000
bigcom365             bigcom365 0.00000000
bigcom366             bigcom366 0.00000000
bigcom370             bigcom370 0.00000000
bigcom387             bigcom387 0.00000000
bigcom390             bigcom390 0.00000000
bigcom398             bigcom398 0.00000000
bigcom408             bigcom408 0.00000000
bigcom417             bigcom417 0.00000000
bigcom419             bigcom419 0.00000000
bigcom424             bigcom424 0.00000000
bigcom441             bigcom441 0.00000000
bigcom445             bigcom445 0.00000000
bigcom468             bigcom468 0.00000000
membership_s1     membership_s1 0.00000000
membership_s5     membership_s5 0.00000000
membership_s6     membership_s6 0.00000000
membership_s7     membership_s7 0.00000000
membership_s11   membership_s11 0.00000000
membership_s13   membership_s13 0.00000000
membership_s17   membership_s17 0.00000000
membership_s18   membership_s18 0.00000000
membership_s20   membership_s20 0.00000000
membership_s24   membership_s24 0.00000000
membership_s25   membership_s25 0.00000000
membership_s26   membership_s26 0.00000000
membership_s27   membership_s27 0.00000000
membership_s28   membership_s28 0.00000000
membership_s30   membership_s30 0.00000000
membership_s31   membership_s31 0.00000000
membership_s32   membership_s32 0.00000000
membership_s34   membership_s34 0.00000000
membership_s35   membership_s35 0.00000000
membership_s36   membership_s36 0.00000000
membership_s37   membership_s37 0.00000000
[1] "Dataset: low_C Model RF, run: 1 of 10 2015-06-08 10:25:23"
     |      Out-of-bag   |
Tree |      MSE  %Var(y) |
   1 |  0.05107   203.14 |
   2 |  0.04573   181.90 |
   3 |  0.04284   170.41 |
   4 |  0.04147   164.97 |
   5 |  0.04035   160.52 |
   6 |  0.03829   152.32 |
   7 |  0.03742   148.84 |
   8 |  0.03576   142.24 |
   9 |  0.03436   136.67 |
  10 |  0.03372   134.15 |
  11 |  0.03309   131.64 |
  12 |  0.03206   127.54 |
  13 |  0.03205   127.49 |
  14 |  0.03144   125.06 |
  15 |  0.03107   123.59 |
  16 |  0.03056   121.55 |
  17 |  0.03039   120.88 |
  18 |  0.02996   119.16 |
  19 |  0.02957   117.64 |
  20 |  0.02928   116.48 |
  21 |  0.02919   116.12 |
  22 |  0.02901   115.39 |
  23 |  0.02887   114.83 |
  24 |  0.02866   114.01 |
  25 |  0.02858   113.68 |
  26 |  0.02848   113.31 |
  27 |   0.0284   112.98 |
  28 |  0.02833   112.68 |
  29 |  0.02828   112.48 |
  30 |  0.02817   112.07 |
  31 |  0.02808   111.68 |
  32 |  0.02804   111.53 |
  33 |  0.02802   111.47 |
  34 |  0.02807   111.65 |
  35 |  0.02809   111.74 |
  36 |  0.02802   111.47 |
  37 |  0.02799   111.34 |
  38 |  0.02799   111.34 |
  39 |  0.02794   111.13 |
  40 |  0.02796   111.22 |
  41 |  0.02793   111.11 |
  42 |  0.02788   110.90 |
  43 |   0.0278   110.57 |
  44 |  0.02766   110.03 |
  45 |  0.02757   109.67 |
  46 |  0.02755   109.61 |
  47 |  0.02753   109.52 |
  48 |  0.02748   109.31 |
  49 |  0.02742   109.08 |
  50 |  0.02742   109.08 |
  51 |   0.0274   108.99 |
  52 |  0.02736   108.84 |
  53 |  0.02734   108.77 |
  54 |  0.02731   108.63 |
  55 |  0.02727   108.49 |
  56 |  0.02727   108.46 |
  57 |  0.02725   108.38 |
  58 |  0.02724   108.36 |
  59 |  0.02729   108.56 |
  60 |  0.02728   108.52 |
  61 |  0.02728   108.53 |
  62 |  0.02727   108.47 |
  63 |  0.02727   108.48 |
  64 |  0.02726   108.43 |
  65 |  0.02726   108.44 |
  66 |  0.02724   108.34 |
  67 |  0.02724   108.34 |
  68 |  0.02723   108.32 |
  69 |  0.02722   108.28 |
  70 |  0.02724   108.37 |
  71 |  0.02721   108.25 |
  72 |  0.02721   108.25 |
  73 |  0.02718   108.11 |
  74 |  0.02717   108.07 |
  75 |  0.02713   107.92 |
  76 |  0.02712   107.88 |
  77 |  0.02713   107.91 |
  78 |  0.02711   107.85 |
  79 |  0.02709   107.74 |
  80 |  0.02705   107.60 |
  81 |  0.02706   107.66 |
  82 |  0.02707   107.66 |
  83 |  0.02708   107.73 |
  84 |  0.02708   107.70 |
  85 |  0.02709   107.77 |
  86 |  0.02708   107.74 |
  87 |   0.0271   107.81 |
  88 |  0.02712   107.89 |
  89 |  0.02712   107.87 |
  90 |  0.02711   107.83 |
  91 |  0.02712   107.88 |
  92 |  0.02711   107.86 |
  93 |  0.02708   107.71 |
  94 |  0.02709   107.76 |
  95 |  0.02709   107.78 |
  96 |  0.02709   107.77 |
  97 |  0.02708   107.73 |
  98 |   0.0271   107.81 |
  99 |  0.02708   107.74 |
 100 |  0.02708   107.73 |
[1] "Random Forest variable coefficients"
                      %IncMSE IncNodePurity
graph5           4.494269e-04  3.568785e-01
graph6           2.205646e-03  7.313952e-01
graph7           3.871828e-05  2.830134e-02
graph8           4.283475e-06  3.544766e-02
graph9           5.126980e-03  9.827679e-01
graph10          5.322839e-03  8.856915e-01
graph11          6.890603e-03  1.098442e+00
graph12          3.337030e-03  1.105851e+00
graph13          5.992104e-03  1.179512e+00
graph14          3.461483e-03  9.027600e-01
graph15          3.192215e-03  9.706433e-01
graph16          8.356773e-03  1.958038e+00
graph17          1.971806e-03  8.271244e-01
graph18          5.157109e-05  1.436019e-01
graph19          3.556802e-03  9.911007e-01
graph20          4.469639e-04  4.961485e-01
graph21          1.188536e-03  6.831325e-01
graph22          1.633816e-05  5.252124e-02
graph23          1.211712e-03  6.253144e-01
graph24          8.104652e-05  6.314154e-02
graph25          1.378345e-04  3.175368e-01
graph26          5.263795e-06  2.872305e-02
graph27          2.213033e-06  2.263538e-02
graph28          3.249979e-06  1.131073e-02
graph29          0.000000e+00  0.000000e+00
orbit0           2.493693e-04  1.991354e-01
orbit1           2.059357e-03  5.222990e-01
orbit2           1.100848e-03  2.820407e-01
orbit3          -3.450047e-06  6.851623e-02
orbit4           1.860641e-03  1.092956e+00
orbit5           1.659851e-02  1.191000e+00
orbit6           4.947244e-03  8.624242e-01
orbit7           6.127395e-04  7.932337e-02
orbit8           4.687162e-04  3.315076e-01
orbit9           1.264732e-03  8.320436e-01
orbit10          8.026619e-05  9.742088e-02
orbit11         -1.004658e-07  1.485364e-01
orbit12          3.216078e-05  7.116843e-02
orbit13          1.084743e-05  4.554213e-02
orbit14          0.000000e+00  1.752083e-02
orbit15          3.572847e-03  8.787755e-01
orbit16          4.653793e-03  9.622438e-01
orbit17          5.957034e-03  1.323997e+00
orbit18          7.052820e-03  2.025071e+00
orbit19          4.780473e-03  1.102350e+00
orbit20          8.877967e-03  6.869844e-01
orbit21          5.449106e-03  1.017005e+00
orbit22          6.047660e-03  1.110833e+00
orbit23          1.826938e-04  6.440155e-02
orbit24          4.699934e-03  1.234552e+00
orbit25          1.540567e-04  1.635769e-01
orbit26          4.054997e-04  2.281746e-01
orbit27          3.596076e-03  9.934390e-01
orbit28          5.256981e-03  1.063579e+00
orbit29          2.905654e-04  2.194206e-01
orbit30          1.261633e-04  4.353961e-01
orbit31          3.639516e-03  1.053822e+00
orbit32          2.526081e-05  1.042288e-01
orbit33          1.091817e-04  9.971318e-02
orbit34          2.844786e-03  1.030510e+00
orbit35          6.543381e-03  1.691259e+00
orbit36          2.282243e-03  8.478059e-01
orbit37          2.543575e-03  7.358800e-01
orbit38          1.595676e-03  6.746899e-01
orbit39          3.951223e-03  1.057299e+00
orbit40          7.890516e-05  1.087662e-01
orbit41          5.661848e-05  7.451125e-02
orbit42         -2.175355e-06  9.996176e-03
orbit43          1.314203e-04  1.013292e-01
orbit44          0.000000e+00  0.000000e+00
orbit45          2.676998e-03  1.291903e+00
orbit46          9.576749e-05  1.173925e-01
orbit47          8.282608e-05  2.789489e-01
orbit48          8.802817e-06  1.768969e-02
orbit49          4.857449e-04  3.837509e-01
orbit50          6.897889e-05  8.582356e-03
orbit51          6.693039e-04  5.622032e-01
orbit52          4.579988e-04  2.586170e-01
orbit53          2.572345e-04  2.902792e-01
orbit54          5.114442e-06  2.857540e-02
orbit55          0.000000e+00  0.000000e+00
orbit56          2.323187e-03  9.611854e-01
orbit57          1.273292e-04  6.866148e-02
orbit58          0.000000e+00  1.136244e-18
orbit59          6.810752e-05  8.335765e-02
orbit60          4.436121e-08  1.247690e-02
orbit61         -6.807865e-06  1.195000e-01
orbit62          3.612884e-04  4.871903e-01
orbit63          1.465187e-05  3.250294e-02
orbit64          3.378034e-05  5.738344e-02
orbit65          1.168029e-05  6.334825e-02
orbit66          1.957215e-05  1.066379e-02
orbit67          0.000000e+00  4.336809e-20
orbit68          1.308330e-05  8.439431e-03
orbit69          0.000000e+00  5.551115e-19
orbit70          0.000000e+00  0.000000e+00
orbit71          0.000000e+00  2.750638e-02
orbit72          0.000000e+00  0.000000e+00
AP               6.317035e-05  1.989747e-01
bet              1.957422e-02  5.256463e+00
ecc              1.181002e-04  2.306297e-01
eccrad           7.526532e-05  2.247132e-01
close            3.202301e-03  6.411695e-01
constraint       3.390090e-03  5.238336e-01
coreness         6.785211e-04  2.440276e-01
knn              8.542417e-03  1.590700e+00
hubscore         3.815522e-03  1.043278e+00
pagerank         1.114103e-02  3.591151e+00
trans            3.966762e-05  6.828427e-02
first            3.690265e-04  1.833193e-01
second           5.048713e-03  8.024784e-01
third            4.840851e-03  7.494015e-01
fourth           3.585385e-03  2.294852e+00
fifth            3.262334e-03  1.514265e+00
sixth            6.090219e-03  1.267301e+00
selfinter       -8.223140e-06  2.124160e-01
V1               3.280051e-03  2.513717e+00
V2               3.570468e-03  4.241387e+00
evcent           4.525071e-03  1.176051e+00
upto_second      6.579437e-03  9.957850e-01
upto_third       3.595352e-03  7.508221e-01
upto_fourth      3.099584e-03  9.151547e-01
upto_fifth       5.285724e-03  1.168368e+00
upto_sixth       8.596645e-03  1.373007e+00
ratio1           5.042146e-03  1.129719e+00
ratio2           5.725987e-03  3.004092e+00
ratio3           5.108244e-03  1.984433e+00
ratio4           4.242342e-03  1.734086e+00
ratio5           6.505650e-03  3.471843e+00
ratio6           6.334958e-03  1.716352e+00
walktrap_vertex  1.859789e-03  9.688588e-01
bigcom1          2.679459e-04  2.522589e-01
bigcom2          4.639264e-04  2.920745e-01
bigcom3          2.560717e-04  2.349607e-01
bigcom4          7.251164e-06  1.583307e-01
bigcom5          0.000000e+00  5.551115e-19
bigcom6          0.000000e+00  1.734723e-20
bigcom8          0.000000e+00  0.000000e+00
bigcom9          5.362456e-05  2.357547e-01
bigcom10         1.644394e-04  1.837898e-01
bigcom11         0.000000e+00  0.000000e+00
bigcom12         0.000000e+00  0.000000e+00
bigcom13        -4.588410e-05  2.971200e-01
bigcom14         0.000000e+00  7.632783e-19
bigcom15         0.000000e+00  3.469447e-20
bigcom16         0.000000e+00  2.775558e-18
bigcom17         0.000000e+00  5.551115e-19
bigcom18         1.534424e-04  6.567706e-01
bigcom21         0.000000e+00  0.000000e+00
bigcom22        -3.461720e-05  5.353076e-01
bigcom23         0.000000e+00  1.110223e-18
bigcom24         0.000000e+00  0.000000e+00
bigcom25         2.152869e-05  5.238191e-01
bigcom26         0.000000e+00  1.734723e-20
bigcom27         0.000000e+00  0.000000e+00
bigcom29         0.000000e+00  0.000000e+00
bigcom31         0.000000e+00  6.938894e-20
bigcom33         5.908475e-04  8.945800e-01
bigcom34         4.418701e-05  6.031483e-02
bigcom35         0.000000e+00  0.000000e+00
bigcom36        -3.001494e-05  5.564236e-01
bigcom39         0.000000e+00  1.110223e-18
bigcom40         0.000000e+00  5.551115e-19
bigcom43         1.029957e-04  2.193549e-01
bigcom46        -1.540277e-05  3.491747e-01
bigcom48         0.000000e+00  0.000000e+00
bigcom49         0.000000e+00  0.000000e+00
bigcom50        -3.636370e-05  3.851809e-01
bigcom52         0.000000e+00  5.551115e-19
bigcom54         0.000000e+00  0.000000e+00
bigcom56         0.000000e+00  5.551115e-19
bigcom57         1.825763e-04  2.385556e-01
bigcom58        -4.162811e-05  4.189806e-01
bigcom62         0.000000e+00  1.110223e-18
bigcom63         0.000000e+00  5.551115e-19
bigcom64         0.000000e+00  0.000000e+00
bigcom65         0.000000e+00  5.551115e-19
bigcom66         0.000000e+00  0.000000e+00
bigcom68        -3.881721e-05  2.899470e-01
bigcom69         0.000000e+00  5.551115e-19
bigcom70         0.000000e+00  0.000000e+00
bigcom71         0.000000e+00  5.724587e-19
bigcom72         0.000000e+00  0.000000e+00
bigcom77         0.000000e+00  5.551115e-19
bigcom79         0.000000e+00  6.938894e-20
bigcom80         0.000000e+00  5.551115e-19
bigcom82         0.000000e+00  8.673617e-20
bigcom83         0.000000e+00  5.551115e-19
bigcom86         0.000000e+00  5.551115e-19
bigcom87        -2.491001e-05  7.272245e-01
bigcom88         0.000000e+00  0.000000e+00
bigcom90         0.000000e+00  0.000000e+00
bigcom92         0.000000e+00  6.245005e-19
bigcom94        -1.911191e-05  1.724042e-01
bigcom96         0.000000e+00  0.000000e+00
bigcom98         0.000000e+00  0.000000e+00
bigcom99         4.286207e-05  5.440085e-01
bigcom100        0.000000e+00  0.000000e+00
bigcom102        0.000000e+00  5.551115e-19
bigcom103        0.000000e+00  0.000000e+00
bigcom104        0.000000e+00  0.000000e+00
bigcom107        0.000000e+00  0.000000e+00
bigcom108        0.000000e+00  0.000000e+00
bigcom109        0.000000e+00  5.551115e-19
bigcom110        0.000000e+00  0.000000e+00
bigcom125        0.000000e+00  6.938894e-20
bigcom133        0.000000e+00  0.000000e+00
bigcom141        0.000000e+00  0.000000e+00
bigcom142        0.000000e+00  5.551115e-19
bigcom143        0.000000e+00  5.551115e-19
bigcom145        0.000000e+00  0.000000e+00
bigcom158        0.000000e+00  0.000000e+00
bigcom162        0.000000e+00  5.551115e-19
bigcom177        0.000000e+00  0.000000e+00
bigcom194        0.000000e+00  0.000000e+00
bigcom208        0.000000e+00  1.110223e-18
bigcom220        0.000000e+00  0.000000e+00
bigcom227        0.000000e+00  5.551115e-19
bigcom229        0.000000e+00  0.000000e+00
bigcom247        0.000000e+00  0.000000e+00
bigcom252        0.000000e+00  0.000000e+00
bigcom255        0.000000e+00  0.000000e+00
bigcom258        0.000000e+00  0.000000e+00
bigcom266        0.000000e+00  0.000000e+00
bigcom269        0.000000e+00  0.000000e+00
bigcom273        0.000000e+00  5.551115e-19
bigcom274        0.000000e+00  0.000000e+00
bigcom276        0.000000e+00  1.110223e-18
bigcom284        0.000000e+00  0.000000e+00
bigcom290        0.000000e+00  5.551115e-19
bigcom292        0.000000e+00  0.000000e+00
bigcom294        0.000000e+00  0.000000e+00
bigcom295        0.000000e+00  0.000000e+00
bigcom296        0.000000e+00  0.000000e+00
bigcom297       -3.360286e-05  2.143245e-01
bigcom302        0.000000e+00  0.000000e+00
bigcom303       -1.831669e-06  9.641571e-02
bigcom307       -2.532623e-05  4.348909e-01
bigcom311        0.000000e+00  0.000000e+00
bigcom313        0.000000e+00  0.000000e+00
bigcom318       -1.978996e-05  1.056391e-01
bigcom326        0.000000e+00  0.000000e+00
bigcom332        0.000000e+00  0.000000e+00
bigcom340        0.000000e+00  0.000000e+00
bigcom341        0.000000e+00  5.551115e-19
bigcom345        0.000000e+00  0.000000e+00
bigcom347        0.000000e+00  5.551115e-19
bigcom360        0.000000e+00  3.469447e-20
bigcom365        0.000000e+00  0.000000e+00
bigcom366        0.000000e+00  0.000000e+00
bigcom370        0.000000e+00  0.000000e+00
bigcom387        0.000000e+00  5.551115e-19
bigcom390       -1.898264e-05  4.663554e-01
bigcom398        0.000000e+00  5.551115e-19
bigcom408        0.000000e+00  0.000000e+00
bigcom417        0.000000e+00  0.000000e+00
bigcom419       -4.721781e-05  5.356444e-01
bigcom424        0.000000e+00  5.551115e-19
bigcom441        0.000000e+00  0.000000e+00
bigcom445        0.000000e+00  0.000000e+00
bigcom468        0.000000e+00  0.000000e+00
spin_vertex      5.872995e-04  1.284829e+00
membership_s1    0.000000e+00  0.000000e+00
membership_s3    1.793825e-04  4.373930e-01
membership_s4   -2.284935e-05  6.163764e-01
membership_s5    0.000000e+00  5.551115e-19
membership_s6    0.000000e+00  0.000000e+00
membership_s7   -2.618051e-05  8.726797e-02
membership_s8   -4.903575e-06  2.271374e-01
membership_s9   -3.973546e-05  2.304204e-01
membership_s10   5.949825e-05  2.202056e-01
membership_s11  -2.572241e-06  9.713339e-02
membership_s12   5.437957e-04  7.239985e-01
membership_s13  -1.097267e-06  1.032203e-01
membership_s14  -9.818091e-06  2.038949e-01
membership_s16   5.382483e-05  5.917980e-01
membership_s17  -7.479256e-06  3.034060e-02
membership_s18   0.000000e+00  0.000000e+00
membership_s19   3.644837e-05  1.234142e-01
membership_s20   1.297582e-05  2.361685e-04
membership_s21   6.798553e-05  3.433811e-01
membership_s22  -5.641494e-05  3.309886e-01
membership_s23   9.527786e-05  9.836845e-02
membership_s24   1.858489e-05  3.362079e-02
membership_s25   0.000000e+00  0.000000e+00
membership_s26  -4.303811e-05  1.830248e-01
membership_s27   0.000000e+00  0.000000e+00
membership_s28   0.000000e+00  0.000000e+00
membership_s30   0.000000e+00  5.551115e-19
membership_s31  -1.857416e-05  5.910287e-02
membership_s32   3.223819e-05  1.331894e-01
membership_s33   1.266999e-04  2.753976e-01
membership_s34   0.000000e+00  0.000000e+00
membership_s35   0.000000e+00  5.551115e-19
membership_s36   0.000000e+00  0.000000e+00
membership_s37  -5.618591e-05  1.867214e-01
membership_s38   4.908593e-04  3.714154e-01
adhesion         8.483321e-03  2.234218e+00
cohesion         1.122937e-02  1.953151e+00
inner            2.359388e-03  3.065745e+00
outer            6.858610e-03  4.588069e+00
ioratio          6.086197e-03  1.841846e+00
comsize          2.813809e-03  3.259147e+00
[1] "Dataset: low_C Model GLM, run: 1 of 10 2015-06-08 10:28:13"
[1] "glmnet variable coefficients"
                         [,1]          [,2]
(Intercept)     -3.631027e+00 -6.808462e+00
graph0           8.608172e-39  2.594434e-02
graph1           1.408724e-41 -1.039434e-04
graph2           1.240105e-39 -1.780956e-02
graph3           1.200544e-42  3.734457e-06
graph4          -1.165185e-44  9.514195e-07
graph5          -4.091154e-41 -8.878184e-04
graph6          -6.768219e-42  5.037151e-05
graph7          -7.103095e-41 -2.634022e-04
graph8          -1.155355e-40  4.951327e-02
graph9           1.001906e-44 -5.566192e-08
graph10          2.654158e-45  5.143751e-08
graph11         -7.732990e-46  2.004823e-08
graph12         -9.442473e-44  8.936717e-07
graph13          4.154842e-43 -7.633886e-06
graph14         -7.335316e-44 -4.123225e-07
graph15          1.100305e-41  1.680480e-04
graph16         -1.373466e-43 -1.005808e-06
graph17         -4.449038e-43 -3.725159e-06
graph18         -2.082796e-41 -5.818126e-04
graph19         -4.060045e-42 -3.676455e-05
graph20         -1.714104e-42  6.079355e-06
graph21         -1.410082e-41  6.126645e-05
graph22         -1.719378e-42 -4.653400e-06
graph23         -1.581406e-41 -1.263314e-04
graph24         -2.133570e-41 -8.312981e-05
graph25         -5.265793e-41  2.258695e-04
graph26         -3.647791e-41 -3.241455e-05
graph27         -1.604212e-40  7.620410e-04
graph28         -2.038690e-40 -2.767543e-03
graph29         -1.661122e-38 -4.036617e-01
orbit0           8.608172e-39  2.587856e-02
orbit1           1.231483e-41 -1.101959e-04
orbit2           3.848914e-39  7.172541e-03
orbit3           1.240105e-39 -1.745584e-02
orbit4           1.209560e-42  4.661849e-06
orbit5           1.455721e-41  2.084167e-07
orbit6          -1.183524e-44  9.429521e-07
orbit7           3.711095e-39  3.547917e-03
orbit8          -4.091154e-41 -8.838279e-04
orbit9          -1.292639e-41 -2.886517e-06
orbit10          7.819679e-42  4.025876e-04
orbit11          5.105392e-39  6.222599e-04
orbit12         -7.222190e-41 -2.589176e-04
orbit13          1.314782e-39 -3.073281e-02
orbit14         -1.155355e-40  4.990687e-02
orbit15          8.512240e-45 -9.919174e-10
orbit16          8.619605e-43 -3.226177e-06
orbit17          3.699030e-44 -2.384468e-06
orbit18          4.031982e-44  5.673946e-08
orbit19          1.527832e-45  7.503925e-08
orbit20          9.790354e-44 -7.963507e-08
orbit21          1.377565e-41  3.493164e-05
orbit22         -7.733119e-46  2.005992e-08
orbit23          6.632598e-39  7.255930e-03
orbit24         -1.154038e-43  1.242014e-06
orbit25         -7.583458e-44 -2.068856e-06
orbit26          2.124018e-41 -5.592111e-05
orbit27          5.634053e-43 -2.726066e-05
orbit28          3.191679e-42 -7.456360e-05
orbit29          6.768043e-43  1.395869e-05
orbit30          1.406895e-41 -6.600932e-05
orbit31         -8.833092e-44 -4.441362e-07
orbit32         -3.242198e-44 -1.264462e-06
orbit33          1.188885e-38  9.710857e-02
orbit34          1.100305e-41  1.725360e-04
orbit35         -2.869848e-43 -4.790202e-06
orbit36         -1.505097e-42 -2.321623e-05
orbit37         -1.707296e-43  4.003323e-06
orbit38          2.984553e-41  1.012630e-03
orbit39         -9.849387e-43 -1.285899e-05
orbit40         -3.563698e-43  1.575236e-06
orbit41          5.135348e-42 -1.584663e-04
orbit42          2.078904e-39  6.744025e-02
orbit43         -2.081647e-41 -5.812798e-04
orbit44         -2.609954e-38 -8.710196e-01
orbit45         -6.303969e-42 -5.817185e-05
orbit46         -4.613887e-42 -2.836398e-05
orbit47         -9.509268e-42  4.269125e-04
orbit48         -1.991280e-41 -1.160641e-03
orbit49         -1.722780e-42  6.527376e-06
orbit50         -1.268084e-40 -3.255061e-03
orbit51         -2.251412e-41 -1.071697e-04
orbit52          5.283080e-42  1.328980e-03
orbit53         -1.074751e-40 -2.862727e-04
orbit54         -1.719306e-42 -4.647410e-06
orbit55         -1.865066e-38 -5.294102e-01
orbit56         -1.697331e-41 -1.549883e-04
orbit57          1.650645e-41  1.719523e-03
orbit58         -2.884375e-39 -2.928451e-01
orbit59         -2.408931e-41 -1.158201e-04
orbit60         -8.059624e-41  1.164299e-03
orbit61          4.629167e-38  7.663050e-01
orbit62         -5.873516e-41  5.768102e-04
orbit63         -3.629073e-40 -7.321174e-03
orbit64         -1.669475e-40 -1.189354e-03
orbit65         -4.656573e-41 -9.270077e-05
orbit66         -7.073938e-41  1.014453e-03
orbit67          1.563787e-38  1.233736e-01
orbit68         -1.601745e-40  7.596244e-04
orbit69         -2.607444e-38 -3.759273e-01
orbit70         -2.098105e-40 -2.866515e-03
orbit71          3.801450e-39  6.159703e-02
orbit72         -1.661122e-38 -4.052014e-01
AP               3.360960e-38  2.165842e-01
bet              2.420555e-42  2.255008e-06
ecc             -4.448154e-39  1.726518e-02
eccrad          -3.113708e-38  1.205013e-01
close            2.939210e-37  1.256745e+00
constraint      -3.445258e-38 -2.144411e-01
coreness         7.087187e-39 -9.762625e-03
knn             -5.329632e-41  9.685604e-05
hubscore        -2.355474e-37 -1.292109e+00
pagerank        -6.135720e-38 -1.099434e+00
trans           -1.347829e-38 -3.130826e-01
first            8.608172e-39  2.580340e-02
second           1.978224e-41 -1.104161e-04
third            6.606249e-42  3.408542e-05
fourth           3.254435e-42  5.895553e-06
fifth           -3.062180e-42 -7.144443e-06
sixth           -5.202110e-42 -1.863128e-05
selfinter        6.907832e-39  1.842871e-02
V1              -5.171575e-38  8.383433e-01
V2               1.998931e-39 -2.355811e-01
evcent          -2.366708e-37 -1.403899e+00
upto_second      2.079505e-41 -1.051774e-04
upto_third       5.656891e-42  2.681555e-05
upto_fourth      2.464652e-42  7.420946e-06
upto_fifth       3.927048e-42  1.580849e-05
upto_sixth       5.701580e-42  3.380120e-05
ratio1          -5.191791e-41  2.559633e-04
ratio2           2.823422e-41  1.096947e-03
ratio3          -6.832048e-40  2.143584e-03
ratio4          -1.024132e-39 -4.041044e-04
ratio5          -2.288659e-39 -1.797972e-02
ratio6          -6.228975e-42 -1.545833e-05
walktrap_vertex -7.888534e-39 -8.572824e-02
bigcom1         -1.853294e-38 -1.294659e-01
bigcom2          1.052452e-38  8.248151e-02
bigcom3         -1.328212e-38 -1.341617e-01
bigcom4         -6.773904e-39 -1.390809e-01
bigcom5         -2.611212e-38 -7.031101e-01
bigcom6         -2.618359e-38 -5.151342e-01
bigcom8         -2.643900e-38 -4.819833e-01
bigcom9          3.662735e-39  3.468356e-01
bigcom10        -1.237386e-38 -6.734271e-02
bigcom11        -2.609536e-38 -5.717469e-01
bigcom12        -2.617516e-38 -3.324383e-01
bigcom13         3.362650e-38  1.841440e-01
bigcom14        -2.609536e-38 -4.290473e-01
bigcom15        -2.608698e-38 -6.233619e-01
bigcom16        -2.610373e-38 -5.943741e-01
bigcom17        -2.611212e-38 -5.601948e-01
bigcom18         4.639633e-38  5.001626e-01
bigcom21        -2.609117e-38 -5.453627e-01
bigcom22         2.266045e-37  1.429946e+00
bigcom23        -2.626817e-38 -4.956974e-01
bigcom24        -2.610373e-38 -6.936722e-01
bigcom25         7.204360e-38  5.996055e-01
bigcom26        -2.609954e-38 -4.598610e-01
bigcom27        -2.610373e-38 -6.473356e-01
bigcom29        -2.612470e-38 -4.542317e-01
bigcom31        -2.613310e-38 -6.255353e-01
bigcom33         2.123748e-38  2.326158e-01
bigcom34        -8.967563e-39 -2.201648e-01
bigcom35        -2.609117e-38 -3.963675e-01
bigcom36         2.266045e-37  1.754257e+00
bigcom39        -2.612050e-38 -6.348581e-01
bigcom40        -2.609536e-38 -5.111475e-01
bigcom43         2.003846e-39  1.972015e-01
bigcom46         1.424211e-37  1.064047e+00
bigcom48        -2.619202e-38 -4.830508e-01
bigcom49        -2.607862e-38 -3.009610e-01
bigcom50         1.760952e-37  1.286612e+00
bigcom52        -2.609117e-38 -5.504128e-01
bigcom54        -2.608698e-38 -5.688931e-01
bigcom56        -2.620046e-38 -4.781254e-01
bigcom57         2.565270e-39  2.771253e-02
bigcom58         2.266045e-37  1.388957e+00
bigcom62        -2.612470e-38 -5.677226e-01
bigcom63        -2.614570e-38 -3.259415e-01
bigcom64        -2.608280e-38 -4.996847e-01
bigcom65        -2.612890e-38 -5.532592e-01
bigcom66        -2.609117e-38 -2.611633e-01
bigcom68         1.424211e-37  6.790230e-01
bigcom69        -2.608280e-38 -3.334649e-01
bigcom70        -2.611631e-38 -4.649920e-01
bigcom71        -2.607862e-38 -2.266125e-01
bigcom72        -2.607444e-38 -2.820591e-01
bigcom77        -2.608698e-38 -5.282457e-01
bigcom79        -2.609954e-38 -5.410728e-01
bigcom80        -2.614150e-38 -3.649351e-01
bigcom82        -2.610373e-38 -4.862852e-01
bigcom83        -2.612470e-38 -5.313023e-01
bigcom86        -2.607444e-38 -4.430206e-01
bigcom87         3.107837e-37  1.687723e+00
bigcom88        -2.625545e-38 -5.599828e-01
bigcom90        -2.608698e-38 -7.440288e-01
bigcom92        -2.608280e-38 -6.442640e-01
bigcom94         1.003252e-37  6.541874e-01
bigcom96        -2.607026e-38 -5.745698e-01
bigcom98        -2.609536e-38 -6.453484e-01
bigcom99         8.629185e-38  7.418864e-01
bigcom100       -2.607444e-38 -3.693489e-01
bigcom102       -2.608280e-38 -4.271979e-01
bigcom103       -2.608698e-38 -2.904839e-01
bigcom104       -2.608698e-38 -5.656801e-01
bigcom107       -2.607862e-38 -2.776202e-01
bigcom108       -2.608698e-38 -3.580215e-01
bigcom109       -2.611631e-38 -5.869554e-01
bigcom110       -2.609954e-38 -5.888935e-01
bigcom125       -2.608280e-38 -6.292394e-01
bigcom133       -2.609117e-38 -4.591933e-01
bigcom141       -2.607862e-38 -2.148295e-01
bigcom142       -2.608280e-38 -5.515816e-01
bigcom143       -2.609117e-38 -4.589121e-01
bigcom145       -2.609117e-38 -4.252543e-01
bigcom158       -2.608698e-38 -2.437356e-01
bigcom162       -2.608280e-38 -5.406050e-01
bigcom177       -2.611631e-38 -6.908193e-01
bigcom194       -2.607862e-38 -3.094232e-01
bigcom208       -2.609536e-38 -4.746782e-01
bigcom220       -2.609536e-38 -6.324392e-01
bigcom227       -2.609117e-38 -3.385775e-01
bigcom229       -2.608280e-38 -5.161939e-01
bigcom247       -2.610792e-38 -3.612008e-01
bigcom252       -2.608698e-38 -5.496051e-01
bigcom255       -2.609536e-38 -4.364712e-01
bigcom258       -2.608698e-38 -5.128869e-01
bigcom266       -2.608698e-38 -5.586781e-01
bigcom269       -2.607862e-38 -5.136925e-01
bigcom273       -2.609536e-38 -5.686333e-01
bigcom274       -2.607862e-38 -5.748467e-01
bigcom276       -2.608698e-38 -5.393227e-01
bigcom284       -2.607862e-38 -3.453787e-01
bigcom290       -2.612470e-38 -6.260282e-01
bigcom292       -2.608698e-38 -4.050667e-01
bigcom294       -2.612470e-38 -4.749820e-01
bigcom295       -2.611631e-38 -5.957913e-01
bigcom296       -2.607026e-38 -2.018677e-01
bigcom297        1.760952e-37  1.025976e+00
bigcom302       -2.610792e-38 -5.299680e-01
bigcom303        2.451757e-38  4.338704e-01
bigcom307        2.266045e-37  1.516170e+00
bigcom311       -2.609536e-38 -4.997371e-01
bigcom313       -2.608280e-38 -5.302864e-01
bigcom318        1.439565e-38  3.537523e-01
bigcom326       -2.608698e-38 -5.629714e-01
bigcom332       -2.608698e-38 -3.172089e-01
bigcom340       -2.608280e-38 -3.992289e-01
bigcom341       -2.608698e-38 -4.488745e-01
bigcom345       -2.608280e-38 -6.544337e-01
bigcom347       -2.607444e-38 -3.015744e-01
bigcom360       -2.609117e-38 -5.271851e-01
bigcom365       -2.608698e-38 -4.306121e-01
bigcom366       -2.607862e-38 -5.133937e-01
bigcom370       -2.607862e-38 -4.701025e-01
bigcom387       -2.607444e-38 -5.679104e-01
bigcom390        1.760952e-37  8.724727e-01
bigcom398       -2.608698e-38 -4.021763e-01
bigcom408       -2.607444e-38 -3.608663e-01
bigcom417       -2.607862e-38 -4.103957e-01
bigcom419        2.266045e-37  1.482179e+00
bigcom424       -2.608698e-38 -5.451259e-01
bigcom441       -2.607444e-38 -1.319158e-01
bigcom445       -2.607444e-38 -4.088629e-01
bigcom468       -2.608280e-38 -4.986102e-01
spin_vertex     -4.964183e-38 -1.671331e-01
membership_s1   -2.608698e-38 -2.903408e-01
membership_s3    3.583290e-39  2.140482e-02
membership_s4    1.907258e-38  2.004544e-01
membership_s5   -2.610792e-38 -4.813756e-01
membership_s6   -2.611212e-38 -3.734117e-01
membership_s7    1.608333e-38 -2.243235e-01
membership_s8   -9.817783e-39 -9.291799e-02
membership_s9    1.791741e-38  7.695436e-02
membership_s10   4.850941e-39  9.435222e-02
membership_s11  -9.872232e-39 -1.284867e-01
membership_s12   2.105448e-38  2.481599e-01
membership_s13   2.809713e-39  2.053282e-01
membership_s14   4.137346e-38  5.854137e-01
membership_s16   1.914554e-38  1.888015e-01
membership_s17   1.283746e-38 -2.455522e-01
membership_s18  -2.622158e-38 -4.339442e-01
membership_s19  -1.043490e-38 -9.677238e-02
membership_s20  -1.993413e-38 -1.340491e-01
membership_s21  -1.269345e-39 -4.601464e-02
membership_s22   7.506434e-38  7.206625e-01
membership_s23  -5.321996e-39 -3.494272e-02
membership_s24   3.344275e-38 -2.670127e-01
membership_s25  -2.610373e-38 -4.050189e-01
membership_s26  -1.023952e-38 -9.613440e-02
membership_s27  -2.608698e-38 -4.137683e-01
membership_s28  -2.611631e-38 -4.963876e-01
membership_s30  -2.614150e-38 -5.158676e-01
membership_s31  -7.271499e-39 -6.880025e-02
membership_s32  -1.157423e-38 -3.068368e-01
membership_s33  -5.229877e-39 -4.939903e-02
membership_s34  -2.608280e-38 -5.581505e-01
membership_s35  -2.609117e-38 -5.442090e-01
membership_s36  -2.608698e-38 -4.765094e-01
membership_s37  -8.361793e-39 -9.446230e-02
membership_s38   2.565725e-39  7.020526e-02
adhesion         3.554688e-42  1.477414e-06
cohesion        -7.109390e-42 -3.041556e-06
inner            7.571119e-42  1.054187e-04
outer            6.315177e-42  3.933195e-05
ioratio          3.212408e-38 -8.846374e-02
comsize          7.696456e-42  5.889040e-05
[1] "Dataset: low_C Model GBM, run: 2 of 10 2015-06-08 10:29:52"
Iter   TrainDeviance   ValidDeviance   StepSize   Improve
     1        0.3197             nan     0.0100    0.0000
     2        0.3195             nan     0.0100    0.0000
     3        0.3192             nan     0.0100    0.0001
     4        0.3188             nan     0.0100    0.0001
     5        0.3186             nan     0.0100    0.0000
     6        0.3182             nan     0.0100    0.0001
     7        0.3180             nan     0.0100   -0.0001
     8        0.3177             nan     0.0100    0.0001
     9        0.3174             nan     0.0100    0.0001
    10        0.3172             nan     0.0100   -0.0000
    20        0.3143             nan     0.0100   -0.0000
    40        0.3097             nan     0.0100   -0.0000
    60        0.3052             nan     0.0100    0.0001
    80        0.3010             nan     0.0100   -0.0000
   100        0.2971             nan     0.0100   -0.0001
   120        0.2932             nan     0.0100    0.0001
   140        0.2900             nan     0.0100   -0.0001
   160        0.2865             nan     0.0100   -0.0001
   180        0.2831             nan     0.0100   -0.0000
   200        0.2795             nan     0.0100   -0.0001
   220        0.2763             nan     0.0100   -0.0001
   222        0.2760             nan     0.0100   -0.0000

[1] "GBM variable coefficients"
                            var    rel.inf
bet                         bet 6.17303623
V2                           V2 5.56188098
inner                     inner 4.69597047
ratio2                   ratio2 4.68761522
outer                     outer 4.28591719
pagerank               pagerank 3.27843856
comsize                 comsize 2.99943649
V1                           V1 2.61281196
ratio5                   ratio5 2.08200865
spin_vertex         spin_vertex 1.82969810
orbit18                 orbit18 1.82365783
graph23                 graph23 1.76331165
ratio6                   ratio6 1.69596341
ratio4                   ratio4 1.64619374
membership_s12   membership_s12 1.54794588
orbit38                 orbit38 1.53063512
knn                         knn 1.52565805
fourth                   fourth 1.50777842
orbit28                 orbit28 1.47048723
graph16                 graph16 1.43690455
ratio3                   ratio3 1.41214891
walktrap_vertex walktrap_vertex 1.39160504
graph13                 graph13 1.37165407
fifth                     fifth 1.32758598
graph12                 graph12 1.25606828
orbit36                 orbit36 1.18757609
orbit21                 orbit21 1.18535750
graph19                 graph19 1.15428557
adhesion               adhesion 1.08192915
cohesion               cohesion 1.06773718
graph6                   graph6 1.05765454
ioratio                 ioratio 0.99860947
orbit35                 orbit35 0.98261329
graph15                 graph15 0.97983488
orbit17                 orbit17 0.93602960
graph3                   graph3 0.92697044
orbit19                 orbit19 0.92100989
graph14                 graph14 0.91982304
hubscore               hubscore 0.78864241
graph10                 graph10 0.76823593
orbit39                 orbit39 0.75795503
orbit15                 orbit15 0.75720804
sixth                     sixth 0.74417482
graph21                 graph21 0.71460351
orbit62                 orbit62 0.68028596
orbit5                   orbit5 0.67473294
graph9                   graph9 0.64801281
constraint           constraint 0.63970650
ratio1                   ratio1 0.62843678
graph1                   graph1 0.62558571
orbit31                 orbit31 0.60119562
bigcom318             bigcom318 0.59653387
graph25                 graph25 0.58971088
orbit27                 orbit27 0.57055313
graph11                 graph11 0.56166367
graph18                 graph18 0.51826409
orbit16                 orbit16 0.48041854
membership_s4     membership_s4 0.47511644
orbit4                   orbit4 0.44387431
membership_s16   membership_s16 0.43469120
close                     close 0.42158034
orbit30                 orbit30 0.41163499
upto_fifth           upto_fifth 0.40432661
graph4                   graph4 0.39600515
orbit50                 orbit50 0.39252405
orbit29                 orbit29 0.38947599
membership_s23   membership_s23 0.38938607
graph5                   graph5 0.37927726
orbit20                 orbit20 0.36714726
upto_sixth           upto_sixth 0.35849086
orbit37                 orbit37 0.35231399
bigcom18               bigcom18 0.33387973
bigcom57               bigcom57 0.31850538
orbit26                 orbit26 0.31561815
orbit24                 orbit24 0.30929668
orbit32                 orbit32 0.30030517
bigcom33               bigcom33 0.28289660
graph20                 graph20 0.26883529
bigcom2                 bigcom2 0.26553726
upto_fourth         upto_fourth 0.25244092
orbit52                 orbit52 0.23140194
evcent                   evcent 0.23089335
orbit1                   orbit1 0.23071923
membership_s14   membership_s14 0.22832260
orbit33                 orbit33 0.22741069
orbit51                 orbit51 0.21345276
orbit53                 orbit53 0.21093723
orbit25                 orbit25 0.17922772
orbit2                   orbit2 0.17693361
orbit45                 orbit45 0.17409748
graph0                   graph0 0.16571680
orbit57                 orbit57 0.16551993
membership_s22   membership_s22 0.15349151
graph17                 graph17 0.14792135
second                   second 0.14599683
bigcom1                 bigcom1 0.14305554
third                     third 0.12096114
orbit9                   orbit9 0.12088981
bigcom25               bigcom25 0.11886478
orbit56                 orbit56 0.11164269
bigcom13               bigcom13 0.11115399
AP                           AP 0.11019288
ecc                         ecc 0.10972747
bigcom303             bigcom303 0.10925907
membership_s38   membership_s38 0.10377186
membership_s3     membership_s3 0.10285342
orbit10                 orbit10 0.09931630
orbit7                   orbit7 0.09014316
orbit40                 orbit40 0.07572901
bigcom34               bigcom34 0.06844211
upto_second         upto_second 0.06633971
orbit23                 orbit23 0.06565691
orbit48                 orbit48 0.06032481
bigcom87               bigcom87 0.05571786
orbit64                 orbit64 0.05240677
trans                     trans 0.04646983
orbit22                 orbit22 0.04298906
membership_s8     membership_s8 0.04157445
membership_s32   membership_s32 0.03504321
orbit12                 orbit12 0.03308475
graph2                   graph2 0.02887318
graph26                 graph26 0.02712767
bigcom3                 bigcom3 0.02511961
orbit49                 orbit49 0.01830336
graph7                   graph7 0.00000000
graph8                   graph8 0.00000000
graph22                 graph22 0.00000000
graph24                 graph24 0.00000000
graph27                 graph27 0.00000000
graph28                 graph28 0.00000000
graph29                 graph29 0.00000000
orbit0                   orbit0 0.00000000
orbit3                   orbit3 0.00000000
orbit6                   orbit6 0.00000000
orbit8                   orbit8 0.00000000
orbit11                 orbit11 0.00000000
orbit13                 orbit13 0.00000000
orbit14                 orbit14 0.00000000
orbit34                 orbit34 0.00000000
orbit41                 orbit41 0.00000000
orbit42                 orbit42 0.00000000
orbit43                 orbit43 0.00000000
orbit44                 orbit44 0.00000000
orbit46                 orbit46 0.00000000
orbit47                 orbit47 0.00000000
orbit54                 orbit54 0.00000000
orbit55                 orbit55 0.00000000
orbit58                 orbit58 0.00000000
orbit59                 orbit59 0.00000000
orbit60                 orbit60 0.00000000
orbit61                 orbit61 0.00000000
orbit63                 orbit63 0.00000000
orbit65                 orbit65 0.00000000
orbit66                 orbit66 0.00000000
orbit67                 orbit67 0.00000000
orbit68                 orbit68 0.00000000
orbit69                 orbit69 0.00000000
orbit70                 orbit70 0.00000000
orbit71                 orbit71 0.00000000
orbit72                 orbit72 0.00000000
eccrad                   eccrad 0.00000000
coreness               coreness 0.00000000
first                     first 0.00000000
selfinter             selfinter 0.00000000
upto_third           upto_third 0.00000000
bigcom4                 bigcom4 0.00000000
bigcom5                 bigcom5 0.00000000
bigcom6                 bigcom6 0.00000000
bigcom8                 bigcom8 0.00000000
bigcom9                 bigcom9 0.00000000
bigcom10               bigcom10 0.00000000
bigcom11               bigcom11 0.00000000
bigcom12               bigcom12 0.00000000
bigcom14               bigcom14 0.00000000
bigcom15               bigcom15 0.00000000
bigcom16               bigcom16 0.00000000
bigcom17               bigcom17 0.00000000
bigcom21               bigcom21 0.00000000
bigcom22               bigcom22 0.00000000
bigcom23               bigcom23 0.00000000
bigcom24               bigcom24 0.00000000
bigcom26               bigcom26 0.00000000
bigcom27               bigcom27 0.00000000
bigcom29               bigcom29 0.00000000
bigcom31               bigcom31 0.00000000
bigcom35               bigcom35 0.00000000
bigcom36               bigcom36 0.00000000
bigcom39               bigcom39 0.00000000
bigcom40               bigcom40 0.00000000
bigcom43               bigcom43 0.00000000
bigcom46               bigcom46 0.00000000
bigcom48               bigcom48 0.00000000
bigcom49               bigcom49 0.00000000
bigcom50               bigcom50 0.00000000
bigcom52               bigcom52 0.00000000
bigcom54               bigcom54 0.00000000
bigcom56               bigcom56 0.00000000
bigcom58               bigcom58 0.00000000
bigcom62               bigcom62 0.00000000
bigcom63               bigcom63 0.00000000
bigcom64               bigcom64 0.00000000
bigcom65               bigcom65 0.00000000
bigcom66               bigcom66 0.00000000
bigcom68               bigcom68 0.00000000
bigcom69               bigcom69 0.00000000
bigcom70               bigcom70 0.00000000
bigcom71               bigcom71 0.00000000
bigcom72               bigcom72 0.00000000
bigcom77               bigcom77 0.00000000
bigcom79               bigcom79 0.00000000
bigcom80               bigcom80 0.00000000
bigcom82               bigcom82 0.00000000
bigcom83               bigcom83 0.00000000
bigcom86               bigcom86 0.00000000
bigcom88               bigcom88 0.00000000
bigcom90               bigcom90 0.00000000
bigcom92               bigcom92 0.00000000
bigcom94               bigcom94 0.00000000
bigcom96               bigcom96 0.00000000
bigcom98               bigcom98 0.00000000
bigcom99               bigcom99 0.00000000
bigcom100             bigcom100 0.00000000
bigcom102             bigcom102 0.00000000
bigcom103             bigcom103 0.00000000
bigcom104             bigcom104 0.00000000
bigcom107             bigcom107 0.00000000
bigcom108             bigcom108 0.00000000
bigcom109             bigcom109 0.00000000
bigcom110             bigcom110 0.00000000
bigcom125             bigcom125 0.00000000
bigcom133             bigcom133 0.00000000
bigcom141             bigcom141 0.00000000
bigcom142             bigcom142 0.00000000
bigcom143             bigcom143 0.00000000
bigcom145             bigcom145 0.00000000
bigcom158             bigcom158 0.00000000
bigcom162             bigcom162 0.00000000
bigcom177             bigcom177 0.00000000
bigcom194             bigcom194 0.00000000
bigcom208             bigcom208 0.00000000
bigcom220             bigcom220 0.00000000
bigcom227             bigcom227 0.00000000
bigcom229             bigcom229 0.00000000
bigcom247             bigcom247 0.00000000
bigcom252             bigcom252 0.00000000
bigcom255             bigcom255 0.00000000
bigcom258             bigcom258 0.00000000
bigcom266             bigcom266 0.00000000
bigcom269             bigcom269 0.00000000
bigcom273             bigcom273 0.00000000
bigcom274             bigcom274 0.00000000
bigcom276             bigcom276 0.00000000
bigcom284             bigcom284 0.00000000
bigcom290             bigcom290 0.00000000
bigcom292             bigcom292 0.00000000
bigcom294             bigcom294 0.00000000
bigcom295             bigcom295 0.00000000
bigcom296             bigcom296 0.00000000
bigcom297             bigcom297 0.00000000
bigcom302             bigcom302 0.00000000
bigcom307             bigcom307 0.00000000
bigcom311             bigcom311 0.00000000
bigcom313             bigcom313 0.00000000
bigcom326             bigcom326 0.00000000
bigcom332             bigcom332 0.00000000
bigcom340             bigcom340 0.00000000
bigcom341             bigcom341 0.00000000
bigcom345             bigcom345 0.00000000
bigcom347             bigcom347 0.00000000
bigcom360             bigcom360 0.00000000
bigcom365             bigcom365 0.00000000
bigcom366             bigcom366 0.00000000
bigcom370             bigcom370 0.00000000
bigcom387             bigcom387 0.00000000
bigcom390             bigcom390 0.00000000
bigcom398             bigcom398 0.00000000
bigcom408             bigcom408 0.00000000
bigcom417             bigcom417 0.00000000
bigcom419             bigcom419 0.00000000
bigcom424             bigcom424 0.00000000
bigcom441             bigcom441 0.00000000
bigcom445             bigcom445 0.00000000
bigcom468             bigcom468 0.00000000
membership_s1     membership_s1 0.00000000
membership_s5     membership_s5 0.00000000
membership_s6     membership_s6 0.00000000
membership_s7     membership_s7 0.00000000
membership_s9     membership_s9 0.00000000
membership_s10   membership_s10 0.00000000
membership_s11   membership_s11 0.00000000
membership_s13   membership_s13 0.00000000
membership_s17   membership_s17 0.00000000
membership_s18   membership_s18 0.00000000
membership_s19   membership_s19 0.00000000
membership_s20   membership_s20 0.00000000
membership_s21   membership_s21 0.00000000
membership_s24   membership_s24 0.00000000
membership_s25   membership_s25 0.00000000
membership_s26   membership_s26 0.00000000
membership_s27   membership_s27 0.00000000
membership_s28   membership_s28 0.00000000
membership_s30   membership_s30 0.00000000
membership_s31   membership_s31 0.00000000
membership_s33   membership_s33 0.00000000
membership_s34   membership_s34 0.00000000
membership_s35   membership_s35 0.00000000
membership_s36   membership_s36 0.00000000
membership_s37   membership_s37 0.00000000
[1] "Dataset: low_C Model RF, run: 2 of 10 2015-06-08 10:31:25"
     |      Out-of-bag   |
Tree |      MSE  %Var(y) |
   1 |  0.05122   200.15 |
   2 |  0.04718   184.35 |
   3 |  0.04266   166.69 |
   4 |  0.04097   160.10 |
   5 |   0.0391   152.77 |
   6 |  0.03772   147.40 |
   7 |  0.03618   141.36 |
   8 |  0.03606   140.91 |
   9 |  0.03571   139.55 |
  10 |  0.03485   136.19 |
  11 |   0.0339   132.45 |
  12 |  0.03288   128.48 |
  13 |  0.03269   127.74 |
  14 |  0.03229   126.16 |
  15 |  0.03219   125.79 |
  16 |  0.03163   123.58 |
  17 |  0.03144   122.85 |
  18 |  0.03116   121.77 |
  19 |  0.03095   120.92 |
  20 |  0.03073   120.08 |
  21 |  0.03053   119.29 |
  22 |  0.03044   118.95 |
  23 |  0.03034   118.54 |
  24 |  0.03029   118.37 |
  25 |  0.03022   118.10 |
  26 |  0.03015   117.79 |
  27 |  0.03007   117.50 |
  28 |  0.02993   116.94 |
  29 |  0.02979   116.42 |
  30 |  0.02973   116.19 |
  31 |  0.02967   115.92 |
  32 |  0.02957   115.55 |
  33 |  0.02952   115.34 |
  34 |  0.02946   115.12 |
  35 |  0.02947   115.16 |
  36 |  0.02943   114.98 |
  37 |  0.02944   115.03 |
  38 |  0.02933   114.61 |
  39 |  0.02933   114.60 |
  40 |  0.02931   114.54 |
  41 |  0.02931   114.54 |
  42 |  0.02924   114.26 |
  43 |  0.02918   114.02 |
  44 |  0.02912   113.77 |
  45 |  0.02912   113.79 |
  46 |   0.0291   113.71 |
  47 |  0.02905   113.51 |
  48 |  0.02902   113.41 |
  49 |    0.029   113.32 |
  50 |  0.02895   113.11 |
  51 |  0.02892   113.01 |
  52 |  0.02887   112.81 |
  53 |  0.02885   112.75 |
  54 |  0.02881   112.56 |
  55 |  0.02878   112.45 |
  56 |  0.02878   112.47 |
  57 |  0.02881   112.59 |
  58 |  0.02878   112.46 |
  59 |  0.02877   112.41 |
  60 |  0.02879   112.48 |
  61 |  0.02875   112.35 |
  62 |  0.02873   112.28 |
  63 |  0.02874   112.30 |
  64 |  0.02869   112.10 |
  65 |  0.02865   111.96 |
  66 |  0.02863   111.88 |
  67 |  0.02862   111.83 |
  68 |  0.02864   111.90 |
  69 |  0.02864   111.90 |
  70 |  0.02864   111.91 |
  71 |  0.02865   111.95 |
  72 |  0.02864   111.93 |
  73 |  0.02863   111.88 |
  74 |  0.02861   111.81 |
  75 |  0.02858   111.67 |
  76 |  0.02857   111.65 |
  77 |  0.02856   111.59 |
  78 |  0.02853   111.46 |
  79 |  0.02848   111.30 |
  80 |  0.02847   111.26 |
  81 |  0.02847   111.24 |
  82 |  0.02844   111.14 |
  83 |  0.02846   111.20 |
  84 |  0.02845   111.16 |
  85 |  0.02843   111.08 |
  86 |  0.02839   110.95 |
  87 |  0.02838   110.90 |
  88 |  0.02838   110.91 |
  89 |  0.02838   110.90 |
  90 |  0.02839   110.93 |
  91 |  0.02837   110.86 |
  92 |  0.02837   110.87 |
  93 |  0.02837   110.87 |
  94 |  0.02837   110.87 |
  95 |  0.02836   110.82 |
  96 |  0.02834   110.73 |
  97 |  0.02832   110.68 |
  98 |  0.02832   110.64 |
  99 |  0.02831   110.64 |
 100 |  0.02831   110.62 |
[1] "Random Forest variable coefficients"
                      %IncMSE IncNodePurity
graph5           3.581026e-04  2.540598e-01
graph6           5.227874e-03  8.286604e-01
graph7           2.465657e-05  7.909883e-02
graph8           0.000000e+00  3.469447e-20
graph9           6.243368e-03  9.942636e-01
graph10          8.903365e-03  1.315672e+00
graph11          5.102372e-03  9.901780e-01
graph12          3.512390e-03  9.615351e-01
graph13          5.185367e-03  1.398341e+00
graph14          2.758964e-03  1.001775e+00
graph15          2.858353e-03  9.516036e-01
graph16          1.046344e-02  1.671905e+00
graph17          3.963056e-03  9.368230e-01
graph18          3.805191e-04  2.073125e-01
graph19          5.738196e-03  1.440644e+00
graph20          6.036002e-04  4.587622e-01
graph21          1.522709e-03  6.636564e-01
graph22          5.642756e-05  6.871206e-02
graph23          2.078872e-03  1.071267e+00
graph24          5.165646e-04  2.126949e-01
graph25          4.904154e-04  3.247792e-01
graph26          1.825612e-05  1.053982e-01
graph27         -1.645918e-05  2.100031e-02
graph28          1.728608e-05  1.235387e-03
graph29          0.000000e+00  0.000000e+00
orbit0           1.477555e-06  8.098377e-02
orbit1           2.693471e-03  7.457053e-01
orbit2           3.522005e-04  1.696276e-01
orbit3           1.944964e-05  2.955787e-02
orbit4           5.384276e-03  1.018366e+00
orbit5           1.379117e-02  9.802569e-01
orbit6           3.024294e-03  1.101411e+00
orbit7           8.785134e-04  2.368507e-01
orbit8           6.927163e-04  3.941299e-01
orbit9           2.619233e-03  9.443775e-01
orbit10          5.529960e-04  1.895878e-01
orbit11          1.120113e-04  1.141229e-01
orbit12          7.149899e-06  2.831416e-02
orbit13          5.724768e-06  2.940566e-02
orbit14          1.308330e-05  9.406451e-03
orbit15          5.503401e-03  1.094924e+00
orbit16          5.444594e-03  9.620542e-01
orbit17          7.690825e-03  1.281859e+00
orbit18          6.551968e-03  1.883025e+00
orbit19          4.827000e-03  9.433029e-01
orbit20          7.989374e-03  1.311058e+00
orbit21          7.699117e-03  9.069212e-01
orbit22          3.068419e-03  1.123723e+00
orbit23          1.048470e-05  7.065875e-02
orbit24          6.665698e-03  1.545283e+00
orbit25          7.218028e-04  3.947220e-01
orbit26          1.254633e-03  2.116122e-01
orbit27          4.531574e-03  1.519907e+00
orbit28          5.741565e-03  9.636410e-01
orbit29          3.885168e-04  3.716844e-01
orbit30          1.773076e-04  4.459166e-01
orbit31          6.355547e-03  1.046135e+00
orbit32          3.630732e-04  2.435899e-01
orbit33          1.448349e-04  2.336999e-01
orbit34          3.381373e-03  9.536327e-01
orbit35          7.615599e-03  1.616829e+00
orbit36          3.239263e-03  1.033597e+00
orbit37          1.890522e-03  6.580514e-01
orbit38          1.591415e-03  7.427912e-01
orbit39          3.974642e-03  8.281397e-01
orbit40          4.115249e-05  9.340848e-02
orbit41          3.223893e-05  5.618347e-02
orbit42         -1.728059e-05  1.018780e-02
orbit43          1.913675e-04  1.856279e-01
orbit44          0.000000e+00  1.734723e-20
orbit45          5.420169e-03  1.328973e+00
orbit46          7.411170e-05  1.046746e-01
orbit47          1.571289e-04  1.196217e-01
orbit48          5.301447e-05  2.187586e-02
orbit49          6.758753e-04  5.093765e-01
orbit50          4.953136e-05  7.392245e-02
orbit51          6.331944e-04  5.260664e-01
orbit52          3.136010e-04  3.866934e-01
orbit53          1.420581e-04  2.219909e-01
orbit54          2.522958e-05  9.202863e-02
orbit55          0.000000e+00  1.734723e-20
orbit56          2.139160e-03  9.295949e-01
orbit57          5.236535e-05  5.955324e-02
orbit58          0.000000e+00  3.469447e-20
orbit59          8.141256e-05  1.079436e-01
orbit60         -2.405824e-07  1.429607e-02
orbit61          1.719378e-05  1.951849e-01
orbit62          4.792502e-04  4.960214e-01
orbit63          9.332480e-06  5.443754e-02
orbit64         -1.030788e-05  5.163619e-02
orbit65          6.945893e-07  5.245408e-02
orbit66          4.588387e-06  1.118103e-02
orbit67          1.450537e-06  3.056787e-02
orbit68          4.288165e-06  2.560224e-02
orbit69          0.000000e+00  0.000000e+00
orbit70          9.699791e-06  4.707051e-03
orbit71          4.231161e-06  3.826801e-02
orbit72          0.000000e+00  1.110223e-18
AP               6.979518e-05  1.852072e-01
bet              1.320946e-02  4.505890e+00
ecc              1.838001e-04  3.513263e-01
eccrad           2.751141e-04  1.639308e-01
close            3.801865e-03  6.974442e-01
constraint       7.127758e-04  3.030340e-01
coreness         1.199148e-03  4.278075e-01
knn              7.166931e-03  1.434056e+00
hubscore         5.414270e-03  1.287320e+00
pagerank         8.235130e-03  2.765446e+00
trans           -8.778476e-06  5.854135e-02
first            4.261751e-04  1.122765e-01
second           4.482358e-03  8.924260e-01
third            4.184541e-03  1.084838e+00
fourth           3.760450e-03  2.148423e+00
fifth            2.573929e-03  1.865523e+00
sixth            2.683418e-03  1.299321e+00
selfinter       -7.999579e-06  1.080847e-01
V1               3.985292e-03  3.122172e+00
V2               5.585950e-03  4.376141e+00
evcent           1.017500e-02  1.387537e+00
upto_second      3.951228e-03  1.227338e+00
upto_third       4.251866e-03  1.019713e+00
upto_fourth      7.335496e-03  9.674516e-01
upto_fifth       5.335341e-03  9.870180e-01
upto_sixth       6.612609e-03  1.065864e+00
ratio1           6.300886e-03  1.536069e+00
ratio2           6.356511e-03  2.659633e+00
ratio3           6.652334e-03  2.062087e+00
ratio4           6.306419e-03  1.721529e+00
ratio5           4.419183e-03  2.628285e+00
ratio6           8.818444e-03  1.803826e+00
walktrap_vertex  1.558284e-03  8.672643e-01
bigcom1          3.072575e-04  3.596160e-01
bigcom2          6.803765e-04  2.387836e-01
bigcom3          3.062487e-04  2.448484e-01
bigcom4          7.477905e-05  1.289516e-01
bigcom5          0.000000e+00  0.000000e+00
bigcom6          0.000000e+00  2.250000e-02
bigcom8         -8.648973e-06  2.059891e-02
bigcom9          7.315116e-05  2.521585e-01
bigcom10         1.638520e-04  2.916751e-01
bigcom11         0.000000e+00  1.734723e-20
bigcom12         0.000000e+00  1.734723e-20
bigcom13        -4.053867e-05  2.645400e-01
bigcom14         0.000000e+00  2.949030e-19
bigcom15         0.000000e+00  0.000000e+00
bigcom16         0.000000e+00  1.734723e-20
bigcom17         0.000000e+00  1.734723e-20
bigcom18         1.606346e-04  7.021773e-01
bigcom21         0.000000e+00  0.000000e+00
bigcom22        -2.859944e-05  7.035369e-01
bigcom23         0.000000e+00  0.000000e+00
bigcom24         0.000000e+00  3.469447e-20
bigcom25        -1.488295e-05  2.220033e-01
bigcom26         0.000000e+00  3.469447e-20
bigcom27         0.000000e+00  2.775558e-19
bigcom29         0.000000e+00  1.734723e-20
bigcom31         0.000000e+00  0.000000e+00
bigcom33         4.438259e-04  5.620904e-01
bigcom34         5.648441e-05  1.222073e-01
bigcom35         0.000000e+00  0.000000e+00
bigcom36        -1.540110e-05  4.848377e-01
bigcom39         0.000000e+00  0.000000e+00
bigcom40         0.000000e+00  0.000000e+00
bigcom43         1.086911e-04  2.302824e-01
bigcom46        -2.086122e-05  2.694247e-01
bigcom48         0.000000e+00  1.734723e-20
bigcom49         0.000000e+00  0.000000e+00
bigcom50         9.816556e-06  4.663151e-01
bigcom52         0.000000e+00  0.000000e+00
bigcom54         0.000000e+00  3.469447e-20
bigcom56         0.000000e+00  6.938894e-20
bigcom57         3.237070e-05  2.621265e-01
bigcom58        -3.564872e-06  7.152544e-01
bigcom62         0.000000e+00  3.469447e-20
bigcom63         0.000000e+00  2.949030e-19
bigcom64         0.000000e+00  0.000000e+00
bigcom65         0.000000e+00  1.734723e-20
bigcom66         0.000000e+00  0.000000e+00
bigcom68        -1.056527e-05  2.679833e-01
bigcom69         0.000000e+00  0.000000e+00
bigcom70         0.000000e+00  3.469447e-19
bigcom71         0.000000e+00  0.000000e+00
bigcom72         0.000000e+00  0.000000e+00
bigcom77         0.000000e+00  0.000000e+00
bigcom79         0.000000e+00  1.127570e-18
bigcom80         0.000000e+00  1.734723e-20
bigcom82         0.000000e+00  3.469447e-20
bigcom83         0.000000e+00  0.000000e+00
bigcom86         0.000000e+00  0.000000e+00
bigcom87        -2.756142e-05  3.805487e-01
bigcom88         0.000000e+00  3.469447e-20
bigcom90         0.000000e+00  0.000000e+00
bigcom92         0.000000e+00  0.000000e+00
bigcom94        -5.820366e-07  1.253290e-01
bigcom96         0.000000e+00  0.000000e+00
bigcom98         0.000000e+00  0.000000e+00
bigcom99         0.000000e+00  1.734723e-20
bigcom100        0.000000e+00  0.000000e+00
bigcom102        0.000000e+00  0.000000e+00
bigcom103        0.000000e+00  0.000000e+00
bigcom104        0.000000e+00  2.602085e-20
bigcom107        0.000000e+00  1.734723e-20
bigcom108        0.000000e+00  0.000000e+00
bigcom109        0.000000e+00  1.040834e-19
bigcom110        0.000000e+00  1.734723e-20
bigcom125        0.000000e+00  1.734723e-20
bigcom133        0.000000e+00  1.734723e-20
bigcom141        0.000000e+00  1.734723e-20
bigcom142        0.000000e+00  0.000000e+00
bigcom143        0.000000e+00  0.000000e+00
bigcom145        0.000000e+00  0.000000e+00
bigcom158        0.000000e+00  0.000000e+00
bigcom162        0.000000e+00  0.000000e+00
bigcom177        0.000000e+00  1.734723e-20
bigcom194        0.000000e+00  0.000000e+00
bigcom208        0.000000e+00  0.000000e+00
bigcom220        0.000000e+00  0.000000e+00
bigcom227        0.000000e+00  1.110223e-18
bigcom229        0.000000e+00  1.179612e-18
bigcom247        0.000000e+00  0.000000e+00
bigcom252        0.000000e+00  0.000000e+00
bigcom255        0.000000e+00  0.000000e+00
bigcom258        0.000000e+00  0.000000e+00
bigcom266        0.000000e+00  0.000000e+00
bigcom269        0.000000e+00  0.000000e+00
bigcom273        0.000000e+00  0.000000e+00
bigcom274        0.000000e+00  0.000000e+00
bigcom276        0.000000e+00  0.000000e+00
bigcom284        0.000000e+00  0.000000e+00
bigcom290        0.000000e+00  0.000000e+00
bigcom292        0.000000e+00  0.000000e+00
bigcom294        0.000000e+00  0.000000e+00
bigcom295        0.000000e+00  3.469447e-20
bigcom296        0.000000e+00  0.000000e+00
bigcom297       -2.110787e-05  3.474011e-01
bigcom302        0.000000e+00  0.000000e+00
bigcom303       -6.545229e-06  8.942463e-02
bigcom307       -2.301763e-05  5.159558e-01
bigcom311        0.000000e+00  0.000000e+00
bigcom313        0.000000e+00  0.000000e+00
bigcom318        9.825268e-06  3.476277e-01
bigcom326        0.000000e+00  2.220446e-18
bigcom332        0.000000e+00  0.000000e+00
bigcom340        0.000000e+00  0.000000e+00
bigcom341        0.000000e+00  1.734723e-20
bigcom345        0.000000e+00  0.000000e+00
bigcom347        0.000000e+00  0.000000e+00
bigcom360        0.000000e+00  0.000000e+00
bigcom365        0.000000e+00  0.000000e+00
bigcom366        0.000000e+00  0.000000e+00
bigcom370        0.000000e+00  0.000000e+00
bigcom387        0.000000e+00  0.000000e+00
bigcom390       -3.540810e-05  4.588115e-01
bigcom398        0.000000e+00  0.000000e+00
bigcom408        0.000000e+00  0.000000e+00
bigcom417        0.000000e+00  1.734723e-20
bigcom419       -2.351968e-05  3.543902e-01
bigcom424        0.000000e+00  0.000000e+00
bigcom441        0.000000e+00  0.000000e+00
bigcom445        0.000000e+00  0.000000e+00
bigcom468        0.000000e+00  0.000000e+00
spin_vertex      1.805837e-03  1.064400e+00
membership_s1    0.000000e+00  0.000000e+00
membership_s3    7.513990e-05  2.110520e-01
membership_s4    1.072303e-04  3.345323e-01
membership_s5    0.000000e+00  0.000000e+00
membership_s6    0.000000e+00  3.000000e-03
membership_s7    4.764761e-08  5.627284e-02
membership_s8    1.010749e-05  1.883761e-01
membership_s9   -2.022283e-05  1.278284e-01
membership_s10   6.100499e-05  1.538827e-01
membership_s11  -3.064046e-05  9.427633e-02
membership_s12   4.723075e-04  8.407914e-01
membership_s13  -1.133186e-05  1.988849e-01
membership_s14  -5.134526e-05  3.550902e-01
membership_s16   1.045182e-04  7.307238e-01
membership_s17  -4.357298e-06  1.482535e-03
membership_s18   0.000000e+00  3.469447e-20
membership_s19   1.367065e-05  1.805376e-01
membership_s20   1.610192e-04  2.431469e-01
membership_s21   5.604613e-06  1.699529e-01
membership_s22  -1.844763e-05  4.658506e-01
membership_s23   1.033360e-04  3.671101e-01
membership_s24   5.327354e-06  3.531627e-02
membership_s25   0.000000e+00  0.000000e+00
membership_s26  -1.146000e-05  1.042331e-01
membership_s27   0.000000e+00  0.000000e+00
membership_s28   0.000000e+00  0.000000e+00
membership_s30   0.000000e+00  3.469447e-20
membership_s31   2.588747e-05  8.116342e-02
membership_s32   4.218355e-05  1.284023e-01
membership_s33   6.583716e-05  3.459877e-01
membership_s34   0.000000e+00  0.000000e+00
membership_s35   0.000000e+00  0.000000e+00
membership_s36   0.000000e+00  1.734723e-20
membership_s37   1.058574e-05  1.754126e-01
membership_s38   3.996294e-04  4.446760e-01
adhesion         1.138229e-02  1.841236e+00
cohesion         1.137601e-02  1.998965e+00
inner            2.449174e-03  3.168069e+00
outer            3.833761e-03  3.429731e+00
ioratio          6.746735e-03  1.882422e+00
comsize          2.304522e-03  2.551458e+00
[1] "Dataset: low_C Model GLM, run: 2 of 10 2015-06-08 10:34:46"
[1] "glmnet variable coefficients"
                         [,1]          [,2]
(Intercept)     -3.612220e+00 -7.236925e+00
graph0           7.523428e-39  2.531838e-02
graph1           1.239767e-41 -5.001833e-05
graph2           9.038665e-40 -2.500043e-02
graph3           9.397717e-43  1.432106e-06
graph4          -2.663262e-44  1.328374e-06
graph5          -3.786047e-41 -7.141499e-04
graph6          -6.389614e-42  5.761451e-05
graph7          -7.558173e-41 -4.050469e-04
graph8           2.419425e-40  5.916443e-02
graph9           7.478432e-45 -5.109258e-08
graph10          1.455111e-45  4.675630e-08
graph11         -1.026426e-45  1.675707e-08
graph12         -1.097008e-43  7.472004e-08
graph13          3.528764e-43 -6.250454e-06
graph14         -7.391803e-44 -5.030168e-07
graph15          8.654550e-42  1.078798e-04
graph16         -1.436266e-43 -1.523413e-06
graph17         -4.432897e-43 -4.859865e-06
graph18         -1.136255e-41 -3.584815e-04
graph19         -3.419437e-42 -5.842012e-06
graph20         -1.745989e-42  3.293342e-06
graph21         -1.254700e-41  9.891463e-05
graph22         -1.780788e-42 -3.497154e-06
graph23         -1.369907e-41 -8.401740e-05
graph24         -2.154953e-41 -9.748387e-05
graph25         -5.294749e-41  5.643545e-05
graph26         -3.763033e-41 -9.883786e-05
graph27         -1.569810e-40  1.012386e-03
graph28         -2.121793e-40 -3.308052e-03
graph29         -1.772107e-38 -4.549247e-01
orbit0           7.523428e-39  2.518493e-02
orbit1           1.084280e-41 -5.632954e-05
orbit2           3.396404e-39  7.699847e-03
orbit3           9.038665e-40 -2.464746e-02
orbit4           9.099939e-43  1.511605e-06
orbit5           1.317258e-41  1.021376e-05
orbit6          -2.679647e-44  1.313786e-06
orbit7           3.293526e-39  4.246661e-03
orbit8          -3.786047e-41 -7.111458e-04
orbit9          -1.294356e-41 -1.942469e-05
orbit10          1.121824e-41  5.464061e-04
orbit11          4.522098e-39 -5.328763e-03
orbit12         -7.667720e-41 -4.052254e-04
orbit13          9.973708e-40 -2.109753e-02
orbit14          2.419425e-40  5.933629e-02
orbit15          5.638360e-45 -1.402601e-09
orbit16          7.434221e-43 -1.893020e-06
orbit17          3.271822e-44 -2.476879e-06
orbit18          2.573475e-44 -2.029152e-07
orbit19          4.982991e-46  8.124369e-08
orbit20          8.816298e-44 -1.393827e-07
orbit21          1.230600e-41  2.343560e-05
orbit22         -1.026438e-45  1.692315e-08
orbit23          5.950925e-39  9.921939e-03
orbit24         -1.344802e-43  3.152262e-07
orbit25         -7.575445e-44 -3.781354e-06
orbit26          2.259775e-41 -1.318072e-04
orbit27          1.743320e-43 -3.456302e-05
orbit28          3.926378e-42  9.842956e-06
orbit29          9.811802e-43  2.848353e-05
orbit30          2.146328e-41  1.422283e-04
orbit31         -9.170733e-44 -6.020510e-07
orbit32          3.188369e-44 -2.712828e-08
orbit33          1.061563e-38  1.032021e-01
orbit34          8.654550e-42  1.135289e-04
orbit35         -3.059097e-43 -6.527251e-06
orbit36         -1.328672e-42 -8.362293e-06
orbit37         -1.579473e-43  4.888480e-06
orbit38          2.703642e-41  9.819025e-04
orbit39         -9.951169e-43 -1.693319e-05
orbit40         -3.744405e-43  1.541750e-06
orbit41          8.106849e-42 -5.434508e-04
orbit42          2.119463e-39  6.688642e-02
orbit43         -1.134842e-41 -3.609438e-04
orbit44         -2.658161e-38 -1.046023e+00
orbit45         -4.971007e-42  7.686366e-06
orbit46         -4.928638e-42 -4.553713e-05
orbit47         -2.376850e-41  2.381923e-04
orbit48         -1.708434e-41 -1.288744e-03
orbit49         -1.754942e-42  3.838336e-06
orbit50         -1.288660e-40 -4.302782e-03
orbit51         -1.989111e-41 -7.728900e-06
orbit52          3.495671e-42  1.066684e-03
orbit53         -1.135464e-40 -1.277938e-03
orbit54         -1.780715e-42 -3.502794e-06
orbit55         -1.772856e-38 -4.337539e-01
orbit56         -1.476011e-41 -1.073062e-04
orbit57          2.105861e-41  1.668184e-03
orbit58         -3.443202e-39 -3.088297e-01
orbit59         -2.421594e-41 -1.368880e-04
orbit60         -7.804608e-41  1.620043e-03
orbit61          4.898681e-38  8.247816e-01
orbit62         -5.856012e-41  3.714612e-04
orbit63         -3.743593e-40 -8.291673e-03
orbit64         -1.583919e-40 -2.778043e-04
orbit65         -4.796413e-41 -1.611272e-04
orbit66         -7.326872e-41  5.540789e-04
orbit67          1.847355e-38  1.476932e-01
orbit68         -1.563525e-40  1.011777e-03
orbit69         -1.207159e-38 -1.246602e-01
orbit70         -2.180395e-40 -3.397342e-03
orbit71          5.524931e-39  4.688396e-02
orbit72         -1.772107e-38 -4.567878e-01
AP               1.882609e-38  9.162020e-02
bet              1.797811e-42  1.633051e-06
ecc             -4.252611e-39  2.158472e-02
eccrad          -2.976828e-38  1.507592e-01
close            2.779889e-37  1.333282e+00
constraint      -2.977098e-38 -1.887891e-01
coreness         5.763375e-39 -2.764551e-02
knn             -5.296487e-41 -2.435712e-04
hubscore        -2.587921e-37 -2.357436e+00
pagerank        -6.262601e-38 -1.231427e+00
trans           -1.510385e-38 -3.746699e-01
first            7.523428e-39  2.532729e-02
second           1.767699e-41 -4.882953e-05
third            5.513826e-42  2.748655e-05
fourth           3.441982e-42  9.036438e-06
fifth           -2.685403e-42 -3.962133e-06
sixth           -5.775966e-42 -3.122170e-05
selfinter       -4.459284e-39 -1.071252e-01
V1              -4.899239e-38  8.896995e-01
V2              -1.744361e-39 -1.888930e-01
evcent          -2.585380e-37 -2.395499e+00
upto_second      1.854709e-41 -4.547448e-05
upto_third       4.733923e-42  2.199633e-05
upto_fourth      2.384945e-42  7.978093e-06
upto_fifth       4.380393e-42  2.464655e-05
upto_sixth       6.441121e-42  4.246820e-05
ratio1          -5.181944e-41 -1.552005e-04
ratio2          -2.307772e-41 -4.412470e-04
ratio3          -6.292112e-40  3.671141e-03
ratio4          -1.269954e-39 -1.162724e-02
ratio5          -2.521071e-39 -1.897878e-02
ratio6          -6.588651e-42 -2.300776e-05
walktrap_vertex -3.213905e-39 -2.958398e-02
bigcom1         -1.283314e-38 -5.502744e-02
bigcom2          1.032962e-38  6.406019e-02
bigcom3         -6.560122e-40  5.493010e-02
bigcom4         -7.203045e-39 -1.618351e-01
bigcom5         -2.659004e-38 -8.389079e-01
bigcom6         -2.666615e-38 -5.310255e-01
bigcom8         -1.541571e-38 -2.244838e-01
bigcom9         -2.514634e-39  1.943041e-01
bigcom10        -1.204033e-38 -1.290049e-01
bigcom11        -2.658582e-38 -6.287905e-01
bigcom12        -2.666191e-38 -3.937345e-01
bigcom13         2.982377e-38  1.345262e-01
bigcom14        -2.658161e-38 -6.326252e-01
bigcom15        -2.656476e-38 -6.825866e-01
bigcom16        -2.657739e-38 -6.500428e-01
bigcom17        -2.660269e-38 -6.146085e-01
bigcom18         3.961675e-38  5.013584e-01
bigcom21        -2.656897e-38 -5.790437e-01
bigcom22         3.102998e-37  1.764502e+00
bigcom23        -2.676832e-38 -5.137360e-01
bigcom24        -2.658161e-38 -7.431542e-01
bigcom25         3.485240e-38  2.969824e-01
bigcom26        -2.658161e-38 -5.108891e-01
bigcom27        -2.658582e-38 -6.646443e-01
bigcom29        -2.661114e-38 -5.976729e-01
bigcom31        -2.660691e-38 -7.062946e-01
bigcom33         2.052841e-38  2.033645e-01
bigcom34        -6.601394e-40 -1.146812e-01
bigcom35        -2.656476e-38 -4.287317e-01
bigcom36         2.261205e-37  1.744675e+00
bigcom39        -2.659004e-38 -7.174139e-01
bigcom40        -2.656897e-38 -5.397681e-01
bigcom43        -6.519363e-40  1.771928e-01
bigcom46         1.178829e-37  9.320653e-01
bigcom48        -2.667888e-38 -5.251942e-01
bigcom49        -2.656476e-38 -3.473278e-01
bigcom50         3.102998e-37  1.714907e+00
bigcom52        -2.656897e-38 -5.471946e-01
bigcom54        -2.657318e-38 -6.163483e-01
bigcom56        -2.669587e-38 -4.833826e-01
bigcom57         2.351179e-39  2.684473e-02
bigcom58         4.786541e-37  2.252265e+00
bigcom62        -2.661536e-38 -6.160708e-01
bigcom63        -2.662804e-38 -3.434733e-01
bigcom64        -2.656476e-38 -5.354979e-01
bigcom65        -2.661959e-38 -6.235099e-01
bigcom66        -2.657318e-38 -2.831379e-01
bigcom68         9.984115e-38  5.717910e-01
bigcom69        -2.656476e-38 -3.724332e-01
bigcom70        -2.659847e-38 -4.838897e-01
bigcom71        -2.656476e-38 -2.326444e-01
bigcom72        -2.655635e-38 -2.861692e-01
bigcom77        -2.656897e-38 -5.366415e-01
bigcom79        -2.658161e-38 -5.221976e-01
bigcom80        -2.661536e-38 -4.841340e-01
bigcom82        -2.659004e-38 -5.028046e-01
bigcom83        -2.661959e-38 -6.173068e-01
bigcom86        -2.656897e-38 -4.996947e-01
bigcom87         1.756113e-37  1.258568e+00
bigcom88        -2.675124e-38 -6.157864e-01
bigcom90        -2.656897e-38 -7.435184e-01
bigcom92        -2.656476e-38 -7.424749e-01
bigcom94         9.984115e-38  6.823384e-01
bigcom96        -2.656055e-38 -5.640490e-01
bigcom98        -2.657739e-38 -7.279336e-01
bigcom99        -2.659004e-38 -4.781243e-01
bigcom100       -2.655635e-38 -4.391946e-01
bigcom102       -2.656897e-38 -4.362089e-01
bigcom103       -2.656476e-38 -3.074710e-01
bigcom104       -2.656476e-38 -6.679954e-01
bigcom107       -2.656476e-38 -3.821420e-01
bigcom108       -2.656897e-38 -3.713812e-01
bigcom109       -2.661114e-38 -6.157322e-01
bigcom110       -2.657739e-38 -6.975606e-01
bigcom125       -2.657318e-38 -5.808710e-01
bigcom133       -2.657739e-38 -4.820102e-01
bigcom141       -2.656055e-38 -3.098643e-01
bigcom142       -2.655635e-38 -4.958058e-01
bigcom143       -2.657318e-38 -4.985746e-01
bigcom145       -2.657318e-38 -4.784237e-01
bigcom158       -2.657739e-38 -3.686569e-01
bigcom162       -2.656897e-38 -6.072645e-01
bigcom177       -2.661114e-38 -6.822664e-01
bigcom194       -2.656055e-38 -4.133544e-01
bigcom208       -2.657318e-38 -5.444836e-01
bigcom220       -2.657318e-38 -7.059885e-01
bigcom227       -2.656476e-38 -3.832052e-01
bigcom229       -2.657318e-38 -4.807505e-01
bigcom247       -2.658582e-38 -3.944197e-01
bigcom252       -2.656897e-38 -5.584014e-01
bigcom255       -2.658161e-38 -4.414166e-01
bigcom258       -2.657318e-38 -6.092522e-01
bigcom266       -2.657318e-38 -6.559596e-01
bigcom269       -2.656476e-38 -5.367584e-01
bigcom273       -2.657739e-38 -5.950284e-01
bigcom274       -2.656476e-38 -7.277769e-01
bigcom276       -2.656476e-38 -5.474935e-01
bigcom284       -2.656476e-38 -4.491833e-01
bigcom290       -2.659847e-38 -6.440015e-01
bigcom292       -2.656897e-38 -4.717677e-01
bigcom294       -2.659847e-38 -4.966849e-01
bigcom295       -2.659425e-38 -6.546905e-01
bigcom296       -2.655635e-38 -8.589416e-01
bigcom297        1.756113e-37  9.786916e-01
bigcom302       -2.659004e-38 -5.771983e-01
bigcom303        2.403322e-38  4.250369e-01
bigcom307        3.102998e-37  1.837506e+00
bigcom311       -2.657739e-38 -5.718369e-01
bigcom313       -2.656897e-38 -5.312420e-01
bigcom318        6.988452e-38  8.749341e-01
bigcom326       -2.656897e-38 -6.136161e-01
bigcom332       -2.656897e-38 -3.710858e-01
bigcom340       -2.656476e-38 -4.309861e-01
bigcom341       -2.656897e-38 -4.898619e-01
bigcom345       -2.656897e-38 -7.214744e-01
bigcom347       -2.655214e-38 -4.047771e-01
bigcom360       -2.656476e-38 -5.469474e-01
bigcom365       -2.656476e-38 -4.780344e-01
bigcom366       -2.656476e-38 -5.831285e-01
bigcom370       -2.656476e-38 -4.968884e-01
bigcom387       -2.655635e-38 -6.068206e-01
bigcom390        1.756113e-37  9.258580e-01
bigcom398       -2.656897e-38 -4.441236e-01
bigcom408       -2.655635e-38 -3.690598e-01
bigcom417       -2.656055e-38 -6.198237e-01
bigcom419        1.756113e-37  1.370255e+00
bigcom424       -2.656055e-38 -5.634712e-01
bigcom441       -2.655635e-38 -1.468682e-01
bigcom445       -2.655635e-38 -5.220752e-01
bigcom468       -2.656055e-38 -5.656492e-01
spin_vertex     -4.363916e-38 -1.466184e-01
membership_s1   -2.656476e-38 -3.072812e-01
membership_s3    2.527167e-39  1.163825e-02
membership_s4    1.076782e-38  1.267002e-01
membership_s5   -2.658582e-38 -5.153887e-01
membership_s6   -2.659004e-38 -3.990869e-01
membership_s7    2.162401e-38 -2.968460e-01
membership_s8   -6.590338e-39 -6.633044e-02
membership_s9    1.235295e-38 -3.834198e-02
membership_s10   3.148976e-39  6.526609e-02
membership_s11  -1.159480e-38 -1.738751e-01
membership_s12   2.091265e-38  2.389325e-01
membership_s13   3.387271e-41  1.947318e-01
membership_s14   4.088924e-38  6.408437e-01
membership_s16   1.791714e-38  2.012911e-01
membership_s17   2.162401e-38 -2.269200e-01
membership_s18  -2.670863e-38 -4.825155e-01
membership_s19  -6.232672e-39 -5.972692e-02
membership_s20  -1.303812e-38  4.824637e-03
membership_s21   3.605508e-41 -4.907075e-02
membership_s22   8.580778e-38  8.001251e-01
membership_s23   3.212802e-39  7.916822e-02
membership_s24   3.295848e-38 -3.059642e-01
membership_s25  -2.658582e-38 -4.364090e-01
membership_s26  -1.111446e-38 -1.123559e-01
membership_s27  -2.656897e-38 -3.193895e-01
membership_s28  -2.659847e-38 -4.524243e-01
membership_s30  -2.663227e-38 -5.264489e-01
membership_s31  -9.771793e-39 -1.515901e-01
membership_s32  -1.228446e-38 -2.770744e-01
membership_s33  -5.991610e-39 -7.683357e-02
membership_s34  -2.656897e-38 -5.768000e-01
membership_s35  -2.657318e-38 -5.786321e-01
membership_s36  -2.657739e-38 -5.264758e-01
membership_s37  -8.285622e-39 -7.480837e-02
membership_s38   2.132832e-39  5.624420e-02
adhesion         3.371706e-42  2.718389e-06
cohesion        -6.743434e-42 -5.505429e-06
inner            7.920172e-42  1.206416e-04
outer            6.218730e-42  4.266658e-05
ioratio          2.956892e-38 -1.045198e-01
comsize          7.671504e-42  6.839813e-05
[1] "Dataset: low_C Model GBM, run: 3 of 10 2015-06-08 10:36:04"
Iter   TrainDeviance   ValidDeviance   StepSize   Improve
     1        0.3154             nan     0.0100    0.0001
     2        0.3151             nan     0.0100    0.0001
     3        0.3149             nan     0.0100    0.0001
     4        0.3145             nan     0.0100    0.0001
     5        0.3143             nan     0.0100    0.0001
     6        0.3141             nan     0.0100    0.0000
     7        0.3138             nan     0.0100    0.0001
     8        0.3135             nan     0.0100   -0.0000
     9        0.3133             nan     0.0100   -0.0000
    10        0.3131             nan     0.0100    0.0001
    20        0.3108             nan     0.0100   -0.0001
    40        0.3066             nan     0.0100   -0.0000
    60        0.3021             nan     0.0100    0.0000
    80        0.2985             nan     0.0100    0.0001
   100        0.2943             nan     0.0100    0.0000
   120        0.2910             nan     0.0100    0.0000
   140        0.2873             nan     0.0100   -0.0000
   160        0.2841             nan     0.0100   -0.0000
   180        0.2810             nan     0.0100    0.0000
   200        0.2779             nan     0.0100   -0.0000
   220        0.2748             nan     0.0100    0.0001
   222        0.2744             nan     0.0100    0.0000

[1] "GBM variable coefficients"
                            var    rel.inf
bet                         bet 6.24056452
inner                     inner 5.72088737
V2                           V2 5.34340450
comsize                 comsize 4.36991934
pagerank               pagerank 3.95255991
ratio2                   ratio2 3.71367929
outer                     outer 3.36485799
V1                           V1 2.88898829
fourth                   fourth 2.39493044
orbit18                 orbit18 2.19734088
ratio3                   ratio3 2.14187393
graph16                 graph16 1.90982750
ratio5                   ratio5 1.87583094
spin_vertex         spin_vertex 1.85019370
adhesion               adhesion 1.54743573
orbit21                 orbit21 1.45644874
knn                         knn 1.40891051
ratio6                   ratio6 1.36230277
cohesion               cohesion 1.25153969
upto_sixth           upto_sixth 1.10138745
graph19                 graph19 1.04773323
bigcom33               bigcom33 1.03536626
graph15                 graph15 1.01886765
graph5                   graph5 1.01556409
orbit16                 orbit16 1.00238167
ioratio                 ioratio 0.99891107
orbit28                 orbit28 0.95882231
membership_s12   membership_s12 0.95414563
hubscore               hubscore 0.94701524
ratio1                   ratio1 0.93124706
graph12                 graph12 0.90320931
graph6                   graph6 0.88143350
graph3                   graph3 0.86788661
graph1                   graph1 0.84873167
graph4                   graph4 0.84751418
graph14                 graph14 0.83615958
orbit20                 orbit20 0.83480712
graph11                 graph11 0.79927157
orbit19                 orbit19 0.79515453
fifth                     fifth 0.78783698
walktrap_vertex walktrap_vertex 0.74604965
orbit38                 orbit38 0.74434907
orbit45                 orbit45 0.74432794
membership_s4     membership_s4 0.72828439
sixth                     sixth 0.70532051
orbit5                   orbit5 0.69518156
close                     close 0.67724812
orbit29                 orbit29 0.65509927
orbit24                 orbit24 0.63959026
graph10                 graph10 0.63527920
ratio4                   ratio4 0.63469604
upto_fourth         upto_fourth 0.62778993
bigcom318             bigcom318 0.61157059
orbit36                 orbit36 0.60851449
orbit17                 orbit17 0.59687857
graph23                 graph23 0.58604409
graph9                   graph9 0.58185720
constraint           constraint 0.57925984
orbit37                 orbit37 0.57906116
graph21                 graph21 0.56385058
graph13                 graph13 0.56247585
orbit27                 orbit27 0.55977794
orbit52                 orbit52 0.54385242
orbit9                   orbit9 0.52501555
upto_fifth           upto_fifth 0.47754393
orbit39                 orbit39 0.47242279
orbit4                   orbit4 0.46090351
membership_s23   membership_s23 0.45613082
third                     third 0.42332634
bigcom25               bigcom25 0.41794801
graph25                 graph25 0.40859987
graph17                 graph17 0.39925692
orbit26                 orbit26 0.37906473
AP                           AP 0.35620597
orbit15                 orbit15 0.35451767
upto_third           upto_third 0.35219244
membership_s16   membership_s16 0.34374219
orbit62                 orbit62 0.33391507
orbit53                 orbit53 0.32867107
orbit33                 orbit33 0.29359780
orbit2                   orbit2 0.27191126
bigcom1                 bigcom1 0.24267602
bigcom18               bigcom18 0.23281693
coreness               coreness 0.22762053
orbit31                 orbit31 0.21235911
graph0                   graph0 0.19400380
orbit25                 orbit25 0.18471884
membership_s3     membership_s3 0.18355051
graph20                 graph20 0.17439601
bigcom2                 bigcom2 0.17333351
bigcom303             bigcom303 0.16769095
membership_s31   membership_s31 0.16766462
orbit35                 orbit35 0.15710577
orbit51                 orbit51 0.15626217
orbit30                 orbit30 0.13225091
membership_s38   membership_s38 0.11503270
evcent                   evcent 0.10244533
bigcom34               bigcom34 0.08934312
ecc                         ecc 0.08029274
orbit59                 orbit59 0.07463670
orbit49                 orbit49 0.07130978
orbit32                 orbit32 0.06971741
orbit1                   orbit1 0.06602397
graph18                 graph18 0.06541604
bigcom57               bigcom57 0.06450054
graph24                 graph24 0.06351006
membership_s8     membership_s8 0.05752635
selfinter             selfinter 0.04395847
orbit65                 orbit65 0.03985485
second                   second 0.03771564
graph22                 graph22 0.02917660
orbit46                 orbit46 0.02751104
bigcom46               bigcom46 0.02734535
membership_s21   membership_s21 0.02474114
membership_s19   membership_s19 0.02224407
orbit41                 orbit41 0.01943176
graph26                 graph26 0.01882973
membership_s33   membership_s33 0.01857284
orbit47                 orbit47 0.01843881
orbit56                 orbit56 0.01818380
orbit48                 orbit48 0.01780445
bigcom3                 bigcom3 0.01740167
bigcom43               bigcom43 0.01493290
membership_s22   membership_s22 0.01138504
graph2                   graph2 0.00000000
graph7                   graph7 0.00000000
graph8                   graph8 0.00000000
graph27                 graph27 0.00000000
graph28                 graph28 0.00000000
graph29                 graph29 0.00000000
orbit0                   orbit0 0.00000000
orbit3                   orbit3 0.00000000
orbit6                   orbit6 0.00000000
orbit7                   orbit7 0.00000000
orbit8                   orbit8 0.00000000
orbit10                 orbit10 0.00000000
orbit11                 orbit11 0.00000000
orbit12                 orbit12 0.00000000
orbit13                 orbit13 0.00000000
orbit14                 orbit14 0.00000000
orbit22                 orbit22 0.00000000
orbit23                 orbit23 0.00000000
orbit34                 orbit34 0.00000000
orbit40                 orbit40 0.00000000
orbit42                 orbit42 0.00000000
orbit43                 orbit43 0.00000000
orbit44                 orbit44 0.00000000
orbit50                 orbit50 0.00000000
orbit54                 orbit54 0.00000000
orbit55                 orbit55 0.00000000
orbit57                 orbit57 0.00000000
orbit58                 orbit58 0.00000000
orbit60                 orbit60 0.00000000
orbit61                 orbit61 0.00000000
orbit63                 orbit63 0.00000000
orbit64                 orbit64 0.00000000
orbit66                 orbit66 0.00000000
orbit67                 orbit67 0.00000000
orbit68                 orbit68 0.00000000
orbit69                 orbit69 0.00000000
orbit70                 orbit70 0.00000000
orbit71                 orbit71 0.00000000
orbit72                 orbit72 0.00000000
eccrad                   eccrad 0.00000000
trans                     trans 0.00000000
first                     first 0.00000000
upto_second         upto_second 0.00000000
bigcom4                 bigcom4 0.00000000
bigcom5                 bigcom5 0.00000000
bigcom6                 bigcom6 0.00000000
bigcom8                 bigcom8 0.00000000
bigcom9                 bigcom9 0.00000000
bigcom10               bigcom10 0.00000000
bigcom11               bigcom11 0.00000000
bigcom12               bigcom12 0.00000000
bigcom13               bigcom13 0.00000000
bigcom14               bigcom14 0.00000000
bigcom15               bigcom15 0.00000000
bigcom16               bigcom16 0.00000000
bigcom17               bigcom17 0.00000000
bigcom21               bigcom21 0.00000000
bigcom22               bigcom22 0.00000000
bigcom23               bigcom23 0.00000000
bigcom24               bigcom24 0.00000000
bigcom26               bigcom26 0.00000000
bigcom27               bigcom27 0.00000000
bigcom29               bigcom29 0.00000000
bigcom31               bigcom31 0.00000000
bigcom35               bigcom35 0.00000000
bigcom36               bigcom36 0.00000000
bigcom39               bigcom39 0.00000000
bigcom40               bigcom40 0.00000000
bigcom48               bigcom48 0.00000000
bigcom49               bigcom49 0.00000000
bigcom50               bigcom50 0.00000000
bigcom52               bigcom52 0.00000000
bigcom54               bigcom54 0.00000000
bigcom56               bigcom56 0.00000000
bigcom58               bigcom58 0.00000000
bigcom62               bigcom62 0.00000000
bigcom63               bigcom63 0.00000000
bigcom64               bigcom64 0.00000000
bigcom65               bigcom65 0.00000000
bigcom66               bigcom66 0.00000000
bigcom68               bigcom68 0.00000000
bigcom69               bigcom69 0.00000000
bigcom70               bigcom70 0.00000000
bigcom71               bigcom71 0.00000000
bigcom72               bigcom72 0.00000000
bigcom77               bigcom77 0.00000000
bigcom79               bigcom79 0.00000000
bigcom80               bigcom80 0.00000000
bigcom82               bigcom82 0.00000000
bigcom83               bigcom83 0.00000000
bigcom86               bigcom86 0.00000000
bigcom87               bigcom87 0.00000000
bigcom88               bigcom88 0.00000000
bigcom90               bigcom90 0.00000000
bigcom92               bigcom92 0.00000000
bigcom94               bigcom94 0.00000000
bigcom96               bigcom96 0.00000000
bigcom98               bigcom98 0.00000000
bigcom99               bigcom99 0.00000000
bigcom100             bigcom100 0.00000000
bigcom102             bigcom102 0.00000000
bigcom103             bigcom103 0.00000000
bigcom104             bigcom104 0.00000000
bigcom107             bigcom107 0.00000000
bigcom108             bigcom108 0.00000000
bigcom109             bigcom109 0.00000000
bigcom110             bigcom110 0.00000000
bigcom125             bigcom125 0.00000000
bigcom133             bigcom133 0.00000000
bigcom141             bigcom141 0.00000000
bigcom142             bigcom142 0.00000000
bigcom143             bigcom143 0.00000000
bigcom145             bigcom145 0.00000000
bigcom158             bigcom158 0.00000000
bigcom162             bigcom162 0.00000000
bigcom177             bigcom177 0.00000000
bigcom194             bigcom194 0.00000000
bigcom208             bigcom208 0.00000000
bigcom220             bigcom220 0.00000000
bigcom227             bigcom227 0.00000000
bigcom229             bigcom229 0.00000000
bigcom247             bigcom247 0.00000000
bigcom252             bigcom252 0.00000000
bigcom255             bigcom255 0.00000000
bigcom258             bigcom258 0.00000000
bigcom266             bigcom266 0.00000000
bigcom269             bigcom269 0.00000000
bigcom273             bigcom273 0.00000000
bigcom274             bigcom274 0.00000000
bigcom276             bigcom276 0.00000000
bigcom284             bigcom284 0.00000000
bigcom290             bigcom290 0.00000000
bigcom292             bigcom292 0.00000000
bigcom294             bigcom294 0.00000000
bigcom295             bigcom295 0.00000000
bigcom296             bigcom296 0.00000000
bigcom297             bigcom297 0.00000000
bigcom302             bigcom302 0.00000000
bigcom307             bigcom307 0.00000000
bigcom311             bigcom311 0.00000000
bigcom313             bigcom313 0.00000000
bigcom326             bigcom326 0.00000000
bigcom332             bigcom332 0.00000000
bigcom340             bigcom340 0.00000000
bigcom341             bigcom341 0.00000000
bigcom345             bigcom345 0.00000000
bigcom347             bigcom347 0.00000000
bigcom360             bigcom360 0.00000000
bigcom365             bigcom365 0.00000000
bigcom366             bigcom366 0.00000000
bigcom370             bigcom370 0.00000000
bigcom387             bigcom387 0.00000000
bigcom390             bigcom390 0.00000000
bigcom398             bigcom398 0.00000000
bigcom408             bigcom408 0.00000000
bigcom417             bigcom417 0.00000000
bigcom419             bigcom419 0.00000000
bigcom424             bigcom424 0.00000000
bigcom441             bigcom441 0.00000000
bigcom445             bigcom445 0.00000000
bigcom468             bigcom468 0.00000000
membership_s1     membership_s1 0.00000000
membership_s5     membership_s5 0.00000000
membership_s6     membership_s6 0.00000000
membership_s7     membership_s7 0.00000000
membership_s9     membership_s9 0.00000000
membership_s10   membership_s10 0.00000000
membership_s11   membership_s11 0.00000000
membership_s13   membership_s13 0.00000000
membership_s14   membership_s14 0.00000000
membership_s17   membership_s17 0.00000000
membership_s18   membership_s18 0.00000000
membership_s20   membership_s20 0.00000000
membership_s24   membership_s24 0.00000000
membership_s25   membership_s25 0.00000000
membership_s26   membership_s26 0.00000000
membership_s27   membership_s27 0.00000000
membership_s28   membership_s28 0.00000000
membership_s30   membership_s30 0.00000000
membership_s32   membership_s32 0.00000000
membership_s34   membership_s34 0.00000000
membership_s35   membership_s35 0.00000000
membership_s36   membership_s36 0.00000000
membership_s37   membership_s37 0.00000000
[1] "Dataset: low_C Model RF, run: 3 of 10 2015-06-08 10:37:34"
     |      Out-of-bag   |
Tree |      MSE  %Var(y) |
   1 |  0.05031   201.92 |
   2 |  0.04749   190.58 |
   3 |  0.04522   181.47 |
   4 |  0.04406   176.82 |
   5 |  0.04016   161.18 |
   6 |   0.0388   155.73 |
   7 |  0.03683   147.80 |
   8 |  0.03549   142.42 |
   9 |  0.03506   140.71 |
  10 |  0.03397   136.32 |
  11 |  0.03328   133.57 |
  12 |  0.03233   129.75 |
  13 |  0.03188   127.95 |
  14 |  0.03102   124.51 |
  15 |  0.03064   122.95 |
  16 |  0.03063   122.93 |
  17 |   0.0305   122.42 |
  18 |  0.03016   121.05 |
  19 |  0.02989   119.97 |
  20 |  0.02971   119.24 |
  21 |  0.02961   118.83 |
  22 |  0.02954   118.54 |
  23 |  0.02934   117.77 |
  24 |  0.02922   117.29 |
  25 |  0.02926   117.44 |
  26 |  0.02917   117.08 |
  27 |  0.02911   116.83 |
  28 |    0.029   116.39 |
  29 |  0.02884   115.73 |
  30 |  0.02879   115.56 |
  31 |   0.0287   115.19 |
  32 |  0.02862   114.86 |
  33 |  0.02857   114.66 |
  34 |  0.02843   114.11 |
  35 |  0.02839   113.94 |
  36 |  0.02835   113.77 |
  37 |  0.02832   113.64 |
  38 |  0.02821   113.21 |
  39 |   0.0282   113.17 |
  40 |  0.02813   112.89 |
  41 |  0.02805   112.59 |
  42 |    0.028   112.39 |
  43 |  0.02792   112.07 |
  44 |  0.02786   111.80 |
  45 |  0.02785   111.78 |
  46 |  0.02785   111.77 |
  47 |  0.02777   111.43 |
  48 |  0.02772   111.25 |
  49 |  0.02767   111.06 |
  50 |  0.02764   110.91 |
  51 |  0.02769   111.11 |
  52 |  0.02769   111.14 |
  53 |  0.02768   111.07 |
  54 |  0.02765   110.96 |
  55 |  0.02762   110.86 |
  56 |  0.02762   110.84 |
  57 |  0.02758   110.71 |
  58 |  0.02762   110.83 |
  59 |  0.02761   110.81 |
  60 |  0.02761   110.80 |
  61 |  0.02761   110.80 |
  62 |  0.02759   110.71 |
  63 |  0.02758   110.70 |
  64 |  0.02757   110.63 |
  65 |  0.02756   110.62 |
  66 |  0.02756   110.61 |
  67 |   0.0275   110.37 |
  68 |  0.02752   110.45 |
  69 |   0.0275   110.36 |
  70 |  0.02746   110.20 |
  71 |  0.02747   110.26 |
  72 |  0.02748   110.28 |
  73 |  0.02746   110.22 |
  74 |  0.02744   110.11 |
  75 |  0.02743   110.09 |
  76 |  0.02742   110.04 |
  77 |  0.02741   110.01 |
  78 |  0.02737   109.85 |
  79 |  0.02737   109.83 |
  80 |  0.02736   109.80 |
  81 |  0.02734   109.72 |
  82 |  0.02733   109.67 |
  83 |  0.02734   109.71 |
  84 |  0.02731   109.62 |
  85 |  0.02733   109.68 |
  86 |  0.02732   109.65 |
  87 |  0.02732   109.63 |
  88 |  0.02729   109.53 |
  89 |  0.02727   109.45 |
  90 |  0.02726   109.39 |
  91 |  0.02722   109.25 |
  92 |  0.02723   109.29 |
  93 |  0.02722   109.23 |
  94 |  0.02721   109.21 |
  95 |  0.02722   109.25 |
  96 |   0.0272   109.18 |
  97 |  0.02719   109.13 |
  98 |  0.02715   108.97 |
  99 |  0.02714   108.94 |
 100 |  0.02712   108.85 |
[1] "Random Forest variable coefficients"
                      %IncMSE IncNodePurity
graph5           3.824460e-04  3.194174e-01
graph6           2.246707e-03  9.838306e-01
graph7           3.305625e-06  4.090906e-02
graph8           1.197379e-06  2.519846e-02
graph9           3.306075e-03  1.209654e+00
graph10          4.356303e-03  1.513023e+00
graph11          4.809432e-03  1.058979e+00
graph12          7.734756e-03  1.206311e+00
graph13          5.827773e-03  1.355661e+00
graph14          5.045081e-03  7.857136e-01
graph15          1.747000e-03  6.765587e-01
graph16          9.692825e-03  2.079625e+00
graph17          2.139719e-03  7.550941e-01
graph18          2.885856e-04  1.213808e-01
graph19          6.177677e-03  1.392694e+00
graph20          5.977349e-04  5.649141e-01
graph21          1.524499e-03  6.186856e-01
graph22          2.214377e-05  2.580560e-02
graph23          1.869004e-03  6.176156e-01
graph24          4.145081e-04  1.158220e-01
graph25          5.834758e-04  4.049659e-01
graph26          6.548130e-05  3.395041e-02
graph27          0.000000e+00  5.724587e-19
graph28          0.000000e+00  3.133877e-02
graph29          0.000000e+00  2.775558e-19
orbit0           5.999347e-04  1.908052e-01
orbit1           3.577817e-03  8.948174e-01
orbit2           7.737712e-04  2.543140e-01
orbit3           4.244813e-06  7.425520e-02
orbit4           6.584028e-03  1.105421e+00
orbit5           1.162805e-02  1.126364e+00
orbit6           6.368864e-03  8.860546e-01
orbit7           1.526820e-03  1.674728e-01
orbit8           4.449523e-04  3.681006e-01
orbit9           3.512530e-03  7.819840e-01
orbit10          1.432171e-04  1.574069e-01
orbit11          8.014100e-06  1.924119e-01
orbit12         -9.125294e-06  2.486566e-02
orbit13         -2.181466e-06  5.826246e-02
orbit14          0.000000e+00  9.600000e-03
orbit15          5.235370e-03  8.716588e-01
orbit16          6.579361e-03  7.927538e-01
orbit17          3.493746e-03  1.070464e+00
orbit18          7.223293e-03  2.105013e+00
orbit19          3.390052e-03  1.053036e+00
orbit20          1.083318e-02  1.118172e+00
orbit21          4.891937e-03  8.380591e-01
orbit22          3.583260e-03  9.421719e-01
orbit23          8.253341e-05  1.572316e-01
orbit24          4.462599e-03  1.305447e+00
orbit25          2.334345e-04  2.248546e-01
orbit26          9.987560e-04  2.950401e-01
orbit27          4.412196e-03  1.312378e+00
orbit28          1.124414e-02  1.052312e+00
orbit29          1.169467e-04  2.942633e-01
orbit30          2.112680e-04  3.825511e-01
orbit31          4.077957e-03  9.695724e-01
orbit32          1.619950e-04  2.536451e-01
orbit33          2.984410e-04  2.159146e-01
orbit34          2.325400e-03  7.973153e-01
orbit35          7.570505e-03  1.416064e+00
orbit36          3.035332e-03  8.844927e-01
orbit37          2.081671e-03  6.159148e-01
orbit38          1.561582e-03  8.090857e-01
orbit39          4.111142e-03  9.517639e-01
orbit40          3.015410e-06  6.570667e-03
orbit41          7.448905e-05  6.992520e-02
orbit42          4.278990e-06  5.740899e-03
orbit43          1.060495e-04  1.308945e-01
orbit44          0.000000e+00  3.469447e-20
orbit45          4.036014e-03  1.248695e+00
orbit46         -9.467867e-06  8.066744e-02
orbit47          2.138909e-05  5.158174e-02
orbit48         -6.754521e-07  2.387721e-02
orbit49          4.836844e-04  2.351870e-01
orbit50          5.798689e-05  1.248005e-01
orbit51          4.373785e-04  5.468494e-01
orbit52          3.484093e-04  3.099933e-01
orbit53          8.220590e-05  1.723816e-01
orbit54          8.893737e-06  3.162500e-02
orbit55          0.000000e+00  0.000000e+00
orbit56          2.229089e-03  8.579461e-01
orbit57          2.227893e-05  5.323857e-02
orbit58          0.000000e+00  1.959241e-02
orbit59          5.316104e-04  1.544387e-01
orbit60          0.000000e+00  8.673617e-20
orbit61          1.409480e-05  2.184776e-01
orbit62          9.492789e-05  3.155946e-01
orbit63         -4.436557e-06  1.255275e-02
orbit64         -1.874400e-06  4.214289e-02
orbit65          5.210065e-05  5.980609e-02
orbit66          6.271563e-05  3.286472e-02
orbit67          0.000000e+00  2.777778e-03
orbit68          0.000000e+00  4.336809e-20
orbit69          0.000000e+00  5.551115e-19
orbit70         -2.176752e-06  4.800913e-03
orbit71          1.756993e-05  5.277786e-02
orbit72          0.000000e+00  0.000000e+00
AP               6.157208e-04  3.150512e-01
bet              1.274049e-02  4.357456e+00
ecc              3.767052e-04  2.311933e-01
eccrad           5.758890e-05  1.915531e-01
close            2.190540e-03  5.687941e-01
constraint       1.616294e-03  5.988948e-01
coreness         4.238980e-04  4.107330e-01
knn              5.658375e-03  1.360091e+00
hubscore         7.929727e-03  1.182482e+00
pagerank         8.507370e-03  3.307417e+00
trans            3.840008e-05  1.145262e-01
first            7.760402e-05  1.051274e-01
second           2.656053e-03  9.405870e-01
third            4.613268e-03  8.801042e-01
fourth           3.912582e-03  1.964930e+00
fifth            4.756693e-03  1.422221e+00
sixth            3.682415e-03  1.471850e+00
selfinter        2.761666e-06  8.415542e-02
V1               4.643514e-03  2.552627e+00
V2               5.484438e-03  4.757711e+00
evcent           6.993941e-03  1.242283e+00
upto_second      3.674686e-03  8.378673e-01
upto_third       3.069406e-03  9.428116e-01
upto_fourth      3.341017e-03  7.338404e-01
upto_fifth       6.801805e-03  9.651072e-01
upto_sixth       7.663919e-03  1.089169e+00
ratio1           5.884924e-03  1.486729e+00
ratio2           6.993120e-03  3.278643e+00
ratio3           4.703584e-03  2.114469e+00
ratio4           5.149838e-03  1.778505e+00
ratio5           4.536463e-03  2.892556e+00
ratio6           6.052877e-03  1.414883e+00
walktrap_vertex  1.260050e-03  8.286044e-01
bigcom1          5.910676e-04  3.191137e-01
bigcom2          6.315106e-04  2.487630e-01
bigcom3          3.032457e-04  5.493125e-01
bigcom4         -2.604067e-06  8.299412e-02
bigcom5          0.000000e+00  0.000000e+00
bigcom6          0.000000e+00  5.551115e-19
bigcom8         -3.404551e-06  1.868743e-02
bigcom9          0.000000e+00  1.040834e-19
bigcom10         1.268896e-04  2.261663e-01
bigcom11         0.000000e+00  5.551115e-19
bigcom12         0.000000e+00  2.949030e-19
bigcom13        -2.489127e-05  1.091307e-01
bigcom14         0.000000e+00  0.000000e+00
bigcom15         0.000000e+00  5.551115e-19
bigcom16         0.000000e+00  1.734723e-19
bigcom17         0.000000e+00  1.110223e-18
bigcom18         1.448616e-04  5.460659e-01
bigcom21         0.000000e+00  6.245005e-19
bigcom22        -1.314863e-05  5.329188e-01
bigcom23         0.000000e+00  8.673617e-21
bigcom24         0.000000e+00  0.000000e+00
bigcom25         6.486310e-05  6.103836e-01
bigcom26         0.000000e+00  0.000000e+00
bigcom27         0.000000e+00  8.673617e-21
bigcom29         0.000000e+00  3.382711e-19
bigcom31         0.000000e+00  4.510281e-19
bigcom33         6.492994e-04  1.038401e+00
bigcom34         1.119574e-04  2.772141e-01
bigcom35         0.000000e+00  0.000000e+00
bigcom36        -2.249200e-05  6.088784e-01
bigcom39         0.000000e+00  2.775558e-19
bigcom40         0.000000e+00  5.551115e-19
bigcom43         2.002050e-05  2.873389e-01
bigcom46        -4.151345e-05  3.567444e-01
bigcom48         0.000000e+00  0.000000e+00
bigcom49         0.000000e+00  0.000000e+00
bigcom50        -1.015913e-05  4.987198e-01
bigcom52         0.000000e+00  0.000000e+00
bigcom54         0.000000e+00  0.000000e+00
bigcom56         0.000000e+00  0.000000e+00
bigcom57         4.975248e-05  1.473663e-01
bigcom58        -2.068413e-05  4.263191e-01
bigcom62         0.000000e+00  8.673617e-21
bigcom63         0.000000e+00  3.469447e-20
bigcom64         0.000000e+00  2.775558e-19
bigcom65         0.000000e+00  2.775558e-19
bigcom66         0.000000e+00  0.000000e+00
bigcom68         6.785594e-06  2.559292e-01
bigcom69         0.000000e+00  0.000000e+00
bigcom70         0.000000e+00  2.775558e-19
bigcom71         0.000000e+00  0.000000e+00
bigcom72         0.000000e+00  0.000000e+00
bigcom77         0.000000e+00  2.775558e-19
bigcom79         0.000000e+00  0.000000e+00
bigcom80         0.000000e+00  0.000000e+00
bigcom82         0.000000e+00  0.000000e+00
bigcom83         0.000000e+00  2.602085e-20
bigcom86         0.000000e+00  0.000000e+00
bigcom87        -2.915340e-05  5.334591e-01
bigcom88         0.000000e+00  0.000000e+00
bigcom90         0.000000e+00  2.775558e-19
bigcom92         0.000000e+00  1.110223e-18
bigcom94         6.230505e-06  1.028505e-01
bigcom96         0.000000e+00  0.000000e+00
bigcom98         0.000000e+00  2.775558e-19
bigcom99         1.916547e-05  4.539408e-01
bigcom100        0.000000e+00  0.000000e+00
bigcom102        0.000000e+00  0.000000e+00
bigcom103        0.000000e+00  0.000000e+00
bigcom104        0.000000e+00  8.333333e-03
bigcom107        0.000000e+00  6.245005e-19
bigcom108        0.000000e+00  0.000000e+00
bigcom109        0.000000e+00  5.551115e-19
bigcom110        0.000000e+00  0.000000e+00
bigcom125        0.000000e+00  0.000000e+00
bigcom133        0.000000e+00  5.551115e-19
bigcom141        0.000000e+00  0.000000e+00
bigcom142        0.000000e+00  0.000000e+00
bigcom143        0.000000e+00  0.000000e+00
bigcom145        0.000000e+00  5.551115e-19
bigcom158        0.000000e+00  0.000000e+00
bigcom162        0.000000e+00  0.000000e+00
bigcom177        0.000000e+00  0.000000e+00
bigcom194        0.000000e+00  0.000000e+00
bigcom208        0.000000e+00  0.000000e+00
bigcom220        0.000000e+00  3.469447e-20
bigcom227        0.000000e+00  0.000000e+00
bigcom229        0.000000e+00  8.673617e-21
bigcom247        0.000000e+00  0.000000e+00
bigcom252        0.000000e+00  0.000000e+00
bigcom255        0.000000e+00  0.000000e+00
bigcom258        0.000000e+00  0.000000e+00
bigcom266        0.000000e+00  0.000000e+00
bigcom269        0.000000e+00  0.000000e+00
bigcom273        0.000000e+00  0.000000e+00
bigcom274        0.000000e+00  0.000000e+00
bigcom276        0.000000e+00  0.000000e+00
bigcom284        0.000000e+00  0.000000e+00
bigcom290        0.000000e+00  2.775558e-19
bigcom292        0.000000e+00  2.775558e-19
bigcom294        0.000000e+00  1.396452e-18
bigcom295        0.000000e+00  2.775558e-19
bigcom296        0.000000e+00  3.469447e-20
bigcom297       -2.772852e-05  2.937417e-01
bigcom302        0.000000e+00  0.000000e+00
bigcom303       -2.188227e-05  1.424071e-01
bigcom307       -3.278738e-06  4.290537e-01
bigcom311        0.000000e+00  0.000000e+00
bigcom313        0.000000e+00  0.000000e+00
bigcom318        3.703537e-05  3.480511e-01
bigcom326        0.000000e+00  2.775558e-19
bigcom332        0.000000e+00  0.000000e+00
bigcom340        0.000000e+00  5.551115e-19
bigcom341        0.000000e+00  5.551115e-19
bigcom345        0.000000e+00  0.000000e+00
bigcom347        0.000000e+00  1.734723e-20
bigcom360        0.000000e+00  0.000000e+00
bigcom365        0.000000e+00  0.000000e+00
bigcom366        0.000000e+00  0.000000e+00
bigcom370        0.000000e+00  5.551115e-19
bigcom387        0.000000e+00  0.000000e+00
bigcom390        4.218913e-06  4.203529e-01
bigcom398        0.000000e+00  2.775558e-19
bigcom408        0.000000e+00  0.000000e+00
bigcom417        0.000000e+00  0.000000e+00
bigcom419        0.000000e+00  0.000000e+00
bigcom424        0.000000e+00  0.000000e+00
bigcom441        0.000000e+00  0.000000e+00
bigcom445        0.000000e+00  0.000000e+00
bigcom468        0.000000e+00  5.551115e-19
spin_vertex      1.947200e-03  1.606136e+00
membership_s1    0.000000e+00  2.775558e-19
membership_s3    1.295675e-04  2.314656e-01
membership_s4    1.835459e-04  6.025785e-01
membership_s5    0.000000e+00  8.673617e-21
membership_s6    0.000000e+00  6.938894e-19
membership_s7   -7.040656e-06  1.111653e-01
membership_s8   -1.425487e-05  5.405801e-01
membership_s9   -1.145979e-06  1.343500e-01
membership_s10   3.133238e-05  1.023065e-01
membership_s11   1.890491e-05  1.030167e-01
membership_s12   5.668875e-04  5.260041e-01
membership_s13   8.414783e-06  1.041820e-01
membership_s14   0.000000e+00  0.000000e+00
membership_s16   1.667248e-04  5.926992e-01
membership_s17   3.016151e-05  2.095893e-02
membership_s18   0.000000e+00  8.413409e-19
membership_s19   1.192149e-05  1.419290e-01
membership_s20   2.342857e-04  1.381336e-01
membership_s21  -1.496493e-05  1.826908e-01
membership_s22  -4.144049e-05  2.764110e-01
membership_s23   1.776587e-04  5.282651e-01
membership_s24   5.639971e-06  3.885092e-02
membership_s25   0.000000e+00  0.000000e+00
membership_s26  -1.751691e-06  1.383714e-01
membership_s27   0.000000e+00  2.775558e-19
membership_s28   0.000000e+00  0.000000e+00
membership_s30   0.000000e+00  0.000000e+00
membership_s31  -3.357609e-06  1.328209e-01
membership_s32   1.570621e-05  1.201932e-01
membership_s33   7.576851e-05  3.340670e-01
membership_s34   0.000000e+00  0.000000e+00
membership_s35   0.000000e+00  0.000000e+00
membership_s36   0.000000e+00  0.000000e+00
membership_s37   3.543917e-05  1.764416e-01
membership_s38   3.166141e-04  3.405252e-01
adhesion         1.225043e-02  1.804522e+00
cohesion         1.274898e-02  2.196002e+00
inner            2.788593e-03  3.930444e+00
outer            7.924949e-03  2.634533e+00
ioratio          7.060528e-03  1.941440e+00
comsize          5.772024e-03  3.569048e+00
[1] "Dataset: low_C Model GLM, run: 3 of 10 2015-06-08 10:41:13"
[1] "glmnet variable coefficients"
                         [,1]          [,2]
(Intercept)     -3.640378e+00 -6.995579e+00
graph0           7.120661e-39  1.799102e-02
graph1           6.201191e-42 -3.932301e-05
graph2           9.978577e-40 -1.934279e-03
graph3           7.964266e-43  3.478747e-06
graph4          -1.110168e-43  5.002653e-07
graph5          -5.619434e-41 -7.394008e-04
graph6          -7.807946e-42  8.050452e-05
graph7          -1.002537e-40 -9.721175e-04
graph8           2.095964e-41  2.526090e-02
graph9           3.991717e-45 -1.370318e-08
graph10          2.864457e-47  2.704590e-08
graph11         -2.138416e-45  7.422109e-09
graph12         -9.801956e-44  1.474637e-06
graph13          1.880156e-43 -1.000154e-05
graph14         -9.450850e-44 -8.343976e-07
graph15          2.763424e-42  1.107718e-04
graph16         -1.524414e-43 -7.897320e-07
graph17         -4.845665e-43 -5.997458e-06
graph18         -2.778313e-41 -6.518788e-04
graph19         -3.376305e-42 -2.983256e-06
graph20         -1.932972e-42  1.076542e-05
graph21         -1.464464e-41  1.312150e-04
graph22         -2.018663e-42 -1.518345e-05
graph23         -1.333716e-41 -9.081041e-05
graph24         -2.322358e-41 -6.649829e-05
graph25         -5.871040e-41 -4.161876e-05
graph26         -3.702542e-41 -1.281946e-05
graph27         -2.269587e-40 -2.511764e-03
graph28         -1.992358e-40 -6.924186e-04
graph29         -1.646049e-38 -4.705165e-01
orbit0           7.120661e-39  1.791099e-02
orbit1           4.532983e-42 -4.479260e-05
orbit2           3.271633e-39  6.345742e-03
orbit3           9.978577e-40 -1.575509e-03
orbit4           7.910590e-43  4.001364e-06
orbit5           1.024897e-41  1.435729e-05
orbit6          -1.111951e-43  4.780419e-07
orbit7           3.278440e-39  5.969347e-03
orbit8          -5.619434e-41 -7.404128e-04
orbit9          -1.322344e-41  2.420394e-05
orbit10          2.169301e-42  5.106138e-04
orbit11          4.491671e-39  1.894357e-02
orbit12         -1.012992e-40 -9.776439e-04
orbit13         -4.377770e-40 -2.240959e-02
orbit14          2.095964e-41  2.552547e-02
orbit15          2.784742e-45  6.231146e-08
orbit16          6.435320e-43 -3.069482e-06
orbit17         -2.823308e-44 -2.815066e-06
orbit18          2.858938e-44 -1.635889e-09
orbit19         -1.529558e-45  4.517860e-08
orbit20          2.718444e-44 -1.079535e-06
orbit21          1.018942e-41  2.634437e-06
orbit22         -2.138429e-45  7.522703e-09
orbit23          6.140180e-39  1.865632e-02
orbit24         -1.137933e-43  1.773457e-06
orbit25         -1.633817e-43  1.487929e-06
orbit26          8.569308e-42 -2.820266e-04
orbit27          1.098149e-43 -4.095173e-05
orbit28          1.168445e-42 -5.591254e-05
orbit29          5.368780e-43  2.557711e-05
orbit30          7.003326e-42  1.280833e-04
orbit31         -1.083472e-43 -9.377192e-07
orbit32         -1.555762e-43 -1.544148e-06
orbit33          1.055696e-38  1.133012e-01
orbit34          2.763424e-42  1.169703e-04
orbit35         -2.839245e-43 -4.174814e-06
orbit36         -2.212843e-42 -2.626575e-05
orbit37         -2.366674e-43  4.443458e-06
orbit38          1.001188e-41  8.277921e-04
orbit39         -9.588272e-43 -1.584812e-05
orbit40         -4.846372e-43 -2.044716e-06
orbit41         -1.062064e-41  9.498801e-04
orbit42         -3.620967e-39 -2.950419e-02
orbit43         -2.777083e-41 -6.538345e-04
orbit44         -2.586686e-38 -9.759115e-01
orbit45         -4.298806e-42  1.040751e-05
orbit46         -6.021738e-42 -2.142540e-05
orbit47         -1.207379e-40 -2.865876e-03
orbit48         -4.438725e-41 -1.952419e-03
orbit49         -1.945264e-42  1.140245e-05
orbit50         -1.227998e-40 -2.821767e-03
orbit51         -2.314486e-41 -2.839294e-05
orbit52          6.626573e-42  1.504060e-03
orbit53         -1.624437e-40 -1.136077e-03
orbit54         -2.018590e-42 -1.518559e-05
orbit55         -1.724918e-38 -2.621930e-01
orbit56         -1.433363e-41 -1.161208e-04
orbit57          2.144207e-41  1.746847e-03
orbit58         -2.249307e-39 -2.768860e-01
orbit59         -2.516285e-41 -4.977637e-05
orbit60         -1.465937e-40 -2.073443e-03
orbit61          4.708184e-38  8.103336e-01
orbit62         -6.071938e-41  2.600893e-04
orbit63         -3.738871e-40 -4.864517e-03
orbit64         -3.743105e-40 -6.984784e-03
orbit65         -4.793471e-41 -1.249812e-04
orbit66         -6.299793e-41  2.203687e-03
orbit67          1.616613e-38  1.133187e-01
orbit68         -2.263155e-40 -2.502739e-03
orbit69         -1.174502e-38 -1.747261e-01
orbit70         -2.049857e-40 -7.433455e-04
orbit71          3.903966e-39  5.876700e-02
orbit72         -1.646049e-38 -4.724982e-01
AP               3.624750e-38  2.834954e-01
bet              2.465790e-42  6.745023e-06
ecc             -4.328847e-39  2.008438e-02
eccrad          -3.030193e-38  1.399827e-01
close            2.499755e-37  1.351506e+00
constraint      -2.739177e-38 -1.278163e-01
coreness         5.393424e-39 -1.475252e-02
knn             -5.479384e-41 -1.479457e-04
hubscore        -2.520952e-37 -1.486501e+00
pagerank        -6.086226e-38 -1.400734e+00
trans           -1.178731e-38 -3.160888e-01
first            7.120661e-39  1.805215e-02
second           1.096737e-41 -2.109532e-06
third            5.258503e-42  3.595549e-05
fourth           3.049258e-42  4.277144e-06
fifth           -2.606529e-42 -7.429987e-06
sixth           -4.762050e-42 -1.535426e-05
selfinter       -3.192920e-39 -1.052220e-01
V1              -4.496509e-38  8.975751e-01
V2              -9.348925e-39 -2.156867e-01
evcent          -2.522117e-37 -1.519416e+00
upto_second      1.188390e-41 -1.158556e-06
upto_third       4.452205e-42  2.940237e-05
upto_fourth      2.156930e-42  7.148665e-06
upto_fifth       3.667068e-42  1.475117e-05
upto_sixth       5.607865e-42  4.172731e-05
ratio1          -5.172613e-41 -2.415669e-06
ratio2          -7.695889e-43  1.973065e-04
ratio3          -5.751279e-40  1.885533e-03
ratio4          -9.698584e-40 -1.493842e-03
ratio5          -2.259832e-39 -1.970363e-02
ratio6          -5.513000e-42 -4.291374e-06
walktrap_vertex -3.839676e-39 -3.351391e-02
bigcom1         -1.002494e-38  3.360704e-02
bigcom2          9.045431e-39  1.052867e-01
bigcom3         -1.803849e-39  8.010791e-02
bigcom4         -8.555295e-39 -1.390767e-01
bigcom5         -2.587515e-38 -5.063964e-01
bigcom6         -2.594576e-38 -5.432793e-01
bigcom8         -1.455595e-38 -1.705472e-01
bigcom9         -2.598331e-38 -3.981038e-01
bigcom10        -1.213423e-38 -6.205782e-02
bigcom11        -2.586272e-38 -6.462383e-01
bigcom12        -2.593744e-38 -3.795217e-01
bigcom13         1.099796e-38  2.542466e-02
bigcom14        -2.586272e-38 -6.285404e-01
bigcom15        -2.585859e-38 -6.303633e-01
bigcom16        -2.587100e-38 -6.098152e-01
bigcom17        -2.587515e-38 -5.801537e-01
bigcom18         4.034309e-38  5.143194e-01
bigcom21        -2.585445e-38 -5.770425e-01
bigcom22         2.268406e-37  1.490345e+00
bigcom23        -2.600839e-38 -5.136987e-01
bigcom24        -2.586686e-38 -7.641771e-01
bigcom25         6.109216e-38  6.075657e-01
bigcom26        -2.587100e-38 -5.017158e-01
bigcom27        -2.586686e-38 -6.981909e-01
bigcom29        -2.589588e-38 -5.597403e-01
bigcom31        -2.589588e-38 -6.509455e-01
bigcom33         3.074113e-38  3.625927e-01
bigcom34         2.991921e-40 -7.642768e-02
bigcom35        -2.585031e-38 -4.408488e-01
bigcom36         3.110198e-37  2.105632e+00
bigcom39        -2.587515e-38 -6.246380e-01
bigcom40        -2.585445e-38 -5.278681e-01
bigcom43         7.565435e-40  1.942360e-01
bigcom46         1.186032e-37  9.871660e-01
bigcom48        -2.596661e-38 -4.238140e-01
bigcom49        -2.584618e-38 -3.364901e-01
bigcom50         1.763315e-37  1.423446e+00
bigcom52        -2.585031e-38 -5.512951e-01
bigcom54        -2.584618e-38 -6.167473e-01
bigcom56        -2.596244e-38 -4.905844e-01
bigcom57         1.248977e-39  7.431336e-02
bigcom58         2.268406e-37  1.408326e+00
bigcom62        -2.588343e-38 -6.167826e-01
bigcom63        -2.589588e-38 -3.358760e-01
bigcom64        -2.584618e-38 -5.211379e-01
bigcom65        -2.590003e-38 -5.790281e-01
bigcom66        -2.585031e-38 -2.500873e-01
bigcom68         1.186032e-37  7.095427e-01
bigcom69        -2.584205e-38 -3.050686e-01
bigcom70        -2.587515e-38 -4.820115e-01
bigcom71        -2.584618e-38 -2.236305e-01
bigcom72        -2.583792e-38 -3.277984e-01
bigcom77        -2.585445e-38 -5.252232e-01
bigcom79        -2.586686e-38 -5.538593e-01
bigcom80        -2.589588e-38 -4.317186e-01
bigcom82        -2.586272e-38 -5.087581e-01
bigcom83        -2.589588e-38 -5.576769e-01
bigcom86        -2.585031e-38 -4.703901e-01
bigcom87         2.268406e-37  1.509551e+00
bigcom88        -2.602515e-38 -5.745011e-01
bigcom90        -2.585031e-38 -7.398448e-01
bigcom92        -2.584618e-38 -6.392659e-01
bigcom94         1.005615e-37  7.186439e-01
bigcom96        -2.584205e-38 -5.990467e-01
bigcom98        -2.585031e-38 -7.320058e-01
bigcom99         7.530079e-38  6.252868e-01
bigcom100       -2.583792e-38 -4.284686e-01
bigcom102       -2.584205e-38 -4.233595e-01
bigcom103       -2.584205e-38 -3.329730e-01
bigcom104       -2.585031e-38 -5.502629e-01
bigcom107       -2.584205e-38 -4.717639e-01
bigcom108       -2.585031e-38 -3.744861e-01
bigcom109       -2.588758e-38 -6.032901e-01
bigcom110       -2.586272e-38 -6.343950e-01
bigcom125       -2.585445e-38 -4.733310e-01
bigcom133       -2.586272e-38 -4.595134e-01
bigcom141       -2.584205e-38 -2.111160e-01
bigcom142       -2.584618e-38 -5.701152e-01
bigcom143       -2.585445e-38 -4.516514e-01
bigcom145       -2.584618e-38 -4.644239e-01
bigcom158       -2.585445e-38 -3.356340e-01
bigcom162       -2.585031e-38 -5.677123e-01
bigcom177       -2.589588e-38 -6.995769e-01
bigcom194       -2.584618e-38 -3.980836e-01
bigcom208       -2.583792e-38 -4.542995e-01
bigcom220       -2.585859e-38 -6.309734e-01
bigcom227       -2.585445e-38 -3.747812e-01
bigcom229       -2.585445e-38 -5.197633e-01
bigcom247       -2.586272e-38 -3.856572e-01
bigcom252       -2.585445e-38 -5.361666e-01
bigcom255       -2.585859e-38 -4.421036e-01
bigcom258       -2.585859e-38 -5.626475e-01
bigcom266       -2.585031e-38 -6.932544e-01
bigcom269       -2.584618e-38 -5.315414e-01
bigcom273       -2.585859e-38 -5.982923e-01
bigcom274       -2.584205e-38 -7.324002e-01
bigcom276       -2.585031e-38 -5.694426e-01
bigcom284       -2.584618e-38 -4.306775e-01
bigcom290       -2.588343e-38 -6.774569e-01
bigcom292       -2.585445e-38 -4.415505e-01
bigcom294       -2.587515e-38 -4.976634e-01
bigcom295       -2.586272e-38 -6.162356e-01
bigcom296       -2.583792e-38 -8.003601e-01
bigcom297        1.763315e-37  1.081140e+00
bigcom302       -2.586686e-38 -5.694599e-01
bigcom303        3.739729e-38  5.613396e-01
bigcom307        3.110198e-37  2.008136e+00
bigcom311       -2.585031e-38 -5.385130e-01
bigcom313       -2.585031e-38 -5.374196e-01
bigcom318        6.223398e-38  7.807562e-01
bigcom326       -2.585031e-38 -5.797588e-01
bigcom332       -2.585031e-38 -3.702922e-01
bigcom340       -2.584205e-38 -4.470690e-01
bigcom341       -2.585031e-38 -4.675863e-01
bigcom345       -2.585031e-38 -6.616457e-01
bigcom347       -2.583792e-38 -3.384192e-01
bigcom360       -2.585445e-38 -5.633249e-01
bigcom365       -2.585031e-38 -5.013118e-01
bigcom366       -2.584205e-38 -5.109094e-01
bigcom370       -2.584205e-38 -5.285839e-01
bigcom387       -2.583792e-38 -5.781199e-01
bigcom390        1.763315e-37  9.602840e-01
bigcom398       -2.585031e-38 -4.193625e-01
bigcom408       -2.583792e-38 -3.881747e-01
bigcom417       -2.584205e-38 -5.951630e-01
bigcom419       -2.584205e-38 -4.234602e-01
bigcom424       -2.585031e-38 -5.357481e-01
bigcom441       -2.583792e-38 -2.292396e-01
bigcom445       -2.584205e-38 -3.774426e-01
bigcom468       -2.584618e-38 -5.299924e-01
spin_vertex     -4.732693e-38 -2.906064e-01
membership_s1   -2.584205e-38 -3.327848e-01
membership_s3    3.718532e-39  4.829226e-02
membership_s4    1.817984e-38  2.329672e-01
membership_s5   -2.587100e-38 -5.387279e-01
membership_s6   -2.586686e-38 -3.950289e-01
membership_s7    1.632049e-38 -2.586559e-01
membership_s8   -6.470893e-39 -7.359153e-02
membership_s9    1.307471e-38  5.729247e-02
membership_s10  -3.913121e-39 -3.161145e-02
membership_s11  -1.039766e-38 -1.415405e-01
membership_s12   1.984431e-38  2.661433e-01
membership_s13   1.479117e-39  2.087071e-01
membership_s14  -2.587929e-38 -4.879144e-01
membership_s16   1.485187e-38  1.405205e-01
membership_s17   2.015489e-38 -2.237743e-01
membership_s18  -2.596661e-38 -4.977037e-01
membership_s19  -5.384004e-39 -3.775035e-02
membership_s20  -1.350466e-38 -4.233274e-02
membership_s21   1.359712e-39 -5.012630e-02
membership_s22   8.652825e-38  7.447389e-01
membership_s23   3.082093e-39  7.953425e-02
membership_s24   4.642429e-38 -3.060971e-01
membership_s25  -2.586272e-38 -4.456204e-01
membership_s26  -1.850642e-38 -2.910187e-01
membership_s27  -2.585445e-38 -4.872501e-01
membership_s28  -2.587515e-38 -4.730836e-01
membership_s30  -2.590418e-38 -5.637623e-01
membership_s31  -3.807263e-39 -5.815340e-02
membership_s32  -1.869190e-38 -2.531691e-01
membership_s33  -5.161575e-39 -4.441245e-02
membership_s34  -2.585031e-38 -4.691209e-01
membership_s35  -2.585031e-38 -5.429511e-01
membership_s36  -2.585445e-38 -5.482831e-01
membership_s37  -8.007129e-39 -9.780493e-02
membership_s38   6.886841e-40  7.223782e-02
adhesion         2.370579e-42  1.745317e-06
cohesion        -4.741185e-42 -3.481929e-06
inner            8.842570e-42  1.197646e-04
outer            5.316893e-42  4.108514e-05
ioratio          1.886671e-38 -8.429793e-02
comsize          6.324172e-42  3.434005e-05
[1] "Dataset: low_C Model GBM, run: 4 of 10 2015-06-08 10:42:45"
Iter   TrainDeviance   ValidDeviance   StepSize   Improve
     1        0.3136             nan     0.0100    0.0000
     2        0.3133             nan     0.0100    0.0001
     3        0.3131             nan     0.0100    0.0001
     4        0.3128             nan     0.0100    0.0000
     5        0.3126             nan     0.0100   -0.0001
     6        0.3123             nan     0.0100    0.0002
     7        0.3120             nan     0.0100    0.0002
     8        0.3118             nan     0.0100    0.0000
     9        0.3114             nan     0.0100    0.0003
    10        0.3111             nan     0.0100    0.0000
    20        0.3082             nan     0.0100    0.0000
    40        0.3033             nan     0.0100    0.0001
    60        0.2988             nan     0.0100    0.0001
    80        0.2946             nan     0.0100   -0.0000
   100        0.2904             nan     0.0100    0.0000
   120        0.2864             nan     0.0100    0.0000
   140        0.2829             nan     0.0100   -0.0000
   160        0.2796             nan     0.0100    0.0000
   180        0.2760             nan     0.0100   -0.0000
   200        0.2726             nan     0.0100   -0.0001
   220        0.2693             nan     0.0100   -0.0000
   222        0.2690             nan     0.0100    0.0000

[1] "GBM variable coefficients"
                            var    rel.inf
bet                         bet 5.94399439
inner                     inner 5.44739756
pagerank               pagerank 4.24148383
outer                     outer 3.62026567
ratio2                   ratio2 3.46111384
V2                           V2 2.76171858
ratio5                   ratio5 2.74795878
comsize                 comsize 2.44183293
spin_vertex         spin_vertex 2.19436768
fourth                   fourth 2.17793301
graph16                 graph16 1.91504196
V1                           V1 1.91346481
ratio4                   ratio4 1.76452802
orbit35                 orbit35 1.64993854
knn                         knn 1.64128728
graph23                 graph23 1.55175994
adhesion               adhesion 1.55132697
ratio6                   ratio6 1.41718035
graph13                 graph13 1.40561481
graph12                 graph12 1.36895097
cohesion               cohesion 1.23605570
orbit18                 orbit18 1.21498713
graph19                 graph19 1.21077235
ratio3                   ratio3 1.20122001
graph15                 graph15 1.15011390
orbit28                 orbit28 1.14333260
orbit16                 orbit16 1.12902415
orbit45                 orbit45 1.05504372
graph6                   graph6 1.03629206
orbit19                 orbit19 1.02156594
orbit38                 orbit38 1.00154500
membership_s12   membership_s12 0.98935418
orbit21                 orbit21 0.96985809
ratio1                   ratio1 0.96305957
graph5                   graph5 0.95980680
membership_s4     membership_s4 0.94924401
orbit27                 orbit27 0.92409253
orbit20                 orbit20 0.88041593
ioratio                 ioratio 0.84971222
graph4                   graph4 0.84382158
graph17                 graph17 0.83910199
upto_sixth           upto_sixth 0.81346798
graph1                   graph1 0.76845949
graph10                 graph10 0.75783230
walktrap_vertex walktrap_vertex 0.74352546
orbit24                 orbit24 0.74001978
graph11                 graph11 0.71263294
hubscore               hubscore 0.70736997
upto_fifth           upto_fifth 0.68864316
bigcom33               bigcom33 0.68552400
orbit17                 orbit17 0.68353316
fifth                     fifth 0.67817597
graph9                   graph9 0.66959250
graph3                   graph3 0.65190284
graph25                 graph25 0.64923287
orbit56                 orbit56 0.64653038
close                     close 0.62348860
orbit5                   orbit5 0.61672474
third                     third 0.59848731
sixth                     sixth 0.58148076
graph21                 graph21 0.56668615
upto_fourth         upto_fourth 0.53118036
membership_s23   membership_s23 0.50938078
orbit37                 orbit37 0.47569994
orbit4                   orbit4 0.46816414
orbit29                 orbit29 0.45712907
bigcom318             bigcom318 0.45631423
graph14                 graph14 0.42946247
orbit53                 orbit53 0.42239222
orbit32                 orbit32 0.38890357
bigcom2                 bigcom2 0.38623967
graph18                 graph18 0.38612293
orbit39                 orbit39 0.38313952
constraint           constraint 0.38065207
upto_third           upto_third 0.36079420
evcent                   evcent 0.35628223
orbit36                 orbit36 0.33918660
membership_s16   membership_s16 0.33635300
orbit9                   orbit9 0.32737374
graph20                 graph20 0.32174480
AP                           AP 0.31269153
orbit1                   orbit1 0.30898012
bigcom1                 bigcom1 0.28162459
orbit31                 orbit31 0.28067645
orbit26                 orbit26 0.27218173
orbit15                 orbit15 0.24958767
orbit6                   orbit6 0.21905630
membership_s14   membership_s14 0.21573716
orbit62                 orbit62 0.21521064
orbit11                 orbit11 0.21414717
second                   second 0.19729385
orbit10                 orbit10 0.19019820
orbit52                 orbit52 0.16895570
orbit30                 orbit30 0.16441433
orbit25                 orbit25 0.16385612
membership_s31   membership_s31 0.16376555
bigcom34               bigcom34 0.16116740
bigcom57               bigcom57 0.14310675
bigcom303             bigcom303 0.14213928
orbit33                 orbit33 0.13792608
membership_s38   membership_s38 0.12773171
orbit2                   orbit2 0.12214073
membership_s3     membership_s3 0.12183632
orbit22                 orbit22 0.11937937
graph0                   graph0 0.11893653
orbit47                 orbit47 0.09608775
membership_s21   membership_s21 0.09045456
orbit51                 orbit51 0.08601346
membership_s37   membership_s37 0.08267614
trans                     trans 0.08244606
bigcom3                 bigcom3 0.07060500
coreness               coreness 0.06893585
orbit50                 orbit50 0.06550352
orbit49                 orbit49 0.06050693
bigcom87               bigcom87 0.05977994
bigcom18               bigcom18 0.04495807
graph26                 graph26 0.04117105
membership_s22   membership_s22 0.03871657
orbit57                 orbit57 0.03427060
bigcom25               bigcom25 0.03353862
orbit46                 orbit46 0.02861869
membership_s19   membership_s19 0.02661543
graph7                   graph7 0.02499656
orbit7                   orbit7 0.02010329
upto_second         upto_second 0.01806853
membership_s17   membership_s17 0.01534826
membership_s10   membership_s10 0.01243857
graph2                   graph2 0.00000000
graph8                   graph8 0.00000000
graph22                 graph22 0.00000000
graph24                 graph24 0.00000000
graph27                 graph27 0.00000000
graph28                 graph28 0.00000000
graph29                 graph29 0.00000000
orbit0                   orbit0 0.00000000
orbit3                   orbit3 0.00000000
orbit8                   orbit8 0.00000000
orbit12                 orbit12 0.00000000
orbit13                 orbit13 0.00000000
orbit14                 orbit14 0.00000000
orbit23                 orbit23 0.00000000
orbit34                 orbit34 0.00000000
orbit40                 orbit40 0.00000000
orbit41                 orbit41 0.00000000
orbit42                 orbit42 0.00000000
orbit43                 orbit43 0.00000000
orbit44                 orbit44 0.00000000
orbit48                 orbit48 0.00000000
orbit54                 orbit54 0.00000000
orbit55                 orbit55 0.00000000
orbit58                 orbit58 0.00000000
orbit59                 orbit59 0.00000000
orbit60                 orbit60 0.00000000
orbit61                 orbit61 0.00000000
orbit63                 orbit63 0.00000000
orbit64                 orbit64 0.00000000
orbit65                 orbit65 0.00000000
orbit66                 orbit66 0.00000000
orbit67                 orbit67 0.00000000
orbit68                 orbit68 0.00000000
orbit69                 orbit69 0.00000000
orbit70                 orbit70 0.00000000
orbit71                 orbit71 0.00000000
orbit72                 orbit72 0.00000000
ecc                         ecc 0.00000000
eccrad                   eccrad 0.00000000
first                     first 0.00000000
selfinter             selfinter 0.00000000
bigcom4                 bigcom4 0.00000000
bigcom5                 bigcom5 0.00000000
bigcom6                 bigcom6 0.00000000
bigcom8                 bigcom8 0.00000000
bigcom9                 bigcom9 0.00000000
bigcom10               bigcom10 0.00000000
bigcom11               bigcom11 0.00000000
bigcom12               bigcom12 0.00000000
bigcom13               bigcom13 0.00000000
bigcom14               bigcom14 0.00000000
bigcom15               bigcom15 0.00000000
bigcom16               bigcom16 0.00000000
bigcom17               bigcom17 0.00000000
bigcom21               bigcom21 0.00000000
bigcom22               bigcom22 0.00000000
bigcom23               bigcom23 0.00000000
bigcom24               bigcom24 0.00000000
bigcom26               bigcom26 0.00000000
bigcom27               bigcom27 0.00000000
bigcom29               bigcom29 0.00000000
bigcom31               bigcom31 0.00000000
bigcom35               bigcom35 0.00000000
bigcom36               bigcom36 0.00000000
bigcom39               bigcom39 0.00000000
bigcom40               bigcom40 0.00000000
bigcom43               bigcom43 0.00000000
bigcom46               bigcom46 0.00000000
bigcom48               bigcom48 0.00000000
bigcom49               bigcom49 0.00000000
bigcom50               bigcom50 0.00000000
bigcom52               bigcom52 0.00000000
bigcom54               bigcom54 0.00000000
bigcom56               bigcom56 0.00000000
bigcom58               bigcom58 0.00000000
bigcom62               bigcom62 0.00000000
bigcom63               bigcom63 0.00000000
bigcom64               bigcom64 0.00000000
bigcom65               bigcom65 0.00000000
bigcom66               bigcom66 0.00000000
bigcom68               bigcom68 0.00000000
bigcom69               bigcom69 0.00000000
bigcom70               bigcom70 0.00000000
bigcom71               bigcom71 0.00000000
bigcom72               bigcom72 0.00000000
bigcom77               bigcom77 0.00000000
bigcom79               bigcom79 0.00000000
bigcom80               bigcom80 0.00000000
bigcom82               bigcom82 0.00000000
bigcom83               bigcom83 0.00000000
bigcom86               bigcom86 0.00000000
bigcom88               bigcom88 0.00000000
bigcom90               bigcom90 0.00000000
bigcom92               bigcom92 0.00000000
bigcom94               bigcom94 0.00000000
bigcom96               bigcom96 0.00000000
bigcom98               bigcom98 0.00000000
bigcom99               bigcom99 0.00000000
bigcom100             bigcom100 0.00000000
bigcom102             bigcom102 0.00000000
bigcom103             bigcom103 0.00000000
bigcom104             bigcom104 0.00000000
bigcom107             bigcom107 0.00000000
bigcom108             bigcom108 0.00000000
bigcom109             bigcom109 0.00000000
bigcom110             bigcom110 0.00000000
bigcom125             bigcom125 0.00000000
bigcom133             bigcom133 0.00000000
bigcom141             bigcom141 0.00000000
bigcom142             bigcom142 0.00000000
bigcom143             bigcom143 0.00000000
bigcom145             bigcom145 0.00000000
bigcom158             bigcom158 0.00000000
bigcom162             bigcom162 0.00000000
bigcom177             bigcom177 0.00000000
bigcom194             bigcom194 0.00000000
bigcom208             bigcom208 0.00000000
bigcom220             bigcom220 0.00000000
bigcom227             bigcom227 0.00000000
bigcom229             bigcom229 0.00000000
bigcom247             bigcom247 0.00000000
bigcom252             bigcom252 0.00000000
bigcom255             bigcom255 0.00000000
bigcom258             bigcom258 0.00000000
bigcom266             bigcom266 0.00000000
bigcom269             bigcom269 0.00000000
bigcom273             bigcom273 0.00000000
bigcom274             bigcom274 0.00000000
bigcom276             bigcom276 0.00000000
bigcom284             bigcom284 0.00000000
bigcom290             bigcom290 0.00000000
bigcom292             bigcom292 0.00000000
bigcom294             bigcom294 0.00000000
bigcom295             bigcom295 0.00000000
bigcom296             bigcom296 0.00000000
bigcom297             bigcom297 0.00000000
bigcom302             bigcom302 0.00000000
bigcom307             bigcom307 0.00000000
bigcom311             bigcom311 0.00000000
bigcom313             bigcom313 0.00000000
bigcom326             bigcom326 0.00000000
bigcom332             bigcom332 0.00000000
bigcom340             bigcom340 0.00000000
bigcom341             bigcom341 0.00000000
bigcom345             bigcom345 0.00000000
bigcom347             bigcom347 0.00000000
bigcom360             bigcom360 0.00000000
bigcom365             bigcom365 0.00000000
bigcom366             bigcom366 0.00000000
bigcom370             bigcom370 0.00000000
bigcom387             bigcom387 0.00000000
bigcom390             bigcom390 0.00000000
bigcom398             bigcom398 0.00000000
bigcom408             bigcom408 0.00000000
bigcom417             bigcom417 0.00000000
bigcom419             bigcom419 0.00000000
bigcom424             bigcom424 0.00000000
bigcom441             bigcom441 0.00000000
bigcom445             bigcom445 0.00000000
bigcom468             bigcom468 0.00000000
membership_s1     membership_s1 0.00000000
membership_s5     membership_s5 0.00000000
membership_s6     membership_s6 0.00000000
membership_s7     membership_s7 0.00000000
membership_s8     membership_s8 0.00000000
membership_s9     membership_s9 0.00000000
membership_s11   membership_s11 0.00000000
membership_s13   membership_s13 0.00000000
membership_s18   membership_s18 0.00000000
membership_s20   membership_s20 0.00000000
membership_s24   membership_s24 0.00000000
membership_s25   membership_s25 0.00000000
membership_s26   membership_s26 0.00000000
membership_s27   membership_s27 0.00000000
membership_s28   membership_s28 0.00000000
membership_s30   membership_s30 0.00000000
membership_s32   membership_s32 0.00000000
membership_s33   membership_s33 0.00000000
membership_s34   membership_s34 0.00000000
membership_s35   membership_s35 0.00000000
membership_s36   membership_s36 0.00000000
[1] "Dataset: low_C Model RF, run: 4 of 10 2015-06-08 10:44:13"
     |      Out-of-bag   |
Tree |      MSE  %Var(y) |
   1 |  0.04044   164.11 |
   2 |  0.04272   173.37 |
   3 |  0.04074   165.31 |
   4 |  0.03773   153.11 |
   5 |  0.03574   145.01 |
   6 |  0.03545   143.86 |
   7 |  0.03452   140.08 |
   8 |  0.03349   135.89 |
   9 |  0.03251   131.94 |
  10 |  0.03221   130.71 |
  11 |  0.03145   127.61 |
  12 |  0.03131   127.07 |
  13 |  0.03082   125.08 |
  14 |  0.03068   124.49 |
  15 |  0.03058   124.10 |
  16 |  0.03031   123.01 |
  17 |  0.03002   121.81 |
  18 |  0.02982   121.00 |
  19 |  0.02962   120.19 |
  20 |  0.02938   119.24 |
  21 |  0.02921   118.53 |
  22 |  0.02904   117.82 |
  23 |  0.02892   117.34 |
  24 |  0.02889   117.25 |
  25 |  0.02874   116.63 |
  26 |  0.02855   115.85 |
  27 |  0.02848   115.56 |
  28 |  0.02844   115.43 |
  29 |  0.02831   114.88 |
  30 |  0.02819   114.39 |
  31 |  0.02803   113.74 |
  32 |  0.02798   113.55 |
  33 |  0.02795   113.44 |
  34 |  0.02787   113.09 |
  35 |  0.02771   112.46 |
  36 |   0.0276   112.02 |
  37 |  0.02759   111.95 |
  38 |  0.02752   111.68 |
  39 |  0.02748   111.50 |
  40 |  0.02746   111.43 |
  41 |  0.02735   110.97 |
  42 |  0.02723   110.48 |
  43 |  0.02718   110.28 |
  44 |  0.02716   110.23 |
  45 |   0.0271   109.99 |
  46 |  0.02708   109.89 |
  47 |   0.0271   109.97 |
  48 |  0.02708   109.90 |
  49 |  0.02709   109.94 |
  50 |  0.02701   109.59 |
  51 |  0.02701   109.60 |
  52 |  0.02699   109.50 |
  53 |  0.02702   109.64 |
  54 |    0.027   109.55 |
  55 |  0.02696   109.42 |
  56 |  0.02696   109.40 |
  57 |  0.02691   109.18 |
  58 |  0.02686   109.00 |
  59 |  0.02682   108.82 |
  60 |  0.02677   108.64 |
  61 |  0.02672   108.42 |
  62 |  0.02675   108.54 |
  63 |  0.02673   108.47 |
  64 |  0.02671   108.39 |
  65 |  0.02669   108.32 |
  66 |   0.0267   108.37 |
  67 |  0.02667   108.21 |
  68 |  0.02661   107.99 |
  69 |  0.02662   108.00 |
  70 |  0.02657   107.82 |
  71 |  0.02656   107.76 |
  72 |   0.0265   107.54 |
  73 |  0.02646   107.39 |
  74 |  0.02645   107.33 |
  75 |  0.02643   107.26 |
  76 |  0.02643   107.24 |
  77 |  0.02646   107.38 |
  78 |  0.02648   107.44 |
  79 |  0.02647   107.42 |
  80 |   0.0265   107.53 |
  81 |  0.02648   107.46 |
  82 |  0.02652   107.61 |
  83 |  0.02652   107.61 |
  84 |  0.02652   107.63 |
  85 |  0.02652   107.62 |
  86 |  0.02652   107.62 |
  87 |  0.02652   107.62 |
  88 |  0.02653   107.64 |
  89 |  0.02651   107.58 |
  90 |  0.02652   107.63 |
  91 |  0.02653   107.66 |
  92 |   0.0265   107.55 |
  93 |  0.02649   107.51 |
  94 |  0.02647   107.40 |
  95 |  0.02646   107.37 |
  96 |  0.02647   107.42 |
  97 |  0.02648   107.47 |
  98 |  0.02649   107.48 |
  99 |  0.02649   107.50 |
 100 |  0.02651   107.59 |
[1] "Random Forest variable coefficients"
                      %IncMSE IncNodePurity
graph5           3.342332e-04  5.944146e-01
graph6           4.055507e-03  8.434500e-01
graph7           2.168984e-05  4.434473e-02
graph8           0.000000e+00  1.387779e-19
graph9           3.831679e-03  7.558119e-01
graph10          5.370061e-03  1.103298e+00
graph11          5.592414e-03  9.602972e-01
graph12          5.465332e-03  1.153490e+00
graph13          6.037189e-03  1.327784e+00
graph14          2.912488e-03  8.787994e-01
graph15          4.496400e-03  9.581329e-01
graph16          8.116168e-03  1.488907e+00
graph17          3.522813e-03  9.317140e-01
graph18          1.546659e-04  1.284289e-01
graph19          5.844655e-03  1.521787e+00
graph20          3.015424e-04  3.856448e-01
graph21          1.021318e-03  5.889053e-01
graph22          5.163882e-05  7.916944e-02
graph23          2.046120e-03  1.212201e+00
graph24          3.087743e-04  1.670987e-01
graph25          1.424722e-04  2.910749e-01
graph26          1.300550e-05  3.506509e-02
graph27          3.336597e-06  5.969303e-03
graph28          2.159827e-05  2.857143e-02
graph29          0.000000e+00  5.724587e-19
orbit0           5.664252e-05  1.675559e-01
orbit1           3.516800e-03  6.470120e-01
orbit2           1.059683e-03  1.837484e-01
orbit3           8.516314e-06  5.263899e-02
orbit4           3.432602e-03  1.042056e+00
orbit5           1.340733e-02  1.135669e+00
orbit6           6.601694e-03  8.484153e-01
orbit7           8.323902e-04  3.217813e-01
orbit8           2.439952e-04  2.407456e-01
orbit9           1.549380e-03  8.584476e-01
orbit10          1.080945e-04  1.304202e-01
orbit11          2.954664e-05  8.473370e-02
orbit12          1.118067e-05  5.544742e-02
orbit13          4.410161e-06  4.759550e-02
orbit14          0.000000e+00  1.428571e-02
orbit15          3.405818e-03  9.217607e-01
orbit16          7.387412e-03  9.863501e-01
orbit17          6.898119e-03  1.215075e+00
orbit18          6.998000e-03  1.777189e+00
orbit19          6.556165e-03  9.560873e-01
orbit20          6.872561e-03  1.076891e+00
orbit21          3.813579e-03  9.025532e-01
orbit22          6.401010e-03  1.265825e+00
orbit23         -6.130578e-05  1.554722e-01
orbit24          5.259838e-03  1.354264e+00
orbit25          3.538966e-04  1.790832e-01
orbit26          4.202658e-04  2.843624e-01
orbit27          5.066671e-03  1.265100e+00
orbit28          4.713689e-03  7.641257e-01
orbit29          2.943062e-04  1.888591e-01
orbit30          2.384087e-04  4.512623e-01
orbit31          3.046983e-03  1.124653e+00
orbit32          1.464558e-04  2.562503e-01
orbit33          2.082535e-04  1.603953e-01
orbit34          2.510189e-03  8.299398e-01
orbit35          5.469891e-03  1.551415e+00
orbit36          1.055010e-03  7.480997e-01
orbit37          2.702674e-03  6.987287e-01
orbit38          5.066428e-04  8.921790e-01
orbit39          5.721303e-03  7.724380e-01
orbit40         -4.013780e-08  4.595634e-02
orbit41          4.253509e-06  1.977616e-03
orbit42          2.681506e-06  2.141907e-02
orbit43          1.713181e-04  1.802905e-01
orbit44          0.000000e+00  1.301043e-20
orbit45          5.536063e-03  1.205086e+00
orbit46          1.711156e-04  1.508021e-01
orbit47          1.364551e-05  1.644941e-01
orbit48         -1.679343e-05  2.537290e-02
orbit49          1.403539e-04  2.645125e-01
orbit50          4.259595e-05  1.457250e-01
orbit51          6.389493e-04  5.648050e-01
orbit52          2.415882e-04  1.562128e-01
orbit53          7.133541e-05  2.955510e-01
orbit54          4.323390e-06  3.964622e-02
orbit55          0.000000e+00  0.000000e+00
orbit56          2.522326e-03  1.124925e+00
orbit57          6.051932e-05  1.000402e-01
orbit58          1.317523e-05  9.310980e-03
orbit59          2.780451e-04  1.725605e-01
orbit60          0.000000e+00  7.693399e-03
orbit61          3.008995e-05  1.761700e-01
orbit62          9.535425e-05  2.760092e-01
orbit63         -2.796267e-06  9.575747e-02
orbit64          1.258328e-05  2.128125e-02
orbit65          5.477126e-05  3.656096e-02
orbit66          5.915410e-06  2.662730e-02
orbit67          0.000000e+00  5.204170e-20
orbit68          1.302164e-05  2.371071e-02
orbit69          0.000000e+00  0.000000e+00
orbit70          1.302083e-05  9.358384e-03
orbit71          2.014521e-05  1.249427e-02
orbit72          0.000000e+00  1.734723e-20
AP               1.159506e-04  1.970827e-01
bet              1.880256e-02  4.842275e+00
ecc              1.763235e-04  2.012649e-01
eccrad           4.796899e-04  1.708489e-01
close            4.440072e-03  7.687238e-01
constraint       2.661029e-03  7.157801e-01
coreness         1.215255e-04  2.452430e-01
knn              7.301093e-03  1.250440e+00
hubscore         5.242215e-03  1.371155e+00
pagerank         8.775310e-03  3.188401e+00
trans            1.816671e-05  1.133092e-01
first            8.524361e-05  2.004904e-01
second           5.025064e-03  9.174367e-01
third            5.862946e-03  1.081956e+00
fourth           4.150952e-03  1.960679e+00
fifth            2.000647e-03  1.307610e+00
sixth            7.050984e-03  1.340963e+00
selfinter       -1.083042e-06  9.700443e-02
V1               4.492150e-03  2.388849e+00
V2               4.041322e-03  4.031572e+00
evcent           6.332647e-03  9.937607e-01
upto_second      3.131759e-03  8.752599e-01
upto_third       2.999527e-03  7.825153e-01
upto_fourth      3.311705e-03  1.025775e+00
upto_fifth       5.423514e-03  1.207649e+00
upto_sixth       8.030537e-03  1.194086e+00
ratio1           6.989936e-03  1.391710e+00
ratio2           9.224680e-03  3.753071e+00
ratio3           6.031133e-03  1.540602e+00
ratio4           6.401403e-03  2.020798e+00
ratio5           6.255966e-03  2.912976e+00
ratio6           1.206867e-02  1.856416e+00
walktrap_vertex  9.019747e-04  8.811739e-01
bigcom1          3.878913e-04  3.845903e-01
bigcom2          2.063812e-04  2.603923e-01
bigcom3          2.451171e-04  3.489963e-01
bigcom4          1.559980e-06  4.133731e-02
bigcom5          0.000000e+00  5.204170e-20
bigcom6          0.000000e+00  4.336809e-20
bigcom8         -4.803731e-06  1.391576e-02
bigcom9          2.823520e-05  1.649645e-01
bigcom10         1.077025e-04  1.112532e-01
bigcom11         0.000000e+00  5.204170e-20
bigcom12         0.000000e+00  5.204170e-20
bigcom13        -1.589667e-05  2.079343e-01
bigcom14         0.000000e+00  3.469447e-20
bigcom15         0.000000e+00  0.000000e+00
bigcom16         0.000000e+00  1.214306e-19
bigcom17         0.000000e+00  6.938894e-20
bigcom18         3.361268e-05  4.384053e-01
bigcom21         0.000000e+00  0.000000e+00
bigcom22        -2.042195e-05  5.383103e-01
bigcom23         0.000000e+00  1.734723e-20
bigcom24         0.000000e+00  1.387779e-19
bigcom25         3.848512e-05  3.004783e-01
bigcom26         0.000000e+00  5.204170e-20
bigcom27         0.000000e+00  3.469447e-20
bigcom29         0.000000e+00  5.204170e-20
bigcom31         0.000000e+00  7.806256e-20
bigcom33         4.637242e-04  8.466359e-01
bigcom34         9.370045e-05  1.545274e-01
bigcom35         0.000000e+00  0.000000e+00
bigcom36        -2.057533e-05  4.721281e-01
bigcom39         0.000000e+00  3.469447e-20
bigcom40         0.000000e+00  6.938894e-20
bigcom43         7.382734e-05  2.651120e-01
bigcom46        -3.512475e-05  3.741895e-01
bigcom48         2.697454e-07  2.797203e-04
bigcom49         0.000000e+00  0.000000e+00
bigcom50         0.000000e+00  0.000000e+00
bigcom52         0.000000e+00  6.938894e-20
bigcom54         0.000000e+00  6.938894e-20
bigcom56         0.000000e+00  8.673617e-20
bigcom57         7.352686e-05  2.420740e-01
bigcom58        -2.072324e-05  5.293800e-01
bigcom62         0.000000e+00  8.673617e-20
bigcom63         0.000000e+00  2.255141e-19
bigcom64         0.000000e+00  0.000000e+00
bigcom65         0.000000e+00  1.214306e-19
bigcom66         0.000000e+00  0.000000e+00
bigcom68        -5.879594e-05  3.492787e-01
bigcom69         0.000000e+00  1.040834e-19
bigcom70         0.000000e+00  5.204170e-20
bigcom71         0.000000e+00  0.000000e+00
bigcom72         0.000000e+00  0.000000e+00
bigcom77         0.000000e+00  0.000000e+00
bigcom79         0.000000e+00  0.000000e+00
bigcom80         0.000000e+00  6.938894e-20
bigcom82         0.000000e+00  6.505213e-20
bigcom83         0.000000e+00  0.000000e+00
bigcom86         0.000000e+00  0.000000e+00
bigcom87        -2.769830e-05  4.413121e-01
bigcom88         0.000000e+00  8.673617e-20
bigcom90         0.000000e+00  4.336809e-20
bigcom92         0.000000e+00  0.000000e+00
bigcom94        -2.981473e-05  2.366266e-01
bigcom96         0.000000e+00  2.602085e-20
bigcom98         0.000000e+00  1.734723e-20
bigcom99         3.018713e-05  3.244986e-01
bigcom100        0.000000e+00  1.734723e-20
bigcom102        0.000000e+00  1.301043e-20
bigcom103        0.000000e+00  0.000000e+00
bigcom104        0.000000e+00  1.734723e-20
bigcom107        0.000000e+00  0.000000e+00
bigcom108        0.000000e+00  3.469447e-20
bigcom109        0.000000e+00  1.170938e-19
bigcom110        0.000000e+00  1.084202e-19
bigcom125        0.000000e+00  0.000000e+00
bigcom133        0.000000e+00  3.469447e-20
bigcom141        0.000000e+00  0.000000e+00
bigcom142        0.000000e+00  2.602085e-20
bigcom143        0.000000e+00  1.734723e-20
bigcom145        0.000000e+00  1.734723e-20
bigcom158        0.000000e+00  8.239937e-20
bigcom162        0.000000e+00  0.000000e+00
bigcom177        0.000000e+00  1.040834e-19
bigcom194        0.000000e+00  0.000000e+00
bigcom208        0.000000e+00  3.469447e-20
bigcom220        0.000000e+00  0.000000e+00
bigcom227        0.000000e+00  0.000000e+00
bigcom229        0.000000e+00  1.734723e-20
bigcom247        0.000000e+00  3.469447e-20
bigcom252        0.000000e+00  3.469447e-20
bigcom255        0.000000e+00  1.301043e-19
bigcom258        0.000000e+00  0.000000e+00
bigcom266        0.000000e+00  0.000000e+00
bigcom269        0.000000e+00  0.000000e+00
bigcom273        0.000000e+00  3.469447e-20
bigcom274        0.000000e+00  0.000000e+00
bigcom276        0.000000e+00  1.734723e-20
bigcom284        0.000000e+00  0.000000e+00
bigcom290        0.000000e+00  8.673617e-20
bigcom292        0.000000e+00  0.000000e+00
bigcom294        0.000000e+00  8.888889e-03
bigcom295        0.000000e+00  8.673617e-20
bigcom296        0.000000e+00  0.000000e+00
bigcom297       -1.282749e-05  3.406501e-01
bigcom302        0.000000e+00  0.000000e+00
bigcom303       -2.951832e-05  1.543758e-01
bigcom307        0.000000e+00  0.000000e+00
bigcom311        0.000000e+00  0.000000e+00
bigcom313        0.000000e+00  0.000000e+00
bigcom318       -3.261762e-05  3.508890e-01
bigcom326        0.000000e+00  1.734723e-20
bigcom332        0.000000e+00  0.000000e+00
bigcom340        0.000000e+00  6.938894e-20
bigcom341        0.000000e+00  1.734723e-20
bigcom345        0.000000e+00  3.469447e-20
bigcom347        0.000000e+00  0.000000e+00
bigcom360        0.000000e+00  1.734723e-20
bigcom365        0.000000e+00  0.000000e+00
bigcom366        0.000000e+00  1.734723e-20
bigcom370        0.000000e+00  0.000000e+00
bigcom387        0.000000e+00  1.734723e-20
bigcom390       -1.518513e-05  5.000069e-01
bigcom398        0.000000e+00  0.000000e+00
bigcom408        0.000000e+00  0.000000e+00
bigcom417        0.000000e+00  1.734723e-20
bigcom419       -9.146656e-06  5.499820e-01
bigcom424        0.000000e+00  6.938894e-20
bigcom441        0.000000e+00  0.000000e+00
bigcom445        0.000000e+00  0.000000e+00
bigcom468        0.000000e+00  3.469447e-20
spin_vertex      1.145164e-03  1.466172e+00
membership_s1    0.000000e+00  0.000000e+00
membership_s3    6.609558e-05  2.758049e-01
membership_s4    8.851528e-05  8.627220e-01
membership_s5    0.000000e+00  0.000000e+00
membership_s6    0.000000e+00  1.561251e-19
membership_s7    0.000000e+00  3.469447e-20
membership_s8   -1.450561e-05  1.453032e-01
membership_s9    1.728499e-05  2.339911e-01
membership_s10   2.199119e-05  1.205924e-01
membership_s11  -1.223029e-05  1.366277e-01
membership_s12   3.921748e-04  5.449985e-01
membership_s13   7.860208e-06  5.199677e-02
membership_s14   5.917972e-06  4.276029e-01
membership_s16   1.615736e-04  4.945050e-01
membership_s17  -9.636697e-07  1.255702e-02
membership_s18   0.000000e+00  1.778092e-19
membership_s19  -1.054393e-05  9.838790e-02
membership_s20   1.405187e-04  1.697242e-01
membership_s21   1.050606e-04  3.048911e-01
membership_s22  -6.941439e-05  3.769916e-01
membership_s23   1.729605e-04  4.697846e-01
membership_s24   0.000000e+00  1.734723e-20
membership_s25   0.000000e+00  5.204170e-20
membership_s26   5.887249e-06  4.891698e-02
membership_s27   0.000000e+00  0.000000e+00
membership_s28   0.000000e+00  1.734723e-20
membership_s30   0.000000e+00  5.637851e-20
membership_s31   2.438021e-05  9.859602e-02
membership_s32  -1.813043e-05  1.058870e-01
membership_s33   3.471801e-05  2.905872e-01
membership_s34   0.000000e+00  1.734723e-20
membership_s35   0.000000e+00  0.000000e+00
membership_s36   0.000000e+00  0.000000e+00
membership_s37   2.091487e-05  1.922802e-01
membership_s38   2.293049e-04  4.297271e-01
adhesion         1.153002e-02  1.875653e+00
cohesion         9.577665e-03  1.973970e+00
inner            3.566436e-03  3.587136e+00
outer            4.949076e-03  3.126443e+00
ioratio          8.466501e-03  1.804337e+00
comsize          2.659960e-03  2.691543e+00
[1] "Dataset: low_C Model GLM, run: 4 of 10 2015-06-08 10:47:34"
[1] "glmnet variable coefficients"
                         [,1]          [,2]
(Intercept)     -3.652046e+00 -7.384360e+00
graph0           7.600373e-39  1.923361e-02
graph1           1.169846e-41 -1.056207e-04
graph2           1.160400e-39 -1.921145e-02
graph3           9.207317e-43  2.505915e-06
graph4          -3.816503e-44  1.236753e-06
graph5          -5.503291e-41 -6.238942e-04
graph6          -5.847184e-42  9.029269e-05
graph7          -8.368399e-41 -2.411601e-04
graph8           5.912311e-40  4.293432e-02
graph9           5.018637e-45 -5.651800e-08
graph10          1.451805e-45  6.868182e-08
graph11         -1.347624e-45  1.095560e-08
graph12         -1.061136e-43  3.517380e-07
graph13          3.359856e-43 -1.119197e-05
graph14         -7.518152e-44 -2.862930e-07
graph15          8.420519e-42  1.763964e-04
graph16         -2.019872e-43 -2.571795e-06
graph17         -4.910830e-43 -5.235557e-06
graph18         -7.399398e-42 -4.232839e-04
graph19         -4.025655e-42 -1.885438e-05
graph20         -2.756301e-42 -2.299742e-05
graph21         -1.298458e-41  2.528221e-04
graph22         -2.076902e-42  6.359764e-08
graph23         -1.335293e-41 -5.270964e-05
graph24         -2.412721e-41 -1.948316e-04
graph25         -6.241719e-41 -1.942427e-04
graph26         -4.495193e-41 -2.188414e-04
graph27         -1.617221e-40  2.937778e-03
graph28         -3.177537e-40 -4.691390e-03
graph29         -1.627426e-38 -4.628820e-01
orbit0           7.600373e-39  1.917366e-02
orbit1           1.010729e-41 -1.114531e-04
orbit2           3.387180e-39  4.588766e-03
orbit3           1.160400e-39 -1.877203e-02
orbit4           8.926752e-43  2.983460e-06
orbit5           1.288897e-41  4.935148e-06
orbit6          -3.833260e-44  1.223375e-06
orbit7           3.273341e-39  2.824152e-03
orbit8          -5.503291e-41 -6.200316e-04
orbit9          -1.247543e-41  4.322550e-05
orbit10          1.615409e-41  5.109369e-04
orbit11          4.215278e-39 -7.808137e-03
orbit12         -8.537304e-41 -2.341750e-04
orbit13          1.626836e-39 -2.195785e-02
orbit14          5.912311e-40  4.340464e-02
orbit15          2.255473e-45 -1.146401e-08
orbit16          6.909268e-43 -4.547631e-06
orbit17          4.109546e-44 -1.813656e-06
orbit18          2.936036e-44 -6.841225e-08
orbit19          2.950673e-46  1.052631e-07
orbit20          8.705183e-44  3.334478e-07
orbit21          1.233751e-41  4.833464e-05
orbit22         -1.347636e-45  1.081211e-08
orbit23          5.975576e-39  1.074770e-02
orbit24         -1.315526e-43  7.801149e-07
orbit25          8.766632e-46 -6.975110e-06
orbit26          2.039512e-41 -8.422379e-05
orbit27          7.203948e-44 -4.220521e-05
orbit28          1.838276e-42 -1.037892e-04
orbit29          1.214605e-42  2.923761e-05
orbit30          9.176389e-42 -2.811866e-04
orbit31         -9.491204e-44 -4.078876e-07
orbit32          1.141892e-43  1.875254e-06
orbit33          9.766060e-39  8.955178e-02
orbit34          8.420519e-42  1.820863e-04
orbit35         -4.151824e-43 -8.675616e-06
orbit36         -2.604589e-42 -3.467068e-05
orbit37         -2.364809e-43  3.964226e-06
orbit38          1.315367e-41  1.036389e-03
orbit39         -9.807347e-43 -1.524254e-05
orbit40         -4.135800e-43  2.430297e-06
orbit41          1.687113e-41 -4.575120e-04
orbit42          3.108671e-39  1.042951e-01
orbit43         -7.383626e-42 -4.254727e-04
orbit44         -2.557014e-38 -8.262344e-01
orbit45         -5.614820e-42 -1.556299e-05
orbit46         -5.590016e-42 -5.506815e-05
orbit47         -2.311168e-41  4.738172e-04
orbit48         -4.125281e-42 -1.707690e-03
orbit49         -2.783326e-42 -2.320384e-05
orbit50         -1.104517e-40 -1.064980e-03
orbit51         -2.167053e-41  1.856155e-04
orbit52          1.347305e-41  1.319823e-03
orbit53         -1.011429e-40  3.851462e-04
orbit54         -2.076799e-42  5.888554e-08
orbit55         -1.827228e-38 -5.630249e-01
orbit56         -1.425247e-41 -7.049090e-05
orbit57          4.685740e-41  1.825961e-03
orbit58         -2.350870e-39 -3.169365e-01
orbit59         -2.742968e-41 -2.574665e-04
orbit60         -6.497279e-41  1.730965e-03
orbit61          4.726425e-38  8.016568e-01
orbit62         -7.094047e-41 -1.037366e-05
orbit63         -3.912237e-40 -8.317469e-03
orbit64         -1.040798e-40 -6.390411e-04
orbit65         -5.454477e-41 -3.396635e-04
orbit66         -4.234827e-41  2.712030e-03
orbit67          2.748689e-38  1.535335e-01
orbit68         -1.607001e-40  2.938232e-03
orbit69         -1.161220e-38 -1.334934e-01
orbit70         -3.348974e-40 -4.953434e-03
orbit71          6.102740e-39  6.529398e-02
orbit72         -1.627426e-38 -4.646579e-01
AP               3.677581e-38  2.300307e-01
bet              2.646257e-42  8.393955e-06
ecc             -4.952938e-39  1.424507e-02
eccrad          -3.467057e-38  9.930622e-02
close            2.756441e-37  1.512373e+00
constraint      -3.082302e-38 -1.893872e-01
coreness         6.338529e-39  2.632965e-03
knn             -5.252080e-41 -5.632335e-05
hubscore        -3.034057e-37 -2.967877e+00
pagerank        -6.011255e-38 -1.382995e+00
trans           -1.228844e-38 -3.256303e-01
first            7.600373e-39  1.905080e-02
second           1.728972e-41 -1.093033e-04
third            5.920847e-42  4.122999e-05
fourth           3.125893e-42  1.756592e-06
fifth           -2.691021e-42 -2.051643e-06
sixth           -5.325606e-42 -2.894230e-05
selfinter        6.543397e-39  2.939271e-02
V1              -6.087993e-38  6.142783e-01
V2               6.119058e-40 -3.029964e-01
evcent          -3.059833e-37 -3.117178e+00
upto_second      1.818618e-41 -1.034282e-04
upto_third       5.066474e-42  3.286391e-05
upto_fourth      2.300675e-42  6.675915e-06
upto_fifth       4.054362e-42  2.298793e-05
upto_sixth       5.924181e-42  3.996164e-05
ratio1          -4.962142e-41  9.966526e-05
ratio2           3.493591e-41  9.358496e-04
ratio3          -7.187717e-40 -8.245370e-04
ratio4          -1.007575e-39  7.115442e-04
ratio5          -2.372959e-39 -1.940822e-02
ratio6          -6.126571e-42 -1.179821e-05
walktrap_vertex -7.835863e-39 -8.898264e-02
bigcom1         -1.200495e-38  2.061134e-02
bigcom2          9.578216e-39  9.534940e-02
bigcom3         -9.129081e-40  1.679734e-01
bigcom4         -1.068988e-38 -1.770684e-01
bigcom5         -2.558644e-38 -7.767565e-01
bigcom6         -2.566822e-38 -5.417134e-01
bigcom8         -1.398347e-38 -1.746506e-01
bigcom9         -1.497592e-39  2.754381e-01
bigcom10        -1.164172e-38  1.214507e-02
bigcom11        -2.557421e-38 -6.391554e-01
bigcom12        -2.566002e-38 -3.747207e-01
bigcom13         1.197637e-38  1.553361e-02
bigcom14        -2.556200e-38 -7.555499e-01
bigcom15        -2.556607e-38 -6.329537e-01
bigcom16        -2.558236e-38 -6.305893e-01
bigcom17        -2.559459e-38 -6.139414e-01
bigcom18         2.389136e-38  3.115305e-01
bigcom21        -2.555793e-38 -4.494941e-01
bigcom22         2.271321e-37  1.492131e+00
bigcom23        -2.573403e-38 -5.192149e-01
bigcom24        -2.557421e-38 -7.603902e-01
bigcom25         3.586884e-38  3.411673e-01
bigcom26        -2.557421e-38 -4.983439e-01
bigcom27        -2.557829e-38 -6.409432e-01
bigcom29        -2.559867e-38 -5.443168e-01
bigcom31        -2.560683e-38 -6.504333e-01
bigcom33         2.890304e-38  3.143104e-01
bigcom34         1.302632e-39 -5.540279e-02
bigcom35        -2.556200e-38 -4.055856e-01
bigcom36         2.271321e-37  1.809428e+00
bigcom39        -2.559459e-38 -6.687217e-01
bigcom40        -2.556200e-38 -5.656023e-01
bigcom43        -2.869146e-40  1.879598e-01
bigcom46         1.429489e-37  1.110780e+00
bigcom48        -2.567232e-38 -4.179824e-01
bigcom49        -2.554574e-38 -2.556694e-01
bigcom50        -2.555387e-38 -3.404905e-01
bigcom52        -2.556200e-38 -5.445965e-01
bigcom54        -2.556200e-38 -5.614131e-01
bigcom56        -2.563544e-38 -5.240072e-01
bigcom57         2.046387e-39  6.329252e-02
bigcom58         3.113112e-37  1.797186e+00
bigcom62        -2.559051e-38 -5.550251e-01
bigcom63        -2.560683e-38 -3.506798e-01
bigcom64        -2.555387e-38 -4.821858e-01
bigcom65        -2.560275e-38 -5.861966e-01
bigcom66        -2.556200e-38 -2.846310e-01
bigcom68         1.429489e-37  7.957575e-01
bigcom69        -2.555387e-38 -3.164228e-01
bigcom70        -2.557829e-38 -4.750417e-01
bigcom71        -2.555387e-38 -2.229513e-01
bigcom72        -2.554574e-38 -3.009726e-01
bigcom77        -2.556200e-38 -5.122252e-01
bigcom79        -2.557421e-38 -5.446170e-01
bigcom80        -2.561092e-38 -4.039611e-01
bigcom82        -2.557421e-38 -5.346351e-01
bigcom83        -2.559459e-38 -6.238437e-01
bigcom86        -2.555793e-38 -4.913997e-01
bigcom87         1.766230e-37  1.328522e+00
bigcom88        -2.573815e-38 -5.800257e-01
bigcom90        -2.556200e-38 -8.015378e-01
bigcom92        -2.555387e-38 -7.398304e-01
bigcom94         1.008533e-37  6.632763e-01
bigcom96        -2.554980e-38 -5.664782e-01
bigcom98        -2.555793e-38 -7.326166e-01
bigcom99         5.874957e-38  6.643679e-01
bigcom100       -2.554574e-38 -3.488872e-01
bigcom102       -2.555793e-38 -3.856964e-01
bigcom103       -2.555387e-38 -2.865211e-01
bigcom104       -2.555793e-38 -6.036537e-01
bigcom107       -2.555387e-38 -3.844723e-01
bigcom108       -2.555793e-38 -2.974611e-01
bigcom109       -2.558236e-38 -5.884667e-01
bigcom110       -2.556607e-38 -6.590547e-01
bigcom125       -2.556200e-38 -5.798597e-01
bigcom133       -2.556607e-38 -4.809584e-01
bigcom141       -2.554980e-38 -2.008562e-01
bigcom142       -2.554980e-38 -6.516523e-01
bigcom143       -2.556200e-38 -5.240548e-01
bigcom145       -2.555793e-38 -4.125045e-01
bigcom158       -2.556607e-38 -2.959368e-01
bigcom162       -2.555793e-38 -5.576507e-01
bigcom177       -2.559867e-38 -7.137776e-01
bigcom194       -2.555387e-38 -3.175624e-01
bigcom208       -2.556607e-38 -5.114402e-01
bigcom220       -2.556200e-38 -6.358241e-01
bigcom227       -2.555387e-38 -3.617072e-01
bigcom229       -2.555793e-38 -4.285744e-01
bigcom247       -2.557421e-38 -3.777813e-01
bigcom252       -2.555793e-38 -5.695022e-01
bigcom255       -2.556200e-38 -4.444920e-01
bigcom258       -2.556200e-38 -6.204481e-01
bigcom266       -2.554980e-38 -6.818970e-01
bigcom269       -2.555387e-38 -5.130384e-01
bigcom273       -2.556200e-38 -6.033950e-01
bigcom274       -2.554980e-38 -6.763296e-01
bigcom276       -2.555793e-38 -5.375066e-01
bigcom284       -2.555387e-38 -3.900803e-01
bigcom290       -2.558644e-38 -6.216308e-01
bigcom292       -2.555387e-38 -3.223341e-01
bigcom294       -2.559051e-38 -4.780833e-01
bigcom295       -2.557829e-38 -6.139136e-01
bigcom296       -2.554574e-38 -9.120144e-01
bigcom297        2.271321e-37  1.221768e+00
bigcom302       -2.557421e-38 -5.461657e-01
bigcom303        3.768959e-38  5.425907e-01
bigcom307       -2.554980e-38 -3.991894e-01
bigcom311       -2.556200e-38 -5.042709e-01
bigcom313       -2.555387e-38 -5.517666e-01
bigcom318        5.549105e-38  7.192869e-01
bigcom326       -2.555793e-38 -5.816272e-01
bigcom332       -2.555387e-38 -3.451781e-01
bigcom340       -2.555387e-38 -4.358775e-01
bigcom341       -2.555793e-38 -4.787047e-01
bigcom345       -2.555793e-38 -6.769758e-01
bigcom347       -2.554574e-38 -2.449356e-01
bigcom360       -2.556200e-38 -5.327253e-01
bigcom365       -2.555387e-38 -4.706848e-01
bigcom366       -2.555387e-38 -4.853717e-01
bigcom370       -2.554574e-38 -3.412830e-01
bigcom387       -2.554574e-38 -5.838870e-01
bigcom390        2.271321e-37  1.110370e+00
bigcom398       -2.555387e-38 -3.602518e-01
bigcom408       -2.554574e-38 -3.814600e-01
bigcom417       -2.555387e-38 -4.779633e-01
bigcom419        2.271321e-37  1.687811e+00
bigcom424       -2.555387e-38 -5.565316e-01
bigcom441       -2.554574e-38 -1.246717e-01
bigcom445       -2.554574e-38 -4.184731e-01
bigcom468       -2.555387e-38 -5.329357e-01
spin_vertex     -4.819015e-38 -2.347131e-01
membership_s1   -2.555387e-38 -2.863727e-01
membership_s3    3.053841e-39 -2.986851e-03
membership_s4    2.233478e-38  2.647443e-01
membership_s5   -2.557014e-38 -5.407958e-01
membership_s6   -2.557829e-38 -3.980667e-01
membership_s7   -2.562726e-38 -4.748050e-01
membership_s8   -1.232191e-38 -1.770961e-01
membership_s9    1.336769e-38  3.615235e-02
membership_s10   4.230883e-39  9.295463e-02
membership_s11  -1.057413e-38 -1.690813e-01
membership_s12   1.910016e-38  2.300963e-01
membership_s13   6.058871e-39  2.925565e-01
membership_s14   4.190239e-38  6.257712e-01
membership_s16   1.727510e-38  2.049612e-01
membership_s17   1.844729e-38 -2.402347e-01
membership_s18  -2.568053e-38 -4.729332e-01
membership_s19  -5.615579e-39 -6.387228e-02
membership_s20  -1.523303e-38 -2.419721e-02
membership_s21   2.540527e-39 -1.382404e-02
membership_s22   1.188949e-37  1.011926e+00
membership_s23   3.102441e-39  7.909257e-02
membership_s24  -2.560683e-38 -5.236382e-01
membership_s25  -2.557014e-38 -3.944945e-01
membership_s26  -1.801282e-38 -2.758076e-01
membership_s27  -2.556200e-38 -4.907202e-01
membership_s28  -2.559051e-38 -5.327885e-01
membership_s30  -2.561909e-38 -5.647864e-01
membership_s31  -3.703898e-39 -4.061997e-02
membership_s32  -1.114298e-38 -3.038923e-01
membership_s33  -6.496663e-39 -6.059044e-02
membership_s34  -2.555793e-38 -5.499122e-01
membership_s35  -2.556200e-38 -5.937326e-01
membership_s36  -2.556200e-38 -5.818065e-01
membership_s37  -1.357326e-38 -2.346135e-01
membership_s38  -2.088338e-39  1.871826e-02
adhesion         3.730418e-42  7.686748e-06
cohesion        -7.460843e-42 -1.554591e-05
inner            9.250703e-42  1.339545e-04
outer            7.102756e-42  6.058363e-05
ioratio          3.262020e-38 -1.942095e-02
comsize          8.636932e-42  7.402564e-05
[1] "Dataset: low_C Model GBM, run: 5 of 10 2015-06-08 10:49:10"
Iter   TrainDeviance   ValidDeviance   StepSize   Improve
     1        0.3133             nan     0.0100    0.0001
     2        0.3129             nan     0.0100    0.0003
     3        0.3124             nan     0.0100    0.0002
     4        0.3122             nan     0.0100    0.0000
     5        0.3120             nan     0.0100    0.0000
     6        0.3118             nan     0.0100   -0.0000
     7        0.3116             nan     0.0100    0.0000
     8        0.3112             nan     0.0100    0.0002
     9        0.3109             nan     0.0100    0.0002
    10        0.3107             nan     0.0100    0.0000
    20        0.3079             nan     0.0100    0.0001
    40        0.3029             nan     0.0100   -0.0000
    60        0.2979             nan     0.0100    0.0001
    80        0.2936             nan     0.0100   -0.0001
   100        0.2898             nan     0.0100   -0.0001
   120        0.2859             nan     0.0100    0.0000
   140        0.2819             nan     0.0100   -0.0000
   160        0.2783             nan     0.0100   -0.0000
   180        0.2750             nan     0.0100    0.0000
   200        0.2717             nan     0.0100   -0.0000
   220        0.2684             nan     0.0100   -0.0000
   222        0.2682             nan     0.0100   -0.0001

[1] "GBM variable coefficients"
                            var    rel.inf
bet                         bet 7.03045477
V2                           V2 5.54283574
outer                     outer 4.16615839
ratio2                   ratio2 3.78767098
pagerank               pagerank 3.44335724
inner                     inner 3.23407907
ratio5                   ratio5 2.81451028
fourth                   fourth 2.72955072
orbit18                 orbit18 2.47723970
comsize                 comsize 2.29786068
V1                           V1 1.87251151
spin_vertex         spin_vertex 1.73956306
ratio3                   ratio3 1.71661917
ioratio                 ioratio 1.68113763
orbit28                 orbit28 1.64923997
ratio4                   ratio4 1.57586062
membership_s12   membership_s12 1.39919059
graph3                   graph3 1.39094497
graph13                 graph13 1.35566847
orbit19                 orbit19 1.23590166
graph12                 graph12 1.22959611
orbit21                 orbit21 1.21639055
ratio6                   ratio6 1.20488377
graph16                 graph16 1.15312992
orbit35                 orbit35 1.14982112
graph19                 graph19 1.14262553
orbit5                   orbit5 1.13249090
cohesion               cohesion 1.12244051
orbit20                 orbit20 1.08672085
graph15                 graph15 1.06433808
sixth                     sixth 1.05134264
knn                         knn 1.02923822
graph9                   graph9 0.99286188
graph1                   graph1 0.98566356
graph11                 graph11 0.94524588
graph14                 graph14 0.91960427
orbit16                 orbit16 0.89779952
third                     third 0.88956555
graph17                 graph17 0.88857677
orbit27                 orbit27 0.88061932
orbit31                 orbit31 0.85131017
walktrap_vertex walktrap_vertex 0.84171985
bigcom33               bigcom33 0.82424688
graph23                 graph23 0.81303594
adhesion               adhesion 0.80849224
upto_sixth           upto_sixth 0.79748432
orbit36                 orbit36 0.78852002
hubscore               hubscore 0.77752212
graph21                 graph21 0.74012150
fifth                     fifth 0.71087316
ratio1                   ratio1 0.68212958
graph6                   graph6 0.65600190
graph10                 graph10 0.64294311
upto_fifth           upto_fifth 0.59321014
membership_s16   membership_s16 0.57687650
orbit17                 orbit17 0.57560101
upto_fourth         upto_fourth 0.55851193
close                     close 0.55597630
orbit37                 orbit37 0.54052712
orbit4                   orbit4 0.52454888
bigcom2                 bigcom2 0.50274249
orbit62                 orbit62 0.49590100
graph25                 graph25 0.48973291
bigcom25               bigcom25 0.48584265
bigcom318             bigcom318 0.48045695
graph5                   graph5 0.45628860
graph4                   graph4 0.44515602
orbit26                 orbit26 0.36341675
orbit9                   orbit9 0.36241535
graph20                 graph20 0.34785345
membership_s4     membership_s4 0.34537762
orbit24                 orbit24 0.34459536
orbit38                 orbit38 0.33920272
second                   second 0.33212675
orbit15                 orbit15 0.32260977
bigcom1                 bigcom1 0.31025272
bigcom57               bigcom57 0.28663005
orbit39                 orbit39 0.28565008
orbit45                 orbit45 0.28408247
constraint           constraint 0.26193742
orbit30                 orbit30 0.26136221
membership_s23   membership_s23 0.24665021
orbit33                 orbit33 0.23948451
orbit51                 orbit51 0.23157591
membership_s38   membership_s38 0.20093442
membership_s8     membership_s8 0.18149770
AP                           AP 0.17429089
upto_third           upto_third 0.17072227
orbit52                 orbit52 0.16255868
bigcom34               bigcom34 0.15837445
bigcom303             bigcom303 0.15256033
graph18                 graph18 0.14399740
orbit10                 orbit10 0.14286876
membership_s14   membership_s14 0.13343389
evcent                   evcent 0.11920930
orbit47                 orbit47 0.11145166
orbit2                   orbit2 0.10656056
orbit25                 orbit25 0.10164862
orbit53                 orbit53 0.10027382
orbit7                   orbit7 0.09729526
orbit32                 orbit32 0.09296308
orbit1                   orbit1 0.09291848
orbit50                 orbit50 0.08700901
orbit56                 orbit56 0.08545679
graph0                   graph0 0.07895587
orbit49                 orbit49 0.07675652
orbit11                 orbit11 0.06574475
bigcom46               bigcom46 0.06463935
membership_s3     membership_s3 0.05573336
graph7                   graph7 0.05324954
upto_second         upto_second 0.05071770
graph2                   graph2 0.04300912
membership_s10   membership_s10 0.04140108
orbit6                   orbit6 0.03993883
membership_s20   membership_s20 0.03598792
graph24                 graph24 0.03581871
bigcom43               bigcom43 0.03574111
membership_s17   membership_s17 0.03295088
membership_s21   membership_s21 0.02984417
bigcom13               bigcom13 0.02855268
coreness               coreness 0.02850417
orbit12                 orbit12 0.02707607
orbit64                 orbit64 0.02486425
bigcom18               bigcom18 0.01800332
membership_s22   membership_s22 0.01217843
graph8                   graph8 0.00000000
graph22                 graph22 0.00000000
graph26                 graph26 0.00000000
graph27                 graph27 0.00000000
graph28                 graph28 0.00000000
graph29                 graph29 0.00000000
orbit0                   orbit0 0.00000000
orbit3                   orbit3 0.00000000
orbit8                   orbit8 0.00000000
orbit13                 orbit13 0.00000000
orbit14                 orbit14 0.00000000
orbit22                 orbit22 0.00000000
orbit23                 orbit23 0.00000000
orbit29                 orbit29 0.00000000
orbit34                 orbit34 0.00000000
orbit40                 orbit40 0.00000000
orbit41                 orbit41 0.00000000
orbit42                 orbit42 0.00000000
orbit43                 orbit43 0.00000000
orbit44                 orbit44 0.00000000
orbit46                 orbit46 0.00000000
orbit48                 orbit48 0.00000000
orbit54                 orbit54 0.00000000
orbit55                 orbit55 0.00000000
orbit57                 orbit57 0.00000000
orbit58                 orbit58 0.00000000
orbit59                 orbit59 0.00000000
orbit60                 orbit60 0.00000000
orbit61                 orbit61 0.00000000
orbit63                 orbit63 0.00000000
orbit65                 orbit65 0.00000000
orbit66                 orbit66 0.00000000
orbit67                 orbit67 0.00000000
orbit68                 orbit68 0.00000000
orbit69                 orbit69 0.00000000
orbit70                 orbit70 0.00000000
orbit71                 orbit71 0.00000000
orbit72                 orbit72 0.00000000
ecc                         ecc 0.00000000
eccrad                   eccrad 0.00000000
trans                     trans 0.00000000
first                     first 0.00000000
selfinter             selfinter 0.00000000
bigcom3                 bigcom3 0.00000000
bigcom4                 bigcom4 0.00000000
bigcom5                 bigcom5 0.00000000
bigcom6                 bigcom6 0.00000000
bigcom8                 bigcom8 0.00000000
bigcom9                 bigcom9 0.00000000
bigcom10               bigcom10 0.00000000
bigcom11               bigcom11 0.00000000
bigcom12               bigcom12 0.00000000
bigcom14               bigcom14 0.00000000
bigcom15               bigcom15 0.00000000
bigcom16               bigcom16 0.00000000
bigcom17               bigcom17 0.00000000
bigcom21               bigcom21 0.00000000
bigcom22               bigcom22 0.00000000
bigcom23               bigcom23 0.00000000
bigcom24               bigcom24 0.00000000
bigcom26               bigcom26 0.00000000
bigcom27               bigcom27 0.00000000
bigcom29               bigcom29 0.00000000
bigcom31               bigcom31 0.00000000
bigcom35               bigcom35 0.00000000
bigcom36               bigcom36 0.00000000
bigcom39               bigcom39 0.00000000
bigcom40               bigcom40 0.00000000
bigcom48               bigcom48 0.00000000
bigcom49               bigcom49 0.00000000
bigcom50               bigcom50 0.00000000
bigcom52               bigcom52 0.00000000
bigcom54               bigcom54 0.00000000
bigcom56               bigcom56 0.00000000
bigcom58               bigcom58 0.00000000
bigcom62               bigcom62 0.00000000
bigcom63               bigcom63 0.00000000
bigcom64               bigcom64 0.00000000
bigcom65               bigcom65 0.00000000
bigcom66               bigcom66 0.00000000
bigcom68               bigcom68 0.00000000
bigcom69               bigcom69 0.00000000
bigcom70               bigcom70 0.00000000
bigcom71               bigcom71 0.00000000
bigcom72               bigcom72 0.00000000
bigcom77               bigcom77 0.00000000
bigcom79               bigcom79 0.00000000
bigcom80               bigcom80 0.00000000
bigcom82               bigcom82 0.00000000
bigcom83               bigcom83 0.00000000
bigcom86               bigcom86 0.00000000
bigcom87               bigcom87 0.00000000
bigcom88               bigcom88 0.00000000
bigcom90               bigcom90 0.00000000
bigcom92               bigcom92 0.00000000
bigcom94               bigcom94 0.00000000
bigcom96               bigcom96 0.00000000
bigcom98               bigcom98 0.00000000
bigcom99               bigcom99 0.00000000
bigcom100             bigcom100 0.00000000
bigcom102             bigcom102 0.00000000
bigcom103             bigcom103 0.00000000
bigcom104             bigcom104 0.00000000
bigcom107             bigcom107 0.00000000
bigcom108             bigcom108 0.00000000
bigcom109             bigcom109 0.00000000
bigcom110             bigcom110 0.00000000
bigcom125             bigcom125 0.00000000
bigcom133             bigcom133 0.00000000
bigcom141             bigcom141 0.00000000
bigcom142             bigcom142 0.00000000
bigcom143             bigcom143 0.00000000
bigcom145             bigcom145 0.00000000
bigcom158             bigcom158 0.00000000
bigcom162             bigcom162 0.00000000
bigcom177             bigcom177 0.00000000
bigcom194             bigcom194 0.00000000
bigcom208             bigcom208 0.00000000
bigcom220             bigcom220 0.00000000
bigcom227             bigcom227 0.00000000
bigcom229             bigcom229 0.00000000
bigcom247             bigcom247 0.00000000
bigcom252             bigcom252 0.00000000
bigcom255             bigcom255 0.00000000
bigcom258             bigcom258 0.00000000
bigcom266             bigcom266 0.00000000
bigcom269             bigcom269 0.00000000
bigcom273             bigcom273 0.00000000
bigcom274             bigcom274 0.00000000
bigcom276             bigcom276 0.00000000
bigcom284             bigcom284 0.00000000
bigcom290             bigcom290 0.00000000
bigcom292             bigcom292 0.00000000
bigcom294             bigcom294 0.00000000
bigcom295             bigcom295 0.00000000
bigcom296             bigcom296 0.00000000
bigcom297             bigcom297 0.00000000
bigcom302             bigcom302 0.00000000
bigcom307             bigcom307 0.00000000
bigcom311             bigcom311 0.00000000
bigcom313             bigcom313 0.00000000
bigcom326             bigcom326 0.00000000
bigcom332             bigcom332 0.00000000
bigcom340             bigcom340 0.00000000
bigcom341             bigcom341 0.00000000
bigcom345             bigcom345 0.00000000
bigcom347             bigcom347 0.00000000
bigcom360             bigcom360 0.00000000
bigcom365             bigcom365 0.00000000
bigcom366             bigcom366 0.00000000
bigcom370             bigcom370 0.00000000
bigcom387             bigcom387 0.00000000
bigcom390             bigcom390 0.00000000
bigcom398             bigcom398 0.00000000
bigcom408             bigcom408 0.00000000
bigcom417             bigcom417 0.00000000
bigcom419             bigcom419 0.00000000
bigcom424             bigcom424 0.00000000
bigcom441             bigcom441 0.00000000
bigcom445             bigcom445 0.00000000
bigcom468             bigcom468 0.00000000
membership_s1     membership_s1 0.00000000
membership_s5     membership_s5 0.00000000
membership_s6     membership_s6 0.00000000
membership_s7     membership_s7 0.00000000
membership_s9     membership_s9 0.00000000
membership_s11   membership_s11 0.00000000
membership_s13   membership_s13 0.00000000
membership_s18   membership_s18 0.00000000
membership_s19   membership_s19 0.00000000
membership_s24   membership_s24 0.00000000
membership_s25   membership_s25 0.00000000
membership_s26   membership_s26 0.00000000
membership_s27   membership_s27 0.00000000
membership_s28   membership_s28 0.00000000
membership_s30   membership_s30 0.00000000
membership_s31   membership_s31 0.00000000
membership_s32   membership_s32 0.00000000
membership_s33   membership_s33 0.00000000
membership_s34   membership_s34 0.00000000
membership_s35   membership_s35 0.00000000
membership_s36   membership_s36 0.00000000
membership_s37   membership_s37 0.00000000
[1] "Dataset: low_C Model RF, run: 5 of 10 2015-06-08 10:50:37"
     |      Out-of-bag   |
Tree |      MSE  %Var(y) |
   1 |  0.04987   202.85 |
   2 |  0.04649   189.11 |
   3 |  0.04589   186.65 |
   4 |  0.04447   180.86 |
   5 |  0.04069   165.51 |
   6 |  0.03856   156.85 |
   7 |  0.03666   149.10 |
   8 |  0.03569   145.16 |
   9 |  0.03415   138.90 |
  10 |  0.03332   135.54 |
  11 |  0.03268   132.91 |
  12 |  0.03214   130.71 |
  13 |  0.03148   128.02 |
  14 |  0.03122   126.97 |
  15 |  0.03063   124.57 |
  16 |  0.03007   122.29 |
  17 |  0.02997   121.89 |
  18 |  0.02974   120.97 |
  19 |  0.02974   120.98 |
  20 |   0.0298   121.21 |
  21 |   0.0295   119.97 |
  22 |  0.02931   119.23 |
  23 |  0.02912   118.46 |
  24 |  0.02905   118.17 |
  25 |  0.02893   117.68 |
  26 |  0.02875   116.94 |
  27 |  0.02861   116.38 |
  28 |  0.02854   116.09 |
  29 |  0.02852   116.01 |
  30 |  0.02838   115.45 |
  31 |  0.02842   115.60 |
  32 |  0.02835   115.32 |
  33 |  0.02825   114.89 |
  34 |  0.02822   114.79 |
  35 |  0.02815   114.49 |
  36 |  0.02804   114.03 |
  37 |    0.028   113.89 |
  38 |  0.02788   113.40 |
  39 |  0.02784   113.25 |
  40 |  0.02781   113.10 |
  41 |  0.02776   112.91 |
  42 |  0.02777   112.94 |
  43 |  0.02773   112.81 |
  44 |  0.02774   112.83 |
  45 |  0.02766   112.49 |
  46 |   0.0276   112.25 |
  47 |  0.02755   112.07 |
  48 |  0.02753   111.99 |
  49 |  0.02752   111.92 |
  50 |  0.02747   111.73 |
  51 |  0.02741   111.49 |
  52 |  0.02741   111.49 |
  53 |  0.02737   111.31 |
  54 |  0.02737   111.33 |
  55 |  0.02741   111.50 |
  56 |  0.02741   111.49 |
  57 |  0.02737   111.33 |
  58 |  0.02736   111.29 |
  59 |  0.02735   111.23 |
  60 |   0.0273   111.05 |
  61 |  0.02726   110.89 |
  62 |   0.0273   111.03 |
  63 |   0.0273   111.03 |
  64 |  0.02729   110.99 |
  65 |  0.02729   111.00 |
  66 |  0.02728   110.95 |
  67 |  0.02721   110.66 |
  68 |  0.02725   110.84 |
  69 |  0.02721   110.66 |
  70 |  0.02719   110.61 |
  71 |   0.0272   110.64 |
  72 |  0.02721   110.66 |
  73 |  0.02723   110.75 |
  74 |  0.02721   110.67 |
  75 |  0.02724   110.78 |
  76 |  0.02722   110.72 |
  77 |  0.02721   110.66 |
  78 |   0.0272   110.65 |
  79 |   0.0272   110.64 |
  80 |  0.02719   110.61 |
  81 |  0.02716   110.47 |
  82 |  0.02714   110.39 |
  83 |  0.02712   110.31 |
  84 |  0.02711   110.25 |
  85 |  0.02711   110.28 |
  86 |   0.0271   110.24 |
  87 |  0.02709   110.20 |
  88 |  0.02709   110.19 |
  89 |  0.02707   110.09 |
  90 |  0.02706   110.05 |
  91 |  0.02707   110.09 |
  92 |  0.02706   110.07 |
  93 |  0.02703   109.94 |
  94 |  0.02702   109.89 |
  95 |  0.02702   109.91 |
  96 |  0.02702   109.90 |
  97 |    0.027   109.83 |
  98 |  0.02699   109.78 |
  99 |  0.02697   109.72 |
 100 |  0.02696   109.67 |
[1] "Random Forest variable coefficients"
                      %IncMSE IncNodePurity
graph5           4.618144e-04  3.009016e-01
graph6           3.511982e-03  6.591683e-01
graph7           3.204588e-05  7.523330e-02
graph8           0.000000e+00  1.249001e-18
graph9           4.082048e-03  7.973832e-01
graph10          6.679009e-03  1.280229e+00
graph11          6.407468e-03  1.092247e+00
graph12          5.202793e-03  1.142407e+00
graph13          4.925522e-03  1.235215e+00
graph14          2.597139e-03  8.277042e-01
graph15          2.524670e-03  6.829164e-01
graph16          9.266762e-03  1.527720e+00
graph17          2.137838e-03  8.303271e-01
graph18          2.580467e-04  2.639146e-01
graph19          4.978099e-03  1.047386e+00
graph20          5.260409e-04  2.824721e-01
graph21          2.443506e-03  7.468939e-01
graph22         -4.569379e-06  4.598722e-02
graph23          1.454087e-03  8.522065e-01
graph24          9.556117e-05  1.224161e-01
graph25          1.881939e-04  3.414765e-01
graph26          8.743736e-06  5.059033e-02
graph27          2.459941e-07  4.888664e-03
graph28          0.000000e+00  2.723405e-02
graph29          0.000000e+00  0.000000e+00
orbit0           4.158104e-04  2.045760e-01
orbit1           2.702221e-03  7.044964e-01
orbit2           8.164097e-04  1.595635e-01
orbit3           0.000000e+00  3.575401e-02
orbit4           5.234080e-03  1.002147e+00
orbit5           1.078247e-02  9.400004e-01
orbit6           4.051662e-03  1.248748e+00
orbit7           5.737810e-04  1.468460e-01
orbit8           2.124704e-04  2.994934e-01
orbit9           2.756592e-03  9.632024e-01
orbit10          4.501389e-04  2.800830e-01
orbit11          4.025783e-05  1.177248e-01
orbit12         -1.543856e-05  1.884083e-02
orbit13          4.278990e-06  2.458909e-02
orbit14          0.000000e+00  3.642919e-19
orbit15          3.429009e-03  1.271721e+00
orbit16          7.267004e-03  1.135857e+00
orbit17          4.451624e-03  1.068001e+00
orbit18          6.337674e-03  1.930935e+00
orbit19          7.273001e-03  1.262728e+00
orbit20          5.871628e-03  1.145251e+00
orbit21          7.323859e-03  1.181525e+00
orbit22          9.428640e-03  9.896854e-01
orbit23          2.545163e-04  1.371387e-01
orbit24          3.599841e-03  1.134084e+00
orbit25          2.417891e-04  2.465186e-01
orbit26          9.190503e-04  4.110335e-01
orbit27          4.136114e-03  1.318569e+00
orbit28          9.159692e-03  9.207079e-01
orbit29          4.283649e-04  3.471965e-01
orbit30          4.265074e-04  3.728044e-01
orbit31          3.644588e-03  8.103309e-01
orbit32          3.511301e-04  1.396923e-01
orbit33          1.106854e-04  2.930215e-01
orbit34          2.021390e-03  8.812089e-01
orbit35          4.425695e-03  1.332168e+00
orbit36          2.800959e-03  1.040829e+00
orbit37          1.531801e-03  7.056938e-01
orbit38          6.567283e-04  9.080769e-01
orbit39          2.511376e-03  8.880371e-01
orbit40          1.544272e-04  1.536357e-01
orbit41         -1.767816e-06  4.897160e-02
orbit42          0.000000e+00  9.323467e-03
orbit43          1.679525e-04  2.779247e-01
orbit44          0.000000e+00  0.000000e+00
orbit45          2.634636e-03  1.238204e+00
orbit46          1.662552e-05  7.443123e-02
orbit47          2.439807e-05  2.649728e-01
orbit48         -1.057530e-06  4.618981e-03
orbit49          3.460072e-04  2.505038e-01
orbit50          1.259194e-04  1.163899e-01
orbit51          5.992898e-04  6.764798e-01
orbit52          5.397358e-04  3.552437e-01
orbit53          2.474915e-04  2.272958e-01
orbit54          4.264392e-06  3.502452e-02
orbit55          0.000000e+00  1.387779e-19
orbit56          1.405983e-03  8.163481e-01
orbit57         -3.617876e-06  9.692854e-02
orbit58          0.000000e+00  0.000000e+00
orbit59          4.737042e-05  1.036669e-01
orbit60          1.225350e-05  5.058382e-02
orbit61          0.000000e+00  3.469447e-20
orbit62          5.473189e-04  5.775505e-01
orbit63          4.359764e-06  7.793472e-02
orbit64          7.533967e-05  7.568255e-02
orbit65          3.402575e-05  3.135223e-02
orbit66         -7.928196e-06  8.646201e-03
orbit67          0.000000e+00  0.000000e+00
orbit68          2.360972e-05  5.127177e-02
orbit69          0.000000e+00  0.000000e+00
orbit70          4.357298e-06  9.473394e-03
orbit71          0.000000e+00  0.000000e+00
orbit72          0.000000e+00  4.336809e-21
AP               2.152433e-04  2.519284e-01
bet              1.716784e-02  5.010605e+00
ecc              2.461973e-04  1.728562e-01
eccrad           3.147449e-04  2.307463e-01
close            9.242130e-03  8.208304e-01
constraint       1.577631e-03  6.671685e-01
coreness         8.170175e-04  2.696713e-01
knn              2.582928e-03  1.288734e+00
hubscore         6.423725e-03  1.175005e+00
pagerank         7.548866e-03  3.198182e+00
trans            4.213207e-05  1.403023e-01
first            7.423996e-04  2.059603e-01
second           1.921913e-03  8.743928e-01
third            8.683815e-03  1.241603e+00
fourth           4.232406e-03  2.153287e+00
fifth            4.378814e-03  1.426096e+00
sixth            4.695902e-03  1.230820e+00
selfinter        2.528582e-05  1.762733e-01
V1               4.889684e-03  2.671730e+00
V2               4.086109e-03  3.941038e+00
evcent           6.696601e-03  1.271351e+00
upto_second      2.128410e-03  7.421589e-01
upto_third       3.459359e-03  1.005982e+00
upto_fourth      7.027643e-03  1.096673e+00
upto_fifth       5.654322e-03  9.539747e-01
upto_sixth       7.495030e-03  1.285081e+00
ratio1           7.853692e-03  1.376109e+00
ratio2           1.041692e-02  3.785427e+00
ratio3           8.730370e-03  2.115910e+00
ratio4           7.188574e-03  2.113923e+00
ratio5           6.266768e-03  3.596748e+00
ratio6           1.181123e-02  1.761336e+00
walktrap_vertex  9.830304e-04  8.702404e-01
bigcom1          3.059911e-04  3.167360e-01
bigcom2          5.270414e-04  2.919082e-01
bigcom3          3.978641e-05  1.987354e-01
bigcom4          2.172799e-05  8.585461e-02
bigcom5          0.000000e+00  6.938894e-20
bigcom6          0.000000e+00  0.000000e+00
bigcom8         -1.500793e-05  1.852939e-02
bigcom9          1.824191e-04  3.077497e-01
bigcom10         1.709340e-04  1.866378e-01
bigcom11         0.000000e+00  0.000000e+00
bigcom12         0.000000e+00  5.551115e-19
bigcom13        -1.382547e-05  2.043987e-01
bigcom14         0.000000e+00  0.000000e+00
bigcom15         0.000000e+00  0.000000e+00
bigcom16         0.000000e+00  0.000000e+00
bigcom17         0.000000e+00  0.000000e+00
bigcom18        -4.496736e-05  9.237421e-02
bigcom21         0.000000e+00  0.000000e+00
bigcom22        -8.006019e-05  4.997497e-01
bigcom23         0.000000e+00  2.775558e-19
bigcom24         0.000000e+00  2.775558e-19
bigcom25         8.191361e-05  4.060259e-01
bigcom26         0.000000e+00  0.000000e+00
bigcom27         0.000000e+00  0.000000e+00
bigcom29         0.000000e+00  0.000000e+00
bigcom31         0.000000e+00  0.000000e+00
bigcom33         4.022530e-04  9.632535e-01
bigcom34         9.601764e-05  2.057520e-01
bigcom35         0.000000e+00  0.000000e+00
bigcom36        -1.267939e-05  4.731566e-01
bigcom39         0.000000e+00  0.000000e+00
bigcom40         0.000000e+00  0.000000e+00
bigcom43         1.137040e-04  3.329974e-01
bigcom46        -6.050531e-05  3.001614e-01
bigcom48         0.000000e+00  0.000000e+00
bigcom49         0.000000e+00  2.775558e-19
bigcom50        -2.793297e-05  4.624520e-01
bigcom52         0.000000e+00  2.775558e-19
bigcom54         0.000000e+00  0.000000e+00
bigcom56         0.000000e+00  0.000000e+00
bigcom57         5.901460e-06  2.008389e-01
bigcom58        -3.768888e-05  4.340303e-01
bigcom62         0.000000e+00  5.551115e-19
bigcom63         0.000000e+00  0.000000e+00
bigcom64         0.000000e+00  0.000000e+00
bigcom65         0.000000e+00  5.551115e-19
bigcom66         0.000000e+00  0.000000e+00
bigcom68         0.000000e+00  0.000000e+00
bigcom69         0.000000e+00  5.204170e-20
bigcom70         0.000000e+00  0.000000e+00
bigcom71         0.000000e+00  0.000000e+00
bigcom72         0.000000e+00  0.000000e+00
bigcom77         0.000000e+00  0.000000e+00
bigcom79         0.000000e+00  0.000000e+00
bigcom80         0.000000e+00  1.110223e-18
bigcom82         0.000000e+00  0.000000e+00
bigcom83         0.000000e+00  2.775558e-19
bigcom86         0.000000e+00  0.000000e+00
bigcom87         0.000000e+00  0.000000e+00
bigcom88         0.000000e+00  1.734723e-20
bigcom90         0.000000e+00  0.000000e+00
bigcom92         0.000000e+00  0.000000e+00
bigcom94        -4.110262e-05  3.177946e-01
bigcom96         0.000000e+00  0.000000e+00
bigcom98         0.000000e+00  0.000000e+00
bigcom99         3.742104e-05  5.148166e-01
bigcom100        0.000000e+00  0.000000e+00
bigcom102        0.000000e+00  0.000000e+00
bigcom103        0.000000e+00  0.000000e+00
bigcom104        0.000000e+00  6.938894e-20
bigcom107        0.000000e+00  0.000000e+00
bigcom108        0.000000e+00  0.000000e+00
bigcom109        0.000000e+00  0.000000e+00
bigcom110        0.000000e+00  5.551115e-19
bigcom125        0.000000e+00  0.000000e+00
bigcom133        0.000000e+00  0.000000e+00
bigcom141        0.000000e+00  0.000000e+00
bigcom142        0.000000e+00  0.000000e+00
bigcom143        0.000000e+00  5.811324e-19
bigcom145        0.000000e+00  0.000000e+00
bigcom158        0.000000e+00  0.000000e+00
bigcom162        0.000000e+00  0.000000e+00
bigcom177        0.000000e+00  0.000000e+00
bigcom194        0.000000e+00  0.000000e+00
bigcom208        0.000000e+00  5.551115e-19
bigcom220        0.000000e+00  0.000000e+00
bigcom227        0.000000e+00  8.888889e-03
bigcom229        0.000000e+00  0.000000e+00
bigcom247        0.000000e+00  0.000000e+00
bigcom252        0.000000e+00  5.551115e-19
bigcom255        0.000000e+00  0.000000e+00
bigcom258        0.000000e+00  0.000000e+00
bigcom266        0.000000e+00  0.000000e+00
bigcom269        0.000000e+00  0.000000e+00
bigcom273        0.000000e+00  5.551115e-19
bigcom274        0.000000e+00  0.000000e+00
bigcom276        0.000000e+00  0.000000e+00
bigcom284        0.000000e+00  0.000000e+00
bigcom290        0.000000e+00  8.326673e-19
bigcom292        0.000000e+00  0.000000e+00
bigcom294        0.000000e+00  0.000000e+00
bigcom295        0.000000e+00  5.551115e-19
bigcom296        0.000000e+00  0.000000e+00
bigcom297       -5.662252e-05  3.251109e-01
bigcom302        0.000000e+00  0.000000e+00
bigcom303       -2.549418e-05  1.030936e-01
bigcom307       -7.658528e-06  4.609761e-01
bigcom311        0.000000e+00  0.000000e+00
bigcom313        0.000000e+00  5.551115e-19
bigcom318        4.953766e-05  2.908032e-01
bigcom326        0.000000e+00  5.551115e-19
bigcom332        0.000000e+00  0.000000e+00
bigcom340        0.000000e+00  0.000000e+00
bigcom341        0.000000e+00  0.000000e+00
bigcom345        0.000000e+00  5.551115e-19
bigcom347        0.000000e+00  0.000000e+00
bigcom360        0.000000e+00  0.000000e+00
bigcom365        0.000000e+00  0.000000e+00
bigcom366        0.000000e+00  0.000000e+00
bigcom370        0.000000e+00  0.000000e+00
bigcom387        0.000000e+00  0.000000e+00
bigcom390        0.000000e+00  0.000000e+00
bigcom398        0.000000e+00  0.000000e+00
bigcom408        0.000000e+00  0.000000e+00
bigcom417        0.000000e+00  1.734723e-20
bigcom419       -4.760128e-05  5.183684e-01
bigcom424        0.000000e+00  0.000000e+00
bigcom441        0.000000e+00  0.000000e+00
bigcom445        0.000000e+00  0.000000e+00
bigcom468        0.000000e+00  0.000000e+00
spin_vertex      2.009362e-03  1.303640e+00
membership_s1    0.000000e+00  0.000000e+00
membership_s3    1.054874e-04  2.721180e-01
membership_s4    1.001949e-05  7.645395e-01
membership_s5    0.000000e+00  0.000000e+00
membership_s6    0.000000e+00  0.000000e+00
membership_s7    1.732123e-05  9.725806e-02
membership_s8   -3.697184e-05  3.232396e-01
membership_s9   -5.369652e-05  1.615369e-01
membership_s10  -5.440660e-05  1.819490e-01
membership_s11  -1.837043e-06  1.207209e-01
membership_s12   4.142411e-04  8.392824e-01
membership_s13   1.252649e-05  8.258555e-02
membership_s14  -1.722060e-05  3.252324e-01
membership_s16   5.869510e-05  6.365688e-01
membership_s17  -1.096491e-06  5.386003e-03
membership_s18   0.000000e+00  2.775558e-19
membership_s19  -4.401824e-05  2.006801e-01
membership_s20   4.676769e-05  2.078182e-01
membership_s21   3.477304e-05  2.010484e-01
membership_s22  -8.270665e-05  4.384496e-01
membership_s23   1.831433e-04  5.195543e-01
membership_s24  -2.038685e-06  4.585053e-02
membership_s25   0.000000e+00  0.000000e+00
membership_s26  -6.195157e-05  1.450923e-01
membership_s27   0.000000e+00  0.000000e+00
membership_s28   0.000000e+00  0.000000e+00
membership_s30   0.000000e+00  0.000000e+00
membership_s31  -2.655550e-06  8.570989e-02
membership_s32   4.491034e-05  6.326980e-02
membership_s33   4.745450e-05  2.716419e-01
membership_s34   0.000000e+00  0.000000e+00
membership_s35   0.000000e+00  0.000000e+00
membership_s36   0.000000e+00  0.000000e+00
membership_s37  -1.143474e-05  8.052384e-02
membership_s38   1.734765e-04  4.239322e-01
adhesion         8.557083e-03  1.893947e+00
cohesion         8.283820e-03  1.856791e+00
inner            1.788508e-03  2.975496e+00
outer            2.820363e-03  3.474631e+00
ioratio          6.868791e-03  2.010734e+00
comsize          1.402125e-03  3.241751e+00
[1] "Dataset: low_C Model GLM, run: 5 of 10 2015-06-08 10:53:28"
[1] "glmnet variable coefficients"
                         [,1]          [,2]
(Intercept)     -3.654490e+00 -6.270280e+00
graph0           8.072140e-39  1.794876e-02
graph1           1.671691e-41 -8.157531e-05
graph2          -2.747387e-40 -1.816019e-02
graph3           1.515779e-42  6.099604e-06
graph4          -9.314269e-45  3.828406e-07
graph5          -2.671276e-41 -4.161905e-04
graph6          -3.468971e-42  8.638831e-05
graph7          -7.191112e-41 -1.674845e-04
graph8          -5.197139e-39  4.874535e-03
graph9           1.658561e-44 -4.911611e-08
graph10          3.886961e-45  6.303902e-08
graph11         -9.888578e-46  5.721438e-09
graph12         -3.330905e-44  1.475764e-06
graph13          7.617717e-43 -8.522846e-06
graph14         -5.586099e-44 -2.832063e-07
graph15          1.707113e-41  7.345543e-05
graph16         -1.184599e-43 -1.100892e-06
graph17         -4.144039e-43 -4.670585e-06
graph18         -3.204148e-42 -4.495606e-04
graph19         -2.621299e-42 -1.331444e-05
graph20         -1.518410e-42  6.180377e-06
graph21         -9.364770e-42  1.206472e-04
graph22         -1.662497e-42 -6.327114e-06
graph23         -1.378521e-41 -1.299267e-04
graph24         -1.997504e-41 -1.090878e-04
graph25         -4.842604e-41  1.755103e-04
graph26         -3.586466e-41 -5.836991e-05
graph27         -1.525073e-40  1.560201e-03
graph28         -2.149250e-40 -8.698428e-04
graph29         -1.664116e-38 -2.766070e-01
orbit0           8.072140e-39  1.783009e-02
orbit1           1.509909e-41 -8.759749e-05
orbit2           3.663782e-39  4.956419e-03
orbit3          -2.747387e-40 -1.790598e-02
orbit4           1.561643e-42  7.231496e-06
orbit5           1.659652e-41  1.503791e-05
orbit6          -9.487986e-45  3.615982e-07
orbit7           3.535304e-39  3.041702e-03
orbit8          -2.671276e-41 -4.175942e-04
orbit9          -7.912770e-42  3.633838e-05
orbit10          1.072725e-41  5.036039e-04
orbit11          5.381002e-39  6.879682e-03
orbit12         -7.148747e-41 -1.471010e-04
orbit13         -5.270842e-39 -9.192620e-02
orbit14         -5.197139e-39  5.009447e-03
orbit15          1.618373e-44  6.214234e-10
orbit16          9.797082e-43 -3.282576e-06
orbit17          7.408420e-44 -2.185806e-06
orbit18          5.476326e-44  1.379801e-07
orbit19          2.552690e-45  8.716134e-08
orbit20          1.233259e-43  1.306205e-07
orbit21          1.476405e-41  1.347071e-05
orbit22         -9.888698e-46  5.704490e-09
orbit23          6.156533e-39  9.452654e-03
orbit24         -4.180949e-44  2.072401e-06
orbit25         -1.900550e-44 -4.206408e-06
orbit26          2.865462e-41 -2.271269e-04
orbit27          1.214907e-42 -3.108888e-05
orbit28          7.059735e-42 -3.824636e-05
orbit29          8.747926e-43  1.617627e-05
orbit30          2.922507e-41 -8.408914e-05
orbit31         -7.161048e-44 -4.219802e-07
orbit32          1.139173e-43  2.489392e-06
orbit33          1.449297e-38  1.237476e-01
orbit34          1.707113e-41  7.884725e-05
orbit35         -2.665349e-43 -5.980095e-06
orbit36         -7.063287e-43 -2.075399e-05
orbit37         -1.087049e-43  6.150749e-06
orbit38          3.443247e-41  6.700101e-04
orbit39         -8.994306e-43 -1.365761e-05
orbit40         -3.428881e-43 -3.565966e-07
orbit41         -3.947226e-41  4.455701e-05
orbit42          3.507797e-39  9.530698e-02
orbit43         -3.187397e-42 -4.485310e-04
orbit44         -2.550922e-38 -7.666971e-01
orbit45         -3.453573e-42 -1.020201e-05
orbit46         -4.367806e-42 -3.144862e-05
orbit47         -2.582078e-42  1.447444e-04
orbit48         -4.710839e-41 -1.469895e-03
orbit49         -1.525323e-42  6.594256e-06
orbit50         -1.268888e-40 -4.080438e-03
orbit51         -1.688486e-41  1.184232e-05
orbit52          1.665955e-41  1.146734e-03
orbit53         -8.963082e-41  1.503378e-04
orbit54         -1.662418e-42 -6.302026e-06
orbit55         -1.735608e-38 -2.151894e-01
orbit56         -1.440941e-41 -1.586118e-04
orbit57         -1.708857e-41  1.715227e-03
orbit58         -1.233442e-38 -3.444664e-01
orbit59         -2.217965e-41 -1.490074e-04
orbit60         -8.605848e-41  1.616583e-03
orbit61         -1.531234e-38 -1.629819e-01
orbit62         -5.295252e-41  4.007196e-04
orbit63         -3.950099e-40 -9.239406e-03
orbit64         -1.460261e-40  4.111170e-03
orbit65         -4.507087e-41 -1.903776e-04
orbit66         -8.879145e-41  2.302167e-03
orbit67         -1.895348e-38 -3.056672e-01
orbit68         -1.520165e-40  1.552594e-03
orbit69         -1.019333e-38 -6.453778e-02
orbit70         -2.136691e-40 -8.073632e-04
orbit71         -1.082877e-38 -1.980401e-01
orbit72         -1.664116e-38 -2.775256e-01
AP               3.729488e-38  2.650035e-01
bet              2.661748e-42  4.818276e-06
ecc             -5.977274e-39  3.481508e-03
eccrad          -4.184092e-38  2.408621e-02
close            2.998808e-37  1.538779e+00
constraint      -3.216198e-38 -1.443538e-01
coreness         6.772243e-39 -1.362344e-02
knn             -6.903479e-41 -6.444268e-04
hubscore        -1.487615e-37 -2.548906e+00
pagerank        -6.003640e-38 -1.400187e+00
trans           -1.381407e-38 -2.800939e-01
first            8.072140e-39  1.804915e-02
second           2.267767e-41 -1.049616e-04
third            7.391602e-42  4.916190e-05
fourth           2.870037e-42  2.590712e-06
fifth           -3.225388e-42 -1.031464e-05
sixth           -4.614913e-42 -1.314657e-05
selfinter        6.458834e-39  2.597164e-02
V1              -5.136837e-38  4.036585e-01
V2              -1.138090e-38 -3.071739e-01
evcent          -1.484280e-37 -2.549085e+00
upto_second      2.357545e-41 -1.019617e-04
upto_third       6.331742e-42  3.906589e-05
upto_fourth      2.417112e-42  8.140998e-06
upto_fifth       3.599096e-42  1.338070e-05
upto_sixth       5.725177e-42  4.476766e-05
ratio1          -7.064422e-41 -6.322430e-04
ratio2           6.144624e-41  1.007976e-03
ratio3          -6.598702e-40  2.009464e-03
ratio4          -1.355303e-39 -7.755930e-04
ratio5          -2.126524e-39 -2.127571e-02
ratio6          -5.326251e-42  1.468061e-06
walktrap_vertex -1.084812e-38 -1.048575e-01
bigcom1         -1.163758e-38 -1.012242e-02
bigcom2          8.691685e-39  8.200184e-02
bigcom3         -1.317576e-38 -1.561629e-01
bigcom4         -1.037259e-38 -1.675388e-01
bigcom5         -2.551733e-38 -4.959518e-01
bigcom6         -2.560275e-38 -5.131871e-01
bigcom8         -1.445994e-38 -1.673993e-01
bigcom9          1.111456e-39  2.908247e-01
bigcom10        -1.196732e-38  2.199202e-02
bigcom11        -2.550517e-38 -5.771985e-01
bigcom12        -2.559459e-38 -3.101884e-01
bigcom13         1.587516e-38  5.351548e-02
bigcom14        -2.549707e-38 -4.617151e-01
bigcom15        -2.550517e-38 -5.857593e-01
bigcom16        -2.552138e-38 -5.818920e-01
bigcom17        -2.552950e-38 -5.806962e-01
bigcom18        -3.543992e-39  2.467529e-02
bigcom21        -2.549303e-38 -6.048280e-01
bigcom22         2.271926e-37  1.466703e+00
bigcom23        -2.567232e-38 -4.949618e-01
bigcom24        -2.550922e-38 -7.061292e-01
bigcom25         3.592948e-38  3.430916e-01
bigcom26        -2.551733e-38 -4.587064e-01
bigcom27        -2.551327e-38 -6.464213e-01
bigcom29        -2.554574e-38 -5.291128e-01
bigcom31        -2.554980e-38 -6.059445e-01
bigcom33         3.527253e-38  3.603454e-01
bigcom34         8.898443e-40 -6.086073e-02
bigcom35        -2.550112e-38 -3.793018e-01
bigcom36         2.271926e-37  1.761142e+00
bigcom39        -2.553355e-38 -6.272815e-01
bigcom40        -2.550112e-38 -5.048949e-01
bigcom43        -2.257569e-40  1.903533e-01
bigcom46         1.189554e-37  1.022043e+00
bigcom48        -2.560683e-38 -4.717624e-01
bigcom49        -2.549303e-38 -2.791215e-01
bigcom50         2.271926e-37  1.576157e+00
bigcom52        -2.549303e-38 -5.340340e-01
bigcom54        -2.550112e-38 -5.826259e-01
bigcom56        -2.560275e-38 -4.444816e-01
bigcom57         4.301604e-39  1.345226e-01
bigcom58         2.271926e-37  1.383279e+00
bigcom62        -2.554574e-38 -5.711925e-01
bigcom63        -2.555387e-38 -3.370159e-01
bigcom64        -2.548494e-38 -6.302363e-01
bigcom65        -2.553355e-38 -5.423314e-01
bigcom66        -2.549707e-38 -2.515949e-01
bigcom68        -2.550112e-38 -7.551563e-01
bigcom69        -2.549303e-38 -3.568386e-01
bigcom70        -2.552138e-38 -4.563081e-01
bigcom71        -2.549303e-38 -1.683931e-01
bigcom72        -2.548089e-38 -3.181395e-01
bigcom77        -2.550112e-38 -5.072195e-01
bigcom79        -2.550922e-38 -5.429966e-01
bigcom80        -2.554980e-38 -4.033196e-01
bigcom82        -2.550922e-38 -4.937404e-01
bigcom83        -2.554980e-38 -5.257785e-01
bigcom86        -2.549707e-38 -4.534877e-01
bigcom87        -2.548898e-38 -4.294748e-01
bigcom88        -2.567232e-38 -5.496442e-01
bigcom90        -2.550112e-38 -7.138828e-01
bigcom92        -2.549303e-38 -6.876224e-01
bigcom94         1.009138e-37  6.831578e-01
bigcom96        -2.548898e-38 -5.714918e-01
bigcom98        -2.550112e-38 -6.321619e-01
bigcom99         7.565326e-38  7.003912e-01
bigcom100       -2.548089e-38 -3.319510e-01
bigcom102       -2.549707e-38 -3.822211e-01
bigcom103       -2.549707e-38 -3.011593e-01
bigcom104       -2.549707e-38 -5.682881e-01
bigcom107       -2.548898e-38 -4.442053e-01
bigcom108       -2.549707e-38 -3.575226e-01
bigcom109       -2.553761e-38 -5.690730e-01
bigcom110       -2.550922e-38 -6.192911e-01
bigcom125       -2.550112e-38 -5.509254e-01
bigcom133       -2.550517e-38 -4.250217e-01
bigcom141       -2.548494e-38 -1.485752e-01
bigcom142       -2.549303e-38 -5.648506e-01
bigcom143       -2.550517e-38 -4.750188e-01
bigcom145       -2.550112e-38 -4.092547e-01
bigcom158       -2.549707e-38 -3.142442e-01
bigcom162       -2.549707e-38 -5.139046e-01
bigcom177       -2.553761e-38 -6.877151e-01
bigcom194       -2.549303e-38 -3.425024e-01
bigcom208       -2.550517e-38 -4.752309e-01
bigcom220       -2.550922e-38 -6.094582e-01
bigcom227       -2.550112e-38 -3.510777e-01
bigcom229       -2.550112e-38 -5.026534e-01
bigcom247       -2.551327e-38 -3.680608e-01
bigcom252       -2.549303e-38 -4.423349e-01
bigcom255       -2.550112e-38 -4.289343e-01
bigcom258       -2.550517e-38 -5.754643e-01
bigcom266       -2.550112e-38 -5.726673e-01
bigcom269       -2.549303e-38 -4.751839e-01
bigcom273       -2.550517e-38 -5.803341e-01
bigcom274       -2.548898e-38 -7.201621e-01
bigcom276       -2.549303e-38 -5.206822e-01
bigcom284       -2.548898e-38 -4.087398e-01
bigcom290       -2.553355e-38 -6.383248e-01
bigcom292       -2.549707e-38 -4.334059e-01
bigcom294       -2.552950e-38 -4.435892e-01
bigcom295       -2.552544e-38 -5.528503e-01
bigcom296       -2.548494e-38 -1.752929e-01
bigcom297        1.766835e-37  1.093820e+00
bigcom302       -2.550922e-38 -4.963797e-01
bigcom303        3.072761e-38  4.775928e-01
bigcom307        2.271926e-37  1.591987e+00
bigcom311       -2.550112e-38 -4.962962e-01
bigcom313       -2.549303e-38 -4.783356e-01
bigcom318        4.955770e-38  6.947518e-01
bigcom326       -2.549707e-38 -5.343760e-01
bigcom332       -2.549707e-38 -3.447580e-01
bigcom340       -2.549303e-38 -3.725002e-01
bigcom341       -2.549303e-38 -4.647894e-01
bigcom345       -2.548898e-38 -6.656031e-01
bigcom347       -2.548089e-38 -2.865804e-01
bigcom360       -2.549707e-38 -5.034840e-01
bigcom365       -2.549707e-38 -4.636215e-01
bigcom366       -2.549303e-38 -5.272237e-01
bigcom370       -2.549303e-38 -5.125327e-01
bigcom387       -2.548494e-38 -5.459766e-01
bigcom390       -2.549303e-38 -6.801870e-01
bigcom398       -2.549707e-38 -4.238156e-01
bigcom408       -2.548494e-38 -3.729236e-01
bigcom417       -2.549303e-38 -5.459293e-01
bigcom419        1.766835e-37  1.390796e+00
bigcom424       -2.549707e-38 -4.965769e-01
bigcom441       -2.548494e-38 -4.960879e-02
bigcom445       -2.548898e-38 -4.369779e-01
bigcom468       -2.549303e-38 -4.896325e-01
spin_vertex     -5.464108e-38 -2.865125e-01
membership_s1   -2.549707e-38 -3.009592e-01
membership_s3    1.153425e-39 -3.130670e-02
membership_s4    1.596105e-38  2.157712e-01
membership_s5   -2.551327e-38 -4.510943e-01
membership_s6   -2.551733e-38 -3.862048e-01
membership_s7    2.050840e-38 -2.456339e-01
membership_s8   -5.466543e-39 -3.424439e-02
membership_s9    1.064547e-38  1.170167e-02
membership_s10   4.524856e-39  1.089954e-01
membership_s11  -1.051244e-38 -1.330588e-01
membership_s12   1.607216e-38  2.085018e-01
membership_s13   2.596338e-39  2.029013e-01
membership_s14   6.646649e-38  7.339978e-01
membership_s16   1.956971e-38  2.217411e-01
membership_s17   1.667417e-38 -2.347557e-01
membership_s18  -2.562726e-38 -4.654394e-01
membership_s19  -5.656088e-39 -6.126340e-02
membership_s20  -1.342306e-38 -3.549388e-02
membership_s21   3.551830e-39 -2.659345e-02
membership_s22   1.009138e-37  7.744271e-01
membership_s23   3.440484e-39  8.993807e-02
membership_s24   3.072761e-38 -3.104974e-01
membership_s25  -2.550922e-38 -4.190247e-01
membership_s26  -9.894934e-39 -8.802486e-02
membership_s27  -2.549303e-38 -5.164206e-01
membership_s28  -2.551733e-38 -5.183216e-01
membership_s30  -2.554980e-38 -5.639046e-01
membership_s31  -4.505470e-39 -6.751468e-02
membership_s32  -1.129774e-38 -2.957794e-01
membership_s33  -8.710681e-39 -9.052331e-02
membership_s34  -2.550112e-38 -5.363872e-01
membership_s35  -2.550112e-38 -5.635815e-01
membership_s36  -2.550112e-38 -5.755378e-01
membership_s37  -1.310163e-38 -2.148673e-01
membership_s38  -2.282615e-39  1.531094e-02
adhesion         2.105852e-42  3.393367e-06
cohesion        -4.211720e-42 -6.802395e-06
inner            6.456922e-42  9.217258e-05
outer            4.365120e-42  3.666591e-05
ioratio          1.753313e-38 -6.853527e-02
comsize          4.921843e-42  3.808291e-05
[1] "Dataset: low_C Model GBM, run: 6 of 10 2015-06-08 10:54:49"
Iter   TrainDeviance   ValidDeviance   StepSize   Improve
     1        0.3159             nan     0.0100    0.0001
     2        0.3156             nan     0.0100    0.0001
     3        0.3153             nan     0.0100    0.0002
     4        0.3150             nan     0.0100    0.0001
     5        0.3148             nan     0.0100    0.0000
     6        0.3145             nan     0.0100    0.0001
     7        0.3142             nan     0.0100   -0.0000
     8        0.3140             nan     0.0100    0.0001
     9        0.3137             nan     0.0100    0.0000
    10        0.3134             nan     0.0100    0.0002
    20        0.3103             nan     0.0100    0.0001
    40        0.3056             nan     0.0100    0.0001
    60        0.3011             nan     0.0100    0.0000
    80        0.2969             nan     0.0100   -0.0000
   100        0.2931             nan     0.0100   -0.0000
   120        0.2893             nan     0.0100    0.0000
   140        0.2858             nan     0.0100   -0.0000
   160        0.2821             nan     0.0100    0.0000
   180        0.2786             nan     0.0100   -0.0000
   200        0.2752             nan     0.0100   -0.0000
   220        0.2718             nan     0.0100   -0.0000
   222        0.2714             nan     0.0100    0.0000

[1] "GBM variable coefficients"
                            var    rel.inf
bet                         bet 5.99945704
V2                           V2 5.18691071
ratio2                   ratio2 5.07001836
outer                     outer 4.85967573
pagerank               pagerank 4.04238615
comsize                 comsize 3.28249723
inner                     inner 3.16729160
V1                           V1 3.02107011
ratio5                   ratio5 2.75389894
orbit18                 orbit18 2.68605969
fourth                   fourth 2.22561647
graph16                 graph16 2.21074133
spin_vertex         spin_vertex 1.87230101
cohesion               cohesion 1.75167369
adhesion               adhesion 1.73611203
ratio3                   ratio3 1.70407428
ioratio                 ioratio 1.61669425
ratio4                   ratio4 1.40123942
graph13                 graph13 1.33238071
orbit28                 orbit28 1.26428616
graph19                 graph19 1.22114717
graph12                 graph12 1.20359173
ratio6                   ratio6 1.15725291
membership_s12   membership_s12 1.15065516
orbit16                 orbit16 1.12403606
graph23                 graph23 1.08016774
orbit27                 orbit27 1.04824616
orbit21                 orbit21 1.04369016
graph1                   graph1 1.01321162
graph17                 graph17 0.99505951
orbit35                 orbit35 0.98727128
graph25                 graph25 0.95840811
orbit5                   orbit5 0.92602583
orbit19                 orbit19 0.89820781
knn                         knn 0.89415715
graph14                 graph14 0.86084893
hubscore               hubscore 0.84403312
orbit17                 orbit17 0.81529290
graph4                   graph4 0.80527387
graph6                   graph6 0.79555159
graph21                 graph21 0.76896634
orbit36                 orbit36 0.74338640
orbit45                 orbit45 0.72615103
bigcom33               bigcom33 0.71678176
fifth                     fifth 0.71621317
graph11                 graph11 0.61003405
bigcom25               bigcom25 0.60688433
orbit33                 orbit33 0.59653713
graph10                 graph10 0.57577691
constraint           constraint 0.56373552
walktrap_vertex walktrap_vertex 0.55681326
graph3                   graph3 0.54318573
orbit20                 orbit20 0.52528821
orbit26                 orbit26 0.51977238
orbit38                 orbit38 0.51562764
close                     close 0.50752863
orbit9                   orbit9 0.50370002
membership_s4     membership_s4 0.47249159
orbit62                 orbit62 0.46338603
bigcom318             bigcom318 0.45123705
evcent                   evcent 0.44595259
bigcom2                 bigcom2 0.44537857
orbit4                   orbit4 0.43700120
graph15                 graph15 0.42519689
orbit24                 orbit24 0.41794809
orbit15                 orbit15 0.41539413
upto_fourth         upto_fourth 0.36479519
ratio1                   ratio1 0.35861456
orbit1                   orbit1 0.35546868
bigcom18               bigcom18 0.35379882
graph9                   graph9 0.35022794
graph20                 graph20 0.34308025
sixth                     sixth 0.33903756
upto_sixth           upto_sixth 0.33673305
third                     third 0.33402535
orbit53                 orbit53 0.31924680
orbit39                 orbit39 0.31444580
graph5                   graph5 0.27223119
upto_fifth           upto_fifth 0.26244308
coreness               coreness 0.25566785
orbit56                 orbit56 0.25384001
membership_s16   membership_s16 0.24238129
AP                           AP 0.23928882
membership_s14   membership_s14 0.22429100
orbit31                 orbit31 0.21568677
orbit7                   orbit7 0.19463392
orbit29                 orbit29 0.19065281
orbit37                 orbit37 0.17250510
orbit25                 orbit25 0.17124170
orbit51                 orbit51 0.16252886
upto_second         upto_second 0.15926505
membership_s23   membership_s23 0.15455732
orbit41                 orbit41 0.14966127
second                   second 0.13847998
bigcom57               bigcom57 0.13673584
ecc                         ecc 0.12795062
membership_s3     membership_s3 0.11063196
orbit52                 orbit52 0.10677084
bigcom13               bigcom13 0.09851066
upto_third           upto_third 0.09577969
orbit47                 orbit47 0.08985013
membership_s10   membership_s10 0.08249419
orbit50                 orbit50 0.08190018
orbit2                   orbit2 0.07844621
orbit10                 orbit10 0.07692393
graph2                   graph2 0.07547110
graph18                 graph18 0.05868345
bigcom1                 bigcom1 0.04263491
orbit48                 orbit48 0.03856648
orbit30                 orbit30 0.03642886
selfinter             selfinter 0.02766526
membership_s38   membership_s38 0.02487401
bigcom3                 bigcom3 0.02387069
membership_s31   membership_s31 0.02295927
orbit64                 orbit64 0.01605526
membership_s17   membership_s17 0.01562009
membership_s21   membership_s21 0.01373763
bigcom50               bigcom50 0.01172637
graph0                   graph0 0.00000000
graph7                   graph7 0.00000000
graph8                   graph8 0.00000000
graph22                 graph22 0.00000000
graph24                 graph24 0.00000000
graph26                 graph26 0.00000000
graph27                 graph27 0.00000000
graph28                 graph28 0.00000000
graph29                 graph29 0.00000000
orbit0                   orbit0 0.00000000
orbit3                   orbit3 0.00000000
orbit6                   orbit6 0.00000000
orbit8                   orbit8 0.00000000
orbit11                 orbit11 0.00000000
orbit12                 orbit12 0.00000000
orbit13                 orbit13 0.00000000
orbit14                 orbit14 0.00000000
orbit22                 orbit22 0.00000000
orbit23                 orbit23 0.00000000
orbit32                 orbit32 0.00000000
orbit34                 orbit34 0.00000000
orbit40                 orbit40 0.00000000
orbit42                 orbit42 0.00000000
orbit43                 orbit43 0.00000000
orbit44                 orbit44 0.00000000
orbit46                 orbit46 0.00000000
orbit49                 orbit49 0.00000000
orbit54                 orbit54 0.00000000
orbit55                 orbit55 0.00000000
orbit57                 orbit57 0.00000000
orbit58                 orbit58 0.00000000
orbit59                 orbit59 0.00000000
orbit60                 orbit60 0.00000000
orbit61                 orbit61 0.00000000
orbit63                 orbit63 0.00000000
orbit65                 orbit65 0.00000000
orbit66                 orbit66 0.00000000
orbit67                 orbit67 0.00000000
orbit68                 orbit68 0.00000000
orbit69                 orbit69 0.00000000
orbit70                 orbit70 0.00000000
orbit71                 orbit71 0.00000000
orbit72                 orbit72 0.00000000
eccrad                   eccrad 0.00000000
trans                     trans 0.00000000
first                     first 0.00000000
bigcom4                 bigcom4 0.00000000
bigcom5                 bigcom5 0.00000000
bigcom6                 bigcom6 0.00000000
bigcom8                 bigcom8 0.00000000
bigcom9                 bigcom9 0.00000000
bigcom10               bigcom10 0.00000000
bigcom11               bigcom11 0.00000000
bigcom12               bigcom12 0.00000000
bigcom14               bigcom14 0.00000000
bigcom15               bigcom15 0.00000000
bigcom16               bigcom16 0.00000000
bigcom17               bigcom17 0.00000000
bigcom21               bigcom21 0.00000000
bigcom22               bigcom22 0.00000000
bigcom23               bigcom23 0.00000000
bigcom24               bigcom24 0.00000000
bigcom26               bigcom26 0.00000000
bigcom27               bigcom27 0.00000000
bigcom29               bigcom29 0.00000000
bigcom31               bigcom31 0.00000000
bigcom34               bigcom34 0.00000000
bigcom35               bigcom35 0.00000000
bigcom36               bigcom36 0.00000000
bigcom39               bigcom39 0.00000000
bigcom40               bigcom40 0.00000000
bigcom43               bigcom43 0.00000000
bigcom46               bigcom46 0.00000000
bigcom48               bigcom48 0.00000000
bigcom49               bigcom49 0.00000000
bigcom52               bigcom52 0.00000000
bigcom54               bigcom54 0.00000000
bigcom56               bigcom56 0.00000000
bigcom58               bigcom58 0.00000000
bigcom62               bigcom62 0.00000000
bigcom63               bigcom63 0.00000000
bigcom64               bigcom64 0.00000000
bigcom65               bigcom65 0.00000000
bigcom66               bigcom66 0.00000000
bigcom68               bigcom68 0.00000000
bigcom69               bigcom69 0.00000000
bigcom70               bigcom70 0.00000000
bigcom71               bigcom71 0.00000000
bigcom72               bigcom72 0.00000000
bigcom77               bigcom77 0.00000000
bigcom79               bigcom79 0.00000000
bigcom80               bigcom80 0.00000000
bigcom82               bigcom82 0.00000000
bigcom83               bigcom83 0.00000000
bigcom86               bigcom86 0.00000000
bigcom87               bigcom87 0.00000000
bigcom88               bigcom88 0.00000000
bigcom90               bigcom90 0.00000000
bigcom92               bigcom92 0.00000000
bigcom94               bigcom94 0.00000000
bigcom96               bigcom96 0.00000000
bigcom98               bigcom98 0.00000000
bigcom99               bigcom99 0.00000000
bigcom100             bigcom100 0.00000000
bigcom102             bigcom102 0.00000000
bigcom103             bigcom103 0.00000000
bigcom104             bigcom104 0.00000000
bigcom107             bigcom107 0.00000000
bigcom108             bigcom108 0.00000000
bigcom109             bigcom109 0.00000000
bigcom110             bigcom110 0.00000000
bigcom125             bigcom125 0.00000000
bigcom133             bigcom133 0.00000000
bigcom141             bigcom141 0.00000000
bigcom142             bigcom142 0.00000000
bigcom143             bigcom143 0.00000000
bigcom145             bigcom145 0.00000000
bigcom158             bigcom158 0.00000000
bigcom162             bigcom162 0.00000000
bigcom177             bigcom177 0.00000000
bigcom194             bigcom194 0.00000000
bigcom208             bigcom208 0.00000000
bigcom220             bigcom220 0.00000000
bigcom227             bigcom227 0.00000000
bigcom229             bigcom229 0.00000000
bigcom247             bigcom247 0.00000000
bigcom252             bigcom252 0.00000000
bigcom255             bigcom255 0.00000000
bigcom258             bigcom258 0.00000000
bigcom266             bigcom266 0.00000000
bigcom269             bigcom269 0.00000000
bigcom273             bigcom273 0.00000000
bigcom274             bigcom274 0.00000000
bigcom276             bigcom276 0.00000000
bigcom284             bigcom284 0.00000000
bigcom290             bigcom290 0.00000000
bigcom292             bigcom292 0.00000000
bigcom294             bigcom294 0.00000000
bigcom295             bigcom295 0.00000000
bigcom296             bigcom296 0.00000000
bigcom297             bigcom297 0.00000000
bigcom302             bigcom302 0.00000000
bigcom303             bigcom303 0.00000000
bigcom307             bigcom307 0.00000000
bigcom311             bigcom311 0.00000000
bigcom313             bigcom313 0.00000000
bigcom326             bigcom326 0.00000000
bigcom332             bigcom332 0.00000000
bigcom340             bigcom340 0.00000000
bigcom341             bigcom341 0.00000000
bigcom345             bigcom345 0.00000000
bigcom347             bigcom347 0.00000000
bigcom360             bigcom360 0.00000000
bigcom365             bigcom365 0.00000000
bigcom366             bigcom366 0.00000000
bigcom370             bigcom370 0.00000000
bigcom387             bigcom387 0.00000000
bigcom390             bigcom390 0.00000000
bigcom398             bigcom398 0.00000000
bigcom408             bigcom408 0.00000000
bigcom417             bigcom417 0.00000000
bigcom419             bigcom419 0.00000000
bigcom424             bigcom424 0.00000000
bigcom441             bigcom441 0.00000000
bigcom445             bigcom445 0.00000000
bigcom468             bigcom468 0.00000000
membership_s1     membership_s1 0.00000000
membership_s5     membership_s5 0.00000000
membership_s6     membership_s6 0.00000000
membership_s7     membership_s7 0.00000000
membership_s8     membership_s8 0.00000000
membership_s9     membership_s9 0.00000000
membership_s11   membership_s11 0.00000000
membership_s13   membership_s13 0.00000000
membership_s18   membership_s18 0.00000000
membership_s19   membership_s19 0.00000000
membership_s20   membership_s20 0.00000000
membership_s22   membership_s22 0.00000000
membership_s24   membership_s24 0.00000000
membership_s25   membership_s25 0.00000000
membership_s26   membership_s26 0.00000000
membership_s27   membership_s27 0.00000000
membership_s28   membership_s28 0.00000000
membership_s30   membership_s30 0.00000000
membership_s32   membership_s32 0.00000000
membership_s33   membership_s33 0.00000000
membership_s34   membership_s34 0.00000000
membership_s35   membership_s35 0.00000000
membership_s36   membership_s36 0.00000000
membership_s37   membership_s37 0.00000000
[1] "Dataset: low_C Model RF, run: 6 of 10 2015-06-08 10:56:11"
     |      Out-of-bag   |
Tree |      MSE  %Var(y) |
   1 |  0.05019   200.79 |
   2 |  0.04932   197.27 |
   3 |  0.04567   182.68 |
   4 |  0.04367   174.70 |
   5 |  0.04135   165.42 |
   6 |  0.03921   156.83 |
   7 |  0.03761   150.46 |
   8 |   0.0365   145.99 |
   9 |  0.03516   140.65 |
  10 |  0.03408   136.31 |
  11 |  0.03351   134.03 |
  12 |  0.03287   131.49 |
  13 |   0.0323   129.19 |
  14 |  0.03219   128.76 |
  15 |  0.03163   126.52 |
  16 |  0.03145   125.82 |
  17 |  0.03138   125.52 |
  18 |  0.03116   124.63 |
  19 |  0.03081   123.26 |
  20 |  0.03058   122.33 |
  21 |  0.03052   122.07 |
  22 |  0.03022   120.90 |
  23 |  0.02987   119.50 |
  24 |  0.02984   119.38 |
  25 |  0.02974   118.98 |
  26 |   0.0295   118.01 |
  27 |  0.02943   117.72 |
  28 |  0.02932   117.30 |
  29 |  0.02933   117.32 |
  30 |  0.02921   116.83 |
  31 |  0.02914   116.58 |
  32 |  0.02909   116.38 |
  33 |  0.02903   116.14 |
  34 |  0.02901   116.04 |
  35 |   0.0289   115.62 |
  36 |  0.02888   115.52 |
  37 |  0.02884   115.35 |
  38 |  0.02875   115.02 |
  39 |  0.02867   114.68 |
  40 |  0.02857   114.29 |
  41 |  0.02853   114.13 |
  42 |  0.02848   113.94 |
  43 |  0.02842   113.69 |
  44 |   0.0284   113.60 |
  45 |  0.02835   113.42 |
  46 |  0.02832   113.29 |
  47 |  0.02829   113.16 |
  48 |  0.02831   113.26 |
  49 |  0.02829   113.15 |
  50 |  0.02826   113.06 |
  51 |  0.02828   113.13 |
  52 |  0.02823   112.93 |
  53 |  0.02826   113.04 |
  54 |  0.02827   113.10 |
  55 |  0.02821   112.85 |
  56 |  0.02822   112.87 |
  57 |  0.02821   112.85 |
  58 |  0.02817   112.67 |
  59 |  0.02813   112.54 |
  60 |   0.0281   112.42 |
  61 |  0.02805   112.19 |
  62 |  0.02804   112.16 |
  63 |  0.02799   111.94 |
  64 |    0.028   111.99 |
  65 |    0.028   111.99 |
  66 |  0.02803   112.11 |
  67 |  0.02801   112.03 |
  68 |  0.02797   111.90 |
  69 |  0.02797   111.88 |
  70 |  0.02793   111.72 |
  71 |  0.02788   111.54 |
  72 |  0.02787   111.48 |
  73 |  0.02785   111.40 |
  74 |  0.02783   111.31 |
  75 |   0.0278   111.22 |
  76 |  0.02778   111.11 |
  77 |  0.02776   111.03 |
  78 |  0.02776   111.06 |
  79 |  0.02775   111.02 |
  80 |  0.02773   110.92 |
  81 |  0.02772   110.90 |
  82 |   0.0277   110.82 |
  83 |  0.02767   110.68 |
  84 |  0.02766   110.64 |
  85 |  0.02766   110.66 |
  86 |  0.02766   110.64 |
  87 |  0.02763   110.51 |
  88 |   0.0276   110.41 |
  89 |  0.02759   110.35 |
  90 |  0.02759   110.36 |
  91 |  0.02759   110.38 |
  92 |  0.02758   110.33 |
  93 |  0.02756   110.25 |
  94 |  0.02756   110.26 |
  95 |  0.02755   110.19 |
  96 |  0.02752   110.10 |
  97 |  0.02752   110.10 |
  98 |  0.02752   110.07 |
  99 |   0.0275   110.02 |
 100 |  0.02749   109.97 |
[1] "Random Forest variable coefficients"
                      %IncMSE IncNodePurity
graph5           1.372219e-04  3.873229e-01
graph6           1.082568e-03  8.305609e-01
graph7           4.193154e-05  1.266495e-01
graph8           0.000000e+00  2.634186e-02
graph9           4.593947e-03  8.672491e-01
graph10          6.473082e-03  1.270459e+00
graph11          8.828185e-03  1.183935e+00
graph12          4.529402e-03  1.396949e+00
graph13          5.214220e-03  1.321228e+00
graph14          4.358222e-03  9.334630e-01
graph15          2.610195e-03  8.921800e-01
graph16          8.481730e-03  1.722318e+00
graph17          3.248063e-03  7.620796e-01
graph18          5.900267e-05  1.180557e-01
graph19          5.093056e-03  1.203118e+00
graph20          2.248471e-04  3.194260e-01
graph21          1.569700e-03  5.002123e-01
graph22         -1.524027e-05  3.150000e-02
graph23          1.980753e-03  9.430667e-01
graph24          1.256058e-04  1.300907e-01
graph25          2.708725e-04  3.356961e-01
graph26          1.363294e-05  5.776859e-02
graph27         -1.731352e-05  2.970594e-02
graph28          0.000000e+00  1.734723e-20
graph29          0.000000e+00  1.734723e-20
orbit0           2.298655e-04  2.353186e-01
orbit1           7.353160e-03  1.032600e+00
orbit2           5.925358e-04  2.851566e-01
orbit3           9.327781e-06  1.334160e-01
orbit4           4.546170e-03  1.008300e+00
orbit5           9.815531e-03  1.260687e+00
orbit6           2.144118e-03  8.975587e-01
orbit7           7.980367e-04  1.632959e-01
orbit8           3.157487e-04  4.760579e-01
orbit9           3.078527e-03  9.571746e-01
orbit10          1.184233e-04  7.145430e-02
orbit11          1.231617e-04  8.017169e-02
orbit12         -4.215727e-06  3.335666e-02
orbit13          4.864180e-06  5.071137e-02
orbit14         -5.951526e-06  2.609226e-02
orbit15          4.870348e-03  9.891435e-01
orbit16          8.447037e-03  1.077336e+00
orbit17          6.731582e-03  1.375629e+00
orbit18          9.251637e-03  2.134904e+00
orbit19          3.950795e-03  1.096424e+00
orbit20          9.713194e-03  1.265634e+00
orbit21          2.914619e-03  7.497711e-01
orbit22          9.872174e-03  1.227824e+00
orbit23          1.657322e-05  1.699389e-01
orbit24          5.238557e-03  1.511077e+00
orbit25          2.863229e-04  1.726922e-01
orbit26          8.004084e-04  3.213761e-01
orbit27          4.884946e-03  1.546142e+00
orbit28          7.561131e-03  1.180709e+00
orbit29          2.348279e-04  1.315890e-01
orbit30          1.292502e-04  4.670411e-01
orbit31          3.963788e-03  1.143460e+00
orbit32          4.510315e-04  1.988863e-01
orbit33          1.145667e-04  1.251080e-01
orbit34          1.761895e-03  6.499896e-01
orbit35          7.770432e-03  1.900245e+00
orbit36          2.808142e-03  8.336678e-01
orbit37          2.616652e-03  8.366474e-01
orbit38          6.202313e-04  5.959085e-01
orbit39          1.916970e-03  8.981994e-01
orbit40          8.264352e-05  7.044165e-02
orbit41          6.340789e-05  5.541067e-02
orbit42         -1.280831e-05  3.380628e-02
orbit43          1.930319e-04  8.924882e-02
orbit44          0.000000e+00  0.000000e+00
orbit45          3.707173e-03  1.550566e+00
orbit46          3.059907e-05  2.099567e-01
orbit47          3.114146e-05  2.383767e-01
orbit48         -8.062899e-06  1.793183e-02
orbit49          4.117390e-04  4.810888e-01
orbit50          1.232287e-05  7.856796e-02
orbit51          1.242464e-03  5.564920e-01
orbit52          3.675188e-04  2.203562e-01
orbit53          1.143191e-04  1.598469e-01
orbit54          5.562741e-05  9.385502e-02
orbit55          0.000000e+00  0.000000e+00
orbit56          3.125593e-03  1.079873e+00
orbit57          0.000000e+00  1.734723e-20
orbit58          0.000000e+00  0.000000e+00
orbit59          3.692819e-04  2.270899e-01
orbit60         -1.080847e-06  4.766211e-03
orbit61          2.680044e-05  2.213171e-01
orbit62          4.054315e-04  2.726595e-01
orbit63          4.224351e-05  3.502763e-02
orbit64         -2.118341e-05  6.313994e-02
orbit65          2.418922e-05  7.853206e-02
orbit66          0.000000e+00  0.000000e+00
orbit67          0.000000e+00  8.673617e-21
orbit68         -2.222904e-05  3.658060e-02
orbit69          0.000000e+00  0.000000e+00
orbit70          0.000000e+00  0.000000e+00
orbit71          3.337038e-07  2.538558e-02
orbit72          0.000000e+00  0.000000e+00
AP               2.781788e-04  1.765154e-01
bet              1.760586e-02  3.816350e+00
ecc              3.520160e-04  2.347589e-01
eccrad           3.607396e-04  2.413336e-01
close            4.266251e-03  1.057813e+00
constraint       1.986434e-03  6.481465e-01
coreness         1.731613e-04  3.373990e-01
knn              5.827947e-03  1.294708e+00
hubscore         7.934133e-03  1.461018e+00
pagerank         7.291402e-03  3.053346e+00
trans            5.398144e-05  8.198916e-02
first            3.343472e-04  1.625236e-01
second           4.008392e-03  9.905585e-01
third            5.477812e-03  1.472646e+00
fourth           5.117595e-03  2.143564e+00
fifth            3.701821e-03  1.317384e+00
sixth            3.162105e-03  9.312715e-01
selfinter        6.358193e-06  5.150763e-02
V1               4.417768e-03  2.618894e+00
V2               4.187134e-03  4.219631e+00
evcent           5.890341e-03  1.555419e+00
upto_second      5.268891e-03  1.022074e+00
upto_third       4.366942e-03  1.019535e+00
upto_fourth      6.960276e-03  1.063883e+00
upto_fifth       4.981716e-03  1.094357e+00
upto_sixth       4.977768e-03  1.345206e+00
ratio1           6.685084e-03  1.382462e+00
ratio2           1.157714e-02  3.765725e+00
ratio3           5.979264e-03  1.675044e+00
ratio4           4.750722e-03  1.541224e+00
ratio5           5.420271e-03  2.983387e+00
ratio6           5.090224e-03  1.498867e+00
walktrap_vertex  1.421524e-03  9.284790e-01
bigcom1          5.024649e-04  4.476079e-01
bigcom2          2.238872e-04  3.141690e-01
bigcom3          2.733872e-04  2.976070e-01
bigcom4          6.345678e-05  1.094304e-01
bigcom5          0.000000e+00  0.000000e+00
bigcom6          0.000000e+00  0.000000e+00
bigcom8         -4.302124e-06  1.330032e-02
bigcom9          7.092641e-05  3.012798e-01
bigcom10         1.712082e-04  3.745105e-01
bigcom11         0.000000e+00  0.000000e+00
bigcom12         0.000000e+00  0.000000e+00
bigcom13        -3.038683e-06  3.563088e-01
bigcom14         0.000000e+00  0.000000e+00
bigcom15         0.000000e+00  0.000000e+00
bigcom16         0.000000e+00  1.734723e-20
bigcom17         0.000000e+00  8.673617e-21
bigcom18         1.677579e-04  5.135174e-01
bigcom21         0.000000e+00  0.000000e+00
bigcom22        -4.645803e-05  7.279328e-01
bigcom23         0.000000e+00  0.000000e+00
bigcom24         0.000000e+00  0.000000e+00
bigcom25         5.527548e-05  5.592398e-01
bigcom26         0.000000e+00  0.000000e+00
bigcom27         0.000000e+00  0.000000e+00
bigcom29         0.000000e+00  0.000000e+00
bigcom31         0.000000e+00  0.000000e+00
bigcom33         3.488957e-05  6.975548e-01
bigcom34         1.045010e-05  9.364191e-02
bigcom35         0.000000e+00  0.000000e+00
bigcom36         1.793800e-05  5.308290e-01
bigcom39         0.000000e+00  1.734723e-20
bigcom40         0.000000e+00  0.000000e+00
bigcom43         1.202771e-04  3.834354e-01
bigcom46         0.000000e+00  0.000000e+00
bigcom48         0.000000e+00  0.000000e+00
bigcom49         0.000000e+00  0.000000e+00
bigcom50        -9.150240e-06  4.398811e-01
bigcom52         0.000000e+00  0.000000e+00
bigcom54         0.000000e+00  0.000000e+00
bigcom56         0.000000e+00  0.000000e+00
bigcom57         1.019598e-04  2.232312e-01
bigcom58        -3.964554e-06  4.063879e-01
bigcom62         0.000000e+00  0.000000e+00
bigcom63         0.000000e+00  0.000000e+00
bigcom64         0.000000e+00  0.000000e+00
bigcom65         0.000000e+00  0.000000e+00
bigcom66         0.000000e+00  0.000000e+00
bigcom68         2.847792e-06  1.745331e-01
bigcom69         0.000000e+00  8.673617e-21
bigcom70         0.000000e+00  0.000000e+00
bigcom71         0.000000e+00  0.000000e+00
bigcom72         0.000000e+00  0.000000e+00
bigcom77         0.000000e+00  0.000000e+00
bigcom79         0.000000e+00  0.000000e+00
bigcom80         0.000000e+00  0.000000e+00
bigcom82         0.000000e+00  0.000000e+00
bigcom83         0.000000e+00  0.000000e+00
bigcom86         0.000000e+00  0.000000e+00
bigcom87         3.980142e-06  4.545515e-01
bigcom88         0.000000e+00  8.673617e-21
bigcom90         0.000000e+00  0.000000e+00
bigcom92         0.000000e+00  0.000000e+00
bigcom94         0.000000e+00  0.000000e+00
bigcom96         0.000000e+00  0.000000e+00
bigcom98         0.000000e+00  0.000000e+00
bigcom99        -4.214028e-05  3.074891e-01
bigcom100        0.000000e+00  0.000000e+00
bigcom102        0.000000e+00  0.000000e+00
bigcom103        0.000000e+00  0.000000e+00
bigcom104        0.000000e+00  0.000000e+00
bigcom107        0.000000e+00  0.000000e+00
bigcom108        0.000000e+00  0.000000e+00
bigcom109        0.000000e+00  0.000000e+00
bigcom110        0.000000e+00  8.673617e-21
bigcom125        0.000000e+00  0.000000e+00
bigcom133        0.000000e+00  0.000000e+00
bigcom141        0.000000e+00  0.000000e+00
bigcom142        0.000000e+00  0.000000e+00
bigcom143        0.000000e+00  0.000000e+00
bigcom145        0.000000e+00  0.000000e+00
bigcom158        0.000000e+00  0.000000e+00
bigcom162        0.000000e+00  0.000000e+00
bigcom177        0.000000e+00  0.000000e+00
bigcom194        0.000000e+00  1.734723e-20
bigcom208        0.000000e+00  8.673617e-21
bigcom220        0.000000e+00  0.000000e+00
bigcom227        0.000000e+00  0.000000e+00
bigcom229        0.000000e+00  0.000000e+00
bigcom247        0.000000e+00  0.000000e+00
bigcom252        0.000000e+00  0.000000e+00
bigcom255        0.000000e+00  0.000000e+00
bigcom258        0.000000e+00  1.734723e-20
bigcom266        0.000000e+00  0.000000e+00
bigcom269        0.000000e+00  0.000000e+00
bigcom273        0.000000e+00  0.000000e+00
bigcom274        0.000000e+00  0.000000e+00
bigcom276        0.000000e+00  0.000000e+00
bigcom284        0.000000e+00  0.000000e+00
bigcom290        0.000000e+00  0.000000e+00
bigcom292        0.000000e+00  0.000000e+00
bigcom294        0.000000e+00  0.000000e+00
bigcom295        0.000000e+00  0.000000e+00
bigcom296        0.000000e+00  0.000000e+00
bigcom297       -1.790700e-05  3.317250e-01
bigcom302        0.000000e+00  1.734723e-20
bigcom303        0.000000e+00  0.000000e+00
bigcom307       -7.602277e-06  4.061760e-01
bigcom311        0.000000e+00  0.000000e+00
bigcom313        0.000000e+00  0.000000e+00
bigcom318       -2.105559e-05  3.541897e-01
bigcom326        0.000000e+00  0.000000e+00
bigcom332        0.000000e+00  0.000000e+00
bigcom340        0.000000e+00  0.000000e+00
bigcom341        0.000000e+00  0.000000e+00
bigcom345        0.000000e+00  0.000000e+00
bigcom347        0.000000e+00  0.000000e+00
bigcom360        0.000000e+00  0.000000e+00
bigcom365        0.000000e+00  0.000000e+00
bigcom366        0.000000e+00  0.000000e+00
bigcom370        0.000000e+00  1.734723e-20
bigcom387        0.000000e+00  0.000000e+00
bigcom390       -3.813537e-05  5.714855e-01
bigcom398        0.000000e+00  0.000000e+00
bigcom408        0.000000e+00  0.000000e+00
bigcom417        0.000000e+00  0.000000e+00
bigcom419       -5.406932e-05  4.601741e-01
bigcom424        0.000000e+00  0.000000e+00
bigcom441        0.000000e+00  0.000000e+00
bigcom445        0.000000e+00  0.000000e+00
bigcom468        0.000000e+00  0.000000e+00
spin_vertex      1.245342e-03  1.340791e+00
membership_s1    0.000000e+00  0.000000e+00
membership_s3    2.955105e-05  1.835138e-01
membership_s4    1.215255e-04  5.677957e-01
membership_s5    0.000000e+00  0.000000e+00
membership_s6    0.000000e+00  0.000000e+00
membership_s7    3.064222e-06  1.182465e-01
membership_s8   -5.509676e-05  2.087915e-01
membership_s9   -2.444199e-05  1.328964e-01
membership_s10  -4.585891e-07  2.478484e-01
membership_s11  -1.561076e-05  1.171882e-01
membership_s12   2.378955e-04  5.027849e-01
membership_s13   4.652101e-06  6.705316e-02
membership_s14  -2.865398e-05  2.772627e-01
membership_s16  -3.456957e-05  5.422309e-01
membership_s17  -4.239084e-06  1.149730e-02
membership_s18   0.000000e+00  0.000000e+00
membership_s19   4.971480e-06  2.429530e-01
membership_s20   8.254019e-05  2.061052e-01
membership_s21  -1.964719e-06  1.935136e-01
membership_s22   0.000000e+00  0.000000e+00
membership_s23   2.648261e-04  4.409269e-01
membership_s24  -1.018601e-05  4.383105e-02
membership_s25   0.000000e+00  1.734723e-20
membership_s26  -6.771765e-05  1.781339e-01
membership_s27   0.000000e+00  3.469447e-20
membership_s28   0.000000e+00  1.734723e-20
membership_s30   0.000000e+00  0.000000e+00
membership_s31   9.422247e-06  1.167532e-01
membership_s32   3.286094e-05  1.371546e-01
membership_s33   4.906401e-05  4.203680e-01
membership_s34   0.000000e+00  0.000000e+00
membership_s35   0.000000e+00  0.000000e+00
membership_s36   0.000000e+00  0.000000e+00
membership_s37   9.538352e-06  1.895717e-01
membership_s38   1.685587e-04  3.221581e-01
adhesion         1.216777e-02  1.542635e+00
cohesion         1.283981e-02  1.977169e+00
inner            1.611212e-03  3.046799e+00
outer            3.846349e-03  2.899227e+00
ioratio          6.865159e-03  1.930032e+00
comsize          5.878670e-03  3.243863e+00
[1] "Dataset: low_C Model GLM, run: 6 of 10 2015-06-08 10:59:06"
[1] "glmnet variable coefficients"
                         [,1]          [,2]
(Intercept)     -3.636936e+00 -6.846409e+00
graph0           7.329924e-39  1.753173e-02
graph1           2.565974e-42 -1.634858e-04
graph2           1.251003e-40 -2.881227e-02
graph3           7.894696e-43  2.108077e-06
graph4          -1.114247e-43  6.182569e-07
graph5          -4.656643e-41 -6.166229e-04
graph6          -9.205602e-42  2.662386e-05
graph7          -9.403998e-41 -7.327006e-04
graph8          -2.555543e-39  1.068813e-02
graph9           1.257520e-45 -1.205702e-07
graph10          4.659696e-46  6.044474e-08
graph11         -1.850590e-45  1.629096e-08
graph12         -1.210990e-43  5.566762e-07
graph13          7.673015e-44 -1.184650e-05
graph14         -8.831313e-44 -3.451858e-07
graph15          6.385949e-42  1.496406e-04
graph16         -1.543392e-43 -9.710131e-07
graph17         -4.710302e-43 -5.409743e-06
graph18         -3.720138e-41 -5.345911e-04
graph19         -3.339459e-42  1.433168e-06
graph20         -1.766976e-42  1.045573e-05
graph21         -1.702885e-41  6.020366e-05
graph22         -1.827497e-42 -3.674935e-06
graph23         -1.374834e-41 -1.074074e-04
graph24         -2.354505e-41 -1.192969e-04
graph25         -5.232525e-41  9.828892e-05
graph26         -3.993771e-41 -1.652255e-04
graph27         -1.571720e-40  2.176280e-03
graph28         -2.533954e-40 -3.073062e-03
graph29         -1.651558e-38 -1.380840e-01
orbit0           7.329924e-39  1.756495e-02
orbit1           8.309004e-43 -1.686429e-04
orbit2           3.404941e-39  3.539778e-03
orbit3           1.251003e-40 -2.836092e-02
orbit4           7.686077e-43  2.488231e-06
orbit5           1.094102e-41  9.906844e-06
orbit6          -1.115957e-43  6.100945e-07
orbit7           3.393357e-39  1.952611e-03
orbit8          -4.656643e-41 -6.120971e-04
orbit9          -1.313551e-41  3.035657e-05
orbit10         -9.577935e-42  6.431645e-05
orbit11          5.462185e-39  2.775141e-02
orbit12         -9.538401e-41 -7.383177e-04
orbit13          9.728618e-40 -5.359716e-04
orbit14         -2.555543e-39  1.096417e-02
orbit15         -1.612616e-45 -9.863054e-08
orbit16          7.198156e-43 -2.419410e-06
orbit17         -1.884209e-44 -2.322412e-06
orbit18          3.514726e-44  1.028269e-07
orbit19         -1.211659e-45  8.739467e-08
orbit20          4.797864e-44 -3.871254e-07
orbit21          1.134025e-41  4.037853e-05
orbit22         -1.850602e-45  1.633734e-08
orbit23          6.449604e-39  2.917576e-02
orbit24         -1.178237e-43  1.512059e-06
orbit25         -6.919457e-43 -1.754577e-05
orbit26          2.096870e-41  2.915226e-04
orbit27          1.993125e-43 -3.501945e-05
orbit28          2.574844e-42 -2.770471e-05
orbit29         -1.571353e-43  8.269304e-06
orbit30          2.841233e-41  3.845337e-04
orbit31         -9.926082e-44 -3.949673e-07
orbit32         -2.063351e-43 -4.496852e-07
orbit33          1.351127e-38  1.193026e-01
orbit34          6.385949e-42  1.529099e-04
orbit35         -3.279641e-43 -5.537617e-06
orbit36         -1.833984e-42 -4.032181e-05
orbit37         -1.776116e-43  5.857354e-06
orbit38          1.807582e-41  9.000699e-04
orbit39         -9.682108e-43 -1.551896e-05
orbit40         -4.653756e-43 -1.109963e-06
orbit41          1.458853e-41  2.009359e-03
orbit42          2.235882e-39  1.448515e-02
orbit43         -3.719295e-41 -5.350608e-04
orbit44         -2.594931e-38 -8.601333e-01
orbit45         -4.348361e-42  1.368885e-05
orbit46         -6.298153e-42 -3.112224e-05
orbit47         -1.477739e-41  8.573600e-04
orbit48         -1.599402e-41 -2.923842e-04
orbit49         -1.775058e-42  1.096071e-05
orbit50         -1.507921e-40 -4.665824e-03
orbit51         -2.014737e-41  2.804626e-05
orbit52         -3.918204e-41  4.229141e-04
orbit53         -9.636988e-41  3.143600e-04
orbit54         -1.827426e-42 -3.682605e-06
orbit55         -1.888312e-38 -6.142819e-01
orbit56         -1.413001e-41 -1.101989e-04
orbit57         -3.719147e-41 -2.536606e-04
orbit58         -3.690895e-39 -1.239780e-01
orbit59         -2.658973e-41 -1.695965e-04
orbit60         -7.677736e-41  2.143427e-03
orbit61          4.036485e-38  5.810818e-01
orbit62         -5.823254e-41  4.212621e-04
orbit63         -3.616253e-40 -8.658687e-03
orbit64         -1.613131e-40  8.259810e-05
orbit65         -4.772464e-41 -1.379239e-04
orbit66         -1.482955e-40 -1.912407e-03
orbit67          1.339177e-38  2.793445e-01
orbit68         -1.565644e-40  2.181810e-03
orbit69         -1.178444e-38 -1.499144e-01
orbit70         -2.606656e-40 -3.300307e-03
orbit71          5.808545e-39  3.926587e-01
orbit72         -1.651558e-38 -1.380886e-01
AP               3.112865e-38  3.354359e-01
bet              1.723807e-42 -8.962318e-06
ecc             -3.000538e-39  2.734754e-02
eccrad          -2.100377e-38  1.909357e-01
close            2.463793e-37  1.521873e+00
constraint      -2.927431e-38 -2.299367e-01
coreness         5.826089e-39 -1.777316e-02
knn             -6.815425e-41 -2.002891e-04
hubscore        -2.728430e-37 -2.332731e+00
pagerank        -6.115566e-38 -1.361282e+00
trans           -2.037856e-38 -3.898155e-01
first            7.329924e-39  1.747610e-02
second           5.326083e-42 -1.927027e-04
third            5.273721e-42  4.052115e-05
fourth           3.003699e-42  1.056870e-05
fifth           -2.535715e-42 -1.337591e-05
sixth           -4.856991e-42 -1.811807e-05
selfinter        1.307345e-39 -5.056952e-02
V1              -5.055724e-38  6.383431e-01
V2              -4.798372e-39 -1.860513e-01
evcent          -2.723494e-37 -2.242664e+00
upto_second      6.308376e-42 -1.888990e-04
upto_third       4.397822e-42  3.099388e-05
upto_fourth      2.128569e-42  1.023232e-05
upto_fifth       3.738492e-42  1.567178e-05
upto_sixth       5.903816e-42  3.721641e-05
ratio1          -6.673962e-41 -7.696156e-05
ratio2           8.791416e-41  1.317346e-03
ratio3          -6.588878e-40  2.620708e-03
ratio4          -9.855380e-40 -7.396754e-04
ratio5          -2.507256e-39 -2.041225e-02
ratio6          -5.779398e-42 -1.909487e-05
walktrap_vertex -7.131496e-39 -9.303940e-02
bigcom1         -1.001978e-38  1.616897e-02
bigcom2          8.344347e-39  7.902760e-02
bigcom3         -9.883474e-40  9.134771e-02
bigcom4         -6.690784e-39 -1.282014e-01
bigcom5         -2.596166e-38 -6.436241e-01
bigcom6         -2.604430e-38 -5.054327e-01
bigcom8         -1.464208e-38 -1.638419e-01
bigcom9         -1.650998e-41  2.643841e-01
bigcom10        -1.118244e-38 -3.827456e-02
bigcom11        -2.595343e-38 -6.291092e-01
bigcom12        -2.604016e-38 -3.834971e-01
bigcom13         2.943640e-38  1.882489e-01
bigcom14        -2.594931e-38 -5.825181e-01
bigcom15        -2.594520e-38 -6.586955e-01
bigcom16        -2.596166e-38 -6.344350e-01
bigcom17        -2.596166e-38 -6.048115e-01
bigcom18         3.749996e-38  4.927799e-01
bigcom21        -2.593697e-38 -5.585342e-01
bigcom22         2.267525e-37  1.452293e+00
bigcom23        -2.611913e-38 -4.846483e-01
bigcom24        -2.594931e-38 -7.484539e-01
bigcom25         5.631365e-38  5.536748e-01
bigcom26        -2.594931e-38 -4.783458e-01
bigcom27        -2.595343e-38 -6.724563e-01
bigcom29        -2.597815e-38 -5.818464e-01
bigcom31        -2.597403e-38 -6.336366e-01
bigcom33         2.733454e-38  2.980419e-01
bigcom34        -1.720282e-38 -3.028716e-01
bigcom35        -2.594108e-38 -4.226721e-01
bigcom36         2.267525e-37  1.775122e+00
bigcom39        -2.596990e-38 -6.664317e-01
bigcom40        -2.594108e-38 -4.603094e-01
bigcom43        -6.681414e-40  2.436280e-01
bigcom46        -2.593286e-38 -5.033693e-01
bigcom48        -2.605260e-38 -4.911895e-01
bigcom49        -2.593286e-38 -3.160227e-01
bigcom50         1.762433e-37  1.349792e+00
bigcom52        -2.593697e-38 -5.667492e-01
bigcom54        -2.594108e-38 -5.720354e-01
bigcom56        -2.604430e-38 -4.508431e-01
bigcom57         2.179202e-39  7.940035e-02
bigcom58         2.267525e-37  1.488201e+00
bigcom62        -2.598640e-38 -6.348701e-01
bigcom63        -2.599466e-38 -3.488305e-01
bigcom64        -2.592875e-38 -3.371655e-01
bigcom65        -2.596990e-38 -5.758193e-01
bigcom66        -2.594520e-38 -2.818508e-01
bigcom68         1.004735e-37  5.737777e-01
bigcom69        -2.593286e-38 -3.457394e-01
bigcom70        -2.596166e-38 -4.786249e-01
bigcom71        -2.592875e-38 -2.932650e-01
bigcom72        -2.592465e-38 -2.550241e-01
bigcom77        -2.594108e-38 -5.487315e-01
bigcom79        -2.594520e-38 -4.997244e-01
bigcom80        -2.599879e-38 -4.487229e-01
bigcom82        -2.595343e-38 -5.061034e-01
bigcom83        -2.599053e-38 -5.807209e-01
bigcom86        -2.593697e-38 -4.810595e-01
bigcom87         1.762433e-37  1.220400e+00
bigcom88        -2.611913e-38 -5.789282e-01
bigcom90        -2.593286e-38 -7.384741e-01
bigcom92        -2.593286e-38 -7.564770e-01
bigcom94        -2.594108e-38 -5.845276e-01
bigcom96        -2.592875e-38 -5.614948e-01
bigcom98        -2.594108e-38 -6.205764e-01
bigcom99         6.602596e-38  5.930907e-01
bigcom100       -2.592465e-38 -4.050408e-01
bigcom102       -2.593697e-38 -4.888008e-01
bigcom103       -2.593697e-38 -3.175113e-01
bigcom104       -2.593697e-38 -5.494731e-01
bigcom107       -2.592875e-38 -4.359337e-01
bigcom108       -2.593697e-38 -3.835855e-01
bigcom109       -2.596166e-38 -5.937498e-01
bigcom110       -2.594931e-38 -6.347136e-01
bigcom125       -2.594108e-38 -5.631895e-01
bigcom133       -2.594931e-38 -4.385468e-01
bigcom141       -2.592875e-38 -2.448781e-01
bigcom142       -2.593286e-38 -5.828652e-01
bigcom143       -2.594520e-38 -4.954811e-01
bigcom145       -2.594108e-38 -4.721208e-01
bigcom158       -2.594520e-38 -3.150464e-01
bigcom162       -2.593286e-38 -5.375810e-01
bigcom177       -2.597815e-38 -6.788843e-01
bigcom194       -2.593286e-38 -3.977592e-01
bigcom208       -2.594520e-38 -5.165448e-01
bigcom220       -2.594520e-38 -6.368462e-01
bigcom227       -2.593286e-38 -3.803290e-01
bigcom229       -2.593697e-38 -5.082066e-01
bigcom247       -2.594931e-38 -3.765980e-01
bigcom252       -2.594108e-38 -5.522778e-01
bigcom255       -2.594931e-38 -4.377747e-01
bigcom258       -2.594108e-38 -5.547219e-01
bigcom266       -2.594108e-38 -6.623552e-01
bigcom269       -2.593286e-38 -5.107522e-01
bigcom273       -2.594520e-38 -5.948996e-01
bigcom274       -2.593286e-38 -6.838893e-01
bigcom276       -2.593286e-38 -5.962595e-01
bigcom284       -2.593286e-38 -4.183876e-01
bigcom290       -2.596990e-38 -6.535767e-01
bigcom292       -2.593697e-38 -4.425830e-01
bigcom294       -2.596578e-38 -5.364673e-01
bigcom295       -2.596578e-38 -6.256622e-01
bigcom296       -2.592465e-38 -7.352046e-01
bigcom297        2.267525e-37  1.228418e+00
bigcom302       -2.595754e-38 -5.682996e-01
bigcom303       -2.599053e-38 -4.706794e-01
bigcom307        2.267525e-37  1.480214e+00
bigcom311       -2.594520e-38 -5.500066e-01
bigcom313       -2.593286e-38 -4.953378e-01
bigcom318        5.848094e-38  8.167577e-01
bigcom326       -2.592875e-38 -6.155172e-01
bigcom332       -2.592875e-38 -3.124751e-01
bigcom340       -2.593286e-38 -3.729430e-01
bigcom341       -2.592465e-38 -3.787341e-01
bigcom345       -2.593286e-38 -6.860996e-01
bigcom347       -2.592465e-38 -3.574254e-01
bigcom360       -2.593697e-38 -5.978680e-01
bigcom365       -2.593697e-38 -4.812526e-01
bigcom366       -2.593286e-38 -5.364825e-01
bigcom370       -2.593286e-38 -4.486179e-01
bigcom387       -2.592465e-38 -6.134885e-01
bigcom390        2.267525e-37  1.078088e+00
bigcom398       -2.592875e-38 -4.860814e-01
bigcom408       -2.592054e-38 -4.777348e-01
bigcom417       -2.592875e-38 -5.541752e-01
bigcom419        1.762433e-37  1.368388e+00
bigcom424       -2.592875e-38 -5.885474e-01
bigcom441       -2.592054e-38 -2.182512e-01
bigcom445       -2.592875e-38 -4.744162e-01
bigcom468       -2.593286e-38 -5.508148e-01
spin_vertex     -4.569659e-38 -2.158875e-01
membership_s1   -2.593697e-38 -3.173235e-01
membership_s3    8.236069e-41  3.494712e-03
membership_s4    1.516099e-38  1.928893e-01
membership_s5   -2.594931e-38 -5.385547e-01
membership_s6   -2.595343e-38 -4.023880e-01
membership_s7    1.806681e-38 -2.379070e-01
membership_s8   -9.412678e-39 -1.294470e-01
membership_s9    1.806681e-38  1.977655e-02
membership_s10   4.763568e-39  8.717979e-02
membership_s11  -1.182260e-38 -1.624698e-01
membership_s12   1.455257e-38  1.837442e-01
membership_s13  -1.288189e-39  2.160676e-01
membership_s14   4.633638e-38  6.786530e-01
membership_s16   1.395513e-38  1.264628e-01
membership_s17   1.806681e-38 -2.573547e-01
membership_s18  -2.606090e-38 -4.745672e-01
membership_s19  -5.250946e-39 -6.105624e-02
membership_s20  -1.217097e-38 -5.725110e-03
membership_s21   3.748586e-39 -1.307199e-02
membership_s22  -2.595343e-38 -5.276134e-01
membership_s23   2.716943e-39  8.098110e-02
membership_s24   4.152228e-38 -9.963351e-02
membership_s25  -2.595343e-38 -4.268043e-01
membership_s26  -1.130552e-38 -1.143394e-01
membership_s27  -2.594108e-38 -4.536152e-01
membership_s28  -2.596578e-38 -5.217933e-01
membership_s30  -2.599466e-38 -5.812842e-01
membership_s31  -9.175159e-39 -1.262791e-01
membership_s32  -1.107535e-38 -2.938583e-01
membership_s33  -3.569762e-39 -3.133945e-02
membership_s34  -2.593697e-38 -5.660281e-01
membership_s35  -2.594108e-38 -5.971314e-01
membership_s36  -2.594520e-38 -5.043854e-01
membership_s37  -7.035083e-39 -8.276049e-02
membership_s38   1.826761e-39  5.527503e-02
adhesion         3.073980e-42  7.418334e-06
cohesion        -6.147965e-42 -1.483831e-05
inner            7.795941e-42  1.114444e-04
outer            5.809870e-42  4.728264e-05
ioratio          2.697329e-38 -3.630247e-02
comsize          6.525109e-42  3.878187e-05
[1] "Dataset: low_C Model GBM, run: 7 of 10 2015-06-08 11:00:38"
Iter   TrainDeviance   ValidDeviance   StepSize   Improve
     1        0.3140             nan     0.0100   -0.0000
     2        0.3136             nan     0.0100    0.0001
     3        0.3133             nan     0.0100    0.0002
     4        0.3130             nan     0.0100    0.0000
     5        0.3128             nan     0.0100    0.0001
     6        0.3125             nan     0.0100    0.0001
     7        0.3123             nan     0.0100   -0.0001
     8        0.3121             nan     0.0100   -0.0000
     9        0.3120             nan     0.0100   -0.0000
    10        0.3118             nan     0.0100    0.0000
    20        0.3095             nan     0.0100    0.0001
    40        0.3049             nan     0.0100   -0.0000
    60        0.3002             nan     0.0100    0.0000
    80        0.2961             nan     0.0100    0.0000
   100        0.2924             nan     0.0100   -0.0000
   120        0.2889             nan     0.0100    0.0000
   140        0.2857             nan     0.0100   -0.0000
   160        0.2822             nan     0.0100    0.0000
   180        0.2789             nan     0.0100    0.0000
   200        0.2758             nan     0.0100    0.0000
   220        0.2724             nan     0.0100   -0.0001
   222        0.2719             nan     0.0100    0.0001

[1] "GBM variable coefficients"
                            var    rel.inf
V2                           V2 5.79661613
bet                         bet 5.37608628
pagerank               pagerank 5.14017289
inner                     inner 4.71526048
ratio2                   ratio2 4.36778356
outer                     outer 4.18528777
comsize                 comsize 2.39971753
ratio5                   ratio5 2.35650887
V1                           V1 2.23151298
orbit18                 orbit18 2.10795689
fourth                   fourth 2.05363645
graph16                 graph16 2.02244755
ratio4                   ratio4 1.76894958
cohesion               cohesion 1.67989949
adhesion               adhesion 1.54960743
graph14                 graph14 1.48520181
graph3                   graph3 1.44675640
graph13                 graph13 1.43723819
orbit21                 orbit21 1.42522255
graph12                 graph12 1.38613361
spin_vertex         spin_vertex 1.36058818
orbit19                 orbit19 1.33085901
graph23                 graph23 1.32193921
orbit35                 orbit35 1.26484106
orbit20                 orbit20 1.23496361
membership_s12   membership_s12 1.16620257
graph10                 graph10 1.11981501
bigcom33               bigcom33 1.11116708
ratio3                   ratio3 1.09772331
fifth                     fifth 1.07206620
knn                         knn 1.01691357
orbit16                 orbit16 0.99173779
ioratio                 ioratio 0.94070759
ratio6                   ratio6 0.92543330
orbit5                   orbit5 0.88932535
graph19                 graph19 0.85550333
graph11                 graph11 0.83142930
graph6                   graph6 0.81508975
upto_fifth           upto_fifth 0.80999505
orbit45                 orbit45 0.80923954
graph15                 graph15 0.80736569
orbit31                 orbit31 0.78013914
membership_s4     membership_s4 0.77463279
orbit27                 orbit27 0.73796922
orbit38                 orbit38 0.71993460
graph1                   graph1 0.71846298
membership_s23   membership_s23 0.70741426
upto_sixth           upto_sixth 0.70416152
graph4                   graph4 0.63718841
graph9                   graph9 0.63501104
walktrap_vertex walktrap_vertex 0.62483974
hubscore               hubscore 0.61129678
orbit28                 orbit28 0.59983496
close                     close 0.59134570
bigcom25               bigcom25 0.58043824
orbit36                 orbit36 0.56946340
orbit17                 orbit17 0.55776582
ratio1                   ratio1 0.55241821
orbit26                 orbit26 0.54726945
bigcom18               bigcom18 0.52865211
bigcom318             bigcom318 0.50971615
bigcom1                 bigcom1 0.50008845
graph17                 graph17 0.43385460
third                     third 0.42873948
membership_s38   membership_s38 0.41408440
graph21                 graph21 0.38201939
orbit15                 orbit15 0.37988115
upto_third           upto_third 0.37821023
second                   second 0.36725353
orbit33                 orbit33 0.34224464
constraint           constraint 0.30669884
graph5                   graph5 0.30565571
AP                           AP 0.27199773
orbit39                 orbit39 0.27057209
orbit32                 orbit32 0.26856214
graph0                   graph0 0.26781749
orbit2                   orbit2 0.26085505
bigcom57               bigcom57 0.26064134
orbit56                 orbit56 0.25007319
coreness               coreness 0.24027873
sixth                     sixth 0.23557359
graph18                 graph18 0.23048091
graph24                 graph24 0.21614488
upto_fourth         upto_fourth 0.20598545
orbit4                   orbit4 0.20103308
orbit9                   orbit9 0.19946483
orbit62                 orbit62 0.18624869
orbit52                 orbit52 0.16990064
orbit1                   orbit1 0.16965242
graph25                 graph25 0.16721661
membership_s16   membership_s16 0.15741203
orbit53                 orbit53 0.15441054
bigcom34               bigcom34 0.15068313
orbit29                 orbit29 0.14419495
orbit24                 orbit24 0.14125830
evcent                   evcent 0.12360517
membership_s14   membership_s14 0.12203988
orbit49                 orbit49 0.11141605
bigcom303             bigcom303 0.10669528
orbit51                 orbit51 0.09684540
orbit47                 orbit47 0.09502161
bigcom13               bigcom13 0.09167533
orbit23                 orbit23 0.08452690
orbit6                   orbit6 0.08114383
orbit57                 orbit57 0.07898260
orbit25                 orbit25 0.06691594
bigcom46               bigcom46 0.06674263
membership_s10   membership_s10 0.06125046
orbit30                 orbit30 0.05700308
orbit37                 orbit37 0.05044036
bigcom2                 bigcom2 0.04760335
orbit10                 orbit10 0.04734141
orbit7                   orbit7 0.04382795
graph26                 graph26 0.03860289
orbit60                 orbit60 0.02775096
orbit11                 orbit11 0.02257101
orbit48                 orbit48 0.01404148
membership_s22   membership_s22 0.01191175
graph2                   graph2 0.00000000
graph7                   graph7 0.00000000
graph8                   graph8 0.00000000
graph20                 graph20 0.00000000
graph22                 graph22 0.00000000
graph27                 graph27 0.00000000
graph28                 graph28 0.00000000
graph29                 graph29 0.00000000
orbit0                   orbit0 0.00000000
orbit3                   orbit3 0.00000000
orbit8                   orbit8 0.00000000
orbit12                 orbit12 0.00000000
orbit13                 orbit13 0.00000000
orbit14                 orbit14 0.00000000
orbit22                 orbit22 0.00000000
orbit34                 orbit34 0.00000000
orbit40                 orbit40 0.00000000
orbit41                 orbit41 0.00000000
orbit42                 orbit42 0.00000000
orbit43                 orbit43 0.00000000
orbit44                 orbit44 0.00000000
orbit46                 orbit46 0.00000000
orbit50                 orbit50 0.00000000
orbit54                 orbit54 0.00000000
orbit55                 orbit55 0.00000000
orbit58                 orbit58 0.00000000
orbit59                 orbit59 0.00000000
orbit61                 orbit61 0.00000000
orbit63                 orbit63 0.00000000
orbit64                 orbit64 0.00000000
orbit65                 orbit65 0.00000000
orbit66                 orbit66 0.00000000
orbit67                 orbit67 0.00000000
orbit68                 orbit68 0.00000000
orbit69                 orbit69 0.00000000
orbit70                 orbit70 0.00000000
orbit71                 orbit71 0.00000000
orbit72                 orbit72 0.00000000
ecc                         ecc 0.00000000
eccrad                   eccrad 0.00000000
trans                     trans 0.00000000
first                     first 0.00000000
selfinter             selfinter 0.00000000
upto_second         upto_second 0.00000000
bigcom3                 bigcom3 0.00000000
bigcom4                 bigcom4 0.00000000
bigcom5                 bigcom5 0.00000000
bigcom6                 bigcom6 0.00000000
bigcom8                 bigcom8 0.00000000
bigcom9                 bigcom9 0.00000000
bigcom10               bigcom10 0.00000000
bigcom11               bigcom11 0.00000000
bigcom12               bigcom12 0.00000000
bigcom14               bigcom14 0.00000000
bigcom15               bigcom15 0.00000000
bigcom16               bigcom16 0.00000000
bigcom17               bigcom17 0.00000000
bigcom21               bigcom21 0.00000000
bigcom22               bigcom22 0.00000000
bigcom23               bigcom23 0.00000000
bigcom24               bigcom24 0.00000000
bigcom26               bigcom26 0.00000000
bigcom27               bigcom27 0.00000000
bigcom29               bigcom29 0.00000000
bigcom31               bigcom31 0.00000000
bigcom35               bigcom35 0.00000000
bigcom36               bigcom36 0.00000000
bigcom39               bigcom39 0.00000000
bigcom40               bigcom40 0.00000000
bigcom43               bigcom43 0.00000000
bigcom48               bigcom48 0.00000000
bigcom49               bigcom49 0.00000000
bigcom50               bigcom50 0.00000000
bigcom52               bigcom52 0.00000000
bigcom54               bigcom54 0.00000000
bigcom56               bigcom56 0.00000000
bigcom58               bigcom58 0.00000000
bigcom62               bigcom62 0.00000000
bigcom63               bigcom63 0.00000000
bigcom64               bigcom64 0.00000000
bigcom65               bigcom65 0.00000000
bigcom66               bigcom66 0.00000000
bigcom68               bigcom68 0.00000000
bigcom69               bigcom69 0.00000000
bigcom70               bigcom70 0.00000000
bigcom71               bigcom71 0.00000000
bigcom72               bigcom72 0.00000000
bigcom77               bigcom77 0.00000000
bigcom79               bigcom79 0.00000000
bigcom80               bigcom80 0.00000000
bigcom82               bigcom82 0.00000000
bigcom83               bigcom83 0.00000000
bigcom86               bigcom86 0.00000000
bigcom87               bigcom87 0.00000000
bigcom88               bigcom88 0.00000000
bigcom90               bigcom90 0.00000000
bigcom92               bigcom92 0.00000000
bigcom94               bigcom94 0.00000000
bigcom96               bigcom96 0.00000000
bigcom98               bigcom98 0.00000000
bigcom99               bigcom99 0.00000000
bigcom100             bigcom100 0.00000000
bigcom102             bigcom102 0.00000000
bigcom103             bigcom103 0.00000000
bigcom104             bigcom104 0.00000000
bigcom107             bigcom107 0.00000000
bigcom108             bigcom108 0.00000000
bigcom109             bigcom109 0.00000000
bigcom110             bigcom110 0.00000000
bigcom125             bigcom125 0.00000000
bigcom133             bigcom133 0.00000000
bigcom141             bigcom141 0.00000000
bigcom142             bigcom142 0.00000000
bigcom143             bigcom143 0.00000000
bigcom145             bigcom145 0.00000000
bigcom158             bigcom158 0.00000000
bigcom162             bigcom162 0.00000000
bigcom177             bigcom177 0.00000000
bigcom194             bigcom194 0.00000000
bigcom208             bigcom208 0.00000000
bigcom220             bigcom220 0.00000000
bigcom227             bigcom227 0.00000000
bigcom229             bigcom229 0.00000000
bigcom247             bigcom247 0.00000000
bigcom252             bigcom252 0.00000000
bigcom255             bigcom255 0.00000000
bigcom258             bigcom258 0.00000000
bigcom266             bigcom266 0.00000000
bigcom269             bigcom269 0.00000000
bigcom273             bigcom273 0.00000000
bigcom274             bigcom274 0.00000000
bigcom276             bigcom276 0.00000000
bigcom284             bigcom284 0.00000000
bigcom290             bigcom290 0.00000000
bigcom292             bigcom292 0.00000000
bigcom294             bigcom294 0.00000000
bigcom295             bigcom295 0.00000000
bigcom296             bigcom296 0.00000000
bigcom297             bigcom297 0.00000000
bigcom302             bigcom302 0.00000000
bigcom307             bigcom307 0.00000000
bigcom311             bigcom311 0.00000000
bigcom313             bigcom313 0.00000000
bigcom326             bigcom326 0.00000000
bigcom332             bigcom332 0.00000000
bigcom340             bigcom340 0.00000000
bigcom341             bigcom341 0.00000000
bigcom345             bigcom345 0.00000000
bigcom347             bigcom347 0.00000000
bigcom360             bigcom360 0.00000000
bigcom365             bigcom365 0.00000000
bigcom366             bigcom366 0.00000000
bigcom370             bigcom370 0.00000000
bigcom387             bigcom387 0.00000000
bigcom390             bigcom390 0.00000000
bigcom398             bigcom398 0.00000000
bigcom408             bigcom408 0.00000000
bigcom417             bigcom417 0.00000000
bigcom419             bigcom419 0.00000000
bigcom424             bigcom424 0.00000000
bigcom441             bigcom441 0.00000000
bigcom445             bigcom445 0.00000000
bigcom468             bigcom468 0.00000000
membership_s1     membership_s1 0.00000000
membership_s3     membership_s3 0.00000000
membership_s5     membership_s5 0.00000000
membership_s6     membership_s6 0.00000000
membership_s7     membership_s7 0.00000000
membership_s8     membership_s8 0.00000000
membership_s9     membership_s9 0.00000000
membership_s11   membership_s11 0.00000000
membership_s13   membership_s13 0.00000000
membership_s17   membership_s17 0.00000000
membership_s18   membership_s18 0.00000000
membership_s19   membership_s19 0.00000000
membership_s20   membership_s20 0.00000000
membership_s21   membership_s21 0.00000000
membership_s24   membership_s24 0.00000000
membership_s25   membership_s25 0.00000000
membership_s26   membership_s26 0.00000000
membership_s27   membership_s27 0.00000000
membership_s28   membership_s28 0.00000000
membership_s30   membership_s30 0.00000000
membership_s31   membership_s31 0.00000000
membership_s32   membership_s32 0.00000000
membership_s33   membership_s33 0.00000000
membership_s34   membership_s34 0.00000000
membership_s35   membership_s35 0.00000000
membership_s36   membership_s36 0.00000000
membership_s37   membership_s37 0.00000000
[1] "Dataset: low_C Model RF, run: 7 of 10 2015-06-08 11:02:09"
     |      Out-of-bag   |
Tree |      MSE  %Var(y) |
   1 |  0.04236   171.62 |
   2 |   0.0403   163.30 |
   3 |  0.04164   168.71 |
   4 |   0.0394   159.63 |
   5 |  0.03979   161.23 |
   6 |  0.03955   160.24 |
   7 |  0.03731   151.18 |
   8 |  0.03613   146.40 |
   9 |  0.03525   142.81 |
  10 |  0.03393   137.49 |
  11 |  0.03373   136.64 |
  12 |  0.03258   132.00 |
  13 |  0.03222   130.53 |
  14 |   0.0316   128.01 |
  15 |   0.0313   126.80 |
  16 |  0.03083   124.92 |
  17 |  0.03024   122.52 |
  18 |  0.02978   120.66 |
  19 |  0.02959   119.90 |
  20 |  0.02952   119.60 |
  21 |  0.02926   118.57 |
  22 |  0.02916   118.15 |
  23 |  0.02905   117.69 |
  24 |   0.0289   117.09 |
  25 |  0.02881   116.73 |
  26 |  0.02876   116.53 |
  27 |  0.02863   115.99 |
  28 |  0.02846   115.31 |
  29 |  0.02833   114.77 |
  30 |  0.02818   114.17 |
  31 |  0.02819   114.20 |
  32 |   0.0281   113.86 |
  33 |  0.02796   113.27 |
  34 |  0.02798   113.38 |
  35 |  0.02788   112.95 |
  36 |  0.02784   112.80 |
  37 |  0.02774   112.40 |
  38 |  0.02769   112.19 |
  39 |  0.02767   112.09 |
  40 |  0.02756   111.68 |
  41 |  0.02753   111.55 |
  42 |   0.0275   111.43 |
  43 |  0.02749   111.36 |
  44 |  0.02744   111.17 |
  45 |  0.02743   111.12 |
  46 |  0.02734   110.76 |
  47 |  0.02732   110.70 |
  48 |  0.02729   110.55 |
  49 |  0.02724   110.38 |
  50 |  0.02719   110.18 |
  51 |  0.02714   109.95 |
  52 |  0.02717   110.10 |
  53 |  0.02721   110.23 |
  54 |   0.0272   110.22 |
  55 |  0.02711   109.85 |
  56 |  0.02711   109.83 |
  57 |  0.02708   109.70 |
  58 |  0.02707   109.68 |
  59 |  0.02709   109.75 |
  60 |  0.02711   109.83 |
  61 |   0.0271   109.80 |
  62 |  0.02711   109.82 |
  63 |  0.02712   109.89 |
  64 |   0.0271   109.80 |
  65 |  0.02711   109.86 |
  66 |  0.02707   109.67 |
  67 |  0.02706   109.65 |
  68 |  0.02705   109.61 |
  69 |  0.02707   109.66 |
  70 |  0.02708   109.71 |
  71 |  0.02705   109.60 |
  72 |  0.02705   109.58 |
  73 |  0.02703   109.53 |
  74 |  0.02703   109.53 |
  75 |  0.02703   109.51 |
  76 |  0.02701   109.44 |
  77 |  0.02698   109.31 |
  78 |  0.02696   109.23 |
  79 |  0.02692   109.08 |
  80 |  0.02694   109.16 |
  81 |  0.02693   109.13 |
  82 |  0.02691   109.04 |
  83 |  0.02692   109.07 |
  84 |   0.0269   109.00 |
  85 |  0.02692   109.05 |
  86 |  0.02689   108.97 |
  87 |  0.02691   109.02 |
  88 |  0.02691   109.05 |
  89 |  0.02691   109.04 |
  90 |  0.02692   109.08 |
  91 |  0.02693   109.10 |
  92 |  0.02691   109.02 |
  93 |  0.02692   109.06 |
  94 |  0.02691   109.04 |
  95 |  0.02689   108.96 |
  96 |   0.0269   109.00 |
  97 |  0.02691   109.04 |
  98 |  0.02691   109.05 |
  99 |  0.02689   108.96 |
 100 |  0.02688   108.90 |
[1] "Random Forest variable coefficients"
                      %IncMSE IncNodePurity
graph5           6.172028e-04  3.643985e-01
graph6           1.951140e-03  8.105911e-01
graph7           0.000000e+00  2.006689e-02
graph8           4.405286e-06  1.825167e-02
graph9           4.013600e-03  8.797255e-01
graph10          7.831369e-03  1.354816e+00
graph11          8.523700e-03  1.005823e+00
graph12          5.063802e-03  1.391968e+00
graph13          4.216750e-03  1.348239e+00
graph14          5.232695e-03  1.213127e+00
graph15          4.386659e-03  1.012854e+00
graph16          1.068019e-02  1.810070e+00
graph17          3.759913e-03  8.076319e-01
graph18          1.757967e-04  1.156784e-01
graph19          5.621310e-03  1.314657e+00
graph20          1.162188e-03  4.859961e-01
graph21          2.089808e-03  8.198385e-01
graph22          0.000000e+00  2.899457e-02
graph23          2.480105e-03  5.967620e-01
graph24          3.757419e-04  1.253138e-01
graph25          1.494522e-04  2.047236e-01
graph26          7.239314e-05  1.157749e-01
graph27         -1.058726e-07  3.743585e-02
graph28          4.150066e-06  2.285321e-03
graph29          0.000000e+00  0.000000e+00
orbit0           2.877333e-04  2.145259e-01
orbit1           4.083796e-03  1.062461e+00
orbit2           1.956414e-04  1.579698e-01
orbit3           9.756294e-07  3.218016e-02
orbit4           3.719556e-03  8.355964e-01
orbit5           7.434900e-03  1.022658e+00
orbit6           5.868781e-03  9.622479e-01
orbit7           7.043438e-04  1.325281e-01
orbit8           3.109027e-04  2.970056e-01
orbit9           3.089681e-03  8.453880e-01
orbit10          2.298739e-04  1.876436e-01
orbit11          6.873502e-05  4.788284e-02
orbit12          3.671224e-05  1.013713e-01
orbit13         -1.731498e-05  5.311034e-02
orbit14          4.200815e-06  3.548308e-02
orbit15          2.759872e-03  1.037179e+00
orbit16          6.901293e-03  8.965591e-01
orbit17          5.908048e-03  9.047544e-01
orbit18          4.349118e-03  1.748357e+00
orbit19          6.978839e-03  9.957142e-01
orbit20          5.633559e-03  8.135885e-01
orbit21          4.754400e-03  8.437866e-01
orbit22          8.299507e-03  1.318267e+00
orbit23          5.825673e-05  4.063580e-02
orbit24          6.486577e-03  1.340040e+00
orbit25          1.118254e-04  1.772857e-01
orbit26          4.867912e-04  1.843592e-01
orbit27          2.892117e-03  1.194034e+00
orbit28          7.123325e-03  1.058471e+00
orbit29          4.285243e-04  3.249865e-01
orbit30          3.045240e-04  1.927592e-01
orbit31          4.145013e-03  1.016891e+00
orbit32          1.524367e-04  2.236479e-01
orbit33          5.670287e-05  2.256711e-01
orbit34          4.105075e-03  7.410700e-01
orbit35          7.265181e-03  1.490055e+00
orbit36          2.512049e-03  8.586366e-01
orbit37          2.236600e-03  5.178417e-01
orbit38          1.244524e-03  7.204442e-01
orbit39          2.962032e-03  8.712496e-01
orbit40          5.979559e-06  1.135250e-01
orbit41          4.266325e-06  4.515326e-03
orbit42         -5.346450e-07  3.204592e-04
orbit43          1.913970e-04  1.306054e-01
orbit44          0.000000e+00  0.000000e+00
orbit45          2.789581e-03  1.248667e+00
orbit46          8.582600e-05  1.146378e-01
orbit47          8.159528e-05  2.061975e-01
orbit48          5.146779e-05  1.791202e-02
orbit49          4.225076e-04  3.975668e-01
orbit50          1.357507e-04  8.110141e-02
orbit51          1.362347e-03  4.949374e-01
orbit52          2.062603e-04  1.542414e-01
orbit53          2.439914e-04  2.347273e-01
orbit54          4.315926e-06  2.232901e-02
orbit55          0.000000e+00  0.000000e+00
orbit56          4.432155e-03  8.998112e-01
orbit57          4.244332e-05  7.582111e-02
orbit58         -1.298701e-05  1.815062e-02
orbit59          2.465155e-04  1.718200e-01
orbit60          2.689853e-06  1.644774e-02
orbit61          3.044464e-05  2.220980e-01
orbit62          3.227834e-04  4.227779e-01
orbit63          1.942164e-06  2.850174e-02
orbit64          8.708698e-06  3.770936e-02
orbit65         -1.179413e-05  5.072249e-02
orbit66          4.594819e-05  1.081355e-02
orbit67          9.549476e-07  3.952319e-02
orbit68         -1.601412e-07  1.247092e-02
orbit69          0.000000e+00  0.000000e+00
orbit70          8.691873e-06  6.546536e-04
orbit71          8.718530e-06  3.178512e-02
orbit72          0.000000e+00  0.000000e+00
AP               2.079359e-04  3.554856e-01
bet              1.123006e-02  3.548286e+00
ecc              3.422377e-04  2.554830e-01
eccrad           8.639167e-05  2.055288e-01
close            3.259675e-03  7.584063e-01
constraint       2.931859e-03  7.286867e-01
coreness         9.288512e-05  2.205749e-01
knn              5.751428e-03  1.338481e+00
hubscore         7.198387e-03  1.384431e+00
pagerank         7.265718e-03  3.044576e+00
trans            2.256949e-05  9.190707e-02
first            5.068444e-05  2.254464e-01
second           3.721822e-03  6.276109e-01
third            2.790435e-03  9.555859e-01
fourth           8.032680e-03  2.396329e+00
fifth            5.599760e-03  1.535082e+00
sixth            3.793074e-03  1.460442e+00
selfinter        7.560626e-06  1.314385e-01
V1               3.169843e-03  2.531388e+00
V2               5.506233e-03  4.376046e+00
evcent           4.413009e-03  1.182514e+00
upto_second      4.068016e-03  8.656287e-01
upto_third       5.342230e-03  7.469105e-01
upto_fourth      5.420099e-03  9.742413e-01
upto_fifth       3.384127e-03  1.020501e+00
upto_sixth       4.786590e-03  1.295771e+00
ratio1           6.547209e-03  1.525479e+00
ratio2           1.045979e-02  3.358285e+00
ratio3           5.147815e-03  1.857525e+00
ratio4           4.313536e-03  1.742330e+00
ratio5           6.545313e-03  2.717464e+00
ratio6           6.819379e-03  1.924940e+00
walktrap_vertex  1.146711e-03  1.042736e+00
bigcom1          2.344274e-04  2.979914e-01
bigcom2          1.315299e-04  3.093732e-01
bigcom3          2.678028e-04  2.866470e-01
bigcom4          1.083188e-04  1.302136e-01
bigcom5          0.000000e+00  5.551115e-19
bigcom6          0.000000e+00  0.000000e+00
bigcom8         -5.328113e-06  1.197369e-02
bigcom9          9.451002e-05  2.633066e-01
bigcom10         1.767604e-04  2.552991e-01
bigcom11         0.000000e+00  0.000000e+00
bigcom12         0.000000e+00  0.000000e+00
bigcom13        -3.410816e-05  3.546106e-01
bigcom14         0.000000e+00  0.000000e+00
bigcom15         0.000000e+00  0.000000e+00
bigcom16         0.000000e+00  0.000000e+00
bigcom17         0.000000e+00  6.938894e-20
bigcom18         2.057442e-04  5.598860e-01
bigcom21         0.000000e+00  0.000000e+00
bigcom22        -5.074230e-05  6.294545e-01
bigcom23         0.000000e+00  0.000000e+00
bigcom24         0.000000e+00  0.000000e+00
bigcom25         9.802711e-05  5.699287e-01
bigcom26         0.000000e+00  0.000000e+00
bigcom27         0.000000e+00  0.000000e+00
bigcom29         0.000000e+00  0.000000e+00
bigcom31         0.000000e+00  0.000000e+00
bigcom33         8.013742e-04  8.197035e-01
bigcom34         4.068068e-05  1.951179e-01
bigcom35         0.000000e+00  0.000000e+00
bigcom36         0.000000e+00  0.000000e+00
bigcom39         0.000000e+00  0.000000e+00
bigcom40         0.000000e+00  0.000000e+00
bigcom43         1.127463e-04  3.091803e-01
bigcom46        -2.520801e-05  2.370192e-01
bigcom48         0.000000e+00  0.000000e+00
bigcom49         0.000000e+00  0.000000e+00
bigcom50         2.175848e-05  5.871836e-01
bigcom52         0.000000e+00  0.000000e+00
bigcom54         0.000000e+00  0.000000e+00
bigcom56         0.000000e+00  0.000000e+00
bigcom57         8.883047e-05  2.474959e-01
bigcom58        -3.407844e-05  5.384989e-01
bigcom62         0.000000e+00  0.000000e+00
bigcom63         0.000000e+00  0.000000e+00
bigcom64         0.000000e+00  0.000000e+00
bigcom65         0.000000e+00  0.000000e+00
bigcom66         0.000000e+00  0.000000e+00
bigcom68        -1.485722e-05  2.591643e-01
bigcom69         0.000000e+00  0.000000e+00
bigcom70         0.000000e+00  0.000000e+00
bigcom71         0.000000e+00  0.000000e+00
bigcom72         0.000000e+00  0.000000e+00
bigcom77         0.000000e+00  0.000000e+00
bigcom79         0.000000e+00  0.000000e+00
bigcom80         0.000000e+00  0.000000e+00
bigcom82         0.000000e+00  0.000000e+00
bigcom83         0.000000e+00  0.000000e+00
bigcom86         0.000000e+00  1.387779e-19
bigcom87        -2.381318e-05  4.340131e-01
bigcom88         0.000000e+00  8.673617e-20
bigcom90         0.000000e+00  0.000000e+00
bigcom92         0.000000e+00  0.000000e+00
bigcom94        -2.345905e-05  2.391767e-01
bigcom96         0.000000e+00  0.000000e+00
bigcom98         0.000000e+00  0.000000e+00
bigcom99         9.061345e-06  3.184517e-01
bigcom100        0.000000e+00  0.000000e+00
bigcom102        0.000000e+00  0.000000e+00
bigcom103        0.000000e+00  0.000000e+00
bigcom104        0.000000e+00  0.000000e+00
bigcom107        0.000000e+00  0.000000e+00
bigcom108        0.000000e+00  0.000000e+00
bigcom109        0.000000e+00  0.000000e+00
bigcom110        0.000000e+00  0.000000e+00
bigcom125        0.000000e+00  0.000000e+00
bigcom133        0.000000e+00  0.000000e+00
bigcom141        0.000000e+00  0.000000e+00
bigcom142        0.000000e+00  2.775558e-19
bigcom143        0.000000e+00  0.000000e+00
bigcom145        0.000000e+00  0.000000e+00
bigcom158        0.000000e+00  0.000000e+00
bigcom162        0.000000e+00  0.000000e+00
bigcom177        0.000000e+00  0.000000e+00
bigcom194        0.000000e+00  0.000000e+00
bigcom208        0.000000e+00  0.000000e+00
bigcom220        0.000000e+00  0.000000e+00
bigcom227        0.000000e+00  0.000000e+00
bigcom229        0.000000e+00  0.000000e+00
bigcom247        0.000000e+00  0.000000e+00
bigcom252        0.000000e+00  0.000000e+00
bigcom255        0.000000e+00  0.000000e+00
bigcom258        0.000000e+00  0.000000e+00
bigcom266        0.000000e+00  5.555556e-04
bigcom269        0.000000e+00  0.000000e+00
bigcom273        0.000000e+00  0.000000e+00
bigcom274        0.000000e+00  0.000000e+00
bigcom276        0.000000e+00  0.000000e+00
bigcom284        0.000000e+00  0.000000e+00
bigcom290        0.000000e+00  0.000000e+00
bigcom292        0.000000e+00  0.000000e+00
bigcom294        0.000000e+00  0.000000e+00
bigcom295        0.000000e+00  1.666667e-03
bigcom296        0.000000e+00  0.000000e+00
bigcom297        4.386851e-06  2.552969e-01
bigcom302        0.000000e+00  0.000000e+00
bigcom303       -2.649541e-05  9.725969e-02
bigcom307       -7.322150e-06  4.529232e-01
bigcom311        0.000000e+00  1.387779e-19
bigcom313        0.000000e+00  0.000000e+00
bigcom318        6.522948e-05  2.787880e-01
bigcom326        0.000000e+00  0.000000e+00
bigcom332        0.000000e+00  0.000000e+00
bigcom340        0.000000e+00  0.000000e+00
bigcom341        0.000000e+00  0.000000e+00
bigcom345        0.000000e+00  0.000000e+00
bigcom347        0.000000e+00  0.000000e+00
bigcom360        0.000000e+00  0.000000e+00
bigcom365        0.000000e+00  0.000000e+00
bigcom366        0.000000e+00  0.000000e+00
bigcom370        0.000000e+00  0.000000e+00
bigcom387        0.000000e+00  0.000000e+00
bigcom390       -4.238528e-05  4.185718e-01
bigcom398        0.000000e+00  0.000000e+00
bigcom408        0.000000e+00  0.000000e+00
bigcom417        0.000000e+00  5.551115e-19
bigcom419       -5.565233e-05  4.005727e-01
bigcom424        0.000000e+00  0.000000e+00
bigcom441        0.000000e+00  0.000000e+00
bigcom445        0.000000e+00  0.000000e+00
bigcom468        0.000000e+00  0.000000e+00
spin_vertex      1.283406e-03  1.258486e+00
membership_s1    0.000000e+00  0.000000e+00
membership_s3    6.108243e-05  1.628905e-01
membership_s4    3.178555e-04  5.500432e-01
membership_s5    0.000000e+00  0.000000e+00
membership_s6    0.000000e+00  0.000000e+00
membership_s7    5.149484e-06  7.595338e-02
membership_s8    6.185967e-06  2.343810e-01
membership_s9    0.000000e+00  0.000000e+00
membership_s10   4.288217e-05  2.239928e-01
membership_s11  -1.116903e-05  1.521622e-01
membership_s12   6.789926e-04  5.872812e-01
membership_s13  -3.203159e-05  1.540601e-01
membership_s14   3.096196e-05  3.279608e-01
membership_s16   1.773165e-04  5.748512e-01
membership_s17   0.000000e+00  0.000000e+00
membership_s18   0.000000e+00  0.000000e+00
membership_s19  -3.383510e-05  7.786226e-02
membership_s20   1.344534e-04  2.168212e-01
membership_s21   9.109021e-05  3.090874e-01
membership_s22  -4.980707e-05  2.953087e-01
membership_s23   7.938870e-05  3.749505e-01
membership_s24   3.646160e-07  4.061219e-02
membership_s25   0.000000e+00  0.000000e+00
membership_s26  -1.383814e-05  1.292328e-01
membership_s27   0.000000e+00  0.000000e+00
membership_s28   0.000000e+00  0.000000e+00
membership_s30   0.000000e+00  0.000000e+00
membership_s31   4.100837e-05  1.553887e-01
membership_s32  -4.226543e-06  3.273573e-02
membership_s33   8.777487e-05  3.810225e-01
membership_s34   0.000000e+00  0.000000e+00
membership_s35   0.000000e+00  1.387779e-19
membership_s36   0.000000e+00  2.775558e-19
membership_s37  -5.748840e-06  9.104676e-02
membership_s38   3.512093e-04  3.514027e-01
adhesion         6.662097e-03  1.687890e+00
cohesion         7.120486e-03  1.724706e+00
inner            1.646745e-03  2.717801e+00
outer            4.294337e-03  3.443737e+00
ioratio          5.391246e-03  1.557506e+00
comsize          5.295797e-03  3.037958e+00
[1] "Dataset: low_C Model GLM, run: 7 of 10 2015-06-08 11:05:22"
[1] "glmnet variable coefficients"
                         [,1]          [,2]
(Intercept)     -3.650413e+00 -6.828586e+00
graph0           7.063709e-39  2.014062e-02
graph1           1.071435e-41 -1.461481e-04
graph2           9.350103e-41 -2.120612e-02
graph3           1.037123e-42  3.258071e-06
graph4          -2.582227e-44  7.748728e-07
graph5          -4.024967e-41 -7.895653e-04
graph6          -5.250513e-42  7.911686e-05
graph7          -7.141062e-41 -4.807252e-04
graph8           2.988052e-41  5.149654e-02
graph9           8.745550e-45 -2.742864e-08
graph10          2.298662e-45  5.537807e-08
graph11         -9.215119e-46  1.439866e-08
graph12         -6.388642e-44  1.835173e-06
graph13          3.334572e-43 -1.056159e-05
graph14         -6.557496e-44 -6.845491e-07
graph15          3.019471e-42  1.326759e-05
graph16         -1.329333e-43 -8.365826e-07
graph17         -4.309209e-43 -5.495530e-06
graph18         -1.015953e-41 -4.292738e-05
graph19         -3.182029e-42 -1.139457e-05
graph20         -1.471223e-42  1.532806e-05
graph21         -1.653567e-41 -1.270812e-05
graph22         -1.626655e-42 -7.278304e-06
graph23         -1.347417e-41 -1.126630e-04
graph24         -2.065775e-41 -8.515932e-05
graph25         -5.179151e-41  1.136739e-04
graph26         -3.502305e-41 -1.081242e-04
graph27         -1.520600e-40  1.463596e-03
graph28         -1.833466e-40 -3.075159e-03
graph29         -1.670752e-38 -4.283992e-01
orbit0           7.063709e-39  2.001505e-02
orbit1           9.101651e-42 -1.542973e-04
orbit2           3.310564e-39  7.076413e-03
orbit3           9.350103e-41 -2.085899e-02
orbit4           1.038562e-42  3.801770e-06
orbit5           1.279867e-41  9.218030e-06
orbit6          -2.599698e-44  7.602306e-07
orbit7           3.347832e-39  5.208242e-03
orbit8          -4.024967e-41 -7.870838e-04
orbit9          -9.961223e-42  3.876034e-05
orbit10          6.114311e-42  4.180147e-04
orbit11          3.793202e-39  5.588991e-03
orbit12         -7.172265e-41 -4.603842e-04
orbit13         -2.231137e-39 -8.570200e-02
orbit14          2.988052e-41  5.223510e-02
orbit15          7.438398e-45  1.125541e-08
orbit16          7.700170e-43 -1.295113e-06
orbit17          2.209510e-44 -1.860985e-06
orbit18          3.187234e-44 -1.576049e-07
orbit19          1.377092e-45  9.084421e-08
orbit20          9.271308e-44  1.041715e-07
orbit21          1.294149e-41  5.916240e-05
orbit22         -9.215247e-46  1.426665e-08
orbit23          6.155743e-39  1.030983e-02
orbit24         -7.721934e-44  2.179993e-06
orbit25         -5.787666e-44  1.852458e-06
orbit26          2.053430e-41 -1.411395e-04
orbit27          3.789671e-43 -3.898810e-05
orbit28          4.961504e-42 -6.366423e-07
orbit29          5.526472e-43  1.890506e-05
orbit30         -1.165928e-41 -4.879691e-04
orbit31         -8.000437e-44 -8.562258e-07
orbit32          4.532496e-45  7.857599e-07
orbit33          1.067490e-38  1.137325e-01
orbit34          3.019471e-42  1.693518e-05
orbit35         -2.785574e-43 -5.608047e-06
orbit36         -2.048155e-42 -5.399777e-05
orbit37         -1.374270e-43  7.299892e-06
orbit38          2.559719e-41  8.956887e-04
orbit39         -9.342233e-43 -1.758080e-05
orbit40         -3.374236e-43  1.310796e-06
orbit41         -8.139364e-41 -2.910496e-03
orbit42         -7.283084e-39 -6.430279e-02
orbit43         -1.014308e-41 -4.082213e-05
orbit44         -2.561500e-38 -9.421435e-01
orbit45         -4.436734e-42 -1.121249e-05
orbit46         -4.529005e-42 -2.567355e-05
orbit47         -2.835300e-42  6.689166e-04
orbit48         -3.215196e-41 -5.141784e-04
orbit49         -1.477604e-42  1.604896e-05
orbit50         -1.178824e-40 -3.761963e-03
orbit51         -2.145633e-41 -7.040822e-05
orbit52         -2.036835e-41  3.885596e-04
orbit53         -1.640037e-40 -1.058253e-03
orbit54         -1.626562e-42 -7.221489e-06
orbit55         -1.774326e-38 -4.216656e-01
orbit56         -1.453207e-41 -1.411963e-04
orbit57          2.327865e-41  1.810401e-03
orbit58         -1.740487e-39 -2.577235e-01
orbit59         -2.348091e-41 -1.342987e-04
orbit60         -8.933282e-41  1.910495e-03
orbit61          4.245829e-38  8.905863e-01
orbit62         -5.665735e-41  4.088086e-04
orbit63         -3.797637e-40 -9.723070e-03
orbit64         -2.062138e-40  2.633806e-03
orbit65         -4.609409e-41 -2.210569e-04
orbit66         -5.273254e-41  1.304914e-03
orbit67          1.364354e-38  2.345219e-01
orbit68         -1.514479e-40  1.457992e-03
orbit69         -1.163070e-38 -6.679806e-02
orbit70         -1.893329e-40 -3.212171e-03
orbit71          4.461607e-39  1.136905e-01
orbit72         -1.670752e-38 -4.295966e-01
AP               3.255321e-38  3.277321e-01
bet              1.998350e-42 -2.739988e-06
ecc             -4.140117e-39  2.393211e-02
eccrad          -2.898082e-38  1.669165e-01
close            2.709316e-37  1.709421e+00
constraint      -2.652367e-38 -1.248919e-01
coreness         5.454951e-39 -1.826944e-02
knn             -4.857146e-41 -1.451509e-04
hubscore        -2.177885e-37 -2.229441e+00
pagerank        -6.027750e-38 -1.389155e+00
trans           -1.415852e-38 -3.177086e-01
first            7.063709e-39  2.014282e-02
second           1.519741e-41 -1.696041e-04
third            5.944418e-42  4.523507e-05
fourth           3.158568e-42  1.255498e-05
fifth           -2.949838e-42 -1.791665e-05
sixth           -4.735539e-42 -1.196543e-05
selfinter        1.041124e-39 -1.236949e-02
V1              -4.588298e-38  8.713924e-01
V2              -5.065373e-39 -2.998788e-01
evcent          -2.177560e-37 -2.247514e+00
upto_second      1.606695e-41 -1.655659e-04
upto_third       5.067239e-42  3.526201e-05
upto_fourth      2.317709e-42  1.187143e-05
upto_fifth       3.634999e-42  1.312087e-05
upto_sixth       5.508994e-42  4.559413e-05
ratio1          -4.673878e-41 -2.245669e-05
ratio2           7.458288e-41  1.983380e-03
ratio3          -6.634070e-40  7.160571e-04
ratio4          -1.020343e-39  1.305563e-04
ratio5          -2.145275e-39 -2.127177e-02
ratio6          -5.229316e-42  1.027640e-05
walktrap_vertex -5.210046e-39 -4.168292e-02
bigcom1         -9.920517e-39  7.949212e-03
bigcom2          4.791334e-39  3.466284e-02
bigcom3         -6.458524e-40  1.184029e-01
bigcom4         -6.325966e-39 -1.366650e-01
bigcom5         -2.562317e-38 -6.679208e-01
bigcom6         -2.569697e-38 -5.367514e-01
bigcom8         -1.430028e-38 -1.337587e-01
bigcom9          1.731947e-39  4.931185e-01
bigcom10        -1.148134e-38 -6.523417e-02
bigcom11        -2.561092e-38 -6.471192e-01
bigcom12        -2.569286e-38 -2.505301e-01
bigcom13         2.977898e-38  2.084530e-01
bigcom14        -2.561092e-38 -5.486842e-01
bigcom15        -2.560275e-38 -6.770634e-01
bigcom16        -2.561909e-38 -6.198394e-01
bigcom17        -2.563135e-38 -5.930087e-01
bigcom18         4.359775e-38  5.457316e-01
bigcom21        -2.560275e-38 -5.668235e-01
bigcom22         2.270916e-37  1.885102e+00
bigcom23        -2.577533e-38 -5.190928e-01
bigcom24        -2.560683e-38 -7.786649e-01
bigcom25         6.659910e-38  6.191826e-01
bigcom26        -2.561909e-38 -4.816462e-01
bigcom27        -2.561909e-38 -6.411360e-01
bigcom29        -2.563954e-38 -5.502781e-01
bigcom31        -2.563954e-38 -6.333736e-01
bigcom33         3.542733e-38  3.823365e-01
bigcom34         3.278484e-40 -5.377110e-02
bigcom35        -2.560275e-38 -4.165789e-01
bigcom36        -2.558644e-38 -2.508256e-01
bigcom39        -2.563544e-38 -6.454366e-01
bigcom40        -2.560275e-38 -4.846717e-01
bigcom43         1.009428e-39  2.008146e-01
bigcom46         1.188544e-37  1.067218e+00
bigcom48        -2.570520e-38 -5.093572e-01
bigcom49        -2.559459e-38 -1.865474e-01
bigcom50         1.765825e-37  1.408741e+00
bigcom52        -2.560275e-38 -5.141461e-01
bigcom54        -2.560275e-38 -5.709350e-01
bigcom56        -2.570108e-38 -4.942288e-01
bigcom57         2.261925e-39  1.349510e-01
bigcom58         2.270916e-37  1.460078e+00
bigcom62        -2.564363e-38 -5.705354e-01
bigcom63        -2.564773e-38 -3.539100e-01
bigcom64        -2.559459e-38 -5.103819e-01
bigcom65        -2.564773e-38 -5.795699e-01
bigcom66        -2.560683e-38 -2.725947e-01
bigcom68         1.008128e-37  6.138035e-01
bigcom69        -2.559051e-38 -3.608508e-01
bigcom70        -2.561500e-38 -4.487320e-01
bigcom71        -2.559459e-38 -2.366219e-01
bigcom72        -2.558236e-38 -2.791843e-01
bigcom77        -2.560275e-38 -5.219417e-01
bigcom79        -2.561092e-38 -5.417117e-01
bigcom80        -2.565592e-38 -4.441078e-01
bigcom82        -2.561909e-38 -5.329467e-01
bigcom83        -2.564363e-38 -5.554930e-01
bigcom86        -2.559867e-38 -4.422054e-01
bigcom87         1.765825e-37  1.257534e+00
bigcom88        -2.577533e-38 -5.820158e-01
bigcom90        -2.560275e-38 -7.162136e-01
bigcom92        -2.559051e-38 -6.067716e-01
bigcom94         1.429084e-37  8.655621e-01
bigcom96        -2.558644e-38 -5.700086e-01
bigcom98        -2.560683e-38 -6.488860e-01
bigcom99         5.870900e-38  5.786423e-01
bigcom100       -2.558236e-38 -3.499959e-01
bigcom102       -2.559867e-38 -4.063184e-01
bigcom103       -2.559867e-38 -3.166242e-01
bigcom104       -2.559459e-38 -5.336161e-01
bigcom107       -2.559459e-38 -3.756886e-01
bigcom108       -2.559051e-38 -3.184059e-01
bigcom109       -2.562726e-38 -5.909209e-01
bigcom110       -2.561500e-38 -6.222674e-01
bigcom125       -2.559867e-38 -5.694158e-01
bigcom133       -2.560275e-38 -4.474097e-01
bigcom141       -2.559051e-38 -2.135163e-01
bigcom142       -2.559459e-38 -6.127513e-01
bigcom143       -2.559867e-38 -5.404931e-01
bigcom145       -2.560275e-38 -4.352316e-01
bigcom158       -2.560275e-38 -2.976537e-01
bigcom162       -2.559459e-38 -5.662013e-01
bigcom177       -2.563544e-38 -7.201523e-01
bigcom194       -2.559051e-38 -3.816925e-01
bigcom208       -2.560683e-38 -4.922510e-01
bigcom220       -2.561092e-38 -6.800106e-01
bigcom227       -2.560275e-38 -2.901811e-01
bigcom229       -2.560275e-38 -4.815939e-01
bigcom247       -2.561500e-38 -3.907675e-01
bigcom252       -2.559867e-38 -5.607434e-01
bigcom255       -2.560683e-38 -4.783795e-01
bigcom258       -2.560275e-38 -5.719927e-01
bigcom266       -2.560275e-38 -6.612972e-01
bigcom269       -2.559459e-38 -4.181755e-01
bigcom273       -2.559867e-38 -5.999514e-01
bigcom274       -2.559459e-38 -7.259952e-01
bigcom276       -2.559867e-38 -5.235488e-01
bigcom284       -2.559459e-38 -4.275240e-01
bigcom290       -2.562726e-38 -6.792586e-01
bigcom292       -2.560275e-38 -4.163524e-01
bigcom294       -2.563544e-38 -5.113319e-01
bigcom295       -2.561909e-38 -6.138028e-01
bigcom296       -2.558644e-38 -7.979226e-01
bigcom297        1.765825e-37  1.155385e+00
bigcom302       -2.561500e-38 -4.828258e-01
bigcom303        2.500642e-38  4.498947e-01
bigcom307        2.270916e-37  1.657955e+00
bigcom311       -2.560683e-38 -4.682557e-01
bigcom313       -2.559459e-38 -5.028736e-01
bigcom318        5.882163e-38  7.594958e-01
bigcom326       -2.559459e-38 -5.942855e-01
bigcom332       -2.559459e-38 -3.675596e-01
bigcom340       -2.558644e-38 -2.565832e-01
bigcom341       -2.559867e-38 -3.109706e-01
bigcom345       -2.559867e-38 -6.593415e-01
bigcom347       -2.558644e-38 -3.998435e-01
bigcom360       -2.560275e-38 -5.426542e-01
bigcom365       -2.559867e-38 -5.213515e-01
bigcom366       -2.559051e-38 -5.038150e-01
bigcom370       -2.559459e-38 -4.642500e-01
bigcom387       -2.558644e-38 -5.797826e-01
bigcom390        1.765825e-37  9.236028e-01
bigcom398       -2.559867e-38 -3.886027e-01
bigcom408       -2.558644e-38 -3.976917e-01
bigcom417       -2.559459e-38 -5.081199e-01
bigcom419        1.765825e-37  1.738790e+00
bigcom424       -2.559867e-38 -5.246730e-01
bigcom441       -2.558644e-38 -7.144085e-02
bigcom445       -2.559051e-38 -4.822081e-01
bigcom468       -2.558644e-38 -5.318208e-01
spin_vertex     -4.094885e-38 -1.510958e-01
membership_s1   -2.559867e-38 -3.164339e-01
membership_s3   -4.674871e-39 -1.096637e-01
membership_s4    1.950886e-38  2.585088e-01
membership_s5   -2.561909e-38 -5.062859e-01
membership_s6   -2.561500e-38 -3.905296e-01
membership_s7    1.840657e-38 -2.275831e-01
membership_s8   -8.874890e-39 -1.101137e-01
membership_s9   -2.568053e-38 -8.549014e-01
membership_s10   3.811783e-39  7.930961e-02
membership_s11  -9.107734e-39 -8.156207e-02
membership_s12   1.520680e-38  2.153080e-01
membership_s13   1.009428e-39  2.271868e-01
membership_s14   4.186179e-38  6.181255e-01
membership_s16   1.511157e-38  1.509275e-01
membership_s17  -2.566822e-38 -4.537906e-01
membership_s18  -2.572166e-38 -4.833254e-01
membership_s19  -1.027565e-38 -1.258179e-01
membership_s20  -1.323813e-38 -3.621824e-02
membership_s21   5.288082e-39 -1.009529e-02
membership_s22   7.555214e-38  6.744805e-01
membership_s23   2.523479e-39  1.064888e-01
membership_s24   3.393129e-38 -2.603256e-01
membership_s25  -2.561909e-38 -4.021936e-01
membership_s26  -9.740397e-39 -6.487893e-02
membership_s27  -2.560275e-38 -4.511505e-01
membership_s28  -2.562317e-38 -4.776191e-01
membership_s30  -2.566002e-38 -5.580346e-01
membership_s31  -3.957779e-39 -3.102107e-02
membership_s32  -1.855292e-38 -6.178227e-01
membership_s33  -6.688366e-39 -7.317622e-02
membership_s34  -2.560275e-38 -5.474770e-01
membership_s35  -2.559867e-38 -5.874264e-01
membership_s36  -2.560683e-38 -5.445991e-01
membership_s37  -7.407467e-39 -6.958870e-02
membership_s38   3.467166e-39  9.570246e-02
adhesion         2.818193e-42  4.836634e-06
cohesion        -5.636407e-42 -9.700290e-06
inner            6.783517e-42  8.901745e-05
outer            5.288151e-42  3.815453e-05
ioratio          2.447949e-38 -9.442161e-02
comsize          5.915492e-42  4.947766e-05
[1] "Dataset: low_C Model GBM, run: 8 of 10 2015-06-08 11:06:54"
Iter   TrainDeviance   ValidDeviance   StepSize   Improve
     1        0.3141             nan     0.0100    0.0000
     2        0.3137             nan     0.0100    0.0001
     3        0.3134             nan     0.0100    0.0001
     4        0.3129             nan     0.0100    0.0002
     5        0.3128             nan     0.0100    0.0000
     6        0.3124             nan     0.0100    0.0001
     7        0.3122             nan     0.0100    0.0001
     8        0.3119             nan     0.0100    0.0001
     9        0.3117             nan     0.0100    0.0000
    10        0.3115             nan     0.0100    0.0000
    20        0.3091             nan     0.0100    0.0002
    40        0.3042             nan     0.0100    0.0001
    60        0.3003             nan     0.0100   -0.0000
    80        0.2963             nan     0.0100    0.0001
   100        0.2923             nan     0.0100   -0.0000
   120        0.2883             nan     0.0100   -0.0000
   140        0.2844             nan     0.0100    0.0000
   160        0.2808             nan     0.0100    0.0000
   180        0.2775             nan     0.0100    0.0000
   200        0.2742             nan     0.0100    0.0000
   220        0.2711             nan     0.0100   -0.0001
   222        0.2709             nan     0.0100   -0.0000

[1] "GBM variable coefficients"
                            var    rel.inf
bet                         bet 5.95777084
inner                     inner 5.29584842
outer                     outer 5.24539547
V2                           V2 4.83058003
pagerank               pagerank 4.17998680
ratio2                   ratio2 3.95366446
comsize                 comsize 3.26570757
ratio5                   ratio5 3.22347214
fourth                   fourth 2.22575075
orbit18                 orbit18 2.09549509
orbit38                 orbit38 2.09083335
V1                           V1 1.95390164
membership_s12   membership_s12 1.60454549
graph23                 graph23 1.44062483
knn                         knn 1.34399933
spin_vertex         spin_vertex 1.33020418
ratio3                   ratio3 1.30866537
orbit28                 orbit28 1.30312038
orbit20                 orbit20 1.28305098
cohesion               cohesion 1.20537179
graph4                   graph4 1.15965484
graph16                 graph16 1.14821809
orbit5                   orbit5 1.14443971
orbit21                 orbit21 1.09384475
ioratio                 ioratio 1.08022035
graph1                   graph1 1.07700122
adhesion               adhesion 1.05986911
graph13                 graph13 1.05882676
graph15                 graph15 1.04893310
orbit36                 orbit36 1.04786720
orbit16                 orbit16 0.95721972
graph10                 graph10 0.94737799
graph19                 graph19 0.94087755
graph11                 graph11 0.92665051
walktrap_vertex walktrap_vertex 0.91680147
orbit19                 orbit19 0.89187683
ratio4                   ratio4 0.87048233
graph12                 graph12 0.84169326
graph6                   graph6 0.83832827
upto_fifth           upto_fifth 0.80799238
bigcom33               bigcom33 0.75807446
orbit4                   orbit4 0.74954627
graph17                 graph17 0.73758194
ratio6                   ratio6 0.72489256
fifth                     fifth 0.70149114
graph9                   graph9 0.69230427
orbit39                 orbit39 0.67926958
graph25                 graph25 0.67745943
sixth                     sixth 0.65228977
orbit45                 orbit45 0.64334649
orbit35                 orbit35 0.62510542
constraint           constraint 0.62295690
graph3                   graph3 0.61192197
orbit17                 orbit17 0.60513926
orbit15                 orbit15 0.60169594
graph21                 graph21 0.56723762
close                     close 0.55571493
orbit27                 orbit27 0.54998662
orbit9                   orbit9 0.51227298
membership_s16   membership_s16 0.49277791
upto_sixth           upto_sixth 0.48172341
bigcom18               bigcom18 0.47213107
graph14                 graph14 0.46848365
ratio1                   ratio1 0.45928057
membership_s4     membership_s4 0.44927166
orbit53                 orbit53 0.43533824
third                     third 0.43020346
graph5                   graph5 0.42868196
bigcom318             bigcom318 0.41407927
orbit62                 orbit62 0.40750494
upto_fourth         upto_fourth 0.40342493
graph20                 graph20 0.40268403
hubscore               hubscore 0.40262765
bigcom25               bigcom25 0.40178489
orbit33                 orbit33 0.38699097
orbit31                 orbit31 0.37491145
orbit24                 orbit24 0.32011594
orbit56                 orbit56 0.28536941
orbit52                 orbit52 0.25813723
upto_second         upto_second 0.25155981
orbit50                 orbit50 0.21625890
second                   second 0.20927840
graph24                 graph24 0.20257414
orbit46                 orbit46 0.20153748
orbit30                 orbit30 0.19503234
orbit26                 orbit26 0.18823452
graph18                 graph18 0.18651410
AP                           AP 0.16537822
membership_s14   membership_s14 0.16260010
membership_s38   membership_s38 0.14884540
orbit2                   orbit2 0.14222649
bigcom34               bigcom34 0.13858298
upto_third           upto_third 0.13661775
orbit29                 orbit29 0.12991185
membership_s8     membership_s8 0.12895351
ecc                         ecc 0.12580392
orbit25                 orbit25 0.11028779
membership_s21   membership_s21 0.10938691
evcent                   evcent 0.10649872
orbit37                 orbit37 0.09500709
bigcom303             bigcom303 0.08252068
orbit51                 orbit51 0.08175340
orbit48                 orbit48 0.08134555
graph26                 graph26 0.07733672
bigcom46               bigcom46 0.07364291
orbit32                 orbit32 0.07227158
graph0                   graph0 0.07031926
bigcom2                 bigcom2 0.06785504
orbit7                   orbit7 0.06765226
orbit64                 orbit64 0.06646766
bigcom87               bigcom87 0.05015137
trans                     trans 0.04573789
orbit49                 orbit49 0.04416589
bigcom57               bigcom57 0.03933414
selfinter             selfinter 0.03722630
graph2                   graph2 0.03057440
graph7                   graph7 0.02994405
bigcom13               bigcom13 0.02906783
orbit12                 orbit12 0.02830339
orbit41                 orbit41 0.02705962
bigcom1                 bigcom1 0.02633458
orbit6                   orbit6 0.02503384
orbit1                   orbit1 0.01704449
orbit57                 orbit57 0.01314091
membership_s24   membership_s24 0.01305674
orbit22                 orbit22 0.01159453
graph8                   graph8 0.00000000
graph22                 graph22 0.00000000
graph27                 graph27 0.00000000
graph28                 graph28 0.00000000
graph29                 graph29 0.00000000
orbit0                   orbit0 0.00000000
orbit3                   orbit3 0.00000000
orbit8                   orbit8 0.00000000
orbit10                 orbit10 0.00000000
orbit11                 orbit11 0.00000000
orbit13                 orbit13 0.00000000
orbit14                 orbit14 0.00000000
orbit23                 orbit23 0.00000000
orbit34                 orbit34 0.00000000
orbit40                 orbit40 0.00000000
orbit42                 orbit42 0.00000000
orbit43                 orbit43 0.00000000
orbit44                 orbit44 0.00000000
orbit47                 orbit47 0.00000000
orbit54                 orbit54 0.00000000
orbit55                 orbit55 0.00000000
orbit58                 orbit58 0.00000000
orbit59                 orbit59 0.00000000
orbit60                 orbit60 0.00000000
orbit61                 orbit61 0.00000000
orbit63                 orbit63 0.00000000
orbit65                 orbit65 0.00000000
orbit66                 orbit66 0.00000000
orbit67                 orbit67 0.00000000
orbit68                 orbit68 0.00000000
orbit69                 orbit69 0.00000000
orbit70                 orbit70 0.00000000
orbit71                 orbit71 0.00000000
orbit72                 orbit72 0.00000000
eccrad                   eccrad 0.00000000
coreness               coreness 0.00000000
first                     first 0.00000000
bigcom3                 bigcom3 0.00000000
bigcom4                 bigcom4 0.00000000
bigcom5                 bigcom5 0.00000000
bigcom6                 bigcom6 0.00000000
bigcom8                 bigcom8 0.00000000
bigcom9                 bigcom9 0.00000000
bigcom10               bigcom10 0.00000000
bigcom11               bigcom11 0.00000000
bigcom12               bigcom12 0.00000000
bigcom14               bigcom14 0.00000000
bigcom15               bigcom15 0.00000000
bigcom16               bigcom16 0.00000000
bigcom17               bigcom17 0.00000000
bigcom21               bigcom21 0.00000000
bigcom22               bigcom22 0.00000000
bigcom23               bigcom23 0.00000000
bigcom24               bigcom24 0.00000000
bigcom26               bigcom26 0.00000000
bigcom27               bigcom27 0.00000000
bigcom29               bigcom29 0.00000000
bigcom31               bigcom31 0.00000000
bigcom35               bigcom35 0.00000000
bigcom36               bigcom36 0.00000000
bigcom39               bigcom39 0.00000000
bigcom40               bigcom40 0.00000000
bigcom43               bigcom43 0.00000000
bigcom48               bigcom48 0.00000000
bigcom49               bigcom49 0.00000000
bigcom50               bigcom50 0.00000000
bigcom52               bigcom52 0.00000000
bigcom54               bigcom54 0.00000000
bigcom56               bigcom56 0.00000000
bigcom58               bigcom58 0.00000000
bigcom62               bigcom62 0.00000000
bigcom63               bigcom63 0.00000000
bigcom64               bigcom64 0.00000000
bigcom65               bigcom65 0.00000000
bigcom66               bigcom66 0.00000000
bigcom68               bigcom68 0.00000000
bigcom69               bigcom69 0.00000000
bigcom70               bigcom70 0.00000000
bigcom71               bigcom71 0.00000000
bigcom72               bigcom72 0.00000000
bigcom77               bigcom77 0.00000000
bigcom79               bigcom79 0.00000000
bigcom80               bigcom80 0.00000000
bigcom82               bigcom82 0.00000000
bigcom83               bigcom83 0.00000000
bigcom86               bigcom86 0.00000000
bigcom88               bigcom88 0.00000000
bigcom90               bigcom90 0.00000000
bigcom92               bigcom92 0.00000000
bigcom94               bigcom94 0.00000000
bigcom96               bigcom96 0.00000000
bigcom98               bigcom98 0.00000000
bigcom99               bigcom99 0.00000000
bigcom100             bigcom100 0.00000000
bigcom102             bigcom102 0.00000000
bigcom103             bigcom103 0.00000000
bigcom104             bigcom104 0.00000000
bigcom107             bigcom107 0.00000000
bigcom108             bigcom108 0.00000000
bigcom109             bigcom109 0.00000000
bigcom110             bigcom110 0.00000000
bigcom125             bigcom125 0.00000000
bigcom133             bigcom133 0.00000000
bigcom141             bigcom141 0.00000000
bigcom142             bigcom142 0.00000000
bigcom143             bigcom143 0.00000000
bigcom145             bigcom145 0.00000000
bigcom158             bigcom158 0.00000000
bigcom162             bigcom162 0.00000000
bigcom177             bigcom177 0.00000000
bigcom194             bigcom194 0.00000000
bigcom208             bigcom208 0.00000000
bigcom220             bigcom220 0.00000000
bigcom227             bigcom227 0.00000000
bigcom229             bigcom229 0.00000000
bigcom247             bigcom247 0.00000000
bigcom252             bigcom252 0.00000000
bigcom255             bigcom255 0.00000000
bigcom258             bigcom258 0.00000000
bigcom266             bigcom266 0.00000000
bigcom269             bigcom269 0.00000000
bigcom273             bigcom273 0.00000000
bigcom274             bigcom274 0.00000000
bigcom276             bigcom276 0.00000000
bigcom284             bigcom284 0.00000000
bigcom290             bigcom290 0.00000000
bigcom292             bigcom292 0.00000000
bigcom294             bigcom294 0.00000000
bigcom295             bigcom295 0.00000000
bigcom296             bigcom296 0.00000000
bigcom297             bigcom297 0.00000000
bigcom302             bigcom302 0.00000000
bigcom307             bigcom307 0.00000000
bigcom311             bigcom311 0.00000000
bigcom313             bigcom313 0.00000000
bigcom326             bigcom326 0.00000000
bigcom332             bigcom332 0.00000000
bigcom340             bigcom340 0.00000000
bigcom341             bigcom341 0.00000000
bigcom345             bigcom345 0.00000000
bigcom347             bigcom347 0.00000000
bigcom360             bigcom360 0.00000000
bigcom365             bigcom365 0.00000000
bigcom366             bigcom366 0.00000000
bigcom370             bigcom370 0.00000000
bigcom387             bigcom387 0.00000000
bigcom390             bigcom390 0.00000000
bigcom398             bigcom398 0.00000000
bigcom408             bigcom408 0.00000000
bigcom417             bigcom417 0.00000000
bigcom419             bigcom419 0.00000000
bigcom424             bigcom424 0.00000000
bigcom441             bigcom441 0.00000000
bigcom445             bigcom445 0.00000000
bigcom468             bigcom468 0.00000000
membership_s1     membership_s1 0.00000000
membership_s3     membership_s3 0.00000000
membership_s5     membership_s5 0.00000000
membership_s6     membership_s6 0.00000000
membership_s7     membership_s7 0.00000000
membership_s9     membership_s9 0.00000000
membership_s10   membership_s10 0.00000000
membership_s11   membership_s11 0.00000000
membership_s13   membership_s13 0.00000000
membership_s17   membership_s17 0.00000000
membership_s18   membership_s18 0.00000000
membership_s19   membership_s19 0.00000000
membership_s20   membership_s20 0.00000000
membership_s22   membership_s22 0.00000000
membership_s23   membership_s23 0.00000000
membership_s25   membership_s25 0.00000000
membership_s26   membership_s26 0.00000000
membership_s27   membership_s27 0.00000000
membership_s28   membership_s28 0.00000000
membership_s30   membership_s30 0.00000000
membership_s31   membership_s31 0.00000000
membership_s32   membership_s32 0.00000000
membership_s33   membership_s33 0.00000000
membership_s34   membership_s34 0.00000000
membership_s35   membership_s35 0.00000000
membership_s36   membership_s36 0.00000000
membership_s37   membership_s37 0.00000000
[1] "Dataset: low_C Model RF, run: 8 of 10 2015-06-08 11:08:46"
     |      Out-of-bag   |
Tree |      MSE  %Var(y) |
   1 |  0.05033   203.91 |
   2 |  0.04859   196.84 |
   3 |  0.04612   186.85 |
   4 |  0.04459   180.65 |
   5 |  0.04267   172.87 |
   6 |  0.04101   166.15 |
   7 |  0.03965   160.62 |
   8 |  0.03657   148.18 |
   9 |   0.0353   143.00 |
  10 |  0.03447   139.67 |
  11 |  0.03356   135.94 |
  12 |    0.033   133.71 |
  13 |  0.03256   131.91 |
  14 |  0.03228   130.80 |
  15 |  0.03157   127.89 |
  16 |  0.03113   126.13 |
  17 |   0.0307   124.38 |
  18 |  0.03035   122.97 |
  19 |  0.02993   121.25 |
  20 |   0.0297   120.31 |
  21 |  0.02964   120.07 |
  22 |  0.02961   119.97 |
  23 |  0.02939   119.09 |
  24 |  0.02937   118.99 |
  25 |  0.02914   118.06 |
  26 |  0.02899   117.46 |
  27 |  0.02885   116.90 |
  28 |  0.02873   116.40 |
  29 |  0.02865   116.05 |
  30 |  0.02855   115.65 |
  31 |  0.02848   115.40 |
  32 |  0.02842   115.13 |
  33 |   0.0283   114.66 |
  34 |  0.02826   114.48 |
  35 |  0.02815   114.06 |
  36 |  0.02811   113.87 |
  37 |  0.02802   113.51 |
  38 |  0.02795   113.24 |
  39 |  0.02782   112.71 |
  40 |   0.0278   112.62 |
  41 |  0.02776   112.47 |
  42 |  0.02776   112.45 |
  43 |   0.0277   112.23 |
  44 |  0.02768   112.16 |
  45 |  0.02766   112.04 |
  46 |  0.02756   111.66 |
  47 |  0.02751   111.46 |
  48 |  0.02748   111.34 |
  49 |  0.02745   111.22 |
  50 |  0.02744   111.16 |
  51 |  0.02741   111.07 |
  52 |  0.02741   111.05 |
  53 |  0.02737   110.89 |
  54 |  0.02738   110.93 |
  55 |  0.02736   110.86 |
  56 |  0.02736   110.84 |
  57 |  0.02733   110.74 |
  58 |  0.02729   110.54 |
  59 |  0.02727   110.50 |
  60 |  0.02726   110.45 |
  61 |  0.02722   110.28 |
  62 |  0.02718   110.10 |
  63 |  0.02716   110.02 |
  64 |  0.02719   110.15 |
  65 |  0.02716   110.04 |
  66 |  0.02716   110.03 |
  67 |  0.02713   109.92 |
  68 |  0.02709   109.76 |
  69 |   0.0271   109.80 |
  70 |   0.0271   109.79 |
  71 |  0.02706   109.62 |
  72 |  0.02702   109.48 |
  73 |  0.02703   109.51 |
  74 |  0.02702   109.47 |
  75 |  0.02701   109.44 |
  76 |  0.02698   109.30 |
  77 |  0.02696   109.23 |
  78 |  0.02694   109.13 |
  79 |  0.02695   109.19 |
  80 |  0.02692   109.06 |
  81 |  0.02694   109.13 |
  82 |  0.02692   109.05 |
  83 |   0.0269   108.99 |
  84 |  0.02689   108.94 |
  85 |  0.02687   108.87 |
  86 |  0.02686   108.82 |
  87 |  0.02685   108.76 |
  88 |  0.02687   108.86 |
  89 |  0.02687   108.87 |
  90 |  0.02688   108.92 |
  91 |  0.02688   108.88 |
  92 |  0.02688   108.88 |
  93 |  0.02686   108.82 |
  94 |  0.02685   108.77 |
  95 |  0.02683   108.71 |
  96 |   0.0268   108.57 |
  97 |  0.02678   108.49 |
  98 |  0.02678   108.50 |
  99 |  0.02679   108.54 |
 100 |  0.02679   108.52 |
[1] "Random Forest variable coefficients"
                      %IncMSE IncNodePurity
graph5           3.859034e-04  2.658669e-01
graph6           2.964263e-03  7.853632e-01
graph7           3.018542e-05  3.150000e-02
graph8           8.536065e-06  9.292087e-03
graph9           5.540629e-03  8.705152e-01
graph10          6.997191e-03  1.276987e+00
graph11          3.922853e-03  1.029252e+00
graph12          3.495099e-03  9.859440e-01
graph13          4.965199e-03  1.172630e+00
graph14          4.513647e-03  8.655010e-01
graph15          3.342373e-03  8.522993e-01
graph16          8.497098e-03  1.737543e+00
graph17          3.080763e-03  8.387825e-01
graph18          6.368064e-05  8.906409e-02
graph19          3.310080e-03  1.014926e+00
graph20          2.449110e-04  1.980768e-01
graph21          1.911430e-03  7.435222e-01
graph22         -2.122352e-06  5.526817e-02
graph23          2.577343e-03  8.376237e-01
graph24          3.232835e-05  7.500644e-02
graph25          1.367160e-04  3.004751e-01
graph26          1.238419e-19  9.236132e-03
graph27          1.537596e-06  4.382746e-02
graph28          4.818348e-07  1.166497e-02
graph29          0.000000e+00  0.000000e+00
orbit0           2.147740e-04  1.457815e-01
orbit1           4.544385e-03  7.766644e-01
orbit2           1.073455e-03  2.765254e-01
orbit3           1.739130e-07  1.752326e-03
orbit4           3.723522e-03  9.397647e-01
orbit5           1.707185e-02  9.431112e-01
orbit6           5.038939e-03  1.166202e+00
orbit7           2.951605e-04  2.124548e-01
orbit8           4.147357e-04  4.761080e-01
orbit9           2.161998e-03  8.543930e-01
orbit10          3.447113e-04  2.839895e-01
orbit11          1.480042e-04  5.962296e-02
orbit12          0.000000e+00  2.307692e-02
orbit13         -4.734787e-06  4.167497e-02
orbit14          0.000000e+00  2.611657e-02
orbit15          3.300603e-03  9.329847e-01
orbit16          1.022474e-02  9.064918e-01
orbit17          7.556600e-03  1.120573e+00
orbit18          8.451633e-03  2.010215e+00
orbit19          5.434253e-03  1.092939e+00
orbit20          8.468994e-03  8.953810e-01
orbit21          4.408425e-03  7.343202e-01
orbit22          5.041565e-03  9.997247e-01
orbit23          4.328387e-05  9.232115e-02
orbit24          4.513049e-03  1.105715e+00
orbit25          5.183243e-04  2.786727e-01
orbit26          1.846420e-03  3.307307e-01
orbit27          5.690273e-03  1.474577e+00
orbit28          7.202276e-03  1.088800e+00
orbit29          3.288498e-04  2.167785e-01
orbit30          2.615861e-04  3.174197e-01
orbit31          4.391508e-03  1.069275e+00
orbit32          8.136947e-04  1.916935e-01
orbit33          4.289539e-05  1.882989e-01
orbit34          3.527366e-03  9.744055e-01
orbit35          7.839923e-03  1.633956e+00
orbit36          1.067532e-03  4.866229e-01
orbit37          2.279882e-03  6.803303e-01
orbit38          1.106122e-03  1.091984e+00
orbit39          4.879343e-03  1.005887e+00
orbit40          3.347277e-05  5.886027e-02
orbit41          4.771358e-05  6.162306e-02
orbit42          0.000000e+00  9.444444e-03
orbit43          1.403031e-04  1.639420e-01
orbit44          0.000000e+00  0.000000e+00
orbit45          2.909784e-03  1.014908e+00
orbit46         -2.636480e-06  1.044665e-01
orbit47         -5.016697e-06  1.154439e-01
orbit48         -5.795906e-06  5.322991e-02
orbit49          5.058648e-04  1.903969e-01
orbit50          5.506528e-05  8.909828e-02
orbit51          1.425065e-04  2.248717e-01
orbit52          1.699446e-04  2.731134e-01
orbit53          8.696060e-05  1.756156e-01
orbit54          3.875358e-05  7.636331e-02
orbit55          0.000000e+00  0.000000e+00
orbit56          1.507848e-03  8.301236e-01
orbit57          4.982396e-05  8.332408e-02
orbit58          0.000000e+00  0.000000e+00
orbit59          2.762304e-07  1.049109e-01
orbit60          2.216312e-06  1.861997e-02
orbit61         -1.898966e-05  2.526398e-01
orbit62          1.860795e-04  5.194493e-01
orbit63          1.267326e-05  4.395061e-02
orbit64         -1.578148e-05  9.016628e-02
orbit65          9.841879e-05  1.102611e-01
orbit66          3.109980e-05  2.061756e-02
orbit67          0.000000e+00  1.743369e-02
orbit68          4.720423e-07  3.563500e-02
orbit69          0.000000e+00  0.000000e+00
orbit70          0.000000e+00  3.034921e-03
orbit71          5.681818e-07  4.892013e-02
orbit72          0.000000e+00  0.000000e+00
AP               1.095235e-04  3.343733e-01
bet              1.762754e-02  4.695467e+00
ecc              5.388639e-04  2.460001e-01
eccrad           2.128253e-04  1.448797e-01
close            3.350832e-03  9.932719e-01
constraint       2.324300e-03  6.537960e-01
coreness         1.093232e-03  3.189020e-01
knn              7.473235e-03  1.462935e+00
hubscore         6.529705e-03  1.300976e+00
pagerank         9.597686e-03  3.558144e+00
trans            1.308639e-05  5.747971e-02
first            3.242895e-04  1.009846e-01
second           5.046499e-03  1.065008e+00
third            4.960154e-03  1.130348e+00
fourth           4.636490e-03  1.679825e+00
fifth            2.653984e-03  1.624205e+00
sixth            3.327472e-03  1.223021e+00
selfinter       -1.634217e-05  2.142542e-01
V1               5.008420e-03  2.621875e+00
V2               3.595688e-03  3.767946e+00
evcent           7.083187e-03  1.371780e+00
upto_second      5.075821e-03  8.270642e-01
upto_third       4.597114e-03  8.054010e-01
upto_fourth      2.862365e-03  8.713338e-01
upto_fifth       7.142969e-03  8.582204e-01
upto_sixth       5.675004e-03  1.173819e+00
ratio1           5.580007e-03  1.388704e+00
ratio2           8.251439e-03  3.100050e+00
ratio3           6.326828e-03  2.263725e+00
ratio4           7.993590e-03  1.572498e+00
ratio5           4.275975e-03  2.616026e+00
ratio6           6.527833e-03  2.060053e+00
walktrap_vertex  1.081520e-03  8.521889e-01
bigcom1          3.167497e-04  2.418069e-01
bigcom2          2.210783e-04  4.286117e-01
bigcom3          3.005031e-04  3.146781e-01
bigcom4          2.215553e-05  8.425874e-02
bigcom5          0.000000e+00  0.000000e+00
bigcom6          0.000000e+00  0.000000e+00
bigcom8         -3.708364e-06  8.744633e-03
bigcom9          6.670537e-05  3.061304e-01
bigcom10         1.327392e-04  1.235859e-01
bigcom11         0.000000e+00  0.000000e+00
bigcom12         0.000000e+00  0.000000e+00
bigcom13        -5.933564e-05  3.499871e-01
bigcom14         0.000000e+00  0.000000e+00
bigcom15         0.000000e+00  0.000000e+00
bigcom16         0.000000e+00  0.000000e+00
bigcom17         0.000000e+00  0.000000e+00
bigcom18         1.590061e-04  6.197589e-01
bigcom21         0.000000e+00  0.000000e+00
bigcom22        -3.422931e-05  7.735470e-01
bigcom23         0.000000e+00  0.000000e+00
bigcom24         0.000000e+00  0.000000e+00
bigcom25         2.183419e-04  6.714394e-01
bigcom26         0.000000e+00  1.110223e-18
bigcom27         0.000000e+00  0.000000e+00
bigcom29         0.000000e+00  0.000000e+00
bigcom31         0.000000e+00  1.734723e-20
bigcom33         5.727365e-04  1.015095e+00
bigcom34         1.066967e-04  1.564078e-01
bigcom35         0.000000e+00  0.000000e+00
bigcom36         7.647733e-07  5.897551e-01
bigcom39         0.000000e+00  0.000000e+00
bigcom40         0.000000e+00  0.000000e+00
bigcom43         1.712392e-04  3.313068e-01
bigcom46        -5.834308e-05  2.501287e-01
bigcom48         0.000000e+00  0.000000e+00
bigcom49         0.000000e+00  0.000000e+00
bigcom50        -2.879340e-05  3.911585e-01
bigcom52         0.000000e+00  0.000000e+00
bigcom54         0.000000e+00  0.000000e+00
bigcom56         0.000000e+00  0.000000e+00
bigcom57        -1.302720e-05  6.487206e-03
bigcom58         0.000000e+00  0.000000e+00
bigcom62         0.000000e+00  0.000000e+00
bigcom63         0.000000e+00  8.673617e-21
bigcom64         0.000000e+00  0.000000e+00
bigcom65         0.000000e+00  0.000000e+00
bigcom66         0.000000e+00  0.000000e+00
bigcom68         1.324903e-05  2.497236e-01
bigcom69         0.000000e+00  0.000000e+00
bigcom70         0.000000e+00  0.000000e+00
bigcom71         0.000000e+00  0.000000e+00
bigcom72         0.000000e+00  0.000000e+00
bigcom77         0.000000e+00  0.000000e+00
bigcom79         0.000000e+00  0.000000e+00
bigcom80         0.000000e+00  0.000000e+00
bigcom82         0.000000e+00  0.000000e+00
bigcom83         0.000000e+00  0.000000e+00
bigcom86         0.000000e+00  0.000000e+00
bigcom87        -3.007400e-05  3.266746e-01
bigcom88         0.000000e+00  0.000000e+00
bigcom90         0.000000e+00  0.000000e+00
bigcom92         0.000000e+00  0.000000e+00
bigcom94        -3.438838e-05  2.691742e-01
bigcom96         0.000000e+00  0.000000e+00
bigcom98         0.000000e+00  0.000000e+00
bigcom99         1.257777e-05  4.294873e-01
bigcom100        0.000000e+00  0.000000e+00
bigcom102        0.000000e+00  0.000000e+00
bigcom103        0.000000e+00  0.000000e+00
bigcom104        0.000000e+00  0.000000e+00
bigcom107        0.000000e+00  1.110223e-18
bigcom108        0.000000e+00  0.000000e+00
bigcom109        0.000000e+00  1.734723e-20
bigcom110        0.000000e+00  0.000000e+00
bigcom125        0.000000e+00  0.000000e+00
bigcom133        0.000000e+00  0.000000e+00
bigcom141        0.000000e+00  0.000000e+00
bigcom142        0.000000e+00  0.000000e+00
bigcom143        0.000000e+00  0.000000e+00
bigcom145        0.000000e+00  0.000000e+00
bigcom158        0.000000e+00  0.000000e+00
bigcom162        0.000000e+00  0.000000e+00
bigcom177        0.000000e+00  1.734723e-20
bigcom194        0.000000e+00  0.000000e+00
bigcom208        0.000000e+00  0.000000e+00
bigcom220        0.000000e+00  1.734723e-20
bigcom227        0.000000e+00  1.734723e-20
bigcom229        0.000000e+00  0.000000e+00
bigcom247        0.000000e+00  0.000000e+00
bigcom252        0.000000e+00  0.000000e+00
bigcom255        0.000000e+00  0.000000e+00
bigcom258        0.000000e+00  0.000000e+00
bigcom266        0.000000e+00  0.000000e+00
bigcom269        0.000000e+00  0.000000e+00
bigcom273        0.000000e+00  1.110223e-18
bigcom274        0.000000e+00  0.000000e+00
bigcom276        0.000000e+00  0.000000e+00
bigcom284        0.000000e+00  0.000000e+00
bigcom290        0.000000e+00  0.000000e+00
bigcom292        0.000000e+00  0.000000e+00
bigcom294        0.000000e+00  0.000000e+00
bigcom295        0.000000e+00  1.714286e-02
bigcom296        0.000000e+00  0.000000e+00
bigcom297       -3.170872e-05  3.722516e-01
bigcom302        0.000000e+00  0.000000e+00
bigcom303        2.614991e-05  8.080379e-02
bigcom307        3.038646e-06  6.035989e-01
bigcom311        0.000000e+00  0.000000e+00
bigcom313        0.000000e+00  0.000000e+00
bigcom318        1.366104e-04  2.814781e-01
bigcom326        0.000000e+00  0.000000e+00
bigcom332        0.000000e+00  0.000000e+00
bigcom340        0.000000e+00  0.000000e+00
bigcom341        0.000000e+00  0.000000e+00
bigcom345        0.000000e+00  0.000000e+00
bigcom347        0.000000e+00  0.000000e+00
bigcom360        0.000000e+00  0.000000e+00
bigcom365        0.000000e+00  0.000000e+00
bigcom366        0.000000e+00  0.000000e+00
bigcom370        0.000000e+00  0.000000e+00
bigcom387        0.000000e+00  0.000000e+00
bigcom390       -4.158000e-05  5.161864e-01
bigcom398        0.000000e+00  0.000000e+00
bigcom408        0.000000e+00  0.000000e+00
bigcom417        0.000000e+00  0.000000e+00
bigcom419       -4.192691e-05  5.093198e-01
bigcom424        0.000000e+00  0.000000e+00
bigcom441        0.000000e+00  0.000000e+00
bigcom445        0.000000e+00  0.000000e+00
bigcom468        0.000000e+00  0.000000e+00
spin_vertex      8.850130e-04  1.061221e+00
membership_s1    0.000000e+00  0.000000e+00
membership_s3    1.222837e-04  1.898445e-01
membership_s4    5.290982e-05  4.534221e-01
membership_s5    0.000000e+00  8.673617e-21
membership_s6    0.000000e+00  0.000000e+00
membership_s7    1.718992e-05  8.258481e-02
membership_s8   -6.635057e-06  2.665870e-01
membership_s9   -4.107634e-05  8.884389e-02
membership_s10   3.717798e-05  1.798476e-01
membership_s11  -4.492400e-05  1.378646e-01
membership_s12   4.654042e-04  9.897568e-01
membership_s13  -1.372246e-06  1.019977e-01
membership_s14  -2.246111e-05  2.912894e-01
membership_s16   2.479530e-04  6.436627e-01
membership_s17   2.167847e-05  1.049127e-02
membership_s18   0.000000e+00  0.000000e+00
membership_s19  -9.820006e-07  7.391579e-02
membership_s20   1.747996e-04  2.496001e-01
membership_s21  -8.110007e-05  2.214893e-01
membership_s22  -4.311184e-05  2.883795e-01
membership_s23   6.061631e-05  1.436267e-01
membership_s24   7.638692e-06  7.443735e-02
membership_s25   0.000000e+00  0.000000e+00
membership_s26   9.953014e-06  1.750538e-01
membership_s27   0.000000e+00  0.000000e+00
membership_s28   0.000000e+00  0.000000e+00
membership_s30   0.000000e+00  0.000000e+00
membership_s31  -1.577158e-05  1.425049e-01
membership_s32   6.603666e-05  1.079143e-01
membership_s33   1.944762e-05  3.953808e-01
membership_s34   0.000000e+00  0.000000e+00
membership_s35   0.000000e+00  0.000000e+00
membership_s36   0.000000e+00  0.000000e+00
membership_s37   3.042281e-05  9.255005e-02
membership_s38   1.712263e-04  4.224644e-01
adhesion         1.019344e-02  1.960394e+00
cohesion         1.158312e-02  1.691430e+00
inner            2.569523e-03  3.847957e+00
outer            5.468494e-03  3.495606e+00
ioratio          7.183905e-03  1.576317e+00
comsize          3.658696e-03  3.593232e+00
[1] "Dataset: low_C Model GLM, run: 8 of 10 2015-06-08 11:12:07"
[1] "glmnet variable coefficients"
                         [,1]          [,2]
(Intercept)     -3.650334e+00 -7.412927e+00
graph0           7.944219e-39  1.978002e-02
graph1           1.083810e-41 -9.646534e-05
graph2           1.690716e-39 -1.846556e-02
graph3           1.080286e-42  4.094200e-06
graph4          -4.723992e-44  1.111304e-06
graph5          -3.361458e-41 -4.355785e-04
graph6          -5.498635e-42  6.097820e-05
graph7          -7.269234e-41 -4.666834e-04
graph8           1.440433e-39  6.784389e-02
graph9           7.192049e-45 -1.329525e-07
graph10          1.950450e-45  5.983590e-08
graph11         -1.179114e-45  2.395123e-08
graph12         -8.863003e-44  8.079774e-07
graph13          5.040212e-43 -8.465214e-06
graph14         -7.006341e-44 -3.113919e-07
graph15          1.218238e-41  1.533376e-04
graph16         -1.443886e-43 -1.514300e-06
graph17         -4.587246e-43 -4.934587e-06
graph18         -2.504766e-42 -2.511968e-04
graph19         -3.501155e-42 -2.225443e-05
graph20         -1.664914e-42  6.916710e-06
graph21         -1.143555e-41  9.599661e-05
graph22         -1.775450e-42 -3.537550e-06
graph23         -1.389413e-41 -1.068598e-04
graph24         -2.134698e-41 -1.056044e-04
graph25         -5.577185e-41 -2.042632e-04
graph26         -3.719481e-41 -8.864443e-05
graph27         -1.516309e-40  1.116106e-03
graph28         -2.021900e-40 -3.463113e-03
graph29         -1.829230e-38 -5.276061e-01
orbit0           7.944219e-39  1.966617e-02
orbit1           9.068270e-42 -1.040337e-04
orbit2           3.631295e-39  6.199999e-03
orbit3           1.690716e-39 -1.814261e-02
orbit4           1.055921e-42  4.592066e-06
orbit5           1.463049e-41  2.061503e-05
orbit6          -4.742612e-44  1.082106e-06
orbit7           3.633783e-39  5.155417e-03
orbit8          -3.361458e-41 -4.374408e-04
orbit9          -1.197934e-41  1.441807e-05
orbit10          1.609772e-41  4.199492e-04
orbit11          5.071796e-39  2.249408e-03
orbit12         -7.391303e-41 -4.608339e-04
orbit13          1.375958e-39 -4.094341e-02
orbit14          1.440433e-39  6.848694e-02
orbit15          4.625646e-45 -1.123794e-07
orbit16          8.603747e-43 -1.784705e-06
orbit17          3.181715e-44 -2.745642e-06
orbit18          3.749775e-44  1.903983e-07
orbit19          6.156077e-46  8.015505e-08
orbit20          9.750635e-44 -1.455755e-07
orbit21          1.466432e-41  5.830195e-05
orbit22         -1.179127e-45  2.381863e-08
orbit23          6.688018e-39  1.133361e-02
orbit24         -1.117358e-43  1.124651e-06
orbit25          4.584139e-44 -2.930166e-06
orbit26          2.556360e-41 -2.219725e-04
orbit27          3.390271e-43 -3.536741e-05
orbit28          4.781898e-42 -3.634956e-05
orbit29          1.288130e-42  2.399081e-05
orbit30          2.468314e-41  5.003671e-05
orbit31         -8.791457e-44 -3.913228e-07
orbit32          1.126577e-43  7.496801e-07
orbit33          1.181992e-38  1.105952e-01
orbit34          1.218238e-41  1.570383e-04
orbit35         -3.183402e-43 -6.984536e-06
orbit36         -1.375213e-42 -2.684204e-05
orbit37         -1.359693e-43  6.001585e-06
orbit38          3.150268e-41  1.009996e-03
orbit39         -9.673675e-43 -1.497392e-05
orbit40         -3.630322e-43  1.295452e-06
orbit41          3.111269e-41 -3.132699e-05
orbit42          2.872748e-39  6.952527e-02
orbit43         -2.485122e-42 -2.512127e-04
orbit44         -2.561676e-38 -9.136317e-01
orbit45         -5.118847e-42 -2.529523e-05
orbit46         -4.452084e-42 -4.148082e-05
orbit47         -6.409727e-42  5.003685e-04
orbit48         -8.230055e-42 -1.347869e-03
orbit49         -1.673765e-42  7.407717e-06
orbit50         -1.152138e-40 -3.785301e-03
orbit51         -1.991873e-41 -4.171530e-05
orbit52          2.055259e-41  1.369714e-03
orbit53         -8.172893e-41 -4.222503e-04
orbit54         -1.775361e-42 -3.549077e-06
orbit55         -1.742647e-38 -4.664809e-01
orbit56         -1.496835e-41 -1.304891e-04
orbit57          2.810108e-41  1.674506e-03
orbit58         -2.712013e-39 -2.858423e-01
orbit59         -2.362282e-41 -1.391568e-04
orbit60         -7.887477e-41  1.539125e-03
orbit61          4.723710e-38  7.572578e-01
orbit62         -6.265152e-41  1.118193e-05
orbit63         -3.618384e-40 -8.870127e-03
orbit64         -1.423482e-40 -1.208905e-03
orbit65         -4.745192e-41 -1.470585e-04
orbit66         -6.656937e-41  5.518604e-04
orbit67          1.494934e-38  1.440839e-01
orbit68         -1.509245e-40  1.115845e-03
orbit69         -1.163158e-38 -1.116880e-01
orbit70         -2.097399e-40 -3.586228e-03
orbit71          9.334377e-39  1.084685e-01
orbit72         -1.829230e-38 -5.297267e-01
AP               3.535973e-38  2.682165e-01
bet              2.543047e-42  3.916805e-06
ecc             -3.507689e-39  1.922867e-02
eccrad          -2.455383e-38  1.343209e-01
close            2.564971e-37  1.214951e+00
constraint      -3.038778e-38 -1.673004e-01
coreness         6.181788e-39 -1.773371e-02
knn             -6.968666e-41 -2.266095e-04
hubscore        -2.534958e-37 -2.598255e+00
pagerank        -6.032213e-38 -9.436025e-01
trans           -1.209535e-38 -3.093239e-01
first            7.944219e-39  1.964747e-02
second           1.482246e-41 -1.271540e-04
third            5.750819e-42  3.068626e-05
fourth           2.852972e-42  8.517146e-06
fifth           -2.667559e-42 -8.376379e-06
sixth           -4.519682e-42 -1.861659e-05
selfinter        6.810169e-40 -3.446715e-02
V1              -5.044914e-38  6.897308e-01
V2              -9.874774e-39 -3.468888e-01
evcent          -2.552568e-37 -2.771926e+00
upto_second      1.580967e-41 -1.221743e-04
upto_third       4.900088e-42  2.387692e-05
upto_fourth      2.150796e-42  8.069390e-06
upto_fifth       3.485142e-42  1.618477e-05
upto_sixth       5.686677e-42  3.902845e-05
ratio1          -7.053381e-41 -1.650213e-04
ratio2          -1.027152e-41 -4.072595e-04
ratio3          -5.358649e-40  2.137665e-03
ratio4          -9.424613e-40 -1.869176e-03
ratio5          -2.882936e-39 -2.715221e-02
ratio6          -5.233013e-42  7.443229e-07
walktrap_vertex -8.812854e-39 -8.533445e-02
bigcom1         -1.358581e-38 -4.360677e-02
bigcom2          7.649211e-39  8.269266e-02
bigcom3          1.740136e-39  1.164520e-01
bigcom4         -1.458685e-38 -2.616751e-01
bigcom5         -2.562082e-38 -6.991683e-01
bigcom6         -2.569823e-38 -5.081422e-01
bigcom8         -1.416497e-38 -1.180610e-01
bigcom9          3.217395e-40  2.996349e-01
bigcom10        -1.168425e-38 -5.918647e-02
bigcom11        -2.561676e-38 -5.650725e-01
bigcom12        -2.569006e-38 -3.281428e-01
bigcom13         2.516375e-38  1.474517e-01
bigcom14        -2.560865e-38 -6.384053e-01
bigcom15        -2.560865e-38 -6.297599e-01
bigcom16        -2.562082e-38 -5.808539e-01
bigcom17        -2.563708e-38 -5.785685e-01
bigcom18         4.359385e-38  5.282789e-01
bigcom21        -2.560053e-38 -5.783447e-01
bigcom22         4.796221e-37  2.172884e+00
bigcom23        -2.578433e-38 -4.743893e-01
bigcom24        -2.560865e-38 -7.223190e-01
bigcom25         5.665158e-38  5.010762e-01
bigcom26        -2.561676e-38 -4.832161e-01
bigcom27        -2.561676e-38 -6.280277e-01
bigcom29        -2.564522e-38 -4.369795e-01
bigcom31        -2.564929e-38 -6.328560e-01
bigcom33         3.346945e-38  3.247827e-01
bigcom34         5.531861e-40 -9.025991e-02
bigcom35        -2.559648e-38 -4.440162e-01
bigcom36         2.270888e-37  1.775642e+00
bigcom39        -2.563302e-38 -6.423015e-01
bigcom40        -2.560865e-38 -5.041702e-01
bigcom43         3.217395e-40  2.228317e-01
bigcom46         1.429056e-37  1.077348e+00
bigcom48        -2.569823e-38 -4.755072e-01
bigcom49        -2.559242e-38 -2.846960e-01
bigcom50         1.765797e-37  1.356877e+00
bigcom52        -2.560053e-38 -5.367238e-01
bigcom54        -2.559648e-38 -5.220024e-01
bigcom56        -2.571458e-38 -4.747088e-01
bigcom57        -6.815302e-39 -1.055657e-01
bigcom58        -2.559242e-38 -5.436328e-01
bigcom62        -2.564522e-38 -5.787924e-01
bigcom63        -2.565743e-38 -3.417536e-01
bigcom64        -2.559648e-38 -5.066086e-01
bigcom65        -2.563302e-38 -5.707988e-01
bigcom66        -2.560865e-38 -2.810309e-01
bigcom68         1.008100e-37  5.855117e-01
bigcom69        -2.559242e-38 -3.605777e-01
bigcom70        -2.562082e-38 -4.581191e-01
bigcom71        -2.558837e-38 -2.131426e-01
bigcom72        -2.558837e-38 -2.951657e-01
bigcom77        -2.560459e-38 -5.006483e-01
bigcom79        -2.561676e-38 -5.313770e-01
bigcom80        -2.564522e-38 -4.121827e-01
bigcom82        -2.561676e-38 -4.966394e-01
bigcom83        -2.564522e-38 -5.225041e-01
bigcom86        -2.559648e-38 -4.005225e-01
bigcom87         1.765797e-37  1.290250e+00
bigcom88        -2.578021e-38 -5.654891e-01
bigcom90        -2.560459e-38 -7.199262e-01
bigcom92        -2.558837e-38 -7.644965e-01
bigcom94         1.188516e-37  7.772210e-01
bigcom96        -2.559242e-38 -5.024893e-01
bigcom98        -2.560865e-38 -6.836768e-01
bigcom99         5.870631e-38  5.810219e-01
bigcom100       -2.558837e-38 -3.969877e-01
bigcom102       -2.559648e-38 -3.942939e-01
bigcom103       -2.560053e-38 -2.955115e-01
bigcom104       -2.559648e-38 -6.074728e-01
bigcom107       -2.559648e-38 -4.051747e-01
bigcom108       -2.560053e-38 -3.486417e-01
bigcom109       -2.564115e-38 -5.626851e-01
bigcom110       -2.561676e-38 -6.124634e-01
bigcom125       -2.560053e-38 -5.529359e-01
bigcom133       -2.560865e-38 -4.577588e-01
bigcom141       -2.559242e-38 -2.108665e-01
bigcom142       -2.559648e-38 -5.060326e-01
bigcom143       -2.560865e-38 -4.747852e-01
bigcom145       -2.560053e-38 -4.407674e-01
bigcom158       -2.560459e-38 -3.063461e-01
bigcom162       -2.560053e-38 -5.385733e-01
bigcom177       -2.564115e-38 -6.594178e-01
bigcom194       -2.559242e-38 -3.756791e-01
bigcom208       -2.560865e-38 -5.089718e-01
bigcom220       -2.561270e-38 -6.320561e-01
bigcom227       -2.560459e-38 -3.465252e-01
bigcom229       -2.560053e-38 -4.720855e-01
bigcom247       -2.561676e-38 -3.690600e-01
bigcom252       -2.560459e-38 -5.231041e-01
bigcom255       -2.561270e-38 -4.174260e-01
bigcom258       -2.560865e-38 -5.853744e-01
bigcom266       -2.560053e-38 -6.664564e-01
bigcom269       -2.558837e-38 -5.964407e-01
bigcom273       -2.560053e-38 -5.501220e-01
bigcom274       -2.559648e-38 -6.856237e-01
bigcom276       -2.560053e-38 -5.290758e-01
bigcom284       -2.558837e-38 -2.583772e-01
bigcom290       -2.563302e-38 -6.054773e-01
bigcom292       -2.560459e-38 -4.014378e-01
bigcom294       -2.562895e-38 -4.893025e-01
bigcom295       -2.562489e-38 -5.903144e-01
bigcom296       -2.558837e-38 -8.130199e-01
bigcom297        2.270888e-37  1.253831e+00
bigcom302       -2.561270e-38 -4.920302e-01
bigcom303        2.766614e-38  4.874727e-01
bigcom307        3.112679e-37  1.858459e+00
bigcom311       -2.560459e-38 -5.222228e-01
bigcom313       -2.560053e-38 -5.088285e-01
bigcom318        5.544721e-38  7.339440e-01
bigcom326       -2.559648e-38 -5.563397e-01
bigcom332       -2.559648e-38 -3.877643e-01
bigcom340       -2.559648e-38 -3.814826e-01
bigcom341       -2.560053e-38 -4.269066e-01
bigcom345       -2.560053e-38 -6.722560e-01
bigcom347       -2.558837e-38 -3.320950e-01
bigcom360       -2.560459e-38 -5.225901e-01
bigcom365       -2.560053e-38 -4.230816e-01
bigcom366       -2.559242e-38 -5.114804e-01
bigcom370       -2.559648e-38 -4.531957e-01
bigcom387       -2.558837e-38 -6.134219e-01
bigcom390        2.270888e-37  1.073076e+00
bigcom398       -2.559648e-38 -3.922816e-01
bigcom408       -2.558837e-38 -3.598561e-01
bigcom417       -2.559648e-38 -5.261639e-01
bigcom419        2.270888e-37  1.708884e+00
bigcom424       -2.560053e-38 -5.153863e-01
bigcom441       -2.558837e-38 -1.907345e-01
bigcom445       -2.559242e-38 -4.455486e-01
bigcom468       -2.559242e-38 -5.003540e-01
spin_vertex     -4.525419e-38 -1.926682e-01
membership_s1   -2.560053e-38 -2.953428e-01
membership_s3    8.385321e-40  5.540596e-03
membership_s4    9.386453e-39  1.145553e-01
membership_s5   -2.561676e-38 -5.137975e-01
membership_s6   -2.562082e-38 -3.752700e-01
membership_s7    1.657021e-38 -2.549550e-01
membership_s8   -8.936430e-39 -1.120640e-01
membership_s9    1.657021e-38  2.265957e-01
membership_s10   1.696054e-39  4.847710e-02
membership_s11  -1.061672e-38 -1.524537e-01
membership_s12   2.033600e-38  2.483423e-01
membership_s13   3.298027e-39  1.736421e-01
membership_s14   5.222727e-38  6.326798e-01
membership_s16   2.176007e-38  2.295815e-01
membership_s17   1.332460e-38 -2.513242e-01
membership_s18  -2.572686e-38 -4.605279e-01
membership_s19  -1.036001e-38 -1.463662e-01
membership_s20  -1.351298e-38 -3.578908e-03
membership_s21   6.977308e-39  2.848459e-02
membership_s22   1.008100e-37  8.723753e-01
membership_s23  -1.540335e-38 -2.345188e-01
membership_s24   5.222727e-38 -3.376019e-01
membership_s25  -2.561676e-38 -3.555370e-01
membership_s26  -1.084760e-38 -1.240757e-01
membership_s27  -2.560459e-38 -4.646196e-01
membership_s28  -2.562895e-38 -5.004844e-01
membership_s30  -2.564929e-38 -5.158163e-01
membership_s31  -7.447590e-39 -8.395253e-02
membership_s32  -1.118544e-38 -3.309898e-01
membership_s33  -5.071903e-39 -6.290362e-02
membership_s34  -2.560459e-38 -5.352499e-01
membership_s35  -2.559648e-38 -5.520623e-01
membership_s36  -2.560459e-38 -5.779265e-01
membership_s37  -7.174555e-39 -9.414725e-02
membership_s38   1.399627e-39  8.630663e-02
adhesion         2.067667e-42 -2.979814e-06
cohesion        -4.135335e-42  5.869595e-06
inner            1.007795e-41  1.378891e-04
outer            5.383923e-42  4.169846e-05
ioratio          1.453722e-38 -1.448432e-01
comsize          6.567441e-42  5.904479e-05
[1] "Dataset: low_C Model GBM, run: 9 of 10 2015-06-08 11:13:45"
Iter   TrainDeviance   ValidDeviance   StepSize   Improve
     1        0.3201             nan     0.0100   -0.0000
     2        0.3199             nan     0.0100    0.0001
     3        0.3197             nan     0.0100    0.0000
     4        0.3195             nan     0.0100   -0.0000
     5        0.3192             nan     0.0100    0.0000
     6        0.3190             nan     0.0100    0.0000
     7        0.3187             nan     0.0100    0.0001
     8        0.3185             nan     0.0100    0.0000
     9        0.3182             nan     0.0100    0.0001
    10        0.3179             nan     0.0100    0.0001
    20        0.3157             nan     0.0100   -0.0001
    40        0.3112             nan     0.0100   -0.0000
    60        0.3069             nan     0.0100    0.0000
    80        0.3030             nan     0.0100    0.0000
   100        0.2988             nan     0.0100   -0.0001
   120        0.2949             nan     0.0100    0.0000
   140        0.2914             nan     0.0100    0.0000
   160        0.2879             nan     0.0100   -0.0000
   180        0.2844             nan     0.0100   -0.0000
   200        0.2812             nan     0.0100   -0.0000
   220        0.2778             nan     0.0100    0.0000
   222        0.2775             nan     0.0100    0.0000

[1] "GBM variable coefficients"
                            var     rel.inf
bet                         bet 5.721790828
V2                           V2 5.553661274
pagerank               pagerank 5.455019710
outer                     outer 5.231107651
inner                     inner 4.718578680
ratio2                   ratio2 4.124782751
ratio5                   ratio5 3.947372274
comsize                 comsize 2.670376390
fourth                   fourth 2.094621576
orbit18                 orbit18 2.018961146
knn                         knn 1.890055243
spin_vertex         spin_vertex 1.820424913
V1                           V1 1.751370518
adhesion               adhesion 1.533599301
ratio4                   ratio4 1.530190890
orbit36                 orbit36 1.514795188
graph16                 graph16 1.485970343
graph19                 graph19 1.441413042
graph1                   graph1 1.337435642
graph3                   graph3 1.335973050
membership_s12   membership_s12 1.263302142
ioratio                 ioratio 1.252624256
graph13                 graph13 1.237919563
ratio3                   ratio3 1.163545302
cohesion               cohesion 1.161154643
graph12                 graph12 1.149050093
graph21                 graph21 1.119702821
graph23                 graph23 1.050029682
bigcom33               bigcom33 1.048976299
orbit5                   orbit5 0.999220324
graph10                 graph10 0.977044218
graph11                 graph11 0.963860606
ratio6                   ratio6 0.950190008
fifth                     fifth 0.928677522
orbit20                 orbit20 0.860621145
orbit21                 orbit21 0.854755497
orbit19                 orbit19 0.839720138
graph15                 graph15 0.832445771
orbit35                 orbit35 0.830693955
upto_sixth           upto_sixth 0.787887997
orbit16                 orbit16 0.738787538
constraint           constraint 0.737987692
graph4                   graph4 0.712308227
graph6                   graph6 0.683615386
graph5                   graph5 0.672345656
orbit31                 orbit31 0.660187247
graph9                   graph9 0.657391689
orbit9                   orbit9 0.627689068
orbit38                 orbit38 0.623102887
graph14                 graph14 0.593770641
orbit17                 orbit17 0.583220800
upto_fifth           upto_fifth 0.562040271
orbit37                 orbit37 0.550386401
ratio1                   ratio1 0.542508765
graph17                 graph17 0.529228168
membership_s4     membership_s4 0.528753033
orbit28                 orbit28 0.528319057
third                     third 0.519472392
bigcom25               bigcom25 0.502409956
hubscore               hubscore 0.498714607
orbit45                 orbit45 0.491156289
orbit29                 orbit29 0.458548939
membership_s16   membership_s16 0.443877477
orbit26                 orbit26 0.410787309
walktrap_vertex walktrap_vertex 0.404188421
bigcom18               bigcom18 0.352286503
orbit27                 orbit27 0.342340545
bigcom2                 bigcom2 0.335780241
close                     close 0.311705940
orbit39                 orbit39 0.308636926
graph25                 graph25 0.301129258
graph18                 graph18 0.294577293
orbit62                 orbit62 0.292477405
second                   second 0.273663653
upto_fourth         upto_fourth 0.255402807
orbit24                 orbit24 0.230726735
membership_s23   membership_s23 0.220233979
graph20                 graph20 0.215724952
orbit4                   orbit4 0.210925324
orbit52                 orbit52 0.189076547
orbit7                   orbit7 0.188708665
orbit25                 orbit25 0.183919874
bigcom1                 bigcom1 0.179781571
orbit33                 orbit33 0.177121090
bigcom13               bigcom13 0.171504240
bigcom303             bigcom303 0.171502259
membership_s38   membership_s38 0.167033883
orbit15                 orbit15 0.159678678
membership_s14   membership_s14 0.150487780
orbit1                   orbit1 0.139364816
orbit2                   orbit2 0.138218493
graph0                   graph0 0.130741647
orbit53                 orbit53 0.128228127
sixth                     sixth 0.123853684
orbit10                 orbit10 0.120295242
orbit56                 orbit56 0.117013945
orbit47                 orbit47 0.115992843
upto_third           upto_third 0.110634921
orbit49                 orbit49 0.100961618
coreness               coreness 0.100077124
bigcom34               bigcom34 0.083199268
upto_second         upto_second 0.081270801
bigcom46               bigcom46 0.078595257
orbit57                 orbit57 0.074440613
orbit30                 orbit30 0.072543149
membership_s8     membership_s8 0.070740759
bigcom57               bigcom57 0.069977732
ecc                         ecc 0.067929794
evcent                   evcent 0.067080866
membership_s21   membership_s21 0.060627742
graph24                 graph24 0.060574505
AP                           AP 0.058215772
orbit32                 orbit32 0.057805534
orbit23                 orbit23 0.056429409
orbit6                   orbit6 0.053286399
graph7                   graph7 0.044566121
orbit41                 orbit41 0.040328020
orbit22                 orbit22 0.039039091
membership_s32   membership_s32 0.032690743
membership_s10   membership_s10 0.031349415
orbit51                 orbit51 0.028350993
orbit64                 orbit64 0.025004248
bigcom87               bigcom87 0.016429844
membership_s22   membership_s22 0.009995005
graph2                   graph2 0.000000000
graph8                   graph8 0.000000000
graph22                 graph22 0.000000000
graph26                 graph26 0.000000000
graph27                 graph27 0.000000000
graph28                 graph28 0.000000000
graph29                 graph29 0.000000000
orbit0                   orbit0 0.000000000
orbit3                   orbit3 0.000000000
orbit8                   orbit8 0.000000000
orbit11                 orbit11 0.000000000
orbit12                 orbit12 0.000000000
orbit13                 orbit13 0.000000000
orbit14                 orbit14 0.000000000
orbit34                 orbit34 0.000000000
orbit40                 orbit40 0.000000000
orbit42                 orbit42 0.000000000
orbit43                 orbit43 0.000000000
orbit44                 orbit44 0.000000000
orbit46                 orbit46 0.000000000
orbit48                 orbit48 0.000000000
orbit50                 orbit50 0.000000000
orbit54                 orbit54 0.000000000
orbit55                 orbit55 0.000000000
orbit58                 orbit58 0.000000000
orbit59                 orbit59 0.000000000
orbit60                 orbit60 0.000000000
orbit61                 orbit61 0.000000000
orbit63                 orbit63 0.000000000
orbit65                 orbit65 0.000000000
orbit66                 orbit66 0.000000000
orbit67                 orbit67 0.000000000
orbit68                 orbit68 0.000000000
orbit69                 orbit69 0.000000000
orbit70                 orbit70 0.000000000
orbit71                 orbit71 0.000000000
orbit72                 orbit72 0.000000000
eccrad                   eccrad 0.000000000
trans                     trans 0.000000000
first                     first 0.000000000
selfinter             selfinter 0.000000000
bigcom3                 bigcom3 0.000000000
bigcom4                 bigcom4 0.000000000
bigcom5                 bigcom5 0.000000000
bigcom6                 bigcom6 0.000000000
bigcom8                 bigcom8 0.000000000
bigcom9                 bigcom9 0.000000000
bigcom10               bigcom10 0.000000000
bigcom11               bigcom11 0.000000000
bigcom12               bigcom12 0.000000000
bigcom14               bigcom14 0.000000000
bigcom15               bigcom15 0.000000000
bigcom16               bigcom16 0.000000000
bigcom17               bigcom17 0.000000000
bigcom21               bigcom21 0.000000000
bigcom22               bigcom22 0.000000000
bigcom23               bigcom23 0.000000000
bigcom24               bigcom24 0.000000000
bigcom26               bigcom26 0.000000000
bigcom27               bigcom27 0.000000000
bigcom29               bigcom29 0.000000000
bigcom31               bigcom31 0.000000000
bigcom35               bigcom35 0.000000000
bigcom36               bigcom36 0.000000000
bigcom39               bigcom39 0.000000000
bigcom40               bigcom40 0.000000000
bigcom43               bigcom43 0.000000000
bigcom48               bigcom48 0.000000000
bigcom49               bigcom49 0.000000000
bigcom50               bigcom50 0.000000000
bigcom52               bigcom52 0.000000000
bigcom54               bigcom54 0.000000000
bigcom56               bigcom56 0.000000000
bigcom58               bigcom58 0.000000000
bigcom62               bigcom62 0.000000000
bigcom63               bigcom63 0.000000000
bigcom64               bigcom64 0.000000000
bigcom65               bigcom65 0.000000000
bigcom66               bigcom66 0.000000000
bigcom68               bigcom68 0.000000000
bigcom69               bigcom69 0.000000000
bigcom70               bigcom70 0.000000000
bigcom71               bigcom71 0.000000000
bigcom72               bigcom72 0.000000000
bigcom77               bigcom77 0.000000000
bigcom79               bigcom79 0.000000000
bigcom80               bigcom80 0.000000000
bigcom82               bigcom82 0.000000000
bigcom83               bigcom83 0.000000000
bigcom86               bigcom86 0.000000000
bigcom88               bigcom88 0.000000000
bigcom90               bigcom90 0.000000000
bigcom92               bigcom92 0.000000000
bigcom94               bigcom94 0.000000000
bigcom96               bigcom96 0.000000000
bigcom98               bigcom98 0.000000000
bigcom99               bigcom99 0.000000000
bigcom100             bigcom100 0.000000000
bigcom102             bigcom102 0.000000000
bigcom103             bigcom103 0.000000000
bigcom104             bigcom104 0.000000000
bigcom107             bigcom107 0.000000000
bigcom108             bigcom108 0.000000000
bigcom109             bigcom109 0.000000000
bigcom110             bigcom110 0.000000000
bigcom125             bigcom125 0.000000000
bigcom133             bigcom133 0.000000000
bigcom141             bigcom141 0.000000000
bigcom142             bigcom142 0.000000000
bigcom143             bigcom143 0.000000000
bigcom145             bigcom145 0.000000000
bigcom158             bigcom158 0.000000000
bigcom162             bigcom162 0.000000000
bigcom177             bigcom177 0.000000000
bigcom194             bigcom194 0.000000000
bigcom208             bigcom208 0.000000000
bigcom220             bigcom220 0.000000000
bigcom227             bigcom227 0.000000000
bigcom229             bigcom229 0.000000000
bigcom247             bigcom247 0.000000000
bigcom252             bigcom252 0.000000000
bigcom255             bigcom255 0.000000000
bigcom258             bigcom258 0.000000000
bigcom266             bigcom266 0.000000000
bigcom269             bigcom269 0.000000000
bigcom273             bigcom273 0.000000000
bigcom274             bigcom274 0.000000000
bigcom276             bigcom276 0.000000000
bigcom284             bigcom284 0.000000000
bigcom290             bigcom290 0.000000000
bigcom292             bigcom292 0.000000000
bigcom294             bigcom294 0.000000000
bigcom295             bigcom295 0.000000000
bigcom296             bigcom296 0.000000000
bigcom297             bigcom297 0.000000000
bigcom302             bigcom302 0.000000000
bigcom307             bigcom307 0.000000000
bigcom311             bigcom311 0.000000000
bigcom313             bigcom313 0.000000000
bigcom318             bigcom318 0.000000000
bigcom326             bigcom326 0.000000000
bigcom332             bigcom332 0.000000000
bigcom340             bigcom340 0.000000000
bigcom341             bigcom341 0.000000000
bigcom345             bigcom345 0.000000000
bigcom347             bigcom347 0.000000000
bigcom360             bigcom360 0.000000000
bigcom365             bigcom365 0.000000000
bigcom366             bigcom366 0.000000000
bigcom370             bigcom370 0.000000000
bigcom387             bigcom387 0.000000000
bigcom390             bigcom390 0.000000000
bigcom398             bigcom398 0.000000000
bigcom408             bigcom408 0.000000000
bigcom417             bigcom417 0.000000000
bigcom419             bigcom419 0.000000000
bigcom424             bigcom424 0.000000000
bigcom441             bigcom441 0.000000000
bigcom445             bigcom445 0.000000000
bigcom468             bigcom468 0.000000000
membership_s1     membership_s1 0.000000000
membership_s3     membership_s3 0.000000000
membership_s5     membership_s5 0.000000000
membership_s6     membership_s6 0.000000000
membership_s7     membership_s7 0.000000000
membership_s9     membership_s9 0.000000000
membership_s11   membership_s11 0.000000000
membership_s13   membership_s13 0.000000000
membership_s17   membership_s17 0.000000000
membership_s18   membership_s18 0.000000000
membership_s19   membership_s19 0.000000000
membership_s20   membership_s20 0.000000000
membership_s24   membership_s24 0.000000000
membership_s25   membership_s25 0.000000000
membership_s26   membership_s26 0.000000000
membership_s27   membership_s27 0.000000000
membership_s28   membership_s28 0.000000000
membership_s30   membership_s30 0.000000000
membership_s31   membership_s31 0.000000000
membership_s33   membership_s33 0.000000000
membership_s34   membership_s34 0.000000000
membership_s35   membership_s35 0.000000000
membership_s36   membership_s36 0.000000000
membership_s37   membership_s37 0.000000000
[1] "Dataset: low_C Model RF, run: 9 of 10 2015-06-08 11:15:18"
     |      Out-of-bag   |
Tree |      MSE  %Var(y) |
   1 |  0.05102   198.87 |
   2 |  0.04955   193.13 |
   3 |   0.0479   186.69 |
   4 |  0.04451   173.51 |
   5 |  0.04126   160.84 |
   6 |   0.0406   158.25 |
   7 |  0.03986   155.37 |
   8 |  0.03788   147.66 |
   9 |  0.03706   144.45 |
  10 |  0.03711   144.65 |
  11 |  0.03574   139.32 |
  12 |    0.035   136.44 |
  13 |  0.03441   134.13 |
  14 |  0.03352   130.65 |
  15 |  0.03304   128.80 |
  16 |  0.03276   127.69 |
  17 |  0.03242   126.38 |
  18 |  0.03228   125.82 |
  19 |  0.03192   124.43 |
  20 |  0.03143   122.52 |
  21 |  0.03123   121.73 |
  22 |  0.03105   121.02 |
  23 |  0.03102   120.92 |
  24 |  0.03085   120.26 |
  25 |  0.03073   119.77 |
  26 |   0.0305   118.88 |
  27 |  0.03041   118.52 |
  28 |  0.03026   117.97 |
  29 |   0.0301   117.31 |
  30 |     0.03   116.92 |
  31 |  0.02983   116.27 |
  32 |  0.02978   116.06 |
  33 |   0.0298   116.14 |
  34 |  0.02972   115.85 |
  35 |  0.02969   115.74 |
  36 |  0.02967   115.65 |
  37 |  0.02967   115.66 |
  38 |  0.02959   115.35 |
  39 |  0.02946   114.84 |
  40 |  0.02941   114.64 |
  41 |  0.02934   114.36 |
  42 |  0.02926   114.05 |
  43 |  0.02921   113.84 |
  44 |  0.02912   113.51 |
  45 |  0.02907   113.31 |
  46 |  0.02904   113.18 |
  47 |  0.02904   113.18 |
  48 |  0.02905   113.22 |
  49 |  0.02899   113.01 |
  50 |  0.02898   112.95 |
  51 |   0.0289   112.65 |
  52 |  0.02889   112.63 |
  53 |  0.02888   112.55 |
  54 |  0.02885   112.44 |
  55 |  0.02882   112.35 |
  56 |  0.02879   112.21 |
  57 |  0.02874   112.03 |
  58 |   0.0287   111.88 |
  59 |  0.02869   111.82 |
  60 |  0.02867   111.75 |
  61 |  0.02867   111.73 |
  62 |   0.0286   111.46 |
  63 |  0.02855   111.28 |
  64 |  0.02853   111.19 |
  65 |  0.02851   111.11 |
  66 |  0.02852   111.18 |
  67 |  0.02853   111.20 |
  68 |  0.02842   110.80 |
  69 |  0.02841   110.75 |
  70 |   0.0284   110.70 |
  71 |  0.02841   110.72 |
  72 |  0.02838   110.63 |
  73 |  0.02838   110.64 |
  74 |  0.02838   110.61 |
  75 |  0.02838   110.62 |
  76 |  0.02838   110.61 |
  77 |  0.02838   110.63 |
  78 |  0.02832   110.39 |
  79 |  0.02833   110.44 |
  80 |  0.02835   110.49 |
  81 |  0.02835   110.49 |
  82 |  0.02832   110.40 |
  83 |  0.02831   110.33 |
  84 |   0.0283   110.31 |
  85 |  0.02829   110.28 |
  86 |  0.02828   110.25 |
  87 |  0.02825   110.13 |
  88 |  0.02826   110.15 |
  89 |  0.02825   110.11 |
  90 |  0.02825   110.12 |
  91 |  0.02825   110.12 |
  92 |  0.02824   110.06 |
  93 |  0.02823   110.05 |
  94 |   0.0282   109.92 |
  95 |  0.02821   109.97 |
  96 |  0.02821   109.98 |
  97 |   0.0282   109.94 |
  98 |  0.02821   109.95 |
  99 |   0.0282   109.93 |
 100 |  0.02816   109.78 |
[1] "Random Forest variable coefficients"
                      %IncMSE IncNodePurity
graph5           2.367001e-04  3.305891e-01
graph6           3.238042e-03  8.322290e-01
graph7           6.724921e-05  6.835772e-02
graph8          -4.401408e-06  8.852498e-03
graph9           5.529844e-03  1.026545e+00
graph10          6.922326e-03  1.503971e+00
graph11          6.319978e-03  8.646189e-01
graph12          5.280748e-03  9.730576e-01
graph13          3.064984e-03  1.310286e+00
graph14          5.959612e-03  1.094602e+00
graph15          3.740214e-03  1.107655e+00
graph16          8.223510e-03  1.731549e+00
graph17          3.647475e-03  8.379167e-01
graph18          1.815779e-04  2.423601e-01
graph19          5.016660e-03  1.073914e+00
graph20          6.801485e-04  2.623143e-01
graph21          1.381296e-03  6.671191e-01
graph22          6.988333e-05  8.274952e-02
graph23          1.927561e-03  8.360326e-01
graph24          1.071432e-04  1.328471e-01
graph25          3.351899e-04  2.734817e-01
graph26          0.000000e+00  9.584347e-18
graph27          8.748468e-06  4.639569e-02
graph28          1.854055e-05  9.963624e-03
graph29          0.000000e+00  2.081668e-19
orbit0           5.299067e-04  1.256675e-01
orbit1           4.575891e-03  1.045775e+00
orbit2           8.096311e-04  2.558005e-01
orbit3          -1.302693e-05  8.773718e-02
orbit4           4.834876e-03  1.275267e+00
orbit5           1.267926e-02  9.675228e-01
orbit6           4.708299e-03  8.555252e-01
orbit7           4.910447e-04  1.466854e-01
orbit8           1.952422e-04  6.048343e-01
orbit9           2.543781e-03  7.385287e-01
orbit10          2.371027e-04  2.064863e-01
orbit11          3.616646e-05  7.873828e-02
orbit12          3.715201e-05  5.761964e-02
orbit13          3.717898e-06  4.635617e-02
orbit14          0.000000e+00  1.040834e-19
orbit15          6.036254e-03  1.018122e+00
orbit16          8.422692e-03  1.244216e+00
orbit17          9.537040e-03  1.246742e+00
orbit18          4.818298e-03  1.741741e+00
orbit19          4.944460e-03  8.427872e-01
orbit20          9.692740e-03  1.237117e+00
orbit21          5.950751e-03  9.425227e-01
orbit22          4.651686e-03  1.271250e+00
orbit23          4.326560e-04  2.379257e-01
orbit24          8.714351e-03  1.257482e+00
orbit25          3.407126e-04  3.066854e-01
orbit26          1.625475e-03  4.142702e-01
orbit27          5.274603e-03  1.580745e+00
orbit28          6.113300e-03  8.873574e-01
orbit29          3.655337e-04  2.510722e-01
orbit30          1.723346e-04  4.129843e-01
orbit31          3.374857e-03  9.707454e-01
orbit32          2.891021e-04  2.125323e-01
orbit33          1.816876e-04  1.109253e-01
orbit34          3.371872e-03  9.247161e-01
orbit35          1.060423e-02  1.671174e+00
orbit36          2.319583e-03  1.221075e+00
orbit37          1.760613e-03  4.196410e-01
orbit38          7.519309e-04  4.867023e-01
orbit39          2.569342e-03  9.827457e-01
orbit40          7.478446e-05  1.893365e-01
orbit41          7.264107e-05  3.872858e-02
orbit42         -4.385965e-06  9.000000e-03
orbit43          1.276485e-04  1.751321e-01
orbit44          0.000000e+00  3.209238e-19
orbit45          4.137319e-03  1.462462e+00
orbit46         -4.407228e-06  7.144429e-02
orbit47          1.046086e-04  1.875118e-01
orbit48          7.569204e-06  1.377242e-02
orbit49          5.124448e-04  3.077396e-01
orbit50          1.394981e-04  1.350461e-01
orbit51          4.886995e-04  4.472728e-01
orbit52          4.470074e-04  3.029618e-01
orbit53          1.334879e-04  1.133142e-01
orbit54          4.213551e-06  1.678816e-02
orbit55          0.000000e+00  8.673617e-21
orbit56          2.667832e-03  1.194007e+00
orbit57          7.596674e-05  1.617094e-01
orbit58          0.000000e+00  1.908196e-19
orbit59          4.160869e-04  2.509692e-01
orbit60          1.363616e-05  3.322191e-02
orbit61         -5.755350e-06  1.760803e-01
orbit62          2.294069e-04  3.963981e-01
orbit63          6.178408e-05  8.573155e-02
orbit64          2.539613e-05  2.259609e-02
orbit65          2.605603e-05  2.897174e-02
orbit66          2.288575e-07  1.493412e-02
orbit67          0.000000e+00  2.081668e-19
orbit68          3.455820e-05  2.623846e-02
orbit69          0.000000e+00  0.000000e+00
orbit70          0.000000e+00  4.770490e-19
orbit71         -1.068868e-05  2.064349e-02
orbit72          0.000000e+00  0.000000e+00
AP              -2.643791e-05  3.049161e-01
bet              1.750826e-02  4.838815e+00
ecc              4.438903e-04  2.128938e-01
eccrad           4.362569e-04  2.336317e-01
close            3.294818e-03  1.058941e+00
constraint       3.123047e-03  4.905523e-01
coreness         3.344511e-04  2.819936e-01
knn              5.551795e-03  1.183636e+00
hubscore         6.142805e-03  1.129127e+00
pagerank         1.016553e-02  3.242929e+00
trans           -8.529368e-06  1.351200e-01
first            1.943938e-04  1.200275e-01
second           4.999826e-03  7.458940e-01
third            7.354740e-03  1.007409e+00
fourth           5.742854e-03  2.673233e+00
fifth            2.688104e-03  1.533738e+00
sixth            3.543302e-03  1.092680e+00
selfinter       -6.460016e-06  1.666609e-01
V1               3.315295e-03  2.226803e+00
V2               5.222048e-03  4.539661e+00
evcent           4.866996e-03  1.255736e+00
upto_second      2.823153e-03  7.993443e-01
upto_third       6.292782e-03  9.500787e-01
upto_fourth      6.595393e-03  9.435387e-01
upto_fifth       4.751289e-03  1.029698e+00
upto_sixth       5.797573e-03  1.325026e+00
ratio1           6.404951e-03  1.484849e+00
ratio2           9.900486e-03  3.325821e+00
ratio3           6.687608e-03  2.321734e+00
ratio4           6.648454e-03  1.678891e+00
ratio5           5.661178e-03  3.299485e+00
ratio6           9.838396e-03  1.872694e+00
walktrap_vertex  9.527283e-04  1.048046e+00
bigcom1          2.349628e-04  3.055892e-01
bigcom2          3.676513e-04  4.404008e-01
bigcom3          2.578850e-04  3.149873e-01
bigcom4          2.202338e-05  1.105420e-01
bigcom5          0.000000e+00  2.428613e-19
bigcom6          0.000000e+00  5.204170e-20
bigcom8         -4.071660e-06  1.486753e-02
bigcom9          1.758174e-04  2.846446e-01
bigcom10         0.000000e+00  2.862294e-19
bigcom11         0.000000e+00  6.938894e-20
bigcom12         0.000000e+00  5.204170e-19
bigcom13        -4.781975e-05  4.391002e-01
bigcom14         0.000000e+00  2.168404e-19
bigcom15         0.000000e+00  0.000000e+00
bigcom16         0.000000e+00  0.000000e+00
bigcom17         0.000000e+00  2.775558e-19
bigcom18         1.022445e-04  4.721265e-01
bigcom21         0.000000e+00  2.775558e-19
bigcom22         0.000000e+00  0.000000e+00
bigcom23         0.000000e+00  1.214306e-19
bigcom24         0.000000e+00  3.556183e-19
bigcom25         5.632187e-05  5.897648e-01
bigcom26         0.000000e+00  0.000000e+00
bigcom27         0.000000e+00  1.387779e-19
bigcom29         0.000000e+00  0.000000e+00
bigcom31         0.000000e+00  2.602085e-19
bigcom33         3.477851e-04  8.090264e-01
bigcom34         5.346268e-05  2.351986e-01
bigcom35         0.000000e+00  0.000000e+00
bigcom36        -3.912983e-05  4.369587e-01
bigcom39         0.000000e+00  8.333333e-03
bigcom40         0.000000e+00  3.469447e-19
bigcom43         1.033339e-04  3.398346e-01
bigcom46        -1.164104e-05  3.396636e-01
bigcom48         0.000000e+00  5.811324e-19
bigcom49         0.000000e+00  6.938894e-20
bigcom50        -2.389566e-06  4.406729e-01
bigcom52         0.000000e+00  1.387779e-19
bigcom54         0.000000e+00  7.806256e-20
bigcom56         0.000000e+00  0.000000e+00
bigcom57         1.160493e-04  2.479409e-01
bigcom58        -2.019700e-05  4.641590e-01
bigcom62         0.000000e+00  1.734723e-19
bigcom63         0.000000e+00  1.040834e-19
bigcom64         0.000000e+00  0.000000e+00
bigcom65         0.000000e+00  6.938894e-20
bigcom66         0.000000e+00  0.000000e+00
bigcom68        -7.365756e-05  3.332265e-01
bigcom69         0.000000e+00  2.775558e-19
bigcom70         0.000000e+00  1.734723e-19
bigcom71         0.000000e+00  1.734723e-20
bigcom72         0.000000e+00  0.000000e+00
bigcom77         0.000000e+00  1.387779e-19
bigcom79         0.000000e+00  8.673617e-21
bigcom80         0.000000e+00  1.734723e-20
bigcom82         0.000000e+00  2.775558e-19
bigcom83         0.000000e+00  0.000000e+00
bigcom86         0.000000e+00  0.000000e+00
bigcom87        -7.640159e-05  5.577951e-01
bigcom88         0.000000e+00  1.821460e-19
bigcom90         0.000000e+00  4.163336e-19
bigcom92         0.000000e+00  2.428613e-19
bigcom94        -3.766102e-05  2.116666e-01
bigcom96         0.000000e+00  1.214306e-19
bigcom98         0.000000e+00  1.821460e-19
bigcom99         3.436222e-05  4.684475e-01
bigcom100        0.000000e+00  0.000000e+00
bigcom102        0.000000e+00  8.673617e-21
bigcom103        0.000000e+00  6.938894e-20
bigcom104        0.000000e+00  5.204170e-20
bigcom107        0.000000e+00  0.000000e+00
bigcom108        0.000000e+00  4.336809e-20
bigcom109        0.000000e+00  8.673617e-21
bigcom110        0.000000e+00  1.387779e-19
bigcom125        0.000000e+00  1.387779e-19
bigcom133        0.000000e+00  1.428571e-02
bigcom141        0.000000e+00  0.000000e+00
bigcom142        0.000000e+00  6.938894e-20
bigcom143        0.000000e+00  0.000000e+00
bigcom145        0.000000e+00  0.000000e+00
bigcom158        0.000000e+00  9.142857e-03
bigcom162        0.000000e+00  0.000000e+00
bigcom177        0.000000e+00  0.000000e+00
bigcom194        0.000000e+00  1.387779e-19
bigcom208        0.000000e+00  1.387779e-19
bigcom220        0.000000e+00  0.000000e+00
bigcom227        0.000000e+00  0.000000e+00
bigcom229        0.000000e+00  2.081668e-19
bigcom247        0.000000e+00  1.040834e-19
bigcom252        0.000000e+00  1.040834e-19
bigcom255        0.000000e+00  1.387779e-19
bigcom258        0.000000e+00  0.000000e+00
bigcom266        0.000000e+00  0.000000e+00
bigcom269        0.000000e+00  0.000000e+00
bigcom273        0.000000e+00  3.469447e-20
bigcom274        0.000000e+00  1.387779e-19
bigcom276        0.000000e+00  1.387779e-19
bigcom284        0.000000e+00  1.734723e-20
bigcom290        0.000000e+00  2.081668e-19
bigcom292        0.000000e+00  0.000000e+00
bigcom294        0.000000e+00  0.000000e+00
bigcom295        0.000000e+00  0.000000e+00
bigcom296        0.000000e+00  0.000000e+00
bigcom297        0.000000e+00  0.000000e+00
bigcom302        0.000000e+00  8.673617e-21
bigcom303       -4.219009e-06  1.377548e-01
bigcom307       -6.577898e-06  4.261469e-01
bigcom311        0.000000e+00  0.000000e+00
bigcom313        0.000000e+00  3.469447e-20
bigcom318        1.761737e-05  2.192552e-01
bigcom326        0.000000e+00  0.000000e+00
bigcom332        0.000000e+00  0.000000e+00
bigcom340        0.000000e+00  1.387779e-19
bigcom341        0.000000e+00  2.255141e-19
bigcom345        0.000000e+00  0.000000e+00
bigcom347        0.000000e+00  0.000000e+00
bigcom360        0.000000e+00  0.000000e+00
bigcom365        0.000000e+00  0.000000e+00
bigcom366        0.000000e+00  2.775558e-19
bigcom370        0.000000e+00  0.000000e+00
bigcom387        0.000000e+00  0.000000e+00
bigcom390       -5.098584e-05  4.638868e-01
bigcom398        0.000000e+00  0.000000e+00
bigcom408        0.000000e+00  0.000000e+00
bigcom417        0.000000e+00  0.000000e+00
bigcom419       -6.461605e-05  3.180666e-01
bigcom424        0.000000e+00  8.673617e-21
bigcom441        0.000000e+00  0.000000e+00
bigcom445        0.000000e+00  1.387779e-19
bigcom468        0.000000e+00  0.000000e+00
spin_vertex      1.102287e-03  1.581692e+00
membership_s1    0.000000e+00  0.000000e+00
membership_s3    3.531092e-05  1.873289e-01
membership_s4    1.259715e-04  5.768170e-01
membership_s5    0.000000e+00  6.938894e-20
membership_s6    0.000000e+00  3.209238e-19
membership_s7    2.790701e-06  6.743034e-02
membership_s8    2.022377e-06  3.722613e-01
membership_s9   -6.990259e-05  2.229466e-01
membership_s10  -1.624785e-06  1.139689e-01
membership_s11   0.000000e+00  3.989864e-19
membership_s12   3.758454e-04  9.633257e-01
membership_s13  -2.790198e-06  8.915630e-02
membership_s14  -1.212252e-05  3.726764e-01
membership_s16  -6.680165e-05  6.286364e-01
membership_s17   4.896791e-06  1.684280e-02
membership_s18   0.000000e+00  3.989864e-19
membership_s19  -3.100221e-06  5.745300e-02
membership_s20   7.292599e-05  1.494593e-01
membership_s21  -8.350837e-05  4.047774e-01
membership_s22  -3.575238e-05  3.319398e-01
membership_s23   1.925168e-04  4.345170e-01
membership_s24   1.160709e-05  4.682503e-02
membership_s25   0.000000e+00  0.000000e+00
membership_s26  -2.943192e-05  2.119658e-01
membership_s27   0.000000e+00  0.000000e+00
membership_s28   0.000000e+00  0.000000e+00
membership_s30   0.000000e+00  0.000000e+00
membership_s31  -3.124000e-05  6.378562e-02
membership_s32   1.731263e-05  1.396050e-01
membership_s33   1.058717e-05  2.361408e-01
membership_s34   0.000000e+00  1.387779e-19
membership_s35   0.000000e+00  1.387779e-19
membership_s36   0.000000e+00  6.938894e-20
membership_s37   2.434857e-05  1.164510e-01
membership_s38   2.446964e-04  2.467858e-01
adhesion         7.939515e-03  1.622899e+00
cohesion         7.881269e-03  2.150496e+00
inner            1.766937e-03  2.900600e+00
outer            2.735042e-03  3.489206e+00
ioratio          4.390183e-03  1.965896e+00
comsize          2.157503e-03  3.335430e+00
[1] "Dataset: low_C Model GLM, run: 9 of 10 2015-06-08 11:19:36"
[1] "glmnet variable coefficients"
                         [,1]          [,2]
(Intercept)     -3.609607e+00 -6.779511e+00
graph0           7.951350e-39  2.242254e-02
graph1           1.070580e-41 -9.664294e-05
graph2           1.980875e-39 -1.193700e-02
graph3           1.184897e-42  2.723066e-06
graph4          -2.800390e-44  1.134362e-06
graph5          -8.061376e-41 -1.031309e-03
graph6          -3.446432e-42  7.886933e-05
graph7          -7.661701e-41 -2.431126e-04
graph8           8.038805e-40  6.635082e-02
graph9           1.174240e-44 -3.922416e-08
graph10          2.787076e-45  5.400863e-08
graph11         -8.712646e-46  1.395472e-08
graph12         -4.575467e-44  1.338741e-06
graph13          6.845080e-43 -7.263875e-06
graph14         -5.593687e-44 -4.496226e-07
graph15          1.105547e-41  9.866541e-05
graph16         -1.508532e-43 -1.354462e-06
graph17         -4.188789e-43 -4.884338e-06
graph18         -7.207914e-42 -4.404478e-04
graph19         -2.824637e-42 -2.127915e-05
graph20         -2.859279e-42 -2.541071e-06
graph21         -1.211772e-41  1.509909e-04
graph22         -1.762131e-42 -4.894307e-06
graph23         -1.349088e-41 -1.305351e-04
graph24         -2.077581e-41 -1.307516e-04
graph25         -5.127129e-41  3.366930e-04
graph26         -3.657241e-41 -1.870173e-04
graph27         -1.557583e-40  1.679966e-03
graph28         -1.980297e-40 -2.020286e-03
graph29         -1.776641e-38 -4.368775e-01
orbit0           7.951350e-39  2.231143e-02
orbit1           8.956685e-42 -1.038109e-04
orbit2           3.618848e-39  7.057101e-03
orbit3           1.980875e-39 -1.169674e-02
orbit4           1.208944e-42  3.195613e-06
orbit5           1.364920e-41  7.011711e-06
orbit6          -2.818478e-44  1.116346e-06
orbit7           3.562567e-39  4.885600e-03
orbit8          -8.061376e-41 -1.030581e-03
orbit9          -8.877527e-42  3.275153e-05
orbit10          1.360024e-41  4.483469e-04
orbit11          5.676714e-39  7.508874e-03
orbit12         -7.789559e-41 -2.395486e-04
orbit13          1.765649e-39 -2.801235e-02
orbit14          8.038805e-40  6.649563e-02
orbit15          1.162644e-44  2.403375e-08
orbit16          8.617840e-43 -2.451884e-06
orbit17          6.720925e-45 -2.749478e-06
orbit18          4.250593e-44 -3.774017e-08
orbit19          1.645421e-45  8.284290e-08
orbit20          9.415244e-44 -5.078700e-08
orbit21          1.371042e-41  5.378696e-05
orbit22         -8.712776e-46  1.386090e-08
orbit23          6.490857e-39  1.185043e-02
orbit24         -5.588963e-44  1.987767e-06
orbit25         -5.399462e-44 -5.168269e-06
orbit26          2.438436e-41 -1.878540e-04
orbit27          8.190385e-43 -3.281586e-05
orbit28          6.182475e-42 -1.479573e-05
orbit29          1.223727e-42  2.295603e-05
orbit30          2.651347e-41  3.119618e-05
orbit31         -7.194952e-44 -6.036255e-07
orbit32          7.569339e-44  1.424044e-06
orbit33          1.276292e-38  1.106179e-01
orbit34          1.105547e-41  1.023321e-04
orbit35         -2.553003e-43 -5.256116e-06
orbit36         -1.930053e-42  9.428115e-06
orbit37         -2.904299e-43  2.966451e-06
orbit38         -1.870259e-41 -4.876435e-05
orbit39         -9.543483e-43 -1.738276e-05
orbit40         -3.716506e-43  1.027601e-06
orbit41          9.476167e-42 -5.457788e-04
orbit42          2.566923e-39  6.104075e-02
orbit43         -7.196300e-42 -4.431581e-04
orbit44         -2.664109e-38 -9.205099e-01
orbit45         -3.658664e-42 -8.014036e-06
orbit46         -5.486195e-42 -8.624188e-05
orbit47         -3.754874e-41 -8.593326e-05
orbit48         -1.505771e-41 -1.125485e-03
orbit49         -2.873130e-42 -1.669870e-06
orbit50         -2.105608e-40 -6.172118e-03
orbit51         -2.025672e-41  8.032868e-05
orbit52          1.142677e-41  1.117557e-03
orbit53         -1.341653e-40 -1.415232e-03
orbit54         -1.762061e-42 -4.840761e-06
orbit55         -1.904370e-38 -5.411583e-01
orbit56         -1.471076e-41 -1.589286e-04
orbit57          2.978042e-41  1.872417e-03
orbit58         -2.656788e-39 -3.705736e-01
orbit59         -2.338689e-41 -1.748814e-04
orbit60         -7.803976e-41  1.491495e-03
orbit61          4.658959e-38  6.966612e-01
orbit62         -5.593205e-41  7.509712e-04
orbit63         -4.034435e-40 -7.372150e-03
orbit64         -1.504984e-40  6.090490e-04
orbit65         -4.727459e-41 -3.163818e-04
orbit66         -6.542981e-41  1.296388e-03
orbit67          1.418851e-38  6.906266e-02
orbit68         -1.552536e-40  1.684592e-03
orbit69         -1.064895e-38 -1.253351e-01
orbit70         -2.050513e-40 -2.160649e-03
orbit71          1.040118e-38  2.860351e-01
orbit72         -1.776641e-38 -4.377335e-01
AP               2.855399e-38  1.666941e-01
bet              2.151895e-42  3.489861e-06
ecc             -2.533397e-39  3.813001e-02
eccrad          -1.773378e-38  2.663386e-01
close            2.767414e-37  1.178324e+00
constraint      -3.038980e-38 -1.659064e-01
coreness         6.435485e-39 -8.274594e-03
knn             -5.685180e-41 -3.568923e-05
hubscore        -1.588740e-37 -8.522537e-01
pagerank        -5.214805e-38 -7.630567e-01
trans           -1.173277e-38 -3.351072e-01
first            7.951350e-39  2.226563e-02
second           1.727609e-41 -1.105161e-04
third            6.186442e-42  2.249354e-05
fourth           3.087644e-42  1.275946e-05
fifth           -2.932413e-42 -1.110886e-05
sixth           -4.894369e-42 -1.534301e-05
selfinter        3.740924e-39 -2.069485e-02
V1              -4.228864e-38  8.438453e-01
V2               1.699529e-39 -2.395568e-01
evcent          -1.596854e-37 -9.674830e-01
upto_second      1.823929e-41 -1.061361e-04
upto_third       5.286552e-42  1.730293e-05
upto_fourth      2.321713e-42  8.771300e-06
upto_fifth       3.782012e-42  1.415582e-05
upto_sixth       6.024122e-42  3.885382e-05
ratio1          -5.371387e-41  5.112586e-05
ratio2           5.855574e-41  1.287753e-03
ratio3          -6.555966e-40  1.268042e-03
ratio4          -9.907692e-40 -9.811640e-04
ratio5          -2.234274e-39 -1.990611e-02
ratio6          -5.658642e-42 -7.419351e-06
walktrap_vertex -7.819079e-39 -9.369695e-02
bigcom1         -1.040374e-38 -1.309538e-02
bigcom2          8.540275e-39  7.661358e-02
bigcom3         -2.887679e-39  3.282007e-02
bigcom4         -7.060004e-39 -1.242936e-01
bigcom5         -2.666240e-38 -6.798825e-01
bigcom6         -2.674798e-38 -4.701088e-01
bigcom8         -1.611166e-38 -1.631223e-01
bigcom9          6.885308e-40  2.589813e-01
bigcom10        -2.690776e-38 -4.392023e-01
bigcom11        -2.664535e-38 -6.332715e-01
bigcom12        -2.674369e-38 -3.879006e-01
bigcom13         2.975777e-38  1.488689e-01
bigcom14        -2.664961e-38 -5.558230e-01
bigcom15        -2.664109e-38 -6.624866e-01
bigcom16        -2.665814e-38 -6.317984e-01
bigcom17        -2.667093e-38 -5.701886e-01
bigcom18         3.814527e-38  4.579397e-01
bigcom21        -2.664109e-38 -5.024367e-01
bigcom22        -2.662832e-38 -5.298328e-01
bigcom23        -2.682547e-38 -4.505152e-01
bigcom24        -2.665387e-38 -7.358094e-01
bigcom25         6.285226e-38  5.738154e-01
bigcom26        -2.664961e-38 -4.245467e-01
bigcom27        -2.665387e-38 -6.733014e-01
bigcom29        -2.668374e-38 -5.528990e-01
bigcom31        -2.669229e-38 -6.523447e-01
bigcom33         3.089143e-38  3.120441e-01
bigcom34        -1.173127e-39 -9.123267e-02
bigcom35        -2.664109e-38 -4.035591e-01
bigcom36         2.260541e-37  1.758588e+00
bigcom39        -2.666240e-38 -6.761168e-01
bigcom40        -2.664535e-38 -4.709262e-01
bigcom43        -7.200232e-40  2.233555e-01
bigcom46         1.178163e-37  1.007911e+00
bigcom48        -2.675227e-38 -4.364487e-01
bigcom49        -2.663258e-38 -3.295422e-01
bigcom50         1.755448e-37  1.288626e+00
bigcom52        -2.664109e-38 -5.493817e-01
bigcom54        -2.663683e-38 -6.094808e-01
bigcom56        -2.675227e-38 -4.263902e-01
bigcom57        -8.048807e-39  2.870805e-02
bigcom58         2.260541e-37  1.529971e+00
bigcom62        -2.668374e-38 -6.124718e-01
bigcom63        -2.669657e-38 -3.443166e-01
bigcom64        -2.662832e-38 -5.960848e-01
bigcom65        -2.668374e-38 -5.777193e-01
bigcom66        -2.664535e-38 -2.769980e-01
bigcom68         1.178163e-37  7.098320e-01
bigcom69        -2.663258e-38 -3.371141e-01
bigcom70        -2.666240e-38 -4.529973e-01
bigcom71        -2.663258e-38 -3.762279e-01
bigcom72        -2.662407e-38 -2.771941e-01
bigcom77        -2.662407e-38 -5.449527e-01
bigcom79        -2.664535e-38 -5.378579e-01
bigcom80        -2.669657e-38 -4.386630e-01
bigcom82        -2.665387e-38 -4.625519e-01
bigcom83        -2.667947e-38 -5.149771e-01
bigcom86        -2.663683e-38 -4.539441e-01
bigcom87         1.755448e-37  1.223578e+00
bigcom88        -2.681684e-38 -5.743033e-01
bigcom90        -2.664109e-38 -7.203176e-01
bigcom92        -2.663258e-38 -6.667302e-01
bigcom94         9.977453e-38  6.686445e-01
bigcom96        -2.662832e-38 -5.774001e-01
bigcom98        -2.664535e-38 -6.705001e-01
bigcom99         6.532655e-38  6.477610e-01
bigcom100       -2.662407e-38 -3.641349e-01
bigcom102       -2.663683e-38 -4.117491e-01
bigcom103       -2.663258e-38 -3.152799e-01
bigcom104       -2.663258e-38 -6.018355e-01
bigcom107       -2.663258e-38 -4.162734e-01
bigcom108       -2.662832e-38 -3.804893e-01
bigcom109       -2.667947e-38 -6.003976e-01
bigcom110       -2.665387e-38 -6.261163e-01
bigcom125       -2.663258e-38 -4.985458e-01
bigcom133       -2.664961e-38 -4.036763e-01
bigcom141       -2.662407e-38 -2.089155e-01
bigcom142       -2.662832e-38 -6.012661e-01
bigcom143       -2.664109e-38 -4.970875e-01
bigcom145       -2.663258e-38 -4.444028e-01
bigcom158       -2.664535e-38 -3.087416e-01
bigcom162       -2.662832e-38 -5.422499e-01
bigcom177       -2.667093e-38 -6.886468e-01
bigcom194       -2.663258e-38 -3.673196e-01
bigcom208       -2.664109e-38 -4.997573e-01
bigcom220       -2.664535e-38 -5.796337e-01
bigcom227       -2.664109e-38 -3.509288e-01
bigcom229       -2.664109e-38 -4.995349e-01
bigcom247       -2.665387e-38 -3.493318e-01
bigcom252       -2.664109e-38 -5.463473e-01
bigcom255       -2.664535e-38 -3.996055e-01
bigcom258       -2.664535e-38 -5.490973e-01
bigcom266       -2.664109e-38 -6.769327e-01
bigcom269       -2.663258e-38 -5.280194e-01
bigcom273       -2.663683e-38 -6.116521e-01
bigcom274       -2.663258e-38 -6.917949e-01
bigcom276       -2.663683e-38 -5.475038e-01
bigcom284       -2.663258e-38 -4.124674e-01
bigcom290       -2.666240e-38 -6.520919e-01
bigcom292       -2.664109e-38 -4.138708e-01
bigcom294       -2.666240e-38 -5.021469e-01
bigcom295       -2.666240e-38 -6.045419e-01
bigcom296       -2.662407e-38 -7.329130e-01
bigcom297       -2.663258e-38 -5.864455e-01
bigcom302       -2.665387e-38 -5.245401e-01
bigcom303        4.563654e-38  7.651662e-01
bigcom307        2.260541e-37  1.574572e+00
bigcom311       -2.663683e-38 -4.799399e-01
bigcom313       -2.663683e-38 -4.695803e-01
bigcom318        1.736565e-38  4.693407e-01
bigcom326       -2.663258e-38 -5.404243e-01
bigcom332       -2.663683e-38 -3.727614e-01
bigcom340       -2.663258e-38 -4.305829e-01
[truncated: 111,945 more chars]
