# Supplementary material for: Distinctive Behaviors of Druggable Proteins in Cellular Networks
Source: PLoS Comput Biol. 2015 Dec 23;11(12):e1004597. doi: 10.1371/journal.pcbi.1004597 (PMC4689399; doi:10.1371/journal.pcbi.1004597)
Supplement: S1 File — (ZIP) [file pcbi.1004597.s004.zip › S1_File/y2h_binary.ppi.csv.Target_results_low_CT.txt]

[[1]]
[1] "low_CT"

[1] "Dataset: low_CT Model GBM, run: 1 of 10 2015-06-08 10:15:28"
Iter   TrainDeviance   ValidDeviance   StepSize   Improve
     1        0.0704             nan     0.0100   -0.0000
     2        0.0684             nan     0.0100   -0.0001
     3        0.0662             nan     0.0100   -0.0000
     4        0.0643             nan     0.0100   -0.0000
     5        0.0629             nan     0.0100   -0.0000
     6        0.0621             nan     0.0100   -0.0000
     7        0.0613             nan     0.0100   -0.0000
     8        0.0600             nan     0.0100   -0.0001
     9        0.0592             nan     0.0100    0.0000
    10        0.0582             nan     0.0100   -0.0000
    20        0.0511             nan     0.0100   -0.0000
    40        0.0438             nan     0.0100   -0.0000
    60        0.0389             nan     0.0100   -0.0000
    80        0.0347             nan     0.0100   -0.0000
   100        0.0318             nan     0.0100   -0.0000
   120        0.0297             nan     0.0100   -0.0000
   140        0.0277             nan     0.0100   -0.0000
   160        0.0258             nan     0.0100   -0.0000
   180        0.0243             nan     0.0100    0.0000
   200        0.0231             nan     0.0100   -0.0000
   220        0.0220             nan     0.0100   -0.0000
   240        0.0207             nan     0.0100   -0.0000
   260        0.0199             nan     0.0100   -0.0000
   280        0.0190             nan     0.0100   -0.0000
   300        0.0183             nan     0.0100   -0.0000
   320        0.0176             nan     0.0100   -0.0000
   340        0.0169             nan     0.0100   -0.0000
   360        0.0162             nan     0.0100   -0.0000
   380        0.0156             nan     0.0100   -0.0000
   400        0.0152             nan     0.0100   -0.0000
   420        0.0146             nan     0.0100   -0.0000
   440        0.0141             nan     0.0100   -0.0000
   460        0.0137             nan     0.0100   -0.0000
   480        0.0133             nan     0.0100   -0.0000
   500        0.0129             nan     0.0100   -0.0000
   520        0.0125             nan     0.0100   -0.0000
   540        0.0122             nan     0.0100   -0.0000
   542        0.0122             nan     0.0100   -0.0000

[1] "GBM variable coefficients"
                            var     rel.inf
bet                         bet 7.353432133
inner                     inner 6.359971787
V2                           V2 3.653601394
pagerank               pagerank 3.648144417
comsize                 comsize 3.604530237
outer                     outer 3.123099229
ratio2                   ratio2 2.947363889
graph12                 graph12 2.623476114
bigcom87               bigcom87 2.360162896
bigcom68               bigcom68 2.334224545
fourth                   fourth 2.282160633
graph19                 graph19 2.068767513
graph13                 graph13 1.949711900
spin_vertex         spin_vertex 1.847985672
graph1                   graph1 1.813616086
adhesion               adhesion 1.724396127
V1                           V1 1.692540528
fifth                     fifth 1.579877523
orbit18                 orbit18 1.568446426
bigcom390             bigcom390 1.510252783
bigcom419             bigcom419 1.430263873
orbit21                 orbit21 1.307405856
ratio5                   ratio5 1.220653085
bigcom297             bigcom297 1.181800496
knn                         knn 1.130432672
graph4                   graph4 1.121065662
bigcom318             bigcom318 1.118568132
graph3                   graph3 1.112495920
constraint           constraint 1.108396525
graph16                 graph16 1.081991635
graph23                 graph23 1.070760466
ratio6                   ratio6 1.057597282
orbit16                 orbit16 1.048729785
ioratio                 ioratio 1.040945736
cohesion               cohesion 0.963389608
graph0                   graph0 0.922204828
orbit35                 orbit35 0.895941734
orbit20                 orbit20 0.895091524
graph10                 graph10 0.876439565
bigcom33               bigcom33 0.800376071
orbit27                 orbit27 0.791822510
ratio3                   ratio3 0.787505114
graph6                   graph6 0.756310321
hubscore               hubscore 0.703223974
graph15                 graph15 0.698032982
upto_sixth           upto_sixth 0.661812761
orbit5                   orbit5 0.659664201
membership_s23   membership_s23 0.645147546
graph14                 graph14 0.628869691
bigcom43               bigcom43 0.590327594
orbit38                 orbit38 0.531181368
close                     close 0.523281010
ratio4                   ratio4 0.523245043
upto_fourth         upto_fourth 0.519867755
walktrap_vertex walktrap_vertex 0.500717285
membership_s4     membership_s4 0.489235664
bigcom10               bigcom10 0.486973277
coreness               coreness 0.485567790
membership_s38   membership_s38 0.455226919
orbit19                 orbit19 0.447851061
orbit45                 orbit45 0.446658156
orbit28                 orbit28 0.438503535
membership_s9     membership_s9 0.431051427
graph9                   graph9 0.410269812
orbit36                 orbit36 0.399461393
orbit17                 orbit17 0.361074399
membership_s11   membership_s11 0.333191056
graph17                 graph17 0.332582736
upto_fifth           upto_fifth 0.323940640
orbit52                 orbit52 0.323823002
membership_s21   membership_s21 0.313325684
graph21                 graph21 0.295885637
bigcom25               bigcom25 0.283037731
membership_s3     membership_s3 0.275543698
orbit1                   orbit1 0.275313515
orbit4                   orbit4 0.271005388
ratio1                   ratio1 0.270725237
third                     third 0.261883698
orbit15                 orbit15 0.260352134
graph5                   graph5 0.257113011
membership_s16   membership_s16 0.238925570
orbit62                 orbit62 0.238430385
orbit31                 orbit31 0.218231018
orbit24                 orbit24 0.211968823
sixth                     sixth 0.207897761
orbit56                 orbit56 0.187723249
graph11                 graph11 0.181602658
orbit39                 orbit39 0.179734929
ecc                         ecc 0.172536163
AP                           AP 0.169900654
graph24                 graph24 0.152774975
upto_second         upto_second 0.152632526
upto_third           upto_third 0.149375600
evcent                   evcent 0.142743716
membership_s8     membership_s8 0.118585030
membership_s33   membership_s33 0.092089639
membership_s32   membership_s32 0.091274670
orbit9                   orbit9 0.087995376
graph20                 graph20 0.087977818
orbit50                 orbit50 0.082551371
selfinter             selfinter 0.082212654
orbit49                 orbit49 0.080241884
orbit2                   orbit2 0.062570523
bigcom57               bigcom57 0.061723926
second                   second 0.058763075
bigcom1                 bigcom1 0.055737720
orbit32                 orbit32 0.054926153
orbit37                 orbit37 0.052337899
membership_s12   membership_s12 0.045667767
orbit23                 orbit23 0.044992187
membership_s37   membership_s37 0.040875958
membership_s31   membership_s31 0.040867240
orbit51                 orbit51 0.040668809
graph18                 graph18 0.038724446
bigcom2                 bigcom2 0.033790665
membership_s20   membership_s20 0.027604448
graph7                   graph7 0.024470597
orbit26                 orbit26 0.020551335
graph2                   graph2 0.020127705
bigcom4                 bigcom4 0.015698687
orbit47                 orbit47 0.012565396
orbit46                 orbit46 0.011046877
orbit7                   orbit7 0.010701328
orbit6                   orbit6 0.006347411
graph22                 graph22 0.004443149
orbit40                 orbit40 0.003725651
orbit30                 orbit30 0.002746533
graph8                   graph8 0.000000000
graph25                 graph25 0.000000000
graph26                 graph26 0.000000000
graph27                 graph27 0.000000000
graph28                 graph28 0.000000000
graph29                 graph29 0.000000000
orbit0                   orbit0 0.000000000
orbit3                   orbit3 0.000000000
orbit8                   orbit8 0.000000000
orbit10                 orbit10 0.000000000
orbit11                 orbit11 0.000000000
orbit12                 orbit12 0.000000000
orbit13                 orbit13 0.000000000
orbit14                 orbit14 0.000000000
orbit22                 orbit22 0.000000000
orbit25                 orbit25 0.000000000
orbit29                 orbit29 0.000000000
orbit33                 orbit33 0.000000000
orbit34                 orbit34 0.000000000
orbit41                 orbit41 0.000000000
orbit42                 orbit42 0.000000000
orbit43                 orbit43 0.000000000
orbit44                 orbit44 0.000000000
orbit48                 orbit48 0.000000000
orbit53                 orbit53 0.000000000
orbit54                 orbit54 0.000000000
orbit55                 orbit55 0.000000000
orbit57                 orbit57 0.000000000
orbit58                 orbit58 0.000000000
orbit59                 orbit59 0.000000000
orbit60                 orbit60 0.000000000
orbit61                 orbit61 0.000000000
orbit63                 orbit63 0.000000000
orbit64                 orbit64 0.000000000
orbit65                 orbit65 0.000000000
orbit66                 orbit66 0.000000000
orbit67                 orbit67 0.000000000
orbit68                 orbit68 0.000000000
orbit69                 orbit69 0.000000000
orbit70                 orbit70 0.000000000
orbit71                 orbit71 0.000000000
orbit72                 orbit72 0.000000000
eccrad                   eccrad 0.000000000
trans                     trans 0.000000000
first                     first 0.000000000
bigcom3                 bigcom3 0.000000000
bigcom5                 bigcom5 0.000000000
bigcom6                 bigcom6 0.000000000
bigcom8                 bigcom8 0.000000000
bigcom9                 bigcom9 0.000000000
bigcom11               bigcom11 0.000000000
bigcom12               bigcom12 0.000000000
bigcom13               bigcom13 0.000000000
bigcom14               bigcom14 0.000000000
bigcom15               bigcom15 0.000000000
bigcom16               bigcom16 0.000000000
bigcom17               bigcom17 0.000000000
bigcom18               bigcom18 0.000000000
bigcom21               bigcom21 0.000000000
bigcom22               bigcom22 0.000000000
bigcom23               bigcom23 0.000000000
bigcom24               bigcom24 0.000000000
bigcom26               bigcom26 0.000000000
bigcom27               bigcom27 0.000000000
bigcom29               bigcom29 0.000000000
bigcom31               bigcom31 0.000000000
bigcom34               bigcom34 0.000000000
bigcom35               bigcom35 0.000000000
bigcom36               bigcom36 0.000000000
bigcom39               bigcom39 0.000000000
bigcom40               bigcom40 0.000000000
bigcom46               bigcom46 0.000000000
bigcom48               bigcom48 0.000000000
bigcom49               bigcom49 0.000000000
bigcom50               bigcom50 0.000000000
bigcom52               bigcom52 0.000000000
bigcom54               bigcom54 0.000000000
bigcom56               bigcom56 0.000000000
bigcom58               bigcom58 0.000000000
bigcom62               bigcom62 0.000000000
bigcom63               bigcom63 0.000000000
bigcom64               bigcom64 0.000000000
bigcom65               bigcom65 0.000000000
bigcom66               bigcom66 0.000000000
bigcom69               bigcom69 0.000000000
bigcom70               bigcom70 0.000000000
bigcom71               bigcom71 0.000000000
bigcom72               bigcom72 0.000000000
bigcom77               bigcom77 0.000000000
bigcom79               bigcom79 0.000000000
bigcom80               bigcom80 0.000000000
bigcom82               bigcom82 0.000000000
bigcom83               bigcom83 0.000000000
bigcom86               bigcom86 0.000000000
bigcom88               bigcom88 0.000000000
bigcom90               bigcom90 0.000000000
bigcom92               bigcom92 0.000000000
bigcom94               bigcom94 0.000000000
bigcom96               bigcom96 0.000000000
bigcom98               bigcom98 0.000000000
bigcom99               bigcom99 0.000000000
bigcom100             bigcom100 0.000000000
bigcom102             bigcom102 0.000000000
bigcom103             bigcom103 0.000000000
bigcom104             bigcom104 0.000000000
bigcom107             bigcom107 0.000000000
bigcom108             bigcom108 0.000000000
bigcom109             bigcom109 0.000000000
bigcom110             bigcom110 0.000000000
bigcom125             bigcom125 0.000000000
bigcom133             bigcom133 0.000000000
bigcom141             bigcom141 0.000000000
bigcom142             bigcom142 0.000000000
bigcom143             bigcom143 0.000000000
bigcom145             bigcom145 0.000000000
bigcom158             bigcom158 0.000000000
bigcom162             bigcom162 0.000000000
bigcom177             bigcom177 0.000000000
bigcom194             bigcom194 0.000000000
bigcom208             bigcom208 0.000000000
bigcom220             bigcom220 0.000000000
bigcom227             bigcom227 0.000000000
bigcom229             bigcom229 0.000000000
bigcom247             bigcom247 0.000000000
bigcom252             bigcom252 0.000000000
bigcom255             bigcom255 0.000000000
bigcom258             bigcom258 0.000000000
bigcom266             bigcom266 0.000000000
bigcom269             bigcom269 0.000000000
bigcom273             bigcom273 0.000000000
bigcom274             bigcom274 0.000000000
bigcom276             bigcom276 0.000000000
bigcom284             bigcom284 0.000000000
bigcom290             bigcom290 0.000000000
bigcom292             bigcom292 0.000000000
bigcom294             bigcom294 0.000000000
bigcom295             bigcom295 0.000000000
bigcom296             bigcom296 0.000000000
bigcom302             bigcom302 0.000000000
bigcom303             bigcom303 0.000000000
bigcom307             bigcom307 0.000000000
bigcom311             bigcom311 0.000000000
bigcom313             bigcom313 0.000000000
bigcom326             bigcom326 0.000000000
bigcom332             bigcom332 0.000000000
bigcom340             bigcom340 0.000000000
bigcom341             bigcom341 0.000000000
bigcom345             bigcom345 0.000000000
bigcom347             bigcom347 0.000000000
bigcom360             bigcom360 0.000000000
bigcom365             bigcom365 0.000000000
bigcom366             bigcom366 0.000000000
bigcom370             bigcom370 0.000000000
bigcom387             bigcom387 0.000000000
bigcom398             bigcom398 0.000000000
bigcom408             bigcom408 0.000000000
bigcom417             bigcom417 0.000000000
bigcom424             bigcom424 0.000000000
bigcom441             bigcom441 0.000000000
bigcom445             bigcom445 0.000000000
bigcom468             bigcom468 0.000000000
membership_s1     membership_s1 0.000000000
membership_s5     membership_s5 0.000000000
membership_s6     membership_s6 0.000000000
membership_s7     membership_s7 0.000000000
membership_s10   membership_s10 0.000000000
membership_s13   membership_s13 0.000000000
membership_s14   membership_s14 0.000000000
membership_s17   membership_s17 0.000000000
membership_s18   membership_s18 0.000000000
membership_s19   membership_s19 0.000000000
membership_s22   membership_s22 0.000000000
membership_s24   membership_s24 0.000000000
membership_s25   membership_s25 0.000000000
membership_s26   membership_s26 0.000000000
membership_s27   membership_s27 0.000000000
membership_s28   membership_s28 0.000000000
membership_s30   membership_s30 0.000000000
membership_s34   membership_s34 0.000000000
membership_s35   membership_s35 0.000000000
membership_s36   membership_s36 0.000000000
[1] "Dataset: low_CT Model RF, run: 1 of 10 2015-06-08 10:21:20"
     |      Out-of-bag   |
Tree |      MSE  %Var(y) |
   1 |  0.01693   289.65 |
   2 |  0.01259   215.36 |
   3 |  0.01236   211.46 |
   4 |   0.0116   198.51 |
   5 |  0.01023   174.96 |
   6 |  0.01034   176.85 |
   7 |  0.01011   173.05 |
   8 | 0.009438   161.47 |
   9 | 0.009015   154.24 |
  10 | 0.008716   149.12 |
  11 | 0.008332   142.56 |
  12 | 0.008194   140.19 |
  13 | 0.007842   134.16 |
  14 | 0.007684   131.46 |
  15 |  0.00759   129.86 |
  16 | 0.007504   128.38 |
  17 | 0.007415   126.86 |
  18 | 0.007412   126.81 |
  19 | 0.007407   126.73 |
  20 | 0.007365   126.01 |
  21 | 0.007346   125.68 |
  22 | 0.007254   124.11 |
  23 | 0.007234   123.77 |
  24 | 0.007124   121.88 |
  25 | 0.007123   121.87 |
  26 | 0.007135   122.07 |
  27 | 0.007147   122.28 |
  28 | 0.007102   121.50 |
  29 |  0.00711   121.64 |
  30 | 0.007123   121.87 |
  31 | 0.007108   121.61 |
  32 | 0.007089   121.28 |
  33 | 0.007018   120.07 |
  34 | 0.006974   119.31 |
  35 | 0.006946   118.84 |
  36 | 0.006977   119.37 |
  37 | 0.006954   118.97 |
  38 | 0.006927   118.51 |
  39 | 0.006899   118.04 |
  40 | 0.006892   117.92 |
  41 | 0.006877   117.65 |
  42 | 0.006874   117.61 |
  43 | 0.006858   117.34 |
  44 | 0.006828   116.82 |
  45 | 0.006828   116.82 |
  46 | 0.006807   116.46 |
  47 | 0.006799   116.31 |
  48 | 0.006804   116.42 |
  49 | 0.006786   116.11 |
  50 | 0.006779   115.99 |
  51 | 0.006778   115.97 |
  52 | 0.006781   116.02 |
  53 | 0.006768   115.79 |
  54 | 0.006763   115.71 |
  55 | 0.006736   115.25 |
  56 | 0.006724   115.04 |
  57 | 0.006721   114.99 |
  58 | 0.006723   115.03 |
  59 | 0.006716   114.91 |
  60 | 0.006707   114.74 |
  61 | 0.006702   114.67 |
  62 | 0.006701   114.64 |
  63 | 0.006708   114.76 |
  64 | 0.006685   114.37 |
  65 | 0.006685   114.37 |
  66 | 0.006681   114.30 |
  67 | 0.006678   114.25 |
  68 | 0.006681   114.30 |
  69 | 0.006672   114.15 |
  70 | 0.006665   114.03 |
  71 | 0.006648   113.75 |
  72 | 0.006646   113.71 |
  73 | 0.006645   113.69 |
  74 | 0.006636   113.54 |
  75 | 0.006629   113.41 |
  76 | 0.006619   113.24 |
  77 | 0.006615   113.17 |
  78 | 0.006612   113.13 |
  79 | 0.006623   113.32 |
  80 | 0.006622   113.30 |
  81 | 0.006621   113.27 |
  82 | 0.006614   113.15 |
  83 | 0.006606   113.02 |
  84 | 0.006602   112.95 |
  85 | 0.006603   112.96 |
  86 | 0.006599   112.89 |
  87 | 0.006596   112.85 |
  88 | 0.006592   112.78 |
  89 |  0.00659   112.74 |
  90 | 0.006586   112.67 |
  91 | 0.006577   112.53 |
  92 | 0.006574   112.47 |
  93 | 0.006566   112.33 |
  94 | 0.006562   112.27 |
  95 | 0.006563   112.28 |
  96 | 0.006564   112.29 |
  97 | 0.006542   111.92 |
  98 | 0.006539   111.88 |
  99 | 0.006534   111.79 |
 100 | 0.006535   111.80 |
[1] "Random Forest variable coefficients"
                      %IncMSE IncNodePurity
graph5           9.100977e-05  8.223369e-02
graph6           7.849503e-04  1.523870e-01
graph7           0.000000e+00  3.740497e-20
graph8           0.000000e+00  4.336809e-21
graph9           5.072043e-03  2.385896e-01
graph10          2.863104e-03  6.719871e-01
graph11          5.017120e-03  1.531510e-01
graph12          1.378547e-03  2.965041e-01
graph13          8.065650e-03  2.666119e-01
graph14          1.549053e-03  1.607830e-01
graph15          1.431589e-03  1.508214e-01
graph16          3.761528e-03  3.841404e-01
graph17          1.977040e-04  6.045199e-02
graph18          3.452741e-05  1.870968e-02
graph19          2.181254e-03  2.213010e-01
graph20          8.940255e-06  1.955524e-02
graph21          4.053441e-04  8.660976e-02
graph22          0.000000e+00  3.117081e-19
graph23          1.812807e-04  1.309091e-01
graph24          0.000000e+00  3.686287e-20
graph25         -3.138582e-06  6.778535e-02
graph26          0.000000e+00  4.553649e-20
graph27          0.000000e+00  1.279359e-19
graph28          0.000000e+00  2.168404e-21
graph29          0.000000e+00  0.000000e+00
orbit0          -1.959077e-05  5.350667e-02
orbit1           7.809421e-04  2.315402e-01
orbit2           1.168641e-04  1.273673e-01
orbit3           0.000000e+00  1.084202e-20
orbit4           2.615319e-03  2.554850e-01
orbit5           1.464910e-03  1.384393e-01
orbit6           1.721413e-03  1.574514e-01
orbit7           3.671942e-04  8.723305e-02
orbit8           4.270877e-05  5.372727e-02
orbit9           5.463953e-04  1.810314e-01
orbit10          1.285537e-05  4.828788e-03
orbit11          0.000000e+00  1.815088e-02
orbit12         -6.917423e-07  8.832753e-03
orbit13          0.000000e+00  1.734723e-20
orbit14          0.000000e+00  1.734723e-20
orbit15          3.642494e-04  1.783289e-01
orbit16          6.082208e-03  3.802430e-01
orbit17          1.741162e-03  2.298617e-01
orbit18          4.242676e-03  7.407311e-01
orbit19          1.278858e-03  2.075581e-01
orbit20          7.320805e-03  3.459702e-01
orbit21          5.427459e-03  2.602590e-01
orbit22          3.025644e-03  2.485061e-01
orbit23          4.660341e-05  4.281460e-02
orbit24          2.235282e-03  5.250835e-01
orbit25         -4.342162e-06  9.795918e-03
orbit26          3.593905e-04  3.582366e-02
orbit27          3.487948e-03  3.248390e-01
orbit28          2.813523e-03  2.195989e-01
orbit29          0.000000e+00  1.843144e-19
orbit30          9.432183e-07  2.311550e-02
orbit31          4.452156e-03  1.736214e-01
orbit32          6.361744e-04  3.916591e-02
orbit33          4.221190e-06  1.244258e-04
orbit34          6.491864e-04  1.094176e-01
orbit35          4.251305e-03  2.021390e-01
orbit36          7.775068e-04  2.196943e-01
orbit37          1.186394e-03  4.395068e-02
orbit38          3.929286e-04  5.521367e-02
orbit39          5.793635e-04  1.559019e-01
orbit40          4.317789e-06  3.501243e-04
orbit41          0.000000e+00  2.168404e-21
orbit42          0.000000e+00  3.686287e-20
orbit43          4.737439e-05  3.901740e-02
orbit44          0.000000e+00  0.000000e+00
orbit45          1.321331e-03  2.708792e-01
orbit46         -4.253509e-06  5.565041e-03
orbit47          4.226543e-06  8.639017e-03
orbit48          0.000000e+00  4.770490e-20
orbit49         -1.989549e-06  2.908732e-02
orbit50          1.553151e-06  4.808877e-03
orbit51         -8.703220e-06  3.122222e-02
orbit52          6.699171e-04  8.265512e-02
orbit53          0.000000e+00  2.645453e-19
orbit54          0.000000e+00  1.084202e-20
orbit55          0.000000e+00  8.673617e-21
orbit56          7.357609e-04  2.310754e-01
orbit57          0.000000e+00  1.301043e-20
orbit58          0.000000e+00  4.336809e-21
orbit59          1.289880e-05  1.039080e-02
orbit60          0.000000e+00  2.818926e-20
orbit61          0.000000e+00  2.168404e-21
orbit62          1.313250e-04  4.613701e-02
orbit63          0.000000e+00  1.604619e-19
orbit64          0.000000e+00  2.818926e-20
orbit65          0.000000e+00  2.325614e-19
orbit66          0.000000e+00  4.770490e-20
orbit67          0.000000e+00  0.000000e+00
orbit68          0.000000e+00  2.168404e-20
orbit69          0.000000e+00  0.000000e+00
orbit70          0.000000e+00  8.673617e-21
orbit71          0.000000e+00  0.000000e+00
orbit72          0.000000e+00  0.000000e+00
AP               3.411704e-05  5.965783e-02
bet              5.507005e-04  1.426079e+00
ecc              2.644575e-05  8.577381e-02
eccrad           2.086174e-05  1.588569e-02
close            1.338786e-03  3.455622e-01
constraint       1.998125e-04  9.907533e-02
coreness         7.201307e-05  1.618099e-01
knn              4.081649e-03  5.239271e-01
hubscore         2.149487e-03  2.583593e-01
pagerank         8.676194e-04  7.849911e-01
trans           -1.712329e-07  1.923077e-03
first            4.406316e-05  3.371682e-02
second           1.252879e-04  1.649895e-01
third            1.748482e-03  2.820285e-01
fourth           2.807705e-03  3.413021e-01
fifth            2.313342e-03  3.315201e-01
sixth            7.902182e-04  2.695080e-01
selfinter       -8.845065e-06  1.233682e-01
V1               9.692610e-04  6.372975e-01
V2               2.863261e-03  8.757792e-01
evcent           4.489007e-03  3.115970e-01
upto_second      5.935785e-04  9.976728e-02
upto_third       1.120163e-03  1.817113e-01
upto_fourth      4.367422e-03  2.520138e-01
upto_fifth       4.569758e-03  1.882769e-01
upto_sixth       2.976124e-03  2.137958e-01
ratio1           1.883756e-03  3.411271e-01
ratio2           7.417977e-04  5.723543e-01
ratio3           2.371965e-03  4.779027e-01
ratio4           9.991190e-04  4.636795e-01
ratio5           9.123492e-04  3.991406e-01
ratio6           2.657518e-03  5.854197e-01
walktrap_vertex  2.372891e-04  1.460747e-01
bigcom1          6.529804e-05  4.285280e-02
bigcom2          2.980900e-05  2.647129e-02
bigcom3          0.000000e+00  0.000000e+00
bigcom4         -8.262832e-06  3.149387e-02
bigcom5          0.000000e+00  0.000000e+00
bigcom6          0.000000e+00  2.168404e-21
bigcom8          0.000000e+00  2.602085e-20
bigcom9          0.000000e+00  8.673617e-21
bigcom10         2.497631e-04  1.432874e-01
bigcom11         0.000000e+00  1.084202e-20
bigcom12         0.000000e+00  1.734723e-20
bigcom13         0.000000e+00  1.084202e-20
bigcom14         0.000000e+00  0.000000e+00
bigcom15         0.000000e+00  2.602085e-20
bigcom16         0.000000e+00  0.000000e+00
bigcom17         0.000000e+00  8.673617e-21
bigcom18         0.000000e+00  1.734723e-20
bigcom21         0.000000e+00  0.000000e+00
bigcom22         0.000000e+00  0.000000e+00
bigcom23         0.000000e+00  1.734723e-20
bigcom24         0.000000e+00  0.000000e+00
bigcom25         1.143908e-04  1.926974e-01
bigcom26         0.000000e+00  8.673617e-21
bigcom27         0.000000e+00  0.000000e+00
bigcom29         0.000000e+00  8.673617e-21
bigcom31         0.000000e+00  8.673617e-21
bigcom33         1.003644e-03  1.385437e-01
bigcom34         0.000000e+00  8.673617e-21
bigcom35         0.000000e+00  8.673617e-21
bigcom36         0.000000e+00  0.000000e+00
bigcom39         0.000000e+00  0.000000e+00
bigcom40         0.000000e+00  2.168404e-21
bigcom43         2.008111e-04  7.762788e-02
bigcom46         0.000000e+00  2.168404e-21
bigcom48         0.000000e+00  3.469447e-20
bigcom49         0.000000e+00  0.000000e+00
bigcom50         0.000000e+00  0.000000e+00
bigcom52         0.000000e+00  0.000000e+00
bigcom54         0.000000e+00  0.000000e+00
bigcom56         0.000000e+00  0.000000e+00
bigcom57         2.293504e-05  5.401991e-02
bigcom58         0.000000e+00  8.673617e-21
bigcom62         0.000000e+00  0.000000e+00
bigcom63         0.000000e+00  1.734723e-20
bigcom64         0.000000e+00  0.000000e+00
bigcom65         0.000000e+00  0.000000e+00
bigcom66         0.000000e+00  8.673617e-21
bigcom68         3.492937e-05  2.554251e-01
bigcom69         0.000000e+00  0.000000e+00
bigcom70         0.000000e+00  0.000000e+00
bigcom71         0.000000e+00  0.000000e+00
bigcom72         0.000000e+00  0.000000e+00
bigcom77         0.000000e+00  2.602085e-20
bigcom79         0.000000e+00  0.000000e+00
bigcom80         0.000000e+00  0.000000e+00
bigcom82         0.000000e+00  8.673617e-21
bigcom83         0.000000e+00  0.000000e+00
bigcom86         0.000000e+00  0.000000e+00
bigcom87         6.636704e-06  3.236036e-01
bigcom88         0.000000e+00  0.000000e+00
bigcom90         0.000000e+00  1.561251e-19
bigcom92         0.000000e+00  8.673617e-21
bigcom94         0.000000e+00  0.000000e+00
bigcom96         0.000000e+00  2.168404e-21
bigcom98         0.000000e+00  0.000000e+00
bigcom99         0.000000e+00  0.000000e+00
bigcom100        0.000000e+00  0.000000e+00
bigcom102        0.000000e+00  8.673617e-21
bigcom103        0.000000e+00  0.000000e+00
bigcom104        0.000000e+00  0.000000e+00
bigcom107        0.000000e+00  0.000000e+00
bigcom108        0.000000e+00  0.000000e+00
bigcom109        0.000000e+00  2.168404e-21
bigcom110        0.000000e+00  1.734723e-20
bigcom125        0.000000e+00  0.000000e+00
bigcom133        0.000000e+00  0.000000e+00
bigcom141        0.000000e+00  8.673617e-21
bigcom142        0.000000e+00  0.000000e+00
bigcom143        0.000000e+00  1.084202e-20
bigcom145        0.000000e+00  0.000000e+00
bigcom158        0.000000e+00  2.168404e-21
bigcom162        0.000000e+00  2.168404e-21
bigcom177        0.000000e+00  1.517883e-20
bigcom194        0.000000e+00  0.000000e+00
bigcom208        0.000000e+00  1.084202e-20
bigcom220        0.000000e+00  0.000000e+00
bigcom227        0.000000e+00  0.000000e+00
bigcom229        0.000000e+00  8.673617e-21
bigcom247        0.000000e+00  0.000000e+00
bigcom252        0.000000e+00  0.000000e+00
bigcom255        0.000000e+00  8.673617e-21
bigcom258        0.000000e+00  2.168404e-21
bigcom266        0.000000e+00  0.000000e+00
bigcom269        0.000000e+00  0.000000e+00
bigcom273        0.000000e+00  0.000000e+00
bigcom274        0.000000e+00  0.000000e+00
bigcom276        0.000000e+00  8.673617e-21
bigcom284        0.000000e+00  0.000000e+00
bigcom290        0.000000e+00  8.673617e-21
bigcom292        0.000000e+00  0.000000e+00
bigcom294        0.000000e+00  8.673617e-21
bigcom295        0.000000e+00  0.000000e+00
bigcom296        0.000000e+00  0.000000e+00
bigcom297       -9.864805e-06  5.031171e-01
bigcom302        0.000000e+00  0.000000e+00
bigcom303        0.000000e+00  8.673617e-21
bigcom307        0.000000e+00  0.000000e+00
bigcom311        0.000000e+00  0.000000e+00
bigcom313        0.000000e+00  0.000000e+00
bigcom318       -9.350296e-06  7.258350e-02
bigcom326        0.000000e+00  8.673617e-21
bigcom332        0.000000e+00  0.000000e+00
bigcom340        0.000000e+00  0.000000e+00
bigcom341        0.000000e+00  2.168404e-21
bigcom345        0.000000e+00  2.168404e-21
bigcom347        0.000000e+00  0.000000e+00
bigcom360        0.000000e+00  2.168404e-21
bigcom365        0.000000e+00  0.000000e+00
bigcom366        0.000000e+00  0.000000e+00
bigcom370        0.000000e+00  8.673617e-21
bigcom387        0.000000e+00  0.000000e+00
bigcom390       -1.952690e-05  3.480142e-01
bigcom398        0.000000e+00  0.000000e+00
bigcom408        0.000000e+00  0.000000e+00
bigcom417        0.000000e+00  8.673617e-21
bigcom419       -1.921095e-05  4.773700e-01
bigcom424        0.000000e+00  0.000000e+00
bigcom441        0.000000e+00  0.000000e+00
bigcom445        0.000000e+00  0.000000e+00
bigcom468        0.000000e+00  0.000000e+00
spin_vertex      1.217539e-03  3.953277e-01
membership_s1    0.000000e+00  0.000000e+00
membership_s3    3.064378e-05  1.230518e-01
membership_s4    1.552404e-04  9.820242e-02
membership_s5    0.000000e+00  0.000000e+00
membership_s6    0.000000e+00  8.673617e-21
membership_s7    0.000000e+00  8.673617e-21
membership_s8    2.938267e-05  5.249173e-02
membership_s9   -3.914182e-05  6.095232e-02
membership_s10   1.780944e-07  1.090909e-03
membership_s11   5.740645e-05  8.993544e-02
membership_s12   8.414701e-05  1.374383e-01
membership_s13   0.000000e+00  0.000000e+00
membership_s14   0.000000e+00  0.000000e+00
membership_s16   3.482151e-05  4.993360e-02
membership_s17   0.000000e+00  0.000000e+00
membership_s18   0.000000e+00  1.734723e-20
membership_s19   0.000000e+00  8.673617e-21
membership_s20   2.854474e-04  1.618743e-02
membership_s21   8.953758e-05  7.468324e-02
membership_s22   0.000000e+00  0.000000e+00
membership_s23   1.283857e-04  5.769691e-02
membership_s24   0.000000e+00  8.673617e-21
membership_s25   0.000000e+00  0.000000e+00
membership_s26   0.000000e+00  3.469447e-20
membership_s27   0.000000e+00  0.000000e+00
membership_s28   0.000000e+00  2.168404e-21
membership_s30   0.000000e+00  1.734723e-20
membership_s31   1.098333e-05  7.548134e-02
membership_s32   4.268032e-06  4.739138e-03
membership_s33   1.083840e-05  7.477758e-02
membership_s34   0.000000e+00  0.000000e+00
membership_s35   0.000000e+00  8.673617e-21
membership_s36   0.000000e+00  2.168404e-21
membership_s37   1.282666e-05  2.348388e-02
membership_s38   6.960957e-05  1.793822e-01
adhesion         4.520018e-03  5.225656e-01
cohesion         3.674413e-03  5.734671e-01
inner            1.696911e-03  1.290494e+00
outer            3.965069e-03  6.883023e-01
ioratio          2.988506e-03  6.672469e-01
comsize          1.819092e-03  1.138858e+00
[1] "Dataset: low_CT Model GLM, run: 1 of 10 2015-06-08 10:23:23"
[1] "glmnet variable coefficients"
                     [,1]          [,2]
(Intercept)     -5.130378 -4.593882e+01
graph0           0.000000  8.141211e-02
graph1           0.000000 -3.914686e-03
graph2           0.000000 -1.825145e-03
graph3           0.000000 -5.254046e-05
graph4           0.000000 -1.535797e-05
graph5           0.000000 -8.757207e-03
graph6           0.000000  6.748566e-03
graph7           0.000000  8.634876e-03
graph8           0.000000 -3.409537e-01
graph9           0.000000  2.062862e-06
graph10          0.000000  5.283192e-07
graph11          0.000000  5.502881e-07
graph12          0.000000  5.010088e-06
graph13          0.000000 -3.998850e-04
graph14          0.000000 -2.910049e-05
graph15          0.000000  3.304760e-03
graph16          0.000000 -3.086927e-07
graph17          0.000000 -1.092158e-04
graph18          0.000000 -1.360374e-02
graph19          0.000000  0.000000e+00
graph20          0.000000  4.604859e-04
graph21          0.000000 -8.418043e-05
graph22          0.000000 -3.563889e-04
graph23          0.000000 -2.147825e-03
graph24          0.000000 -7.211677e-03
graph25          0.000000  2.598234e-03
graph26          0.000000 -2.627932e-05
graph27          0.000000  0.000000e+00
graph28          0.000000  0.000000e+00
graph29          0.000000  0.000000e+00
orbit0           0.000000  5.281999e-02
orbit1           0.000000 -3.838624e-03
orbit2           0.000000  5.494776e-03
orbit3           0.000000 -1.828439e-03
orbit4           0.000000 -2.382720e-04
orbit5           0.000000  5.910065e-03
orbit6           0.000000 -2.732486e-05
orbit7           0.000000 -1.567182e-01
orbit8           0.000000 -1.044530e-02
orbit9           0.000000  5.786486e-03
orbit10          0.000000  2.312856e-02
orbit11          0.000000  1.120349e+00
orbit12          0.000000  1.005189e-02
orbit13          0.000000 -5.903324e-01
orbit14          0.000000 -3.110212e-01
orbit15          0.000000  1.584449e-06
orbit16          0.000000  8.630814e-05
orbit17          0.000000 -2.478342e-05
orbit18          0.000000 -2.341398e-08
orbit19          0.000000  8.553108e-07
orbit20          0.000000  8.542673e-06
orbit21          0.000000 -2.493527e-03
orbit22          0.000000  5.948000e-07
orbit23          0.000000  2.261930e-01
orbit24          0.000000  2.717781e-05
orbit25          0.000000 -2.409440e-04
orbit26          0.000000  6.913383e-03
orbit27          0.000000 -7.366649e-04
orbit28          0.000000 -1.842799e-03
orbit29          0.000000 -2.206845e-04
orbit30          0.000000 -5.203861e-03
orbit31          0.000000 -2.789466e-05
orbit32          0.000000 -8.949633e-05
orbit33          0.000000 -2.413093e+00
orbit34          0.000000  3.671239e-03
orbit35          0.000000 -8.480252e-05
orbit36          0.000000 -7.463556e-04
orbit37          0.000000  1.280728e-04
orbit38          0.000000 -8.899660e-03
orbit39          0.000000 -3.681751e-04
orbit40          0.000000  0.000000e+00
orbit41          0.000000 -5.083099e-04
orbit42          0.000000 -1.148509e+00
orbit43          0.000000 -1.312764e-02
orbit44          0.000000 -4.765960e+00
orbit45          0.000000  7.566743e-04
orbit46          0.000000 -5.019989e-04
orbit47          0.000000 -1.452042e-03
orbit48          0.000000 -1.206488e-03
orbit49          0.000000  4.852427e-04
orbit50          0.000000 -1.359001e-01
orbit51          0.000000 -1.646165e-03
orbit52          0.000000  1.716569e-02
orbit53          0.000000 -2.092714e-01
orbit54          0.000000 -3.487739e-04
orbit55          0.000000  0.000000e+00
orbit56          0.000000 -2.067091e-03
orbit57          0.000000 -5.731556e-05
orbit58          0.000000 -3.281876e+00
orbit59          0.000000 -8.412015e-03
orbit60          0.000000  0.000000e+00
orbit61          0.000000  0.000000e+00
orbit62          0.000000  1.102010e-02
orbit63          0.000000 -9.943916e-05
orbit64          0.000000 -5.209382e-02
orbit65          0.000000 -5.889078e-05
orbit66          0.000000  0.000000e+00
orbit67          0.000000  0.000000e+00
orbit68          0.000000  0.000000e+00
orbit69          0.000000  0.000000e+00
orbit70          0.000000  0.000000e+00
orbit71          0.000000  0.000000e+00
orbit72          0.000000  0.000000e+00
AP               0.000000 -6.005013e-01
bet              0.000000  7.700210e-05
ecc              0.000000 -2.696724e-01
eccrad           0.000000 -1.868701e+00
close            0.000000  5.152855e+00
constraint       0.000000  1.112383e+00
coreness         0.000000  2.020714e-01
knn              0.000000 -8.941195e-03
hubscore         0.000000  9.540341e+00
pagerank         0.000000 -4.104188e+01
trans            0.000000 -5.999373e+00
first            0.000000  3.380603e-02
second           0.000000 -5.793126e-03
third            0.000000  5.271460e-04
fourth           0.000000 -1.387567e-04
fifth            0.000000  6.341049e-07
sixth            0.000000  4.463985e-05
selfinter        0.000000 -4.501508e-02
V1               0.000000  1.853441e+01
V2               0.000000 -6.627056e+00
evcent           0.000000  5.258968e+01
upto_second      0.000000 -5.789240e-03
upto_third       0.000000  2.982817e-04
upto_fourth      0.000000  0.000000e+00
upto_fifth       0.000000  1.334033e-09
upto_sixth       0.000000  8.824225e-04
ratio1           0.000000 -6.104114e-03
ratio2           0.000000 -5.633932e-02
ratio3           0.000000 -1.040683e-01
ratio4           0.000000  6.560832e-02
ratio5           0.000000 -1.849737e-01
ratio6           0.000000  4.527379e-05
walktrap_vertex  0.000000  6.333008e-01
bigcom1          0.000000 -7.117485e-01
bigcom2          0.000000 -8.159706e-01
bigcom3          0.000000 -3.200132e+00
bigcom4          0.000000 -1.366169e+00
bigcom5          0.000000 -2.103990e+00
bigcom6          0.000000 -3.055484e+00
bigcom8          0.000000 -1.880488e+00
bigcom9          0.000000 -1.445127e+00
bigcom10         0.000000  1.671472e+00
bigcom11         0.000000 -3.122057e+00
bigcom12         0.000000 -9.678284e-01
bigcom13         0.000000 -2.815751e+00
bigcom14         0.000000 -2.102560e+00
bigcom15         0.000000 -2.219251e+00
bigcom16         0.000000 -2.589406e+00
bigcom17         0.000000 -2.854876e+00
bigcom18         0.000000 -3.081290e+00
bigcom21         0.000000 -2.165401e+00
bigcom22         0.000000 -2.984065e+00
bigcom23         0.000000 -3.029028e+00
bigcom24         0.000000 -3.373267e+00
bigcom25         0.000000  6.266195e-01
bigcom26         0.000000 -2.529508e+00
bigcom27         0.000000 -2.278266e+00
bigcom29         0.000000 -3.175430e+00
bigcom31         0.000000 -2.511677e+00
bigcom33         0.000000  5.241097e-01
bigcom34         0.000000 -2.811849e+00
bigcom35         0.000000 -2.154966e+00
bigcom36         0.000000 -4.781324e-01
bigcom39         0.000000 -2.236496e+00
bigcom40         0.000000 -2.117783e+00
bigcom43         0.000000  1.807873e+00
bigcom46         0.000000 -2.222115e+00
bigcom48         0.000000 -9.842092e-01
bigcom49         0.000000 -2.478006e-03
bigcom50         0.000000  0.000000e+00
bigcom52         0.000000 -1.090096e+00
bigcom54         0.000000 -2.750198e+00
bigcom56         0.000000 -1.997699e+00
bigcom57         0.000000  3.531660e-01
bigcom58         0.000000 -2.571849e+00
bigcom62         0.000000 -1.964367e+00
bigcom63         0.000000 -1.413117e+00
bigcom64         0.000000 -1.236163e-04
bigcom65         0.000000 -2.246716e+00
bigcom66         0.000000 -2.370349e-02
bigcom68         0.000000  1.307182e+00
bigcom69         0.000000 -2.166482e+00
bigcom70         0.000000 -2.146009e+00
bigcom71         0.000000  0.000000e+00
bigcom72         0.000000 -1.397507e+00
bigcom77         0.000000 -1.297535e+00
bigcom79         0.000000 -2.373668e+00
bigcom80         0.000000 -1.249434e+00
bigcom82         0.000000 -1.412073e+00
bigcom83         0.000000  0.000000e+00
bigcom86         0.000000 -9.165059e-01
bigcom87         0.000000  4.808493e+00
bigcom88         0.000000 -1.236821e+00
bigcom90         0.000000 -3.372791e+00
bigcom92         0.000000  0.000000e+00
bigcom94         0.000000 -3.337411e+00
bigcom96         0.000000 -2.293165e+00
bigcom98         0.000000 -2.180280e+00
bigcom99         0.000000 -1.810863e+00
bigcom100        0.000000 -1.406350e+00
bigcom102        0.000000 -1.010190e+00
bigcom103        0.000000 -3.491142e-01
bigcom104        0.000000 -2.121693e+00
bigcom107        0.000000 -5.851062e-02
bigcom108        0.000000 -1.009249e-02
bigcom109        0.000000 -2.899772e+00
bigcom110        0.000000 -2.922594e+00
bigcom125        0.000000  0.000000e+00
bigcom133        0.000000 -2.030997e+00
bigcom141        0.000000 -4.554141e-02
bigcom142        0.000000 -3.319413e+00
bigcom143        0.000000 -2.944112e+00
bigcom145        0.000000 -1.991991e+00
bigcom158        0.000000 -3.638654e-01
bigcom162        0.000000 -2.161947e+00
bigcom177        0.000000 -3.738409e+00
bigcom194        0.000000 -6.367122e-01
bigcom208        0.000000 -2.537840e+00
bigcom220        0.000000 -1.646761e+00
bigcom227        0.000000 -1.733672e-01
bigcom229        0.000000 -2.105227e+00
bigcom247        0.000000 -1.054445e+00
bigcom252        0.000000 -2.460790e+00
bigcom255        0.000000 -2.021250e+00
bigcom258        0.000000 -1.427667e+00
bigcom266        0.000000 -2.305391e+00
bigcom269        0.000000 -1.328265e+00
bigcom273        0.000000 -2.597450e+00
bigcom274        0.000000 -2.786731e+00
bigcom276        0.000000 -1.997758e+00
bigcom284        0.000000 -2.627428e+00
bigcom290        0.000000 -3.251623e+00
bigcom292        0.000000 -2.214385e+00
bigcom294        0.000000 -1.785857e+00
bigcom295        0.000000 -2.296083e+00
bigcom296        0.000000  0.000000e+00
bigcom297        0.000000  3.665296e+00
bigcom302        0.000000 -2.123564e+00
bigcom303        0.000000 -2.353564e+00
bigcom307        0.000000 -1.689677e+00
bigcom311        0.000000 -2.837537e+00
bigcom313        0.000000 -2.230883e+00
bigcom318        0.000000  1.763312e+00
bigcom326        0.000000 -1.221170e+00
bigcom332        0.000000 -2.122965e+00
bigcom340        0.000000  0.000000e+00
bigcom341        0.000000 -6.814364e-01
bigcom345        0.000000 -2.654523e+00
bigcom347        0.000000  0.000000e+00
bigcom360        0.000000 -1.525434e+00
bigcom365        0.000000 -2.242856e+00
bigcom366        0.000000 -1.987727e+00
bigcom370        0.000000 -1.971265e+00
bigcom387        0.000000 -2.123718e+00
bigcom390        0.000000  1.664827e+00
bigcom398        0.000000 -3.165278e-01
bigcom408        0.000000 -1.502128e+00
bigcom417        0.000000 -3.275792e+00
bigcom419        0.000000  5.675744e+00
bigcom424        0.000000 -1.483162e+00
bigcom441        0.000000  0.000000e+00
bigcom445        0.000000  0.000000e+00
bigcom468        0.000000 -1.531545e+00
spin_vertex      0.000000 -1.419695e+00
membership_s1    0.000000 -3.651138e-01
membership_s3    0.000000  1.586626e+00
membership_s4    0.000000  2.192481e+00
membership_s5    0.000000 -7.955549e-01
membership_s6    0.000000 -2.137217e-01
membership_s7    0.000000 -1.315774e+00
membership_s8    0.000000  1.053043e+00
membership_s9    0.000000  2.977879e+00
membership_s10   0.000000 -2.598147e+00
membership_s11   0.000000  2.008841e+00
membership_s12   0.000000  6.817365e-01
membership_s13   0.000000 -1.850761e+00
membership_s14   0.000000 -9.891642e-01
membership_s16   0.000000  1.214454e+00
membership_s17   0.000000 -1.354322e+00
membership_s18   0.000000 -5.568654e-01
membership_s19   0.000000 -2.594969e+00
membership_s20   0.000000  1.235905e+00
membership_s21   0.000000  1.082522e+00
membership_s22   0.000000  0.000000e+00
membership_s23   0.000000  1.510295e+00
membership_s24   0.000000 -6.358527e-01
membership_s25   0.000000 -8.036462e-01
membership_s26   0.000000 -1.961177e+00
membership_s27   0.000000 -9.754656e-01
membership_s28   0.000000 -7.817672e-01
membership_s30   0.000000 -1.292110e+00
membership_s31   0.000000  6.340639e-01
membership_s32   0.000000 -1.394916e+00
membership_s33   0.000000  3.983144e-01
membership_s34   0.000000 -1.449469e+00
membership_s35   0.000000 -5.515860e-01
membership_s36   0.000000 -1.408447e+00
membership_s37   0.000000  4.080154e-01
membership_s38   0.000000  1.280437e+00
adhesion         0.000000 -9.605722e-04
cohesion         0.000000  1.463578e-03
inner            0.000000  6.773320e-05
outer            0.000000  7.522783e-04
ioratio          0.000000  7.853501e+00
comsize          0.000000  2.963189e-04
[1] "Dataset: low_CT Model GBM, run: 2 of 10 2015-06-08 10:30:03"
Iter   TrainDeviance   ValidDeviance   StepSize   Improve
     1        0.0697             nan     0.0100   -0.0001
     2        0.0676             nan     0.0100   -0.0000
     3        0.0659             nan     0.0100   -0.0000
     4        0.0646             nan     0.0100   -0.0000
     5        0.0635             nan     0.0100   -0.0000
     6        0.0622             nan     0.0100   -0.0000
     7        0.0613             nan     0.0100   -0.0000
     8        0.0601             nan     0.0100   -0.0000
     9        0.0591             nan     0.0100   -0.0000
    10        0.0584             nan     0.0100   -0.0000
    20        0.0516             nan     0.0100   -0.0000
    40        0.0435             nan     0.0100    0.0000
    60        0.0389             nan     0.0100   -0.0000
    80        0.0348             nan     0.0100   -0.0000
   100        0.0318             nan     0.0100   -0.0000
   120        0.0291             nan     0.0100   -0.0000
   140        0.0273             nan     0.0100   -0.0000
   160        0.0253             nan     0.0100   -0.0000
   180        0.0238             nan     0.0100   -0.0000
   200        0.0225             nan     0.0100   -0.0000
   220        0.0213             nan     0.0100   -0.0000
   240        0.0201             nan     0.0100   -0.0000
   260        0.0192             nan     0.0100   -0.0000
   280        0.0182             nan     0.0100   -0.0000
   300        0.0174             nan     0.0100   -0.0000
   320        0.0168             nan     0.0100   -0.0000
   340        0.0162             nan     0.0100   -0.0000
   360        0.0156             nan     0.0100   -0.0000
   380        0.0150             nan     0.0100   -0.0000
   400        0.0144             nan     0.0100   -0.0000
   420        0.0139             nan     0.0100   -0.0000
   440        0.0135             nan     0.0100   -0.0000
   460        0.0130             nan     0.0100   -0.0000
   480        0.0127             nan     0.0100   -0.0000
   500        0.0123             nan     0.0100   -0.0000
   520        0.0119             nan     0.0100   -0.0000
   540        0.0116             nan     0.0100   -0.0000
   542        0.0116             nan     0.0100   -0.0000

[1] "GBM variable coefficients"
                            var     rel.inf
bet                         bet 8.630899680
comsize                 comsize 5.241948959
pagerank               pagerank 5.095952793
outer                     outer 4.241036274
inner                     inner 3.577707695
V2                           V2 3.031180529
graph13                 graph13 2.754821042
ratio2                   ratio2 2.496616785
graph1                   graph1 2.105782736
V1                           V1 2.018415292
bigcom68               bigcom68 1.733318898
orbit20                 orbit20 1.552276440
graph12                 graph12 1.552228166
membership_s4     membership_s4 1.543633526
orbit21                 orbit21 1.508424136
bigcom419             bigcom419 1.499361097
graph6                   graph6 1.370998195
graph16                 graph16 1.342507610
orbit18                 orbit18 1.296848137
fourth                   fourth 1.290565184
adhesion               adhesion 1.251651108
bigcom297             bigcom297 1.241943297
fifth                     fifth 1.234217641
graph23                 graph23 1.218805245
graph3                   graph3 1.181561367
ratio6                   ratio6 1.174324074
ratio3                   ratio3 1.158397041
cohesion               cohesion 1.124806451
orbit16                 orbit16 1.099242626
graph19                 graph19 1.092062524
orbit19                 orbit19 1.062589426
bigcom318             bigcom318 1.059920763
spin_vertex         spin_vertex 1.048695146
ratio5                   ratio5 1.020665026
graph0                   graph0 0.976366274
hubscore               hubscore 0.958810347
graph4                   graph4 0.953393687
bigcom390             bigcom390 0.941693594
orbit35                 orbit35 0.937610449
graph10                 graph10 0.921468584
orbit5                   orbit5 0.883314694
ioratio                 ioratio 0.859190899
constraint           constraint 0.849421043
walktrap_vertex walktrap_vertex 0.805204016
membership_s23   membership_s23 0.795523302
orbit27                 orbit27 0.795093313
orbit57                 orbit57 0.775250215
sixth                     sixth 0.770021514
knn                         knn 0.749957267
graph20                 graph20 0.731358242
graph17                 graph17 0.719986973
graph5                   graph5 0.714199225
orbit15                 orbit15 0.678732443
orbit28                 orbit28 0.669887900
graph9                   graph9 0.586081099
ratio4                   ratio4 0.558240229
close                     close 0.533797402
coreness               coreness 0.527408103
upto_fourth         upto_fourth 0.518634461
orbit62                 orbit62 0.493108259
bigcom33               bigcom33 0.473832354
bigcom43               bigcom43 0.456078184
orbit36                 orbit36 0.428443728
AP                           AP 0.426521789
orbit38                 orbit38 0.413914721
orbit17                 orbit17 0.411839501
upto_sixth           upto_sixth 0.409292709
bigcom10               bigcom10 0.397828066
evcent                   evcent 0.373928230
membership_s16   membership_s16 0.355347186
graph15                 graph15 0.350638301
upto_fifth           upto_fifth 0.342923094
graph14                 graph14 0.304420515
membership_s38   membership_s38 0.299804865
graph11                 graph11 0.298679022
orbit4                   orbit4 0.269557588
membership_s11   membership_s11 0.246672441
membership_s3     membership_s3 0.244392502
third                     third 0.235781844
orbit39                 orbit39 0.234132011
ratio1                   ratio1 0.226258741
orbit24                 orbit24 0.218366601
orbit49                 orbit49 0.215769105
membership_s21   membership_s21 0.212362112
orbit9                   orbit9 0.206899898
membership_s26   membership_s26 0.176193108
upto_third           upto_third 0.163876979
orbit25                 orbit25 0.142170100
membership_s31   membership_s31 0.130297953
orbit50                 orbit50 0.123283805
orbit56                 orbit56 0.122740687
ecc                         ecc 0.118270009
orbit45                 orbit45 0.113985754
orbit29                 orbit29 0.110646460
orbit1                   orbit1 0.097037665
bigcom57               bigcom57 0.079827951
orbit37                 orbit37 0.076507892
orbit10                 orbit10 0.067526905
second                   second 0.056468174
orbit51                 orbit51 0.056189657
graph21                 graph21 0.055999669
graph2                   graph2 0.053546092
upto_second         upto_second 0.041910349
bigcom1                 bigcom1 0.041893572
membership_s33   membership_s33 0.038500934
orbit32                 orbit32 0.038169350
membership_s10   membership_s10 0.036814984
orbit65                 orbit65 0.034885762
membership_s20   membership_s20 0.032581654
membership_s32   membership_s32 0.031023124
trans                     trans 0.031007203
orbit46                 orbit46 0.029175497
orbit22                 orbit22 0.029018351
membership_s12   membership_s12 0.027344750
orbit66                 orbit66 0.026220337
orbit40                 orbit40 0.018305658
graph24                 graph24 0.016673563
graph18                 graph18 0.015773194
bigcom2                 bigcom2 0.014435013
orbit59                 orbit59 0.013223356
orbit7                   orbit7 0.013207624
orbit13                 orbit13 0.013007160
graph26                 graph26 0.012693465
graph7                   graph7 0.011581595
orbit12                 orbit12 0.011379118
graph28                 graph28 0.011329220
orbit30                 orbit30 0.010131885
graph22                 graph22 0.009892258
orbit23                 orbit23 0.009870865
membership_s37   membership_s37 0.008751475
orbit31                 orbit31 0.005542048
orbit2                   orbit2 0.003334319
orbit60                 orbit60 0.002982732
orbit26                 orbit26 0.002922217
orbit6                   orbit6 0.001004958
graph8                   graph8 0.000000000
graph25                 graph25 0.000000000
graph27                 graph27 0.000000000
graph29                 graph29 0.000000000
orbit0                   orbit0 0.000000000
orbit3                   orbit3 0.000000000
orbit8                   orbit8 0.000000000
orbit11                 orbit11 0.000000000
orbit14                 orbit14 0.000000000
orbit33                 orbit33 0.000000000
orbit34                 orbit34 0.000000000
orbit41                 orbit41 0.000000000
orbit42                 orbit42 0.000000000
orbit43                 orbit43 0.000000000
orbit44                 orbit44 0.000000000
orbit47                 orbit47 0.000000000
orbit48                 orbit48 0.000000000
orbit52                 orbit52 0.000000000
orbit53                 orbit53 0.000000000
orbit54                 orbit54 0.000000000
orbit55                 orbit55 0.000000000
orbit58                 orbit58 0.000000000
orbit61                 orbit61 0.000000000
orbit63                 orbit63 0.000000000
orbit64                 orbit64 0.000000000
orbit67                 orbit67 0.000000000
orbit68                 orbit68 0.000000000
orbit69                 orbit69 0.000000000
orbit70                 orbit70 0.000000000
orbit71                 orbit71 0.000000000
orbit72                 orbit72 0.000000000
eccrad                   eccrad 0.000000000
first                     first 0.000000000
selfinter             selfinter 0.000000000
bigcom3                 bigcom3 0.000000000
bigcom4                 bigcom4 0.000000000
bigcom5                 bigcom5 0.000000000
bigcom6                 bigcom6 0.000000000
bigcom8                 bigcom8 0.000000000
bigcom9                 bigcom9 0.000000000
bigcom11               bigcom11 0.000000000
bigcom12               bigcom12 0.000000000
bigcom13               bigcom13 0.000000000
bigcom14               bigcom14 0.000000000
bigcom15               bigcom15 0.000000000
bigcom16               bigcom16 0.000000000
bigcom17               bigcom17 0.000000000
bigcom18               bigcom18 0.000000000
bigcom21               bigcom21 0.000000000
bigcom22               bigcom22 0.000000000
bigcom23               bigcom23 0.000000000
bigcom24               bigcom24 0.000000000
bigcom25               bigcom25 0.000000000
bigcom26               bigcom26 0.000000000
bigcom27               bigcom27 0.000000000
bigcom29               bigcom29 0.000000000
bigcom31               bigcom31 0.000000000
bigcom34               bigcom34 0.000000000
bigcom35               bigcom35 0.000000000
bigcom36               bigcom36 0.000000000
bigcom39               bigcom39 0.000000000
bigcom40               bigcom40 0.000000000
bigcom46               bigcom46 0.000000000
bigcom48               bigcom48 0.000000000
bigcom49               bigcom49 0.000000000
bigcom50               bigcom50 0.000000000
bigcom52               bigcom52 0.000000000
bigcom54               bigcom54 0.000000000
bigcom56               bigcom56 0.000000000
bigcom58               bigcom58 0.000000000
bigcom62               bigcom62 0.000000000
bigcom63               bigcom63 0.000000000
bigcom64               bigcom64 0.000000000
bigcom65               bigcom65 0.000000000
bigcom66               bigcom66 0.000000000
bigcom69               bigcom69 0.000000000
bigcom70               bigcom70 0.000000000
bigcom71               bigcom71 0.000000000
bigcom72               bigcom72 0.000000000
bigcom77               bigcom77 0.000000000
bigcom79               bigcom79 0.000000000
bigcom80               bigcom80 0.000000000
bigcom82               bigcom82 0.000000000
bigcom83               bigcom83 0.000000000
bigcom86               bigcom86 0.000000000
bigcom87               bigcom87 0.000000000
bigcom88               bigcom88 0.000000000
bigcom90               bigcom90 0.000000000
bigcom92               bigcom92 0.000000000
bigcom94               bigcom94 0.000000000
bigcom96               bigcom96 0.000000000
bigcom98               bigcom98 0.000000000
bigcom99               bigcom99 0.000000000
bigcom100             bigcom100 0.000000000
bigcom102             bigcom102 0.000000000
bigcom103             bigcom103 0.000000000
bigcom104             bigcom104 0.000000000
bigcom107             bigcom107 0.000000000
bigcom108             bigcom108 0.000000000
bigcom109             bigcom109 0.000000000
bigcom110             bigcom110 0.000000000
bigcom125             bigcom125 0.000000000
bigcom133             bigcom133 0.000000000
bigcom141             bigcom141 0.000000000
bigcom142             bigcom142 0.000000000
bigcom143             bigcom143 0.000000000
bigcom145             bigcom145 0.000000000
bigcom158             bigcom158 0.000000000
bigcom162             bigcom162 0.000000000
bigcom177             bigcom177 0.000000000
bigcom194             bigcom194 0.000000000
bigcom208             bigcom208 0.000000000
bigcom220             bigcom220 0.000000000
bigcom227             bigcom227 0.000000000
bigcom229             bigcom229 0.000000000
bigcom247             bigcom247 0.000000000
bigcom252             bigcom252 0.000000000
bigcom255             bigcom255 0.000000000
bigcom258             bigcom258 0.000000000
bigcom266             bigcom266 0.000000000
bigcom269             bigcom269 0.000000000
bigcom273             bigcom273 0.000000000
bigcom274             bigcom274 0.000000000
bigcom276             bigcom276 0.000000000
bigcom284             bigcom284 0.000000000
bigcom290             bigcom290 0.000000000
bigcom292             bigcom292 0.000000000
bigcom294             bigcom294 0.000000000
bigcom295             bigcom295 0.000000000
bigcom296             bigcom296 0.000000000
bigcom302             bigcom302 0.000000000
bigcom303             bigcom303 0.000000000
bigcom307             bigcom307 0.000000000
bigcom311             bigcom311 0.000000000
bigcom313             bigcom313 0.000000000
bigcom326             bigcom326 0.000000000
bigcom332             bigcom332 0.000000000
bigcom340             bigcom340 0.000000000
bigcom341             bigcom341 0.000000000
bigcom345             bigcom345 0.000000000
bigcom347             bigcom347 0.000000000
bigcom360             bigcom360 0.000000000
bigcom365             bigcom365 0.000000000
bigcom366             bigcom366 0.000000000
bigcom370             bigcom370 0.000000000
bigcom387             bigcom387 0.000000000
bigcom398             bigcom398 0.000000000
bigcom408             bigcom408 0.000000000
bigcom417             bigcom417 0.000000000
bigcom424             bigcom424 0.000000000
bigcom441             bigcom441 0.000000000
bigcom445             bigcom445 0.000000000
bigcom468             bigcom468 0.000000000
membership_s1     membership_s1 0.000000000
membership_s5     membership_s5 0.000000000
membership_s6     membership_s6 0.000000000
membership_s7     membership_s7 0.000000000
membership_s8     membership_s8 0.000000000
membership_s9     membership_s9 0.000000000
membership_s13   membership_s13 0.000000000
membership_s14   membership_s14 0.000000000
membership_s17   membership_s17 0.000000000
membership_s18   membership_s18 0.000000000
membership_s19   membership_s19 0.000000000
membership_s22   membership_s22 0.000000000
membership_s24   membership_s24 0.000000000
membership_s25   membership_s25 0.000000000
membership_s27   membership_s27 0.000000000
membership_s28   membership_s28 0.000000000
membership_s30   membership_s30 0.000000000
membership_s34   membership_s34 0.000000000
membership_s35   membership_s35 0.000000000
membership_s36   membership_s36 0.000000000
[1] "Dataset: low_CT Model RF, run: 2 of 10 2015-06-08 10:35:29"
     |      Out-of-bag   |
Tree |      MSE  %Var(y) |
   1 |   0.0169   288.74 |
   2 |  0.01434   245.05 |
   3 |  0.01191   203.48 |
   4 |  0.01039   177.58 |
   5 | 0.009424   161.06 |
   6 | 0.008896   152.03 |
   7 | 0.008362   142.91 |
   8 | 0.008032   137.27 |
   9 | 0.007824   133.70 |
  10 | 0.007742   132.31 |
  11 | 0.007667   131.04 |
  12 | 0.007546   128.95 |
  13 |  0.00734   125.44 |
  14 | 0.007225   123.47 |
  15 | 0.007194   122.94 |
  16 | 0.007119   121.66 |
  17 | 0.007056   120.59 |
  18 | 0.007024   120.05 |
  19 | 0.007029   120.13 |
  20 | 0.007067   120.78 |
  21 | 0.007027   120.09 |
  22 | 0.006949   118.76 |
  23 | 0.006928   118.39 |
  24 | 0.006877   117.52 |
  25 | 0.006855   117.15 |
  26 |  0.00686   117.23 |
  27 | 0.006809   116.36 |
  28 | 0.006795   116.12 |
  29 | 0.006781   115.89 |
  30 |  0.00677   115.70 |
  31 | 0.006731   115.03 |
  32 | 0.006738   115.14 |
  33 | 0.006713   114.73 |
  34 |   0.0067   114.50 |
  35 | 0.006719   114.82 |
  36 | 0.006725   114.93 |
  37 | 0.006711   114.68 |
  38 | 0.006723   114.90 |
  39 | 0.006699   114.49 |
  40 | 0.006683   114.21 |
  41 | 0.006649   113.62 |
  42 |  0.00665   113.66 |
  43 | 0.006654   113.72 |
  44 | 0.006655   113.72 |
  45 | 0.006641   113.50 |
  46 | 0.006644   113.55 |
  47 | 0.006638   113.44 |
  48 | 0.006628   113.27 |
  49 | 0.006626   113.24 |
  50 | 0.006609   112.94 |
  51 | 0.006607   112.92 |
  52 | 0.006599   112.78 |
  53 | 0.006584   112.52 |
  54 | 0.006588   112.59 |
  55 | 0.006585   112.53 |
  56 | 0.006587   112.56 |
  57 | 0.006574   112.36 |
  58 | 0.006564   112.18 |
  59 | 0.006558   112.08 |
  60 | 0.006542   111.81 |
  61 |  0.00656   112.10 |
  62 | 0.006552   111.97 |
  63 | 0.006549   111.91 |
  64 | 0.006535   111.68 |
  65 |  0.00653   111.60 |
  66 | 0.006518   111.39 |
  67 | 0.006521   111.45 |
  68 | 0.006512   111.29 |
  69 | 0.006526   111.53 |
  70 | 0.006514   111.32 |
  71 | 0.006495   111.00 |
  72 | 0.006489   110.89 |
  73 | 0.006484   110.81 |
  74 | 0.006481   110.77 |
  75 | 0.006481   110.76 |
  76 |  0.00648   110.75 |
  77 | 0.006479   110.72 |
  78 |  0.00648   110.74 |
  79 | 0.006478   110.70 |
  80 | 0.006478   110.70 |
  81 | 0.006475   110.65 |
  82 | 0.006473   110.62 |
  83 | 0.006462   110.44 |
  84 | 0.006458   110.36 |
  85 | 0.006466   110.50 |
  86 | 0.006457   110.35 |
  87 |  0.00646   110.39 |
  88 | 0.006464   110.46 |
  89 | 0.006456   110.33 |
  90 | 0.006456   110.33 |
  91 | 0.006451   110.25 |
  92 | 0.006437   110.01 |
  93 | 0.006431   109.91 |
  94 |  0.00643   109.89 |
  95 | 0.006435   109.98 |
  96 | 0.006434   109.96 |
  97 |  0.00643   109.88 |
  98 | 0.006428   109.86 |
  99 | 0.006437   110.00 |
 100 | 0.006428   109.86 |
[1] "Random Forest variable coefficients"
                      %IncMSE IncNodePurity
graph5           8.301361e-05  7.822676e-02
graph6           1.034589e-03  1.657004e-01
graph7           6.929059e-05  4.569581e-02
graph8           0.000000e+00  0.000000e+00
graph9           1.563482e-03  2.509417e-01
graph10          1.078360e-02  5.386429e-01
graph11          1.515027e-03  1.549066e-01
graph12          9.395554e-04  2.420184e-01
graph13          7.735631e-03  3.354136e-01
graph14          2.705409e-04  1.587693e-01
graph15          8.903548e-04  2.118226e-01
graph16          6.758058e-03  4.425616e-01
graph17          5.018293e-04  1.639587e-01
graph18          1.610406e-06  2.714286e-02
graph19          1.128408e-03  3.173920e-01
graph20          3.171778e-04  6.107992e-02
graph21          4.348251e-04  4.849960e-03
graph22          0.000000e+00  3.310162e-02
graph23          4.485527e-04  2.149469e-01
graph24          4.201681e-06  8.571429e-03
graph25          5.184798e-05  2.602816e-03
graph26          3.058709e-05  4.593939e-02
graph27          0.000000e+00  2.710505e-22
graph28          1.086207e-05  2.733890e-03
graph29          0.000000e+00  0.000000e+00
orbit0           3.442391e-05  3.385878e-02
orbit1           9.177807e-04  3.402440e-01
orbit2           5.542808e-04  6.210293e-02
orbit3           1.262626e-05  9.375000e-03
orbit4           3.528716e-03  3.291049e-01
orbit5           2.121421e-03  1.891321e-01
orbit6           1.028530e-03  2.181473e-01
orbit7           1.155955e-04  3.234644e-02
orbit8           2.582713e-05  5.441758e-02
orbit9           3.817779e-04  1.323348e-01
orbit10          3.001715e-05  1.894715e-03
orbit11          0.000000e+00  7.697835e-20
orbit12          0.000000e+00  2.439455e-21
orbit13          0.000000e+00  1.084202e-21
orbit14          4.201681e-06  3.820254e-04
orbit15          2.847949e-03  3.241464e-01
orbit16          1.359452e-03  2.655325e-01
orbit17          3.833996e-03  2.149058e-01
orbit18          1.418967e-03  2.714977e-01
orbit19          1.657706e-03  2.739606e-01
orbit20          5.136016e-03  1.893758e-01
orbit21          1.163084e-03  2.672064e-01
orbit22          5.511354e-04  2.163146e-01
orbit23         -2.913865e-06  7.070039e-02
orbit24          1.242252e-03  2.305962e-01
orbit25          2.284717e-04  1.288629e-02
orbit26          1.939304e-04  3.844459e-02
orbit27          3.154081e-03  3.454866e-01
orbit28          5.317814e-03  2.370404e-01
orbit29          1.787435e-04  3.783050e-02
orbit30          1.692047e-05  8.116716e-05
orbit31          1.542271e-03  2.124397e-01
orbit32          0.000000e+00  9.404082e-03
orbit33          1.170964e-06  1.002152e-02
orbit34          4.850695e-04  7.889275e-02
orbit35          6.432732e-03  3.239684e-01
orbit36          3.769599e-04  1.958497e-01
orbit37          3.562470e-04  2.070347e-01
orbit38          9.340624e-04  8.960410e-02
orbit39          9.266932e-04  1.784077e-01
orbit40          7.743915e-05  2.845356e-02
orbit41          0.000000e+00  3.794708e-21
orbit42          0.000000e+00  5.963112e-21
orbit43          1.485828e-05  1.318182e-02
orbit44          0.000000e+00  0.000000e+00
orbit45          1.951591e-03  2.187123e-01
orbit46          8.722198e-06  3.142857e-02
orbit47          1.235763e-04  1.469828e-02
orbit48          0.000000e+00  1.111307e-20
orbit49          4.090347e-04  1.194775e-01
orbit50          4.257597e-05  6.800153e-02
orbit51          4.572308e-05  7.846459e-02
orbit52          7.863696e-05  9.838710e-03
orbit53          1.692047e-05  1.025641e-03
orbit54          4.346881e-05  2.006414e-02
orbit55          0.000000e+00  0.000000e+00
orbit56          6.122158e-04  2.498875e-01
orbit57          1.167015e-04  1.008935e-01
orbit58          0.000000e+00  5.421011e-22
orbit59          7.306552e-05  1.716480e-02
orbit60          0.000000e+00  1.498910e-19
orbit61          0.000000e+00  0.000000e+00
orbit62          4.715502e-05  4.021713e-02
orbit63          0.000000e+00  1.138412e-20
orbit64          0.000000e+00  2.168404e-21
orbit65          0.000000e+00  7.047314e-21
orbit66          4.351706e-05  6.339344e-03
orbit67          0.000000e+00  5.421011e-22
orbit68          0.000000e+00  1.355253e-21
orbit69          0.000000e+00  0.000000e+00
orbit70          1.732352e-05  1.874099e-03
orbit71          0.000000e+00  0.000000e+00
orbit72          0.000000e+00  0.000000e+00
AP               5.824259e-05  9.393264e-02
bet              2.643486e-03  1.705994e+00
ecc              3.659254e-05  4.734167e-02
eccrad           7.405231e-06  3.563553e-02
close            3.774778e-03  2.786059e-01
constraint       5.229772e-04  2.340306e-01
coreness         4.636262e-05  1.149876e-01
knn              4.642202e-04  1.948374e-01
hubscore         7.966082e-03  4.130460e-01
pagerank         2.447013e-03  8.114641e-01
trans            4.783087e-07  4.107305e-02
first            3.573780e-05  5.565120e-02
second           2.254633e-04  2.391996e-01
third            2.031969e-03  2.622758e-01
fourth           1.470716e-03  4.645965e-01
fifth            1.227706e-03  5.019201e-01
sixth            2.947983e-03  4.892567e-01
selfinter       -1.060670e-06  3.400794e-03
V1               4.110926e-04  4.548149e-01
V2               2.143262e-03  6.785802e-01
evcent           7.921913e-03  3.409603e-01
upto_second      4.653871e-04  1.494673e-01
upto_third       3.778567e-03  2.283659e-01
upto_fourth      4.428507e-03  3.037597e-01
upto_fifth       4.234608e-03  2.316066e-01
upto_sixth       2.182294e-03  2.457207e-01
ratio1           8.754170e-04  2.185865e-01
ratio2           7.617435e-04  5.871525e-01
ratio3           3.882522e-03  4.421232e-01
ratio4           3.765210e-03  4.437945e-01
ratio5           9.277717e-04  3.983015e-01
ratio6           2.601347e-03  3.383851e-01
walktrap_vertex  5.122547e-05  6.819869e-02
bigcom1          1.554935e-04  3.600369e-02
bigcom2          1.070460e-04  2.269728e-02
bigcom3          0.000000e+00  0.000000e+00
bigcom4         -1.730484e-05  3.941551e-02
bigcom5          0.000000e+00  0.000000e+00
bigcom6          0.000000e+00  1.897354e-20
bigcom8          0.000000e+00  0.000000e+00
bigcom9          0.000000e+00  2.710505e-22
bigcom10         2.854601e-04  9.784193e-02
bigcom11         0.000000e+00  0.000000e+00
bigcom12         0.000000e+00  0.000000e+00
bigcom13         0.000000e+00  0.000000e+00
bigcom14         0.000000e+00  1.734723e-20
bigcom15         0.000000e+00  0.000000e+00
bigcom16         0.000000e+00  0.000000e+00
bigcom17         0.000000e+00  0.000000e+00
bigcom18         0.000000e+00  2.710505e-22
bigcom21         0.000000e+00  0.000000e+00
bigcom22         0.000000e+00  0.000000e+00
bigcom23         0.000000e+00  5.421011e-22
bigcom24         0.000000e+00  0.000000e+00
bigcom25         0.000000e+00  2.710505e-22
bigcom26         0.000000e+00  0.000000e+00
bigcom27         0.000000e+00  0.000000e+00
bigcom29         0.000000e+00  4.878910e-21
bigcom31         0.000000e+00  0.000000e+00
bigcom33         6.719734e-04  1.519358e-01
bigcom34        -1.314060e-05  1.853535e-02
bigcom35         0.000000e+00  0.000000e+00
bigcom36         0.000000e+00  0.000000e+00
bigcom39         0.000000e+00  0.000000e+00
bigcom40         0.000000e+00  5.421011e-22
bigcom43         1.696181e-04  1.048633e-01
bigcom46         0.000000e+00  1.084202e-21
bigcom48         0.000000e+00  0.000000e+00
bigcom49         0.000000e+00  0.000000e+00
bigcom50         0.000000e+00  0.000000e+00
bigcom52         0.000000e+00  0.000000e+00
bigcom54         0.000000e+00  0.000000e+00
bigcom56         0.000000e+00  0.000000e+00
bigcom57         3.527191e-05  2.154027e-02
bigcom58         0.000000e+00  8.673617e-21
bigcom62         0.000000e+00  0.000000e+00
bigcom63         0.000000e+00  1.734723e-20
bigcom64         0.000000e+00  6.938894e-20
bigcom65         0.000000e+00  0.000000e+00
bigcom66         0.000000e+00  0.000000e+00
bigcom68         4.779823e-05  2.772969e-01
bigcom69         0.000000e+00  0.000000e+00
bigcom70         0.000000e+00  1.734723e-20
bigcom71         0.000000e+00  0.000000e+00
bigcom72         0.000000e+00  0.000000e+00
bigcom77         0.000000e+00  0.000000e+00
bigcom79         0.000000e+00  1.398621e-19
bigcom80         0.000000e+00  3.469447e-20
bigcom82         0.000000e+00  1.387779e-19
bigcom83         0.000000e+00  0.000000e+00
bigcom86         0.000000e+00  3.469447e-20
bigcom87         0.000000e+00  0.000000e+00
bigcom88         0.000000e+00  5.421011e-22
bigcom90         0.000000e+00  0.000000e+00
bigcom92         0.000000e+00  0.000000e+00
bigcom94         0.000000e+00  0.000000e+00
bigcom96         0.000000e+00  0.000000e+00
bigcom98         0.000000e+00  0.000000e+00
bigcom99         0.000000e+00  0.000000e+00
bigcom100        0.000000e+00  0.000000e+00
bigcom102        0.000000e+00  0.000000e+00
bigcom103        0.000000e+00  0.000000e+00
bigcom104        0.000000e+00  0.000000e+00
bigcom107        0.000000e+00  0.000000e+00
bigcom108        0.000000e+00  0.000000e+00
bigcom109        0.000000e+00  1.626303e-21
bigcom110        0.000000e+00  0.000000e+00
bigcom125        0.000000e+00  0.000000e+00
bigcom133        0.000000e+00  0.000000e+00
bigcom141        0.000000e+00  0.000000e+00
bigcom142        0.000000e+00  0.000000e+00
bigcom143        0.000000e+00  0.000000e+00
bigcom145        0.000000e+00  0.000000e+00
bigcom158        0.000000e+00  0.000000e+00
bigcom162        0.000000e+00  0.000000e+00
bigcom177        0.000000e+00  0.000000e+00
bigcom194        0.000000e+00  0.000000e+00
bigcom208        0.000000e+00  0.000000e+00
bigcom220        0.000000e+00  0.000000e+00
bigcom227        0.000000e+00  0.000000e+00
bigcom229        0.000000e+00  3.469447e-20
bigcom247        0.000000e+00  0.000000e+00
bigcom252        0.000000e+00  0.000000e+00
bigcom255        0.000000e+00  0.000000e+00
bigcom258        0.000000e+00  0.000000e+00
bigcom266        0.000000e+00  0.000000e+00
bigcom269        0.000000e+00  0.000000e+00
bigcom273        0.000000e+00  0.000000e+00
bigcom274        0.000000e+00  0.000000e+00
bigcom276        0.000000e+00  0.000000e+00
bigcom284        0.000000e+00  0.000000e+00
bigcom290        0.000000e+00  0.000000e+00
bigcom292        0.000000e+00  0.000000e+00
bigcom294        0.000000e+00  0.000000e+00
bigcom295        0.000000e+00  0.000000e+00
bigcom296        0.000000e+00  0.000000e+00
bigcom297       -1.784389e-05  3.430161e-01
bigcom302        0.000000e+00  0.000000e+00
bigcom303        0.000000e+00  0.000000e+00
bigcom307        0.000000e+00  8.673617e-21
bigcom311        0.000000e+00  0.000000e+00
bigcom313        0.000000e+00  0.000000e+00
bigcom318       -2.652955e-05  8.888907e-02
bigcom326        0.000000e+00  0.000000e+00
bigcom332        0.000000e+00  0.000000e+00
bigcom340        0.000000e+00  2.710505e-22
bigcom341        0.000000e+00  0.000000e+00
bigcom345        0.000000e+00  0.000000e+00
bigcom347        0.000000e+00  1.387779e-19
bigcom360        0.000000e+00  0.000000e+00
bigcom365        0.000000e+00  0.000000e+00
bigcom366        0.000000e+00  0.000000e+00
bigcom370        0.000000e+00  0.000000e+00
bigcom387        0.000000e+00  0.000000e+00
bigcom390       -1.044259e-05  5.293431e-01
bigcom398        0.000000e+00  0.000000e+00
bigcom408        0.000000e+00  0.000000e+00
bigcom417        0.000000e+00  0.000000e+00
bigcom419       -2.261926e-05  5.808398e-01
bigcom424        0.000000e+00  6.938894e-20
bigcom441        0.000000e+00  0.000000e+00
bigcom445        0.000000e+00  0.000000e+00
bigcom468        0.000000e+00  6.938894e-20
spin_vertex      6.611971e-04  3.122314e-01
membership_s1    0.000000e+00  0.000000e+00
membership_s3    2.219040e-05  1.171975e-01
membership_s4    3.518115e-04  3.544297e-01
membership_s5    0.000000e+00  0.000000e+00
membership_s6    0.000000e+00  0.000000e+00
membership_s7    0.000000e+00  0.000000e+00
membership_s8    0.000000e+00  8.131516e-22
membership_s9    0.000000e+00  0.000000e+00
membership_s10   9.557945e-07  2.944251e-03
membership_s11  -3.045349e-05  4.249239e-02
membership_s12  -4.429750e-06  2.565026e-02
membership_s13   0.000000e+00  2.602085e-20
membership_s14   0.000000e+00  1.387779e-19
membership_s16  -6.497555e-06  9.162223e-02
membership_s17   0.000000e+00  0.000000e+00
membership_s18   0.000000e+00  0.000000e+00
membership_s19   0.000000e+00  1.301043e-20
membership_s20   1.092992e-04  1.239905e-02
membership_s21   7.787148e-05  7.000824e-02
membership_s22   0.000000e+00  0.000000e+00
membership_s23   1.100858e-04  1.715838e-01
membership_s24   0.000000e+00  1.387779e-19
membership_s25   0.000000e+00  0.000000e+00
membership_s26  -2.109786e-05  7.912619e-02
membership_s27   0.000000e+00  0.000000e+00
membership_s28   0.000000e+00  5.421011e-22
membership_s30   0.000000e+00  0.000000e+00
membership_s31   8.391282e-06  3.540462e-02
membership_s32   8.707009e-06  6.184983e-04
membership_s33   6.118211e-08  1.353595e-04
membership_s34   0.000000e+00  0.000000e+00
membership_s35   0.000000e+00  0.000000e+00
membership_s36   0.000000e+00  0.000000e+00
membership_s37   1.908354e-05  1.632133e-02
membership_s38   1.237292e-04  8.520763e-02
adhesion         3.031965e-03  5.965970e-01
cohesion         3.051246e-03  5.430241e-01
inner            8.554844e-04  1.019278e+00
outer            6.262892e-03  1.099825e+00
ioratio          1.437744e-03  5.559647e-01
comsize          5.828855e-03  1.196364e+00
[1] "Dataset: low_CT Model GLM, run: 2 of 10 2015-06-08 10:37:17"
[1] "glmnet variable coefficients"
                     [,1]          [,2]
(Intercept)     -5.129259 -1.672722e+01
graph0           0.000000  1.072975e-02
graph1           0.000000 -7.501767e-04
graph2           0.000000  0.000000e+00
graph3           0.000000  0.000000e+00
graph4           0.000000 -4.203177e-06
graph5           0.000000 -7.563114e-03
graph6           0.000000  2.184049e-03
graph7           0.000000  0.000000e+00
graph8           0.000000  0.000000e+00
graph9           0.000000  0.000000e+00
graph10          0.000000  0.000000e+00
graph11          0.000000  2.788464e-07
graph12          0.000000  8.191712e-06
graph13          0.000000 -1.017693e-04
graph14          0.000000 -8.545202e-06
graph15          0.000000  1.782099e-03
graph16          0.000000  2.608609e-07
graph17          0.000000 -2.806835e-05
graph18          0.000000 -2.708350e-03
graph19          0.000000  3.165221e-05
graph20          0.000000  3.338658e-04
graph21          0.000000 -1.799593e-03
graph22          0.000000 -8.847178e-05
graph23          0.000000 -7.840957e-04
graph24          0.000000 -5.924347e-05
graph25          0.000000  2.540733e-04
graph26          0.000000  0.000000e+00
graph27          0.000000 -6.607544e-03
graph28          0.000000  0.000000e+00
graph29          0.000000 -4.245738e+00
orbit0           0.000000  6.278378e-03
orbit1           0.000000 -9.402858e-04
orbit2           0.000000  8.164996e-03
orbit3           0.000000  0.000000e+00
orbit4           0.000000 -6.470985e-06
orbit5           0.000000  7.911266e-04
orbit6           0.000000 -2.500270e-06
orbit7           0.000000 -2.313434e-03
orbit8           0.000000 -7.353054e-03
orbit9           0.000000  1.989858e-03
orbit10          0.000000  7.331265e-03
orbit11          0.000000 -1.362577e-01
orbit12          0.000000  0.000000e+00
orbit13          0.000000 -6.566005e-01
orbit14          0.000000  0.000000e+00
orbit15          0.000000  9.797016e-09
orbit16          0.000000  6.412709e-05
orbit17          0.000000 -1.360581e-05
orbit18          0.000000 -9.680404e-07
orbit19          0.000000  4.016193e-09
orbit20          0.000000  1.863271e-06
orbit21          0.000000  1.355852e-05
orbit22          0.000000  2.448637e-07
orbit23          0.000000 -1.370757e-01
orbit24          0.000000  1.461675e-05
orbit25          0.000000 -7.312023e-06
orbit26          0.000000 -3.437096e-05
orbit27          0.000000 -6.489144e-04
orbit28          0.000000 -8.571904e-04
orbit29          0.000000  9.602051e-05
orbit30          0.000000 -7.146175e-04
orbit31          0.000000 -1.032997e-05
orbit32          0.000000 -6.768526e-06
orbit33          0.000000 -4.482530e-01
orbit34          0.000000  1.762797e-03
orbit35          0.000000 -3.052862e-05
orbit36          0.000000 -4.742681e-05
orbit37          0.000000  4.453443e-05
orbit38          0.000000 -3.742494e-03
orbit39          0.000000 -1.727222e-04
orbit40          0.000000  0.000000e+00
orbit41          0.000000 -1.189554e-03
orbit42          0.000000  0.000000e+00
orbit43          0.000000 -2.688126e-03
orbit44          0.000000  0.000000e+00
orbit45          0.000000  4.943739e-04
orbit46          0.000000 -2.182697e-07
orbit47          0.000000 -2.483613e-03
orbit48          0.000000 -9.002580e-03
orbit49          0.000000  3.624408e-04
orbit50          0.000000 -5.413615e-02
orbit51          0.000000 -6.279452e-04
orbit52          0.000000 -7.134023e-03
orbit53          0.000000 -3.032628e-02
orbit54          0.000000 -8.700195e-05
orbit55          0.000000  0.000000e+00
orbit56          0.000000 -1.513739e-03
orbit57          0.000000  2.644878e-02
orbit58          0.000000 -2.565558e+00
orbit59          0.000000 -3.498224e-05
orbit60          0.000000  0.000000e+00
orbit61          0.000000  0.000000e+00
orbit62          0.000000  4.093063e-03
orbit63          0.000000 -2.100751e-03
orbit64          0.000000 -1.719282e-02
orbit65          0.000000 -5.223396e-04
orbit66          0.000000  1.339631e-03
orbit67          0.000000 -1.772652e+00
orbit68          0.000000 -6.753862e-03
orbit69          0.000000  0.000000e+00
orbit70          0.000000  0.000000e+00
orbit71          0.000000 -5.456472e-01
orbit72          0.000000 -4.313191e+00
AP               0.000000 -1.673881e-01
bet              0.000000  5.225505e-05
ecc              0.000000 -1.036146e-01
eccrad           0.000000 -7.189365e-01
close            0.000000  1.497426e+00
constraint       0.000000  1.984092e-01
coreness         0.000000  5.768604e-02
knn              0.000000 -1.142619e-02
hubscore         0.000000  7.545526e+00
pagerank         0.000000 -3.496889e+00
trans            0.000000 -1.316307e+00
first            0.000000  8.237427e-03
second           0.000000 -1.227145e-03
third            0.000000  3.575942e-04
fourth           0.000000 -4.185090e-05
fifth            0.000000  0.000000e+00
sixth            0.000000  3.324621e-06
selfinter        0.000000 -2.041151e+00
V1               0.000000  1.400543e+01
V2               0.000000 -2.001667e+00
evcent           0.000000  1.227413e+01
upto_second      0.000000 -1.557314e-03
upto_third       0.000000  2.011046e-04
upto_fourth      0.000000  0.000000e+00
upto_fifth       0.000000  7.585655e-06
upto_sixth       0.000000  4.858587e-04
ratio1           0.000000 -1.145206e-02
ratio2           0.000000 -4.660716e-02
ratio3           0.000000 -5.969721e-02
ratio4           0.000000  3.377361e-02
ratio5           0.000000 -1.096035e-01
ratio6           0.000000 -8.159222e-06
walktrap_vertex  0.000000  3.009057e-01
bigcom1          0.000000 -2.242108e-01
bigcom2          0.000000 -5.147280e-01
bigcom3          0.000000 -1.014588e+00
bigcom4          0.000000 -9.578108e-01
bigcom5          0.000000 -1.724305e+00
bigcom6          0.000000 -2.052010e+00
bigcom8          0.000000 -8.410418e-01
bigcom9          0.000000 -5.110821e-01
bigcom10         0.000000  1.455922e+00
bigcom11         0.000000 -2.095017e+00
bigcom12         0.000000 -4.913982e-01
bigcom13         0.000000 -1.748351e+00
bigcom14         0.000000 -1.501212e+00
bigcom15         0.000000 -1.492659e+00
bigcom16         0.000000 -1.885008e+00
bigcom17         0.000000 -2.025941e+00
bigcom18         0.000000 -1.935314e+00
bigcom21         0.000000 -1.407116e+00
bigcom22         0.000000 -6.533925e-01
bigcom23         0.000000 -1.492232e+00
bigcom24         0.000000 -2.498303e+00
bigcom25         0.000000 -1.930460e+00
bigcom26         0.000000 -1.533332e+00
bigcom27         0.000000 -1.076394e+00
bigcom29         0.000000 -1.923661e+00
bigcom31         0.000000 -1.452385e+00
bigcom33         0.000000  5.098502e-01
bigcom34         0.000000 -8.702360e-01
bigcom35         0.000000 -1.077385e+00
bigcom36         0.000000 -5.835313e-02
bigcom39         0.000000 -1.073920e+00
bigcom40         0.000000 -1.351010e+00
bigcom43         0.000000  1.456010e+00
bigcom46         0.000000 -1.578392e+00
bigcom48         0.000000 -1.686056e+00
bigcom49         0.000000 -1.441782e-01
bigcom50         0.000000  0.000000e+00
bigcom52         0.000000 -6.493371e-01
bigcom54         0.000000 -7.733558e-01
bigcom56         0.000000 -1.122346e+00
bigcom57         0.000000  1.772008e-01
bigcom58         0.000000 -1.185817e+00
bigcom62         0.000000 -1.105187e+00
bigcom63         0.000000 -7.768910e-01
bigcom64         0.000000 -9.635935e-01
bigcom65         0.000000 -1.459305e+00
bigcom66         0.000000 -1.806339e-03
bigcom68         0.000000  1.101871e+00
bigcom69         0.000000 -5.413475e-02
bigcom70         0.000000 -9.904562e-01
bigcom71         0.000000  0.000000e+00
bigcom72         0.000000 -6.787291e-01
bigcom77         0.000000 -7.126290e-01
bigcom79         0.000000 -1.178172e+00
bigcom80         0.000000 -5.869654e-01
bigcom82         0.000000 -8.379085e-01
bigcom83         0.000000 -3.313794e-02
bigcom86         0.000000 -3.133061e-01
bigcom87         0.000000 -9.440857e-01
bigcom88         0.000000 -5.540961e-01
bigcom90         0.000000 -1.871195e+00
bigcom92         0.000000  0.000000e+00
bigcom94         0.000000 -2.368595e+00
bigcom96         0.000000 -1.538286e+00
bigcom98         0.000000 -1.231979e+00
bigcom99         0.000000 -1.043009e+00
bigcom100        0.000000 -5.531679e-01
bigcom102        0.000000 -4.645021e-01
bigcom103        0.000000 -2.166697e-01
bigcom104        0.000000 -1.719250e+00
bigcom107        0.000000 -3.405464e-02
bigcom108        0.000000  0.000000e+00
bigcom109        0.000000 -1.912348e+00
bigcom110        0.000000 -2.170344e+00
bigcom125        0.000000 -9.552488e-01
bigcom133        0.000000 -1.361877e+00
bigcom141        0.000000 -4.232040e-03
bigcom142        0.000000 -1.664293e+00
bigcom143        0.000000 -1.855955e+00
bigcom145        0.000000 -9.657066e-01
bigcom158        0.000000 -2.204657e-01
bigcom162        0.000000 -1.138031e+00
bigcom177        0.000000 -2.397375e+00
bigcom194        0.000000 -2.601291e-01
bigcom208        0.000000 -1.502818e+00
bigcom220        0.000000 -9.509841e-01
bigcom227        0.000000 -2.328653e-01
bigcom229        0.000000  0.000000e+00
bigcom247        0.000000 -8.366435e-01
bigcom252        0.000000 -1.306220e+00
bigcom255        0.000000 -1.172441e+00
bigcom258        0.000000 -9.442928e-01
bigcom266        0.000000 -1.063823e+00
bigcom269        0.000000 -8.682539e-01
bigcom273        0.000000 -2.085085e+00
bigcom274        0.000000 -1.810347e+00
bigcom276        0.000000 -9.447580e-01
bigcom284        0.000000 -1.493611e+00
bigcom290        0.000000 -2.307533e+00
bigcom292        0.000000 -2.889500e-02
bigcom294        0.000000 -9.796330e-01
bigcom295        0.000000 -1.528330e+00
bigcom296        0.000000  0.000000e+00
bigcom297        0.000000  3.436036e+00
bigcom302        0.000000 -1.251793e+00
bigcom303        0.000000 -1.293913e+00
bigcom307        0.000000 -4.470684e-01
bigcom311        0.000000 -1.776816e+00
bigcom313        0.000000 -1.423597e+00
bigcom318        0.000000  1.783759e+00
bigcom326        0.000000 -5.955495e-01
bigcom332        0.000000 -1.118996e+00
bigcom340        0.000000  0.000000e+00
bigcom341        0.000000 -3.229787e-01
bigcom345        0.000000 -1.366343e+00
bigcom347        0.000000  0.000000e+00
bigcom360        0.000000 -8.040924e-01
bigcom365        0.000000 -1.512009e+00
bigcom366        0.000000 -1.378526e-02
bigcom370        0.000000  0.000000e+00
bigcom387        0.000000 -1.175081e+00
bigcom390        0.000000  2.811642e+00
bigcom398        0.000000 -1.081659e-01
bigcom408        0.000000 -6.785291e-01
bigcom417        0.000000 -2.422155e+00
bigcom419        0.000000  5.399798e+00
bigcom424        0.000000 -7.811807e-01
bigcom441        0.000000  0.000000e+00
bigcom445        0.000000 -1.105293e+00
bigcom468        0.000000 -9.331091e-01
spin_vertex      0.000000 -3.906172e-01
membership_s1    0.000000 -2.139557e-01
membership_s3    0.000000  8.384710e-01
membership_s4    0.000000  1.733545e+00
membership_s5    0.000000 -8.337619e-01
membership_s6    0.000000 -2.421369e-01
membership_s7    0.000000 -1.132149e+00
membership_s8    0.000000 -1.393290e+00
membership_s9    0.000000 -7.064445e-01
membership_s10   0.000000  1.144897e-01
membership_s11   0.000000  1.091765e+00
membership_s12   0.000000 -1.441599e-01
membership_s13   0.000000 -1.354184e+00
membership_s14   0.000000 -7.219915e-01
membership_s16   0.000000  7.777333e-01
membership_s17   0.000000 -9.935026e-01
membership_s18   0.000000 -5.665606e-01
membership_s19   0.000000 -2.335155e+00
membership_s20   0.000000  4.831937e-01
membership_s21   0.000000  2.882816e-01
membership_s22   0.000000 -2.557015e-01
membership_s23   0.000000  6.800872e-01
membership_s24   0.000000 -6.972640e-01
membership_s25   0.000000 -5.881728e-01
membership_s26   0.000000  2.783085e-01
membership_s27   0.000000 -9.765924e-01
membership_s28   0.000000 -7.830997e-01
membership_s30   0.000000 -1.029209e+00
membership_s31   0.000000  1.570738e-01
membership_s32   0.000000 -1.065725e+00
membership_s33   0.000000 -3.123107e-01
membership_s34   0.000000 -1.338298e+00
membership_s35   0.000000 -4.652455e-01
membership_s36   0.000000 -1.198243e+00
membership_s37   0.000000 -1.405151e-01
membership_s38   0.000000  3.597651e-01
adhesion         0.000000 -1.683218e-04
cohesion         0.000000  2.343256e-04
inner            0.000000  1.711374e-04
outer            0.000000  1.828077e-04
ioratio          0.000000 -4.543184e-02
comsize          0.000000  4.378002e-04
[1] "Dataset: low_CT Model GBM, run: 3 of 10 2015-06-08 10:38:35"
Iter   TrainDeviance   ValidDeviance   StepSize   Improve
     1        0.0738             nan     0.0100   -0.0000
     2        0.0723             nan     0.0100   -0.0001
     3        0.0711             nan     0.0100   -0.0000
     4        0.0699             nan     0.0100   -0.0000
     5        0.0684             nan     0.0100    0.0001
     6        0.0655             nan     0.0100    0.0001
     7        0.0647             nan     0.0100   -0.0000
     8        0.0637             nan     0.0100   -0.0000
     9        0.0629             nan     0.0100   -0.0000
    10        0.0619             nan     0.0100   -0.0000
    20        0.0548             nan     0.0100   -0.0000
    40        0.0463             nan     0.0100    0.0000
    60        0.0411             nan     0.0100    0.0000
    80        0.0372             nan     0.0100   -0.0000
   100        0.0336             nan     0.0100   -0.0000
   120        0.0314             nan     0.0100   -0.0000
   140        0.0295             nan     0.0100   -0.0000
   160        0.0277             nan     0.0100   -0.0000
   180        0.0261             nan     0.0100   -0.0000
   200        0.0249             nan     0.0100   -0.0000
   220        0.0234             nan     0.0100   -0.0000
   240        0.0223             nan     0.0100   -0.0000
   260        0.0211             nan     0.0100   -0.0000
   280        0.0201             nan     0.0100   -0.0000
   300        0.0193             nan     0.0100   -0.0000
   320        0.0186             nan     0.0100   -0.0000
   340        0.0177             nan     0.0100   -0.0000
   360        0.0171             nan     0.0100   -0.0000
   380        0.0165             nan     0.0100   -0.0000
   400        0.0160             nan     0.0100   -0.0000
   420        0.0154             nan     0.0100   -0.0000
   440        0.0148             nan     0.0100   -0.0000
   460        0.0144             nan     0.0100   -0.0000
   480        0.0140             nan     0.0100   -0.0000
   500        0.0136             nan     0.0100   -0.0000
   520        0.0132             nan     0.0100   -0.0000
   540        0.0128             nan     0.0100   -0.0000
   542        0.0128             nan     0.0100   -0.0000

[1] "GBM variable coefficients"
                            var     rel.inf
bet                         bet 7.664782919
inner                     inner 7.415573048
pagerank               pagerank 4.687616071
outer                     outer 4.259299386
comsize                 comsize 4.160174727
V2                           V2 2.469395159
ratio2                   ratio2 2.309358745
bigcom68               bigcom68 2.140681329
bigcom87               bigcom87 1.972735054
V1                           V1 1.862465815
graph13                 graph13 1.791960129
graph19                 graph19 1.780599554
spin_vertex         spin_vertex 1.770388682
bigcom419             bigcom419 1.709886979
adhesion               adhesion 1.660609634
bigcom390             bigcom390 1.519197857
graph16                 graph16 1.509642580
orbit28                 orbit28 1.425010075
orbit18                 orbit18 1.389650794
graph6                   graph6 1.384177432
graph1                   graph1 1.380521817
ratio5                   ratio5 1.310867859
orbit21                 orbit21 1.285700955
cohesion               cohesion 1.283614771
bigcom297             bigcom297 1.280973626
ratio6                   ratio6 1.182210887
knn                         knn 1.146642421
orbit16                 orbit16 1.134319903
graph23                 graph23 1.111282591
orbit35                 orbit35 1.058279529
membership_s4     membership_s4 1.029111513
graph12                 graph12 1.018617277
graph5                   graph5 1.000719727
ioratio                 ioratio 0.963714034
graph3                   graph3 0.950360987
graph4                   graph4 0.924444218
ratio3                   ratio3 0.920223925
graph17                 graph17 0.903730515
bigcom318             bigcom318 0.880742572
fifth                     fifth 0.859799483
bigcom33               bigcom33 0.786723452
graph10                 graph10 0.773628020
orbit19                 orbit19 0.757047281
walktrap_vertex walktrap_vertex 0.713759142
orbit20                 orbit20 0.694119742
constraint           constraint 0.673440185
coreness               coreness 0.659108525
graph11                 graph11 0.639787844
sixth                     sixth 0.635133655
membership_s9     membership_s9 0.628721725
graph20                 graph20 0.625214695
fourth                   fourth 0.604763939
orbit5                   orbit5 0.602599600
graph14                 graph14 0.601468765
orbit57                 orbit57 0.578205888
ratio4                   ratio4 0.549418057
hubscore               hubscore 0.511836210
upto_sixth           upto_sixth 0.508636915
orbit2                   orbit2 0.499650239
orbit36                 orbit36 0.490564089
bigcom43               bigcom43 0.466347749
graph9                   graph9 0.462730566
third                     third 0.459444649
orbit17                 orbit17 0.455918150
graph0                   graph0 0.428359241
graph21                 graph21 0.407520630
membership_s38   membership_s38 0.405737570
bigcom10               bigcom10 0.375212265
graph15                 graph15 0.358735413
orbit9                   orbit9 0.342617638
membership_s11   membership_s11 0.338786721
orbit27                 orbit27 0.334774353
AP                           AP 0.330984137
evcent                   evcent 0.311827454
bigcom25               bigcom25 0.293607097
membership_s16   membership_s16 0.274436732
close                     close 0.264975146
orbit38                 orbit38 0.254264357
orbit15                 orbit15 0.223976025
upto_third           upto_third 0.210515113
ratio1                   ratio1 0.209526255
orbit45                 orbit45 0.204246804
membership_s3     membership_s3 0.196032816
orbit56                 orbit56 0.193028614
membership_s26   membership_s26 0.183969798
orbit52                 orbit52 0.182239303
orbit62                 orbit62 0.175338730
membership_s8     membership_s8 0.170877181
orbit37                 orbit37 0.169373513
orbit31                 orbit31 0.165568320
orbit1                   orbit1 0.137351894
bigcom2                 bigcom2 0.128689684
orbit39                 orbit39 0.127651095
orbit25                 orbit25 0.120959651
ecc                         ecc 0.113509126
orbit10                 orbit10 0.113237351
membership_s31   membership_s31 0.111375705
upto_fourth         upto_fourth 0.104601203
orbit26                 orbit26 0.097859354
orbit50                 orbit50 0.081135647
orbit66                 orbit66 0.078510796
orbit4                   orbit4 0.076837901
graph2                   graph2 0.061283963
bigcom1                 bigcom1 0.057806021
membership_s10   membership_s10 0.051483210
orbit49                 orbit49 0.051168533
orbit29                 orbit29 0.044233679
graph25                 graph25 0.037076459
upto_fifth           upto_fifth 0.035420801
membership_s21   membership_s21 0.032589501
graph18                 graph18 0.030361965
orbit24                 orbit24 0.028608277
graph26                 graph26 0.027329819
membership_s20   membership_s20 0.026534423
orbit30                 orbit30 0.022402045
selfinter             selfinter 0.022192991
membership_s32   membership_s32 0.022031319
second                   second 0.021742565
bigcom57               bigcom57 0.021602496
orbit40                 orbit40 0.021516056
orbit22                 orbit22 0.019644471
orbit6                   orbit6 0.018365727
trans                     trans 0.017926392
graph28                 graph28 0.017219818
orbit32                 orbit32 0.015056739
orbit33                 orbit33 0.014440642
orbit51                 orbit51 0.014076406
upto_second         upto_second 0.014062059
graph24                 graph24 0.012554381
orbit7                   orbit7 0.010652549
membership_s12   membership_s12 0.010511701
graph7                   graph7 0.010446786
orbit23                 orbit23 0.007110142
orbit12                 orbit12 0.005067839
membership_s37   membership_s37 0.004876046
orbit47                 orbit47 0.003645965
orbit46                 orbit46 0.003353921
graph8                   graph8 0.000000000
graph22                 graph22 0.000000000
graph27                 graph27 0.000000000
graph29                 graph29 0.000000000
orbit0                   orbit0 0.000000000
orbit3                   orbit3 0.000000000
orbit8                   orbit8 0.000000000
orbit11                 orbit11 0.000000000
orbit13                 orbit13 0.000000000
orbit14                 orbit14 0.000000000
orbit34                 orbit34 0.000000000
orbit41                 orbit41 0.000000000
orbit42                 orbit42 0.000000000
orbit43                 orbit43 0.000000000
orbit44                 orbit44 0.000000000
orbit48                 orbit48 0.000000000
orbit53                 orbit53 0.000000000
orbit54                 orbit54 0.000000000
orbit55                 orbit55 0.000000000
orbit58                 orbit58 0.000000000
orbit59                 orbit59 0.000000000
orbit60                 orbit60 0.000000000
orbit61                 orbit61 0.000000000
orbit63                 orbit63 0.000000000
orbit64                 orbit64 0.000000000
orbit65                 orbit65 0.000000000
orbit67                 orbit67 0.000000000
orbit68                 orbit68 0.000000000
orbit69                 orbit69 0.000000000
orbit70                 orbit70 0.000000000
orbit71                 orbit71 0.000000000
orbit72                 orbit72 0.000000000
eccrad                   eccrad 0.000000000
first                     first 0.000000000
bigcom3                 bigcom3 0.000000000
bigcom4                 bigcom4 0.000000000
bigcom5                 bigcom5 0.000000000
bigcom6                 bigcom6 0.000000000
bigcom8                 bigcom8 0.000000000
bigcom9                 bigcom9 0.000000000
bigcom11               bigcom11 0.000000000
bigcom12               bigcom12 0.000000000
bigcom13               bigcom13 0.000000000
bigcom14               bigcom14 0.000000000
bigcom15               bigcom15 0.000000000
bigcom16               bigcom16 0.000000000
bigcom17               bigcom17 0.000000000
bigcom18               bigcom18 0.000000000
bigcom21               bigcom21 0.000000000
bigcom22               bigcom22 0.000000000
bigcom23               bigcom23 0.000000000
bigcom24               bigcom24 0.000000000
bigcom26               bigcom26 0.000000000
bigcom27               bigcom27 0.000000000
bigcom29               bigcom29 0.000000000
bigcom31               bigcom31 0.000000000
bigcom34               bigcom34 0.000000000
bigcom35               bigcom35 0.000000000
bigcom36               bigcom36 0.000000000
bigcom39               bigcom39 0.000000000
bigcom40               bigcom40 0.000000000
bigcom46               bigcom46 0.000000000
bigcom48               bigcom48 0.000000000
bigcom49               bigcom49 0.000000000
bigcom50               bigcom50 0.000000000
bigcom52               bigcom52 0.000000000
bigcom54               bigcom54 0.000000000
bigcom56               bigcom56 0.000000000
bigcom58               bigcom58 0.000000000
bigcom62               bigcom62 0.000000000
bigcom63               bigcom63 0.000000000
bigcom64               bigcom64 0.000000000
bigcom65               bigcom65 0.000000000
bigcom66               bigcom66 0.000000000
bigcom69               bigcom69 0.000000000
bigcom70               bigcom70 0.000000000
bigcom71               bigcom71 0.000000000
bigcom72               bigcom72 0.000000000
bigcom77               bigcom77 0.000000000
bigcom79               bigcom79 0.000000000
bigcom80               bigcom80 0.000000000
bigcom82               bigcom82 0.000000000
bigcom83               bigcom83 0.000000000
bigcom86               bigcom86 0.000000000
bigcom88               bigcom88 0.000000000
bigcom90               bigcom90 0.000000000
bigcom92               bigcom92 0.000000000
bigcom94               bigcom94 0.000000000
bigcom96               bigcom96 0.000000000
bigcom98               bigcom98 0.000000000
bigcom99               bigcom99 0.000000000
bigcom100             bigcom100 0.000000000
bigcom102             bigcom102 0.000000000
bigcom103             bigcom103 0.000000000
bigcom104             bigcom104 0.000000000
bigcom107             bigcom107 0.000000000
bigcom108             bigcom108 0.000000000
bigcom109             bigcom109 0.000000000
bigcom110             bigcom110 0.000000000
bigcom125             bigcom125 0.000000000
bigcom133             bigcom133 0.000000000
bigcom141             bigcom141 0.000000000
bigcom142             bigcom142 0.000000000
bigcom143             bigcom143 0.000000000
bigcom145             bigcom145 0.000000000
bigcom158             bigcom158 0.000000000
bigcom162             bigcom162 0.000000000
bigcom177             bigcom177 0.000000000
bigcom194             bigcom194 0.000000000
bigcom208             bigcom208 0.000000000
bigcom220             bigcom220 0.000000000
bigcom227             bigcom227 0.000000000
bigcom229             bigcom229 0.000000000
bigcom247             bigcom247 0.000000000
bigcom252             bigcom252 0.000000000
bigcom255             bigcom255 0.000000000
bigcom258             bigcom258 0.000000000
bigcom266             bigcom266 0.000000000
bigcom269             bigcom269 0.000000000
bigcom273             bigcom273 0.000000000
bigcom274             bigcom274 0.000000000
bigcom276             bigcom276 0.000000000
bigcom284             bigcom284 0.000000000
bigcom290             bigcom290 0.000000000
bigcom292             bigcom292 0.000000000
bigcom294             bigcom294 0.000000000
bigcom295             bigcom295 0.000000000
bigcom296             bigcom296 0.000000000
bigcom302             bigcom302 0.000000000
bigcom303             bigcom303 0.000000000
bigcom307             bigcom307 0.000000000
bigcom311             bigcom311 0.000000000
bigcom313             bigcom313 0.000000000
bigcom326             bigcom326 0.000000000
bigcom332             bigcom332 0.000000000
bigcom340             bigcom340 0.000000000
bigcom341             bigcom341 0.000000000
bigcom345             bigcom345 0.000000000
bigcom347             bigcom347 0.000000000
bigcom360             bigcom360 0.000000000
bigcom365             bigcom365 0.000000000
bigcom366             bigcom366 0.000000000
bigcom370             bigcom370 0.000000000
bigcom387             bigcom387 0.000000000
bigcom398             bigcom398 0.000000000
bigcom408             bigcom408 0.000000000
bigcom417             bigcom417 0.000000000
bigcom424             bigcom424 0.000000000
bigcom441             bigcom441 0.000000000
bigcom445             bigcom445 0.000000000
bigcom468             bigcom468 0.000000000
membership_s1     membership_s1 0.000000000
membership_s5     membership_s5 0.000000000
membership_s6     membership_s6 0.000000000
membership_s7     membership_s7 0.000000000
membership_s13   membership_s13 0.000000000
membership_s14   membership_s14 0.000000000
membership_s17   membership_s17 0.000000000
membership_s18   membership_s18 0.000000000
membership_s19   membership_s19 0.000000000
membership_s22   membership_s22 0.000000000
membership_s23   membership_s23 0.000000000
membership_s24   membership_s24 0.000000000
membership_s25   membership_s25 0.000000000
membership_s27   membership_s27 0.000000000
membership_s28   membership_s28 0.000000000
membership_s30   membership_s30 0.000000000
membership_s33   membership_s33 0.000000000
membership_s34   membership_s34 0.000000000
membership_s35   membership_s35 0.000000000
membership_s36   membership_s36 0.000000000
[1] "Dataset: low_CT Model RF, run: 3 of 10 2015-06-08 10:44:17"
     |      Out-of-bag   |
Tree |      MSE  %Var(y) |
   1 |  0.01115   181.89 |
   2 |  0.01149   187.40 |
   3 |  0.01002   163.35 |
   4 |  0.01117   182.24 |
   5 |   0.0102   166.28 |
   6 | 0.009563   155.96 |
   7 | 0.009379   152.96 |
   8 | 0.009149   149.20 |
   9 | 0.008821   143.86 |
  10 | 0.008664   141.30 |
  11 | 0.008323   135.73 |
  12 | 0.008216   133.99 |
  13 | 0.008144   132.82 |
  14 | 0.008084   131.83 |
  15 |    0.008   130.47 |
  16 | 0.007869   128.33 |
  17 | 0.007822   127.57 |
  18 | 0.007712   125.78 |
  19 | 0.007519   122.62 |
  20 | 0.007448   121.46 |
  21 | 0.007374   120.25 |
  22 | 0.007303   119.10 |
  23 |  0.00726   118.40 |
  24 | 0.007243   118.13 |
  25 | 0.007244   118.13 |
  26 | 0.007208   117.54 |
  27 | 0.007177   117.05 |
  28 | 0.007151   116.62 |
  29 | 0.007063   115.19 |
  30 | 0.007051   114.99 |
  31 | 0.007048   114.94 |
  32 | 0.007023   114.54 |
  33 | 0.006996   114.09 |
  34 | 0.007014   114.38 |
  35 | 0.007005   114.24 |
  36 | 0.006981   113.85 |
  37 | 0.006962   113.55 |
  38 | 0.006952   113.38 |
  39 | 0.006963   113.55 |
  40 | 0.006955   113.42 |
  41 | 0.006933   113.07 |
  42 | 0.006931   113.03 |
  43 | 0.006933   113.06 |
  44 | 0.006937   113.13 |
  45 | 0.006913   112.74 |
  46 | 0.006907   112.64 |
  47 | 0.006917   112.81 |
  48 | 0.006897   112.48 |
  49 | 0.006909   112.67 |
  50 | 0.006899   112.51 |
  51 | 0.006904   112.60 |
  52 | 0.006888   112.33 |
  53 | 0.006873   112.08 |
  54 | 0.006864   111.94 |
  55 | 0.006873   112.09 |
  56 |  0.00687   112.04 |
  57 | 0.006871   112.06 |
  58 |  0.00687   112.04 |
  59 | 0.006865   111.96 |
  60 | 0.006861   111.89 |
  61 | 0.006852   111.74 |
  62 | 0.006844   111.61 |
  63 | 0.006845   111.63 |
  64 | 0.006832   111.42 |
  65 | 0.006818   111.19 |
  66 | 0.006807   111.01 |
  67 | 0.006808   111.03 |
  68 | 0.006805   110.98 |
  69 | 0.006816   111.15 |
  70 | 0.006812   111.10 |
  71 | 0.006802   110.93 |
  72 | 0.006801   110.91 |
  73 | 0.006794   110.80 |
  74 | 0.006795   110.82 |
  75 | 0.006788   110.70 |
  76 | 0.006796   110.84 |
  77 | 0.006786   110.66 |
  78 |  0.00679   110.74 |
  79 |  0.00679   110.73 |
  80 |   0.0068   110.90 |
  81 | 0.006803   110.94 |
  82 | 0.006791   110.75 |
  83 | 0.006783   110.62 |
  84 | 0.006776   110.51 |
  85 |  0.00678   110.57 |
  86 | 0.006774   110.47 |
  87 | 0.006766   110.35 |
  88 | 0.006771   110.43 |
  89 |  0.00676   110.24 |
  90 |  0.00676   110.25 |
  91 | 0.006757   110.19 |
  92 | 0.006752   110.11 |
  93 | 0.006749   110.07 |
  94 | 0.006743   109.97 |
  95 | 0.006745   110.00 |
  96 | 0.006744   109.98 |
  97 | 0.006742   109.95 |
  98 | 0.006742   109.96 |
  99 | 0.006744   109.98 |
 100 | 0.006744   109.98 |
[1] "Random Forest variable coefficients"
                      %IncMSE IncNodePurity
graph5           2.218259e-04  1.101478e-01
graph6           5.485944e-04  2.422897e-01
graph7          -4.255319e-06  9.237517e-03
graph8           0.000000e+00  9.757820e-21
graph9           2.391925e-03  2.079927e-01
graph10          6.714613e-03  6.671362e-01
graph11          5.254939e-03  1.110267e-01
graph12          6.452819e-04  2.087452e-01
graph13          7.652018e-03  3.180613e-01
graph14          7.418415e-04  1.308002e-01
graph15          7.405872e-04  1.535869e-01
graph16          4.099329e-03  5.031285e-01
graph17          1.429080e-04  1.494003e-01
graph18          3.446809e-04  9.955556e-03
graph19          2.354659e-04  1.727815e-01
graph20          9.495774e-05  1.044436e-01
graph21          6.963117e-05  3.679432e-02
graph22          0.000000e+00  9.000000e-03
graph23          8.064729e-04  1.303996e-01
graph24          5.587956e-05  1.961905e-02
graph25          1.725338e-05  1.014714e-01
graph26          0.000000e+00  6.938894e-20
graph27          0.000000e+00  2.710505e-21
graph28         -3.417343e-05  8.571429e-03
graph29          0.000000e+00  5.421011e-22
orbit0           2.111355e-05  3.403076e-02
orbit1           8.395951e-04  2.181058e-01
orbit2           6.355906e-04  9.950201e-02
orbit3           0.000000e+00  2.927346e-20
orbit4           2.448223e-03  2.006535e-01
orbit5           2.489832e-03  1.986340e-01
orbit6           3.166964e-04  1.363346e-01
orbit7           4.788045e-05  3.902587e-02
orbit8           3.301912e-04  1.586430e-01
orbit9           4.895994e-04  1.987113e-01
orbit10          4.139313e-04  3.145093e-02
orbit11          0.000000e+00  2.331035e-20
orbit12          0.000000e+00  9.090909e-03
orbit13          0.000000e+00  9.215718e-21
orbit14          0.000000e+00  8.673617e-21
orbit15          1.265984e-03  2.027579e-01
orbit16          1.662806e-03  2.255741e-01
orbit17          3.885041e-04  1.683055e-01
orbit18          4.314448e-03  5.086510e-01
orbit19          1.002507e-03  1.414766e-01
orbit20          2.608168e-03  3.931029e-01
orbit21          1.796371e-03  2.916484e-01
orbit22          4.988679e-03  3.368175e-01
orbit23         -3.075089e-05  5.317629e-02
orbit24          1.336846e-03  3.278891e-01
orbit25          2.370416e-04  2.794270e-02
orbit26          3.135405e-04  1.318469e-02
orbit27          2.944227e-03  3.985724e-01
orbit28          6.519872e-04  3.063392e-01
orbit29          4.977315e-05  3.101644e-02
orbit30          0.000000e+00  6.288373e-20
orbit31          3.661739e-03  3.823096e-01
orbit32          1.753769e-04  8.363958e-02
orbit33          0.000000e+00  4.824700e-20
orbit34          1.463253e-03  1.086182e-01
orbit35          1.375500e-03  3.111605e-01
orbit36          6.755503e-07  7.934752e-02
orbit37          2.113841e-04  7.715909e-02
orbit38          1.047214e-04  1.169264e-01
orbit39          1.486920e-03  2.736335e-01
orbit40          5.163511e-05  8.085307e-04
orbit41          0.000000e+00  4.011548e-20
orbit42          0.000000e+00  0.000000e+00
orbit43          1.294778e-05  3.192308e-02
orbit44          0.000000e+00  0.000000e+00
orbit45          1.127826e-03  3.836983e-01
orbit46          0.000000e+00  1.138412e-20
orbit47         -3.853522e-07  3.679969e-02
orbit48          0.000000e+00  1.951564e-20
orbit49          5.101713e-04  3.782934e-02
orbit50         -1.292214e-05  2.511851e-03
orbit51          3.277861e-05  2.435088e-02
orbit52          4.209381e-04  1.028022e-01
orbit53          0.000000e+00  6.377819e-19
orbit54          0.000000e+00  1.304892e-17
orbit55          0.000000e+00  0.000000e+00
orbit56          4.688845e-04  1.723946e-01
orbit57          9.760411e-05  7.719811e-02
orbit58          0.000000e+00  5.421011e-22
orbit59          0.000000e+00  1.875000e-02
orbit60          0.000000e+00  5.969617e-18
orbit61          0.000000e+00  1.084202e-20
orbit62          2.255012e-04  3.270341e-02
orbit63          0.000000e+00  5.421011e-22
orbit64          0.000000e+00  1.029992e-20
orbit65          0.000000e+00  1.626303e-21
orbit66          1.080336e-04  2.042551e-02
orbit67          0.000000e+00  1.626303e-21
orbit68          0.000000e+00  9.215718e-21
orbit69          0.000000e+00  0.000000e+00
orbit70          2.609233e-05  2.793815e-03
orbit71          0.000000e+00  8.673617e-21
orbit72          0.000000e+00  1.084202e-21
AP              -2.271393e-05  9.217735e-02
bet              1.113131e-03  1.578029e+00
ecc              1.065533e-05  4.497596e-02
eccrad           9.363061e-05  7.847401e-02
close            1.989540e-03  2.491794e-01
constraint       1.381957e-03  1.555815e-01
coreness         1.621397e-04  2.168346e-01
knn              3.785517e-04  1.581134e-01
hubscore         7.081277e-03  3.965831e-01
pagerank         1.468809e-03  8.933972e-01
trans           -8.605897e-06  1.851648e-02
first            2.242238e-05  6.225643e-02
second           1.681669e-04  1.147371e-01
third            3.120934e-03  1.376004e-01
fourth           2.564821e-04  1.970052e-01
fifth            1.053419e-03  3.002680e-01
sixth            1.455882e-03  3.463283e-01
selfinter       -2.773956e-05  1.527772e-01
V1               5.241997e-04  4.216172e-01
V2               1.330544e-03  8.127322e-01
evcent           5.581760e-03  2.638525e-01
upto_second      1.866057e-04  1.427140e-01
upto_third       1.374717e-03  2.647417e-01
upto_fourth      3.052524e-03  1.489718e-01
upto_fifth       2.278400e-03  2.972806e-01
upto_sixth       8.338182e-04  1.500077e-01
ratio1           1.396609e-03  3.148251e-01
ratio2           4.884586e-04  4.688950e-01
ratio3           1.226366e-03  3.662268e-01
ratio4           3.258151e-03  5.269336e-01
ratio5           9.815535e-04  5.536083e-01
ratio6           4.540527e-03  4.527915e-01
walktrap_vertex  2.152955e-04  1.590181e-01
bigcom1          5.716433e-05  3.266660e-02
bigcom2         -2.206976e-05  4.933678e-02
bigcom3          0.000000e+00  1.626303e-21
bigcom4          0.000000e+00  9.757820e-21
bigcom5          0.000000e+00  1.626303e-21
bigcom6          0.000000e+00  8.673617e-21
bigcom8          0.000000e+00  2.168404e-21
bigcom9          0.000000e+00  0.000000e+00
bigcom10         2.460837e-04  9.783930e-02
bigcom11         0.000000e+00  0.000000e+00
bigcom12         0.000000e+00  5.421011e-22
bigcom13         0.000000e+00  1.084202e-21
bigcom14         0.000000e+00  1.084202e-21
bigcom15         0.000000e+00  0.000000e+00
bigcom16         0.000000e+00  0.000000e+00
bigcom17         0.000000e+00  8.673617e-21
bigcom18         0.000000e+00  8.673617e-21
bigcom21         0.000000e+00  0.000000e+00
bigcom22         0.000000e+00  5.421011e-22
bigcom23         0.000000e+00  3.632077e-20
bigcom24         0.000000e+00  5.421011e-22
bigcom25         3.988288e-05  2.600850e-01
bigcom26         0.000000e+00  6.938894e-20
bigcom27         0.000000e+00  3.469447e-20
bigcom29         0.000000e+00  1.626303e-21
bigcom31         0.000000e+00  0.000000e+00
bigcom33         7.862567e-04  1.861097e-01
bigcom34         0.000000e+00  9.000000e-03
bigcom35         0.000000e+00  0.000000e+00
bigcom36         0.000000e+00  1.387779e-19
bigcom39         0.000000e+00  0.000000e+00
bigcom40         0.000000e+00  0.000000e+00
bigcom43         2.610144e-04  7.193708e-02
bigcom46         0.000000e+00  8.673617e-21
bigcom48         0.000000e+00  0.000000e+00
bigcom49         0.000000e+00  8.673617e-21
bigcom50         0.000000e+00  1.084202e-21
bigcom52         0.000000e+00  0.000000e+00
bigcom54         0.000000e+00  5.421011e-22
bigcom56         0.000000e+00  0.000000e+00
bigcom57         2.625299e-05  2.698688e-02
bigcom58         0.000000e+00  0.000000e+00
bigcom62         0.000000e+00  0.000000e+00
bigcom63         0.000000e+00  1.387779e-19
bigcom64         0.000000e+00  0.000000e+00
bigcom65         0.000000e+00  0.000000e+00
bigcom66         0.000000e+00  0.000000e+00
bigcom68         2.622198e-06  2.722443e-01
bigcom69         0.000000e+00  5.421011e-22
bigcom70         0.000000e+00  0.000000e+00
bigcom71         0.000000e+00  0.000000e+00
bigcom72         0.000000e+00  0.000000e+00
bigcom77         0.000000e+00  0.000000e+00
bigcom79         0.000000e+00  0.000000e+00
bigcom80         0.000000e+00  0.000000e+00
bigcom82         0.000000e+00  0.000000e+00
bigcom83         0.000000e+00  0.000000e+00
bigcom86         0.000000e+00  0.000000e+00
bigcom87        -1.524115e-05  3.442851e-01
bigcom88         0.000000e+00  0.000000e+00
bigcom90         0.000000e+00  0.000000e+00
bigcom92         0.000000e+00  0.000000e+00
bigcom94         0.000000e+00  2.168404e-21
bigcom96         0.000000e+00  0.000000e+00
bigcom98         0.000000e+00  8.673617e-21
bigcom99         0.000000e+00  0.000000e+00
bigcom100        0.000000e+00  0.000000e+00
bigcom102        0.000000e+00  0.000000e+00
bigcom103        0.000000e+00  0.000000e+00
bigcom104        0.000000e+00  0.000000e+00
bigcom107        0.000000e+00  0.000000e+00
bigcom108        0.000000e+00  0.000000e+00
bigcom109        0.000000e+00  8.673617e-21
bigcom110        0.000000e+00  0.000000e+00
bigcom125        0.000000e+00  0.000000e+00
bigcom133        0.000000e+00  0.000000e+00
bigcom141        0.000000e+00  0.000000e+00
bigcom142        0.000000e+00  0.000000e+00
bigcom143        0.000000e+00  0.000000e+00
bigcom145        0.000000e+00  0.000000e+00
bigcom158        0.000000e+00  0.000000e+00
bigcom162        0.000000e+00  0.000000e+00
bigcom177        0.000000e+00  5.421011e-22
bigcom194        0.000000e+00  2.168404e-21
bigcom208        0.000000e+00  0.000000e+00
bigcom220        0.000000e+00  0.000000e+00
bigcom227        0.000000e+00  2.602085e-20
bigcom229        0.000000e+00  0.000000e+00
bigcom247        0.000000e+00  8.673617e-21
bigcom252        0.000000e+00  0.000000e+00
bigcom255        0.000000e+00  5.421011e-22
bigcom258        0.000000e+00  0.000000e+00
bigcom266        0.000000e+00  0.000000e+00
bigcom269        0.000000e+00  1.084202e-21
bigcom273        0.000000e+00  0.000000e+00
bigcom274        0.000000e+00  0.000000e+00
bigcom276        0.000000e+00  0.000000e+00
bigcom284        0.000000e+00  0.000000e+00
bigcom290        0.000000e+00  0.000000e+00
bigcom292        0.000000e+00  2.168404e-21
bigcom294        0.000000e+00  0.000000e+00
bigcom295        0.000000e+00  0.000000e+00
bigcom296        0.000000e+00  0.000000e+00
bigcom297        1.636549e-06  3.730358e-01
bigcom302        0.000000e+00  3.469447e-20
bigcom303        0.000000e+00  3.469447e-20
bigcom307        0.000000e+00  0.000000e+00
bigcom311        0.000000e+00  0.000000e+00
bigcom313        0.000000e+00  0.000000e+00
bigcom318       -8.524464e-06  6.957147e-02
bigcom326        0.000000e+00  0.000000e+00
bigcom332        0.000000e+00  0.000000e+00
bigcom340        0.000000e+00  0.000000e+00
bigcom341        0.000000e+00  0.000000e+00
bigcom345        0.000000e+00  0.000000e+00
bigcom347        0.000000e+00  0.000000e+00
bigcom360        0.000000e+00  0.000000e+00
bigcom365        0.000000e+00  0.000000e+00
bigcom366        0.000000e+00  1.387779e-19
bigcom370        0.000000e+00  1.387779e-19
bigcom387        0.000000e+00  1.084202e-21
bigcom390       -1.600852e-06  4.072779e-01
bigcom398        0.000000e+00  1.387779e-19
bigcom408        0.000000e+00  0.000000e+00
bigcom417        0.000000e+00  0.000000e+00
bigcom419       -3.591118e-05  3.676220e-01
bigcom424        0.000000e+00  1.387779e-19
bigcom441        0.000000e+00  0.000000e+00
bigcom445        0.000000e+00  0.000000e+00
bigcom468        0.000000e+00  0.000000e+00
spin_vertex      6.634134e-04  4.714722e-01
membership_s1    0.000000e+00  0.000000e+00
membership_s3   -1.184281e-05  2.481331e-01
membership_s4    2.196607e-04  2.397511e-01
membership_s5    0.000000e+00  0.000000e+00
membership_s6    0.000000e+00  0.000000e+00
membership_s7    0.000000e+00  2.168404e-21
membership_s8   -6.882299e-06  5.290029e-02
membership_s9   -7.237770e-05  1.484253e-01
membership_s10   2.136539e-05  5.119042e-02
membership_s11   1.353866e-05  5.230058e-02
membership_s12   4.015171e-05  1.184870e-01
membership_s13   0.000000e+00  2.710505e-21
membership_s14   0.000000e+00  5.421011e-22
membership_s16  -2.361495e-05  9.221725e-02
membership_s17   0.000000e+00  4.336809e-21
membership_s18   0.000000e+00  0.000000e+00
membership_s19   0.000000e+00  8.750000e-03
membership_s20   1.656586e-04  1.107266e-02
membership_s21  -9.527098e-06  3.741116e-02
membership_s22   0.000000e+00  0.000000e+00
membership_s23   0.000000e+00  9.215718e-21
membership_s24   0.000000e+00  0.000000e+00
membership_s25   0.000000e+00  0.000000e+00
membership_s26  -1.767203e-06  4.334546e-02
membership_s27   0.000000e+00  0.000000e+00
membership_s28   0.000000e+00  3.252607e-21
membership_s30   0.000000e+00  2.168404e-21
membership_s31  -1.586498e-05  3.327051e-02
membership_s32   0.000000e+00  4.878910e-21
membership_s33   2.809680e-05  9.385337e-02
membership_s34   0.000000e+00  4.336809e-21
membership_s35   0.000000e+00  5.421011e-22
membership_s36   0.000000e+00  0.000000e+00
membership_s37   8.662636e-06  1.469420e-03
membership_s38   5.232010e-05  4.672856e-02
adhesion         2.471322e-03  7.341209e-01
cohesion         3.340063e-03  6.238888e-01
inner            1.017927e-03  1.437944e+00
outer            2.263971e-03  1.318843e+00
ioratio          1.692220e-03  7.195293e-01
comsize          2.169317e-03  1.432845e+00
[1] "Dataset: low_CT Model GLM, run: 3 of 10 2015-06-08 10:46:14"
[1] "glmnet variable coefficients"
                     [,1]          [,2]
(Intercept)     -5.081882 -1.144218e+01
graph0           0.000000  5.883438e-03
graph1           0.000000 -9.675417e-04
graph2           0.000000  0.000000e+00
graph3           0.000000  0.000000e+00
graph4           0.000000  0.000000e+00
graph5           0.000000 -7.053366e-03
graph6           0.000000  2.356027e-03
graph7           0.000000  4.041872e-05
graph8           0.000000  0.000000e+00
graph9           0.000000 -3.762413e-08
graph10          0.000000  0.000000e+00
graph11          0.000000  2.636580e-07
graph12          0.000000 -3.748433e-07
graph13          0.000000 -1.456562e-04
graph14          0.000000 -5.288077e-06
graph15          0.000000  1.877084e-03
graph16          0.000000  3.148474e-07
graph17          0.000000 -1.848616e-05
graph18          0.000000 -9.417360e-03
graph19          0.000000  2.757765e-07
graph20          0.000000  4.027088e-04
graph21          0.000000  0.000000e+00
graph22          0.000000 -6.308798e-06
graph23          0.000000 -4.143299e-04
graph24          0.000000 -1.607579e-03
graph25          0.000000  9.680064e-05
graph26          0.000000  0.000000e+00
graph27          0.000000 -4.784407e-04
graph28          0.000000  0.000000e+00
graph29          0.000000 -2.423628e+00
orbit0           0.000000  6.055791e-03
orbit1           0.000000 -1.063179e-03
orbit2           0.000000 -8.546767e-03
orbit3           0.000000  0.000000e+00
orbit4           0.000000  0.000000e+00
orbit5           0.000000  5.565980e-04
orbit6           0.000000 -5.708912e-09
orbit7           0.000000 -2.031192e-02
orbit8           0.000000 -6.735197e-03
orbit9           0.000000  1.533122e-03
orbit10          0.000000  1.198012e-02
orbit11          0.000000  1.518729e-03
orbit12          0.000000  8.073937e-05
orbit13          0.000000 -8.822361e-01
orbit14          0.000000  0.000000e+00
orbit15          0.000000 -1.027305e-07
orbit16          0.000000  2.243532e-05
orbit17          0.000000 -9.623739e-06
orbit18          0.000000 -2.084277e-06
orbit19          0.000000  1.388950e-08
orbit20          0.000000  5.022882e-07
orbit21          0.000000 -1.344143e-04
orbit22          0.000000  2.809111e-07
orbit23          0.000000  3.531391e-02
orbit24          0.000000 -6.500365e-07
orbit25          0.000000 -1.187859e-05
orbit26          0.000000  1.626530e-03
orbit27          0.000000 -4.088428e-04
orbit28          0.000000 -3.906299e-04
orbit29          0.000000 -4.251615e-05
orbit30          0.000000 -1.161924e-03
orbit31          0.000000 -8.138273e-06
orbit32          0.000000  0.000000e+00
orbit33          0.000000 -4.385816e-01
orbit34          0.000000  1.926691e-03
orbit35          0.000000 -5.022371e-06
orbit36          0.000000 -2.821002e-04
orbit37          0.000000  2.629364e-05
orbit38          0.000000 -4.850646e-03
orbit39          0.000000 -1.792305e-04
orbit40          0.000000  8.312900e-07
orbit41          0.000000 -7.104732e-04
orbit42          0.000000  0.000000e+00
orbit43          0.000000 -9.338611e-03
orbit44          0.000000 -3.815894e+00
orbit45          0.000000  5.208686e-04
orbit46          0.000000 -2.808853e-04
orbit47          0.000000 -2.587974e-03
orbit48          0.000000 -6.680099e-03
orbit49          0.000000  4.266956e-04
orbit50          0.000000 -4.937954e-02
orbit51          0.000000 -3.047706e-04
orbit52          0.000000  7.984316e-03
orbit53          0.000000 -5.132767e-02
orbit54          0.000000 -6.381730e-06
orbit55          0.000000  0.000000e+00
orbit56          0.000000 -9.425287e-04
orbit57          0.000000  1.872882e-02
orbit58          0.000000 -2.518237e+00
orbit59          0.000000 -1.963801e-03
orbit60          0.000000  0.000000e+00
orbit61          0.000000  0.000000e+00
orbit62          0.000000  5.843546e-03
orbit63          0.000000 -1.379195e-02
orbit64          0.000000 -3.373364e-02
orbit65          0.000000 -2.390062e-04
orbit66          0.000000  1.231464e-02
orbit67          0.000000 -9.280509e-01
orbit68          0.000000 -4.041893e-04
orbit69          0.000000  0.000000e+00
orbit70          0.000000  0.000000e+00
orbit71          0.000000 -8.127434e-02
orbit72          0.000000 -2.447733e+00
AP               0.000000 -3.784328e-01
bet              0.000000  5.983957e-05
ecc              0.000000 -1.191481e-01
eccrad           0.000000 -8.309874e-01
close            0.000000  0.000000e+00
constraint       0.000000 -1.216357e-02
coreness         0.000000  1.608649e-01
knn              0.000000 -1.074060e-02
hubscore         0.000000  5.983332e-01
pagerank         0.000000  0.000000e+00
trans            0.000000 -1.374707e+00
first            0.000000  5.686404e-03
second           0.000000 -1.372272e-03
third            0.000000  4.078984e-04
fourth           0.000000 -5.995802e-05
fifth            0.000000  0.000000e+00
sixth            0.000000  0.000000e+00
selfinter        0.000000 -2.619328e-01
V1               0.000000  6.614995e+00
V2               0.000000 -3.911858e+00
evcent           0.000000  5.222373e+00
upto_second      0.000000 -1.520108e-03
upto_third       0.000000  2.232365e-04
upto_fourth      0.000000  0.000000e+00
upto_fifth       0.000000  1.415715e-05
upto_sixth       0.000000  2.951378e-04
ratio1           0.000000 -1.083132e-02
ratio2           0.000000 -3.240371e-02
ratio3           0.000000 -4.620632e-02
ratio4           0.000000  1.318342e-02
ratio5           0.000000 -4.026537e-03
ratio6           0.000000  0.000000e+00
walktrap_vertex  0.000000  1.905485e-01
bigcom1          0.000000 -3.668811e-01
bigcom2          0.000000 -6.267255e-01
bigcom3          0.000000 -1.662387e+00
bigcom4          0.000000 -2.337551e+00
bigcom5          0.000000 -1.349832e+00
bigcom6          0.000000 -1.950204e+00
bigcom8          0.000000 -9.313539e-01
bigcom9          0.000000 -4.964071e-01
bigcom10         0.000000  1.415077e+00
bigcom11         0.000000 -2.062645e+00
bigcom12         0.000000 -2.923607e-01
bigcom13         0.000000 -1.978629e+00
bigcom14         0.000000 -1.486379e+00
bigcom15         0.000000 -1.340372e+00
bigcom16         0.000000 -1.350242e+00
bigcom17         0.000000 -1.839962e+00
bigcom18         0.000000 -2.045202e+00
bigcom21         0.000000 -1.297839e+00
bigcom22         0.000000 -1.998822e+00
bigcom23         0.000000 -2.012948e+00
bigcom24         0.000000 -2.299719e+00
bigcom25         0.000000  6.286261e-01
bigcom26         0.000000 -1.624385e+00
bigcom27         0.000000 -1.241854e+00
bigcom29         0.000000 -1.332879e+00
bigcom31         0.000000 -1.533101e+00
bigcom33         0.000000  7.248658e-01
bigcom34         0.000000 -9.938884e-01
bigcom35         0.000000 -1.028566e+00
bigcom36         0.000000 -6.088173e-02
bigcom39         0.000000 -1.335892e+00
bigcom40         0.000000 -1.359335e+00
bigcom43         0.000000  1.394736e+00
bigcom46         0.000000 -1.336922e+00
bigcom48         0.000000 -1.448048e+00
bigcom49         0.000000 -1.782075e-01
bigcom50         0.000000  0.000000e+00
bigcom52         0.000000 -2.939267e-01
bigcom54         0.000000 -1.320176e+00
bigcom56         0.000000 -1.158367e+00
bigcom57         0.000000  2.926776e-01
bigcom58         0.000000 -1.575515e+00
bigcom62         0.000000 -1.087617e+00
bigcom63         0.000000 -3.827995e-01
bigcom64         0.000000 -7.066277e-01
bigcom65         0.000000 -1.392555e+00
bigcom66         0.000000 -3.186562e-02
bigcom68         0.000000  1.220418e+00
bigcom69         0.000000 -1.448540e+00
bigcom70         0.000000 -8.710549e-01
bigcom71         0.000000  0.000000e+00
bigcom72         0.000000 -6.334788e-01
bigcom77         0.000000 -8.670933e-01
bigcom79         0.000000 -1.296282e+00
bigcom80         0.000000 -6.205750e-01
bigcom82         0.000000 -1.193039e+00
bigcom83         0.000000 -2.181850e-02
bigcom86         0.000000 -4.061062e-01
bigcom87         0.000000  4.054651e+00
bigcom88         0.000000 -6.650216e-01
bigcom90         0.000000 -1.424262e+00
bigcom92         0.000000  0.000000e+00
bigcom94         0.000000 -2.121723e+00
bigcom96         0.000000 -1.424199e+00
bigcom98         0.000000 -1.122825e+00
bigcom99         0.000000 -1.076994e+00
bigcom100        0.000000 -5.426961e-01
bigcom102        0.000000 -6.126105e-01
bigcom103        0.000000 -2.461958e-01
bigcom104        0.000000 -1.400165e+00
bigcom107        0.000000 -4.798604e-02
bigcom108        0.000000  0.000000e+00
bigcom109        0.000000 -1.709714e+00
bigcom110        0.000000 -2.048669e+00
bigcom125        0.000000 -8.909096e-01
bigcom133        0.000000 -1.371127e+00
bigcom141        0.000000 -2.497288e-02
bigcom142        0.000000 -1.899861e+00
bigcom143        0.000000 -1.564652e+00
bigcom145        0.000000 -9.077096e-01
bigcom158        0.000000 -2.083898e-01
bigcom162        0.000000 -1.203642e+00
bigcom177        0.000000 -2.319590e+00
bigcom194        0.000000 -1.476007e-02
bigcom208        0.000000 -1.269724e+00
bigcom220        0.000000 -9.836585e-01
bigcom227        0.000000 -7.598943e-02
bigcom229        0.000000 -7.079283e-01
bigcom247        0.000000 -7.477133e-01
bigcom252        0.000000 -1.179023e+00
bigcom255        0.000000 -1.302792e+00
bigcom258        0.000000 -7.194595e-01
bigcom266        0.000000 -9.235936e-01
bigcom269        0.000000 -6.408316e-01
bigcom273        0.000000 -1.558585e+00
bigcom274        0.000000 -1.962059e+00
bigcom276        0.000000 -1.145987e+00
bigcom284        0.000000 -6.329514e-02
bigcom290        0.000000 -2.034375e+00
bigcom292        0.000000 -1.047489e+00
bigcom294        0.000000 -9.502869e-01
bigcom295        0.000000 -1.095522e+00
bigcom296        0.000000  0.000000e+00
bigcom297        0.000000  2.951116e+00
bigcom302        0.000000 -1.181787e+00
bigcom303        0.000000 -1.243007e+00
bigcom307        0.000000 -8.594845e-01
bigcom311        0.000000 -1.626653e+00
bigcom313        0.000000 -1.574130e+00
bigcom318        0.000000  1.792254e+00
bigcom326        0.000000 -8.090028e-01
bigcom332        0.000000 -8.073775e-01
bigcom340        0.000000  0.000000e+00
bigcom341        0.000000 -2.258190e-01
bigcom345        0.000000 -1.290379e+00
bigcom347        0.000000  0.000000e+00
bigcom360        0.000000 -9.613406e-01
bigcom365        0.000000 -1.198672e+00
bigcom366        0.000000 -1.139531e+00
bigcom370        0.000000 -6.510526e-01
bigcom387        0.000000 -7.464824e-01
bigcom390        0.000000  1.864119e+00
bigcom398        0.000000 -2.389765e-02
bigcom408        0.000000  0.000000e+00
bigcom417        0.000000 -2.360749e+00
bigcom419        0.000000  4.347462e+00
bigcom424        0.000000 -9.207505e-01
bigcom441        0.000000  0.000000e+00
bigcom445        0.000000 -9.385737e-01
bigcom468        0.000000 -7.393879e-01
spin_vertex      0.000000 -1.078001e+00
membership_s1    0.000000 -2.403520e-01
membership_s3    0.000000  6.531446e-01
membership_s4    0.000000  1.430059e+00
membership_s5    0.000000 -8.817609e-01
membership_s6    0.000000 -2.844487e-01
membership_s7    0.000000 -1.137980e+00
membership_s8    0.000000  1.880069e-01
membership_s9    0.000000  2.279022e+00
membership_s10   0.000000 -8.958488e-02
membership_s11   0.000000  1.101251e+00
membership_s12   0.000000  1.721475e-02
membership_s13   0.000000 -1.530341e+00
membership_s14   0.000000 -6.664484e-01
membership_s16   0.000000  4.841033e-01
membership_s17   0.000000 -1.140346e+00
membership_s18   0.000000 -3.835442e-01
membership_s19   0.000000 -2.215355e+00
membership_s20   0.000000  6.009735e-01
membership_s21   0.000000  1.725258e-02
membership_s22   0.000000 -2.329578e-02
membership_s23   0.000000 -1.183583e+00
membership_s24   0.000000 -7.645195e-01
membership_s25   0.000000 -6.703382e-01
membership_s26   0.000000  2.057075e-01
membership_s27   0.000000 -9.249334e-01
membership_s28   0.000000 -9.608396e-01
membership_s30   0.000000 -1.149080e+00
membership_s31   0.000000  2.744106e-01
membership_s32   0.000000 -1.061012e+00
membership_s33   0.000000 -1.316848e-01
membership_s34   0.000000 -1.273795e+00
membership_s35   0.000000 -5.635044e-01
membership_s36   0.000000 -6.392646e-01
membership_s37   0.000000 -2.728063e-01
membership_s38   0.000000  7.312235e-02
adhesion         0.000000 -2.070499e-06
cohesion         0.000000  9.067445e-07
inner            0.000000  2.755875e-04
outer            0.000000  4.069301e-04
ioratio          0.000000 -3.807123e-01
comsize          0.000000  3.726191e-06
[1] "Dataset: low_CT Model GBM, run: 4 of 10 2015-06-08 10:47:19"
Iter   TrainDeviance   ValidDeviance   StepSize   Improve
     1        0.0711             nan     0.0100   -0.0000
     2        0.0694             nan     0.0100   -0.0001
     3        0.0683             nan     0.0100   -0.0000
     4        0.0666             nan     0.0100   -0.0000
     5        0.0652             nan     0.0100   -0.0000
     6        0.0636             nan     0.0100   -0.0000
     7        0.0625             nan     0.0100   -0.0000
     8        0.0615             nan     0.0100   -0.0000
     9        0.0606             nan     0.0100   -0.0000
    10        0.0596             nan     0.0100   -0.0000
    20        0.0522             nan     0.0100    0.0000
    40        0.0445             nan     0.0100    0.0000
    60        0.0398             nan     0.0100   -0.0000
    80        0.0353             nan     0.0100   -0.0000
   100        0.0325             nan     0.0100   -0.0000
   120        0.0300             nan     0.0100   -0.0000
   140        0.0279             nan     0.0100   -0.0000
   160        0.0259             nan     0.0100   -0.0000
   180        0.0243             nan     0.0100   -0.0000
   200        0.0230             nan     0.0100   -0.0000
   220        0.0216             nan     0.0100   -0.0000
   240        0.0201             nan     0.0100   -0.0000
   260        0.0190             nan     0.0100   -0.0000
   280        0.0181             nan     0.0100   -0.0000
   300        0.0172             nan     0.0100   -0.0000
   320        0.0165             nan     0.0100   -0.0000
   340        0.0158             nan     0.0100   -0.0000
   360        0.0151             nan     0.0100   -0.0000
   380        0.0145             nan     0.0100   -0.0000
   400        0.0140             nan     0.0100   -0.0000
   420        0.0134             nan     0.0100    0.0000
   440        0.0127             nan     0.0100   -0.0000
   460        0.0123             nan     0.0100   -0.0000
   480        0.0118             nan     0.0100   -0.0000
   500        0.0115             nan     0.0100   -0.0000
   520        0.0111             nan     0.0100   -0.0000
   540        0.0108             nan     0.0100   -0.0000
   542        0.0107             nan     0.0100   -0.0000

[1] "GBM variable coefficients"
                            var     rel.inf
bet                         bet 8.216719460
inner                     inner 6.519039293
comsize                 comsize 5.486909380
outer                     outer 4.217666602
V2                           V2 3.507941639
ratio2                   ratio2 3.045890555
pagerank               pagerank 2.944129292
bigcom68               bigcom68 2.232456163
spin_vertex         spin_vertex 2.177432981
V1                           V1 2.150918211
fourth                   fourth 2.093200294
bigcom87               bigcom87 2.072111793
graph13                 graph13 2.055982955
orbit28                 orbit28 1.963836407
graph1                   graph1 1.512443651
ratio6                   ratio6 1.505481915
orbit18                 orbit18 1.500805862
knn                         knn 1.491365300
adhesion               adhesion 1.358248662
bigcom419             bigcom419 1.332931018
graph6                   graph6 1.262782520
graph23                 graph23 1.168767988
ratio5                   ratio5 1.160663821
ioratio                 ioratio 1.148641537
orbit5                   orbit5 1.146807245
walktrap_vertex walktrap_vertex 1.119355399
graph16                 graph16 1.103841972
graph19                 graph19 1.086568547
ratio3                   ratio3 1.049792651
orbit35                 orbit35 1.015916249
bigcom390             bigcom390 0.993278077
orbit21                 orbit21 0.974170156
graph4                   graph4 0.933291521
orbit20                 orbit20 0.923575203
graph3                   graph3 0.916074428
graph10                 graph10 0.887926914
cohesion               cohesion 0.859309801
graph12                 graph12 0.815647144
hubscore               hubscore 0.802348344
orbit16                 orbit16 0.770910722
fifth                     fifth 0.756776279
membership_s23   membership_s23 0.756338429
orbit57                 orbit57 0.719728680
graph5                   graph5 0.684846182
membership_s4     membership_s4 0.683794771
orbit17                 orbit17 0.652917518
bigcom10               bigcom10 0.607498243
graph11                 graph11 0.600948135
bigcom43               bigcom43 0.596883244
ratio4                   ratio4 0.587136948
graph17                 graph17 0.568321473
graph9                   graph9 0.549007242
orbit38                 orbit38 0.541171478
graph15                 graph15 0.511518755
graph0                   graph0 0.492568393
graph21                 graph21 0.490091562
bigcom33               bigcom33 0.485105456
graph14                 graph14 0.481573183
orbit39                 orbit39 0.454828724
graph20                 graph20 0.449426875
upto_sixth           upto_sixth 0.422070750
membership_s9     membership_s9 0.413118540
constraint           constraint 0.409264109
ratio1                   ratio1 0.397148168
orbit37                 orbit37 0.395605435
orbit19                 orbit19 0.392409120
membership_s38   membership_s38 0.374339857
orbit52                 orbit52 0.368427550
orbit27                 orbit27 0.343771518
orbit24                 orbit24 0.328639505
orbit45                 orbit45 0.326191097
orbit36                 orbit36 0.324318155
bigcom25               bigcom25 0.299004296
coreness               coreness 0.285894315
membership_s3     membership_s3 0.265956615
close                     close 0.265084386
orbit56                 orbit56 0.258135689
membership_s11   membership_s11 0.253553684
sixth                     sixth 0.252741057
third                     third 0.240582916
AP                           AP 0.225729006
membership_s26   membership_s26 0.220902156
orbit2                   orbit2 0.220531445
membership_s21   membership_s21 0.207889718
orbit10                 orbit10 0.201587284
upto_fourth         upto_fourth 0.186725238
orbit25                 orbit25 0.184608236
upto_fifth           upto_fifth 0.177332954
membership_s8     membership_s8 0.153398789
evcent                   evcent 0.148631354
orbit15                 orbit15 0.145241454
membership_s16   membership_s16 0.130964721
orbit62                 orbit62 0.130721128
ecc                         ecc 0.126621393
orbit9                   orbit9 0.089921521
orbit50                 orbit50 0.085694143
upto_second         upto_second 0.085642396
second                   second 0.081891550
orbit33                 orbit33 0.081387420
upto_third           upto_third 0.081358393
orbit31                 orbit31 0.070724027
orbit29                 orbit29 0.068198652
graph24                 graph24 0.067580599
membership_s31   membership_s31 0.063593056
orbit40                 orbit40 0.052302967
orbit4                   orbit4 0.049644342
orbit51                 orbit51 0.047261651
bigcom1                 bigcom1 0.042261003
orbit65                 orbit65 0.041570133
graph7                   graph7 0.041561448
orbit46                 orbit46 0.040665190
orbit32                 orbit32 0.040147792
membership_s12   membership_s12 0.038986863
orbit23                 orbit23 0.038241673
orbit1                   orbit1 0.037719851
graph8                   graph8 0.036868858
membership_s10   membership_s10 0.036091420
membership_s37   membership_s37 0.034843599
orbit49                 orbit49 0.034614905
graph2                   graph2 0.032222011
graph18                 graph18 0.031660297
orbit66                 orbit66 0.029788147
graph25                 graph25 0.027645711
membership_s32   membership_s32 0.027004065
orbit30                 orbit30 0.025683487
membership_s33   membership_s33 0.023811837
bigcom2                 bigcom2 0.023075779
orbit26                 orbit26 0.022115189
orbit6                   orbit6 0.015771135
graph28                 graph28 0.015631941
bigcom57               bigcom57 0.014960812
selfinter             selfinter 0.012693010
graph22                 graph22 0.012566035
orbit48                 orbit48 0.011477047
orbit41                 orbit41 0.004865880
membership_s20   membership_s20 0.003625156
orbit12                 orbit12 0.002369342
orbit7                   orbit7 0.001454793
graph26                 graph26 0.000000000
graph27                 graph27 0.000000000
graph29                 graph29 0.000000000
orbit0                   orbit0 0.000000000
orbit3                   orbit3 0.000000000
orbit8                   orbit8 0.000000000
orbit11                 orbit11 0.000000000
orbit13                 orbit13 0.000000000
orbit14                 orbit14 0.000000000
orbit22                 orbit22 0.000000000
orbit34                 orbit34 0.000000000
orbit42                 orbit42 0.000000000
orbit43                 orbit43 0.000000000
orbit44                 orbit44 0.000000000
orbit47                 orbit47 0.000000000
orbit53                 orbit53 0.000000000
orbit54                 orbit54 0.000000000
orbit55                 orbit55 0.000000000
orbit58                 orbit58 0.000000000
orbit59                 orbit59 0.000000000
orbit60                 orbit60 0.000000000
orbit61                 orbit61 0.000000000
orbit63                 orbit63 0.000000000
orbit64                 orbit64 0.000000000
orbit67                 orbit67 0.000000000
orbit68                 orbit68 0.000000000
orbit69                 orbit69 0.000000000
orbit70                 orbit70 0.000000000
orbit71                 orbit71 0.000000000
orbit72                 orbit72 0.000000000
eccrad                   eccrad 0.000000000
trans                     trans 0.000000000
first                     first 0.000000000
bigcom3                 bigcom3 0.000000000
bigcom4                 bigcom4 0.000000000
bigcom5                 bigcom5 0.000000000
bigcom6                 bigcom6 0.000000000
bigcom8                 bigcom8 0.000000000
bigcom9                 bigcom9 0.000000000
bigcom11               bigcom11 0.000000000
bigcom12               bigcom12 0.000000000
bigcom13               bigcom13 0.000000000
bigcom14               bigcom14 0.000000000
bigcom15               bigcom15 0.000000000
bigcom16               bigcom16 0.000000000
bigcom17               bigcom17 0.000000000
bigcom18               bigcom18 0.000000000
bigcom21               bigcom21 0.000000000
bigcom22               bigcom22 0.000000000
bigcom23               bigcom23 0.000000000
bigcom24               bigcom24 0.000000000
bigcom26               bigcom26 0.000000000
bigcom27               bigcom27 0.000000000
bigcom29               bigcom29 0.000000000
bigcom31               bigcom31 0.000000000
bigcom34               bigcom34 0.000000000
bigcom35               bigcom35 0.000000000
bigcom36               bigcom36 0.000000000
bigcom39               bigcom39 0.000000000
bigcom40               bigcom40 0.000000000
bigcom46               bigcom46 0.000000000
bigcom48               bigcom48 0.000000000
bigcom49               bigcom49 0.000000000
bigcom50               bigcom50 0.000000000
bigcom52               bigcom52 0.000000000
bigcom54               bigcom54 0.000000000
bigcom56               bigcom56 0.000000000
bigcom58               bigcom58 0.000000000
bigcom62               bigcom62 0.000000000
bigcom63               bigcom63 0.000000000
bigcom64               bigcom64 0.000000000
bigcom65               bigcom65 0.000000000
bigcom66               bigcom66 0.000000000
bigcom69               bigcom69 0.000000000
bigcom70               bigcom70 0.000000000
bigcom71               bigcom71 0.000000000
bigcom72               bigcom72 0.000000000
bigcom77               bigcom77 0.000000000
bigcom79               bigcom79 0.000000000
bigcom80               bigcom80 0.000000000
bigcom82               bigcom82 0.000000000
bigcom83               bigcom83 0.000000000
bigcom86               bigcom86 0.000000000
bigcom88               bigcom88 0.000000000
bigcom90               bigcom90 0.000000000
bigcom92               bigcom92 0.000000000
bigcom94               bigcom94 0.000000000
bigcom96               bigcom96 0.000000000
bigcom98               bigcom98 0.000000000
bigcom99               bigcom99 0.000000000
bigcom100             bigcom100 0.000000000
bigcom102             bigcom102 0.000000000
bigcom103             bigcom103 0.000000000
bigcom104             bigcom104 0.000000000
bigcom107             bigcom107 0.000000000
bigcom108             bigcom108 0.000000000
bigcom109             bigcom109 0.000000000
bigcom110             bigcom110 0.000000000
bigcom125             bigcom125 0.000000000
bigcom133             bigcom133 0.000000000
bigcom141             bigcom141 0.000000000
bigcom142             bigcom142 0.000000000
bigcom143             bigcom143 0.000000000
bigcom145             bigcom145 0.000000000
bigcom158             bigcom158 0.000000000
bigcom162             bigcom162 0.000000000
bigcom177             bigcom177 0.000000000
bigcom194             bigcom194 0.000000000
bigcom208             bigcom208 0.000000000
bigcom220             bigcom220 0.000000000
bigcom227             bigcom227 0.000000000
bigcom229             bigcom229 0.000000000
bigcom247             bigcom247 0.000000000
bigcom252             bigcom252 0.000000000
bigcom255             bigcom255 0.000000000
bigcom258             bigcom258 0.000000000
bigcom266             bigcom266 0.000000000
bigcom269             bigcom269 0.000000000
bigcom273             bigcom273 0.000000000
bigcom274             bigcom274 0.000000000
bigcom276             bigcom276 0.000000000
bigcom284             bigcom284 0.000000000
bigcom290             bigcom290 0.000000000
bigcom292             bigcom292 0.000000000
bigcom294             bigcom294 0.000000000
bigcom295             bigcom295 0.000000000
bigcom296             bigcom296 0.000000000
bigcom297             bigcom297 0.000000000
bigcom302             bigcom302 0.000000000
bigcom303             bigcom303 0.000000000
bigcom307             bigcom307 0.000000000
bigcom311             bigcom311 0.000000000
bigcom313             bigcom313 0.000000000
bigcom318             bigcom318 0.000000000
bigcom326             bigcom326 0.000000000
bigcom332             bigcom332 0.000000000
bigcom340             bigcom340 0.000000000
bigcom341             bigcom341 0.000000000
bigcom345             bigcom345 0.000000000
bigcom347             bigcom347 0.000000000
bigcom360             bigcom360 0.000000000
bigcom365             bigcom365 0.000000000
bigcom366             bigcom366 0.000000000
bigcom370             bigcom370 0.000000000
bigcom387             bigcom387 0.000000000
bigcom398             bigcom398 0.000000000
bigcom408             bigcom408 0.000000000
bigcom417             bigcom417 0.000000000
bigcom424             bigcom424 0.000000000
bigcom441             bigcom441 0.000000000
bigcom445             bigcom445 0.000000000
bigcom468             bigcom468 0.000000000
membership_s1     membership_s1 0.000000000
membership_s5     membership_s5 0.000000000
membership_s6     membership_s6 0.000000000
membership_s7     membership_s7 0.000000000
membership_s13   membership_s13 0.000000000
membership_s14   membership_s14 0.000000000
membership_s17   membership_s17 0.000000000
membership_s18   membership_s18 0.000000000
membership_s19   membership_s19 0.000000000
membership_s22   membership_s22 0.000000000
membership_s24   membership_s24 0.000000000
membership_s25   membership_s25 0.000000000
membership_s27   membership_s27 0.000000000
membership_s28   membership_s28 0.000000000
membership_s30   membership_s30 0.000000000
membership_s34   membership_s34 0.000000000
membership_s35   membership_s35 0.000000000
membership_s36   membership_s36 0.000000000
[1] "Dataset: low_CT Model RF, run: 4 of 10 2015-06-08 10:52:39"
     |      Out-of-bag   |
Tree |      MSE  %Var(y) |
   1 | 0.009336   156.29 |
   2 |  0.01062   177.78 |
   3 |  0.01001   167.55 |
   4 | 0.008768   146.78 |
   5 | 0.008161   136.61 |
   6 | 0.008629   144.44 |
   7 | 0.007965   133.33 |
   8 | 0.007682   128.59 |
   9 |  0.00784   131.25 |
  10 | 0.007864   131.65 |
  11 | 0.007913   132.47 |
  12 |  0.00769   128.72 |
  13 | 0.007347   122.99 |
  14 |  0.00737   123.37 |
  15 | 0.007354   123.10 |
  16 | 0.007265   121.62 |
  17 | 0.007193   120.42 |
  18 | 0.007155   119.78 |
  19 | 0.007099   118.84 |
  20 | 0.007056   118.11 |
  21 | 0.007051   118.04 |
  22 | 0.007008   117.31 |
  23 | 0.007017   117.46 |
  24 | 0.006974   116.74 |
  25 | 0.006964   116.58 |
  26 | 0.006939   116.16 |
  27 | 0.006909   115.65 |
  28 | 0.006874   115.07 |
  29 | 0.006854   114.73 |
  30 | 0.006861   114.85 |
  31 | 0.006843   114.55 |
  32 | 0.006818   114.13 |
  33 | 0.006783   113.54 |
  34 | 0.006774   113.40 |
  35 | 0.006754   113.06 |
  36 | 0.006756   113.10 |
  37 | 0.006741   112.84 |
  38 | 0.006737   112.78 |
  39 | 0.006751   113.01 |
  40 | 0.006742   112.86 |
  41 | 0.006748   112.96 |
  42 | 0.006753   113.04 |
  43 |  0.00675   113.00 |
  44 | 0.006745   112.91 |
  45 | 0.006752   113.04 |
  46 | 0.006749   112.97 |
  47 | 0.006753   113.04 |
  48 | 0.006746   112.94 |
  49 | 0.006743   112.87 |
  50 | 0.006742   112.87 |
  51 | 0.006741   112.85 |
  52 |  0.00673   112.67 |
  53 | 0.006725   112.58 |
  54 | 0.006724   112.56 |
  55 | 0.006715   112.41 |
  56 | 0.006706   112.26 |
  57 | 0.006697   112.10 |
  58 | 0.006693   112.04 |
  59 |  0.00669   111.99 |
  60 | 0.006674   111.72 |
  61 | 0.006666   111.58 |
  62 | 0.006658   111.46 |
  63 | 0.006652   111.35 |
  64 | 0.006648   111.28 |
  65 | 0.006652   111.35 |
  66 | 0.006653   111.37 |
  67 | 0.006651   111.33 |
  68 | 0.006649   111.30 |
  69 | 0.006643   111.20 |
  70 | 0.006632   111.02 |
  71 |  0.00663   110.99 |
  72 | 0.006625   110.91 |
  73 | 0.006613   110.70 |
  74 | 0.006613   110.71 |
  75 | 0.006622   110.85 |
  76 | 0.006628   110.95 |
  77 | 0.006629   110.97 |
  78 | 0.006626   110.92 |
  79 | 0.006624   110.89 |
  80 | 0.006618   110.79 |
  81 | 0.006621   110.84 |
  82 | 0.006623   110.87 |
  83 | 0.006619   110.80 |
  84 | 0.006618   110.78 |
  85 | 0.006617   110.77 |
  86 | 0.006611   110.67 |
  87 | 0.006602   110.52 |
  88 | 0.006602   110.52 |
  89 | 0.006598   110.45 |
  90 | 0.006604   110.55 |
  91 | 0.006604   110.56 |
  92 | 0.006604   110.54 |
  93 | 0.006598   110.46 |
  94 | 0.006603   110.54 |
  95 | 0.006606   110.58 |
  96 | 0.006614   110.72 |
  97 | 0.006616   110.75 |
  98 | 0.006609   110.63 |
  99 | 0.006603   110.53 |
 100 |   0.0066   110.48 |
[1] "Random Forest variable coefficients"
                      %IncMSE IncNodePurity
graph5           2.021270e-04  9.060633e-03
graph6           1.019055e-03  2.397708e-01
graph7           3.854390e-05  4.193548e-02
graph8           0.000000e+00  0.000000e+00
graph9           2.337584e-03  3.057820e-01
graph10          4.316361e-03  5.663674e-01
graph11          7.930166e-04  2.060033e-01
graph12          1.635167e-03  3.269284e-01
graph13          7.865641e-03  4.569471e-01
graph14          1.208647e-03  1.227294e-01
graph15          1.037114e-03  1.297907e-01
graph16          5.596220e-03  3.522052e-01
graph17          7.757320e-04  2.478506e-01
graph18          0.000000e+00  1.474515e-19
graph19          3.134113e-04  2.325252e-01
graph20          3.612950e-04  9.993616e-02
graph21          1.422809e-04  5.411249e-02
graph22         -4.271679e-06  2.527597e-02
graph23          5.290566e-04  1.812412e-01
graph24          1.515222e-05  3.609940e-02
graph25          7.221504e-05  1.228241e-02
graph26          0.000000e+00  3.252607e-21
graph27          0.000000e+00  5.421011e-21
graph28          4.342162e-06  4.082414e-03
graph29          0.000000e+00  0.000000e+00
orbit0           1.283697e-05  4.179348e-02
orbit1           8.872134e-04  1.214445e-01
orbit2           2.838533e-05  8.432265e-02
orbit3           0.000000e+00  3.035766e-20
orbit4           1.015831e-03  1.928528e-01
orbit5           2.576458e-03  2.940408e-01
orbit6           1.961326e-03  1.343323e-01
orbit7           8.063719e-04  9.661384e-02
orbit8           2.372488e-04  1.429224e-01
orbit9           4.365926e-04  2.633648e-01
orbit10          3.827670e-04  4.930246e-02
orbit11          4.301075e-06  1.951375e-02
orbit12          1.282599e-05  9.655172e-03
orbit13          0.000000e+00  0.000000e+00
orbit14         -3.844675e-06  6.363447e-04
orbit15          9.374428e-04  3.009757e-01
orbit16          7.193775e-03  1.661681e-01
orbit17          1.804921e-03  2.552826e-01
orbit18          3.389971e-03  5.161133e-01
orbit19          8.929966e-04  2.308172e-01
orbit20          3.870180e-03  1.188616e-01
orbit21          2.648558e-03  2.501567e-01
orbit22          1.935982e-03  1.658004e-01
orbit23          6.969826e-05  2.070645e-02
orbit24          9.758263e-04  2.579549e-01
orbit25          3.020983e-04  1.850672e-02
orbit26          1.509373e-04  5.413496e-02
orbit27          2.980595e-03  3.216828e-01
orbit28          5.016981e-03  4.899388e-01
orbit29          1.073713e-04  2.438428e-02
orbit30          0.000000e+00  1.409463e-20
orbit31          9.950989e-04  2.626785e-01
orbit32          1.735046e-04  5.596384e-03
orbit33          0.000000e+00  0.000000e+00
orbit34          1.515513e-04  1.714393e-01
orbit35          5.276340e-03  3.770353e-01
orbit36          2.127487e-04  9.471467e-02
orbit37          3.588280e-04  1.120297e-01
orbit38          2.639200e-04  9.560264e-02
orbit39          3.185804e-04  1.860841e-01
orbit40          1.344928e-05  7.358189e-03
orbit41          0.000000e+00  8.673617e-21
orbit42          0.000000e+00  1.951564e-20
orbit43         -4.284490e-06  2.280702e-02
orbit44          0.000000e+00  8.673617e-21
orbit45          5.171132e-04  2.954543e-01
orbit46          2.141328e-05  6.041392e-03
orbit47          3.765982e-06  3.813866e-02
orbit48          0.000000e+00  4.336809e-21
orbit49          1.642130e-04  1.211653e-01
orbit50         -1.392113e-06  1.168889e-02
orbit51          1.718351e-05  5.421116e-02
orbit52          4.763285e-04  1.166289e-01
orbit53          0.000000e+00  3.252607e-21
orbit54          4.260758e-05  1.750000e-02
orbit55          0.000000e+00  0.000000e+00
orbit56          3.739785e-04  1.804258e-01
orbit57          1.178215e-04  1.192903e-01
orbit58          0.000000e+00  0.000000e+00
orbit59          0.000000e+00  9.756098e-03
orbit60          0.000000e+00  0.000000e+00
orbit61          0.000000e+00  0.000000e+00
orbit62          4.731528e-05  5.564044e-02
orbit63          0.000000e+00  8.673617e-21
orbit64          0.000000e+00  0.000000e+00
orbit65          0.000000e+00  5.421011e-21
orbit66          9.863924e-05  8.451791e-03
orbit67          0.000000e+00  0.000000e+00
orbit68          0.000000e+00  4.336809e-21
orbit69          0.000000e+00  0.000000e+00
orbit70          6.449438e-05  1.352474e-02
orbit71          0.000000e+00  0.000000e+00
orbit72          0.000000e+00  0.000000e+00
AP              -1.219828e-05  9.491544e-02
bet              1.288857e-03  1.452984e+00
ecc              5.114954e-05  1.503238e-02
eccrad           4.390591e-08  1.031352e-02
close            8.946230e-04  2.366010e-01
constraint       1.907548e-03  1.963084e-01
coreness         7.040703e-05  7.747485e-02
knn              7.249902e-04  1.924247e-01
hubscore         4.462810e-03  3.978528e-01
pagerank         1.551838e-03  5.503019e-01
trans            0.000000e+00  9.757820e-21
first            4.361099e-06  7.071429e-02
second           6.302240e-05  4.453976e-02
third            1.785699e-03  3.077391e-01
fourth           1.956400e-03  6.568499e-01
fifth            4.477048e-04  1.990863e-01
sixth            6.475471e-04  2.421761e-01
selfinter       -4.843466e-06  1.106513e-01
V1               6.059459e-04  4.081399e-01
V2               1.631836e-03  8.815307e-01
evcent           4.457033e-03  3.724501e-01
upto_second      4.292251e-04  2.134153e-01
upto_third       2.374670e-03  3.080583e-01
upto_fourth      2.319110e-03  3.212957e-01
upto_fifth       1.267157e-03  2.871247e-01
upto_sixth       7.296158e-04  1.710621e-01
ratio1           1.244786e-03  1.939118e-01
ratio2           1.642108e-03  8.038914e-01
ratio3           3.483685e-03  5.222465e-01
ratio4           6.681548e-04  2.547272e-01
ratio5           2.025166e-03  4.462864e-01
ratio6           1.197307e-03  3.373039e-01
walktrap_vertex  5.071340e-05  2.199102e-01
bigcom1          4.324676e-05  2.874819e-02
bigcom2          2.141963e-05  5.183695e-03
bigcom3          0.000000e+00  0.000000e+00
bigcom4          3.810618e-06  6.003054e-02
bigcom5          0.000000e+00  0.000000e+00
bigcom6          0.000000e+00  0.000000e+00
bigcom8          0.000000e+00  0.000000e+00
bigcom9          0.000000e+00  0.000000e+00
bigcom10         3.669788e-04  1.066817e-01
bigcom11         0.000000e+00  8.673617e-21
bigcom12         0.000000e+00  0.000000e+00
bigcom13         0.000000e+00  4.336809e-21
bigcom14         0.000000e+00  0.000000e+00
bigcom15         0.000000e+00  4.336809e-21
bigcom16         0.000000e+00  0.000000e+00
bigcom17         0.000000e+00  0.000000e+00
bigcom18         0.000000e+00  8.673617e-21
bigcom21         0.000000e+00  0.000000e+00
bigcom22         0.000000e+00  5.421011e-22
bigcom23         0.000000e+00  0.000000e+00
bigcom24         0.000000e+00  0.000000e+00
bigcom25         8.633749e-05  2.265135e-01
bigcom26         0.000000e+00  0.000000e+00
bigcom27         0.000000e+00  0.000000e+00
bigcom29         0.000000e+00  8.673617e-21
bigcom31         0.000000e+00  0.000000e+00
bigcom33         6.401314e-04  2.405367e-01
bigcom34        -4.248088e-06  1.361905e-02
bigcom35         0.000000e+00  0.000000e+00
bigcom36         0.000000e+00  0.000000e+00
bigcom39         0.000000e+00  0.000000e+00
bigcom40         0.000000e+00  0.000000e+00
bigcom43         2.108270e-04  1.013610e-01
bigcom46         0.000000e+00  0.000000e+00
bigcom48         0.000000e+00  0.000000e+00
bigcom49         0.000000e+00  0.000000e+00
bigcom50         0.000000e+00  0.000000e+00
bigcom52         0.000000e+00  0.000000e+00
bigcom54         0.000000e+00  0.000000e+00
bigcom56         0.000000e+00  0.000000e+00
bigcom57         1.931899e-05  2.820590e-02
bigcom58         0.000000e+00  0.000000e+00
bigcom62         0.000000e+00  0.000000e+00
bigcom63         0.000000e+00  4.336809e-21
bigcom64         0.000000e+00  0.000000e+00
bigcom65         0.000000e+00  0.000000e+00
bigcom66         0.000000e+00  0.000000e+00
bigcom68         1.487966e-05  3.240912e-01
bigcom69         0.000000e+00  0.000000e+00
bigcom70         0.000000e+00  0.000000e+00
bigcom71         0.000000e+00  0.000000e+00
bigcom72         0.000000e+00  0.000000e+00
bigcom77         0.000000e+00  0.000000e+00
bigcom79         0.000000e+00  0.000000e+00
bigcom80         0.000000e+00  0.000000e+00
bigcom82         0.000000e+00  0.000000e+00
bigcom83         0.000000e+00  0.000000e+00
bigcom86         0.000000e+00  0.000000e+00
bigcom87        -1.146097e-07  4.219816e-01
bigcom88         0.000000e+00  0.000000e+00
bigcom90         0.000000e+00  0.000000e+00
bigcom92         0.000000e+00  0.000000e+00
bigcom94         0.000000e+00  0.000000e+00
bigcom96         0.000000e+00  0.000000e+00
bigcom98         0.000000e+00  0.000000e+00
bigcom99         0.000000e+00  0.000000e+00
bigcom100        0.000000e+00  4.336809e-21
bigcom102        0.000000e+00  0.000000e+00
bigcom103        0.000000e+00  0.000000e+00
bigcom104        0.000000e+00  0.000000e+00
bigcom107        0.000000e+00  0.000000e+00
bigcom108        0.000000e+00  0.000000e+00
bigcom109        0.000000e+00  0.000000e+00
bigcom110        0.000000e+00  0.000000e+00
bigcom125        0.000000e+00  0.000000e+00
bigcom133        0.000000e+00  0.000000e+00
bigcom141        0.000000e+00  0.000000e+00
bigcom142        0.000000e+00  0.000000e+00
bigcom143        0.000000e+00  0.000000e+00
bigcom145        0.000000e+00  0.000000e+00
bigcom158        0.000000e+00  0.000000e+00
bigcom162        0.000000e+00  0.000000e+00
bigcom177        0.000000e+00  8.673617e-21
bigcom194        0.000000e+00  0.000000e+00
bigcom208        0.000000e+00  0.000000e+00
bigcom220        0.000000e+00  0.000000e+00
bigcom227        0.000000e+00  0.000000e+00
bigcom229        0.000000e+00  0.000000e+00
bigcom247        0.000000e+00  0.000000e+00
bigcom252        0.000000e+00  0.000000e+00
bigcom255        0.000000e+00  0.000000e+00
bigcom258        0.000000e+00  0.000000e+00
bigcom266        0.000000e+00  0.000000e+00
bigcom269        0.000000e+00  0.000000e+00
bigcom273        0.000000e+00  0.000000e+00
bigcom274        0.000000e+00  0.000000e+00
bigcom276        0.000000e+00  0.000000e+00
bigcom284        0.000000e+00  6.505213e-21
bigcom290        0.000000e+00  0.000000e+00
bigcom292        0.000000e+00  0.000000e+00
bigcom294        0.000000e+00  0.000000e+00
bigcom295        0.000000e+00  0.000000e+00
bigcom296        0.000000e+00  0.000000e+00
bigcom297        0.000000e+00  0.000000e+00
bigcom302        0.000000e+00  0.000000e+00
bigcom303        0.000000e+00  0.000000e+00
bigcom307        0.000000e+00  0.000000e+00
bigcom311        0.000000e+00  0.000000e+00
bigcom313        0.000000e+00  1.084202e-21
bigcom318        0.000000e+00  0.000000e+00
bigcom326        0.000000e+00  0.000000e+00
bigcom332        0.000000e+00  0.000000e+00
bigcom340        0.000000e+00  0.000000e+00
bigcom341        0.000000e+00  0.000000e+00
bigcom345        0.000000e+00  0.000000e+00
bigcom347        0.000000e+00  0.000000e+00
bigcom360        0.000000e+00  0.000000e+00
bigcom365        0.000000e+00  0.000000e+00
bigcom366        0.000000e+00  0.000000e+00
bigcom370        0.000000e+00  0.000000e+00
bigcom387        0.000000e+00  0.000000e+00
bigcom390       -1.260072e-05  4.339773e-01
bigcom398        0.000000e+00  4.336809e-21
bigcom408        0.000000e+00  0.000000e+00
bigcom417        0.000000e+00  0.000000e+00
bigcom419       -2.532068e-05  4.123050e-01
bigcom424        0.000000e+00  0.000000e+00
bigcom441        0.000000e+00  0.000000e+00
bigcom445        0.000000e+00  0.000000e+00
bigcom468        0.000000e+00  0.000000e+00
spin_vertex      5.550895e-04  4.208299e-01
membership_s1    0.000000e+00  0.000000e+00
membership_s3    5.420524e-05  2.685644e-01
membership_s4    1.558242e-04  2.613157e-01
membership_s5    0.000000e+00  0.000000e+00
membership_s6    0.000000e+00  0.000000e+00
membership_s7    0.000000e+00  0.000000e+00
membership_s8   -3.048561e-06  1.983435e-01
membership_s9   -7.133526e-05  1.310658e-01
membership_s10   8.474065e-06  8.973426e-02
membership_s11  -7.392660e-06  7.591063e-02
membership_s12   4.436126e-06  4.374503e-02
membership_s13   0.000000e+00  2.168404e-21
membership_s14   0.000000e+00  0.000000e+00
membership_s16   1.184144e-05  1.214098e-01
membership_s17   0.000000e+00  0.000000e+00
membership_s18   0.000000e+00  0.000000e+00
membership_s19   0.000000e+00  4.336809e-21
membership_s20   6.778960e-05  1.473486e-02
membership_s21  -8.411709e-06  8.079013e-02
membership_s22   0.000000e+00  0.000000e+00
membership_s23   7.509208e-05  1.276680e-01
membership_s24   0.000000e+00  0.000000e+00
membership_s25   0.000000e+00  0.000000e+00
membership_s26   4.541654e-05  6.410013e-02
membership_s27   0.000000e+00  0.000000e+00
membership_s28   0.000000e+00  0.000000e+00
membership_s30   0.000000e+00  0.000000e+00
membership_s31  -2.085689e-07  6.974326e-02
membership_s32   0.000000e+00  3.903128e-20
membership_s33   4.661552e-05  7.810474e-02
membership_s34   0.000000e+00  0.000000e+00
membership_s35   0.000000e+00  0.000000e+00
membership_s36   0.000000e+00  0.000000e+00
membership_s37   1.313902e-05  3.218181e-02
membership_s38   1.314854e-04  9.662195e-02
adhesion         4.091551e-03  5.810430e-01
cohesion         3.456969e-03  5.509767e-01
inner            1.693672e-03  1.368666e+00
outer            3.792575e-03  1.147040e+00
ioratio          9.817867e-04  5.983788e-01
comsize          2.058699e-03  1.235564e+00
[1] "Dataset: low_CT Model GLM, run: 4 of 10 2015-06-08 10:54:19"
[1] "glmnet variable coefficients"
                     [,1]          [,2]
(Intercept)     -5.108335 -3.931738e+01
graph0           0.000000  4.858861e-03
graph1           0.000000 -2.292975e-03
graph2           0.000000  0.000000e+00
graph3           0.000000  0.000000e+00
graph4           0.000000 -7.160403e-06
graph5           0.000000 -9.136186e-04
graph6           0.000000  6.108421e-03
graph7           0.000000  1.312139e-03
graph8           0.000000  0.000000e+00
graph9           0.000000 -2.613333e-07
graph10          0.000000  1.258950e-07
graph11          0.000000  7.293616e-07
graph12          0.000000  0.000000e+00
graph13          0.000000 -2.733031e-04
graph14          0.000000 -2.856435e-05
graph15          0.000000  4.391259e-03
graph16          0.000000 -6.245701e-06
graph17          0.000000 -2.701192e-05
graph18          0.000000 -1.545273e-02
graph19          0.000000  7.437330e-06
graph20          0.000000  2.663763e-04
graph21          0.000000 -1.285922e-04
graph22          0.000000 -1.110545e-05
graph23          0.000000 -5.339777e-03
graph24          0.000000 -6.461954e-03
graph25          0.000000  1.323906e-02
graph26          0.000000  0.000000e+00
graph27          0.000000 -1.177873e-03
graph28          0.000000  0.000000e+00
graph29          0.000000 -5.639212e+00
orbit0           0.000000  3.790352e-03
orbit1           0.000000 -1.926148e-03
orbit2           0.000000  3.012075e-07
orbit3           0.000000  0.000000e+00
orbit4           0.000000 -2.754865e-05
orbit5           0.000000  4.186934e-03
orbit6           0.000000 -1.083516e-05
orbit7           0.000000 -7.993920e-02
orbit8           0.000000 -1.020729e-03
orbit9           0.000000  4.331655e-03
orbit10          0.000000  2.814567e-02
orbit11          0.000000  5.027722e-01
orbit12          0.000000  2.423193e-03
orbit13          0.000000 -1.507044e+00
orbit14          0.000000  0.000000e+00
orbit15          0.000000 -8.555041e-07
orbit16          0.000000  1.006802e-05
orbit17          0.000000 -1.719143e-05
orbit18          0.000000 -8.969148e-07
orbit19          0.000000  4.475986e-07
orbit20          0.000000 -2.072882e-06
orbit21          0.000000 -9.460534e-04
orbit22          0.000000  7.220620e-07
orbit23          0.000000  5.273199e-02
orbit24          0.000000  7.685137e-06
orbit25          0.000000 -2.150222e-04
orbit26          0.000000  2.171561e-03
orbit27          0.000000 -6.894581e-04
orbit28          0.000000  1.525691e-04
orbit29          0.000000 -1.634194e-04
orbit30          0.000000 -1.412831e-03
orbit31          0.000000 -3.565813e-05
orbit32          0.000000 -6.439606e-06
orbit33          0.000000 -1.651994e+00
orbit34          0.000000  3.697706e-03
orbit35          0.000000 -1.120615e-04
orbit36          0.000000 -9.244613e-04
orbit37          0.000000  1.024530e-04
orbit38          0.000000 -1.362714e-02
orbit39          0.000000 -2.749794e-04
orbit40          0.000000  4.308796e-05
orbit41          0.000000 -5.032237e-03
orbit42          0.000000 -7.399004e-02
orbit43          0.000000 -1.513128e-02
orbit44          0.000000 -4.914122e+00
orbit45          0.000000  5.572541e-04
orbit46          0.000000 -4.285383e-04
orbit47          0.000000 -1.078431e-02
orbit48          0.000000 -1.296854e-02
orbit49          0.000000  2.851339e-04
orbit50          0.000000 -1.601766e-01
orbit51          0.000000 -1.623701e-03
orbit52          0.000000  1.355930e-02
orbit53          0.000000 -1.310929e-01
orbit54          0.000000 -1.034466e-05
orbit55          0.000000  0.000000e+00
orbit56          0.000000 -6.554826e-03
orbit57          0.000000  4.276281e-02
orbit58          0.000000 -6.840989e+00
orbit59          0.000000 -7.750306e-03
orbit60          0.000000  0.000000e+00
orbit61          0.000000  0.000000e+00
orbit62          0.000000  2.797705e-02
orbit63          0.000000 -7.344084e-03
orbit64          0.000000 -7.182144e-02
orbit65          0.000000  0.000000e+00
orbit66          0.000000  4.317495e-02
orbit67          0.000000 -3.017019e+00
orbit68          0.000000 -1.162417e-03
orbit69          0.000000  0.000000e+00
orbit70          0.000000  0.000000e+00
orbit71          0.000000 -8.763972e-01
orbit72          0.000000 -5.661378e+00
AP               0.000000 -7.874447e-01
bet              0.000000  6.756621e-05
ecc              0.000000 -1.471155e-01
eccrad           0.000000 -1.014378e+00
close            0.000000  8.562841e+00
constraint       0.000000  1.528701e-01
coreness         0.000000  1.456454e-01
knn              0.000000 -8.380486e-03
hubscore         0.000000  4.533942e+01
pagerank         0.000000 -2.125258e+01
trans            0.000000 -4.327505e+00
first            0.000000  2.845789e-03
second           0.000000 -5.260561e-03
third            0.000000  3.764061e-04
fourth           0.000000  1.447548e-06
fifth            0.000000 -1.908293e-04
sixth            0.000000  1.245870e-04
selfinter        0.000000 -2.378726e-01
V1               0.000000  2.008417e+01
V2               0.000000 -7.449841e+00
evcent           0.000000  9.733712e+01
upto_second      0.000000 -5.509995e-03
upto_third       0.000000  1.529109e-04
upto_fourth      0.000000  3.632469e-07
upto_fifth       0.000000  0.000000e+00
upto_sixth       0.000000  7.043227e-04
ratio1           0.000000 -1.244460e-02
ratio2           0.000000 -3.623246e-02
ratio3           0.000000 -3.562111e-02
ratio4           0.000000  8.860891e-02
ratio5           0.000000 -6.744461e-01
ratio6           0.000000  1.193810e-05
walktrap_vertex  0.000000  6.723579e-01
bigcom1          0.000000 -8.893098e-01
bigcom2          0.000000 -1.032769e+00
bigcom3          0.000000 -3.477395e+00
bigcom4          0.000000 -1.594078e+00
bigcom5          0.000000 -2.075080e+00
bigcom6          0.000000 -3.242074e+00
bigcom8          0.000000 -1.994952e+00
bigcom9          0.000000 -1.304246e+00
bigcom10         0.000000  1.416934e+00
bigcom11         0.000000 -3.082983e+00
bigcom12         0.000000 -4.472077e-01
bigcom13         0.000000 -3.020337e+00
bigcom14         0.000000 -2.813303e+00
bigcom15         0.000000 -2.478858e+00
bigcom16         0.000000 -2.631630e+00
bigcom17         0.000000 -2.780635e+00
bigcom18         0.000000 -4.164302e+00
bigcom21         0.000000 -2.186327e+00
bigcom22         0.000000 -3.225242e+00
bigcom23         0.000000 -3.560920e+00
bigcom24         0.000000 -3.094785e+00
bigcom25         0.000000  3.337254e-01
bigcom26         0.000000 -2.740915e+00
bigcom27         0.000000 -1.941351e+00
bigcom29         0.000000 -3.180492e+00
bigcom31         0.000000 -2.546246e+00
bigcom33         0.000000 -4.305597e-04
bigcom34         0.000000 -2.138410e+00
bigcom35         0.000000 -2.121805e+00
bigcom36         0.000000 -1.688540e-01
bigcom39         0.000000 -2.395969e+00
bigcom40         0.000000 -2.631663e+00
bigcom43         0.000000  1.079845e+00
bigcom46         0.000000 -2.419856e+00
bigcom48         0.000000 -2.539433e+00
bigcom49         0.000000 -1.229896e-01
bigcom50         0.000000  0.000000e+00
bigcom52         0.000000 -1.662931e+00
bigcom54         0.000000 -2.600924e+00
bigcom56         0.000000 -2.492063e+00
bigcom57         0.000000 -1.996291e-01
bigcom58         0.000000 -2.608608e+00
bigcom62         0.000000 -2.204200e+00
bigcom63         0.000000 -1.724718e+00
bigcom64         0.000000 -1.503245e+00
bigcom65         0.000000 -2.748675e+00
bigcom66         0.000000 -2.263157e-01
bigcom68         0.000000  1.169779e+00
bigcom69         0.000000 -2.420892e+00
bigcom70         0.000000 -2.463798e+00
bigcom71         0.000000  0.000000e+00
bigcom72         0.000000 -1.315499e+00
bigcom77         0.000000 -1.935087e+00
bigcom79         0.000000 -2.511380e+00
bigcom80         0.000000 -1.558778e+00
bigcom82         0.000000 -2.362404e+00
bigcom83         0.000000 -2.147397e-01
bigcom86         0.000000 -1.080174e+00
bigcom87         0.000000  3.801933e+00
bigcom88         0.000000 -1.642350e+00
bigcom90         0.000000 -3.405084e+00
bigcom92         0.000000 -4.650995e-02
bigcom94         0.000000 -3.824346e+00
bigcom96         0.000000 -2.056378e+00
bigcom98         0.000000 -2.478004e+00
bigcom99         0.000000 -1.764643e+00
bigcom100        0.000000 -1.225643e+00
bigcom102        0.000000 -1.452146e+00
bigcom103        0.000000 -4.750801e-01
bigcom104        0.000000 -1.950813e+00
bigcom107        0.000000 -2.604166e-01
bigcom108        0.000000 -1.046789e-02
bigcom109        0.000000 -2.868467e+00
bigcom110        0.000000 -3.255845e+00
bigcom125        0.000000 -1.710803e+00
bigcom133        0.000000 -2.534471e+00
bigcom141        0.000000 -6.524791e-01
bigcom142        0.000000 -2.989069e+00
bigcom143        0.000000 -2.873876e+00
bigcom145        0.000000 -1.904223e+00
bigcom158        0.000000 -1.084079e-02
bigcom162        0.000000 -2.276398e+00
bigcom177        0.000000 -3.604211e+00
bigcom194        0.000000 -1.092056e+00
bigcom208        0.000000 -2.586849e+00
bigcom220        0.000000 -2.052015e+00
bigcom227        0.000000 -2.546186e-01
bigcom229        0.000000 -1.499239e+00
bigcom247        0.000000 -1.284068e+00
bigcom252        0.000000 -2.261127e+00
bigcom255        0.000000 -2.470626e+00
bigcom258        0.000000 -1.687279e+00
bigcom266        0.000000 -2.270229e+00
bigcom269        0.000000 -1.949999e+00
bigcom273        0.000000 -2.575831e+00
bigcom274        0.000000 -2.865278e+00
bigcom276        0.000000 -2.459888e+00
bigcom284        0.000000 -2.166173e+00
bigcom290        0.000000 -3.041236e+00
bigcom292        0.000000 -2.045168e+00
bigcom294        0.000000 -1.918027e+00
bigcom295        0.000000 -2.624351e+00
bigcom296        0.000000  0.000000e+00
bigcom297        0.000000 -2.431212e+00
bigcom302        0.000000 -2.408822e+00
bigcom303        0.000000 -2.365078e+00
bigcom307        0.000000 -1.773648e+00
bigcom311        0.000000 -2.820523e+00
bigcom313        0.000000 -2.744168e+00
bigcom318        0.000000 -2.126707e+00
bigcom326        0.000000 -1.817038e+00
bigcom332        0.000000 -1.873263e+00
bigcom340        0.000000  0.000000e+00
bigcom341        0.000000 -6.036156e-01
bigcom345        0.000000 -2.660190e+00
bigcom347        0.000000  0.000000e+00
bigcom360        0.000000 -1.998948e+00
bigcom365        0.000000 -2.089887e+00
bigcom366        0.000000 -2.264163e+00
bigcom370        0.000000 -1.090024e+00
bigcom387        0.000000 -1.815218e+00
bigcom390        0.000000  1.571104e+00
bigcom398        0.000000 -4.993126e-01
bigcom408        0.000000 -1.924663e+00
bigcom417        0.000000 -6.784147e-01
bigcom419        0.000000  4.867926e+00
bigcom424        0.000000 -1.594678e+00
bigcom441        0.000000  0.000000e+00
bigcom445        0.000000 -1.683392e+00
bigcom468        0.000000 -1.768806e+00
spin_vertex      0.000000 -1.873707e+00
membership_s1    0.000000 -4.860194e-01
membership_s3    0.000000  1.216912e+00
membership_s4    0.000000  1.664443e+00
membership_s5    0.000000 -1.261983e+00
membership_s6    0.000000 -5.674252e-01
membership_s7    0.000000 -1.607583e+00
membership_s8    0.000000  6.257692e-01
membership_s9    0.000000  2.631869e+00
membership_s10   0.000000  2.285819e-01
membership_s11   0.000000  1.516089e+00
membership_s12   0.000000  3.947621e-01
membership_s13   0.000000 -1.876221e+00
membership_s14   0.000000 -8.918107e-01
membership_s16   0.000000  8.879142e-01
membership_s17   0.000000 -1.773057e+00
membership_s18   0.000000 -9.179685e-01
membership_s19   0.000000 -2.496586e+00
membership_s20   0.000000  1.061950e+00
membership_s21   0.000000  5.871348e-01
membership_s22   0.000000 -1.570658e-01
membership_s23   0.000000  1.109895e+00
membership_s24   0.000000 -9.332724e-01
membership_s25   0.000000 -9.278408e-01
membership_s26   0.000000  5.458641e-01
membership_s27   0.000000 -1.230512e+00
membership_s28   0.000000 -7.119177e-01
membership_s30   0.000000 -1.511284e+00
membership_s31   0.000000  7.659883e-01
membership_s32   0.000000 -1.607453e+00
membership_s33   0.000000  2.833717e-01
membership_s34   0.000000 -1.503604e+00
membership_s35   0.000000 -8.390175e-01
membership_s36   0.000000 -1.632417e+00
membership_s37   0.000000 -5.264783e-02
membership_s38   0.000000  8.445131e-01
adhesion         0.000000 -6.865777e-04
cohesion         0.000000  1.009578e-03
inner            0.000000  1.966736e-04
outer            0.000000  9.821775e-04
ioratio          0.000000  1.895445e+00
comsize          0.000000  3.764384e-04
[1] "Dataset: low_CT Model GBM, run: 5 of 10 2015-06-08 10:59:16"
Iter   TrainDeviance   ValidDeviance   StepSize   Improve
     1        0.0754             nan     0.0100   -0.0000
     2        0.0727             nan     0.0100   -0.0001
     3        0.0710             nan     0.0100   -0.0000
     4        0.0694             nan     0.0100   -0.0000
     5        0.0683             nan     0.0100   -0.0000
     6        0.0666             nan     0.0100   -0.0000
     7        0.0655             nan     0.0100   -0.0000
     8        0.0643             nan     0.0100   -0.0000
     9        0.0635             nan     0.0100   -0.0000
    10        0.0625             nan     0.0100   -0.0000
    20        0.0557             nan     0.0100   -0.0000
    40        0.0476             nan     0.0100   -0.0000
    60        0.0423             nan     0.0100   -0.0000
    80        0.0383             nan     0.0100   -0.0000
   100        0.0351             nan     0.0100   -0.0000
   120        0.0324             nan     0.0100   -0.0000
   140        0.0303             nan     0.0100   -0.0000
   160        0.0283             nan     0.0100   -0.0000
   180        0.0265             nan     0.0100   -0.0000
   200        0.0251             nan     0.0100   -0.0000
   220        0.0239             nan     0.0100   -0.0000
   240        0.0227             nan     0.0100   -0.0000
   260        0.0217             nan     0.0100   -0.0000
   280        0.0208             nan     0.0100   -0.0000
   300        0.0199             nan     0.0100   -0.0000
   320        0.0191             nan     0.0100   -0.0000
   340        0.0182             nan     0.0100   -0.0000
   360        0.0176             nan     0.0100   -0.0000
   380        0.0169             nan     0.0100   -0.0000
   400        0.0164             nan     0.0100   -0.0000
   420        0.0159             nan     0.0100   -0.0000
   440        0.0154             nan     0.0100   -0.0000
   460        0.0149             nan     0.0100   -0.0000
   480        0.0144             nan     0.0100   -0.0000
   500        0.0140             nan     0.0100   -0.0000
   520        0.0136             nan     0.0100   -0.0000
   540        0.0132             nan     0.0100   -0.0000
   542        0.0132             nan     0.0100   -0.0000

[1] "GBM variable coefficients"
                            var     rel.inf
inner                     inner 7.522669337
bet                         bet 7.181231067
comsize                 comsize 4.801582631
pagerank               pagerank 3.987968943
outer                     outer 3.899820315
V2                           V2 2.819234902
graph13                 graph13 2.601104877
ratio2                   ratio2 2.399598418
V1                           V1 2.056733588
bigcom87               bigcom87 1.976708266
adhesion               adhesion 1.926078585
bigcom68               bigcom68 1.796982328
bigcom419             bigcom419 1.788286897
graph4                   graph4 1.699194426
bigcom390             bigcom390 1.689936066
orbit18                 orbit18 1.656074513
fourth                   fourth 1.635133680
spin_vertex         spin_vertex 1.515699507
graph16                 graph16 1.510847239
graph1                   graph1 1.393625112
ratio6                   ratio6 1.341077996
membership_s4     membership_s4 1.312224418
orbit21                 orbit21 1.234332864
orbit28                 orbit28 1.231835559
ioratio                 ioratio 1.163757320
graph6                   graph6 1.115664684
orbit35                 orbit35 1.112438170
bigcom297             bigcom297 1.100768709
walktrap_vertex walktrap_vertex 1.082689591
cohesion               cohesion 1.066212139
fifth                     fifth 1.054585535
graph23                 graph23 1.018297920
hubscore               hubscore 0.987141570
graph12                 graph12 0.974626508
bigcom318             bigcom318 0.962014919
constraint           constraint 0.910007226
graph9                   graph9 0.867043235
graph3                   graph3 0.859352626
graph19                 graph19 0.851770150
graph0                   graph0 0.815129949
graph14                 graph14 0.776872869
ratio3                   ratio3 0.775859803
graph15                 graph15 0.747227276
membership_s23   membership_s23 0.740282846
ratio5                   ratio5 0.739029377
graph5                   graph5 0.722322245
graph10                 graph10 0.689501550
knn                         knn 0.687730746
orbit19                 orbit19 0.676304161
graph17                 graph17 0.653294759
orbit20                 orbit20 0.613352506
orbit57                 orbit57 0.598956321
evcent                   evcent 0.579386240
coreness               coreness 0.561646047
orbit17                 orbit17 0.515068039
orbit27                 orbit27 0.499602215
ratio4                   ratio4 0.475013620
orbit16                 orbit16 0.466927169
close                     close 0.457890941
ratio1                   ratio1 0.451889633
bigcom33               bigcom33 0.448304730
orbit38                 orbit38 0.444615115
graph11                 graph11 0.438377231
membership_s38   membership_s38 0.425456312
orbit5                   orbit5 0.425228669
membership_s9     membership_s9 0.416767429
graph21                 graph21 0.401623876
graph20                 graph20 0.388105678
AP                           AP 0.374797800
orbit31                 orbit31 0.372682196
sixth                     sixth 0.368423689
bigcom10               bigcom10 0.347131597
upto_sixth           upto_sixth 0.341572770
bigcom25               bigcom25 0.284676921
membership_s3     membership_s3 0.276189654
orbit52                 orbit52 0.269494935
orbit36                 orbit36 0.265486880
orbit39                 orbit39 0.262372688
orbit62                 orbit62 0.254724238
orbit56                 orbit56 0.242946119
membership_s16   membership_s16 0.223168083
orbit15                 orbit15 0.220560401
orbit24                 orbit24 0.196063778
membership_s21   membership_s21 0.194524799
ecc                         ecc 0.162304498
third                     third 0.147143295
orbit1                   orbit1 0.139312694
second                   second 0.130928836
orbit9                   orbit9 0.126780412
bigcom1                 bigcom1 0.115753028
membership_s8     membership_s8 0.113885665
graph25                 graph25 0.102383111
membership_s10   membership_s10 0.100276848
orbit50                 orbit50 0.094037738
orbit37                 orbit37 0.092723472
graph2                   graph2 0.085035966
orbit25                 orbit25 0.084977607
membership_s26   membership_s26 0.080413143
orbit29                 orbit29 0.080354856
orbit49                 orbit49 0.070916697
orbit10                 orbit10 0.070353991
orbit2                   orbit2 0.066749093
bigcom57               bigcom57 0.063852275
orbit65                 orbit65 0.063768473
orbit4                   orbit4 0.058140451
orbit45                 orbit45 0.058115390
orbit32                 orbit32 0.056495041
membership_s31   membership_s31 0.056188458
graph7                   graph7 0.050169275
orbit66                 orbit66 0.049453471
selfinter             selfinter 0.041119375
graph18                 graph18 0.040427916
upto_fourth         upto_fourth 0.034347075
graph28                 graph28 0.031655103
orbit6                   orbit6 0.025738290
orbit47                 orbit47 0.023522309
membership_s32   membership_s32 0.022931198
upto_fifth           upto_fifth 0.021766076
orbit51                 orbit51 0.019731850
bigcom2                 bigcom2 0.018659465
orbit40                 orbit40 0.018216655
membership_s12   membership_s12 0.017949329
orbit23                 orbit23 0.015565648
orbit26                 orbit26 0.014442325
membership_s20   membership_s20 0.013763857
upto_third           upto_third 0.012353620
membership_s33   membership_s33 0.010570931
orbit7                   orbit7 0.008690792
graph24                 graph24 0.008636724
orbit12                 orbit12 0.007892950
orbit48                 orbit48 0.007828520
graph26                 graph26 0.005139863
orbit30                 orbit30 0.004880975
orbit64                 orbit64 0.004599075
orbit33                 orbit33 0.004500600
trans                     trans 0.003910205
orbit59                 orbit59 0.003219838
orbit41                 orbit41 0.002687073
orbit46                 orbit46 0.002584965
orbit70                 orbit70 0.001217878
graph8                   graph8 0.000000000
graph22                 graph22 0.000000000
graph27                 graph27 0.000000000
graph29                 graph29 0.000000000
orbit0                   orbit0 0.000000000
orbit3                   orbit3 0.000000000
orbit8                   orbit8 0.000000000
orbit11                 orbit11 0.000000000
orbit13                 orbit13 0.000000000
orbit14                 orbit14 0.000000000
orbit22                 orbit22 0.000000000
orbit34                 orbit34 0.000000000
orbit42                 orbit42 0.000000000
orbit43                 orbit43 0.000000000
orbit44                 orbit44 0.000000000
orbit53                 orbit53 0.000000000
orbit54                 orbit54 0.000000000
orbit55                 orbit55 0.000000000
orbit58                 orbit58 0.000000000
orbit60                 orbit60 0.000000000
orbit61                 orbit61 0.000000000
orbit63                 orbit63 0.000000000
orbit67                 orbit67 0.000000000
orbit68                 orbit68 0.000000000
orbit69                 orbit69 0.000000000
orbit71                 orbit71 0.000000000
orbit72                 orbit72 0.000000000
eccrad                   eccrad 0.000000000
first                     first 0.000000000
upto_second         upto_second 0.000000000
bigcom3                 bigcom3 0.000000000
bigcom4                 bigcom4 0.000000000
bigcom5                 bigcom5 0.000000000
bigcom6                 bigcom6 0.000000000
bigcom8                 bigcom8 0.000000000
bigcom9                 bigcom9 0.000000000
bigcom11               bigcom11 0.000000000
bigcom12               bigcom12 0.000000000
bigcom13               bigcom13 0.000000000
bigcom14               bigcom14 0.000000000
bigcom15               bigcom15 0.000000000
bigcom16               bigcom16 0.000000000
bigcom17               bigcom17 0.000000000
bigcom18               bigcom18 0.000000000
bigcom21               bigcom21 0.000000000
bigcom22               bigcom22 0.000000000
bigcom23               bigcom23 0.000000000
bigcom24               bigcom24 0.000000000
bigcom26               bigcom26 0.000000000
bigcom27               bigcom27 0.000000000
bigcom29               bigcom29 0.000000000
bigcom31               bigcom31 0.000000000
bigcom34               bigcom34 0.000000000
bigcom35               bigcom35 0.000000000
bigcom36               bigcom36 0.000000000
bigcom39               bigcom39 0.000000000
bigcom40               bigcom40 0.000000000
bigcom43               bigcom43 0.000000000
bigcom46               bigcom46 0.000000000
bigcom48               bigcom48 0.000000000
bigcom49               bigcom49 0.000000000
bigcom50               bigcom50 0.000000000
bigcom52               bigcom52 0.000000000
bigcom54               bigcom54 0.000000000
bigcom56               bigcom56 0.000000000
bigcom58               bigcom58 0.000000000
bigcom62               bigcom62 0.000000000
bigcom63               bigcom63 0.000000000
bigcom64               bigcom64 0.000000000
bigcom65               bigcom65 0.000000000
bigcom66               bigcom66 0.000000000
bigcom69               bigcom69 0.000000000
bigcom70               bigcom70 0.000000000
bigcom71               bigcom71 0.000000000
bigcom72               bigcom72 0.000000000
bigcom77               bigcom77 0.000000000
bigcom79               bigcom79 0.000000000
bigcom80               bigcom80 0.000000000
bigcom82               bigcom82 0.000000000
bigcom83               bigcom83 0.000000000
bigcom86               bigcom86 0.000000000
bigcom88               bigcom88 0.000000000
bigcom90               bigcom90 0.000000000
bigcom92               bigcom92 0.000000000
bigcom94               bigcom94 0.000000000
bigcom96               bigcom96 0.000000000
bigcom98               bigcom98 0.000000000
bigcom99               bigcom99 0.000000000
bigcom100             bigcom100 0.000000000
bigcom102             bigcom102 0.000000000
bigcom103             bigcom103 0.000000000
bigcom104             bigcom104 0.000000000
bigcom107             bigcom107 0.000000000
bigcom108             bigcom108 0.000000000
bigcom109             bigcom109 0.000000000
bigcom110             bigcom110 0.000000000
bigcom125             bigcom125 0.000000000
bigcom133             bigcom133 0.000000000
bigcom141             bigcom141 0.000000000
bigcom142             bigcom142 0.000000000
bigcom143             bigcom143 0.000000000
bigcom145             bigcom145 0.000000000
bigcom158             bigcom158 0.000000000
bigcom162             bigcom162 0.000000000
bigcom177             bigcom177 0.000000000
bigcom194             bigcom194 0.000000000
bigcom208             bigcom208 0.000000000
bigcom220             bigcom220 0.000000000
bigcom227             bigcom227 0.000000000
bigcom229             bigcom229 0.000000000
bigcom247             bigcom247 0.000000000
bigcom252             bigcom252 0.000000000
bigcom255             bigcom255 0.000000000
bigcom258             bigcom258 0.000000000
bigcom266             bigcom266 0.000000000
bigcom269             bigcom269 0.000000000
bigcom273             bigcom273 0.000000000
bigcom274             bigcom274 0.000000000
bigcom276             bigcom276 0.000000000
bigcom284             bigcom284 0.000000000
bigcom290             bigcom290 0.000000000
bigcom292             bigcom292 0.000000000
bigcom294             bigcom294 0.000000000
bigcom295             bigcom295 0.000000000
bigcom296             bigcom296 0.000000000
bigcom302             bigcom302 0.000000000
bigcom303             bigcom303 0.000000000
bigcom307             bigcom307 0.000000000
bigcom311             bigcom311 0.000000000
bigcom313             bigcom313 0.000000000
bigcom326             bigcom326 0.000000000
bigcom332             bigcom332 0.000000000
bigcom340             bigcom340 0.000000000
bigcom341             bigcom341 0.000000000
bigcom345             bigcom345 0.000000000
bigcom347             bigcom347 0.000000000
bigcom360             bigcom360 0.000000000
bigcom365             bigcom365 0.000000000
bigcom366             bigcom366 0.000000000
bigcom370             bigcom370 0.000000000
bigcom387             bigcom387 0.000000000
bigcom398             bigcom398 0.000000000
bigcom408             bigcom408 0.000000000
bigcom417             bigcom417 0.000000000
bigcom424             bigcom424 0.000000000
bigcom441             bigcom441 0.000000000
bigcom445             bigcom445 0.000000000
bigcom468             bigcom468 0.000000000
membership_s1     membership_s1 0.000000000
membership_s5     membership_s5 0.000000000
membership_s6     membership_s6 0.000000000
membership_s7     membership_s7 0.000000000
membership_s11   membership_s11 0.000000000
membership_s13   membership_s13 0.000000000
membership_s14   membership_s14 0.000000000
membership_s17   membership_s17 0.000000000
membership_s18   membership_s18 0.000000000
membership_s19   membership_s19 0.000000000
membership_s22   membership_s22 0.000000000
membership_s24   membership_s24 0.000000000
membership_s25   membership_s25 0.000000000
membership_s27   membership_s27 0.000000000
membership_s28   membership_s28 0.000000000
membership_s30   membership_s30 0.000000000
membership_s34   membership_s34 0.000000000
membership_s35   membership_s35 0.000000000
membership_s36   membership_s36 0.000000000
membership_s37   membership_s37 0.000000000
[1] "Dataset: low_CT Model RF, run: 5 of 10 2015-06-08 11:04:48"
     |      Out-of-bag   |
Tree |      MSE  %Var(y) |
   1 |  0.01119   176.54 |
   2 |  0.01011   159.43 |
   3 |  0.01089   171.81 |
   4 |  0.01113   175.59 |
   5 |  0.01028   162.20 |
   6 |  0.00913   144.03 |
   7 | 0.008867   139.88 |
   8 | 0.008705   137.33 |
   9 | 0.008661   136.63 |
  10 | 0.008581   135.37 |
  11 | 0.008398   132.48 |
  12 | 0.008323   131.30 |
  13 | 0.008368   132.02 |
  14 | 0.008228   129.79 |
  15 | 0.008131   128.28 |
  16 | 0.008029   126.66 |
  17 | 0.007977   125.84 |
  18 |   0.0079   124.63 |
  19 | 0.007871   124.17 |
  20 | 0.007882   124.34 |
  21 | 0.007859   123.98 |
  22 | 0.007759   122.41 |
  23 | 0.007725   121.87 |
  24 |  0.00769   121.32 |
  25 | 0.007679   121.15 |
  26 | 0.007682   121.19 |
  27 | 0.007674   121.06 |
  28 | 0.007626   120.30 |
  29 | 0.007582   119.61 |
  30 | 0.007536   118.88 |
  31 | 0.007515   118.55 |
  32 | 0.007469   117.83 |
  33 | 0.007436   117.30 |
  34 | 0.007423   117.11 |
  35 | 0.007413   116.95 |
  36 | 0.007383   116.48 |
  37 | 0.007377   116.38 |
  38 | 0.007363   116.15 |
  39 | 0.007337   115.75 |
  40 |  0.00732   115.48 |
  41 | 0.007325   115.55 |
  42 | 0.007315   115.40 |
  43 | 0.007307   115.28 |
  44 | 0.007279   114.83 |
  45 | 0.007271   114.71 |
  46 | 0.007257   114.49 |
  47 | 0.007256   114.46 |
  48 | 0.007239   114.19 |
  49 | 0.007237   114.16 |
  50 | 0.007239   114.20 |
  51 | 0.007246   114.31 |
  52 | 0.007242   114.24 |
  53 | 0.007248   114.34 |
  54 | 0.007238   114.18 |
  55 | 0.007225   113.98 |
  56 | 0.007224   113.97 |
  57 | 0.007236   114.16 |
  58 | 0.007235   114.13 |
  59 | 0.007238   114.18 |
  60 | 0.007228   114.02 |
  61 | 0.007238   114.18 |
  62 | 0.007228   114.02 |
  63 | 0.007231   114.07 |
  64 | 0.007229   114.05 |
  65 | 0.007217   113.86 |
  66 | 0.007205   113.66 |
  67 | 0.007191   113.45 |
  68 | 0.007191   113.44 |
  69 | 0.007177   113.23 |
  70 | 0.007164   113.02 |
  71 | 0.007153   112.85 |
  72 | 0.007148   112.76 |
  73 | 0.007141   112.66 |
  74 | 0.007118   112.29 |
  75 | 0.007107   112.11 |
  76 | 0.007098   111.98 |
  77 | 0.007074   111.59 |
  78 | 0.007066   111.46 |
  79 | 0.007056   111.31 |
  80 | 0.007048   111.19 |
  81 | 0.007045   111.15 |
  82 | 0.007041   111.08 |
  83 | 0.007038   111.04 |
  84 | 0.007036   111.00 |
  85 | 0.007039   111.05 |
  86 | 0.007039   111.05 |
  87 | 0.007036   110.99 |
  88 | 0.007018   110.72 |
  89 | 0.006997   110.39 |
  90 | 0.007001   110.45 |
  91 | 0.006998   110.40 |
  92 | 0.007001   110.45 |
  93 | 0.007007   110.53 |
  94 | 0.007008   110.55 |
  95 | 0.007002   110.47 |
  96 | 0.007003   110.47 |
  97 | 0.007002   110.46 |
  98 | 0.006996   110.37 |
  99 |  0.00699   110.27 |
 100 | 0.006989   110.25 |
[1] "Random Forest variable coefficients"
                      %IncMSE IncNodePurity
graph5           1.433785e-04  6.125102e-02
graph6           7.063969e-04  3.002873e-01
graph7           2.159827e-05  9.565217e-03
graph8           0.000000e+00  8.673617e-21
graph9           2.150350e-03  2.888156e-01
graph10          6.441523e-03  4.601636e-01
graph11          1.214784e-03  2.744720e-01
graph12          2.341991e-03  3.197528e-01
graph13          3.897241e-03  3.215458e-01
graph14          3.683483e-03  1.990450e-01
graph15          1.301667e-03  8.243727e-02
graph16          5.814724e-03  3.676024e-01
graph17          4.909081e-04  1.125056e-01
graph18          1.313699e-05  2.732143e-02
graph19          2.334548e-03  2.135529e-01
graph20          1.065570e-04  4.372945e-02
graph21          3.099469e-04  1.022649e-01
graph22          2.121365e-05  2.649819e-02
graph23          4.823144e-04  1.772794e-01
graph24          9.930185e-05  1.173752e-01
graph25          2.141976e-05  1.888313e-02
graph26          0.000000e+00  2.125036e-19
graph27          0.000000e+00  0.000000e+00
graph28          1.348553e-05  1.765002e-03
graph29          0.000000e+00  0.000000e+00
orbit0           1.697542e-05  3.666610e-02
orbit1           7.279056e-04  2.231059e-01
orbit2           4.966437e-04  7.706216e-02
orbit3           4.130721e-05  1.885597e-02
orbit4           2.698089e-03  1.750474e-01
orbit5           2.245011e-03  2.940773e-01
orbit6           3.419248e-04  2.189015e-01
orbit7           1.644640e-04  6.642941e-02
orbit8           2.200050e-04  7.705448e-02
orbit9           6.420524e-04  2.511268e-01
orbit10          6.070173e-05  2.627387e-02
orbit11          8.532423e-06  9.333333e-03
orbit12          8.970525e-05  1.114591e-02
orbit13          0.000000e+00  0.000000e+00
orbit14          0.000000e+00  0.000000e+00
orbit15          1.223981e-03  1.966414e-01
orbit16          3.274561e-03  3.466832e-01
orbit17          8.031452e-04  1.498022e-01
orbit18          3.381036e-03  5.024827e-01
orbit19          6.113185e-03  2.336130e-01
orbit20          6.870531e-03  1.913797e-01
orbit21          1.292164e-03  2.750477e-01
orbit22          6.863982e-04  2.276172e-01
orbit23          1.840203e-05  1.092371e-02
orbit24          8.890367e-04  3.205959e-01
orbit25          1.699652e-04  3.190107e-02
orbit26          1.004394e-04  7.455587e-02
orbit27          2.695842e-03  2.862102e-01
orbit28          2.662726e-03  3.970310e-01
orbit29          1.647174e-04  5.929355e-02
orbit30          0.000000e+00  2.392693e-02
orbit31          3.489286e-03  2.531338e-01
orbit32          3.378157e-04  4.152053e-02
orbit33         -4.409171e-06  2.232685e-03
orbit34          2.214566e-04  1.299086e-01
orbit35          1.776859e-03  4.274024e-01
orbit36          5.265462e-04  1.018385e-01
orbit37          1.866475e-03  7.448676e-02
orbit38          2.769304e-04  8.090664e-02
orbit39          1.506564e-03  2.739381e-01
orbit40          4.301075e-06  4.285228e-03
orbit41          3.205128e-06  4.230769e-03
orbit42          0.000000e+00  8.673617e-21
orbit43         -8.744901e-06  5.154633e-02
orbit44          0.000000e+00  0.000000e+00
orbit45          2.360346e-03  3.165737e-01
orbit46          1.297440e-04  5.436800e-02
orbit47          7.315972e-05  2.537816e-02
orbit48          0.000000e+00  1.517883e-20
orbit49          1.024321e-04  2.676399e-02
orbit50          1.657036e-05  1.143187e-03
orbit51          7.509460e-05  4.851852e-02
orbit52          9.672906e-04  5.765509e-02
orbit53          0.000000e+00  2.612927e-19
orbit54          1.215428e-05  1.750000e-02
orbit55          0.000000e+00  0.000000e+00
orbit56          7.139786e-04  1.696432e-01
orbit57          4.418917e-05  6.159892e-02
orbit58          0.000000e+00  0.000000e+00
orbit59          2.448907e-05  4.262722e-02
orbit60          0.000000e+00  8.673617e-21
orbit61          0.000000e+00  0.000000e+00
orbit62          1.242437e-04  6.391122e-02
orbit63          0.000000e+00  2.602085e-19
orbit64          0.000000e+00  2.602085e-20
orbit65          0.000000e+00  5.637851e-20
orbit66          1.549332e-04  6.427610e-03
orbit67          0.000000e+00  0.000000e+00
orbit68          0.000000e+00  0.000000e+00
orbit69          0.000000e+00  0.000000e+00
orbit70          6.920865e-05  1.204080e-02
orbit71          0.000000e+00  0.000000e+00
orbit72          0.000000e+00  0.000000e+00
AP              -2.558144e-05  8.221484e-02
bet              1.271430e-03  1.618502e+00
ecc              6.830885e-05  2.047561e-02
eccrad           3.582850e-05  7.856952e-02
close            2.446810e-03  2.373712e-01
constraint       1.966026e-04  1.509424e-01
coreness         1.251799e-04  1.745253e-01
knn              1.389355e-03  3.215490e-01
hubscore         1.479343e-03  2.741448e-01
pagerank         9.719036e-04  6.761338e-01
trans            1.557525e-20  2.519585e-02
first           -8.116286e-06  8.286967e-02
second           2.287144e-03  2.521833e-01
third            3.573692e-03  2.335651e-01
fourth           2.027758e-03  7.708113e-01
fifth            1.811194e-03  2.631388e-01
sixth            2.409406e-04  1.913987e-01
selfinter       -1.036401e-05  1.299132e-01
V1               6.584152e-04  5.781797e-01
V2               2.221384e-03  7.868176e-01
evcent           2.489646e-03  2.582584e-01
upto_second      2.548503e-03  1.694325e-01
upto_third       1.690227e-03  2.381413e-01
upto_fourth      1.013305e-03  2.730305e-01
upto_fifth       3.092954e-03  2.951049e-01
upto_sixth       3.267682e-03  2.793748e-01
ratio1           7.780564e-04  2.338601e-01
ratio2           1.248647e-03  6.365305e-01
ratio3           3.487425e-03  3.753482e-01
ratio4           3.328698e-03  6.023821e-01
ratio5           2.021880e-03  5.703700e-01
ratio6           2.057871e-03  5.403408e-01
walktrap_vertex -2.763514e-05  1.595693e-01
bigcom1          2.163416e-04  4.857796e-02
bigcom2          3.281829e-05  2.356042e-02
bigcom3          0.000000e+00  0.000000e+00
bigcom4          4.880542e-06  2.165082e-02
bigcom5          0.000000e+00  0.000000e+00
bigcom6          0.000000e+00  0.000000e+00
bigcom8          0.000000e+00  0.000000e+00
bigcom9          0.000000e+00  0.000000e+00
bigcom10         1.735458e-04  8.327031e-02
bigcom11         0.000000e+00  0.000000e+00
bigcom12         0.000000e+00  0.000000e+00
bigcom13         0.000000e+00  0.000000e+00
bigcom14         0.000000e+00  0.000000e+00
bigcom15         0.000000e+00  0.000000e+00
bigcom16         0.000000e+00  0.000000e+00
bigcom17         0.000000e+00  0.000000e+00
bigcom18         0.000000e+00  0.000000e+00
bigcom21         0.000000e+00  0.000000e+00
bigcom22         0.000000e+00  0.000000e+00
bigcom23         0.000000e+00  0.000000e+00
bigcom24         0.000000e+00  0.000000e+00
bigcom25         6.093556e-05  2.671933e-01
bigcom26         0.000000e+00  0.000000e+00
bigcom27         0.000000e+00  0.000000e+00
bigcom29         0.000000e+00  0.000000e+00
bigcom31         0.000000e+00  0.000000e+00
bigcom33         7.667177e-04  1.119299e-01
bigcom34         0.000000e+00  0.000000e+00
bigcom35         0.000000e+00  0.000000e+00
bigcom36         0.000000e+00  0.000000e+00
bigcom39         0.000000e+00  0.000000e+00
bigcom40         0.000000e+00  8.673617e-21
bigcom43         0.000000e+00  0.000000e+00
bigcom46         0.000000e+00  0.000000e+00
bigcom48         0.000000e+00  0.000000e+00
bigcom49         0.000000e+00  0.000000e+00
bigcom50         0.000000e+00  0.000000e+00
bigcom52         0.000000e+00  0.000000e+00
bigcom54         0.000000e+00  8.673617e-21
bigcom56         0.000000e+00  0.000000e+00
bigcom57         1.604481e-05  5.055856e-02
bigcom58         0.000000e+00  0.000000e+00
bigcom62         0.000000e+00  0.000000e+00
bigcom63         0.000000e+00  0.000000e+00
bigcom64         0.000000e+00  0.000000e+00
bigcom65         0.000000e+00  0.000000e+00
bigcom66         0.000000e+00  0.000000e+00
bigcom68         3.664263e-05  3.210347e-01
bigcom69         0.000000e+00  0.000000e+00
bigcom70         0.000000e+00  0.000000e+00
bigcom71         0.000000e+00  0.000000e+00
bigcom72         0.000000e+00  0.000000e+00
bigcom77         0.000000e+00  0.000000e+00
bigcom79         0.000000e+00  0.000000e+00
bigcom80         0.000000e+00  0.000000e+00
bigcom82         0.000000e+00  0.000000e+00
bigcom83         0.000000e+00  0.000000e+00
bigcom86         0.000000e+00  0.000000e+00
bigcom87        -1.357316e-05  3.995727e-01
bigcom88         0.000000e+00  0.000000e+00
bigcom90         0.000000e+00  0.000000e+00
bigcom92         0.000000e+00  0.000000e+00
bigcom94         0.000000e+00  0.000000e+00
bigcom96         0.000000e+00  0.000000e+00
bigcom98         0.000000e+00  0.000000e+00
bigcom99         0.000000e+00  0.000000e+00
bigcom100        0.000000e+00  0.000000e+00
bigcom102        0.000000e+00  1.301043e-20
bigcom103        0.000000e+00  0.000000e+00
bigcom104        0.000000e+00  0.000000e+00
bigcom107        0.000000e+00  0.000000e+00
bigcom108        0.000000e+00  0.000000e+00
bigcom109        0.000000e+00  0.000000e+00
bigcom110        0.000000e+00  0.000000e+00
bigcom125        0.000000e+00  0.000000e+00
bigcom133        0.000000e+00  0.000000e+00
bigcom141        0.000000e+00  0.000000e+00
bigcom142        0.000000e+00  0.000000e+00
bigcom143        0.000000e+00  8.673617e-21
bigcom145        0.000000e+00  0.000000e+00
bigcom158        0.000000e+00  0.000000e+00
bigcom162        0.000000e+00  0.000000e+00
bigcom177        0.000000e+00  0.000000e+00
bigcom194        0.000000e+00  0.000000e+00
bigcom208        0.000000e+00  0.000000e+00
bigcom220        0.000000e+00  0.000000e+00
bigcom227        0.000000e+00  0.000000e+00
bigcom229        0.000000e+00  0.000000e+00
bigcom247        0.000000e+00  0.000000e+00
bigcom252        0.000000e+00  0.000000e+00
bigcom255        0.000000e+00  0.000000e+00
bigcom258        0.000000e+00  0.000000e+00
bigcom266        0.000000e+00  0.000000e+00
bigcom269        0.000000e+00  0.000000e+00
bigcom273        0.000000e+00  0.000000e+00
bigcom274        0.000000e+00  0.000000e+00
bigcom276        0.000000e+00  0.000000e+00
bigcom284        0.000000e+00  0.000000e+00
bigcom290        0.000000e+00  0.000000e+00
bigcom292        0.000000e+00  8.673617e-21
bigcom294        0.000000e+00  0.000000e+00
bigcom295        0.000000e+00  0.000000e+00
bigcom296        0.000000e+00  0.000000e+00
bigcom297        8.368921e-06  4.771561e-01
bigcom302        0.000000e+00  0.000000e+00
bigcom303        0.000000e+00  0.000000e+00
bigcom307        0.000000e+00  0.000000e+00
bigcom311        0.000000e+00  0.000000e+00
bigcom313        0.000000e+00  0.000000e+00
bigcom318       -9.555147e-06  7.878445e-02
bigcom326        0.000000e+00  0.000000e+00
bigcom332        0.000000e+00  0.000000e+00
bigcom340        0.000000e+00  0.000000e+00
bigcom341        0.000000e+00  0.000000e+00
bigcom345        0.000000e+00  0.000000e+00
bigcom347        0.000000e+00  0.000000e+00
bigcom360        0.000000e+00  0.000000e+00
bigcom365        0.000000e+00  0.000000e+00
bigcom366        0.000000e+00  0.000000e+00
bigcom370        0.000000e+00  0.000000e+00
bigcom387        0.000000e+00  0.000000e+00
bigcom390        3.935434e-07  4.913381e-01
bigcom398        0.000000e+00  0.000000e+00
bigcom408        0.000000e+00  0.000000e+00
bigcom417        0.000000e+00  0.000000e+00
bigcom419       -8.475293e-06  3.236031e-01
bigcom424        0.000000e+00  0.000000e+00
bigcom441        0.000000e+00  0.000000e+00
bigcom445        0.000000e+00  0.000000e+00
bigcom468        0.000000e+00  0.000000e+00
spin_vertex      1.266210e-03  4.940860e-01
membership_s1    0.000000e+00  0.000000e+00
membership_s3    1.008475e-04  2.050677e-01
membership_s4    2.109622e-04  3.767780e-01
membership_s5    0.000000e+00  0.000000e+00
membership_s6    0.000000e+00  0.000000e+00
membership_s7    0.000000e+00  0.000000e+00
membership_s8    2.462689e-05  8.697892e-02
membership_s9   -2.542229e-05  1.893476e-01
membership_s10   2.576948e-05  7.867191e-02
membership_s11   0.000000e+00  0.000000e+00
membership_s12   4.634027e-05  9.974878e-02
membership_s13   0.000000e+00  8.571429e-03
membership_s14   0.000000e+00  0.000000e+00
membership_s16  -2.055967e-05  8.313709e-02
membership_s17   0.000000e+00  0.000000e+00
membership_s18   0.000000e+00  0.000000e+00
membership_s19   0.000000e+00  0.000000e+00
membership_s20  -1.447387e-06  3.350649e-04
membership_s21  -2.162687e-06  5.758906e-02
membership_s22   0.000000e+00  0.000000e+00
membership_s23   1.305771e-04  1.658435e-01
membership_s24   0.000000e+00  0.000000e+00
membership_s25   0.000000e+00  0.000000e+00
membership_s26  -2.031488e-05  7.738719e-02
membership_s27   0.000000e+00  1.301043e-20
membership_s28   0.000000e+00  0.000000e+00
membership_s30   0.000000e+00  0.000000e+00
membership_s31   3.411914e-07  6.862274e-02
membership_s32   0.000000e+00  9.893617e-03
membership_s33   1.072547e-05  1.301247e-01
membership_s34   0.000000e+00  0.000000e+00
membership_s35   0.000000e+00  0.000000e+00
membership_s36   0.000000e+00  0.000000e+00
membership_s37   5.211306e-05  4.578828e-03
membership_s38   1.771371e-04  2.520684e-01
adhesion         1.731643e-03  5.473175e-01
cohesion         3.488950e-03  5.883551e-01
inner            9.713973e-04  1.244837e+00
outer            3.754376e-03  1.110866e+00
ioratio          1.002722e-03  6.150795e-01
comsize          3.674610e-03  1.051255e+00
[1] "Dataset: low_CT Model GLM, run: 5 of 10 2015-06-08 11:06:28"
[1] "glmnet variable coefficients"
                     [,1]          [,2]
(Intercept)     -5.048252 -2.292233e+01
graph0           0.000000  2.833643e-02
graph1           0.000000 -1.605431e-03
graph2           0.000000 -1.397357e-08
graph3           0.000000 -7.686502e-05
graph4           0.000000 -4.969147e-06
graph5           0.000000 -5.338446e-03
graph6           0.000000  2.771597e-03
graph7           0.000000  2.966915e-04
graph8           0.000000  0.000000e+00
graph9           0.000000  0.000000e+00
graph10          0.000000  7.260712e-08
graph11          0.000000  4.556856e-07
graph12          0.000000  4.946780e-06
graph13          0.000000 -1.957410e-04
graph14          0.000000 -8.997353e-06
graph15          0.000000  1.126549e-03
graph16          0.000000  3.437514e-07
graph17          0.000000 -2.963047e-05
graph18          0.000000 -8.024126e-03
graph19          0.000000  0.000000e+00
graph20          0.000000  2.935217e-04
graph21          0.000000 -1.614728e-05
graph22          0.000000 -1.163041e-05
graph23          0.000000 -3.284739e-04
graph24          0.000000 -2.549231e-03
graph25          0.000000  3.348236e-05
graph26          0.000000  0.000000e+00
graph27          0.000000 -2.823261e-04
graph28          0.000000 -3.046959e-04
graph29          0.000000 -3.761396e+00
orbit0           0.000000  1.958730e-02
orbit1           0.000000 -1.789894e-03
orbit2           0.000000  3.295001e-03
orbit3           0.000000  0.000000e+00
orbit4           0.000000 -1.344820e-04
orbit5           0.000000  1.132161e-03
orbit6           0.000000 -6.152488e-06
orbit7           0.000000 -5.152549e-02
orbit8           0.000000 -5.817627e-03
orbit9           0.000000  1.512338e-03
orbit10          0.000000  1.687861e-02
orbit11          0.000000  3.316791e-01
orbit12          0.000000  4.419648e-04
orbit13          0.000000 -9.330017e-01
orbit14          0.000000  0.000000e+00
orbit15          0.000000  1.523827e-09
orbit16          0.000000  7.476594e-05
orbit17          0.000000 -3.964952e-06
orbit18          0.000000 -3.608869e-06
orbit19          0.000000  4.560766e-07
orbit20          0.000000  4.278517e-07
orbit21          0.000000 -2.545596e-04
orbit22          0.000000  4.107242e-07
orbit23          0.000000  4.650976e-02
orbit24          0.000000  1.660314e-05
orbit25          0.000000 -1.007212e-04
orbit26          0.000000  9.427031e-04
orbit27          0.000000 -5.696697e-04
orbit28          0.000000 -7.025410e-04
orbit29          0.000000 -5.050459e-05
orbit30          0.000000 -1.365623e-03
orbit31          0.000000 -1.167586e-05
orbit32          0.000000 -1.074571e-08
orbit33          0.000000 -9.979751e-01
orbit34          0.000000  1.070281e-03
orbit35          0.000000 -2.678779e-05
orbit36          0.000000  3.420603e-05
orbit37          0.000000  4.203771e-05
orbit38          0.000000 -4.573959e-03
orbit39          0.000000 -2.098563e-04
orbit40          0.000000  9.828791e-07
orbit41          0.000000 -7.231822e-04
orbit42          0.000000 -1.669241e-01
orbit43          0.000000 -7.979138e-03
orbit44          0.000000  0.000000e+00
orbit45          0.000000  2.003565e-04
orbit46          0.000000 -1.391652e-04
orbit47          0.000000 -6.679353e-03
orbit48          0.000000 -1.033972e-02
orbit49          0.000000  3.074366e-04
orbit50          0.000000 -6.364830e-02
orbit51          0.000000 -1.303844e-03
orbit52          0.000000  1.235707e-02
orbit53          0.000000 -7.321217e-02
orbit54          0.000000 -1.328779e-05
orbit55          0.000000  0.000000e+00
orbit56          0.000000 -9.460388e-04
orbit57          0.000000  2.761651e-02
orbit58          0.000000 -4.003778e+00
orbit59          0.000000 -3.088805e-03
orbit60          0.000000  0.000000e+00
orbit61          0.000000  0.000000e+00
orbit62          0.000000  3.977098e-03
orbit63          0.000000 -1.556891e-03
orbit64          0.000000 -3.801281e-02
orbit65          0.000000 -6.413001e-04
orbit66          0.000000  1.563723e-02
orbit67          0.000000 -2.354459e+00
orbit68          0.000000 -2.641698e-04
orbit69          0.000000  0.000000e+00
orbit70          0.000000 -1.888708e-04
orbit71          0.000000  0.000000e+00
orbit72          0.000000 -3.802505e+00
AP               0.000000 -4.952452e-01
bet              0.000000  5.878040e-05
ecc              0.000000 -1.119989e-01
eccrad           0.000000 -7.781818e-01
close            0.000000  1.185227e+00
constraint       0.000000  6.844447e-04
coreness         0.000000  1.179906e-01
knn              0.000000 -9.232169e-03
hubscore         0.000000  1.349280e+01
pagerank         0.000000 -3.772508e+00
trans            0.000000 -2.847865e+00
first            0.000000  1.400099e-02
second           0.000000 -2.459134e-03
third            0.000000  5.476641e-04
fourth           0.000000 -5.189162e-05
fifth            0.000000  0.000000e+00
sixth            0.000000  9.291924e-07
selfinter        0.000000 -2.053846e-01
V1               0.000000  1.347661e+01
V2               0.000000 -5.190190e+00
evcent           0.000000  7.018692e+00
upto_second      0.000000 -2.570088e-03
upto_third       0.000000  3.265081e-04
upto_fourth      0.000000  0.000000e+00
upto_fifth       0.000000  0.000000e+00
upto_sixth       0.000000  2.501540e-04
ratio1           0.000000 -7.904082e-03
ratio2           0.000000 -3.954866e-02
ratio3           0.000000 -6.566294e-02
ratio4           0.000000  2.485731e-02
ratio5           0.000000 -2.122406e-01
ratio6           0.000000  1.334082e-05
walktrap_vertex  0.000000  2.757684e-01
bigcom1          0.000000 -4.497996e-01
bigcom2          0.000000 -6.534858e-01
bigcom3          0.000000 -2.695985e+00
bigcom4          0.000000 -1.232712e+00
bigcom5          0.000000 -1.827597e+00
bigcom6          0.000000 -2.385241e+00
bigcom8          0.000000 -1.210633e+00
bigcom9          0.000000 -6.796577e-01
bigcom10         0.000000  1.323710e+00
bigcom11         0.000000 -2.537098e+00
bigcom12         0.000000 -4.942735e-01
bigcom13         0.000000 -2.302763e+00
bigcom14         0.000000 -1.403445e+00
bigcom15         0.000000 -1.599049e+00
bigcom16         0.000000 -1.996319e+00
bigcom17         0.000000 -2.254189e+00
bigcom18         0.000000 -2.695762e+00
bigcom21         0.000000 -1.214044e+00
bigcom22         0.000000 -2.523264e+00
bigcom23         0.000000 -2.229912e+00
bigcom24         0.000000 -2.802256e+00
bigcom25         0.000000  7.081002e-01
bigcom26         0.000000 -1.967122e+00
bigcom27         0.000000 -1.360832e+00
bigcom29         0.000000 -2.335427e+00
bigcom31         0.000000 -1.970973e+00
bigcom33         0.000000  2.327095e-01
bigcom34         0.000000 -1.201243e+00
bigcom35         0.000000 -1.382346e+00
bigcom36         0.000000 -1.715837e-01
bigcom39         0.000000 -1.739263e+00
bigcom40         0.000000 -1.668836e+00
bigcom43         0.000000 -1.239987e+00
bigcom46         0.000000 -1.749699e+00
bigcom48         0.000000 -1.927235e+00
bigcom49         0.000000 -1.512556e-01
bigcom50         0.000000 -5.548443e-02
bigcom52         0.000000 -7.851855e-01
bigcom54         0.000000 -1.730591e+00
bigcom56         0.000000 -1.477463e+00
bigcom57         0.000000  4.622426e-02
bigcom58         0.000000 -1.876300e+00
bigcom62         0.000000 -1.324917e+00
bigcom63         0.000000 -9.504820e-01
bigcom64         0.000000 -8.152501e-01
bigcom65         0.000000 -1.895454e+00
bigcom66         0.000000 -4.724861e-02
bigcom68         0.000000  9.859545e-01
bigcom69         0.000000 -1.523628e+00
bigcom70         0.000000 -1.598922e+00
bigcom71         0.000000  0.000000e+00
bigcom72         0.000000  0.000000e+00
bigcom77         0.000000 -1.126530e+00
bigcom79         0.000000 -1.648389e+00
bigcom80         0.000000 -8.590067e-01
bigcom82         0.000000 -1.353614e+00
bigcom83         0.000000 -1.536960e-01
bigcom86         0.000000  0.000000e+00
bigcom87         0.000000  4.130476e+00
bigcom88         0.000000 -8.715949e-01
bigcom90         0.000000 -1.789598e+00
bigcom92         0.000000  0.000000e+00
bigcom94         0.000000 -2.647978e+00
bigcom96         0.000000 -1.489721e+00
bigcom98         0.000000 -1.682122e+00
bigcom99         0.000000 -1.251040e+00
bigcom100        0.000000  0.000000e+00
bigcom102        0.000000 -8.649215e-01
bigcom103        0.000000 -3.491939e-01
bigcom104        0.000000 -1.826404e+00
bigcom107        0.000000 -1.578245e-01
bigcom108        0.000000 -6.738826e-03
bigcom109        0.000000 -2.071395e+00
bigcom110        0.000000 -2.367127e+00
bigcom125        0.000000 -1.082880e+00
bigcom133        0.000000 -1.682921e+00
bigcom141        0.000000 -7.329041e-02
bigcom142        0.000000 -1.807105e+00
bigcom143        0.000000 -2.129088e+00
bigcom145        0.000000 -1.290249e+00
bigcom158        0.000000 -3.395196e-01
bigcom162        0.000000 -1.500834e+00
bigcom177        0.000000 -2.586134e+00
bigcom194        0.000000 -4.819948e-01
bigcom208        0.000000 -1.679915e+00
bigcom220        0.000000 -1.372690e+00
bigcom227        0.000000 -2.082799e-01
bigcom229        0.000000 -9.970394e-01
bigcom247        0.000000 -9.721436e-01
bigcom252        0.000000 -1.610712e+00
bigcom255        0.000000 -1.601070e+00
bigcom258        0.000000 -1.111985e+00
bigcom266        0.000000  0.000000e+00
bigcom269        0.000000 -1.059068e+00
bigcom273        0.000000 -1.948155e+00
bigcom274        0.000000 -1.648521e+00
bigcom276        0.000000 -1.345484e+00
bigcom284        0.000000 -1.611682e+00
bigcom290        0.000000 -2.346655e+00
bigcom292        0.000000 -1.420805e+00
bigcom294        0.000000 -1.272579e+00
bigcom295        0.000000 -1.842929e+00
bigcom296        0.000000  0.000000e+00
bigcom297        0.000000  2.827422e+00
bigcom302        0.000000 -1.327580e+00
bigcom303        0.000000 -1.651204e+00
bigcom307        0.000000 -1.003102e+00
bigcom311        0.000000 -2.076023e+00
bigcom313        0.000000 -1.917326e+00
bigcom318        0.000000  1.494150e+00
bigcom326        0.000000 -1.059259e+00
bigcom332        0.000000 -1.061381e+00
bigcom340        0.000000  0.000000e+00
bigcom341        0.000000 -4.731562e-01
bigcom345        0.000000 -1.586311e+00
bigcom347        0.000000  0.000000e+00
bigcom360        0.000000 -1.147999e+00
bigcom365        0.000000 -1.439519e+00
bigcom366        0.000000 -1.466716e+00
bigcom370        0.000000 -9.356797e-01
bigcom387        0.000000 -1.322490e+00
bigcom390        0.000000  1.751994e+00
bigcom398        0.000000 -2.599098e-01
bigcom408        0.000000 -1.028656e+00
bigcom417        0.000000 -2.130883e+00
bigcom419        0.000000  4.718677e+00
bigcom424        0.000000 -1.279627e+00
bigcom441        0.000000  0.000000e+00
bigcom445        0.000000 -1.378346e+00
bigcom468        0.000000 -1.254598e+00
spin_vertex      0.000000 -9.019611e-01
membership_s1    0.000000 -3.480159e-01
membership_s3    0.000000  6.790628e-01
membership_s4    0.000000  1.417623e+00
membership_s5    0.000000 -1.135955e+00
membership_s6    0.000000 -3.876596e-01
membership_s7    0.000000 -1.345399e+00
membership_s8    0.000000  2.345738e-01
membership_s9    0.000000  2.428632e+00
membership_s10   0.000000 -7.436784e-02
membership_s11   0.000000 -1.201089e+00
membership_s12   0.000000  3.214466e-02
membership_s13   0.000000 -1.486542e+00
membership_s14   0.000000 -8.595058e-01
membership_s16   0.000000  5.430259e-01
membership_s17   0.000000 -1.422720e+00
membership_s18   0.000000 -7.444906e-01
membership_s19   0.000000 -2.609065e+00
membership_s20   0.000000  6.867204e-01
membership_s21   0.000000  3.148057e-01
membership_s22   0.000000 -3.399060e-01
membership_s23   0.000000  6.540024e-01
membership_s24   0.000000 -8.382699e-01
membership_s25   0.000000 -9.254083e-01
membership_s26   0.000000  2.228702e-01
membership_s27   0.000000 -1.142426e+00
membership_s28   0.000000 -1.199451e+00
membership_s30   0.000000 -1.175620e+00
membership_s31   0.000000  1.853679e-01
membership_s32   0.000000 -1.393766e+00
membership_s33   0.000000 -1.713898e-01
membership_s34   0.000000 -1.281248e+00
membership_s35   0.000000 -7.383569e-01
membership_s36   0.000000 -1.314592e+00
membership_s37   0.000000 -3.137565e-01
membership_s38   0.000000  3.838093e-01
adhesion         0.000000 -3.927525e-04
cohesion         0.000000  6.062747e-04
inner            0.000000  2.049760e-04
outer            0.000000  6.458481e-04
ioratio          0.000000 -3.889762e-02
comsize          0.000000  3.057845e-04
[1] "Dataset: low_CT Model GBM, run: 6 of 10 2015-06-08 11:08:13"
Iter   TrainDeviance   ValidDeviance   StepSize   Improve
     1        0.0771             nan     0.0100   -0.0001
     2        0.0749             nan     0.0100   -0.0001
     3        0.0733             nan     0.0100   -0.0000
     4        0.0714             nan     0.0100   -0.0000
     5        0.0704             nan     0.0100   -0.0000
     6        0.0690             nan     0.0100   -0.0000
     7        0.0678             nan     0.0100   -0.0000
     8        0.0662             nan     0.0100    0.0002
     9        0.0653             nan     0.0100   -0.0000
    10        0.0645             nan     0.0100    0.0001
    20        0.0578             nan     0.0100   -0.0000
    40        0.0485             nan     0.0100   -0.0000
    60        0.0429             nan     0.0100    0.0000
    80        0.0387             nan     0.0100    0.0000
   100        0.0355             nan     0.0100   -0.0000
   120        0.0328             nan     0.0100   -0.0000
   140        0.0305             nan     0.0100   -0.0000
   160        0.0284             nan     0.0100   -0.0000
   180        0.0269             nan     0.0100   -0.0000
   200        0.0252             nan     0.0100   -0.0000
   220        0.0238             nan     0.0100   -0.0000
   240        0.0226             nan     0.0100   -0.0000
   260        0.0212             nan     0.0100   -0.0000
   280        0.0202             nan     0.0100   -0.0000
   300        0.0193             nan     0.0100   -0.0000
   320        0.0186             nan     0.0100   -0.0000
   340        0.0178             nan     0.0100   -0.0000
   360        0.0171             nan     0.0100   -0.0000
   380        0.0164             nan     0.0100   -0.0000
   400        0.0158             nan     0.0100   -0.0000
   420        0.0152             nan     0.0100   -0.0000
   440        0.0146             nan     0.0100   -0.0000
   460        0.0142             nan     0.0100   -0.0000
   480        0.0137             nan     0.0100   -0.0000
   500        0.0133             nan     0.0100   -0.0000
   520        0.0129             nan     0.0100   -0.0000
   540        0.0125             nan     0.0100   -0.0000
   542        0.0125             nan     0.0100   -0.0000

[1] "GBM variable coefficients"
                            var     rel.inf
bet                         bet 8.014989630
inner                     inner 5.296583288
comsize                 comsize 4.881157415
pagerank               pagerank 3.993155634
V2                           V2 3.611776120
outer                     outer 3.038971892
ratio2                   ratio2 2.485360208
graph13                 graph13 2.254327103
bigcom87               bigcom87 2.058217180
fourth                   fourth 2.049104830
V1                           V1 1.982516410
graph1                   graph1 1.725892778
spin_vertex         spin_vertex 1.679240515
bigcom68               bigcom68 1.622315322
ratio3                   ratio3 1.549421423
adhesion               adhesion 1.534189793
graph4                   graph4 1.517568571
graph12                 graph12 1.456803322
graph3                   graph3 1.428785748
ratio6                   ratio6 1.413623742
cohesion               cohesion 1.332001094
graph19                 graph19 1.322389973
ratio5                   ratio5 1.284571589
bigcom390             bigcom390 1.270467293
orbit28                 orbit28 1.234050031
orbit21                 orbit21 1.203548920
graph10                 graph10 1.195508692
membership_s4     membership_s4 1.194582794
orbit18                 orbit18 1.186071332
fifth                     fifth 1.135905964
knn                         knn 1.131622497
bigcom419             bigcom419 1.058413157
graph23                 graph23 1.024222382
bigcom318             bigcom318 0.968950112
graph20                 graph20 0.956516841
constraint           constraint 0.910105263
orbit19                 orbit19 0.901660638
orbit20                 orbit20 0.899672736
ioratio                 ioratio 0.864008073
graph14                 graph14 0.809148363
graph9                   graph9 0.802594501
graph16                 graph16 0.783218726
bigcom33               bigcom33 0.781018177
graph0                   graph0 0.771581850
hubscore               hubscore 0.753769860
orbit45                 orbit45 0.735367936
orbit35                 orbit35 0.712467057
orbit16                 orbit16 0.712129583
orbit5                   orbit5 0.701313477
graph5                   graph5 0.695661381
graph6                   graph6 0.661282798
graph15                 graph15 0.621694217
bigcom297             bigcom297 0.560837092
bigcom43               bigcom43 0.556289919
walktrap_vertex walktrap_vertex 0.550564335
orbit57                 orbit57 0.540158808
orbit27                 orbit27 0.521960033
ratio1                   ratio1 0.512396137
orbit36                 orbit36 0.478178795
orbit39                 orbit39 0.465022467
bigcom10               bigcom10 0.456706416
orbit17                 orbit17 0.449839697
membership_s9     membership_s9 0.442946797
graph17                 graph17 0.437746255
ratio4                   ratio4 0.404634570
upto_sixth           upto_sixth 0.393796926
coreness               coreness 0.373684741
graph11                 graph11 0.367142273
graph21                 graph21 0.367137630
membership_s23   membership_s23 0.361401534
membership_s38   membership_s38 0.338656448
upto_fifth           upto_fifth 0.323199548
sixth                     sixth 0.293042878
orbit9                   orbit9 0.288202689
membership_s16   membership_s16 0.285531458
orbit31                 orbit31 0.274089983
upto_third           upto_third 0.266692801
orbit38                 orbit38 0.264511897
evcent                   evcent 0.248175401
bigcom25               bigcom25 0.244078118
orbit15                 orbit15 0.221993319
AP                           AP 0.220149961
orbit56                 orbit56 0.218804071
membership_s21   membership_s21 0.216243649
third                     third 0.206964617
orbit24                 orbit24 0.202211425
ecc                         ecc 0.193586166
orbit37                 orbit37 0.190208973
orbit25                 orbit25 0.184209121
membership_s11   membership_s11 0.180485866
orbit62                 orbit62 0.168755365
close                     close 0.162771551
orbit52                 orbit52 0.159387376
upto_fourth         upto_fourth 0.144352388
orbit1                   orbit1 0.140981492
membership_s31   membership_s31 0.126944007
membership_s26   membership_s26 0.121039580
orbit4                   orbit4 0.106575998
bigcom2                 bigcom2 0.106106713
orbit50                 orbit50 0.098903223
orbit66                 orbit66 0.091289904
membership_s8     membership_s8 0.090760596
orbit29                 orbit29 0.088758766
orbit32                 orbit32 0.086682318
orbit10                 orbit10 0.085498013
second                   second 0.082309036
orbit49                 orbit49 0.071665909
bigcom1                 bigcom1 0.063059186
orbit6                   orbit6 0.057811912
orbit2                   orbit2 0.053605502
graph2                   graph2 0.049769556
bigcom57               bigcom57 0.046579942
upto_second         upto_second 0.046300169
graph7                   graph7 0.038950492
orbit26                 orbit26 0.038375476
graph22                 graph22 0.031480533
graph8                   graph8 0.029888867
graph18                 graph18 0.028984813
membership_s37   membership_s37 0.027452711
membership_s32   membership_s32 0.023260754
orbit46                 orbit46 0.020234970
orbit48                 orbit48 0.016054896
bigcom4                 bigcom4 0.015426794
orbit13                 orbit13 0.014240082
membership_s12   membership_s12 0.013924526
orbit23                 orbit23 0.013442735
graph28                 graph28 0.012988453
membership_s3     membership_s3 0.011386801
orbit40                 orbit40 0.011253147
graph24                 graph24 0.010330454
orbit65                 orbit65 0.010135933
membership_s33   membership_s33 0.009376812
orbit60                 orbit60 0.009043313
membership_s10   membership_s10 0.008810270
selfinter             selfinter 0.008020966
membership_s20   membership_s20 0.007276129
orbit59                 orbit59 0.005905258
graph26                 graph26 0.005891725
orbit30                 orbit30 0.005596460
orbit51                 orbit51 0.004171836
orbit47                 orbit47 0.003170869
orbit41                 orbit41 0.002153661
orbit33                 orbit33 0.001860715
graph25                 graph25 0.000000000
graph27                 graph27 0.000000000
graph29                 graph29 0.000000000
orbit0                   orbit0 0.000000000
orbit3                   orbit3 0.000000000
orbit7                   orbit7 0.000000000
orbit8                   orbit8 0.000000000
orbit11                 orbit11 0.000000000
orbit12                 orbit12 0.000000000
orbit14                 orbit14 0.000000000
orbit22                 orbit22 0.000000000
orbit34                 orbit34 0.000000000
orbit42                 orbit42 0.000000000
orbit43                 orbit43 0.000000000
orbit44                 orbit44 0.000000000
orbit53                 orbit53 0.000000000
orbit54                 orbit54 0.000000000
orbit55                 orbit55 0.000000000
orbit58                 orbit58 0.000000000
orbit61                 orbit61 0.000000000
orbit63                 orbit63 0.000000000
orbit64                 orbit64 0.000000000
orbit67                 orbit67 0.000000000
orbit68                 orbit68 0.000000000
orbit69                 orbit69 0.000000000
orbit70                 orbit70 0.000000000
orbit71                 orbit71 0.000000000
orbit72                 orbit72 0.000000000
eccrad                   eccrad 0.000000000
trans                     trans 0.000000000
first                     first 0.000000000
bigcom3                 bigcom3 0.000000000
bigcom5                 bigcom5 0.000000000
bigcom6                 bigcom6 0.000000000
bigcom8                 bigcom8 0.000000000
bigcom9                 bigcom9 0.000000000
bigcom11               bigcom11 0.000000000
bigcom12               bigcom12 0.000000000
bigcom13               bigcom13 0.000000000
bigcom14               bigcom14 0.000000000
bigcom15               bigcom15 0.000000000
bigcom16               bigcom16 0.000000000
bigcom17               bigcom17 0.000000000
bigcom18               bigcom18 0.000000000
bigcom21               bigcom21 0.000000000
bigcom22               bigcom22 0.000000000
bigcom23               bigcom23 0.000000000
bigcom24               bigcom24 0.000000000
bigcom26               bigcom26 0.000000000
bigcom27               bigcom27 0.000000000
bigcom29               bigcom29 0.000000000
bigcom31               bigcom31 0.000000000
bigcom34               bigcom34 0.000000000
bigcom35               bigcom35 0.000000000
bigcom36               bigcom36 0.000000000
bigcom39               bigcom39 0.000000000
bigcom40               bigcom40 0.000000000
bigcom46               bigcom46 0.000000000
bigcom48               bigcom48 0.000000000
bigcom49               bigcom49 0.000000000
bigcom50               bigcom50 0.000000000
bigcom52               bigcom52 0.000000000
bigcom54               bigcom54 0.000000000
bigcom56               bigcom56 0.000000000
bigcom58               bigcom58 0.000000000
bigcom62               bigcom62 0.000000000
bigcom63               bigcom63 0.000000000
bigcom64               bigcom64 0.000000000
bigcom65               bigcom65 0.000000000
bigcom66               bigcom66 0.000000000
bigcom69               bigcom69 0.000000000
bigcom70               bigcom70 0.000000000
bigcom71               bigcom71 0.000000000
bigcom72               bigcom72 0.000000000
bigcom77               bigcom77 0.000000000
bigcom79               bigcom79 0.000000000
bigcom80               bigcom80 0.000000000
bigcom82               bigcom82 0.000000000
bigcom83               bigcom83 0.000000000
bigcom86               bigcom86 0.000000000
bigcom88               bigcom88 0.000000000
bigcom90               bigcom90 0.000000000
bigcom92               bigcom92 0.000000000
bigcom94               bigcom94 0.000000000
bigcom96               bigcom96 0.000000000
bigcom98               bigcom98 0.000000000
bigcom99               bigcom99 0.000000000
bigcom100             bigcom100 0.000000000
bigcom102             bigcom102 0.000000000
bigcom103             bigcom103 0.000000000
bigcom104             bigcom104 0.000000000
bigcom107             bigcom107 0.000000000
bigcom108             bigcom108 0.000000000
bigcom109             bigcom109 0.000000000
bigcom110             bigcom110 0.000000000
bigcom125             bigcom125 0.000000000
bigcom133             bigcom133 0.000000000
bigcom141             bigcom141 0.000000000
bigcom142             bigcom142 0.000000000
bigcom143             bigcom143 0.000000000
bigcom145             bigcom145 0.000000000
bigcom158             bigcom158 0.000000000
bigcom162             bigcom162 0.000000000
bigcom177             bigcom177 0.000000000
bigcom194             bigcom194 0.000000000
bigcom208             bigcom208 0.000000000
bigcom220             bigcom220 0.000000000
bigcom227             bigcom227 0.000000000
bigcom229             bigcom229 0.000000000
bigcom247             bigcom247 0.000000000
bigcom252             bigcom252 0.000000000
bigcom255             bigcom255 0.000000000
bigcom258             bigcom258 0.000000000
bigcom266             bigcom266 0.000000000
bigcom269             bigcom269 0.000000000
bigcom273             bigcom273 0.000000000
bigcom274             bigcom274 0.000000000
bigcom276             bigcom276 0.000000000
bigcom284             bigcom284 0.000000000
bigcom290             bigcom290 0.000000000
bigcom292             bigcom292 0.000000000
bigcom294             bigcom294 0.000000000
bigcom295             bigcom295 0.000000000
bigcom296             bigcom296 0.000000000
bigcom302             bigcom302 0.000000000
bigcom303             bigcom303 0.000000000
bigcom307             bigcom307 0.000000000
bigcom311             bigcom311 0.000000000
bigcom313             bigcom313 0.000000000
bigcom326             bigcom326 0.000000000
bigcom332             bigcom332 0.000000000
bigcom340             bigcom340 0.000000000
bigcom341             bigcom341 0.000000000
bigcom345             bigcom345 0.000000000
bigcom347             bigcom347 0.000000000
bigcom360             bigcom360 0.000000000
bigcom365             bigcom365 0.000000000
bigcom366             bigcom366 0.000000000
bigcom370             bigcom370 0.000000000
bigcom387             bigcom387 0.000000000
bigcom398             bigcom398 0.000000000
bigcom408             bigcom408 0.000000000
bigcom417             bigcom417 0.000000000
bigcom424             bigcom424 0.000000000
bigcom441             bigcom441 0.000000000
bigcom445             bigcom445 0.000000000
bigcom468             bigcom468 0.000000000
membership_s1     membership_s1 0.000000000
membership_s5     membership_s5 0.000000000
membership_s6     membership_s6 0.000000000
membership_s7     membership_s7 0.000000000
membership_s13   membership_s13 0.000000000
membership_s14   membership_s14 0.000000000
membership_s17   membership_s17 0.000000000
membership_s18   membership_s18 0.000000000
membership_s19   membership_s19 0.000000000
membership_s22   membership_s22 0.000000000
membership_s24   membership_s24 0.000000000
membership_s25   membership_s25 0.000000000
membership_s27   membership_s27 0.000000000
membership_s28   membership_s28 0.000000000
membership_s30   membership_s30 0.000000000
membership_s34   membership_s34 0.000000000
membership_s35   membership_s35 0.000000000
membership_s36   membership_s36 0.000000000
[1] "Dataset: low_CT Model RF, run: 6 of 10 2015-06-08 11:14:06"
     |      Out-of-bag   |
Tree |      MSE  %Var(y) |
   1 |  0.01261   194.61 |
   2 |  0.01254   193.57 |
   3 |  0.01243   191.78 |
   4 |  0.01194   184.21 |
   5 |  0.01135   175.15 |
   6 |  0.01059   163.41 |
   7 |  0.01007   155.39 |
   8 |  0.00948   146.28 |
   9 | 0.009438   145.63 |
  10 | 0.009204   142.01 |
  11 | 0.009099   140.40 |
  12 | 0.008979   138.55 |
  13 |  0.00877   135.32 |
  14 | 0.008439   130.21 |
  15 | 0.008251   127.32 |
  16 | 0.008048   124.17 |
  17 | 0.008045   124.13 |
  18 | 0.007998   123.41 |
  19 |  0.00794   122.51 |
  20 | 0.007947   122.62 |
  21 | 0.007876   121.52 |
  22 | 0.007858   121.25 |
  23 | 0.007791   120.22 |
  24 | 0.007745   119.51 |
  25 | 0.007725   119.19 |
  26 | 0.007734   119.34 |
  27 | 0.007683   118.55 |
  28 | 0.007625   117.65 |
  29 | 0.007616   117.51 |
  30 | 0.007632   117.76 |
  31 | 0.007582   117.00 |
  32 | 0.007565   116.73 |
  33 | 0.007557   116.60 |
  34 | 0.007504   115.78 |
  35 | 0.007506   115.81 |
  36 | 0.007502   115.75 |
  37 | 0.007459   115.09 |
  38 | 0.007428   114.61 |
  39 |  0.00743   114.64 |
  40 |  0.00742   114.49 |
  41 | 0.007387   113.98 |
  42 | 0.007376   113.81 |
  43 | 0.007385   113.95 |
  44 | 0.007347   113.36 |
  45 | 0.007353   113.46 |
  46 | 0.007333   113.15 |
  47 | 0.007331   113.11 |
  48 | 0.007308   112.76 |
  49 | 0.007327   113.06 |
  50 | 0.007327   113.06 |
  51 | 0.007326   113.04 |
  52 | 0.007325   113.02 |
  53 | 0.007311   112.81 |
  54 | 0.007315   112.86 |
  55 |   0.0073   112.64 |
  56 | 0.007307   112.74 |
  57 | 0.007295   112.57 |
  58 | 0.007272   112.20 |
  59 | 0.007269   112.16 |
  60 | 0.007263   112.07 |
  61 | 0.007279   112.31 |
  62 | 0.007292   112.52 |
  63 | 0.007293   112.53 |
  64 | 0.007286   112.42 |
  65 | 0.007277   112.28 |
  66 | 0.007258   111.99 |
  67 | 0.007257   111.97 |
  68 | 0.007244   111.78 |
  69 | 0.007237   111.66 |
  70 | 0.007224   111.46 |
  71 | 0.007219   111.38 |
  72 | 0.007222   111.44 |
  73 | 0.007209   111.24 |
  74 | 0.007211   111.27 |
  75 | 0.007212   111.27 |
  76 |  0.00721   111.25 |
  77 | 0.007209   111.24 |
  78 | 0.007213   111.30 |
  79 | 0.007223   111.44 |
  80 | 0.007219   111.39 |
  81 | 0.007214   111.30 |
  82 | 0.007209   111.24 |
  83 | 0.007223   111.45 |
  84 | 0.007215   111.32 |
  85 | 0.007211   111.27 |
  86 | 0.007221   111.42 |
  87 |  0.00722   111.40 |
  88 | 0.007222   111.44 |
  89 | 0.007225   111.48 |
  90 | 0.007222   111.44 |
  91 | 0.007219   111.39 |
  92 | 0.007221   111.42 |
  93 | 0.007218   111.38 |
  94 | 0.007224   111.46 |
  95 | 0.007223   111.45 |
  96 | 0.007222   111.44 |
  97 | 0.007219   111.39 |
  98 | 0.007219   111.38 |
  99 | 0.007225   111.48 |
 100 | 0.007223   111.45 |
[1] "Random Forest variable coefficients"
                      %IncMSE IncNodePurity
graph5           1.617521e-04  4.372283e-02
graph6           7.132114e-04  2.310989e-01
graph7           0.000000e+00  2.602085e-20
graph8           0.000000e+00  5.421011e-22
graph9           3.233194e-03  3.239100e-01
graph10          8.904779e-03  5.066184e-01
graph11          1.004624e-03  2.242554e-01
graph12          1.764542e-03  2.884905e-01
graph13          5.754471e-03  3.772901e-01
graph14          2.361099e-03  1.821544e-01
graph15          6.558281e-04  2.070317e-01
graph16          5.837568e-03  3.451217e-01
graph17          7.413857e-04  2.357733e-01
graph18          0.000000e+00  1.707618e-19
graph19          5.033269e-04  4.170320e-01
graph20          9.405441e-05  7.243911e-02
graph21          2.821302e-04  4.287757e-02
graph22          0.000000e+00  6.337162e-19
graph23          7.641363e-04  2.397729e-01
graph24          3.867820e-05  3.319110e-02
graph25          5.662850e-05  2.532124e-02
graph26          7.710850e-05  4.424286e-02
graph27          0.000000e+00  5.421011e-22
graph28          4.733798e-05  3.762418e-03
graph29          0.000000e+00  0.000000e+00
orbit0           6.666693e-05  8.233654e-02
orbit1           1.447369e-03  1.678929e-01
orbit2           2.273415e-04  1.528560e-01
orbit3           0.000000e+00  1.160096e-19
orbit4           2.633023e-03  3.677519e-01
orbit5           3.276714e-03  2.359676e-01
orbit6           8.935786e-04  2.701148e-01
orbit7           3.454633e-05  5.009367e-02
orbit8           1.604878e-04  1.202037e-01
orbit9           4.733194e-04  2.188979e-01
orbit10          1.956459e-04  1.247162e-02
orbit11          0.000000e+00  1.699134e-02
orbit12          0.000000e+00  2.195509e-19
orbit13          0.000000e+00  0.000000e+00
orbit14          0.000000e+00  0.000000e+00
orbit15          8.864187e-04  2.990901e-01
orbit16          4.554832e-03  3.439313e-01
orbit17          5.105852e-04  2.362465e-01
orbit18          4.010907e-03  5.669197e-01
orbit19          2.978204e-03  2.655418e-01
orbit20          2.404984e-03  3.972320e-01
orbit21          3.822737e-03  4.984544e-01
orbit22          1.565044e-03  3.474324e-01
orbit23          7.226775e-04  1.273696e-01
orbit24          1.525622e-03  3.203331e-01
orbit25          1.072179e-04  2.181732e-02
orbit26          1.504011e-04  6.380040e-02
orbit27          7.679077e-03  4.590556e-01
orbit28          3.133197e-03  3.969287e-01
orbit29          3.356271e-04  5.154215e-02
orbit30          0.000000e+00  4.228388e-19
orbit31          3.809055e-03  1.861162e-01
orbit32          6.758589e-04  4.419432e-02
orbit33          4.322105e-06  1.708146e-02
orbit34          4.012900e-04  1.587756e-01
orbit35          3.235660e-03  3.437407e-01
orbit36          4.872802e-04  1.204864e-01
orbit37          2.648506e-04  1.367081e-01
orbit38          2.219637e-04  3.952431e-02
orbit39          2.296496e-03  2.467780e-01
orbit40          4.353505e-06  2.704362e-02
orbit41          0.000000e+00  0.000000e+00
orbit42          0.000000e+00  0.000000e+00
orbit43         -8.884940e-06  2.518605e-02
orbit44          0.000000e+00  0.000000e+00
orbit45          1.947608e-03  4.215878e-01
orbit46          2.580645e-05  1.396814e-02
orbit47         -3.810554e-08  1.384245e-02
orbit48          0.000000e+00  3.252607e-21
orbit49          1.583754e-04  7.384894e-02
orbit50          2.483429e-05  1.644559e-03
orbit51          8.656842e-05  6.042017e-02
orbit52          9.167070e-04  8.883509e-02
orbit53          0.000000e+00  1.387779e-19
orbit54          2.605297e-05  1.840000e-02
orbit55          0.000000e+00  0.000000e+00
orbit56          1.483232e-03  2.134450e-01
orbit57          1.727559e-04  1.767150e-01
orbit58          0.000000e+00  0.000000e+00
orbit59          2.143163e-06  2.181396e-02
orbit60          0.000000e+00  0.000000e+00
orbit61          0.000000e+00  0.000000e+00
orbit62          9.349009e-05  2.163334e-02
orbit63          0.000000e+00  0.000000e+00
orbit64          0.000000e+00  0.000000e+00
orbit65          0.000000e+00  1.951564e-20
orbit66          1.425148e-04  1.133333e-02
orbit67          0.000000e+00  0.000000e+00
orbit68          0.000000e+00  5.421011e-22
orbit69          0.000000e+00  0.000000e+00
orbit70          2.578504e-05  1.093718e-02
orbit71          0.000000e+00  5.421011e-21
orbit72          0.000000e+00  0.000000e+00
AP               1.367281e-05  8.861390e-02
bet              1.386125e-03  1.727844e+00
ecc              2.944652e-05  3.793863e-02
eccrad           7.929337e-07  1.659436e-02
close            2.980973e-03  1.958478e-01
constraint       1.467091e-03  1.240612e-01
coreness         1.166524e-04  2.108390e-01
knn              3.629449e-03  2.844182e-01
hubscore         1.925123e-03  3.725254e-01
pagerank         2.034543e-03  8.103510e-01
trans            0.000000e+00  3.252607e-21
first            4.387889e-06  9.768908e-03
second           2.458643e-04  2.344380e-01
third            4.098175e-03  3.349838e-01
fourth           2.962760e-03  6.189028e-01
fifth            3.679258e-04  3.867338e-01
sixth            1.491206e-03  2.045717e-01
selfinter       -2.068997e-05  1.172097e-01
V1               7.505444e-04  5.583437e-01
V2               2.323504e-03  8.482020e-01
evcent           4.637574e-03  3.576884e-01
upto_second      1.262494e-03  2.505341e-01
upto_third       1.765551e-03  3.681088e-01
upto_fourth      7.111475e-04  4.172093e-01
upto_fifth       6.319893e-03  3.118781e-01
upto_sixth       3.037818e-03  3.461251e-01
ratio1           1.013383e-03  2.459546e-01
ratio2           7.536555e-04  8.624746e-01
ratio3           2.834335e-03  3.541639e-01
ratio4           2.009456e-03  4.176645e-01
ratio5           1.485561e-03  3.895728e-01
ratio6           2.487818e-03  3.097654e-01
walktrap_vertex  6.100791e-05  7.984664e-02
bigcom1          8.359503e-05  4.238571e-02
bigcom2          1.042819e-04  3.320794e-02
bigcom3          0.000000e+00  0.000000e+00
bigcom4          5.346780e-06  2.260527e-02
bigcom5          0.000000e+00  0.000000e+00
bigcom6          0.000000e+00  1.084202e-21
bigcom8          0.000000e+00  0.000000e+00
bigcom9          0.000000e+00  0.000000e+00
bigcom10         4.222361e-04  1.668977e-01
bigcom11         0.000000e+00  0.000000e+00
bigcom12         0.000000e+00  0.000000e+00
bigcom13         0.000000e+00  0.000000e+00
bigcom14         0.000000e+00  0.000000e+00
bigcom15         0.000000e+00  0.000000e+00
bigcom16         0.000000e+00  0.000000e+00
bigcom17         0.000000e+00  0.000000e+00
bigcom18         0.000000e+00  0.000000e+00
bigcom21         0.000000e+00  0.000000e+00
bigcom22         0.000000e+00  0.000000e+00
bigcom23         0.000000e+00  0.000000e+00
bigcom24         0.000000e+00  0.000000e+00
bigcom25         4.134800e-05  1.969879e-01
bigcom26         0.000000e+00  0.000000e+00
bigcom27         0.000000e+00  0.000000e+00
bigcom29         0.000000e+00  0.000000e+00
bigcom31         0.000000e+00  0.000000e+00
bigcom33         5.491360e-04  2.438975e-01
bigcom34        -8.663654e-06  5.948052e-02
bigcom35         0.000000e+00  0.000000e+00
bigcom36         0.000000e+00  0.000000e+00
bigcom39         0.000000e+00  0.000000e+00
bigcom40         0.000000e+00  0.000000e+00
bigcom43         2.289800e-04  1.114447e-01
bigcom46         0.000000e+00  0.000000e+00
bigcom48         0.000000e+00  0.000000e+00
bigcom49         0.000000e+00  0.000000e+00
bigcom50         0.000000e+00  0.000000e+00
bigcom52         0.000000e+00  0.000000e+00
bigcom54         0.000000e+00  0.000000e+00
bigcom56         0.000000e+00  0.000000e+00
bigcom57         2.927191e-05  4.510243e-02
bigcom58         0.000000e+00  0.000000e+00
bigcom62         0.000000e+00  0.000000e+00
bigcom63         0.000000e+00  0.000000e+00
bigcom64         0.000000e+00  0.000000e+00
bigcom65         0.000000e+00  0.000000e+00
bigcom66         0.000000e+00  0.000000e+00
bigcom68         2.943939e-05  2.505294e-01
bigcom69         0.000000e+00  0.000000e+00
bigcom70         0.000000e+00  0.000000e+00
bigcom71         0.000000e+00  0.000000e+00
bigcom72         0.000000e+00  0.000000e+00
bigcom77         0.000000e+00  0.000000e+00
bigcom79         0.000000e+00  0.000000e+00
bigcom80         0.000000e+00  0.000000e+00
bigcom82         0.000000e+00  0.000000e+00
bigcom83         0.000000e+00  0.000000e+00
bigcom86         0.000000e+00  0.000000e+00
bigcom87         1.268819e-05  4.382378e-01
bigcom88         0.000000e+00  0.000000e+00
bigcom90         0.000000e+00  0.000000e+00
bigcom92         0.000000e+00  0.000000e+00
bigcom94         0.000000e+00  0.000000e+00
bigcom96         0.000000e+00  0.000000e+00
bigcom98         0.000000e+00  0.000000e+00
bigcom99         0.000000e+00  0.000000e+00
bigcom100        0.000000e+00  0.000000e+00
bigcom102        0.000000e+00  0.000000e+00
bigcom103        0.000000e+00  0.000000e+00
bigcom104        0.000000e+00  0.000000e+00
bigcom107        0.000000e+00  0.000000e+00
bigcom108        0.000000e+00  0.000000e+00
bigcom109        0.000000e+00  0.000000e+00
bigcom110        0.000000e+00  0.000000e+00
bigcom125        0.000000e+00  0.000000e+00
bigcom133        0.000000e+00  0.000000e+00
bigcom141        0.000000e+00  0.000000e+00
bigcom142        0.000000e+00  0.000000e+00
bigcom143        0.000000e+00  0.000000e+00
bigcom145        0.000000e+00  0.000000e+00
bigcom158        0.000000e+00  0.000000e+00
bigcom162        0.000000e+00  0.000000e+00
bigcom177        0.000000e+00  0.000000e+00
bigcom194        0.000000e+00  0.000000e+00
bigcom208        0.000000e+00  0.000000e+00
bigcom220        0.000000e+00  0.000000e+00
bigcom227        0.000000e+00  0.000000e+00
bigcom229        0.000000e+00  0.000000e+00
bigcom247        0.000000e+00  0.000000e+00
bigcom252        0.000000e+00  0.000000e+00
bigcom255        0.000000e+00  0.000000e+00
bigcom258        0.000000e+00  0.000000e+00
bigcom266        0.000000e+00  0.000000e+00
bigcom269        0.000000e+00  0.000000e+00
bigcom273        0.000000e+00  0.000000e+00
bigcom274        0.000000e+00  0.000000e+00
bigcom276        0.000000e+00  0.000000e+00
bigcom284        0.000000e+00  0.000000e+00
bigcom290        0.000000e+00  0.000000e+00
bigcom292        0.000000e+00  0.000000e+00
bigcom294        0.000000e+00  0.000000e+00
bigcom295        0.000000e+00  0.000000e+00
bigcom296        0.000000e+00  0.000000e+00
bigcom297       -7.041405e-06  4.388710e-01
bigcom302        0.000000e+00  0.000000e+00
bigcom303        0.000000e+00  0.000000e+00
bigcom307        0.000000e+00  0.000000e+00
bigcom311        0.000000e+00  0.000000e+00
bigcom313        0.000000e+00  0.000000e+00
bigcom318       -7.856850e-06  8.234700e-02
bigcom326        0.000000e+00  0.000000e+00
bigcom332        0.000000e+00  0.000000e+00
bigcom340        0.000000e+00  0.000000e+00
bigcom341        0.000000e+00  0.000000e+00
bigcom345        0.000000e+00  0.000000e+00
bigcom347        0.000000e+00  0.000000e+00
bigcom360        0.000000e+00  0.000000e+00
bigcom365        0.000000e+00  0.000000e+00
bigcom366        0.000000e+00  0.000000e+00
bigcom370        0.000000e+00  0.000000e+00
bigcom387        0.000000e+00  0.000000e+00
bigcom390       -3.088194e-05  4.385512e-01
bigcom398        0.000000e+00  0.000000e+00
bigcom408        0.000000e+00  0.000000e+00
bigcom417        0.000000e+00  0.000000e+00
bigcom419       -5.739980e-06  4.272411e-01
bigcom424        0.000000e+00  0.000000e+00
bigcom441        0.000000e+00  0.000000e+00
bigcom445        0.000000e+00  0.000000e+00
bigcom468        0.000000e+00  0.000000e+00
spin_vertex      1.724801e-04  5.056806e-01
membership_s1    0.000000e+00  0.000000e+00
membership_s3    2.100035e-06  7.822717e-02
membership_s4    2.967276e-04  3.849171e-01
membership_s5    0.000000e+00  0.000000e+00
membership_s6    0.000000e+00  0.000000e+00
membership_s7    0.000000e+00  0.000000e+00
membership_s8    2.812091e-05  1.162861e-01
membership_s9   -5.925699e-05  8.796362e-02
membership_s10   8.733999e-06  6.265664e-02
membership_s11   8.915874e-06  8.971759e-02
membership_s12   5.297329e-05  1.050994e-01
membership_s13   0.000000e+00  0.000000e+00
membership_s14   0.000000e+00  0.000000e+00
membership_s16  -4.717900e-05  5.741074e-02
membership_s17   0.000000e+00  0.000000e+00
membership_s18   0.000000e+00  0.000000e+00
membership_s19   0.000000e+00  0.000000e+00
membership_s20   6.570752e-05  1.121129e-02
membership_s21  -7.104758e-06  4.014679e-02
membership_s22   0.000000e+00  0.000000e+00
membership_s23   5.627889e-05  1.756472e-02
membership_s24   0.000000e+00  0.000000e+00
membership_s25   0.000000e+00  0.000000e+00
membership_s26   2.367109e-05  1.198874e-01
membership_s27   0.000000e+00  6.938894e-20
membership_s28   0.000000e+00  0.000000e+00
membership_s30   0.000000e+00  0.000000e+00
membership_s31   9.374210e-06  8.251565e-02
membership_s32  -8.584096e-06  2.324520e-03
membership_s33   1.426297e-05  5.862758e-02
membership_s34   0.000000e+00  0.000000e+00
membership_s35   0.000000e+00  0.000000e+00
membership_s36   0.000000e+00  0.000000e+00
membership_s37   4.284181e-06  1.975877e-02
membership_s38   9.712228e-05  1.286210e-01
adhesion         3.385078e-03  5.951824e-01
cohesion         4.654241e-03  6.015935e-01
inner            7.692723e-04  1.307134e+00
outer            2.520114e-03  1.194528e+00
ioratio          2.364144e-03  5.107522e-01
comsize          1.542928e-03  1.306529e+00
[1] "Dataset: low_CT Model GLM, run: 6 of 10 2015-06-08 11:16:28"
[1] "glmnet variable coefficients"
                     [,1]          [,2]
(Intercept)     -5.025804 -1.727651e+01
graph0           0.000000  1.049027e-03
graph1           0.000000 -9.757261e-05
graph2           0.000000  0.000000e+00
graph3           0.000000  0.000000e+00
graph4           0.000000  0.000000e+00
graph5           0.000000 -5.640536e-03
graph6           0.000000  2.772823e-03
graph7           0.000000  4.405451e-04
graph8           0.000000  0.000000e+00
graph9           0.000000  0.000000e+00
graph10          0.000000  0.000000e+00
graph11          0.000000  2.537483e-07
graph12          0.000000  0.000000e+00
graph13          0.000000 -1.399719e-04
graph14          0.000000 -5.269521e-06
graph15          0.000000  1.472694e-03
graph16          0.000000  4.306292e-07
graph17          0.000000 -1.142833e-05
graph18          0.000000 -7.432794e-03
graph19          0.000000  0.000000e+00
graph20          0.000000  2.705670e-04
graph21          0.000000  0.000000e+00
graph22          0.000000 -9.598763e-06
graph23          0.000000 -5.130039e-04
graph24          0.000000 -2.399065e-03
graph25          0.000000  4.006218e-07
graph26          0.000000  0.000000e+00
graph27          0.000000 -9.350719e-05
graph28          0.000000  0.000000e+00
graph29          0.000000 -2.231740e+00
orbit0           0.000000  1.399302e-03
orbit1           0.000000 -2.424526e-04
orbit2           0.000000 -1.605577e-02
orbit3           0.000000  0.000000e+00
orbit4           0.000000  0.000000e+00
orbit5           0.000000  2.266146e-04
orbit6           0.000000  0.000000e+00
orbit7           0.000000 -4.373605e-02
orbit8           0.000000 -5.486842e-03
orbit9           0.000000  1.915614e-03
orbit10          0.000000  1.337902e-02
orbit11          0.000000  1.355952e-01
orbit12          0.000000  6.201138e-04
orbit13          0.000000 -6.995330e-01
orbit14          0.000000  0.000000e+00
orbit15          0.000000  0.000000e+00
orbit16          0.000000  4.947990e-05
orbit17          0.000000 -1.246334e-05
orbit18          0.000000 -1.325428e-06
orbit19          0.000000  0.000000e+00
orbit20          0.000000  5.882336e-11
orbit21          0.000000 -9.123184e-05
orbit22          0.000000  2.891714e-07
orbit23          0.000000  3.819032e-02
orbit24          0.000000  0.000000e+00
orbit25          0.000000 -4.796822e-05
orbit26          0.000000  0.000000e+00
orbit27          0.000000 -4.247163e-04
orbit28          0.000000 -6.126599e-04
orbit29          0.000000 -2.643252e-05
orbit30          0.000000 -1.636309e-03
orbit31          0.000000 -8.091713e-06
orbit32          0.000000  0.000000e+00
orbit33          0.000000 -6.196045e-01
orbit34          0.000000  1.470151e-03
orbit35          0.000000 -1.801386e-05
orbit36          0.000000 -1.048421e-04
orbit37          0.000000  3.322326e-05
orbit38          0.000000 -3.794976e-03
orbit39          0.000000 -1.562049e-04
orbit40          0.000000  2.655901e-06
orbit41          0.000000 -3.880845e-03
orbit42          0.000000 -4.145855e-02
orbit43          0.000000 -7.364222e-03
orbit44          0.000000 -2.014724e+00
orbit45          0.000000  3.173889e-04
orbit46          0.000000 -3.601308e-04
orbit47          0.000000 -6.341161e-03
orbit48          0.000000 -7.676426e-03
orbit49          0.000000  2.891491e-04
orbit50          0.000000 -5.597887e-02
orbit51          0.000000 -3.895963e-04
orbit52          0.000000  7.077788e-03
orbit53          0.000000 -5.313744e-02
orbit54          0.000000 -8.647245e-06
orbit55          0.000000  0.000000e+00
orbit56          0.000000 -1.090160e-03
orbit57          0.000000  1.476281e-02
orbit58          0.000000 -3.044375e+00
orbit59          0.000000 -2.868344e-03
orbit60          0.000000  0.000000e+00
orbit61          0.000000  0.000000e+00
orbit62          0.000000  1.906018e-03
orbit63          0.000000 -2.555038e-04
orbit64          0.000000 -3.354078e-02
orbit65          0.000000 -1.505327e-04
orbit66          0.000000  1.869783e-02
orbit67          0.000000 -1.191285e+00
orbit68          0.000000 -5.744026e-05
orbit69          0.000000  0.000000e+00
orbit70          0.000000  0.000000e+00
orbit71          0.000000 -6.641691e-02
orbit72          0.000000 -2.232979e+00
AP               0.000000 -6.688357e-01
bet              0.000000  6.359790e-05
ecc              0.000000 -6.520128e-02
eccrad           0.000000 -4.564835e-01
close            0.000000  0.000000e+00
constraint       0.000000 -1.994463e-01
coreness         0.000000  9.410436e-02
knn              0.000000 -1.078787e-02
hubscore         0.000000  7.723102e+00
pagerank         0.000000 -2.208614e+00
trans            0.000000 -1.764668e+00
first            0.000000 -1.353287e-03
second           0.000000 -6.791435e-04
third            0.000000  2.043076e-04
fourth           0.000000 -1.435640e-05
fifth            0.000000  1.607639e-05
sixth            0.000000  0.000000e+00
selfinter        0.000000 -1.028408e-01
V1               0.000000  8.263113e+00
V2               0.000000 -3.556427e+00
evcent           0.000000  1.042552e+01
upto_second      0.000000 -4.961957e-04
upto_third       0.000000  8.956334e-05
upto_fourth      0.000000  0.000000e+00
upto_fifth       0.000000  4.102254e-05
upto_sixth       0.000000  7.972756e-04
ratio1           0.000000 -1.248919e-02
ratio2           0.000000 -3.106872e-02
ratio3           0.000000 -5.190295e-02
ratio4           0.000000  6.660178e-02
ratio5           0.000000  6.577366e-02
ratio6           0.000000  0.000000e+00
walktrap_vertex  0.000000  1.356380e-01
bigcom1          0.000000 -3.058743e-01
bigcom2          0.000000 -4.506201e-01
bigcom3          0.000000 -1.954287e+00
bigcom4          0.000000 -9.412659e-01
bigcom5          0.000000 -1.296650e+00
bigcom6          0.000000 -1.764932e+00
bigcom8          0.000000 -7.092941e-01
bigcom9          0.000000 -4.375636e-01
bigcom10         0.000000  1.385189e+00
bigcom11         0.000000 -1.915632e+00
bigcom12         0.000000 -4.019260e-01
bigcom13         0.000000 -1.718994e+00
bigcom14         0.000000 -1.390193e+00
bigcom15         0.000000 -1.380551e+00
bigcom16         0.000000 -1.542895e+00
bigcom17         0.000000 -1.698073e+00
bigcom18         0.000000 -2.083723e+00
bigcom21         0.000000 -9.873913e-01
bigcom22         0.000000 -1.747094e+00
bigcom23         0.000000 -1.887230e+00
bigcom24         0.000000 -1.962204e+00
bigcom25         0.000000  7.310427e-01
bigcom26         0.000000 -1.487292e+00
bigcom27         0.000000 -9.334372e-01
bigcom29         0.000000 -1.734714e+00
bigcom31         0.000000 -1.417911e+00
bigcom33         0.000000  6.896613e-01
bigcom34         0.000000 -6.773992e-01
bigcom35         0.000000 -9.799310e-01
bigcom36         0.000000 -1.045608e-01
bigcom39         0.000000 -9.812862e-01
bigcom40         0.000000 -1.229831e+00
bigcom43         0.000000  1.267463e+00
bigcom46         0.000000 -1.303934e+00
bigcom48         0.000000 -1.407322e+00
bigcom49         0.000000 -2.579576e-02
bigcom50         0.000000  0.000000e+00
bigcom52         0.000000 -3.554854e-01
bigcom54         0.000000 -1.231076e+00
bigcom56         0.000000 -1.071981e+00
bigcom57         0.000000  3.220606e-01
bigcom58         0.000000 -1.398394e+00
bigcom62         0.000000 -8.908068e-01
bigcom63         0.000000 -5.861334e-01
bigcom64         0.000000 -5.167132e-01
bigcom65         0.000000 -1.377169e+00
bigcom66         0.000000 -1.049100e-02
bigcom68         0.000000  1.223492e+00
bigcom69         0.000000 -1.388067e+00
bigcom70         0.000000 -1.198115e+00
bigcom71         0.000000  0.000000e+00
bigcom72         0.000000 -6.195223e-01
bigcom77         0.000000 -7.427573e-01
bigcom79         0.000000 -1.213423e+00
bigcom80         0.000000 -4.916879e-01
bigcom82         0.000000 -1.127537e+00
bigcom83         0.000000 -8.975667e-03
bigcom86         0.000000 -3.407122e-01
bigcom87         0.000000  3.947305e+00
bigcom88         0.000000 -5.363470e-01
bigcom90         0.000000 -1.503312e+00
bigcom92         0.000000  0.000000e+00
bigcom94         0.000000 -2.101360e+00
bigcom96         0.000000 -1.455673e+00
bigcom98         0.000000 -1.046970e+00
bigcom99         0.000000 -7.548882e-01
bigcom100        0.000000 -5.284094e-01
bigcom102        0.000000 -5.696655e-01
bigcom103        0.000000 -2.578992e-01
bigcom104        0.000000 -1.163029e+00
bigcom107        0.000000  0.000000e+00
bigcom108        0.000000  0.000000e+00
bigcom109        0.000000 -1.736158e+00
bigcom110        0.000000 -1.705630e+00
bigcom125        0.000000 -7.975422e-01
bigcom133        0.000000 -1.218408e+00
bigcom141        0.000000 -2.340640e-01
bigcom142        0.000000 -1.831951e+00
bigcom143        0.000000 -1.595011e+00
bigcom145        0.000000 -8.815663e-01
bigcom158        0.000000 -1.814914e-01
bigcom162        0.000000 -9.361816e-01
bigcom177        0.000000 -2.158362e+00
bigcom194        0.000000 -3.053520e-01
bigcom208        0.000000 -1.268130e+00
bigcom220        0.000000 -9.322328e-01
bigcom227        0.000000 -7.447299e-02
bigcom229        0.000000 -6.367077e-01
bigcom247        0.000000 -7.330347e-01
bigcom252        0.000000 -1.153783e+00
bigcom255        0.000000 -1.230217e+00
bigcom258        0.000000 -7.250185e-01
bigcom266        0.000000 -8.250225e-01
bigcom269        0.000000 -7.087404e-01
bigcom273        0.000000 -1.417096e+00
bigcom274        0.000000 -1.543249e+00
bigcom276        0.000000 -8.559744e-01
bigcom284        0.000000 -1.204164e+00
bigcom290        0.000000 -1.973570e+00
bigcom292        0.000000 -9.779805e-01
bigcom294        0.000000 -8.459924e-01
bigcom295        0.000000 -1.370293e+00
bigcom296        0.000000  0.000000e+00
bigcom297        0.000000  4.708454e+00
bigcom302        0.000000 -8.096813e-01
bigcom303        0.000000 -1.346042e+00
bigcom307        0.000000 -1.039770e+00
bigcom311        0.000000 -1.345713e+00
bigcom313        0.000000 -1.527349e+00
bigcom318        0.000000  1.632632e+00
bigcom326        0.000000 -7.330818e-01
bigcom332        0.000000 -9.846334e-01
bigcom340        0.000000  0.000000e+00
bigcom341        0.000000 -2.182010e-01
bigcom345        0.000000 -1.307897e+00
bigcom347        0.000000  0.000000e+00
bigcom360        0.000000 -9.579305e-01
bigcom365        0.000000 -1.098082e+00
bigcom366        0.000000 -1.013073e+00
bigcom370        0.000000 -6.727119e-01
bigcom387        0.000000 -9.967505e-01
bigcom390        0.000000  1.699607e+00
bigcom398        0.000000 -1.414353e-01
bigcom408        0.000000 -8.610401e-01
bigcom417        0.000000 -1.929881e+00
bigcom419        0.000000  4.578989e+00
bigcom424        0.000000 -7.998024e-01
bigcom441        0.000000  0.000000e+00
bigcom445        0.000000 -3.868194e-01
bigcom468        0.000000 -8.538265e-01
spin_vertex      0.000000 -1.332437e+00
membership_s1    0.000000 -2.552048e-01
membership_s3    0.000000  2.061436e-01
membership_s4    0.000000  1.382840e+00
membership_s5    0.000000 -8.185254e-01
membership_s6    0.000000 -2.398719e-01
membership_s7    0.000000 -1.116549e+00
membership_s8    0.000000  1.336661e-01
membership_s9    0.000000  1.791468e+00
membership_s10   0.000000 -2.352541e-01
membership_s11   0.000000  8.453672e-01
membership_s12   0.000000 -2.451783e-01
membership_s13   0.000000 -1.577103e+00
membership_s14   0.000000 -7.210355e-01
membership_s16   0.000000  4.008436e-01
membership_s17   0.000000 -1.227132e+00
membership_s18   0.000000 -6.360339e-01
membership_s19   0.000000 -3.012731e+00
membership_s20   0.000000  4.779959e-01
membership_s21   0.000000  1.946696e-01
membership_s22   0.000000 -3.436481e-01
membership_s23   0.000000  5.343525e-01
membership_s24   0.000000 -7.036793e-01
membership_s25   0.000000 -7.509052e-01
membership_s26   0.000000  1.798758e-01
membership_s27   0.000000 -3.459430e-01
membership_s28   0.000000 -9.583406e-01
membership_s30   0.000000 -1.111761e+00
membership_s31   0.000000  2.076494e-01
membership_s32   0.000000 -1.220367e+00
membership_s33   0.000000 -1.733368e-01
membership_s34   0.000000 -1.046852e+00
membership_s35   0.000000 -5.453858e-01
membership_s36   0.000000 -1.080419e+00
membership_s37   0.000000 -2.340141e-01
membership_s38   0.000000  3.317179e-01
adhesion         0.000000 -7.434077e-05
cohesion         0.000000  1.034031e-04
inner            0.000000  2.229936e-04
outer            0.000000  6.834135e-05
ioratio          0.000000  1.329698e-03
comsize          0.000000  3.092259e-04
[1] "Dataset: low_CT Model GBM, run: 7 of 10 2015-06-08 11:17:43"
Iter   TrainDeviance   ValidDeviance   StepSize   Improve
     1        0.0723             nan     0.0100   -0.0001
     2        0.0692             nan     0.0100   -0.0001
     3        0.0675             nan     0.0100   -0.0000
     4        0.0660             nan     0.0100   -0.0000
     5        0.0650             nan     0.0100   -0.0000
     6        0.0640             nan     0.0100   -0.0000
     7        0.0623             nan     0.0100   -0.0000
     8        0.0609             nan     0.0100   -0.0000
     9        0.0597             nan     0.0100    0.0001
    10        0.0590             nan     0.0100   -0.0000
    20        0.0517             nan     0.0100   -0.0000
    40        0.0438             nan     0.0100   -0.0000
    60        0.0388             nan     0.0100   -0.0000
    80        0.0349             nan     0.0100   -0.0000
   100        0.0321             nan     0.0100   -0.0000
   120        0.0298             nan     0.0100   -0.0000
   140        0.0276             nan     0.0100   -0.0000
   160        0.0258             nan     0.0100   -0.0000
   180        0.0243             nan     0.0100   -0.0000
   200        0.0228             nan     0.0100   -0.0000
   220        0.0216             nan     0.0100   -0.0000
   240        0.0203             nan     0.0100   -0.0000
   260        0.0193             nan     0.0100   -0.0000
   280        0.0184             nan     0.0100   -0.0000
   300        0.0175             nan     0.0100   -0.0000
   320        0.0167             nan     0.0100   -0.0000
   340        0.0160             nan     0.0100   -0.0000
   360        0.0155             nan     0.0100   -0.0000
   380        0.0149             nan     0.0100   -0.0000
   400        0.0143             nan     0.0100   -0.0000
   420        0.0138             nan     0.0100   -0.0000
   440        0.0134             nan     0.0100   -0.0000
   460        0.0129             nan     0.0100   -0.0000
   480        0.0125             nan     0.0100   -0.0000
   500        0.0121             nan     0.0100   -0.0000
   520        0.0118             nan     0.0100   -0.0000
   540        0.0115             nan     0.0100   -0.0000
   542        0.0115             nan     0.0100   -0.0000

[1] "GBM variable coefficients"
                            var     rel.inf
bet                         bet 7.586191227
inner                     inner 6.771871890
outer                     outer 4.646459905
comsize                 comsize 4.096597236
pagerank               pagerank 3.421706206
V2                           V2 3.091894920
V1                           V1 2.319365487
bigcom87               bigcom87 2.081054657
ratio2                   ratio2 1.896856831
graph13                 graph13 1.870544178
graph12                 graph12 1.834561727
graph16                 graph16 1.744782501
bigcom68               bigcom68 1.691494457
bigcom390             bigcom390 1.648526394
ratio6                   ratio6 1.614606442
graph1                   graph1 1.540875531
spin_vertex         spin_vertex 1.540006408
orbit28                 orbit28 1.489893093
adhesion               adhesion 1.425534291
graph6                   graph6 1.340223344
ratio5                   ratio5 1.332301483
cohesion               cohesion 1.306655837
membership_s4     membership_s4 1.300666780
orbit19                 orbit19 1.299875139
orbit21                 orbit21 1.291976168
graph15                 graph15 1.287989254
knn                         knn 1.244600255
fourth                   fourth 1.185922372
hubscore               hubscore 1.174936890
fifth                     fifth 1.165569281
orbit18                 orbit18 1.145667338
orbit16                 orbit16 1.138723951
constraint           constraint 1.095037324
graph19                 graph19 1.087384249
graph4                   graph4 1.062729192
bigcom297             bigcom297 1.043713259
bigcom318             bigcom318 1.027659720
ioratio                 ioratio 1.011735174
graph10                 graph10 0.995360891
orbit35                 orbit35 0.919983450
walktrap_vertex walktrap_vertex 0.906702263
coreness               coreness 0.905561095
graph23                 graph23 0.872717570
graph0                   graph0 0.868503563
ratio3                   ratio3 0.778202903
graph11                 graph11 0.767581021
graph9                   graph9 0.765656983
orbit5                   orbit5 0.763687307
orbit27                 orbit27 0.739250727
graph17                 graph17 0.726778110
bigcom33               bigcom33 0.722663925
graph3                   graph3 0.703519341
sixth                     sixth 0.703105216
upto_sixth           upto_sixth 0.701774491
orbit57                 orbit57 0.697715990
membership_s23   membership_s23 0.606573070
orbit20                 orbit20 0.547422543
membership_s9     membership_s9 0.524997088
graph14                 graph14 0.469279860
ratio1                   ratio1 0.456103358
bigcom43               bigcom43 0.446108013
upto_fourth         upto_fourth 0.415788223
AP                           AP 0.415666072
orbit17                 orbit17 0.367626757
graph21                 graph21 0.358590372
graph5                   graph5 0.348264066
membership_s11   membership_s11 0.341053480
orbit31                 orbit31 0.337588056
membership_s38   membership_s38 0.333814191
orbit45                 orbit45 0.306234565
second                   second 0.305320387
upto_fifth           upto_fifth 0.303776522
orbit36                 orbit36 0.288902938
bigcom25               bigcom25 0.251738933
orbit15                 orbit15 0.244602094
graph20                 graph20 0.242148071
close                     close 0.214418965
orbit38                 orbit38 0.204982683
membership_s8     membership_s8 0.195257564
membership_s16   membership_s16 0.182994831
ratio4                   ratio4 0.173986563
orbit52                 orbit52 0.173080548
orbit39                 orbit39 0.169450162
orbit9                   orbit9 0.162177755
membership_s26   membership_s26 0.143753788
third                     third 0.143343819
membership_s21   membership_s21 0.137988868
orbit25                 orbit25 0.127040031
orbit37                 orbit37 0.126801283
orbit56                 orbit56 0.117577695
membership_s31   membership_s31 0.106874197
ecc                         ecc 0.104610974
orbit4                   orbit4 0.097052841
evcent                   evcent 0.084490972
orbit2                   orbit2 0.083991758
orbit50                 orbit50 0.071058229
orbit49                 orbit49 0.069947057
bigcom57               bigcom57 0.063959370
bigcom2                 bigcom2 0.063006667
orbit66                 orbit66 0.059760155
membership_s3     membership_s3 0.058534288
selfinter             selfinter 0.051916216
upto_third           upto_third 0.051097770
membership_s33   membership_s33 0.044760988
membership_s10   membership_s10 0.044048919
graph7                   graph7 0.035420225
orbit26                 orbit26 0.031193426
graph2                   graph2 0.030597793
orbit65                 orbit65 0.029802430
orbit51                 orbit51 0.026866676
orbit24                 orbit24 0.026244228
orbit10                 orbit10 0.020451772
orbit7                   orbit7 0.020243886
orbit29                 orbit29 0.019924879
orbit13                 orbit13 0.018373917
trans                     trans 0.017702305
orbit40                 orbit40 0.016595505
graph28                 graph28 0.013456017
graph18                 graph18 0.012418883
orbit23                 orbit23 0.009949345
graph26                 graph26 0.009287139
orbit1                   orbit1 0.008828054
membership_s12   membership_s12 0.005532729
orbit62                 orbit62 0.005394398
orbit22                 orbit22 0.004540539
orbit30                 orbit30 0.002657004
graph8                   graph8 0.000000000
graph22                 graph22 0.000000000
graph24                 graph24 0.000000000
graph25                 graph25 0.000000000
graph27                 graph27 0.000000000
graph29                 graph29 0.000000000
orbit0                   orbit0 0.000000000
orbit3                   orbit3 0.000000000
orbit6                   orbit6 0.000000000
orbit8                   orbit8 0.000000000
orbit11                 orbit11 0.000000000
orbit12                 orbit12 0.000000000
orbit14                 orbit14 0.000000000
orbit32                 orbit32 0.000000000
orbit33                 orbit33 0.000000000
orbit34                 orbit34 0.000000000
orbit41                 orbit41 0.000000000
orbit42                 orbit42 0.000000000
orbit43                 orbit43 0.000000000
orbit44                 orbit44 0.000000000
orbit46                 orbit46 0.000000000
orbit47                 orbit47 0.000000000
orbit48                 orbit48 0.000000000
orbit53                 orbit53 0.000000000
orbit54                 orbit54 0.000000000
orbit55                 orbit55 0.000000000
orbit58                 orbit58 0.000000000
orbit59                 orbit59 0.000000000
orbit60                 orbit60 0.000000000
orbit61                 orbit61 0.000000000
orbit63                 orbit63 0.000000000
orbit64                 orbit64 0.000000000
orbit67                 orbit67 0.000000000
orbit68                 orbit68 0.000000000
orbit69                 orbit69 0.000000000
orbit70                 orbit70 0.000000000
orbit71                 orbit71 0.000000000
orbit72                 orbit72 0.000000000
eccrad                   eccrad 0.000000000
first                     first 0.000000000
upto_second         upto_second 0.000000000
bigcom1                 bigcom1 0.000000000
bigcom3                 bigcom3 0.000000000
bigcom4                 bigcom4 0.000000000
bigcom5                 bigcom5 0.000000000
bigcom6                 bigcom6 0.000000000
bigcom8                 bigcom8 0.000000000
bigcom9                 bigcom9 0.000000000
bigcom10               bigcom10 0.000000000
bigcom11               bigcom11 0.000000000
bigcom12               bigcom12 0.000000000
bigcom13               bigcom13 0.000000000
bigcom14               bigcom14 0.000000000
bigcom15               bigcom15 0.000000000
bigcom16               bigcom16 0.000000000
bigcom17               bigcom17 0.000000000
bigcom18               bigcom18 0.000000000
bigcom21               bigcom21 0.000000000
bigcom22               bigcom22 0.000000000
bigcom23               bigcom23 0.000000000
bigcom24               bigcom24 0.000000000
bigcom26               bigcom26 0.000000000
bigcom27               bigcom27 0.000000000
bigcom29               bigcom29 0.000000000
bigcom31               bigcom31 0.000000000
bigcom34               bigcom34 0.000000000
bigcom35               bigcom35 0.000000000
bigcom36               bigcom36 0.000000000
bigcom39               bigcom39 0.000000000
bigcom40               bigcom40 0.000000000
bigcom46               bigcom46 0.000000000
bigcom48               bigcom48 0.000000000
bigcom49               bigcom49 0.000000000
bigcom50               bigcom50 0.000000000
bigcom52               bigcom52 0.000000000
bigcom54               bigcom54 0.000000000
bigcom56               bigcom56 0.000000000
bigcom58               bigcom58 0.000000000
bigcom62               bigcom62 0.000000000
bigcom63               bigcom63 0.000000000
bigcom64               bigcom64 0.000000000
bigcom65               bigcom65 0.000000000
bigcom66               bigcom66 0.000000000
bigcom69               bigcom69 0.000000000
bigcom70               bigcom70 0.000000000
bigcom71               bigcom71 0.000000000
bigcom72               bigcom72 0.000000000
bigcom77               bigcom77 0.000000000
bigcom79               bigcom79 0.000000000
bigcom80               bigcom80 0.000000000
bigcom82               bigcom82 0.000000000
bigcom83               bigcom83 0.000000000
bigcom86               bigcom86 0.000000000
bigcom88               bigcom88 0.000000000
bigcom90               bigcom90 0.000000000
bigcom92               bigcom92 0.000000000
bigcom94               bigcom94 0.000000000
bigcom96               bigcom96 0.000000000
bigcom98               bigcom98 0.000000000
bigcom99               bigcom99 0.000000000
bigcom100             bigcom100 0.000000000
bigcom102             bigcom102 0.000000000
bigcom103             bigcom103 0.000000000
bigcom104             bigcom104 0.000000000
bigcom107             bigcom107 0.000000000
bigcom108             bigcom108 0.000000000
bigcom109             bigcom109 0.000000000
bigcom110             bigcom110 0.000000000
bigcom125             bigcom125 0.000000000
bigcom133             bigcom133 0.000000000
bigcom141             bigcom141 0.000000000
bigcom142             bigcom142 0.000000000
bigcom143             bigcom143 0.000000000
bigcom145             bigcom145 0.000000000
bigcom158             bigcom158 0.000000000
bigcom162             bigcom162 0.000000000
bigcom177             bigcom177 0.000000000
bigcom194             bigcom194 0.000000000
bigcom208             bigcom208 0.000000000
bigcom220             bigcom220 0.000000000
bigcom227             bigcom227 0.000000000
bigcom229             bigcom229 0.000000000
bigcom247             bigcom247 0.000000000
bigcom252             bigcom252 0.000000000
bigcom255             bigcom255 0.000000000
bigcom258             bigcom258 0.000000000
bigcom266             bigcom266 0.000000000
bigcom269             bigcom269 0.000000000
bigcom273             bigcom273 0.000000000
bigcom274             bigcom274 0.000000000
bigcom276             bigcom276 0.000000000
bigcom284             bigcom284 0.000000000
bigcom290             bigcom290 0.000000000
bigcom292             bigcom292 0.000000000
bigcom294             bigcom294 0.000000000
bigcom295             bigcom295 0.000000000
bigcom296             bigcom296 0.000000000
bigcom302             bigcom302 0.000000000
bigcom303             bigcom303 0.000000000
bigcom307             bigcom307 0.000000000
bigcom311             bigcom311 0.000000000
bigcom313             bigcom313 0.000000000
bigcom326             bigcom326 0.000000000
bigcom332             bigcom332 0.000000000
bigcom340             bigcom340 0.000000000
bigcom341             bigcom341 0.000000000
bigcom345             bigcom345 0.000000000
bigcom347             bigcom347 0.000000000
bigcom360             bigcom360 0.000000000
bigcom365             bigcom365 0.000000000
bigcom366             bigcom366 0.000000000
bigcom370             bigcom370 0.000000000
bigcom387             bigcom387 0.000000000
bigcom398             bigcom398 0.000000000
bigcom408             bigcom408 0.000000000
bigcom417             bigcom417 0.000000000
bigcom419             bigcom419 0.000000000
bigcom424             bigcom424 0.000000000
bigcom441             bigcom441 0.000000000
bigcom445             bigcom445 0.000000000
bigcom468             bigcom468 0.000000000
membership_s1     membership_s1 0.000000000
membership_s5     membership_s5 0.000000000
membership_s6     membership_s6 0.000000000
membership_s7     membership_s7 0.000000000
membership_s13   membership_s13 0.000000000
membership_s14   membership_s14 0.000000000
membership_s17   membership_s17 0.000000000
membership_s18   membership_s18 0.000000000
membership_s19   membership_s19 0.000000000
membership_s20   membership_s20 0.000000000
membership_s22   membership_s22 0.000000000
membership_s24   membership_s24 0.000000000
membership_s25   membership_s25 0.000000000
membership_s27   membership_s27 0.000000000
membership_s28   membership_s28 0.000000000
membership_s30   membership_s30 0.000000000
membership_s32   membership_s32 0.000000000
membership_s34   membership_s34 0.000000000
membership_s35   membership_s35 0.000000000
membership_s36   membership_s36 0.000000000
membership_s37   membership_s37 0.000000000
[1] "Dataset: low_CT Model RF, run: 7 of 10 2015-06-08 11:24:00"
     |      Out-of-bag   |
Tree |      MSE  %Var(y) |
   1 | 0.009987   165.97 |
   2 |  0.01075   178.61 |
   3 |  0.01034   171.86 |
   4 | 0.008964   148.98 |
   5 | 0.009785   162.62 |
   6 | 0.008916   148.18 |
   7 | 0.008706   144.69 |
   8 | 0.008332   138.47 |
   9 |   0.0084   139.60 |
  10 | 0.008259   137.26 |
  11 | 0.007949   132.10 |
  12 | 0.007724   128.37 |
  13 | 0.007637   126.92 |
  14 | 0.007483   124.35 |
  15 | 0.007343   122.03 |
  16 | 0.007309   121.48 |
  17 | 0.007309   121.47 |
  18 | 0.007322   121.68 |
  19 | 0.007322   121.69 |
  20 | 0.007255   120.56 |
  21 | 0.007214   119.89 |
  22 | 0.007169   119.14 |
  23 | 0.007132   118.52 |
  24 |  0.00714   118.66 |
  25 | 0.007115   118.24 |
  26 | 0.007101   118.01 |
  27 | 0.007104   118.06 |
  28 | 0.007078   117.63 |
  29 | 0.007103   118.04 |
  30 | 0.007046   117.10 |
  31 |  0.00703   116.84 |
  32 | 0.007003   116.39 |
  33 | 0.007001   116.35 |
  34 | 0.006948   115.48 |
  35 | 0.006929   115.15 |
  36 | 0.006904   114.74 |
  37 |  0.00688   114.34 |
  38 |  0.00688   114.34 |
  39 |  0.00683   113.51 |
  40 | 0.006813   113.22 |
  41 | 0.006818   113.31 |
  42 | 0.006813   113.22 |
  43 | 0.006815   113.25 |
  44 | 0.006796   112.94 |
  45 | 0.006787   112.79 |
  46 | 0.006762   112.38 |
  47 | 0.006768   112.47 |
  48 | 0.006755   112.26 |
  49 | 0.006765   112.42 |
  50 | 0.006756   112.28 |
  51 | 0.006742   112.04 |
  52 | 0.006726   111.77 |
  53 | 0.006697   111.31 |
  54 | 0.006711   111.53 |
  55 | 0.006717   111.63 |
  56 | 0.006715   111.60 |
  57 | 0.006711   111.54 |
  58 | 0.006708   111.49 |
  59 |   0.0067   111.34 |
  60 | 0.006688   111.15 |
  61 | 0.006692   111.22 |
  62 | 0.006696   111.28 |
  63 | 0.006694   111.25 |
  64 |  0.00669   111.18 |
  65 | 0.006691   111.20 |
  66 | 0.006681   111.03 |
  67 | 0.006683   111.06 |
  68 | 0.006665   110.77 |
  69 | 0.006655   110.60 |
  70 | 0.006663   110.74 |
  71 | 0.006653   110.56 |
  72 |  0.00665   110.52 |
  73 | 0.006652   110.54 |
  74 | 0.006643   110.41 |
  75 | 0.006637   110.29 |
  76 |  0.00664   110.34 |
  77 | 0.006632   110.21 |
  78 | 0.006622   110.06 |
  79 | 0.006611   109.86 |
  80 | 0.006596   109.62 |
  81 | 0.006598   109.66 |
  82 | 0.006591   109.54 |
  83 | 0.006578   109.32 |
  84 | 0.006576   109.29 |
  85 | 0.006589   109.50 |
  86 | 0.006579   109.33 |
  87 | 0.006581   109.36 |
  88 | 0.006571   109.20 |
  89 | 0.006567   109.14 |
  90 | 0.006571   109.21 |
  91 | 0.006566   109.12 |
  92 | 0.006561   109.05 |
  93 | 0.006557   108.98 |
  94 | 0.006553   108.91 |
  95 | 0.006553   108.91 |
  96 | 0.006549   108.83 |
  97 | 0.006538   108.66 |
  98 | 0.006543   108.74 |
  99 | 0.006536   108.62 |
 100 |  0.00654   108.69 |
[1] "Random Forest variable coefficients"
                      %IncMSE IncNodePurity
graph5           7.074625e-05  5.469787e-02
graph6           1.415036e-03  1.408228e-01
graph7           0.000000e+00  3.469447e-20
graph8           0.000000e+00  1.084202e-21
graph9           2.433715e-03  3.980162e-01
graph10          5.669618e-03  6.494189e-01
graph11          4.856831e-04  1.547827e-01
graph12          9.932665e-04  2.017909e-01
graph13          5.726495e-03  3.250364e-01
graph14          1.755913e-03  1.934078e-01
graph15          1.264874e-03  2.329958e-01
graph16          3.019101e-03  4.019401e-01
graph17          9.698337e-04  1.417733e-01
graph18          3.018542e-05  9.545455e-03
graph19          1.525862e-03  2.697016e-01
graph20          1.933315e-04  3.059022e-02
graph21          1.421751e-04  2.551489e-02
graph22          0.000000e+00  5.095750e-20
graph23          1.508764e-04  1.865361e-01
graph24          0.000000e+00  2.504507e-19
graph25         -4.266212e-06  9.547786e-03
graph26          0.000000e+00  7.632783e-19
graph27          0.000000e+00  3.469447e-20
graph28          1.308330e-05  1.171542e-02
graph29          0.000000e+00  3.252607e-21
orbit0           2.992662e-04  1.000718e-01
orbit1           2.238909e-03  2.077388e-01
orbit2           1.263778e-03  1.698129e-01
orbit3           0.000000e+00  1.243580e-18
orbit4           4.564958e-03  1.644354e-01
orbit5           2.913613e-03  3.437430e-01
orbit6           2.997931e-04  2.514476e-01
orbit7           4.230735e-05  1.239203e-02
orbit8           1.152764e-05  8.376654e-02
orbit9           1.147298e-03  9.471960e-02
orbit10          7.402604e-05  1.756486e-02
orbit11          0.000000e+00  1.734723e-20
orbit12          4.312585e-05  3.671593e-02
orbit13          0.000000e+00  0.000000e+00
orbit14          0.000000e+00  4.336809e-21
orbit15          3.750238e-04  2.417036e-01
orbit16          3.689604e-03  2.342530e-01
orbit17          5.174355e-03  3.451126e-01
orbit18          3.985378e-03  5.505777e-01
orbit19          3.070533e-03  2.494016e-01
orbit20          4.876022e-03  2.489504e-01
orbit21          2.101803e-03  4.149968e-01
orbit22          3.841271e-03  2.745161e-01
orbit23          2.202101e-04  1.961655e-02
orbit24          1.541270e-03  2.030883e-01
orbit25          2.927144e-04  6.847459e-03
orbit26          4.643335e-04  3.221412e-03
orbit27          5.130503e-03  3.264865e-01
orbit28          3.112833e-03  3.230845e-01
orbit29          1.083111e-04  7.742882e-03
orbit30          0.000000e+00  2.656295e-19
orbit31          1.555787e-03  2.372810e-01
orbit32          1.603974e-05  2.926894e-02
orbit33          0.000000e+00  4.237440e-05
orbit34          1.714580e-03  1.723680e-01
orbit35          2.085433e-03  3.747762e-01
orbit36          2.941517e-04  1.130864e-01
orbit37          1.021054e-04  4.356265e-02
orbit38          2.066527e-04  6.211283e-02
orbit39          1.833326e-03  2.609208e-01
orbit40          0.000000e+00  1.680513e-20
orbit41          0.000000e+00  4.336809e-20
orbit42          0.000000e+00  4.336809e-20
orbit43          3.513395e-05  9.500000e-03
orbit44          0.000000e+00  0.000000e+00
orbit45          2.297123e-03  3.793393e-01
orbit46          0.000000e+00  3.002373e-17
orbit47          0.000000e+00  1.301043e-20
orbit48          0.000000e+00  7.480995e-20
orbit49          5.675516e-05  2.155532e-02
orbit50          1.294778e-05  4.513584e-02
orbit51          7.860556e-05  6.169000e-02
orbit52          2.786209e-04  2.211277e-02
orbit53          4.349717e-06  8.571429e-03
orbit54          0.000000e+00  8.673617e-21
orbit55          0.000000e+00  3.469447e-20
orbit56          2.958252e-04  1.179427e-01
orbit57          1.493640e-04  1.238118e-01
orbit58          0.000000e+00  3.686287e-20
orbit59          0.000000e+00  6.234162e-20
orbit60          0.000000e+00  4.119968e-20
orbit61          0.000000e+00  1.301043e-20
orbit62          1.015487e-05  8.934379e-03
orbit63          0.000000e+00  1.301043e-20
orbit64          0.000000e+00  3.469447e-20
orbit65          0.000000e+00  1.843144e-20
orbit66          9.096596e-05  8.463588e-03
orbit67          0.000000e+00  0.000000e+00
orbit68          0.000000e+00  0.000000e+00
orbit69          0.000000e+00  0.000000e+00
orbit70          1.558442e-06  2.335181e-03
orbit71          0.000000e+00  4.336809e-21
orbit72          0.000000e+00  3.469447e-20
AP               3.744330e-05  9.175659e-02
bet              1.596409e-03  1.421276e+00
ecc              9.005837e-06  3.956349e-02
eccrad          -1.105295e-06  1.133189e-02
close            2.969694e-03  3.716689e-01
constraint       1.451861e-03  1.573748e-01
coreness         9.245087e-05  2.411519e-01
knn              5.401692e-03  3.337322e-01
hubscore         7.170040e-03  3.384024e-01
pagerank         1.089378e-03  8.449845e-01
trans           -9.673563e-06  5.688941e-02
first            4.009689e-05  8.615801e-02
second           1.092521e-03  1.486234e-01
third            1.513056e-03  1.225891e-01
fourth           1.872010e-03  5.381890e-01
fifth            1.442152e-03  4.156900e-01
sixth            8.829688e-04  2.466673e-01
selfinter       -1.053757e-05  6.698295e-02
V1               7.129937e-04  5.177250e-01
V2               1.822012e-03  8.664488e-01
evcent           6.392591e-03  2.791198e-01
upto_second      4.624225e-04  1.801497e-01
upto_third       1.449014e-03  1.950774e-01
upto_fourth      7.639231e-04  2.719738e-01
upto_fifth       1.298714e-03  1.936134e-01
upto_sixth       3.828013e-03  1.781278e-01
ratio1           2.507344e-03  2.496581e-01
ratio2           7.628576e-04  4.162199e-01
ratio3           1.982698e-03  4.332779e-01
ratio4           5.086736e-04  2.650596e-01
ratio5           2.142992e-03  7.209780e-01
ratio6           2.043861e-03  5.257361e-01
walktrap_vertex  2.071294e-04  1.643596e-01
bigcom1          0.000000e+00  8.673617e-21
bigcom2          3.782338e-05  7.010935e-02
bigcom3          0.000000e+00  1.821460e-19
bigcom4          2.126755e-06  9.297831e-03
bigcom5          0.000000e+00  0.000000e+00
bigcom6          0.000000e+00  0.000000e+00
bigcom8          0.000000e+00  6.938894e-20
bigcom9          0.000000e+00  0.000000e+00
bigcom10         0.000000e+00  1.301043e-20
bigcom11         0.000000e+00  3.469447e-20
bigcom12         0.000000e+00  3.903128e-20
bigcom13         0.000000e+00  3.903128e-20
bigcom14         0.000000e+00  0.000000e+00
bigcom15         0.000000e+00  3.469447e-20
bigcom16         0.000000e+00  0.000000e+00
bigcom17         0.000000e+00  2.168404e-20
bigcom18         0.000000e+00  4.336809e-21
bigcom21         0.000000e+00  0.000000e+00
bigcom22         0.000000e+00  0.000000e+00
bigcom23         0.000000e+00  4.336809e-21
bigcom24         0.000000e+00  4.336809e-21
bigcom25         1.167852e-04  1.731168e-01
bigcom26         0.000000e+00  0.000000e+00
bigcom27         0.000000e+00  3.469447e-20
bigcom29         0.000000e+00  0.000000e+00
bigcom31         0.000000e+00  8.673617e-21
bigcom33         1.186620e-03  2.501587e-01
bigcom34        -8.629213e-06  5.026316e-02
bigcom35         0.000000e+00  0.000000e+00
bigcom36         0.000000e+00  0.000000e+00
bigcom39         0.000000e+00  1.734723e-20
bigcom40         0.000000e+00  0.000000e+00
bigcom43         2.011192e-04  1.168624e-01
bigcom46         0.000000e+00  0.000000e+00
bigcom48         0.000000e+00  3.903128e-20
bigcom49         0.000000e+00  3.469447e-20
bigcom50         0.000000e+00  0.000000e+00
bigcom52         0.000000e+00  0.000000e+00
bigcom54         0.000000e+00  1.734723e-20
bigcom56         0.000000e+00  0.000000e+00
bigcom57         3.097153e-05  2.921102e-02
bigcom58         0.000000e+00  8.673617e-21
bigcom62         0.000000e+00  0.000000e+00
bigcom63         0.000000e+00  0.000000e+00
bigcom64         0.000000e+00  0.000000e+00
bigcom65         0.000000e+00  1.040834e-19
bigcom66         0.000000e+00  0.000000e+00
bigcom68         1.126604e-05  2.579144e-01
bigcom69         0.000000e+00  0.000000e+00
bigcom70         0.000000e+00  0.000000e+00
bigcom71         0.000000e+00  0.000000e+00
bigcom72         0.000000e+00  0.000000e+00
bigcom77         0.000000e+00  0.000000e+00
bigcom79         0.000000e+00  1.387779e-19
bigcom80         0.000000e+00  0.000000e+00
bigcom82         0.000000e+00  0.000000e+00
bigcom83         0.000000e+00  0.000000e+00
bigcom86         0.000000e+00  0.000000e+00
bigcom87         3.906307e-06  4.585460e-01
bigcom88         0.000000e+00  4.336809e-21
bigcom90         0.000000e+00  0.000000e+00
bigcom92         0.000000e+00  4.336809e-21
bigcom94         0.000000e+00  0.000000e+00
bigcom96         0.000000e+00  4.336809e-21
bigcom98         0.000000e+00  0.000000e+00
bigcom99         0.000000e+00  0.000000e+00
bigcom100        0.000000e+00  0.000000e+00
bigcom102        0.000000e+00  0.000000e+00
bigcom103        0.000000e+00  0.000000e+00
bigcom104        0.000000e+00  0.000000e+00
bigcom107        0.000000e+00  0.000000e+00
bigcom108        0.000000e+00  3.469447e-20
bigcom109        0.000000e+00  3.469447e-20
bigcom110        0.000000e+00  0.000000e+00
bigcom125        0.000000e+00  0.000000e+00
bigcom133        0.000000e+00  0.000000e+00
bigcom141        0.000000e+00  0.000000e+00
bigcom142        0.000000e+00  0.000000e+00
bigcom143        0.000000e+00  0.000000e+00
bigcom145        0.000000e+00  0.000000e+00
bigcom158        0.000000e+00  0.000000e+00
bigcom162        0.000000e+00  0.000000e+00
bigcom177        0.000000e+00  0.000000e+00
bigcom194        0.000000e+00  0.000000e+00
bigcom208        0.000000e+00  0.000000e+00
bigcom220        0.000000e+00  3.469447e-20
bigcom227        0.000000e+00  3.469447e-20
bigcom229        0.000000e+00  0.000000e+00
bigcom247        0.000000e+00  1.474515e-19
bigcom252        0.000000e+00  4.336809e-21
bigcom255        0.000000e+00  0.000000e+00
bigcom258        0.000000e+00  3.469447e-20
bigcom266        0.000000e+00  0.000000e+00
bigcom269        0.000000e+00  3.469447e-20
bigcom273        0.000000e+00  0.000000e+00
bigcom274        0.000000e+00  0.000000e+00
bigcom276        0.000000e+00  3.469447e-20
bigcom284        0.000000e+00  0.000000e+00
bigcom290        0.000000e+00  8.673617e-21
bigcom292        0.000000e+00  0.000000e+00
bigcom294        0.000000e+00  0.000000e+00
bigcom295        0.000000e+00  0.000000e+00
bigcom296        0.000000e+00  0.000000e+00
bigcom297       -7.533828e-06  3.152068e-01
bigcom302        0.000000e+00  0.000000e+00
bigcom303        0.000000e+00  0.000000e+00
bigcom307        0.000000e+00  2.168404e-21
bigcom311        0.000000e+00  7.372575e-20
bigcom313        0.000000e+00  6.938894e-20
bigcom318        5.631197e-07  6.302467e-02
bigcom326        0.000000e+00  0.000000e+00
bigcom332        0.000000e+00  0.000000e+00
bigcom340        0.000000e+00  0.000000e+00
bigcom341        0.000000e+00  0.000000e+00
bigcom345        0.000000e+00  6.938894e-20
bigcom347        0.000000e+00  2.168404e-21
bigcom360        0.000000e+00  0.000000e+00
bigcom365        0.000000e+00  0.000000e+00
bigcom366        0.000000e+00  4.336809e-21
bigcom370        0.000000e+00  3.469447e-20
bigcom387        0.000000e+00  3.469447e-20
bigcom390        2.910186e-06  3.765828e-01
bigcom398        0.000000e+00  0.000000e+00
bigcom408        0.000000e+00  0.000000e+00
bigcom417        0.000000e+00  0.000000e+00
bigcom419        0.000000e+00  0.000000e+00
bigcom424        0.000000e+00  3.469447e-20
bigcom441        0.000000e+00  0.000000e+00
bigcom445        0.000000e+00  3.469447e-20
bigcom468        0.000000e+00  3.469447e-20
spin_vertex      9.031000e-04  4.936108e-01
membership_s1    0.000000e+00  0.000000e+00
membership_s3    9.543218e-05  1.393120e-01
membership_s4    1.965812e-04  2.767509e-01
membership_s5    0.000000e+00  0.000000e+00
membership_s6    0.000000e+00  0.000000e+00
membership_s7    0.000000e+00  0.000000e+00
membership_s8    9.447041e-06  1.230875e-01
membership_s9   -6.404206e-05  1.459203e-01
membership_s10   3.039537e-05  3.096657e-02
membership_s11  -1.081159e-05  9.510001e-02
membership_s12   4.596203e-06  6.714207e-02
membership_s13   0.000000e+00  3.469447e-20
membership_s14   0.000000e+00  0.000000e+00
membership_s16   4.926495e-06  1.621080e-01
membership_s17   0.000000e+00  0.000000e+00
membership_s18   0.000000e+00  0.000000e+00
membership_s19   0.000000e+00  2.168404e-21
membership_s20   0.000000e+00  6.505213e-21
membership_s21   2.118510e-05  5.341455e-02
membership_s22   0.000000e+00  3.469447e-20
membership_s23   1.143658e-04  1.281049e-01
membership_s24   0.000000e+00  0.000000e+00
membership_s25   0.000000e+00  3.469447e-20
membership_s26   9.207678e-05  9.818681e-02
membership_s27   0.000000e+00  0.000000e+00
membership_s28   0.000000e+00  0.000000e+00
membership_s30   0.000000e+00  4.336809e-20
membership_s31   4.277866e-05  6.431948e-02
membership_s32   0.000000e+00  0.000000e+00
membership_s33   1.953982e-05  2.410633e-02
membership_s34   0.000000e+00  3.469447e-20
membership_s35   0.000000e+00  0.000000e+00
membership_s36   0.000000e+00  0.000000e+00
membership_s37   0.000000e+00  4.336809e-21
membership_s38   1.369949e-04  1.274761e-01
adhesion         2.733853e-03  6.694219e-01
cohesion         2.401435e-03  7.620547e-01
inner            9.885490e-04  1.254536e+00
outer            3.264009e-03  1.241888e+00
ioratio          1.665477e-03  5.374896e-01
comsize          3.417551e-03  1.215263e+00
[1] "Dataset: low_CT Model GLM, run: 7 of 10 2015-06-08 11:25:57"
[1] "glmnet variable coefficients"
                     [,1]          [,2]
(Intercept)     -5.100989 -2.322774e+01
graph0           0.000000  1.151665e-01
graph1           0.000000 -2.772480e-03
graph2           0.000000  0.000000e+00
graph3           0.000000 -1.181532e-04
graph4           0.000000 -2.068145e-05
graph5           0.000000 -2.005000e-02
graph6           0.000000  8.777426e-03
graph7           0.000000  5.229932e-03
graph8           0.000000  0.000000e+00
graph9           0.000000  2.778325e-06
graph10          0.000000  5.345957e-08
graph11          0.000000  9.707094e-07
graph12          0.000000  0.000000e+00
graph13          0.000000 -3.925065e-04
graph14          0.000000 -3.245975e-05
graph15          0.000000  3.750845e-03
graph16          0.000000  6.001868e-08
graph17          0.000000 -3.420489e-05
graph18          0.000000 -2.440233e-02
graph19          0.000000  0.000000e+00
graph20          0.000000  6.532557e-04
graph21          0.000000  0.000000e+00
graph22          0.000000 -1.138340e-05
graph23          0.000000 -2.021186e-03
graph24          0.000000 -8.174434e-03
graph25          0.000000  0.000000e+00
graph26          0.000000  0.000000e+00
graph27          0.000000 -1.356155e-03
graph28          0.000000  3.416257e-04
graph29          0.000000 -3.022394e+00
orbit0           0.000000  7.001544e-02
orbit1           0.000000 -2.373284e-03
orbit2           0.000000  1.368004e-03
orbit3           0.000000  0.000000e+00
orbit4           0.000000 -2.678742e-04
orbit5           0.000000  6.193576e-03
orbit6           0.000000 -2.728010e-05
orbit7           0.000000 -1.762932e-01
orbit8           0.000000 -2.037398e-02
orbit9           0.000000  9.260595e-03
orbit10          0.000000  2.332075e-02
orbit11          0.000000  3.969797e-02
orbit12          0.000000  6.573833e-03
orbit13          0.000000 -8.722519e-01
orbit14          0.000000  0.000000e+00
orbit15          0.000000  5.023652e-06
orbit16          0.000000  5.835159e-05
orbit17          0.000000 -4.340622e-05
orbit18          0.000000  4.718748e-07
orbit19          0.000000 -1.795506e-08
orbit20          0.000000  3.854878e-06
orbit21          0.000000 -2.300836e-03
orbit22          0.000000  9.437936e-07
orbit23          0.000000  2.374494e-01
orbit24          0.000000  8.001411e-06
orbit25          0.000000  1.233191e-05
orbit26          0.000000  0.000000e+00
orbit27          0.000000 -5.871500e-04
orbit28          0.000000 -2.914946e-03
orbit29          0.000000 -4.354462e-04
orbit30          0.000000 -2.045350e-02
orbit31          0.000000 -4.462466e-05
orbit32          0.000000  3.106466e-05
orbit33          0.000000 -1.056037e+00
orbit34          0.000000  3.748997e-03
orbit35          0.000000 -1.014645e-04
orbit36          0.000000 -4.920722e-04
orbit37          0.000000  1.343695e-04
orbit38          0.000000 -3.494593e-03
orbit39          0.000000 -3.398718e-04
orbit40          0.000000  3.376851e-05
orbit41          0.000000 -1.965845e-03
orbit42          0.000000 -8.855063e-02
orbit43          0.000000 -2.388741e-02
orbit44          0.000000 -5.865637e-01
orbit45          0.000000  7.941145e-04
orbit46          0.000000 -1.713783e-03
orbit47          0.000000 -1.282995e-02
orbit48          0.000000 -8.809835e-03
orbit49          0.000000  6.446782e-04
orbit50          0.000000 -1.793470e-01
orbit51          0.000000 -1.265483e-03
orbit52          0.000000  3.006643e-02
orbit53          0.000000 -4.398488e-02
orbit54          0.000000 -1.066239e-05
orbit55          0.000000  0.000000e+00
orbit56          0.000000 -2.881387e-03
orbit57          0.000000  3.516618e-02
orbit58          0.000000 -5.114061e+00
orbit59          0.000000 -9.832867e-03
orbit60          0.000000  0.000000e+00
orbit61          0.000000  0.000000e+00
orbit62          0.000000  1.900132e-03
orbit63          0.000000  0.000000e+00
orbit64          0.000000 -6.897220e-02
orbit65          0.000000  0.000000e+00
orbit66          0.000000  5.102010e-02
orbit67          0.000000 -1.646257e+00
orbit68          0.000000 -1.250577e-03
orbit69          0.000000  0.000000e+00
orbit70          0.000000  9.609218e-04
orbit71          0.000000 -4.390214e-01
orbit72          0.000000 -3.018388e+00
AP               0.000000 -6.320946e-01
bet              0.000000  6.365423e-05
ecc              0.000000 -1.030889e-01
eccrad           0.000000 -7.112708e-01
close            0.000000  2.652805e+01
constraint       0.000000  2.243178e+00
coreness         0.000000  1.343682e-01
knn              0.000000 -1.260773e-02
hubscore         0.000000  2.122285e+01
pagerank         0.000000 -3.211151e+01
trans            0.000000 -3.901930e+00
first            0.000000  8.682890e-02
second           0.000000 -4.596147e-03
third            0.000000  6.889626e-04
fourth           0.000000 -4.313574e-04
fifth            0.000000  3.180554e-04
sixth            0.000000 -9.015702e-04
selfinter        0.000000 -6.441493e-02
V1               0.000000  1.624878e+01
V2               0.000000 -5.857514e+00
evcent           0.000000  6.974345e+01
upto_second      0.000000 -4.132292e-03
upto_third       0.000000  4.596568e-04
upto_fourth      0.000000 -1.418194e-05
upto_fifth       0.000000  2.192817e-04
upto_sixth       0.000000 -1.749263e-03
ratio1           0.000000 -1.046726e-02
ratio2           0.000000 -5.439147e-02
ratio3           0.000000  5.801986e-02
ratio4           0.000000 -5.663222e-02
ratio5           0.000000 -6.060948e-01
ratio6           0.000000 -2.550379e-03
walktrap_vertex  0.000000  1.498275e-01
bigcom1          0.000000 -1.687875e+00
bigcom2          0.000000 -7.726920e-01
bigcom3          0.000000 -3.631184e+00
bigcom4          0.000000 -1.432868e+00
bigcom5          0.000000 -2.321084e+00
bigcom6          0.000000 -2.989250e+00
bigcom8          0.000000 -1.508335e+00
bigcom9          0.000000 -1.305708e+00
bigcom10         0.000000 -1.050155e+00
bigcom11         0.000000 -3.129152e+00
bigcom12         0.000000 -1.180026e+00
bigcom13         0.000000 -2.997643e+00
bigcom14         0.000000 -3.161077e+00
bigcom15         0.000000 -2.239780e+00
bigcom16         0.000000 -2.582908e+00
bigcom17         0.000000 -3.477278e+00
bigcom18         0.000000 -4.060497e+00
bigcom21         0.000000 -2.674314e+00
bigcom22         0.000000 -2.919155e+00
bigcom23         0.000000 -3.591019e+00
bigcom24         0.000000 -3.556990e+00
bigcom25         0.000000  4.833312e-01
bigcom26         0.000000 -3.103329e+00
bigcom27         0.000000 -1.828247e+00
bigcom29         0.000000 -2.910250e+00
bigcom31         0.000000 -2.788025e+00
bigcom33         0.000000  4.717737e-01
bigcom34         0.000000 -1.643074e+00
bigcom35         0.000000 -1.596053e+00
bigcom36         0.000000  0.000000e+00
bigcom39         0.000000 -2.414517e+00
bigcom40         0.000000 -2.719684e+00
bigcom43         0.000000  1.394702e+00
bigcom46         0.000000 -2.360933e+00
bigcom48         0.000000 -2.587806e+00
bigcom49         0.000000  0.000000e+00
bigcom50         0.000000  0.000000e+00
bigcom52         0.000000 -9.280092e-01
bigcom54         0.000000 -2.677773e+00
bigcom56         0.000000 -2.233349e+00
bigcom57         0.000000  1.654096e-01
bigcom58         0.000000 -2.251727e+00
bigcom62         0.000000 -2.109945e+00
bigcom63         0.000000 -1.531559e+00
bigcom64         0.000000  0.000000e+00
bigcom65         0.000000 -2.732388e+00
bigcom66         0.000000 -2.111010e-01
bigcom68         0.000000  1.000255e+00
bigcom69         0.000000 -2.966284e+00
bigcom70         0.000000 -2.390316e+00
bigcom71         0.000000  0.000000e+00
bigcom72         0.000000  0.000000e+00
bigcom77         0.000000 -1.732949e+00
bigcom79         0.000000 -2.360275e+00
bigcom80         0.000000 -5.359844e-01
bigcom82         0.000000 -2.079115e+00
bigcom83         0.000000 -3.024695e-01
bigcom86         0.000000 -2.188938e-01
bigcom87         0.000000  4.172869e+00
bigcom88         0.000000 -1.495406e+00
bigcom90         0.000000 -4.239116e-01
bigcom92         0.000000 -7.813709e-04
bigcom94         0.000000 -3.223537e+00
bigcom96         0.000000 -1.554815e+00
bigcom98         0.000000 -2.291522e+00
bigcom99         0.000000 -4.783909e-01
bigcom100        0.000000  0.000000e+00
bigcom102        0.000000 -8.537767e-02
bigcom103        0.000000 -4.079853e-01
bigcom104        0.000000 -2.857860e+00
bigcom107        0.000000 -3.095915e-01
bigcom108        0.000000  0.000000e+00
bigcom109        0.000000 -2.932709e+00
bigcom110        0.000000 -3.100515e+00
bigcom125        0.000000 -2.445111e+00
bigcom133        0.000000 -2.530071e+00
bigcom141        0.000000 -2.686276e-01
bigcom142        0.000000 -2.962878e+00
bigcom143        0.000000 -2.713498e+00
bigcom145        0.000000 -2.153734e+00
bigcom158        0.000000 -3.702053e-01
bigcom162        0.000000 -1.935648e+00
bigcom177        0.000000 -3.549550e+00
bigcom194        0.000000 -1.267427e+00
bigcom208        0.000000 -2.435702e+00
bigcom220        0.000000 -1.959490e+00
bigcom227        0.000000 -3.787142e-01
bigcom229        0.000000 -2.436647e+00
bigcom247        0.000000 -1.347160e+00
bigcom252        0.000000 -2.877803e+00
bigcom255        0.000000 -2.359407e+00
bigcom258        0.000000 -1.934248e+00
bigcom266        0.000000 -2.412453e+00
bigcom269        0.000000  0.000000e+00
bigcom273        0.000000 -2.745023e+00
bigcom274        0.000000 -2.979324e+00
bigcom276        0.000000 -1.869170e+00
bigcom284        0.000000 -1.689096e+00
bigcom290        0.000000 -3.161187e+00
bigcom292        0.000000 -2.083768e+00
bigcom294        0.000000 -1.611919e+00
bigcom295        0.000000 -2.200836e+00
bigcom296        0.000000  0.000000e+00
bigcom297        0.000000  2.706132e+00
bigcom302        0.000000 -2.098057e+00
bigcom303        0.000000 -2.875581e+00
bigcom307        0.000000 -2.284623e+00
bigcom311        0.000000 -2.964683e+00
bigcom313        0.000000 -2.172867e+00
bigcom318        0.000000  1.686261e+00
bigcom326        0.000000 -1.192063e+00
bigcom332        0.000000 -2.122238e+00
bigcom340        0.000000  0.000000e+00
bigcom341        0.000000 -8.971146e-01
bigcom345        0.000000 -2.649625e+00
bigcom347        0.000000  0.000000e+00
bigcom360        0.000000 -1.899973e+00
bigcom365        0.000000 -1.738279e+00
bigcom366        0.000000 -2.357480e+00
bigcom370        0.000000 -1.909073e+00
bigcom387        0.000000 -1.986603e+00
bigcom390        0.000000  1.748244e+00
bigcom398        0.000000 -1.737853e+00
bigcom408        0.000000 -1.629057e+00
bigcom417        0.000000 -2.898453e+00
bigcom419        0.000000  0.000000e+00
bigcom424        0.000000 -1.534905e+00
bigcom441        0.000000  0.000000e+00
bigcom445        0.000000 -1.649121e+00
bigcom468        0.000000 -2.296386e+00
spin_vertex      0.000000 -9.949492e-01
membership_s1    0.000000 -4.183638e-01
membership_s3    0.000000  8.674155e-01
membership_s4    0.000000  1.498505e+00
membership_s5    0.000000  0.000000e+00
membership_s6    0.000000 -5.116341e-01
membership_s7    0.000000 -2.052070e+00
membership_s8    0.000000  4.518178e-01
membership_s9    0.000000  2.637704e+00
membership_s10   0.000000 -1.017863e-01
membership_s11   0.000000  1.412137e+00
membership_s12   0.000000  1.473665e-01
membership_s13   0.000000 -2.185036e+00
membership_s14   0.000000 -1.104090e+00
membership_s16   0.000000  8.441853e-01
membership_s17   0.000000 -1.827346e+00
membership_s18   0.000000 -1.122628e+00
membership_s19   0.000000 -2.783363e+00
membership_s20   0.000000 -3.728107e-01
membership_s21   0.000000  5.674635e-01
membership_s22   0.000000 -6.747066e-01
membership_s23   0.000000  8.546614e-01
membership_s24   0.000000 -9.394402e-01
membership_s25   0.000000 -1.015964e+00
membership_s26   0.000000  4.234246e-01
membership_s27   0.000000 -1.938086e+00
membership_s28   0.000000 -1.677675e+00
membership_s30   0.000000 -1.662552e+00
membership_s31   0.000000  4.685908e-01
membership_s32   0.000000 -2.011031e+00
membership_s33   0.000000  8.562296e-02
membership_s34   0.000000 -5.733092e-01
membership_s35   0.000000 -9.535130e-01
membership_s36   0.000000 -2.415924e+00
membership_s37   0.000000 -2.155354e+00
membership_s38   0.000000  5.967431e-01
adhesion         0.000000 -8.773231e-04
cohesion         0.000000  1.352192e-03
inner            0.000000 -4.094510e-06
outer            0.000000  5.869429e-04
ioratio          0.000000  6.664649e+00
comsize          0.000000  5.775884e-04
[1] "Dataset: low_CT Model GBM, run: 8 of 10 2015-06-08 11:33:11"
Iter   TrainDeviance   ValidDeviance   StepSize   Improve
     1        0.0706             nan     0.0100   -0.0001
     2        0.0692             nan     0.0100   -0.0000
     3        0.0673             nan     0.0100   -0.0000
     4        0.0655             nan     0.0100    0.0001
     5        0.0639             nan     0.0100   -0.0000
     6        0.0631             nan     0.0100   -0.0000
     7        0.0624             nan     0.0100   -0.0000
     8        0.0616             nan     0.0100   -0.0000
     9        0.0602             nan     0.0100   -0.0000
    10        0.0594             nan     0.0100   -0.0000
    20        0.0527             nan     0.0100   -0.0000
    40        0.0442             nan     0.0100   -0.0000
    60        0.0389             nan     0.0100   -0.0000
    80        0.0347             nan     0.0100    0.0000
   100        0.0318             nan     0.0100   -0.0000
   120        0.0292             nan     0.0100   -0.0000
   140        0.0270             nan     0.0100    0.0000
   160        0.0251             nan     0.0100   -0.0000
   180        0.0235             nan     0.0100   -0.0000
   200        0.0221             nan     0.0100   -0.0000
   220        0.0207             nan     0.0100   -0.0000
   240        0.0195             nan     0.0100   -0.0000
   260        0.0186             nan     0.0100   -0.0000
   280        0.0176             nan     0.0100   -0.0000
   300        0.0168             nan     0.0100   -0.0000
   320        0.0161             nan     0.0100   -0.0000
   340        0.0155             nan     0.0100   -0.0000
   360        0.0148             nan     0.0100   -0.0000
   380        0.0143             nan     0.0100   -0.0000
   400        0.0138             nan     0.0100   -0.0000
   420        0.0133             nan     0.0100   -0.0000
   440        0.0128             nan     0.0100   -0.0000
   460        0.0123             nan     0.0100   -0.0000
   480        0.0119             nan     0.0100   -0.0000
   500        0.0115             nan     0.0100   -0.0000
   520        0.0112             nan     0.0100   -0.0000
   540        0.0108             nan     0.0100   -0.0000
   542        0.0108             nan     0.0100   -0.0000

[1] "GBM variable coefficients"
                            var     rel.inf
comsize                 comsize 4.925838812
pagerank               pagerank 4.442428339
V2                           V2 4.430713725
outer                     outer 4.114166249
inner                     inner 3.683596843
bet                         bet 3.198243555
graph13                 graph13 2.751022686
adhesion               adhesion 2.484525986
graph16                 graph16 2.044996713
graph1                   graph1 1.760623314
V1                           V1 1.738906439
ratio2                   ratio2 1.660248473
bigcom87               bigcom87 1.633543634
bigcom68               bigcom68 1.619926340
knn                         knn 1.612857747
graph12                 graph12 1.592987754
fourth                   fourth 1.573153393
spin_vertex         spin_vertex 1.551905486
orbit28                 orbit28 1.540802757
ratio6                   ratio6 1.536258075
cohesion               cohesion 1.487330388
orbit20                 orbit20 1.408025148
orbit5                   orbit5 1.265500760
membership_s4     membership_s4 1.262470927
graph4                   graph4 1.244426453
bigcom419             bigcom419 1.203567190
graph9                   graph9 1.199740271
bigcom297             bigcom297 1.194958994
graph23                 graph23 1.193161367
ratio5                   ratio5 1.187442760
orbit18                 orbit18 1.149552614
bigcom390             bigcom390 1.146665633
ratio3                   ratio3 1.146277185
bigcom318             bigcom318 1.141030539
walktrap_vertex walktrap_vertex 1.132198024
graph15                 graph15 1.112912324
ioratio                 ioratio 1.107557395
graph19                 graph19 1.104298345
orbit21                 orbit21 1.034548901
graph10                 graph10 0.961855395
upto_sixth           upto_sixth 0.922028978
graph3                   graph3 0.901650882
orbit19                 orbit19 0.875288674
orbit27                 orbit27 0.801475385
graph11                 graph11 0.791774093
orbit35                 orbit35 0.772071463
graph6                   graph6 0.762327744
constraint           constraint 0.748783723
graph17                 graph17 0.744869472
graph14                 graph14 0.738119989
hubscore               hubscore 0.719322394
fifth                     fifth 0.718124981
graph0                   graph0 0.697913320
bigcom33               bigcom33 0.691529487
orbit16                 orbit16 0.687575238
orbit36                 orbit36 0.672507125
ratio4                   ratio4 0.622594861
bigcom43               bigcom43 0.614391492
third                     third 0.603022688
membership_s23   membership_s23 0.594295368
graph5                   graph5 0.580352778
graph20                 graph20 0.573899651
bigcom10               bigcom10 0.564084913
orbit57                 orbit57 0.536865732
bigcom25               bigcom25 0.519152584
orbit45                 orbit45 0.501739279
membership_s38   membership_s38 0.437259969
orbit17                 orbit17 0.431925021
membership_s9     membership_s9 0.357606447
close                     close 0.353146849
ratio1                   ratio1 0.343620848
AP                           AP 0.336774963
sixth                     sixth 0.319508105
orbit25                 orbit25 0.270281433
orbit62                 orbit62 0.259568687
orbit38                 orbit38 0.246226983
membership_s21   membership_s21 0.240406187
orbit37                 orbit37 0.217413998
membership_s11   membership_s11 0.211953620
orbit52                 orbit52 0.211265379
orbit4                   orbit4 0.208338235
coreness               coreness 0.191694718
orbit56                 orbit56 0.184181031
membership_s26   membership_s26 0.183261306
graph21                 graph21 0.180686945
ecc                         ecc 0.172586964
evcent                   evcent 0.165818770
membership_s31   membership_s31 0.153361338
orbit32                 orbit32 0.148126988
orbit9                   orbit9 0.141709417
membership_s8     membership_s8 0.134663070
upto_fifth           upto_fifth 0.133589009
bigcom2                 bigcom2 0.129317451
upto_second         upto_second 0.126923805
orbit31                 orbit31 0.122544181
orbit24                 orbit24 0.122269297
orbit15                 orbit15 0.112919450
orbit39                 orbit39 0.110701879
orbit10                 orbit10 0.107047540
orbit2                   orbit2 0.096982034
bigcom1                 bigcom1 0.096074596
orbit29                 orbit29 0.089145461
upto_fourth         upto_fourth 0.081934156
orbit1                   orbit1 0.067943500
upto_third           upto_third 0.067479244
orbit51                 orbit51 0.065185052
graph25                 graph25 0.059783659
graph7                   graph7 0.057476802
graph18                 graph18 0.051200957
orbit50                 orbit50 0.048257794
orbit66                 orbit66 0.045164430
membership_s16   membership_s16 0.043391213
second                   second 0.040626510
orbit26                 orbit26 0.040444151
orbit40                 orbit40 0.037890200
membership_s32   membership_s32 0.036361045
bigcom4                 bigcom4 0.028346763
membership_s12   membership_s12 0.028346420
orbit33                 orbit33 0.027535968
graph27                 graph27 0.022648668
orbit30                 orbit30 0.022644476
membership_s20   membership_s20 0.020792009
graph2                   graph2 0.020715337
trans                     trans 0.019419098
membership_s10   membership_s10 0.018899900
graph24                 graph24 0.017997626
orbit41                 orbit41 0.017732253
orbit49                 orbit49 0.017101804
orbit23                 orbit23 0.016737823
orbit46                 orbit46 0.013927409
orbit7                   orbit7 0.013799429
membership_s3     membership_s3 0.012608147
orbit6                   orbit6 0.010521834
selfinter             selfinter 0.009599605
graph8                   graph8 0.008585643
graph28                 graph28 0.007233774
orbit65                 orbit65 0.004970255
orbit59                 orbit59 0.004771905
graph22                 graph22 0.003442131
membership_s37   membership_s37 0.002141271
membership_s33   membership_s33 0.001410536
graph26                 graph26 0.000000000
graph29                 graph29 0.000000000
orbit0                   orbit0 0.000000000
orbit3                   orbit3 0.000000000
orbit8                   orbit8 0.000000000
orbit11                 orbit11 0.000000000
orbit12                 orbit12 0.000000000
orbit13                 orbit13 0.000000000
orbit14                 orbit14 0.000000000
orbit22                 orbit22 0.000000000
orbit34                 orbit34 0.000000000
orbit42                 orbit42 0.000000000
orbit43                 orbit43 0.000000000
orbit44                 orbit44 0.000000000
orbit47                 orbit47 0.000000000
orbit48                 orbit48 0.000000000
orbit53                 orbit53 0.000000000
orbit54                 orbit54 0.000000000
orbit55                 orbit55 0.000000000
orbit58                 orbit58 0.000000000
orbit60                 orbit60 0.000000000
orbit61                 orbit61 0.000000000
orbit63                 orbit63 0.000000000
orbit64                 orbit64 0.000000000
orbit67                 orbit67 0.000000000
orbit68                 orbit68 0.000000000
orbit69                 orbit69 0.000000000
orbit70                 orbit70 0.000000000
orbit71                 orbit71 0.000000000
orbit72                 orbit72 0.000000000
eccrad                   eccrad 0.000000000
first                     first 0.000000000
bigcom3                 bigcom3 0.000000000
bigcom5                 bigcom5 0.000000000
bigcom6                 bigcom6 0.000000000
bigcom8                 bigcom8 0.000000000
bigcom9                 bigcom9 0.000000000
bigcom11               bigcom11 0.000000000
bigcom12               bigcom12 0.000000000
bigcom13               bigcom13 0.000000000
bigcom14               bigcom14 0.000000000
bigcom15               bigcom15 0.000000000
bigcom16               bigcom16 0.000000000
bigcom17               bigcom17 0.000000000
bigcom18               bigcom18 0.000000000
bigcom21               bigcom21 0.000000000
bigcom22               bigcom22 0.000000000
bigcom23               bigcom23 0.000000000
bigcom24               bigcom24 0.000000000
bigcom26               bigcom26 0.000000000
bigcom27               bigcom27 0.000000000
bigcom29               bigcom29 0.000000000
bigcom31               bigcom31 0.000000000
bigcom34               bigcom34 0.000000000
bigcom35               bigcom35 0.000000000
bigcom36               bigcom36 0.000000000
bigcom39               bigcom39 0.000000000
bigcom40               bigcom40 0.000000000
bigcom46               bigcom46 0.000000000
bigcom48               bigcom48 0.000000000
bigcom49               bigcom49 0.000000000
bigcom50               bigcom50 0.000000000
bigcom52               bigcom52 0.000000000
bigcom54               bigcom54 0.000000000
bigcom56               bigcom56 0.000000000
bigcom57               bigcom57 0.000000000
bigcom58               bigcom58 0.000000000
bigcom62               bigcom62 0.000000000
bigcom63               bigcom63 0.000000000
bigcom64               bigcom64 0.000000000
bigcom65               bigcom65 0.000000000
bigcom66               bigcom66 0.000000000
bigcom69               bigcom69 0.000000000
bigcom70               bigcom70 0.000000000
bigcom71               bigcom71 0.000000000
bigcom72               bigcom72 0.000000000
bigcom77               bigcom77 0.000000000
bigcom79               bigcom79 0.000000000
bigcom80               bigcom80 0.000000000
bigcom82               bigcom82 0.000000000
bigcom83               bigcom83 0.000000000
bigcom86               bigcom86 0.000000000
bigcom88               bigcom88 0.000000000
bigcom90               bigcom90 0.000000000
bigcom92               bigcom92 0.000000000
bigcom94               bigcom94 0.000000000
bigcom96               bigcom96 0.000000000
bigcom98               bigcom98 0.000000000
bigcom99               bigcom99 0.000000000
bigcom100             bigcom100 0.000000000
bigcom102             bigcom102 0.000000000
bigcom103             bigcom103 0.000000000
bigcom104             bigcom104 0.000000000
bigcom107             bigcom107 0.000000000
bigcom108             bigcom108 0.000000000
bigcom109             bigcom109 0.000000000
bigcom110             bigcom110 0.000000000
bigcom125             bigcom125 0.000000000
bigcom133             bigcom133 0.000000000
bigcom141             bigcom141 0.000000000
bigcom142             bigcom142 0.000000000
bigcom143             bigcom143 0.000000000
bigcom145             bigcom145 0.000000000
bigcom158             bigcom158 0.000000000
bigcom162             bigcom162 0.000000000
bigcom177             bigcom177 0.000000000
bigcom194             bigcom194 0.000000000
bigcom208             bigcom208 0.000000000
bigcom220             bigcom220 0.000000000
bigcom227             bigcom227 0.000000000
bigcom229             bigcom229 0.000000000
bigcom247             bigcom247 0.000000000
bigcom252             bigcom252 0.000000000
bigcom255             bigcom255 0.000000000
bigcom258             bigcom258 0.000000000
bigcom266             bigcom266 0.000000000
bigcom269             bigcom269 0.000000000
bigcom273             bigcom273 0.000000000
bigcom274             bigcom274 0.000000000
bigcom276             bigcom276 0.000000000
bigcom284             bigcom284 0.000000000
bigcom290             bigcom290 0.000000000
bigcom292             bigcom292 0.000000000
bigcom294             bigcom294 0.000000000
bigcom295             bigcom295 0.000000000
bigcom296             bigcom296 0.000000000
bigcom302             bigcom302 0.000000000
bigcom303             bigcom303 0.000000000
bigcom307             bigcom307 0.000000000
bigcom311             bigcom311 0.000000000
bigcom313             bigcom313 0.000000000
bigcom326             bigcom326 0.000000000
bigcom332             bigcom332 0.000000000
bigcom340             bigcom340 0.000000000
bigcom341             bigcom341 0.000000000
bigcom345             bigcom345 0.000000000
bigcom347             bigcom347 0.000000000
bigcom360             bigcom360 0.000000000
bigcom365             bigcom365 0.000000000
bigcom366             bigcom366 0.000000000
bigcom370             bigcom370 0.000000000
bigcom387             bigcom387 0.000000000
bigcom398             bigcom398 0.000000000
bigcom408             bigcom408 0.000000000
bigcom417             bigcom417 0.000000000
bigcom424             bigcom424 0.000000000
bigcom441             bigcom441 0.000000000
bigcom445             bigcom445 0.000000000
bigcom468             bigcom468 0.000000000
membership_s1     membership_s1 0.000000000
membership_s5     membership_s5 0.000000000
membership_s6     membership_s6 0.000000000
membership_s7     membership_s7 0.000000000
membership_s13   membership_s13 0.000000000
membership_s14   membership_s14 0.000000000
membership_s17   membership_s17 0.000000000
membership_s18   membership_s18 0.000000000
membership_s19   membership_s19 0.000000000
membership_s22   membership_s22 0.000000000
membership_s24   membership_s24 0.000000000
membership_s25   membership_s25 0.000000000
membership_s27   membership_s27 0.000000000
membership_s28   membership_s28 0.000000000
membership_s30   membership_s30 0.000000000
membership_s34   membership_s34 0.000000000
membership_s35   membership_s35 0.000000000
membership_s36   membership_s36 0.000000000
[1] "Dataset: low_CT Model RF, run: 8 of 10 2015-06-08 11:39:26"
     |      Out-of-bag   |
Tree |      MSE  %Var(y) |
   1 |  0.01337   222.78 |
   2 |  0.01115   185.90 |
   3 |  0.01056   175.95 |
   4 |  0.01088   181.31 |
   5 |  0.01063   177.20 |
   6 | 0.009738   162.30 |
   7 | 0.009317   155.28 |
   8 | 0.008874   147.90 |
   9 | 0.008678   144.63 |
  10 | 0.008493   141.54 |
  11 |  0.00832   138.66 |
  12 | 0.008134   135.57 |
  13 | 0.007912   131.87 |
  14 | 0.007571   126.18 |
  15 | 0.007476   124.60 |
  16 | 0.007331   122.18 |
  17 | 0.007285   121.42 |
  18 | 0.007192   119.87 |
  19 | 0.007147   119.12 |
  20 | 0.007104   118.39 |
  21 | 0.007052   117.53 |
  22 | 0.007008   116.79 |
  23 | 0.007009   116.81 |
  24 | 0.006965   116.08 |
  25 | 0.006948   115.81 |
  26 |  0.00691   115.17 |
  27 | 0.006886   114.76 |
  28 | 0.006853   114.21 |
  29 |  0.00687   114.50 |
  30 | 0.006846   114.11 |
  31 | 0.006844   114.07 |
  32 | 0.006843   114.05 |
  33 | 0.006812   113.53 |
  34 |  0.00679   113.16 |
  35 | 0.006765   112.74 |
  36 | 0.006735   112.25 |
  37 |  0.00673   112.16 |
  38 | 0.006709   111.81 |
  39 | 0.006705   111.74 |
  40 | 0.006711   111.85 |
  41 | 0.006711   111.84 |
  42 | 0.006705   111.75 |
  43 | 0.006697   111.62 |
  44 | 0.006696   111.59 |
  45 |   0.0067   111.67 |
  46 | 0.006692   111.53 |
  47 | 0.006666   111.10 |
  48 | 0.006662   111.03 |
  49 | 0.006661   111.01 |
  50 | 0.006659   110.98 |
  51 | 0.006647   110.78 |
  52 | 0.006655   110.92 |
  53 |  0.00664   110.67 |
  54 | 0.006645   110.75 |
  55 | 0.006657   110.95 |
  56 | 0.006652   110.86 |
  57 | 0.006647   110.79 |
  58 | 0.006651   110.85 |
  59 | 0.006661   111.01 |
  60 | 0.006657   110.95 |
  61 | 0.006668   111.13 |
  62 | 0.006661   111.01 |
  63 | 0.006652   110.86 |
  64 |  0.00664   110.67 |
  65 | 0.006635   110.58 |
  66 | 0.006635   110.58 |
  67 | 0.006627   110.45 |
  68 | 0.006632   110.53 |
  69 | 0.006617   110.28 |
  70 | 0.006625   110.42 |
  71 | 0.006635   110.59 |
  72 | 0.006631   110.51 |
  73 | 0.006634   110.57 |
  74 | 0.006639   110.65 |
  75 | 0.006641   110.68 |
  76 | 0.006647   110.77 |
  77 | 0.006646   110.76 |
  78 | 0.006646   110.76 |
  79 | 0.006653   110.88 |
  80 | 0.006647   110.79 |
  81 | 0.006646   110.76 |
  82 | 0.006643   110.71 |
  83 | 0.006639   110.65 |
  84 | 0.006638   110.63 |
  85 | 0.006633   110.56 |
  86 | 0.006633   110.55 |
  87 | 0.006639   110.66 |
  88 | 0.006636   110.60 |
  89 | 0.006645   110.75 |
  90 | 0.006645   110.75 |
  91 | 0.006642   110.69 |
  92 | 0.006639   110.65 |
  93 | 0.006639   110.64 |
  94 |  0.00664   110.66 |
  95 | 0.006643   110.72 |
  96 |  0.00664   110.66 |
  97 | 0.006632   110.54 |
  98 | 0.006634   110.56 |
  99 | 0.006638   110.62 |
 100 |  0.00663   110.50 |
[1] "Random Forest variable coefficients"
                      %IncMSE IncNodePurity
graph5           7.379942e-05  4.959615e-02
graph6           2.585377e-04  1.544634e-01
graph7           7.310175e-05  1.888545e-02
graph8          -1.298139e-05  1.828968e-04
graph9           2.325396e-03  2.193507e-01
graph10          8.195499e-03  5.071338e-01
graph11          1.896646e-03  2.545993e-01
graph12          6.410598e-04  2.304794e-01
graph13          2.969132e-03  2.807199e-01
graph14          9.184656e-04  1.469770e-01
graph15          1.027170e-03  1.380838e-01
graph16          3.282473e-03  4.464675e-01
graph17          5.650553e-04  2.297265e-01
graph18          0.000000e+00  1.131365e-18
graph19          1.482504e-03  5.054323e-01
graph20          3.201108e-05  2.213111e-02
graph21          4.361121e-04  8.272253e-02
graph22          0.000000e+00  9.375000e-03
graph23          4.324830e-04  3.098973e-01
graph24          1.027996e-04  5.411556e-02
graph25          6.407455e-05  4.117553e-02
graph26          1.083269e-04  5.581757e-02
graph27          0.000000e+00  1.897354e-20
graph28          1.192714e-05  7.270010e-03
graph29          0.000000e+00  0.000000e+00
orbit0           1.070183e-05  6.129565e-02
orbit1           4.075545e-04  1.403685e-01
orbit2           4.277805e-05  7.204244e-02
orbit3           0.000000e+00  5.963112e-21
orbit4           4.710017e-03  4.708878e-01
orbit5           1.706816e-03  1.618337e-01
orbit6           1.158766e-03  1.856186e-01
orbit7           3.061051e-05  7.390226e-02
orbit8           1.620805e-04  5.324992e-02
orbit9           6.238041e-04  1.468914e-01
orbit10          1.641290e-04  1.146775e-02
orbit11          0.000000e+00  8.818430e-04
orbit12          2.218279e-05  9.615385e-03
orbit13          0.000000e+00  1.246832e-20
orbit14          1.553063e-06  9.410181e-04
orbit15          1.266446e-03  4.128652e-01
orbit16          2.347640e-03  4.331356e-01
orbit17          2.215250e-03  1.985253e-01
orbit18          6.538775e-03  5.469066e-01
orbit19          3.342498e-03  1.861194e-01
orbit20          3.945712e-03  3.833571e-01
orbit21          2.036052e-03  2.098968e-01
orbit22          1.936378e-03  2.715860e-01
orbit23          4.777357e-05  3.658334e-02
orbit24          8.969551e-04  3.040623e-01
orbit25          1.954798e-04  3.431195e-02
orbit26          8.651729e-04  4.965124e-02
orbit27          4.337234e-03  3.721851e-01
orbit28          4.979724e-03  3.380573e-01
orbit29          5.348841e-05  1.750915e-02
orbit30          8.589950e-06  8.878986e-03
orbit31          1.950870e-03  1.518307e-01
orbit32          1.513806e-04  8.617981e-02
orbit33         -3.436923e-07  2.129569e-03
orbit34          3.439590e-04  1.271265e-01
orbit35          6.395285e-03  3.606229e-01
orbit36          7.577872e-05  9.914026e-02
orbit37          2.059461e-04  1.154508e-01
orbit38          2.218920e-04  5.714928e-02
orbit39          5.215179e-04  2.518476e-01
orbit40          0.000000e+00  1.779935e-17
orbit41          0.000000e+00  2.764716e-20
orbit42          0.000000e+00  2.656295e-20
orbit43          1.425683e-04  2.024336e-02
orbit44          0.000000e+00  0.000000e+00
orbit45          1.759186e-03  2.365704e-01
orbit46          3.166755e-05  3.121103e-02
orbit47          2.980429e-05  4.804365e-03
orbit48          0.000000e+00  2.656295e-20
orbit49          3.864423e-05  5.324567e-02
orbit50          1.199280e-05  2.716879e-03
orbit51          1.385578e-04  3.800875e-02
orbit52          8.128095e-04  5.075598e-02
orbit53          0.000000e+00  2.656295e-20
orbit54          0.000000e+00  3.550762e-18
orbit55          0.000000e+00  0.000000e+00
orbit56          8.703648e-04  2.578888e-01
orbit57          9.058196e-05  7.113271e-02
orbit58          0.000000e+00  4.336809e-21
orbit59          4.102564e-05  7.741935e-03
orbit60          0.000000e+00  4.878910e-21
orbit61          0.000000e+00  0.000000e+00
orbit62          3.205667e-04  7.485386e-02
orbit63          0.000000e+00  1.409463e-20
orbit64          0.000000e+00  1.897354e-20
orbit65          0.000000e+00  2.222614e-20
orbit66          3.245795e-04  2.062840e-02
orbit67          0.000000e+00  0.000000e+00
orbit68          0.000000e+00  1.951564e-20
orbit69          0.000000e+00  0.000000e+00
orbit70          3.460113e-05  2.059901e-03
orbit71          0.000000e+00  5.421011e-22
orbit72          0.000000e+00  1.734723e-20
AP               2.690091e-05  7.765152e-02
bet              1.566611e-03  6.904490e-01
ecc              2.244869e-05  3.674756e-02
eccrad           3.096366e-05  4.442829e-02
close            1.125798e-03  2.441401e-01
constraint       1.405163e-04  1.485843e-01
coreness        -1.255155e-06  1.843481e-01
knn              3.846202e-03  2.829874e-01
hubscore         1.836333e-03  2.343052e-01
pagerank         1.904961e-03  7.893699e-01
trans           -2.168620e-05  7.232871e-02
first            3.448739e-05  5.975566e-02
second           2.087918e-04  1.221680e-01
third            2.512688e-03  1.728912e-01
fourth           4.872012e-03  5.162105e-01
fifth            2.194877e-03  3.317387e-01
sixth            2.243567e-03  3.918274e-01
selfinter       -2.385904e-06  7.947705e-02
V1               4.834671e-04  6.793626e-01
V2               1.673505e-03  8.875384e-01
evcent           3.542931e-03  3.098883e-01
upto_second      1.816156e-04  1.050538e-01
upto_third       2.579176e-03  1.973968e-01
upto_fourth      1.068708e-03  2.230174e-01
upto_fifth       1.740697e-03  1.875933e-01
upto_sixth       1.628290e-03  1.774399e-01
ratio1           8.313439e-04  4.369321e-01
ratio2           7.415853e-04  6.578652e-01
ratio3           4.018175e-03  3.754587e-01
ratio4           2.111235e-03  4.125911e-01
ratio5           2.036100e-03  3.302562e-01
ratio6           2.224694e-03  8.073722e-01
walktrap_vertex  1.814968e-04  1.681925e-01
bigcom1          1.486091e-04  1.585628e-02
bigcom2          1.854192e-05  4.034579e-02
bigcom3          0.000000e+00  2.602085e-20
bigcom4          0.000000e+00  4.194949e-02
bigcom5          0.000000e+00  2.168404e-21
bigcom6          0.000000e+00  1.734723e-20
bigcom8          0.000000e+00  9.215718e-21
bigcom9          0.000000e+00  1.084202e-21
bigcom10         2.025163e-04  1.441486e-01
bigcom11         0.000000e+00  0.000000e+00
bigcom12         0.000000e+00  0.000000e+00
bigcom13         0.000000e+00  8.673617e-21
bigcom14         0.000000e+00  8.673617e-21
bigcom15         0.000000e+00  0.000000e+00
bigcom16         0.000000e+00  2.168404e-21
bigcom17         0.000000e+00  0.000000e+00
bigcom18         0.000000e+00  0.000000e+00
bigcom21         0.000000e+00  0.000000e+00
bigcom22         0.000000e+00  0.000000e+00
bigcom23         0.000000e+00  2.168404e-21
bigcom24         0.000000e+00  0.000000e+00
bigcom25         9.846840e-05  2.311799e-01
bigcom26         0.000000e+00  1.734723e-20
bigcom27         0.000000e+00  2.168404e-21
bigcom29         0.000000e+00  5.421011e-22
bigcom31         0.000000e+00  0.000000e+00
bigcom33         5.240870e-04  1.618353e-01
bigcom34        -2.989733e-05  6.472344e-02
bigcom35         0.000000e+00  0.000000e+00
bigcom36         0.000000e+00  0.000000e+00
bigcom39         0.000000e+00  0.000000e+00
bigcom40         0.000000e+00  0.000000e+00
bigcom43         1.138240e-04  5.653661e-02
bigcom46         0.000000e+00  0.000000e+00
bigcom48         0.000000e+00  0.000000e+00
bigcom49         0.000000e+00  0.000000e+00
bigcom50         0.000000e+00  0.000000e+00
bigcom52         0.000000e+00  1.387779e-19
bigcom54         0.000000e+00  1.734723e-20
bigcom56         0.000000e+00  0.000000e+00
bigcom57         0.000000e+00  9.215718e-21
bigcom58         0.000000e+00  8.673617e-21
bigcom62         0.000000e+00  0.000000e+00
bigcom63         0.000000e+00  2.168404e-21
bigcom64         0.000000e+00  0.000000e+00
bigcom65         0.000000e+00  2.710505e-20
bigcom66         0.000000e+00  0.000000e+00
bigcom68         4.588790e-05  1.779247e-01
bigcom69         0.000000e+00  0.000000e+00
bigcom70         0.000000e+00  2.168404e-21
bigcom71         0.000000e+00  0.000000e+00
bigcom72         0.000000e+00  0.000000e+00
bigcom77         0.000000e+00  2.168404e-21
bigcom79         0.000000e+00  0.000000e+00
bigcom80         0.000000e+00  0.000000e+00
bigcom82         0.000000e+00  0.000000e+00
bigcom83         0.000000e+00  0.000000e+00
bigcom86         0.000000e+00  0.000000e+00
bigcom87        -2.000086e-05  4.180479e-01
bigcom88         0.000000e+00  1.322727e-19
bigcom90         0.000000e+00  0.000000e+00
bigcom92         0.000000e+00  1.734723e-20
bigcom94         0.000000e+00  8.673617e-21
bigcom96         0.000000e+00  0.000000e+00
bigcom98         0.000000e+00  2.168404e-21
bigcom99         0.000000e+00  0.000000e+00
bigcom100        0.000000e+00  0.000000e+00
bigcom102        0.000000e+00  0.000000e+00
bigcom103        0.000000e+00  0.000000e+00
bigcom104        0.000000e+00  1.734723e-20
bigcom107        0.000000e+00  1.387779e-19
bigcom108        0.000000e+00  0.000000e+00
bigcom109        0.000000e+00  0.000000e+00
bigcom110        0.000000e+00  1.734723e-20
bigcom125        0.000000e+00  0.000000e+00
bigcom133        0.000000e+00  0.000000e+00
bigcom141        0.000000e+00  0.000000e+00
bigcom142        0.000000e+00  1.387779e-19
bigcom143        0.000000e+00  1.387779e-19
bigcom145        0.000000e+00  0.000000e+00
bigcom158        0.000000e+00  0.000000e+00
bigcom162        0.000000e+00  0.000000e+00
bigcom177        0.000000e+00  0.000000e+00
bigcom194        0.000000e+00  3.252607e-21
bigcom208        0.000000e+00  0.000000e+00
bigcom220        0.000000e+00  0.000000e+00
bigcom227        0.000000e+00  0.000000e+00
bigcom229        0.000000e+00  0.000000e+00
bigcom247        0.000000e+00  2.168404e-21
bigcom252        0.000000e+00  0.000000e+00
bigcom255        0.000000e+00  0.000000e+00
bigcom258        0.000000e+00  0.000000e+00
bigcom266        0.000000e+00  0.000000e+00
bigcom269        0.000000e+00  8.673617e-21
bigcom273        0.000000e+00  0.000000e+00
bigcom274        0.000000e+00  0.000000e+00
bigcom276        0.000000e+00  0.000000e+00
bigcom284        0.000000e+00  0.000000e+00
bigcom290        0.000000e+00  2.168404e-21
bigcom292        0.000000e+00  0.000000e+00
bigcom294        0.000000e+00  0.000000e+00
bigcom295        0.000000e+00  0.000000e+00
bigcom296        0.000000e+00  0.000000e+00
bigcom297       -8.506861e-06  2.587106e-01
bigcom302        0.000000e+00  0.000000e+00
bigcom303        0.000000e+00  2.168404e-21
bigcom307        0.000000e+00  0.000000e+00
bigcom311        0.000000e+00  0.000000e+00
bigcom313        0.000000e+00  2.168404e-21
bigcom318       -1.228863e-05  8.820708e-02
bigcom326        0.000000e+00  1.734723e-20
bigcom332        0.000000e+00  0.000000e+00
bigcom340        0.000000e+00  0.000000e+00
bigcom341        0.000000e+00  0.000000e+00
bigcom345        0.000000e+00  1.387779e-19
bigcom347        0.000000e+00  8.673617e-21
bigcom360        0.000000e+00  0.000000e+00
bigcom365        0.000000e+00  0.000000e+00
bigcom366        0.000000e+00  0.000000e+00
bigcom370        0.000000e+00  1.387779e-19
bigcom387        0.000000e+00  0.000000e+00
bigcom390       -1.712206e-05  4.678368e-01
bigcom398        0.000000e+00  0.000000e+00
bigcom408        0.000000e+00  0.000000e+00
bigcom417        0.000000e+00  0.000000e+00
bigcom419       -2.926244e-05  3.949086e-01
bigcom424        0.000000e+00  0.000000e+00
bigcom441        0.000000e+00  0.000000e+00
bigcom445        0.000000e+00  0.000000e+00
bigcom468        0.000000e+00  0.000000e+00
spin_vertex      9.275628e-04  2.858857e-01
membership_s1    0.000000e+00  0.000000e+00
membership_s3    4.511203e-06  7.753753e-02
membership_s4    1.940671e-04  3.186677e-01
membership_s5    0.000000e+00  0.000000e+00
membership_s6    0.000000e+00  0.000000e+00
membership_s7    0.000000e+00  8.673617e-21
membership_s8    3.725676e-05  4.880266e-02
membership_s9   -2.106466e-05  9.318245e-02
membership_s10  -4.302926e-06  6.427045e-02
membership_s11   2.706811e-05  1.123218e-01
membership_s12  -5.865203e-06  3.283151e-02
membership_s13   0.000000e+00  5.421011e-22
membership_s14   0.000000e+00  0.000000e+00
membership_s16  -8.311273e-06  5.240075e-02
membership_s17   0.000000e+00  2.168404e-21
membership_s18   0.000000e+00  8.673617e-21
membership_s19   0.000000e+00  7.047314e-21
membership_s20   9.198499e-05  3.142308e-03
membership_s21   4.893642e-05  6.613388e-02
membership_s22   0.000000e+00  0.000000e+00
membership_s23   3.554749e-05  1.051454e-01
membership_s24   0.000000e+00  0.000000e+00
membership_s25   0.000000e+00  0.000000e+00
membership_s26   3.339219e-05  1.721275e-01
membership_s27   0.000000e+00  0.000000e+00
membership_s28   0.000000e+00  0.000000e+00
membership_s30   0.000000e+00  8.673617e-21
membership_s31   6.793617e-05  2.290574e-02
membership_s32   0.000000e+00  2.168404e-21
membership_s33  -2.706799e-07  2.229592e-02
membership_s34   0.000000e+00  2.602085e-20
membership_s35   0.000000e+00  0.000000e+00
membership_s36   0.000000e+00  8.673617e-21
membership_s37   2.551689e-05  2.210863e-02
membership_s38   1.261767e-04  8.339034e-02
adhesion         2.842493e-03  6.101063e-01
cohesion         4.529057e-03  5.263541e-01
inner            7.588523e-04  7.618178e-01
outer            1.566406e-03  9.171231e-01
ioratio          3.416208e-03  7.220346e-01
comsize          9.573735e-04  1.236752e+00
[1] "Dataset: low_CT Model GLM, run: 8 of 10 2015-06-08 11:41:37"
[1] "glmnet variable coefficients"
                    [,1]          [,2]
(Intercept)     -5.10387 -1.443303e+01
graph0           0.00000  6.644132e-03
graph1           0.00000 -1.721960e-03
graph2           0.00000  0.000000e+00
graph3           0.00000  0.000000e+00
graph4           0.00000 -2.879788e-06
graph5           0.00000 -4.186312e-03
graph6           0.00000  4.213220e-03
graph7           0.00000  3.698636e-03
graph8           0.00000  0.000000e+00
graph9           0.00000  4.744895e-07
graph10          0.00000  5.597904e-07
graph11          0.00000 -1.218876e-07
graph12          0.00000 -1.769816e-06
graph13          0.00000 -2.090300e-04
graph14          0.00000 -4.695683e-06
graph15          0.00000  3.832119e-03
graph16          0.00000 -5.643864e-05
graph17          0.00000 -3.780505e-05
graph18          0.00000 -8.644456e-03
graph19          0.00000 -5.308539e-09
graph20          0.00000 -7.406037e-05
graph21          0.00000  0.000000e+00
graph22          0.00000  0.000000e+00
graph23          0.00000 -3.759889e-04
graph24          0.00000 -2.556439e-03
graph25          0.00000  1.480736e-04
graph26          0.00000  0.000000e+00
graph27          0.00000  0.000000e+00
graph28          0.00000  0.000000e+00
graph29          0.00000 -3.010286e+00
orbit0           0.00000  6.879493e-03
orbit1           0.00000 -1.912224e-03
orbit2           0.00000  3.374973e-03
orbit3           0.00000  0.000000e+00
orbit4           0.00000 -2.907280e-05
orbit5           0.00000  7.882312e-04
orbit6           0.00000 -2.708728e-06
orbit7           0.00000  4.687561e-04
orbit8           0.00000 -4.167392e-03
orbit9           0.00000  2.903679e-03
orbit10          0.00000  1.838180e-02
orbit11          0.00000  3.525211e-01
orbit12          0.00000  3.902307e-03
orbit13          0.00000 -1.088329e+00
orbit14          0.00000  0.000000e+00
orbit15          0.00000  2.070552e-07
orbit16          0.00000  4.521077e-05
orbit17          0.00000  4.229160e-06
orbit18          0.00000 -7.519067e-07
orbit19          0.00000  1.262599e-06
orbit20          0.00000  8.904914e-06
orbit21          0.00000 -6.102946e-04
orbit22          0.00000 -1.144183e-07
orbit23          0.00000  2.669306e-02
orbit24          0.00000 -3.199518e-07
orbit25          0.00000 -9.869763e-05
orbit26          0.00000  8.598710e-04
orbit27          0.00000 -5.298409e-04
orbit28          0.00000 -9.057226e-04
orbit29          0.00000 -1.813283e-04
orbit30          0.00000 -3.313054e-03
orbit31          0.00000 -5.144484e-06
orbit32          0.00000 -8.847628e-06
orbit33          0.00000 -8.734097e-01
orbit34          0.00000  3.712840e-03
orbit35          0.00000 -1.515591e-04
orbit36          0.00000 -1.131538e-03
orbit37          0.00000 -7.168477e-06
orbit38          0.00000  1.582118e-03
orbit39          0.00000 -2.893040e-04
orbit40          0.00000  2.526979e-05
orbit41          0.00000 -5.613929e-03
orbit42          0.00000 -7.890277e-02
orbit43          0.00000 -8.735520e-03
orbit44          0.00000 -2.412069e+00
orbit45          0.00000  2.484224e-04
orbit46          0.00000 -2.841808e-04
orbit47          0.00000  3.671479e-05
orbit48          0.00000 -5.924561e-03
orbit49          0.00000 -7.113303e-05
orbit50          0.00000 -7.951441e-03
orbit51          0.00000  0.000000e+00
orbit52          0.00000  1.138320e-02
orbit53          0.00000 -5.390412e-02
orbit54          0.00000  0.000000e+00
orbit55          0.00000  0.000000e+00
orbit56          0.00000 -7.415971e-04
orbit57          0.00000  2.160370e-02
orbit58          0.00000 -4.834551e+00
orbit59          0.00000 -3.046662e-03
orbit60          0.00000  0.000000e+00
orbit61          0.00000  0.000000e+00
orbit62          0.00000  2.514089e-03
orbit63          0.00000  0.000000e+00
orbit64          0.00000 -1.365857e-04
orbit65          0.00000  0.000000e+00
orbit66          0.00000  2.873226e-02
orbit67          0.00000 -7.497435e-01
orbit68          0.00000  0.000000e+00
orbit69          0.00000  0.000000e+00
orbit70          0.00000  0.000000e+00
orbit71          0.00000 -5.825011e-01
orbit72          0.00000 -2.988617e+00
AP               0.00000  4.786079e-02
bet              0.00000  5.564245e-07
ecc              0.00000 -9.778337e-02
eccrad           0.00000 -6.674460e-01
close            0.00000  3.871404e+00
constraint       0.00000 -1.248915e-01
coreness         0.00000  9.657582e-03
knn              0.00000 -1.015942e-02
hubscore         0.00000  3.698834e+01
pagerank         0.00000 -2.518151e+01
trans            0.00000 -2.661436e+00
first            0.00000  6.369643e-03
second           0.00000 -2.772799e-03
third            0.00000  2.698790e-04
fourth           0.00000  0.000000e+00
fifth            0.00000 -6.561865e-06
sixth            0.00000  2.179633e-05
selfinter        0.00000  1.119102e-01
V1               0.00000  2.728051e+00
V2               0.00000 -4.426995e+00
evcent           0.00000  3.743780e+01
upto_second      0.00000 -2.620775e-03
upto_third       0.00000  1.025533e-04
upto_fourth      0.00000  0.000000e+00
upto_fifth       0.00000  0.000000e+00
upto_sixth       0.00000  4.902212e-04
ratio1           0.00000 -8.958114e-03
ratio2           0.00000 -4.021756e-02
ratio3           0.00000 -6.354216e-02
ratio4           0.00000  3.365213e-02
ratio5           0.00000 -1.336629e-01
ratio6           0.00000  1.656816e-05
walktrap_vertex  0.00000  1.627315e-01
bigcom1          0.00000 -4.723710e-01
bigcom2          0.00000 -5.696510e-01
bigcom3          0.00000 -2.443725e+00
bigcom4          0.00000 -1.097216e+00
bigcom5          0.00000 -1.357376e+00
bigcom6          0.00000 -2.147137e+00
bigcom8          0.00000 -1.095784e+00
bigcom9          0.00000 -8.331751e-01
bigcom10         0.00000  1.522620e+00
bigcom11         0.00000 -2.558632e+00
bigcom12         0.00000 -7.675699e-01
bigcom13         0.00000 -2.175082e+00
bigcom14         0.00000 -1.754890e+00
bigcom15         0.00000 -1.554552e+00
bigcom16         0.00000 -2.083188e+00
bigcom17         0.00000 -2.128243e+00
bigcom18         0.00000 -2.660249e+00
bigcom21         0.00000 -1.231121e+00
bigcom22         0.00000 -2.318866e+00
bigcom23         0.00000 -2.266055e+00
bigcom24         0.00000 -2.723666e+00
bigcom25         0.00000  1.196737e+00
bigcom26         0.00000 -1.802499e+00
bigcom27         0.00000 -1.484091e+00
bigcom29         0.00000 -2.131777e+00
bigcom31         0.00000 -1.815171e+00
bigcom33         0.00000  7.245468e-01
bigcom34         0.00000 -1.008022e+00
bigcom35         0.00000 -1.296984e+00
bigcom36         0.00000 -2.102144e-01
bigcom39         0.00000 -1.517109e+00
bigcom40         0.00000 -1.407371e+00
bigcom43         0.00000  1.319487e+00
bigcom46         0.00000 -1.637548e+00
bigcom48         0.00000 -1.841332e+00
bigcom49         0.00000 -7.500545e-02
bigcom50         0.00000 -7.875320e-02
bigcom52         0.00000 -6.545941e-01
bigcom54         0.00000 -1.873116e+00
bigcom56         0.00000 -1.549501e+00
bigcom57         0.00000 -1.467051e+00
bigcom58         0.00000 -1.779694e+00
bigcom62         0.00000 -1.241146e+00
bigcom63         0.00000 -7.446994e-01
bigcom64         0.00000 -8.912445e-01
bigcom65         0.00000 -1.827413e+00
bigcom66         0.00000 -1.151631e-01
bigcom68         0.00000  1.072923e+00
bigcom69         0.00000 -1.835637e+00
bigcom70         0.00000 -1.442715e+00
bigcom71         0.00000  0.000000e+00
bigcom72         0.00000 -9.405893e-01
bigcom77         0.00000 -1.080700e+00
bigcom79         0.00000 -1.669348e+00
bigcom80         0.00000 -9.089991e-01
bigcom82         0.00000 -1.422780e+00
bigcom83         0.00000 -3.417142e-01
bigcom86         0.00000 -4.728347e-01
bigcom87         0.00000  4.452525e+00
bigcom88         0.00000 -1.003816e+00
bigcom90         0.00000 -1.929206e+00
bigcom92         0.00000  0.000000e+00
bigcom94         0.00000 -2.170153e+00
bigcom96         0.00000 -1.469976e+00
bigcom98         0.00000 -1.444057e+00
bigcom99         0.00000 -1.207704e+00
bigcom100        0.00000 -5.547236e-01
bigcom102        0.00000 -6.838693e-01
bigcom103        0.00000 -3.453852e-01
bigcom104        0.00000 -1.179948e+00
bigcom107        0.00000 -9.111167e-02
bigcom108        0.00000 -2.468964e-02
bigcom109        0.00000 -2.165330e+00
bigcom110        0.00000 -2.158055e+00
bigcom125        0.00000 -1.091246e+00
bigcom133        0.00000 -1.497183e+00
bigcom141        0.00000 -6.260421e-02
bigcom142        0.00000 -2.410540e+00
bigcom143        0.00000 -1.966943e+00
bigcom145        0.00000 -1.086932e+00
bigcom158        0.00000 -5.037089e-01
bigcom162        0.00000 -1.183644e+00
bigcom177        0.00000 -2.689765e+00
bigcom194        0.00000 -5.259611e-01
bigcom208        0.00000 -1.561632e+00
bigcom220        0.00000 -1.259570e+00
bigcom227        0.00000 -1.837913e-01
bigcom229        0.00000 -1.210288e+00
bigcom247        0.00000 -1.018762e+00
bigcom252        0.00000 -1.537424e+00
bigcom255        0.00000 -1.760738e+00
bigcom258        0.00000 -6.478982e-01
bigcom266        0.00000 -1.386720e+00
bigcom269        0.00000 -7.511340e-01
bigcom273        0.00000 -2.085831e+00
bigcom274        0.00000 -1.571722e+00
bigcom276        0.00000 -9.424059e-01
bigcom284        0.00000 -1.526522e+00
bigcom290        0.00000 -2.481056e+00
bigcom292        0.00000 -1.355955e+00
bigcom294        0.00000 -1.257629e+00
bigcom295        0.00000 -1.600370e+00
bigcom296        0.00000  0.000000e+00
bigcom297        0.00000  2.893758e+00
bigcom302        0.00000 -1.182280e+00
bigcom303        0.00000 -1.700893e+00
bigcom307        0.00000 -6.533632e-01
bigcom311        0.00000 -1.644273e+00
bigcom313        0.00000 -1.644677e+00
bigcom318        0.00000  1.667729e+00
bigcom326        0.00000 -7.369674e-01
bigcom332        0.00000 -1.306760e+00
bigcom340        0.00000  0.000000e+00
bigcom341        0.00000 -1.140120e-01
bigcom345        0.00000 -1.664443e+00
bigcom347        0.00000  0.000000e+00
bigcom360        0.00000 -1.266624e+00
bigcom365        0.00000 -1.662638e+00
bigcom366        0.00000 -1.508436e+00
bigcom370        0.00000 -8.149587e-01
bigcom387        0.00000 -1.251932e+00
bigcom390        0.00000  1.710245e+00
bigcom398        0.00000 -3.048542e-01
bigcom408        0.00000 -1.204959e+00
bigcom417        0.00000 -1.489231e-01
bigcom419        0.00000  5.004545e+00
bigcom424        0.00000 -1.280864e+00
bigcom441        0.00000  0.000000e+00
bigcom445        0.00000 -1.141053e+00
bigcom468        0.00000 -9.075257e-01
spin_vertex      0.00000 -1.192667e+00
membership_s1    0.00000 -3.494644e-01
membership_s3    0.00000  1.393609e-01
membership_s4    0.00000  1.615108e+00
membership_s5    0.00000 -1.024096e+00
membership_s6    0.00000 -3.254948e-01
membership_s7    0.00000 -1.376253e+00
membership_s8    0.00000  2.393186e-01
membership_s9    0.00000  2.042080e+00
membership_s10   0.00000  2.068237e-03
membership_s11   0.00000  1.177933e+00
membership_s12   0.00000  9.335100e-03
membership_s13   0.00000 -1.129543e+00
membership_s14   0.00000 -8.601376e-01
membership_s16   0.00000 -1.786321e-01
membership_s17   0.00000 -1.180703e+00
membership_s18   0.00000 -7.951679e-01
membership_s19   0.00000 -2.351458e+00
membership_s20   0.00000  4.104846e-01
membership_s21   0.00000  3.219646e-01
membership_s22   0.00000 -3.115214e-01
membership_s23   0.00000  6.801071e-01
membership_s24   0.00000 -7.937014e-01
membership_s25   0.00000 -8.369700e-01
membership_s26   0.00000  2.978551e-01
membership_s27   0.00000 -1.005711e+00
membership_s28   0.00000 -9.764064e-01
membership_s30   0.00000 -1.258557e+00
membership_s31   0.00000  3.239133e-01
membership_s32   0.00000 -1.404982e+00
membership_s33   0.00000 -2.468855e-01
membership_s34   0.00000 -1.385641e+00
membership_s35   0.00000 -9.221803e-01
membership_s36   0.00000 -3.815419e-01
membership_s37   0.00000 -2.430938e-01
membership_s38   0.00000  4.887951e-01
adhesion         0.00000 -1.895507e-04
cohesion         0.00000  2.594211e-04
inner            0.00000 -2.983492e-05
outer            0.00000  3.244811e-04
ioratio          0.00000 -8.726044e-02
comsize          0.00000  2.501364e-04
[1] "Dataset: low_CT Model GBM, run: 9 of 10 2015-06-08 11:43:13"
Iter   TrainDeviance   ValidDeviance   StepSize   Improve
     1        0.0751             nan     0.0100   -0.0001
     2        0.0731             nan     0.0100   -0.0000
     3        0.0716             nan     0.0100   -0.0000
     4        0.0705             nan     0.0100   -0.0000
     5        0.0683             nan     0.0100    0.0003
     6        0.0675             nan     0.0100   -0.0000
     7        0.0665             nan     0.0100   -0.0000
     8        0.0654             nan     0.0100   -0.0000
     9        0.0644             nan     0.0100    0.0001
    10        0.0632             nan     0.0100    0.0001
    20        0.0564             nan     0.0100   -0.0000
    40        0.0473             nan     0.0100   -0.0000
    60        0.0424             nan     0.0100   -0.0000
    80        0.0379             nan     0.0100   -0.0000
   100        0.0348             nan     0.0100   -0.0000
   120        0.0321             nan     0.0100   -0.0000
   140        0.0298             nan     0.0100   -0.0000
   160        0.0277             nan     0.0100   -0.0000
   180        0.0262             nan     0.0100   -0.0000
   200        0.0248             nan     0.0100   -0.0000
   220        0.0234             nan     0.0100    0.0000
   240        0.0221             nan     0.0100   -0.0000
   260        0.0210             nan     0.0100   -0.0000
   280        0.0200             nan     0.0100   -0.0000
   300        0.0190             nan     0.0100   -0.0000
   320        0.0182             nan     0.0100   -0.0000
   340        0.0175             nan     0.0100   -0.0000
   360        0.0168             nan     0.0100   -0.0000
   380        0.0162             nan     0.0100   -0.0000
   400        0.0156             nan     0.0100   -0.0000
   420        0.0151             nan     0.0100   -0.0000
   440        0.0146             nan     0.0100   -0.0000
   460        0.0140             nan     0.0100   -0.0000
   480        0.0136             nan     0.0100   -0.0000
   500        0.0132             nan     0.0100   -0.0000
   520        0.0128             nan     0.0100   -0.0000
   540        0.0124             nan     0.0100   -0.0000
   542        0.0124             nan     0.0100   -0.0000

[1] "GBM variable coefficients"
                            var     rel.inf
bet                         bet 7.036650084
inner                     inner 6.539090590
comsize                 comsize 5.796037662
outer                     outer 4.787950927
V2                           V2 3.166915508
pagerank               pagerank 3.071623741
ratio2                   ratio2 2.950203573
graph13                 graph13 2.555389114
V1                           V1 2.369966175
graph12                 graph12 2.357194606
spin_vertex         spin_vertex 2.015945142
graph6                   graph6 1.783602708
bigcom419             bigcom419 1.714465457
bigcom390             bigcom390 1.503159053
cohesion               cohesion 1.439673382
graph3                   graph3 1.428217118
graph4                   graph4 1.357244306
fourth                   fourth 1.336304551
graph1                   graph1 1.312511323
ioratio                 ioratio 1.277179483
orbit18                 orbit18 1.266012318
adhesion               adhesion 1.244149341
graph23                 graph23 1.220545397
orbit28                 orbit28 1.174322175
orbit16                 orbit16 1.139811738
orbit21                 orbit21 1.131510064
membership_s4     membership_s4 1.119088447
bigcom297             bigcom297 1.112114292
fifth                     fifth 1.081661691
bigcom87               bigcom87 1.068685109
ratio5                   ratio5 1.044885460
graph19                 graph19 0.952459176
ratio6                   ratio6 0.946388643
orbit35                 orbit35 0.896851175
bigcom318             bigcom318 0.892727708
graph10                 graph10 0.848008906
walktrap_vertex walktrap_vertex 0.837832028
graph16                 graph16 0.826504854
orbit19                 orbit19 0.816564217
orbit27                 orbit27 0.810787733
bigcom33               bigcom33 0.805412554
knn                         knn 0.786048582
graph9                   graph9 0.773402812
graph5                   graph5 0.747362275
graph17                 graph17 0.741813775
hubscore               hubscore 0.722861433
graph0                   graph0 0.689307576
orbit17                 orbit17 0.671838636
ratio3                   ratio3 0.665832206
constraint           constraint 0.652324104
graph11                 graph11 0.622044041
upto_sixth           upto_sixth 0.612456896
graph14                 graph14 0.600607853
membership_s23   membership_s23 0.582730565
orbit57                 orbit57 0.580788677
coreness               coreness 0.574647323
bigcom43               bigcom43 0.515730017
orbit36                 orbit36 0.505701757
bigcom10               bigcom10 0.500447389
ratio4                   ratio4 0.480812422
orbit9                   orbit9 0.468277158
membership_s9     membership_s9 0.453490286
AP                           AP 0.451267242
orbit4                   orbit4 0.403491829
membership_s38   membership_s38 0.399025487
graph15                 graph15 0.394391823
graph20                 graph20 0.342755542
orbit20                 orbit20 0.336217224
upto_fifth           upto_fifth 0.318262370
sixth                     sixth 0.315324537
orbit45                 orbit45 0.308988195
orbit15                 orbit15 0.294806696
orbit5                   orbit5 0.294247326
orbit38                 orbit38 0.284063700
bigcom25               bigcom25 0.264791097
orbit62                 orbit62 0.257163717
close                     close 0.255822948
orbit39                 orbit39 0.246025607
graph21                 graph21 0.245422828
membership_s11   membership_s11 0.233311065
membership_s3     membership_s3 0.226164120
orbit1                   orbit1 0.210466361
orbit24                 orbit24 0.207793098
membership_s21   membership_s21 0.207539290
third                     third 0.187455077
ratio1                   ratio1 0.174157926
orbit52                 orbit52 0.170590221
second                   second 0.158152959
orbit25                 orbit25 0.156847725
membership_s8     membership_s8 0.152463894
orbit31                 orbit31 0.152115840
upto_third           upto_third 0.150837571
orbit56                 orbit56 0.144328509
evcent                   evcent 0.130836060
orbit2                   orbit2 0.127652916
membership_s26   membership_s26 0.114071542
graph18                 graph18 0.110315003
ecc                         ecc 0.110168715
membership_s31   membership_s31 0.109048291
membership_s16   membership_s16 0.089807719
orbit32                 orbit32 0.080335197
bigcom1                 bigcom1 0.075899390
orbit6                   orbit6 0.074576888
orbit49                 orbit49 0.071505981
bigcom2                 bigcom2 0.068533661
graph7                   graph7 0.063571923
orbit29                 orbit29 0.061852661
membership_s10   membership_s10 0.060091556
graph2                   graph2 0.059886617
membership_s32   membership_s32 0.057138294
orbit10                 orbit10 0.052401370
bigcom57               bigcom57 0.048324930
upto_fourth         upto_fourth 0.040420932
upto_second         upto_second 0.039914936
orbit66                 orbit66 0.039579244
graph24                 graph24 0.037728350
orbit40                 orbit40 0.034491015
membership_s20   membership_s20 0.033146836
membership_s37   membership_s37 0.028771192
selfinter             selfinter 0.027819574
orbit37                 orbit37 0.025825900
graph28                 graph28 0.025012998
membership_s33   membership_s33 0.024092840
membership_s12   membership_s12 0.020874329
trans                     trans 0.018685071
orbit26                 orbit26 0.017194757
orbit51                 orbit51 0.016931250
orbit12                 orbit12 0.015700400
orbit46                 orbit46 0.013789168
orbit23                 orbit23 0.012475692
orbit13                 orbit13 0.009178931
graph25                 graph25 0.008657393
graph8                   graph8 0.006338228
orbit59                 orbit59 0.003371501
orbit50                 orbit50 0.002928289
graph26                 graph26 0.002587332
graph22                 graph22 0.000000000
graph27                 graph27 0.000000000
graph29                 graph29 0.000000000
orbit0                   orbit0 0.000000000
orbit3                   orbit3 0.000000000
orbit7                   orbit7 0.000000000
orbit8                   orbit8 0.000000000
orbit11                 orbit11 0.000000000
orbit14                 orbit14 0.000000000
orbit22                 orbit22 0.000000000
orbit30                 orbit30 0.000000000
orbit33                 orbit33 0.000000000
orbit34                 orbit34 0.000000000
orbit41                 orbit41 0.000000000
orbit42                 orbit42 0.000000000
orbit43                 orbit43 0.000000000
orbit44                 orbit44 0.000000000
orbit47                 orbit47 0.000000000
orbit48                 orbit48 0.000000000
orbit53                 orbit53 0.000000000
orbit54                 orbit54 0.000000000
orbit55                 orbit55 0.000000000
orbit58                 orbit58 0.000000000
orbit60                 orbit60 0.000000000
orbit61                 orbit61 0.000000000
orbit63                 orbit63 0.000000000
orbit64                 orbit64 0.000000000
orbit65                 orbit65 0.000000000
orbit67                 orbit67 0.000000000
orbit68                 orbit68 0.000000000
orbit69                 orbit69 0.000000000
orbit70                 orbit70 0.000000000
orbit71                 orbit71 0.000000000
orbit72                 orbit72 0.000000000
eccrad                   eccrad 0.000000000
first                     first 0.000000000
bigcom3                 bigcom3 0.000000000
bigcom4                 bigcom4 0.000000000
bigcom5                 bigcom5 0.000000000
bigcom6                 bigcom6 0.000000000
bigcom8                 bigcom8 0.000000000
bigcom9                 bigcom9 0.000000000
bigcom11               bigcom11 0.000000000
bigcom12               bigcom12 0.000000000
bigcom13               bigcom13 0.000000000
bigcom14               bigcom14 0.000000000
bigcom15               bigcom15 0.000000000
bigcom16               bigcom16 0.000000000
bigcom17               bigcom17 0.000000000
bigcom18               bigcom18 0.000000000
bigcom21               bigcom21 0.000000000
bigcom22               bigcom22 0.000000000
bigcom23               bigcom23 0.000000000
bigcom24               bigcom24 0.000000000
bigcom26               bigcom26 0.000000000
bigcom27               bigcom27 0.000000000
bigcom29               bigcom29 0.000000000
bigcom31               bigcom31 0.000000000
bigcom34               bigcom34 0.000000000
bigcom35               bigcom35 0.000000000
bigcom36               bigcom36 0.000000000
bigcom39               bigcom39 0.000000000
bigcom40               bigcom40 0.000000000
bigcom46               bigcom46 0.000000000
bigcom48               bigcom48 0.000000000
bigcom49               bigcom49 0.000000000
bigcom50               bigcom50 0.000000000
bigcom52               bigcom52 0.000000000
bigcom54               bigcom54 0.000000000
bigcom56               bigcom56 0.000000000
bigcom58               bigcom58 0.000000000
bigcom62               bigcom62 0.000000000
bigcom63               bigcom63 0.000000000
bigcom64               bigcom64 0.000000000
bigcom65               bigcom65 0.000000000
bigcom66               bigcom66 0.000000000
bigcom68               bigcom68 0.000000000
bigcom69               bigcom69 0.000000000
bigcom70               bigcom70 0.000000000
bigcom71               bigcom71 0.000000000
bigcom72               bigcom72 0.000000000
bigcom77               bigcom77 0.000000000
bigcom79               bigcom79 0.000000000
bigcom80               bigcom80 0.000000000
bigcom82               bigcom82 0.000000000
bigcom83               bigcom83 0.000000000
bigcom86               bigcom86 0.000000000
bigcom88               bigcom88 0.000000000
bigcom90               bigcom90 0.000000000
bigcom92               bigcom92 0.000000000
bigcom94               bigcom94 0.000000000
bigcom96               bigcom96 0.000000000
bigcom98               bigcom98 0.000000000
bigcom99               bigcom99 0.000000000
bigcom100             bigcom100 0.000000000
bigcom102             bigcom102 0.000000000
bigcom103             bigcom103 0.000000000
bigcom104             bigcom104 0.000000000
bigcom107             bigcom107 0.000000000
bigcom108             bigcom108 0.000000000
bigcom109             bigcom109 0.000000000
bigcom110             bigcom110 0.000000000
bigcom125             bigcom125 0.000000000
bigcom133             bigcom133 0.000000000
bigcom141             bigcom141 0.000000000
bigcom142             bigcom142 0.000000000
bigcom143             bigcom143 0.000000000
bigcom145             bigcom145 0.000000000
bigcom158             bigcom158 0.000000000
bigcom162             bigcom162 0.000000000
bigcom177             bigcom177 0.000000000
bigcom194             bigcom194 0.000000000
bigcom208             bigcom208 0.000000000
bigcom220             bigcom220 0.000000000
bigcom227             bigcom227 0.000000000
bigcom229             bigcom229 0.000000000
bigcom247             bigcom247 0.000000000
bigcom252             bigcom252 0.000000000
bigcom255             bigcom255 0.000000000
bigcom258             bigcom258 0.000000000
bigcom266             bigcom266 0.000000000
bigcom269             bigcom269 0.000000000
bigcom273             bigcom273 0.000000000
bigcom274             bigcom274 0.000000000
bigcom276             bigcom276 0.000000000
bigcom284             bigcom284 0.000000000
bigcom290             bigcom290 0.000000000
bigcom292             bigcom292 0.000000000
bigcom294             bigcom294 0.000000000
bigcom295             bigcom295 0.000000000
bigcom296             bigcom296 0.000000000
bigcom302             bigcom302 0.000000000
bigcom303             bigcom303 0.000000000
bigcom307             bigcom307 0.000000000
bigcom311             bigcom311 0.000000000
bigcom313             bigcom313 0.000000000
bigcom326             bigcom326 0.000000000
bigcom332             bigcom332 0.000000000
bigcom340             bigcom340 0.000000000
bigcom341             bigcom341 0.000000000
bigcom345             bigcom345 0.000000000
bigcom347             bigcom347 0.000000000
bigcom360             bigcom360 0.000000000
bigcom365             bigcom365 0.000000000
bigcom366             bigcom366 0.000000000
bigcom370             bigcom370 0.000000000
bigcom387             bigcom387 0.000000000
bigcom398             bigcom398 0.000000000
bigcom408             bigcom408 0.000000000
bigcom417             bigcom417 0.000000000
bigcom424             bigcom424 0.000000000
bigcom441             bigcom441 0.000000000
bigcom445             bigcom445 0.000000000
bigcom468             bigcom468 0.000000000
membership_s1     membership_s1 0.000000000
membership_s5     membership_s5 0.000000000
membership_s6     membership_s6 0.000000000
membership_s7     membership_s7 0.000000000
membership_s13   membership_s13 0.000000000
membership_s14   membership_s14 0.000000000
membership_s17   membership_s17 0.000000000
membership_s18   membership_s18 0.000000000
membership_s19   membership_s19 0.000000000
membership_s22   membership_s22 0.000000000
membership_s24   membership_s24 0.000000000
membership_s25   membership_s25 0.000000000
membership_s27   membership_s27 0.000000000
membership_s28   membership_s28 0.000000000
membership_s30   membership_s30 0.000000000
membership_s34   membership_s34 0.000000000
membership_s35   membership_s35 0.000000000
membership_s36   membership_s36 0.000000000
[1] "Dataset: low_CT Model RF, run: 9 of 10 2015-06-08 11:46:59"
     |      Out-of-bag   |
Tree |      MSE  %Var(y) |
   1 |  0.01049   165.72 |
   2 | 0.009797   154.73 |
   3 |  0.01025   161.83 |
   4 | 0.009684   152.95 |
   5 | 0.008798   138.94 |
   6 | 0.008934   141.09 |
   7 | 0.008781   138.68 |
   8 | 0.008729   137.86 |
   9 | 0.008776   138.59 |
  10 | 0.008662   136.80 |
  11 |  0.00854   134.87 |
  12 | 0.008154   128.77 |
  13 | 0.008123   128.28 |
  14 | 0.008102   127.96 |
  15 | 0.007946   125.50 |
  16 | 0.007807   123.30 |
  17 | 0.007676   121.23 |
  18 | 0.007561   119.41 |
  19 | 0.007531   118.94 |
  20 | 0.007549   119.22 |
  21 | 0.007387   116.67 |
  22 | 0.007413   117.08 |
  23 | 0.007419   117.17 |
  24 | 0.007381   116.57 |
  25 | 0.007328   115.73 |
  26 | 0.007306   115.39 |
  27 | 0.007318   115.57 |
  28 | 0.007331   115.79 |
  29 | 0.007278   114.94 |
  30 | 0.007228   114.16 |
  31 | 0.007232   114.21 |
  32 | 0.007177   113.34 |
  33 | 0.007157   113.03 |
  34 | 0.007122   112.48 |
  35 | 0.007094   112.04 |
  36 |  0.00707   111.66 |
  37 | 0.007084   111.88 |
  38 | 0.007099   112.11 |
  39 | 0.007104   112.20 |
  40 | 0.007095   112.06 |
  41 | 0.007089   111.96 |
  42 | 0.007107   112.24 |
  43 | 0.007098   112.10 |
  44 | 0.007093   112.02 |
  45 | 0.007088   111.95 |
  46 | 0.007076   111.75 |
  47 | 0.007088   111.94 |
  48 | 0.007088   111.94 |
  49 | 0.007089   111.96 |
  50 | 0.007086   111.92 |
  51 |  0.00708   111.81 |
  52 | 0.007069   111.65 |
  53 |  0.00705   111.34 |
  54 | 0.007054   111.41 |
  55 | 0.007052   111.37 |
  56 | 0.007026   110.97 |
  57 | 0.007035   111.11 |
  58 | 0.007033   111.08 |
  59 | 0.007039   111.17 |
  60 | 0.007034   111.09 |
  61 | 0.007016   110.80 |
  62 | 0.007008   110.69 |
  63 | 0.007014   110.78 |
  64 | 0.006999   110.54 |
  65 | 0.007013   110.75 |
  66 | 0.007015   110.78 |
  67 | 0.007009   110.69 |
  68 | 0.007011   110.73 |
  69 | 0.007019   110.85 |
  70 | 0.007016   110.81 |
  71 | 0.007013   110.76 |
  72 | 0.007013   110.77 |
  73 | 0.007003   110.60 |
  74 | 0.007002   110.58 |
  75 | 0.006992   110.43 |
  76 | 0.006979   110.22 |
  77 | 0.006984   110.30 |
  78 | 0.006982   110.26 |
  79 | 0.006981   110.25 |
  80 | 0.006978   110.20 |
  81 |  0.00698   110.24 |
  82 | 0.006978   110.20 |
  83 | 0.006965   110.00 |
  84 | 0.006961   109.93 |
  85 | 0.006962   109.95 |
  86 | 0.006959   109.90 |
  87 | 0.006957   109.88 |
  88 | 0.006961   109.94 |
  89 | 0.006965   109.99 |
  90 | 0.006961   109.93 |
  91 | 0.006971   110.10 |
  92 | 0.006969   110.06 |
  93 |  0.00696   109.92 |
  94 |  0.00697   110.08 |
  95 | 0.006966   110.01 |
  96 | 0.006951   109.77 |
  97 | 0.006946   109.70 |
  98 | 0.006942   109.63 |
  99 |  0.00693   109.45 |
 100 | 0.006925   109.37 |
[1] "Random Forest variable coefficients"
                      %IncMSE IncNodePurity
graph5           1.537163e-04  9.017745e-02
graph6           7.595136e-04  2.594692e-01
graph7           2.613240e-05  9.473684e-03
graph8           3.030303e-05  6.466095e-04
graph9           6.159612e-03  2.845839e-01
graph10          4.841454e-03  3.619539e-01
graph11          1.505910e-03  2.337304e-01
graph12          1.160532e-03  4.007750e-01
graph13          5.419633e-03  2.468697e-01
graph14          8.461835e-04  1.916847e-01
graph15          4.842839e-04  1.513261e-01
graph16          5.246872e-03  4.386048e-01
graph17          5.118281e-04  1.862240e-01
graph18          7.463986e-05  3.053571e-02
graph19          1.501999e-03  3.099256e-01
graph20          7.620933e-05  6.323038e-02
graph21          4.341501e-05  5.227454e-02
graph22         -8.650519e-06  1.254540e-02
graph23          5.072871e-04  3.394053e-01
graph24          1.243467e-04  5.937088e-02
graph25          3.335310e-05  3.177847e-03
graph26          0.000000e+00  2.710505e-20
graph27          0.000000e+00  2.710505e-21
graph28          2.110574e-05  7.947422e-03
graph29          0.000000e+00  8.673617e-21
orbit0           2.629395e-04  7.693257e-02
orbit1           1.541636e-04  9.675455e-02
orbit2           4.884900e-06  1.742135e-01
orbit3           0.000000e+00  2.168404e-20
orbit4           3.815415e-03  3.363213e-01
orbit5           1.188942e-03  1.831065e-01
orbit6           1.217008e-03  1.995593e-01
orbit7           1.654795e-04  6.862549e-02
orbit8           5.319702e-05  7.482129e-02
orbit9           1.339644e-03  2.815767e-01
orbit10          1.688027e-04  1.975361e-02
orbit11          0.000000e+00  1.084202e-21
orbit12          3.030303e-05  1.822368e-02
orbit13          0.000000e+00  0.000000e+00
orbit14          0.000000e+00  0.000000e+00
orbit15          1.939490e-03  2.958914e-01
orbit16          1.867751e-03  2.832643e-01
orbit17          5.019319e-04  1.605440e-01
orbit18          3.634107e-03  3.513610e-01
orbit19          2.019343e-03  3.202166e-01
orbit20          3.987707e-03  2.236614e-01
orbit21          2.582988e-03  2.364193e-01
orbit22          1.506636e-03  2.265698e-01
orbit23          6.278551e-05  5.187508e-02
orbit24          2.256548e-03  1.848777e-01
orbit25          3.305989e-04  1.543890e-02
orbit26          6.216311e-04  7.359774e-02
orbit27          5.145699e-03  4.500001e-01
orbit28          4.968552e-03  4.648126e-01
orbit29          1.579977e-04  5.429356e-02
orbit30          4.323390e-06  4.557021e-05
orbit31          4.260893e-03  3.577429e-01
orbit32          6.868950e-05  8.661875e-02
orbit33         -1.772625e-07  7.416467e-03
orbit34          9.507421e-04  8.719661e-02
orbit35          2.634624e-03  3.541734e-01
orbit36          1.350377e-04  8.629259e-02
orbit37          2.160948e-04  1.068270e-01
orbit38          4.088736e-04  5.792204e-02
orbit39          1.652702e-03  1.795494e-01
orbit40          1.738375e-05  2.410539e-02
orbit41          0.000000e+00  1.544988e-20
orbit42          0.000000e+00  1.084202e-21
orbit43          1.722653e-05  9.333333e-03
orbit44          0.000000e+00  0.000000e+00
orbit45          2.277352e-03  2.673234e-01
orbit46          4.480242e-06  3.776204e-02
orbit47          1.087517e-04  1.070353e-02
orbit48          0.000000e+00  6.505213e-21
orbit49          1.730168e-04  5.718402e-02
orbit50          0.000000e+00  2.439455e-20
orbit51          2.112696e-05  5.373238e-02
orbit52          4.799024e-04  4.283215e-02
orbit53          0.000000e+00  1.626303e-21
orbit54          6.820067e-05  3.039216e-02
orbit55          0.000000e+00  0.000000e+00
orbit56          1.195401e-03  3.905816e-01
orbit57          1.384388e-04  9.754896e-02
orbit58          0.000000e+00  0.000000e+00
orbit59          6.124416e-05  2.194671e-02
orbit60          0.000000e+00  4.336809e-21
orbit61          0.000000e+00  0.000000e+00
orbit62         -6.644691e-06  5.407956e-02
orbit63          0.000000e+00  3.469447e-20
orbit64          0.000000e+00  1.680513e-20
orbit65          0.000000e+00  0.000000e+00
orbit66          1.824155e-04  6.692708e-03
orbit67          0.000000e+00  2.710505e-22
orbit68          0.000000e+00  0.000000e+00
orbit69          0.000000e+00  0.000000e+00
orbit70          0.000000e+00  0.000000e+00
orbit71          0.000000e+00  0.000000e+00
orbit72          0.000000e+00  0.000000e+00
AP               3.374275e-05  9.918073e-02
bet              9.881695e-04  1.485530e+00
ecc              6.663537e-06  3.291667e-02
eccrad           1.587397e-05  4.874023e-02
close            2.693537e-03  2.247520e-01
constraint       4.607055e-05  1.170115e-01
coreness        -3.668378e-05  1.717702e-01
knn              2.677973e-03  2.877532e-01
hubscore         5.266543e-03  3.824467e-01
pagerank         8.465188e-04  7.580835e-01
trans            3.467723e-05  2.101293e-02
first            2.923259e-04  8.024528e-02
second           2.352234e-04  1.924706e-01
third            2.879187e-03  2.879930e-01
fourth           1.421795e-03  6.268625e-01
fifth            4.934452e-04  2.889667e-01
sixth            6.662510e-04  2.581388e-01
selfinter        1.708181e-05  1.110149e-01
V1               7.322401e-04  4.275616e-01
V2               2.283767e-03  8.822287e-01
evcent           3.929460e-03  3.516973e-01
upto_second      5.248210e-04  1.536054e-01
upto_third       1.980464e-03  3.898921e-01
upto_fourth      2.131295e-03  2.474368e-01
upto_fifth       3.529525e-03  2.371399e-01
upto_sixth       2.800652e-03  1.902691e-01
ratio1           8.659709e-04  2.486935e-01
ratio2           1.152671e-03  5.996084e-01
ratio3           1.328570e-03  3.664217e-01
ratio4           1.373884e-03  3.885899e-01
ratio5           1.491311e-03  5.952174e-01
ratio6           1.755985e-03  2.725562e-01
walktrap_vertex  1.101759e-04  1.555570e-01
bigcom1          7.102334e-05  4.827999e-02
bigcom2         -2.100618e-06  1.844698e-02
bigcom3          0.000000e+00  1.084202e-21
bigcom4          8.594860e-06  6.379239e-02
bigcom5          0.000000e+00  0.000000e+00
bigcom6          0.000000e+00  0.000000e+00
bigcom8          0.000000e+00  0.000000e+00
bigcom9          0.000000e+00  0.000000e+00
bigcom10         2.435510e-04  1.472282e-01
bigcom11         0.000000e+00  0.000000e+00
bigcom12         0.000000e+00  0.000000e+00
bigcom13         0.000000e+00  0.000000e+00
bigcom14         0.000000e+00  0.000000e+00
bigcom15         0.000000e+00  0.000000e+00
bigcom16         0.000000e+00  0.000000e+00
bigcom17         0.000000e+00  0.000000e+00
bigcom18         0.000000e+00  0.000000e+00
bigcom21         0.000000e+00  0.000000e+00
bigcom22         0.000000e+00  0.000000e+00
bigcom23         0.000000e+00  8.673617e-21
bigcom24         0.000000e+00  0.000000e+00
bigcom25         7.672338e-05  2.568550e-01
bigcom26         0.000000e+00  0.000000e+00
bigcom27         0.000000e+00  0.000000e+00
bigcom29         0.000000e+00  0.000000e+00
bigcom31         0.000000e+00  0.000000e+00
bigcom33         8.758225e-04  2.277585e-01
bigcom34         0.000000e+00  2.759420e-02
bigcom35         0.000000e+00  0.000000e+00
bigcom36         0.000000e+00  0.000000e+00
bigcom39         0.000000e+00  0.000000e+00
bigcom40         0.000000e+00  0.000000e+00
bigcom43         2.786205e-04  1.216849e-01
bigcom46         0.000000e+00  0.000000e+00
bigcom48         0.000000e+00  2.710505e-22
bigcom49         0.000000e+00  0.000000e+00
bigcom50         0.000000e+00  0.000000e+00
bigcom52         0.000000e+00  0.000000e+00
bigcom54         0.000000e+00  0.000000e+00
bigcom56         0.000000e+00  0.000000e+00
bigcom57         3.042845e-06  5.770701e-02
bigcom58         0.000000e+00  0.000000e+00
bigcom62         0.000000e+00  0.000000e+00
bigcom63         0.000000e+00  0.000000e+00
bigcom64         0.000000e+00  0.000000e+00
bigcom65         0.000000e+00  0.000000e+00
bigcom66         0.000000e+00  0.000000e+00
bigcom68         0.000000e+00  0.000000e+00
bigcom69         0.000000e+00  0.000000e+00
bigcom70         0.000000e+00  0.000000e+00
bigcom71         0.000000e+00  0.000000e+00
bigcom72         0.000000e+00  0.000000e+00
bigcom77         0.000000e+00  0.000000e+00
bigcom79         0.000000e+00  0.000000e+00
bigcom80         0.000000e+00  0.000000e+00
bigcom82         0.000000e+00  0.000000e+00
bigcom83         0.000000e+00  0.000000e+00
bigcom86         0.000000e+00  0.000000e+00
bigcom87         1.359673e-05  5.976425e-01
bigcom88         0.000000e+00  0.000000e+00
bigcom90         0.000000e+00  0.000000e+00
bigcom92         0.000000e+00  0.000000e+00
bigcom94         0.000000e+00  0.000000e+00
bigcom96         0.000000e+00  0.000000e+00
bigcom98         0.000000e+00  0.000000e+00
bigcom99         0.000000e+00  0.000000e+00
bigcom100        0.000000e+00  0.000000e+00
bigcom102        0.000000e+00  0.000000e+00
bigcom103        0.000000e+00  0.000000e+00
bigcom104        0.000000e+00  0.000000e+00
bigcom107        0.000000e+00  0.000000e+00
bigcom108        0.000000e+00  0.000000e+00
bigcom109        0.000000e+00  0.000000e+00
bigcom110        0.000000e+00  0.000000e+00
bigcom125        0.000000e+00  0.000000e+00
bigcom133        0.000000e+00  0.000000e+00
bigcom141        0.000000e+00  0.000000e+00
bigcom142        0.000000e+00  0.000000e+00
bigcom143        0.000000e+00  0.000000e+00
bigcom145        0.000000e+00  0.000000e+00
bigcom158        0.000000e+00  0.000000e+00
bigcom162        0.000000e+00  0.000000e+00
bigcom177        0.000000e+00  0.000000e+00
bigcom194        0.000000e+00  0.000000e+00
bigcom208        0.000000e+00  0.000000e+00
bigcom220        0.000000e+00  0.000000e+00
bigcom227        0.000000e+00  0.000000e+00
bigcom229        0.000000e+00  0.000000e+00
bigcom247        0.000000e+00  0.000000e+00
bigcom252        0.000000e+00  0.000000e+00
bigcom255        0.000000e+00  0.000000e+00
bigcom258        0.000000e+00  0.000000e+00
bigcom266        0.000000e+00  0.000000e+00
bigcom269        0.000000e+00  0.000000e+00
bigcom273        0.000000e+00  0.000000e+00
bigcom274        0.000000e+00  0.000000e+00
bigcom276        0.000000e+00  0.000000e+00
bigcom284        0.000000e+00  0.000000e+00
bigcom290        0.000000e+00  0.000000e+00
bigcom292        0.000000e+00  0.000000e+00
bigcom294        0.000000e+00  0.000000e+00
bigcom295        0.000000e+00  0.000000e+00
bigcom296        0.000000e+00  0.000000e+00
bigcom297        1.540655e-06  3.101956e-01
bigcom302        0.000000e+00  0.000000e+00
bigcom303        0.000000e+00  0.000000e+00
bigcom307        0.000000e+00  0.000000e+00
bigcom311        0.000000e+00  0.000000e+00
bigcom313        0.000000e+00  0.000000e+00
bigcom318       -1.908924e-05  6.238049e-02
bigcom326        0.000000e+00  0.000000e+00
bigcom332        0.000000e+00  0.000000e+00
bigcom340        0.000000e+00  0.000000e+00
bigcom341        0.000000e+00  0.000000e+00
bigcom345        0.000000e+00  0.000000e+00
bigcom347        0.000000e+00  0.000000e+00
bigcom360        0.000000e+00  0.000000e+00
bigcom365        0.000000e+00  0.000000e+00
bigcom366        0.000000e+00  0.000000e+00
bigcom370        0.000000e+00  0.000000e+00
bigcom387        0.000000e+00  0.000000e+00
bigcom390       -3.592277e-05  4.625910e-01
bigcom398        0.000000e+00  1.084202e-21
bigcom408        0.000000e+00  0.000000e+00
bigcom417        0.000000e+00  0.000000e+00
bigcom419        6.672826e-06  3.061024e-01
bigcom424        0.000000e+00  0.000000e+00
bigcom441        0.000000e+00  0.000000e+00
bigcom445        0.000000e+00  0.000000e+00
bigcom468        0.000000e+00  0.000000e+00
spin_vertex     -3.933551e-06  3.017533e-01
membership_s1    0.000000e+00  0.000000e+00
membership_s3    1.375563e-05  5.885380e-02
membership_s4    2.211787e-04  3.007266e-01
membership_s5    0.000000e+00  0.000000e+00
membership_s6    0.000000e+00  0.000000e+00
membership_s7    0.000000e+00  0.000000e+00
membership_s8    9.066260e-06  8.824192e-02
membership_s9   -3.825158e-05  1.206559e-01
membership_s10   1.297578e-05  3.563320e-02
membership_s11  -1.391052e-05  6.157097e-02
membership_s12   2.174482e-05  5.686880e-02
membership_s13   0.000000e+00  0.000000e+00
membership_s14   0.000000e+00  0.000000e+00
membership_s16  -3.756548e-05  8.159857e-02
membership_s17   0.000000e+00  0.000000e+00
membership_s18   0.000000e+00  0.000000e+00
membership_s19   0.000000e+00  0.000000e+00
membership_s20   1.045589e-04  2.425948e-02
membership_s21  -6.512864e-05  4.332521e-02
membership_s22   0.000000e+00  0.000000e+00
membership_s23   8.371016e-05  1.224514e-01
membership_s24   0.000000e+00  0.000000e+00
membership_s25   0.000000e+00  0.000000e+00
membership_s26   2.996063e-05  8.774110e-02
membership_s27   0.000000e+00  0.000000e+00
membership_s28   0.000000e+00  6.938894e-20
membership_s30   0.000000e+00  0.000000e+00
membership_s31   2.176010e-05  3.206347e-02
membership_s32   9.663612e-06  2.663266e-02
membership_s33   1.294595e-05  8.462307e-02
membership_s34   0.000000e+00  0.000000e+00
membership_s35   0.000000e+00  0.000000e+00
membership_s36   0.000000e+00  0.000000e+00
membership_s37  -4.744253e-06  2.201513e-02
membership_s38   2.168387e-04  1.949716e-01
adhesion         2.261351e-03  4.773038e-01
cohesion         3.228615e-03  8.316104e-01
inner            1.344959e-03  1.184032e+00
outer            7.568330e-03  1.306517e+00
ioratio          1.325791e-03  6.959748e-01
comsize          6.602378e-03  1.363023e+00
[1] "Dataset: low_CT Model GLM, run: 9 of 10 2015-06-08 11:48:02"
[1] "glmnet variable coefficients"
                     [,1]          [,2]
(Intercept)     -5.049375 -2.307449e+01
graph0           0.000000  9.032795e-03
graph1           0.000000 -1.462610e-03
graph2           0.000000  0.000000e+00
graph3           0.000000  0.000000e+00
graph4           0.000000 -9.957999e-07
graph5           0.000000 -5.991819e-03
graph6           0.000000  5.682312e-03
graph7           0.000000  1.449838e-03
graph8           0.000000  0.000000e+00
graph9           0.000000 -2.690861e-07
graph10          0.000000 -1.951967e-07
graph11          0.000000  1.018935e-07
graph12          0.000000 -1.412625e-05
graph13          0.000000 -2.794893e-04
graph14          0.000000 -1.359701e-05
graph15          0.000000  3.339756e-03
graph16          0.000000  1.637357e-06
graph17          0.000000 -2.780395e-05
graph18          0.000000 -8.597357e-03
graph19          0.000000  0.000000e+00
graph20          0.000000  4.185497e-04
graph21          0.000000 -2.356764e-04
graph22          0.000000 -9.733688e-06
graph23          0.000000 -1.425473e-03
graph24          0.000000 -4.594636e-03
graph25          0.000000  1.184409e-03
graph26          0.000000  0.000000e+00
graph27          0.000000 -4.932812e-03
graph28          0.000000  0.000000e+00
graph29          0.000000 -3.606674e+00
orbit0           0.000000  6.189146e-03
orbit1           0.000000 -1.496477e-03
orbit2           0.000000  4.919938e-03
orbit3           0.000000  0.000000e+00
orbit4           0.000000 -4.335748e-05
orbit5           0.000000  1.241405e-03
orbit6           0.000000 -3.309484e-06
orbit7           0.000000 -2.808506e-03
orbit8           0.000000 -6.593795e-03
orbit9           0.000000  4.620706e-03
orbit10          0.000000  2.236286e-02
orbit11          0.000000  3.907216e-01
orbit12          0.000000  1.962644e-03
orbit13          0.000000 -7.650263e-01
orbit14          0.000000  0.000000e+00
orbit15          0.000000 -8.220359e-07
orbit16          0.000000  4.868864e-05
orbit17          0.000000 -6.307638e-06
orbit18          0.000000 -3.167956e-06
orbit19          0.000000 -2.281076e-07
orbit20          0.000000  1.084192e-05
orbit21          0.000000 -4.239047e-04
orbit22          0.000000  1.032315e-07
orbit23          0.000000  2.582415e-02
orbit24          0.000000 -6.585919e-06
orbit25          0.000000 -1.128196e-04
orbit26          0.000000  3.652329e-04
orbit27          0.000000 -6.160119e-04
orbit28          0.000000 -1.172333e-03
orbit29          0.000000 -1.427248e-04
orbit30          0.000000 -3.259030e-03
orbit31          0.000000 -2.017507e-05
orbit32          0.000000  1.018450e-06
orbit33          0.000000 -1.171698e+00
orbit34          0.000000  3.392119e-03
orbit35          0.000000 -2.635904e-05
orbit36          0.000000 -2.145131e-04
orbit37          0.000000  7.098574e-05
orbit38          0.000000 -8.392873e-03
orbit39          0.000000 -2.323499e-04
orbit40          0.000000  1.419611e-06
orbit41          0.000000 -6.986132e-03
orbit42          0.000000 -2.939201e-01
orbit43          0.000000 -8.508266e-03
orbit44          0.000000 -2.971978e+00
orbit45          0.000000  6.355939e-04
orbit46          0.000000 -1.615719e-04
orbit47          0.000000 -8.133776e-03
orbit48          0.000000 -5.551760e-03
orbit49          0.000000  4.352519e-04
orbit50          0.000000 -1.259644e-01
orbit51          0.000000 -2.491031e-03
orbit52          0.000000  9.643180e-03
orbit53          0.000000 -8.050529e-02
orbit54          0.000000 -9.475154e-06
orbit55          0.000000  0.000000e+00
orbit56          0.000000 -2.230093e-03
orbit57          0.000000  2.453225e-02
orbit58          0.000000 -5.175141e+00
orbit59          0.000000 -5.228359e-03
orbit60          0.000000  0.000000e+00
orbit61          0.000000  0.000000e+00
orbit62          0.000000  8.219072e-03
orbit63          0.000000 -2.578663e-03
orbit64          0.000000 -6.273326e-02
orbit65          0.000000 -7.715614e-05
orbit66          0.000000  1.709360e-02
orbit67          0.000000  0.000000e+00
orbit68          0.000000 -4.995512e-03
orbit69          0.000000  0.000000e+00
orbit70          0.000000  0.000000e+00
orbit71          0.000000 -3.941341e-01
orbit72          0.000000 -3.674853e+00
AP               0.000000 -5.524538e-01
bet              0.000000  6.780584e-05
ecc              0.000000 -1.450541e-01
eccrad           0.000000 -1.005542e+00
close            0.000000  5.081004e-01
constraint       0.000000  5.618874e-01
coreness         0.000000 -6.575011e-02
knn              0.000000 -1.060506e-02
hubscore         0.000000  6.111243e+01
pagerank         0.000000 -3.290947e+00
trans            0.000000 -2.894385e+00
first            0.000000  4.030608e-03
second           0.000000 -3.377465e-03
third            0.000000  5.328368e-04
fourth           0.000000 -1.330312e-04
fifth            0.000000  3.189125e-07
sixth            0.000000  2.153645e-05
selfinter        0.000000  5.603315e-02
V1               0.000000  1.378742e+01
V2               0.000000 -5.040123e+00
evcent           0.000000  7.282593e+01
upto_second      0.000000 -3.100450e-03
upto_third       0.000000  3.379176e-04
upto_fourth      0.000000  0.000000e+00
upto_fifth       0.000000  0.000000e+00
upto_sixth       0.000000  5.209456e-04
ratio1           0.000000 -1.120248e-02
ratio2           0.000000 -4.838534e-02
ratio3           0.000000 -1.162619e-01
ratio4           0.000000  2.555006e-02
ratio5           0.000000 -1.653380e-01
ratio6           0.000000 -2.895234e-05
walktrap_vertex  0.000000  3.416593e-01
bigcom1          0.000000 -5.922452e-01
bigcom2          0.000000 -9.246203e-01
bigcom3          0.000000 -2.852843e+00
bigcom4          0.000000 -1.399152e+00
bigcom5          0.000000 -1.692554e+00
bigcom6          0.000000 -2.645424e+00
bigcom8          0.000000 -1.388387e+00
bigcom9          0.000000 -6.937318e-01
bigcom10         0.000000  1.353465e+00
bigcom11         0.000000 -2.366453e+00
bigcom12         0.000000 -4.616789e-01
bigcom13         0.000000 -2.277519e+00
bigcom14         0.000000 -1.941529e+00
bigcom15         0.000000 -1.828609e+00
bigcom16         0.000000 -2.188128e+00
bigcom17         0.000000 -2.485400e+00
bigcom18         0.000000 -2.897763e+00
bigcom21         0.000000 -1.686365e+00
bigcom22         0.000000 -2.667861e+00
bigcom23         0.000000 -2.793612e+00
bigcom24         0.000000 -3.238017e+00
bigcom25         0.000000  7.824276e-01
bigcom26         0.000000 -2.080107e+00
bigcom27         0.000000 -1.983819e+00
bigcom29         0.000000 -2.517206e+00
bigcom31         0.000000 -2.076020e+00
bigcom33         0.000000  4.980556e-01
bigcom34         0.000000 -1.344600e+00
bigcom35         0.000000 -1.852858e+00
bigcom36         0.000000 -1.981604e-01
bigcom39         0.000000 -2.210616e+00
bigcom40         0.000000 -1.680283e+00
bigcom43         0.000000  1.246261e+00
bigcom46         0.000000 -1.746739e+00
bigcom48         0.000000 -2.188074e+00
bigcom49         0.000000 -2.890031e-02
bigcom50         0.000000  0.000000e+00
bigcom52         0.000000 -7.969561e-01
bigcom54         0.000000 -1.536730e+00
bigcom56         0.000000 -1.747346e+00
bigcom57         0.000000  3.306649e-02
bigcom58         0.000000 -2.315977e+00
bigcom62         0.000000 -1.699047e+00
bigcom63         0.000000 -9.629894e-01
bigcom64         0.000000 -9.487519e-01
bigcom65         0.000000 -2.090807e+00
bigcom66         0.000000  0.000000e+00
bigcom68         0.000000 -2.601722e+00
bigcom69         0.000000 -2.148981e+00
bigcom70         0.000000 -1.794378e+00
bigcom71         0.000000  0.000000e+00
bigcom72         0.000000 -1.194083e+00
bigcom77         0.000000 -1.345473e+00
bigcom79         0.000000 -1.675388e+00
bigcom80         0.000000 -1.022487e+00
bigcom82         0.000000 -1.692593e+00
bigcom83         0.000000 -1.721038e-01
bigcom86         0.000000 -5.870409e-01
bigcom87         0.000000  4.913924e+00
bigcom88         0.000000 -1.199559e+00
bigcom90         0.000000 -2.786840e+00
bigcom92         0.000000  0.000000e+00
bigcom94         0.000000 -3.156106e+00
bigcom96         0.000000 -1.843287e+00
bigcom98         0.000000 -1.665486e+00
bigcom99         0.000000 -1.417550e+00
bigcom100        0.000000 -1.120631e+00
bigcom102        0.000000 -1.009483e+00
bigcom103        0.000000 -4.110807e-01
bigcom104        0.000000 -1.360195e+00
bigcom107        0.000000 -3.536173e-01
bigcom108        0.000000 -3.179956e-02
bigcom109        0.000000 -2.308852e+00
bigcom110        0.000000 -2.597369e+00
bigcom125        0.000000 -1.193582e+00
bigcom133        0.000000 -1.613672e+00
bigcom141        0.000000 -2.677668e-02
bigcom142        0.000000 -2.533966e+00
bigcom143        0.000000 -2.511098e+00
bigcom145        0.000000 -1.490131e+00
bigcom158        0.000000 -4.115005e-01
bigcom162        0.000000 -1.927564e+00
bigcom177        0.000000 -2.983469e+00
bigcom194        0.000000 -3.423772e-01
bigcom208        0.000000 -2.072395e+00
bigcom220        0.000000 -1.322722e+00
bigcom227        0.000000 -1.646002e-01
bigcom229        0.000000 -1.490568e+00
bigcom247        0.000000 -1.116994e+00
bigcom252        0.000000 -1.310405e+00
bigcom255        0.000000 -1.874491e+00
bigcom258        0.000000 -1.040817e+00
bigcom266        0.000000 -1.829751e+00
bigcom269        0.000000 -1.232187e+00
bigcom273        0.000000 -2.281615e+00
bigcom274        0.000000 -2.294023e+00
bigcom276        0.000000 -1.601287e+00
bigcom284        0.000000 -1.653605e+00
bigcom290        0.000000 -2.619708e+00
bigcom292        0.000000 -1.550332e+00
bigcom294        0.000000 -1.718338e+00
bigcom295        0.000000 -1.786326e+00
bigcom296        0.000000  0.000000e+00
bigcom297        0.000000  2.557870e+00
bigcom302        0.000000 -1.922202e+00
bigcom303        0.000000 -1.956756e+00
bigcom307        0.000000 -1.453329e+00
bigcom311        0.000000 -2.144136e+00
bigcom313        0.000000 -2.128256e+00
bigcom318        0.000000  1.270915e+00
bigcom326        0.000000 -1.380338e+00
bigcom332        0.000000 -1.366800e+00
bigcom340        0.000000  0.000000e+00
bigcom341        0.000000 -4.177534e-01
bigcom345        0.000000 -1.768880e+00
bigcom347        0.000000  0.000000e+00
bigcom360        0.000000 -1.412088e+00
bigcom365        0.000000 -1.595318e+00
bigcom366        0.000000 -1.608305e+00
bigcom370        0.000000 -6.697945e-01
bigcom387        0.000000 -1.238650e+00
bigcom390        0.000000  1.370848e+00
[truncated: 113,525 more chars]
