# Supplementary material for: Distinctive Behaviors of Druggable Proteins in Cellular Networks
Source: PLoS Comput Biol. 2015 Dec 23;11(12):e1004597. doi: 10.1371/journal.pcbi.1004597 (PMC4689399; doi:10.1371/journal.pcbi.1004597)
Supplement: S1 File — (ZIP) [file pcbi.1004597.s004.zip › S1_File/y2h_binary.ppi.csv.Target_results_low_targets.txt]

[[1]]
[1] "low_targets"

[1] "Dataset: low_targets Model GBM, run: 1 of 10 2015-06-08 09:34:57"
Iter   TrainDeviance   ValidDeviance   StepSize   Improve
     1        0.1734             nan     0.0100   -0.0001
     2        0.1713             nan     0.0100    0.0002
     3        0.1697             nan     0.0100    0.0001
     4        0.1683             nan     0.0100    0.0000
     5        0.1664             nan     0.0100   -0.0001
     6        0.1657             nan     0.0100   -0.0000
     7        0.1635             nan     0.0100    0.0001
     8        0.1620             nan     0.0100   -0.0001
     9        0.1609             nan     0.0100    0.0000
    10        0.1602             nan     0.0100   -0.0000
    20        0.1510             nan     0.0100   -0.0000
    40        0.1373             nan     0.0100    0.0000
    60        0.1279             nan     0.0100   -0.0000
    80        0.1201             nan     0.0100   -0.0000
   100        0.1140             nan     0.0100   -0.0000
   120        0.1080             nan     0.0100   -0.0000
   140        0.1026             nan     0.0100   -0.0000
   160        0.0979             nan     0.0100   -0.0000
   170        0.0963             nan     0.0100   -0.0000

[1] "GBM variable coefficients"
                            var     rel.inf
bet                         bet 5.381188927
inner                     inner 4.845696859
ratio2                   ratio2 3.981166937
bigcom33               bigcom33 3.652514841
comsize                 comsize 3.605308494
pagerank               pagerank 3.299125332
V1                           V1 2.767635237
V2                           V2 2.705152717
graph13                 graph13 2.636191069
outer                     outer 2.588934739
graph16                 graph16 2.083974072
knn                         knn 1.981977989
graph3                   graph3 1.781254197
graph19                 graph19 1.775104621
ratio5                   ratio5 1.660944617
orbit35                 orbit35 1.375790663
graph11                 graph11 1.326981841
fourth                   fourth 1.258397919
ratio6                   ratio6 1.236105659
bigcom18               bigcom18 1.230566780
adhesion               adhesion 1.212139991
orbit19                 orbit19 1.166334071
graph1                   graph1 1.146804733
cohesion               cohesion 1.084325023
graph10                 graph10 1.077377509
graph4                   graph4 1.066155249
orbit18                 orbit18 1.062504101
ratio1                   ratio1 1.060077816
hubscore               hubscore 1.056422418
graph6                   graph6 1.051190880
spin_vertex         spin_vertex 0.999967006
orbit27                 orbit27 0.950098992
walktrap_vertex walktrap_vertex 0.947306893
graph9                   graph9 0.943756162
orbit30                 orbit30 0.887281498
orbit49                 orbit49 0.880348516
graph14                 graph14 0.823310051
coreness               coreness 0.818704044
ratio3                   ratio3 0.810204107
orbit20                 orbit20 0.796193666
sixth                     sixth 0.788053471
orbit28                 orbit28 0.745005486
graph23                 graph23 0.694168271
orbit17                 orbit17 0.686989878
graph12                 graph12 0.671479368
orbit45                 orbit45 0.644086144
orbit11                 orbit11 0.636860072
fifth                     fifth 0.617940699
bigcom345             bigcom345 0.599273695
orbit16                 orbit16 0.575710196
upto_fourth         upto_fourth 0.570697875
orbit36                 orbit36 0.567942094
membership_s4     membership_s4 0.560114210
ioratio                 ioratio 0.559753662
orbit57                 orbit57 0.558229839
membership_s16   membership_s16 0.555394748
orbit21                 orbit21 0.550422953
upto_sixth           upto_sixth 0.545933055
orbit37                 orbit37 0.534787783
bigcom68               bigcom68 0.532825358
constraint           constraint 0.530533209
bigcom419             bigcom419 0.500279576
graph20                 graph20 0.475541095
membership_s10   membership_s10 0.471715552
orbit5                   orbit5 0.468755100
orbit44                 orbit44 0.463136000
orbit31                 orbit31 0.446299171
orbit39                 orbit39 0.441716738
orbit38                 orbit38 0.426565520
orbit24                 orbit24 0.419471657
bigcom390             bigcom390 0.418590006
bigcom255             bigcom255 0.416482219
membership_s12   membership_s12 0.410254837
bigcom82               bigcom82 0.396282679
bigcom276             bigcom276 0.375367837
graph5                   graph5 0.366730234
bigcom9                 bigcom9 0.363643027
ratio4                   ratio4 0.362819094
graph17                 graph17 0.350010478
graph15                 graph15 0.346473761
close                     close 0.333264142
bigcom297             bigcom297 0.312284081
graph18                 graph18 0.308133544
orbit26                 orbit26 0.307466931
graph2                   graph2 0.283497785
third                     third 0.278573459
graph21                 graph21 0.277649411
orbit32                 orbit32 0.277414637
bigcom2                 bigcom2 0.273637284
evcent                   evcent 0.264720388
orbit29                 orbit29 0.262577997
orbit15                 orbit15 0.250950730
orbit22                 orbit22 0.245398959
ecc                         ecc 0.241757937
orbit56                 orbit56 0.241091770
orbit9                   orbit9 0.234755165
bigcom87               bigcom87 0.222784889
membership_s37   membership_s37 0.210843011
upto_third           upto_third 0.202619258
trans                     trans 0.191765212
membership_s3     membership_s3 0.170533784
second                   second 0.166733340
orbit52                 orbit52 0.166332542
orbit4                   orbit4 0.154620948
membership_s23   membership_s23 0.145852026
orbit50                 orbit50 0.142799511
graph0                   graph0 0.139565785
orbit25                 orbit25 0.139022156
bigcom10               bigcom10 0.134372349
membership_s31   membership_s31 0.116855222
orbit2                   orbit2 0.115674416
orbit1                   orbit1 0.104770107
bigcom43               bigcom43 0.104330012
bigcom65               bigcom65 0.103473484
membership_s38   membership_s38 0.097872630
orbit51                 orbit51 0.094510732
orbit6                   orbit6 0.084834789
orbit53                 orbit53 0.083785327
membership_s26   membership_s26 0.081040937
orbit62                 orbit62 0.075630224
orbit64                 orbit64 0.074778071
graph7                   graph7 0.065487704
bigcom4                 bigcom4 0.061816163
membership_s32   membership_s32 0.049734435
upto_fifth           upto_fifth 0.047738369
upto_second         upto_second 0.042732835
graph25                 graph25 0.039654351
orbit48                 orbit48 0.038632755
AP                           AP 0.031380632
membership_s33   membership_s33 0.030871661
bigcom318             bigcom318 0.027835311
orbit7                   orbit7 0.026444987
membership_s9     membership_s9 0.025747430
graph28                 graph28 0.025146425
orbit66                 orbit66 0.023141820
orbit40                 orbit40 0.023084511
membership_s8     membership_s8 0.017979210
orbit10                 orbit10 0.012511550
bigcom12               bigcom12 0.011388834
bigcom25               bigcom25 0.011095691
orbit42                 orbit42 0.008147461
graph8                   graph8 0.000000000
graph22                 graph22 0.000000000
graph24                 graph24 0.000000000
graph26                 graph26 0.000000000
graph27                 graph27 0.000000000
graph29                 graph29 0.000000000
orbit0                   orbit0 0.000000000
orbit3                   orbit3 0.000000000
orbit8                   orbit8 0.000000000
orbit12                 orbit12 0.000000000
orbit13                 orbit13 0.000000000
orbit14                 orbit14 0.000000000
orbit23                 orbit23 0.000000000
orbit33                 orbit33 0.000000000
orbit34                 orbit34 0.000000000
orbit41                 orbit41 0.000000000
orbit43                 orbit43 0.000000000
orbit46                 orbit46 0.000000000
orbit47                 orbit47 0.000000000
orbit54                 orbit54 0.000000000
orbit55                 orbit55 0.000000000
orbit58                 orbit58 0.000000000
orbit59                 orbit59 0.000000000
orbit60                 orbit60 0.000000000
orbit61                 orbit61 0.000000000
orbit63                 orbit63 0.000000000
orbit65                 orbit65 0.000000000
orbit67                 orbit67 0.000000000
orbit68                 orbit68 0.000000000
orbit69                 orbit69 0.000000000
orbit70                 orbit70 0.000000000
orbit71                 orbit71 0.000000000
orbit72                 orbit72 0.000000000
eccrad                   eccrad 0.000000000
first                     first 0.000000000
selfinter             selfinter 0.000000000
bigcom1                 bigcom1 0.000000000
bigcom3                 bigcom3 0.000000000
bigcom5                 bigcom5 0.000000000
bigcom6                 bigcom6 0.000000000
bigcom8                 bigcom8 0.000000000
bigcom11               bigcom11 0.000000000
bigcom13               bigcom13 0.000000000
bigcom14               bigcom14 0.000000000
bigcom15               bigcom15 0.000000000
bigcom16               bigcom16 0.000000000
bigcom17               bigcom17 0.000000000
bigcom21               bigcom21 0.000000000
bigcom22               bigcom22 0.000000000
bigcom23               bigcom23 0.000000000
bigcom24               bigcom24 0.000000000
bigcom26               bigcom26 0.000000000
bigcom27               bigcom27 0.000000000
bigcom29               bigcom29 0.000000000
bigcom31               bigcom31 0.000000000
bigcom34               bigcom34 0.000000000
bigcom35               bigcom35 0.000000000
bigcom36               bigcom36 0.000000000
bigcom39               bigcom39 0.000000000
bigcom40               bigcom40 0.000000000
bigcom46               bigcom46 0.000000000
bigcom48               bigcom48 0.000000000
bigcom49               bigcom49 0.000000000
bigcom50               bigcom50 0.000000000
bigcom52               bigcom52 0.000000000
bigcom54               bigcom54 0.000000000
bigcom56               bigcom56 0.000000000
bigcom57               bigcom57 0.000000000
bigcom58               bigcom58 0.000000000
bigcom62               bigcom62 0.000000000
bigcom63               bigcom63 0.000000000
bigcom64               bigcom64 0.000000000
bigcom66               bigcom66 0.000000000
bigcom69               bigcom69 0.000000000
bigcom70               bigcom70 0.000000000
bigcom71               bigcom71 0.000000000
bigcom72               bigcom72 0.000000000
bigcom77               bigcom77 0.000000000
bigcom79               bigcom79 0.000000000
bigcom80               bigcom80 0.000000000
bigcom83               bigcom83 0.000000000
bigcom86               bigcom86 0.000000000
bigcom88               bigcom88 0.000000000
bigcom90               bigcom90 0.000000000
bigcom92               bigcom92 0.000000000
bigcom94               bigcom94 0.000000000
bigcom96               bigcom96 0.000000000
bigcom98               bigcom98 0.000000000
bigcom99               bigcom99 0.000000000
bigcom100             bigcom100 0.000000000
bigcom102             bigcom102 0.000000000
bigcom103             bigcom103 0.000000000
bigcom104             bigcom104 0.000000000
bigcom107             bigcom107 0.000000000
bigcom108             bigcom108 0.000000000
bigcom109             bigcom109 0.000000000
bigcom110             bigcom110 0.000000000
bigcom125             bigcom125 0.000000000
bigcom133             bigcom133 0.000000000
bigcom141             bigcom141 0.000000000
bigcom142             bigcom142 0.000000000
bigcom143             bigcom143 0.000000000
bigcom145             bigcom145 0.000000000
bigcom158             bigcom158 0.000000000
bigcom162             bigcom162 0.000000000
bigcom177             bigcom177 0.000000000
bigcom194             bigcom194 0.000000000
bigcom208             bigcom208 0.000000000
bigcom220             bigcom220 0.000000000
bigcom227             bigcom227 0.000000000
bigcom229             bigcom229 0.000000000
bigcom247             bigcom247 0.000000000
bigcom252             bigcom252 0.000000000
bigcom258             bigcom258 0.000000000
bigcom266             bigcom266 0.000000000
bigcom269             bigcom269 0.000000000
bigcom273             bigcom273 0.000000000
bigcom274             bigcom274 0.000000000
bigcom284             bigcom284 0.000000000
bigcom290             bigcom290 0.000000000
bigcom292             bigcom292 0.000000000
bigcom294             bigcom294 0.000000000
bigcom295             bigcom295 0.000000000
bigcom296             bigcom296 0.000000000
bigcom302             bigcom302 0.000000000
bigcom303             bigcom303 0.000000000
bigcom307             bigcom307 0.000000000
bigcom311             bigcom311 0.000000000
bigcom313             bigcom313 0.000000000
bigcom326             bigcom326 0.000000000
bigcom332             bigcom332 0.000000000
bigcom340             bigcom340 0.000000000
bigcom341             bigcom341 0.000000000
bigcom347             bigcom347 0.000000000
bigcom360             bigcom360 0.000000000
bigcom365             bigcom365 0.000000000
bigcom366             bigcom366 0.000000000
bigcom370             bigcom370 0.000000000
bigcom387             bigcom387 0.000000000
bigcom398             bigcom398 0.000000000
bigcom408             bigcom408 0.000000000
bigcom417             bigcom417 0.000000000
bigcom424             bigcom424 0.000000000
bigcom441             bigcom441 0.000000000
bigcom445             bigcom445 0.000000000
bigcom468             bigcom468 0.000000000
membership_s1     membership_s1 0.000000000
membership_s5     membership_s5 0.000000000
membership_s6     membership_s6 0.000000000
membership_s7     membership_s7 0.000000000
membership_s11   membership_s11 0.000000000
membership_s13   membership_s13 0.000000000
membership_s14   membership_s14 0.000000000
membership_s17   membership_s17 0.000000000
membership_s18   membership_s18 0.000000000
membership_s19   membership_s19 0.000000000
membership_s20   membership_s20 0.000000000
membership_s21   membership_s21 0.000000000
membership_s22   membership_s22 0.000000000
membership_s24   membership_s24 0.000000000
membership_s25   membership_s25 0.000000000
membership_s27   membership_s27 0.000000000
membership_s28   membership_s28 0.000000000
membership_s30   membership_s30 0.000000000
membership_s34   membership_s34 0.000000000
membership_s35   membership_s35 0.000000000
membership_s36   membership_s36 0.000000000
[1] "Dataset: low_targets Model RF, run: 1 of 10 2015-06-08 09:36:33"
     |      Out-of-bag   |
Tree |      MSE  %Var(y) |
   1 |  0.03449   202.77 |
   2 |  0.03285   193.09 |
   3 |  0.03071   180.55 |
   4 |  0.02749   161.59 |
   5 |  0.02677   157.36 |
   6 |  0.02564   150.74 |
   7 |  0.02411   141.74 |
   8 |  0.02378   139.82 |
   9 |  0.02314   136.06 |
  10 |  0.02305   135.50 |
  11 |  0.02222   130.62 |
  12 |  0.02183   128.30 |
  13 |  0.02154   126.64 |
  14 |  0.02126   125.00 |
  15 |  0.02118   124.53 |
  16 |  0.02093   123.01 |
  17 |  0.02078   122.16 |
  18 |   0.0208   122.29 |
  19 |  0.02073   121.89 |
  20 |  0.02053   120.69 |
  21 |  0.02037   119.76 |
  22 |  0.02029   119.25 |
  23 |  0.02015   118.44 |
  24 |  0.02005   117.89 |
  25 |  0.02008   118.03 |
  26 |  0.02002   117.70 |
  27 |  0.01999   117.54 |
  28 |  0.01993   117.14 |
  29 |  0.01983   116.55 |
  30 |  0.01975   116.09 |
  31 |  0.01967   115.62 |
  32 |  0.01969   115.78 |
  33 |  0.01966   115.58 |
  34 |  0.01967   115.63 |
  35 |  0.01962   115.36 |
  36 |  0.01953   114.83 |
  37 |  0.01953   114.82 |
  38 |  0.01949   114.55 |
  39 |  0.01944   114.30 |
  40 |   0.0194   114.06 |
  41 |  0.01939   114.01 |
  42 |  0.01936   113.84 |
  43 |  0.01931   113.52 |
  44 |  0.01926   113.22 |
  45 |  0.01919   112.82 |
  46 |  0.01915   112.58 |
  47 |   0.0191   112.26 |
  48 |  0.01911   112.31 |
  49 |  0.01906   112.04 |
  50 |  0.01901   111.73 |
  51 |  0.01897   111.52 |
  52 |  0.01895   111.41 |
  53 |  0.01895   111.41 |
  54 |  0.01893   111.31 |
  55 |  0.01889   111.08 |
  56 |  0.01887   110.95 |
  57 |  0.01888   110.99 |
  58 |  0.01889   111.07 |
  59 |  0.01888   110.99 |
  60 |  0.01887   110.91 |
  61 |  0.01884   110.76 |
  62 |   0.0188   110.50 |
  63 |  0.01879   110.45 |
  64 |  0.01878   110.41 |
  65 |  0.01877   110.34 |
  66 |  0.01875   110.25 |
  67 |  0.01875   110.21 |
  68 |  0.01875   110.23 |
  69 |  0.01875   110.21 |
  70 |  0.01872   110.02 |
  71 |   0.0187   109.95 |
  72 |  0.01868   109.82 |
  73 |   0.0187   109.92 |
  74 |   0.0187   109.92 |
  75 |  0.01868   109.81 |
  76 |  0.01869   109.85 |
  77 |  0.01867   109.75 |
  78 |  0.01866   109.67 |
  79 |  0.01866   109.70 |
  80 |  0.01865   109.66 |
  81 |  0.01865   109.65 |
  82 |  0.01863   109.53 |
  83 |  0.01863   109.53 |
  84 |  0.01861   109.43 |
  85 |  0.01861   109.42 |
  86 |  0.01862   109.46 |
  87 |  0.01861   109.40 |
  88 |  0.01861   109.40 |
  89 |   0.0186   109.34 |
  90 |  0.01861   109.38 |
  91 |  0.01859   109.27 |
  92 |  0.01856   109.09 |
  93 |  0.01855   109.04 |
  94 |  0.01856   109.14 |
  95 |  0.01857   109.16 |
  96 |  0.01857   109.14 |
  97 |  0.01855   109.07 |
  98 |  0.01854   109.01 |
  99 |  0.01853   108.95 |
 100 |  0.01854   108.97 |
[1] "Random Forest variable coefficients"
                      %IncMSE IncNodePurity
graph5           2.912246e-04  1.657692e-01
graph6           4.428634e-03  6.429609e-01
graph7           2.623398e-05  6.430694e-02
graph8           0.000000e+00  8.196568e-19
graph9           1.887661e-03  4.398514e-01
graph10          7.205097e-03  1.133455e+00
graph11          2.896123e-03  7.707279e-01
graph12          5.313970e-03  8.256859e-01
graph13          9.101522e-03  1.192962e+00
graph14          6.480397e-03  7.459827e-01
graph15          1.422256e-03  3.931188e-01
graph16          1.656795e-02  1.075916e+00
graph17          4.923360e-03  6.828697e-01
graph18          3.789762e-04  9.616834e-02
graph19          3.900532e-03  7.538242e-01
graph20          1.589929e-03  5.788720e-01
graph21          9.989951e-04  2.432370e-01
graph22          1.107174e-06  2.406183e-02
graph23          5.460880e-04  4.622734e-01
graph24          1.842681e-04  8.593698e-02
graph25          3.429036e-05  3.036513e-02
graph26          7.776806e-06  5.835623e-02
graph27          0.000000e+00  4.727121e-18
graph28         -4.366812e-06  4.327643e-02
graph29          0.000000e+00  8.673617e-21
orbit0           2.829458e-04  1.765567e-01
orbit1           3.337573e-03  4.713211e-01
orbit2           4.562744e-04  1.637189e-01
orbit3           0.000000e+00  8.888889e-03
orbit4           4.916121e-03  6.160414e-01
orbit5           7.861893e-03  6.606886e-01
orbit6           2.200139e-03  4.911267e-01
orbit7           3.416426e-05  9.502751e-02
orbit8           6.999661e-04  2.959510e-01
orbit9           2.299931e-03  4.716565e-01
orbit10          6.363554e-04  1.527981e-01
orbit11          2.535049e-04  1.082223e-01
orbit12          8.378674e-05  2.910383e-02
orbit13          0.000000e+00  1.333333e-02
orbit14         -1.285898e-05  6.614527e-04
orbit15          9.540439e-03  8.265237e-01
orbit16          6.896499e-03  5.682958e-01
orbit17          7.615075e-03  8.651705e-01
orbit18          4.584568e-03  1.214588e+00
orbit19          4.679416e-03  1.101323e+00
orbit20          7.751778e-03  7.964782e-01
orbit21          1.777563e-03  4.142384e-01
orbit22          4.175165e-03  6.964319e-01
orbit23         -8.925865e-06  3.853543e-02
orbit24          5.746269e-03  8.018947e-01
orbit25          1.016087e-03  1.863555e-01
orbit26          1.137188e-03  2.760370e-01
orbit27          8.997086e-03  9.761781e-01
orbit28          7.793867e-03  6.834100e-01
orbit29          7.325158e-04  1.541661e-01
orbit30          4.291895e-04  3.729735e-01
orbit31          6.705387e-03  7.366309e-01
orbit32          7.363016e-04  1.862684e-01
orbit33          3.784056e-05  3.764539e-02
orbit34          1.424245e-03  4.225606e-01
orbit35          2.396706e-02  1.318823e+00
orbit36          5.648280e-04  4.993813e-01
orbit37          3.509505e-03  4.440407e-01
orbit38          8.761522e-04  1.823535e-01
orbit39          6.979860e-03  6.179669e-01
orbit40          7.371854e-05  1.451733e-01
orbit41          8.184793e-06  2.530322e-02
orbit42          1.216748e-04  1.219727e-01
orbit43          5.752144e-04  1.953332e-01
orbit44          4.698159e-05  2.178201e-01
orbit45          4.152502e-03  9.083250e-01
orbit46          1.715289e-04  1.340678e-01
orbit47          2.189600e-04  4.254087e-02
orbit48          1.185042e-04  3.846814e-02
orbit49          3.462017e-04  4.017427e-01
orbit50          1.662131e-04  1.493473e-01
orbit51          3.445697e-04  1.946637e-01
orbit52          6.517090e-04  2.996510e-01
orbit53          6.339857e-05  8.271661e-02
orbit54          3.256216e-05  4.038817e-02
orbit55          0.000000e+00  1.684850e-18
orbit56          7.146176e-04  5.099163e-01
orbit57          7.902803e-05  8.067545e-02
orbit58          0.000000e+00  6.505213e-21
orbit59         -4.301075e-06  1.758974e-02
orbit60          0.000000e+00  2.223256e-03
orbit61          0.000000e+00  3.035766e-19
orbit62          2.626592e-05  8.674181e-02
orbit63          0.000000e+00  9.606031e-19
orbit64          1.207527e-04  1.280405e-01
orbit65          3.034244e-05  1.465449e-02
orbit66          5.702805e-05  6.300213e-02
orbit67          0.000000e+00  1.734723e-20
orbit68          0.000000e+00  2.892757e-02
orbit69          0.000000e+00  3.469447e-20
orbit70          4.768910e-05  2.720359e-02
orbit71          0.000000e+00  3.903128e-20
orbit72          0.000000e+00  0.000000e+00
AP              -4.542904e-05  8.606011e-02
bet              4.351595e-03  2.562044e+00
ecc              3.545392e-04  2.032439e-01
eccrad           5.881588e-05  2.779567e-01
close            3.592720e-03  6.094160e-01
constraint       3.137445e-03  4.606427e-01
coreness         4.301108e-04  5.899379e-01
knn              8.636657e-03  1.017165e+00
hubscore         7.663321e-03  6.871421e-01
pagerank         5.814392e-03  1.963034e+00
trans            2.831294e-05  1.922050e-01
first            3.924134e-05  8.876541e-02
second           3.187139e-03  5.997641e-01
third            3.907199e-03  1.041557e+00
fourth           3.444777e-03  1.072945e+00
fifth            2.448614e-03  8.535722e-01
sixth            3.471704e-03  8.158843e-01
selfinter       -1.323919e-05  6.593737e-02
V1               2.004605e-03  1.939550e+00
V2               4.337377e-03  2.155288e+00
evcent           6.875938e-03  8.023446e-01
upto_second      1.797826e-03  4.922269e-01
upto_third       6.858307e-03  7.654572e-01
upto_fourth      2.632529e-03  5.641702e-01
upto_fifth       5.044144e-03  6.221955e-01
upto_sixth       4.110554e-03  5.473649e-01
ratio1           4.969405e-03  1.286084e+00
ratio2           3.698042e-03  2.219811e+00
ratio3           8.116224e-03  1.255365e+00
ratio4           2.427485e-03  1.052285e+00
ratio5           6.059221e-03  1.803617e+00
ratio6           5.271218e-03  1.103366e+00
walktrap_vertex  2.989419e-04  4.734432e-01
bigcom1          0.000000e+00  3.096481e-18
bigcom2          1.489994e-04  1.521169e-01
bigcom3          0.000000e+00  6.071532e-20
bigcom4          6.626539e-05  1.689223e-01
bigcom5          0.000000e+00  2.775558e-19
bigcom6          0.000000e+00  4.336809e-20
bigcom8          0.000000e+00  1.691355e-19
bigcom9         -1.452320e-05  2.750834e-01
bigcom10         1.873713e-04  2.603238e-01
bigcom11         0.000000e+00  6.938894e-20
bigcom12        -1.194160e-05  1.846071e-02
bigcom13         0.000000e+00  1.409463e-19
bigcom14         0.000000e+00  3.469447e-20
bigcom15         0.000000e+00  0.000000e+00
bigcom16         0.000000e+00  0.000000e+00
bigcom17         0.000000e+00  2.385245e-20
bigcom18         2.495477e-04  4.167216e-01
bigcom21         0.000000e+00  0.000000e+00
bigcom22         0.000000e+00  4.163336e-19
bigcom23         0.000000e+00  3.187554e-19
bigcom24         0.000000e+00  0.000000e+00
bigcom25         1.948126e-05  2.028824e-01
bigcom26         0.000000e+00  4.119968e-20
bigcom27         0.000000e+00  0.000000e+00
bigcom29         0.000000e+00  2.818926e-19
bigcom31         0.000000e+00  8.673617e-21
bigcom33         3.415668e-04  5.818643e-01
bigcom34        -1.719361e-05  1.785714e-02
bigcom35         0.000000e+00  1.116728e-18
bigcom36         0.000000e+00  3.252607e-20
bigcom39         0.000000e+00  1.821460e-19
bigcom40         0.000000e+00  8.673617e-21
bigcom43         1.667204e-04  1.682057e-01
bigcom46         0.000000e+00  4.770490e-20
bigcom48         0.000000e+00  0.000000e+00
bigcom49         0.000000e+00  0.000000e+00
bigcom50         0.000000e+00  3.469447e-20
bigcom52         0.000000e+00  0.000000e+00
bigcom54         0.000000e+00  1.734723e-19
bigcom56         0.000000e+00  8.673617e-21
bigcom57        -1.796153e-05  3.666358e-02
bigcom58         0.000000e+00  8.673617e-21
bigcom62         0.000000e+00  4.163336e-19
bigcom63         0.000000e+00  2.602085e-20
bigcom64         0.000000e+00  3.469447e-20
bigcom65        -1.927586e-05  2.104048e-01
bigcom66         0.000000e+00  0.000000e+00
bigcom68         5.588363e-07  2.848521e-01
bigcom69         0.000000e+00  0.000000e+00
bigcom70         0.000000e+00  3.122502e-19
bigcom71         0.000000e+00  1.387779e-19
bigcom72         0.000000e+00  4.250073e-19
bigcom77         0.000000e+00  0.000000e+00
bigcom79         0.000000e+00  1.387779e-19
bigcom80         0.000000e+00  0.000000e+00
bigcom82        -2.135782e-05  2.028309e-01
bigcom83         0.000000e+00  2.775558e-19
bigcom86         0.000000e+00  1.110223e-18
bigcom87        -3.246323e-05  7.084800e-01
bigcom88        -1.179324e-06  5.684021e-03
bigcom90         0.000000e+00  1.734723e-20
bigcom92         0.000000e+00  0.000000e+00
bigcom94         0.000000e+00  1.808449e-18
bigcom96         0.000000e+00  0.000000e+00
bigcom98         0.000000e+00  1.734723e-19
bigcom99         0.000000e+00  2.602085e-20
bigcom100        0.000000e+00  2.775558e-19
bigcom102        0.000000e+00  1.110223e-18
bigcom103        0.000000e+00  8.326673e-19
bigcom104        0.000000e+00  3.903128e-20
bigcom107        0.000000e+00  8.673617e-21
bigcom108        0.000000e+00  1.110223e-18
bigcom109        0.000000e+00  2.164502e-05
bigcom110        0.000000e+00  3.295975e-19
bigcom125        0.000000e+00  0.000000e+00
bigcom133        0.000000e+00  0.000000e+00
bigcom141        0.000000e+00  1.951564e-20
bigcom142        0.000000e+00  2.602085e-20
bigcom143        0.000000e+00  0.000000e+00
bigcom145        0.000000e+00  3.469447e-20
bigcom158        0.000000e+00  6.938894e-20
bigcom162        0.000000e+00  8.673617e-21
bigcom177        0.000000e+00  1.734723e-20
bigcom194        0.000000e+00  3.469447e-20
bigcom208        0.000000e+00  0.000000e+00
bigcom220        0.000000e+00  0.000000e+00
bigcom227        0.000000e+00  0.000000e+00
bigcom229        0.000000e+00  1.249001e-18
bigcom247        0.000000e+00  3.209238e-19
bigcom252        0.000000e+00  5.204170e-20
bigcom255       -3.002388e-05  2.861860e-01
bigcom258        0.000000e+00  3.750000e-04
bigcom266        0.000000e+00  2.081668e-19
bigcom269        0.000000e+00  0.000000e+00
bigcom273        0.000000e+00  0.000000e+00
bigcom274        0.000000e+00  0.000000e+00
bigcom276       -8.670075e-07  3.775458e-01
bigcom284        0.000000e+00  0.000000e+00
bigcom290        0.000000e+00  1.474515e-19
bigcom292        0.000000e+00  0.000000e+00
bigcom294        0.000000e+00  8.456777e-20
bigcom295        0.000000e+00  1.127570e-18
bigcom296        0.000000e+00  0.000000e+00
bigcom297       -9.719145e-06  2.996047e-01
bigcom302        0.000000e+00  0.000000e+00
bigcom303        0.000000e+00  2.602085e-20
bigcom307        0.000000e+00  4.987330e-20
bigcom311        0.000000e+00  0.000000e+00
bigcom313        0.000000e+00  1.396452e-18
bigcom318       -7.412097e-06  4.590094e-02
bigcom326        0.000000e+00  0.000000e+00
bigcom332        0.000000e+00  3.469447e-20
bigcom340        0.000000e+00  1.387779e-19
bigcom341        0.000000e+00  0.000000e+00
bigcom345       -1.050033e-05  5.901651e-01
bigcom347        0.000000e+00  0.000000e+00
bigcom360        0.000000e+00  6.938894e-20
bigcom365        0.000000e+00  0.000000e+00
bigcom366        0.000000e+00  0.000000e+00
bigcom370        0.000000e+00  0.000000e+00
bigcom387        0.000000e+00  0.000000e+00
bigcom390       -2.788827e-05  4.036365e-01
bigcom398        0.000000e+00  8.673617e-21
bigcom408        0.000000e+00  0.000000e+00
bigcom417        0.000000e+00  3.469447e-20
bigcom419       -3.219749e-05  4.434668e-01
bigcom424        0.000000e+00  8.673617e-21
bigcom441        0.000000e+00  0.000000e+00
bigcom445        0.000000e+00  0.000000e+00
bigcom468        0.000000e+00  1.474515e-19
spin_vertex      5.021778e-04  7.109179e-01
membership_s1    0.000000e+00  0.000000e+00
membership_s3    8.362396e-05  2.074364e-01
membership_s4    2.397106e-05  3.533413e-01
membership_s5    0.000000e+00  4.857226e-19
membership_s6    0.000000e+00  2.862294e-19
membership_s7    0.000000e+00  1.309716e-18
membership_s8    1.933722e-05  2.138192e-01
membership_s9   -3.284042e-05  2.662963e-01
membership_s10   7.528823e-05  3.311160e-01
membership_s11  -3.224764e-05  1.136856e-01
membership_s12   3.948078e-04  4.376464e-01
membership_s13   0.000000e+00  4.640385e-19
membership_s14   0.000000e+00  1.214306e-19
membership_s16   3.795072e-05  3.492116e-01
membership_s17   0.000000e+00  6.071532e-19
membership_s18   0.000000e+00  3.469447e-20
membership_s19   0.000000e+00  1.539567e-19
membership_s20   9.966744e-08  2.027280e-05
membership_s21   5.795444e-05  1.462556e-01
membership_s22   0.000000e+00  3.469447e-20
membership_s23   1.305495e-04  1.662474e-01
membership_s24   0.000000e+00  4.640385e-19
membership_s25   0.000000e+00  2.775558e-19
membership_s26  -6.960078e-05  1.640577e-01
membership_s27   0.000000e+00  3.252607e-20
membership_s28   0.000000e+00  2.059984e-19
membership_s30   0.000000e+00  6.505213e-21
membership_s31  -5.064260e-06  1.991482e-01
membership_s32   2.132007e-05  3.517905e-02
membership_s33   5.626524e-05  4.967797e-01
membership_s34   0.000000e+00  9.063930e-19
membership_s35   0.000000e+00  5.551115e-19
membership_s36   0.000000e+00  0.000000e+00
membership_s37  -8.475598e-05  4.047361e-01
membership_s38   1.148021e-04  2.352820e-01
adhesion         4.711614e-03  1.725963e+00
cohesion         2.654644e-03  1.442780e+00
inner            3.247101e-03  2.181759e+00
outer            4.448981e-03  2.540013e+00
ioratio          3.891790e-03  1.635114e+00
comsize          3.124052e-03  2.635042e+00
[1] "Dataset: low_targets Model GLM, run: 1 of 10 2015-06-08 09:39:20"
[1] "glmnet variable coefficients"
                     [,1]          [,2]
(Intercept)     -4.038982 -8.631621e+00
graph0           0.000000  0.000000e+00
graph1           0.000000 -3.733976e-07
graph2           0.000000  0.000000e+00
graph3           0.000000  0.000000e+00
graph4           0.000000 -3.405618e-05
graph5           0.000000 -4.943397e-03
graph6           0.000000  2.494786e-03
graph7           0.000000  0.000000e+00
graph8           0.000000 -1.179130e+00
graph9           0.000000 -1.287060e-07
graph10          0.000000  0.000000e+00
graph11          0.000000  1.840898e-07
graph12          0.000000 -1.648521e-05
graph13          0.000000  0.000000e+00
graph14          0.000000  1.143721e-06
graph15          0.000000  8.632667e-04
graph16          0.000000  0.000000e+00
graph17          0.000000  0.000000e+00
graph18          0.000000 -9.827171e-04
graph19          0.000000 -3.271538e-06
graph20          0.000000  4.234023e-04
graph21          0.000000  0.000000e+00
graph22          0.000000  0.000000e+00
graph23          0.000000  0.000000e+00
graph24          0.000000 -6.872583e-05
graph25          0.000000  0.000000e+00
graph26          0.000000  0.000000e+00
graph27          0.000000  0.000000e+00
graph28          0.000000  0.000000e+00
graph29          0.000000 -4.138484e-01
orbit0           0.000000  0.000000e+00
orbit1           0.000000  0.000000e+00
orbit2           0.000000 -8.720072e-03
orbit3           0.000000  0.000000e+00
orbit4           0.000000  0.000000e+00
orbit5           0.000000  9.255274e-04
orbit6           0.000000 -1.790292e-05
orbit7           0.000000 -9.415349e-02
orbit8           0.000000 -1.657839e-02
orbit9           0.000000  0.000000e+00
orbit10          0.000000  8.968687e-04
orbit11          0.000000  9.557935e-01
orbit12          0.000000  0.000000e+00
orbit13          0.000000 -2.384514e+00
orbit14          0.000000 -8.551117e-03
orbit15          0.000000 -1.050279e-05
orbit16          0.000000  2.859575e-05
orbit17          0.000000 -3.093686e-06
orbit18          0.000000 -8.975712e-07
orbit19          0.000000  1.513525e-06
orbit20          0.000000 -6.390824e-06
orbit21          0.000000  5.614550e-05
orbit22          0.000000  3.854815e-08
orbit23          0.000000  1.384859e-01
orbit24          0.000000 -2.818157e-06
orbit25          0.000000 -1.135162e-04
orbit26          0.000000  3.399775e-04
orbit27          0.000000 -8.566711e-05
orbit28          0.000000 -4.232510e-05
orbit29          0.000000  2.508428e-04
orbit30          0.000000  1.002720e-04
orbit31          0.000000  2.038752e-06
orbit32          0.000000  1.774463e-07
orbit33          0.000000 -1.297354e+00
orbit34          0.000000  1.610471e-04
orbit35          0.000000 -2.515437e-05
orbit36          0.000000 -9.089304e-05
orbit37          0.000000  1.061056e-06
orbit38          0.000000  7.944109e-04
orbit39          0.000000 -1.544495e-04
orbit40          0.000000  0.000000e+00
orbit41          0.000000 -5.808101e-03
orbit42          0.000000  1.265785e+00
orbit43          0.000000 -1.467067e-03
orbit44          0.000000  8.493739e-01
orbit45          0.000000  9.213019e-05
orbit46          0.000000 -1.134096e-03
orbit47          0.000000 -8.440340e-03
orbit48          0.000000 -1.003510e-02
orbit49          0.000000  3.595975e-04
orbit50          0.000000  1.190666e-02
orbit51          0.000000 -2.093300e-05
orbit52          0.000000  4.456155e-03
orbit53          0.000000 -5.008467e-02
orbit54          0.000000  0.000000e+00
orbit55          0.000000  0.000000e+00
orbit56          0.000000 -1.544878e-03
orbit57          0.000000  2.674265e-02
orbit58          0.000000 -4.346920e+00
orbit59          0.000000 -4.915531e-03
orbit60          0.000000  0.000000e+00
orbit61          0.000000 -3.552077e-03
orbit62          0.000000 -7.185506e-04
orbit63          0.000000 -1.919704e-02
orbit64          0.000000  2.004660e-02
orbit65          0.000000  0.000000e+00
orbit66          0.000000  6.329839e-02
orbit67          0.000000  2.631197e-02
orbit68          0.000000  0.000000e+00
orbit69          0.000000  0.000000e+00
orbit70          0.000000  3.468481e-03
orbit71          0.000000  0.000000e+00
orbit72          0.000000 -4.342626e+00
AP               0.000000 -2.166187e-01
bet              0.000000  7.255455e-06
ecc              0.000000  2.595974e-01
eccrad           0.000000  9.482258e-07
close            0.000000  0.000000e+00
constraint       0.000000 -1.648831e+00
coreness         0.000000  6.702661e-02
knn              0.000000 -2.181409e-05
hubscore         0.000000  5.725287e+00
pagerank         0.000000 -2.318504e+00
trans            0.000000 -3.038796e+00
first            0.000000  0.000000e+00
second           0.000000  0.000000e+00
third            0.000000  3.222829e-04
fourth           0.000000  0.000000e+00
fifth            0.000000  1.500068e-04
sixth            0.000000 -5.333888e-05
selfinter        0.000000 -4.063051e-02
V1               0.000000  1.135968e+01
V2               0.000000  7.011273e-01
evcent           0.000000  0.000000e+00
upto_second      0.000000  0.000000e+00
upto_third       0.000000  0.000000e+00
upto_fourth      0.000000  0.000000e+00
upto_fifth       0.000000  2.058253e-04
upto_sixth       0.000000  0.000000e+00
ratio1           0.000000  6.411751e-03
ratio2           0.000000 -9.022202e-04
ratio3           0.000000 -7.082446e-03
ratio4           0.000000  1.799627e-02
ratio5           0.000000  0.000000e+00
ratio6           0.000000  1.602926e-04
walktrap_vertex  0.000000 -2.267158e-01
bigcom1          0.000000 -2.701685e-01
bigcom2          0.000000 -3.015032e-03
bigcom3          0.000000 -1.880052e+00
bigcom4          0.000000 -2.214194e-01
bigcom5          0.000000 -1.245699e+00
bigcom6          0.000000 -1.624727e+00
bigcom8          0.000000 -8.845032e-01
bigcom9          0.000000  1.267361e+00
bigcom10         0.000000  4.052851e-01
bigcom11         0.000000 -1.618599e+00
bigcom12         0.000000  9.806595e-01
bigcom13         0.000000 -1.975566e+00
bigcom14         0.000000 -1.315887e+00
bigcom15         0.000000 -1.140446e+00
bigcom16         0.000000 -1.429500e+00
bigcom17         0.000000 -1.602226e+00
bigcom18         0.000000  1.418539e+00
bigcom21         0.000000 -1.177502e+00
bigcom22         0.000000 -1.187323e+00
bigcom23         0.000000 -1.792300e+00
bigcom24         0.000000 -1.383658e+00
bigcom25         0.000000  1.833294e-01
bigcom26         0.000000 -1.678667e+00
bigcom27         0.000000 -1.383357e+00
bigcom29         0.000000 -1.466235e+00
bigcom31         0.000000 -1.739234e+00
bigcom33         0.000000  3.955272e-01
bigcom34         0.000000 -9.973890e-01
bigcom35         0.000000 -9.881470e-01
bigcom36         0.000000  0.000000e+00
bigcom39         0.000000 -1.505304e+00
bigcom40         0.000000 -1.498127e+00
bigcom43         0.000000  3.138906e-01
bigcom46         0.000000 -1.383483e+00
bigcom48         0.000000 -1.679569e+00
bigcom49         0.000000 -9.161775e-01
bigcom50         0.000000  0.000000e+00
bigcom52         0.000000 -1.161842e+00
bigcom54         0.000000 -1.134492e+00
bigcom56         0.000000 -1.657058e+00
bigcom57         0.000000  6.187750e-02
bigcom58         0.000000 -1.559699e+00
bigcom62         0.000000 -1.561790e+00
bigcom63         0.000000 -4.610783e-01
bigcom64         0.000000 -2.571776e-01
bigcom65         0.000000  5.543917e-01
bigcom66         0.000000 -1.715656e-02
bigcom68         0.000000  1.271403e+00
bigcom69         0.000000 -9.501305e-01
bigcom70         0.000000 -1.252690e+00
bigcom71         0.000000  0.000000e+00
bigcom72         0.000000 -6.308148e-01
bigcom77         0.000000 -1.252700e+00
bigcom79         0.000000 -1.749588e+00
bigcom80         0.000000 -5.923427e-01
bigcom82         0.000000  8.387001e-01
bigcom83         0.000000  0.000000e+00
bigcom86         0.000000 -1.801615e-01
bigcom87         0.000000  3.194156e+00
bigcom88         0.000000  5.202108e-01
bigcom90         0.000000 -2.559341e-01
bigcom92         0.000000  0.000000e+00
bigcom94         0.000000 -1.435244e+00
bigcom96         0.000000 -1.067087e+00
bigcom98         0.000000 -1.304152e+00
bigcom99         0.000000 -1.197892e+00
bigcom100        0.000000 -7.300457e-01
bigcom102        0.000000 -8.068276e-01
bigcom103        0.000000 -7.877724e-01
bigcom104        0.000000 -1.455705e+00
bigcom107        0.000000 -3.398973e-02
bigcom108        0.000000  0.000000e+00
bigcom109        0.000000 -1.584032e+00
bigcom110        0.000000 -1.579169e+00
bigcom125        0.000000 -7.699095e-01
bigcom133        0.000000 -1.306906e+00
bigcom141        0.000000  0.000000e+00
bigcom142        0.000000 -1.159451e+00
bigcom143        0.000000 -1.148079e+00
bigcom145        0.000000 -1.291272e+00
bigcom158        0.000000  0.000000e+00
bigcom162        0.000000 -1.162408e+00
bigcom177        0.000000 -1.492862e+00
bigcom194        0.000000 -5.479540e-01
bigcom208        0.000000 -1.127345e+00
bigcom220        0.000000 -1.123682e+00
bigcom227        0.000000  0.000000e+00
bigcom229        0.000000 -5.514359e-01
bigcom247        0.000000 -2.856494e-02
bigcom252        0.000000 -1.292664e+00
bigcom255        0.000000  1.291675e+00
bigcom258        0.000000 -9.440221e-01
bigcom266        0.000000 -6.528711e-01
bigcom269        0.000000 -1.538604e+00
bigcom273        0.000000 -1.054864e+00
bigcom274        0.000000 -1.288099e+00
bigcom276        0.000000  1.767904e+00
bigcom284        0.000000 -1.063191e+00
bigcom290        0.000000 -1.504494e+00
bigcom292        0.000000 -7.917715e-01
bigcom294        0.000000 -1.410692e+00
bigcom295        0.000000 -1.085813e+00
bigcom296        0.000000  0.000000e+00
bigcom297        0.000000  2.279898e+00
bigcom302        0.000000 -1.397589e+00
bigcom303        0.000000 -1.668845e+00
bigcom307        0.000000 -6.723385e-02
bigcom311        0.000000 -1.403404e+00
bigcom313        0.000000 -1.544708e+00
bigcom318        0.000000  4.559377e-01
bigcom326        0.000000 -1.258937e+00
bigcom332        0.000000 -6.912418e-01
bigcom340        0.000000  0.000000e+00
bigcom341        0.000000 -1.003856e+00
bigcom345        0.000000  2.170845e+00
bigcom347        0.000000  0.000000e+00
bigcom360        0.000000 -1.452265e+00
bigcom365        0.000000 -8.663921e-01
bigcom366        0.000000 -1.096757e+00
bigcom370        0.000000 -9.089793e-01
bigcom387        0.000000 -9.836542e-01
bigcom390        0.000000  1.713355e+00
bigcom398        0.000000  0.000000e+00
bigcom408        0.000000 -7.648721e-01
bigcom417        0.000000 -8.843550e-01
bigcom419        0.000000  2.430013e+00
bigcom424        0.000000 -1.168265e+00
bigcom441        0.000000  0.000000e+00
bigcom445        0.000000 -1.253908e+00
bigcom468        0.000000 -8.908955e-01
spin_vertex      0.000000  2.649691e-01
membership_s1    0.000000 -1.576290e-03
membership_s3    0.000000  3.296606e-01
membership_s4    0.000000  2.970579e-01
membership_s5    0.000000 -1.103638e+00
membership_s6    0.000000 -1.073094e+00
membership_s7    0.000000 -1.460679e+00
membership_s8    0.000000 -3.825883e-02
membership_s9    0.000000  7.466329e-01
membership_s10   0.000000 -1.134768e-01
membership_s11   0.000000  9.720221e-02
membership_s12   0.000000  3.090791e-01
membership_s13   0.000000 -1.490368e+00
membership_s14   0.000000 -1.037467e+00
membership_s16   0.000000  4.341185e-01
membership_s17   0.000000 -1.437962e+00
membership_s18   0.000000 -1.082866e+00
membership_s19   0.000000 -2.206139e+00
membership_s20   0.000000 -2.641313e-01
membership_s21   0.000000 -2.232289e-01
membership_s22   0.000000 -7.399606e-01
membership_s23   0.000000  2.344688e-01
membership_s24   0.000000 -1.256601e+00
membership_s25   0.000000 -1.186766e+00
membership_s26   0.000000  1.984003e-01
membership_s27   0.000000 -7.346945e-01
membership_s28   0.000000 -9.176345e-01
membership_s30   0.000000 -1.100171e+00
membership_s31   0.000000  4.572035e-01
membership_s32   0.000000 -7.486027e-02
membership_s33   0.000000  1.609205e-01
membership_s34   0.000000 -6.867580e-01
membership_s35   0.000000 -8.069172e-01
membership_s36   0.000000 -6.923625e-01
membership_s37   0.000000  4.828167e-01
membership_s38   0.000000  3.222959e-02
adhesion         0.000000  5.574454e-05
cohesion         0.000000  0.000000e+00
inner            0.000000  1.202177e-04
outer            0.000000  7.764005e-06
ioratio          0.000000  0.000000e+00
comsize          0.000000 -1.379472e-04
[1] "Dataset: low_targets Model GBM, run: 2 of 10 2015-06-08 09:41:00"
Iter   TrainDeviance   ValidDeviance   StepSize   Improve
     1        0.1707             nan     0.0100    0.0000
     2        0.1697             nan     0.0100   -0.0001
     3        0.1684             nan     0.0100   -0.0000
     4        0.1670             nan     0.0100    0.0000
     5        0.1654             nan     0.0100   -0.0000
     6        0.1640             nan     0.0100    0.0001
     7        0.1629             nan     0.0100   -0.0000
     8        0.1622             nan     0.0100   -0.0000
     9        0.1615             nan     0.0100   -0.0000
    10        0.1601             nan     0.0100   -0.0000
    20        0.1498             nan     0.0100   -0.0000
    40        0.1380             nan     0.0100   -0.0000
    60        0.1295             nan     0.0100   -0.0000
    80        0.1218             nan     0.0100   -0.0000
   100        0.1154             nan     0.0100    0.0000
   120        0.1090             nan     0.0100   -0.0000
   140        0.1042             nan     0.0100   -0.0000
   160        0.0998             nan     0.0100   -0.0000
   170        0.0976             nan     0.0100   -0.0000

[1] "GBM variable coefficients"
                            var    rel.inf
ratio2                   ratio2 4.20913754
bet                         bet 3.96849622
outer                     outer 3.40976499
comsize                 comsize 3.37065195
inner                     inner 3.28682617
V2                           V2 3.25903328
V1                           V1 3.01851849
graph13                 graph13 2.87402669
ratio5                   ratio5 2.85633779
graph16                 graph16 2.36199464
pagerank               pagerank 2.14027008
fifth                     fifth 1.91390673
knn                         knn 1.71635460
graph1                   graph1 1.61829034
cohesion               cohesion 1.51694826
orbit18                 orbit18 1.51384825
adhesion               adhesion 1.50017623
graph6                   graph6 1.47704866
bigcom18               bigcom18 1.40623647
graph12                 graph12 1.37661258
orbit36                 orbit36 1.35249721
orbit20                 orbit20 1.24600804
orbit17                 orbit17 1.12875374
fourth                   fourth 1.10629286
graph15                 graph15 1.06665054
ratio1                   ratio1 1.06454885
graph4                   graph4 1.06303006
orbit35                 orbit35 1.02719119
ratio3                   ratio3 1.01702719
ratio6                   ratio6 1.01455756
graph19                 graph19 0.99930372
walktrap_vertex walktrap_vertex 0.99776120
coreness               coreness 0.97259267
orbit45                 orbit45 0.96905561
upto_sixth           upto_sixth 0.90638579
graph17                 graph17 0.88967878
graph10                 graph10 0.87218986
spin_vertex         spin_vertex 0.87018639
orbit57                 orbit57 0.86095043
orbit30                 orbit30 0.83871643
graph9                   graph9 0.82448921
graph20                 graph20 0.81931116
bigcom87               bigcom87 0.78703065
orbit56                 orbit56 0.74995255
orbit49                 orbit49 0.72071994
graph14                 graph14 0.71044476
orbit28                 orbit28 0.65795605
orbit5                   orbit5 0.64261337
orbit27                 orbit27 0.62903277
graph3                   graph3 0.62802595
sixth                     sixth 0.62690209
bigcom419             bigcom419 0.62035041
bigcom390             bigcom390 0.61882792
orbit31                 orbit31 0.61001487
orbit16                 orbit16 0.59222279
constraint           constraint 0.58563252
bigcom370             bigcom370 0.57996555
orbit26                 orbit26 0.57015280
hubscore               hubscore 0.55705013
orbit11                 orbit11 0.55025499
orbit38                 orbit38 0.54610796
bigcom255             bigcom255 0.54571555
orbit19                 orbit19 0.53612814
ioratio                 ioratio 0.52407134
bigcom345             bigcom345 0.52216143
upto_fifth           upto_fifth 0.52184306
graph11                 graph11 0.51281660
bigcom82               bigcom82 0.50487877
orbit44                 orbit44 0.50036986
membership_s37   membership_s37 0.46144099
orbit4                   orbit4 0.44332914
membership_s16   membership_s16 0.44193527
bigcom297             bigcom297 0.43869119
bigcom276             bigcom276 0.42473641
orbit15                 orbit15 0.40023055
ratio4                   ratio4 0.39897937
bigcom68               bigcom68 0.39454725
graph5                   graph5 0.39425289
graph23                 graph23 0.37701533
membership_s4     membership_s4 0.36608729
orbit21                 orbit21 0.33993073
close                     close 0.33819778
orbit24                 orbit24 0.33566494
orbit39                 orbit39 0.32507159
membership_s12   membership_s12 0.31534235
bigcom9                 bigcom9 0.31462708
third                     third 0.29578963
orbit51                 orbit51 0.29343688
orbit1                   orbit1 0.27988279
orbit9                   orbit9 0.27248627
upto_fourth         upto_fourth 0.27173166
graph0                   graph0 0.25450577
orbit50                 orbit50 0.25038453
bigcom10               bigcom10 0.23682412
bigcom43               bigcom43 0.23121334
ecc                         ecc 0.22734454
membership_s33   membership_s33 0.22659030
bigcom2                 bigcom2 0.20882657
orbit25                 orbit25 0.19285766
bigcom62               bigcom62 0.19254180
membership_s23   membership_s23 0.18990138
orbit37                 orbit37 0.18948662
upto_third           upto_third 0.18784679
graph25                 graph25 0.18085626
membership_s38   membership_s38 0.15557515
graph18                 graph18 0.15287625
bigcom33               bigcom33 0.11584159
orbit6                   orbit6 0.11568219
orbit32                 orbit32 0.10906654
graph21                 graph21 0.10898578
orbit52                 orbit52 0.10850073
evcent                   evcent 0.10616727
bigcom4                 bigcom4 0.09364026
orbit33                 orbit33 0.09025093
membership_s10   membership_s10 0.08337542
membership_s9     membership_s9 0.08044878
orbit7                   orbit7 0.07418324
membership_s31   membership_s31 0.06941185
graph2                   graph2 0.06509977
bigcom318             bigcom318 0.05981540
orbit23                 orbit23 0.05908026
orbit42                 orbit42 0.05895435
second                   second 0.05840559
membership_s26   membership_s26 0.05734092
trans                     trans 0.05438154
selfinter             selfinter 0.05250707
orbit2                   orbit2 0.05245372
bigcom65               bigcom65 0.04386524
orbit64                 orbit64 0.04084031
orbit10                 orbit10 0.03940108
bigcom12               bigcom12 0.03787120
membership_s3     membership_s3 0.03269255
graph7                   graph7 0.03184433
orbit60                 orbit60 0.02824994
orbit62                 orbit62 0.02667142
orbit53                 orbit53 0.02566964
membership_s32   membership_s32 0.02484637
membership_s11   membership_s11 0.02408634
membership_s20   membership_s20 0.02323388
orbit70                 orbit70 0.02168430
orbit43                 orbit43 0.01777291
orbit66                 orbit66 0.01611686
orbit47                 orbit47 0.01290812
orbit48                 orbit48 0.01285592
orbit29                 orbit29 0.01185666
graph8                   graph8 0.00000000
graph22                 graph22 0.00000000
graph24                 graph24 0.00000000
graph26                 graph26 0.00000000
graph27                 graph27 0.00000000
graph28                 graph28 0.00000000
graph29                 graph29 0.00000000
orbit0                   orbit0 0.00000000
orbit3                   orbit3 0.00000000
orbit8                   orbit8 0.00000000
orbit12                 orbit12 0.00000000
orbit13                 orbit13 0.00000000
orbit14                 orbit14 0.00000000
orbit22                 orbit22 0.00000000
orbit34                 orbit34 0.00000000
orbit40                 orbit40 0.00000000
orbit41                 orbit41 0.00000000
orbit46                 orbit46 0.00000000
orbit54                 orbit54 0.00000000
orbit55                 orbit55 0.00000000
orbit58                 orbit58 0.00000000
orbit59                 orbit59 0.00000000
orbit61                 orbit61 0.00000000
orbit63                 orbit63 0.00000000
orbit65                 orbit65 0.00000000
orbit67                 orbit67 0.00000000
orbit68                 orbit68 0.00000000
orbit69                 orbit69 0.00000000
orbit71                 orbit71 0.00000000
orbit72                 orbit72 0.00000000
AP                           AP 0.00000000
eccrad                   eccrad 0.00000000
first                     first 0.00000000
upto_second         upto_second 0.00000000
bigcom1                 bigcom1 0.00000000
bigcom3                 bigcom3 0.00000000
bigcom5                 bigcom5 0.00000000
bigcom6                 bigcom6 0.00000000
bigcom8                 bigcom8 0.00000000
bigcom11               bigcom11 0.00000000
bigcom13               bigcom13 0.00000000
bigcom14               bigcom14 0.00000000
bigcom15               bigcom15 0.00000000
bigcom16               bigcom16 0.00000000
bigcom17               bigcom17 0.00000000
bigcom21               bigcom21 0.00000000
bigcom22               bigcom22 0.00000000
bigcom23               bigcom23 0.00000000
bigcom24               bigcom24 0.00000000
bigcom25               bigcom25 0.00000000
bigcom26               bigcom26 0.00000000
bigcom27               bigcom27 0.00000000
bigcom29               bigcom29 0.00000000
bigcom31               bigcom31 0.00000000
bigcom34               bigcom34 0.00000000
bigcom35               bigcom35 0.00000000
bigcom36               bigcom36 0.00000000
bigcom39               bigcom39 0.00000000
bigcom40               bigcom40 0.00000000
bigcom46               bigcom46 0.00000000
bigcom48               bigcom48 0.00000000
bigcom49               bigcom49 0.00000000
bigcom50               bigcom50 0.00000000
bigcom52               bigcom52 0.00000000
bigcom54               bigcom54 0.00000000
bigcom56               bigcom56 0.00000000
bigcom57               bigcom57 0.00000000
bigcom58               bigcom58 0.00000000
bigcom63               bigcom63 0.00000000
bigcom64               bigcom64 0.00000000
bigcom66               bigcom66 0.00000000
bigcom69               bigcom69 0.00000000
bigcom70               bigcom70 0.00000000
bigcom71               bigcom71 0.00000000
bigcom72               bigcom72 0.00000000
bigcom77               bigcom77 0.00000000
bigcom79               bigcom79 0.00000000
bigcom80               bigcom80 0.00000000
bigcom83               bigcom83 0.00000000
bigcom86               bigcom86 0.00000000
bigcom88               bigcom88 0.00000000
bigcom90               bigcom90 0.00000000
bigcom92               bigcom92 0.00000000
bigcom94               bigcom94 0.00000000
bigcom96               bigcom96 0.00000000
bigcom98               bigcom98 0.00000000
bigcom99               bigcom99 0.00000000
bigcom100             bigcom100 0.00000000
bigcom102             bigcom102 0.00000000
bigcom103             bigcom103 0.00000000
bigcom104             bigcom104 0.00000000
bigcom107             bigcom107 0.00000000
bigcom108             bigcom108 0.00000000
bigcom109             bigcom109 0.00000000
bigcom110             bigcom110 0.00000000
bigcom125             bigcom125 0.00000000
bigcom133             bigcom133 0.00000000
bigcom141             bigcom141 0.00000000
bigcom142             bigcom142 0.00000000
bigcom143             bigcom143 0.00000000
bigcom145             bigcom145 0.00000000
bigcom158             bigcom158 0.00000000
bigcom162             bigcom162 0.00000000
bigcom177             bigcom177 0.00000000
bigcom194             bigcom194 0.00000000
bigcom208             bigcom208 0.00000000
bigcom220             bigcom220 0.00000000
bigcom227             bigcom227 0.00000000
bigcom229             bigcom229 0.00000000
bigcom247             bigcom247 0.00000000
bigcom252             bigcom252 0.00000000
bigcom258             bigcom258 0.00000000
bigcom266             bigcom266 0.00000000
bigcom269             bigcom269 0.00000000
bigcom273             bigcom273 0.00000000
bigcom274             bigcom274 0.00000000
bigcom284             bigcom284 0.00000000
bigcom290             bigcom290 0.00000000
bigcom292             bigcom292 0.00000000
bigcom294             bigcom294 0.00000000
bigcom295             bigcom295 0.00000000
bigcom296             bigcom296 0.00000000
bigcom302             bigcom302 0.00000000
bigcom303             bigcom303 0.00000000
bigcom307             bigcom307 0.00000000
bigcom311             bigcom311 0.00000000
bigcom313             bigcom313 0.00000000
bigcom326             bigcom326 0.00000000
bigcom332             bigcom332 0.00000000
bigcom340             bigcom340 0.00000000
bigcom341             bigcom341 0.00000000
bigcom347             bigcom347 0.00000000
bigcom360             bigcom360 0.00000000
bigcom365             bigcom365 0.00000000
bigcom366             bigcom366 0.00000000
bigcom387             bigcom387 0.00000000
bigcom398             bigcom398 0.00000000
bigcom408             bigcom408 0.00000000
bigcom417             bigcom417 0.00000000
bigcom424             bigcom424 0.00000000
bigcom441             bigcom441 0.00000000
bigcom445             bigcom445 0.00000000
bigcom468             bigcom468 0.00000000
membership_s1     membership_s1 0.00000000
membership_s5     membership_s5 0.00000000
membership_s6     membership_s6 0.00000000
membership_s7     membership_s7 0.00000000
membership_s8     membership_s8 0.00000000
membership_s13   membership_s13 0.00000000
membership_s14   membership_s14 0.00000000
membership_s17   membership_s17 0.00000000
membership_s18   membership_s18 0.00000000
membership_s19   membership_s19 0.00000000
membership_s21   membership_s21 0.00000000
membership_s22   membership_s22 0.00000000
membership_s24   membership_s24 0.00000000
membership_s25   membership_s25 0.00000000
membership_s27   membership_s27 0.00000000
membership_s28   membership_s28 0.00000000
membership_s30   membership_s30 0.00000000
membership_s34   membership_s34 0.00000000
membership_s35   membership_s35 0.00000000
membership_s36   membership_s36 0.00000000
[1] "Dataset: low_targets Model RF, run: 2 of 10 2015-06-08 09:42:33"
     |      Out-of-bag   |
Tree |      MSE  %Var(y) |
   1 |     0.03   180.15 |
   2 |  0.03048   183.04 |
   3 |  0.02866   172.12 |
   4 |  0.02689   161.44 |
   5 |  0.02631   157.95 |
   6 |  0.02694   161.78 |
   7 |  0.02504   150.37 |
   8 |  0.02401   144.15 |
   9 |  0.02308   138.60 |
  10 |  0.02278   136.76 |
  11 |   0.0224   134.47 |
  12 |  0.02211   132.77 |
  13 |  0.02163   129.90 |
  14 |  0.02155   129.41 |
  15 |  0.02158   129.57 |
  16 |  0.02139   128.43 |
  17 |  0.02115   126.98 |
  18 |   0.0209   125.51 |
  19 |   0.0208   124.89 |
  20 |  0.02059   123.66 |
  21 |  0.02041   122.55 |
  22 |  0.02032   121.98 |
  23 |  0.02022   121.39 |
  24 |  0.02013   120.88 |
  25 |  0.02011   120.73 |
  26 |  0.02007   120.53 |
  27 |  0.02005   120.37 |
  28 |  0.01995   119.79 |
  29 |  0.01993   119.66 |
  30 |   0.0199   119.46 |
  31 |  0.01989   119.41 |
  32 |  0.01981   118.94 |
  33 |  0.01969   118.25 |
  34 |  0.01966   118.04 |
  35 |   0.0196   117.69 |
  36 |  0.01956   117.45 |
  37 |  0.01953   117.29 |
  38 |  0.01951   117.15 |
  39 |  0.01948   116.94 |
  40 |  0.01947   116.92 |
  41 |  0.01945   116.80 |
  42 |  0.01943   116.67 |
  43 |  0.01937   116.30 |
  44 |  0.01933   116.04 |
  45 |  0.01929   115.85 |
  46 |  0.01926   115.64 |
  47 |  0.01924   115.55 |
  48 |  0.01922   115.39 |
  49 |  0.01921   115.32 |
  50 |  0.01919   115.20 |
  51 |  0.01917   115.12 |
  52 |  0.01919   115.21 |
  53 |   0.0192   115.28 |
  54 |  0.01923   115.49 |
  55 |  0.01922   115.42 |
  56 |  0.01918   115.17 |
  57 |  0.01916   115.07 |
  58 |  0.01914   114.92 |
  59 |  0.01915   114.99 |
  60 |  0.01911   114.74 |
  61 |   0.0191   114.70 |
  62 |  0.01911   114.75 |
  63 |   0.0191   114.68 |
  64 |  0.01908   114.59 |
  65 |  0.01907   114.51 |
  66 |  0.01905   114.39 |
  67 |  0.01901   114.13 |
  68 |  0.01904   114.30 |
  69 |  0.01902   114.21 |
  70 |  0.01903   114.24 |
  71 |  0.01903   114.27 |
  72 |  0.01902   114.23 |
  73 |    0.019   114.07 |
  74 |  0.01899   114.05 |
  75 |  0.01897   113.92 |
  76 |  0.01898   113.96 |
  77 |  0.01896   113.86 |
  78 |  0.01894   113.71 |
  79 |  0.01894   113.72 |
  80 |  0.01893   113.65 |
  81 |  0.01894   113.72 |
  82 |  0.01893   113.68 |
  83 |  0.01891   113.57 |
  84 |   0.0189   113.50 |
  85 |  0.01889   113.43 |
  86 |  0.01888   113.35 |
  87 |  0.01885   113.20 |
  88 |  0.01884   113.14 |
  89 |  0.01883   113.08 |
  90 |  0.01884   113.14 |
  91 |  0.01885   113.16 |
  92 |  0.01885   113.18 |
  93 |  0.01884   113.14 |
  94 |  0.01884   113.12 |
  95 |  0.01884   113.13 |
  96 |  0.01881   112.95 |
  97 |   0.0188   112.91 |
  98 |  0.01879   112.82 |
  99 |   0.0188   112.88 |
 100 |   0.0188   112.86 |
[1] "Random Forest variable coefficients"
                      %IncMSE IncNodePurity
graph5           2.668724e-04  2.712693e-01
graph6           2.226984e-03  4.694780e-01
graph7           1.319842e-05  3.805640e-02
graph8          -4.271679e-06  1.346052e-03
graph9           7.408858e-03  6.756331e-01
graph10          9.560118e-03  1.184799e+00
graph11          7.183823e-03  7.843847e-01
graph12          3.420229e-03  8.752875e-01
graph13          7.073849e-03  1.372655e+00
graph14          9.349223e-03  5.688094e-01
graph15          9.638450e-04  2.750035e-01
graph16          3.225096e-02  1.325672e+00
graph17          3.240621e-03  9.011613e-01
graph18          1.736604e-05  6.431736e-02
graph19          2.353592e-03  7.915280e-01
graph20          1.068117e-03  6.705209e-01
graph21          1.986646e-03  3.804282e-01
graph22          4.301075e-06  5.391402e-02
graph23          1.023058e-03  7.438262e-01
graph24          6.609786e-05  3.863203e-02
graph25          8.621053e-05  1.260780e-01
graph26          4.261033e-06  6.280641e-02
graph27          1.309472e-05  6.603004e-02
graph28         -1.302649e-05  9.536237e-03
graph29          0.000000e+00  5.714286e-04
orbit0           2.731748e-05  8.235191e-02
orbit1           1.853006e-03  3.889241e-01
orbit2           4.549448e-05  9.342181e-02
orbit3           0.000000e+00  9.500000e-03
orbit4           6.544129e-03  6.660970e-01
orbit5           7.533378e-03  8.616680e-01
orbit6           3.438223e-03  6.175300e-01
orbit7           1.612991e-05  9.781579e-02
orbit8           4.796726e-04  3.202821e-01
orbit9           1.207727e-03  6.517558e-01
orbit10          6.397585e-04  1.450348e-01
orbit11          1.419781e-04  8.715744e-02
orbit12          6.841020e-05  1.097800e-01
orbit13          1.736865e-05  2.000000e-02
orbit14          0.000000e+00  2.775558e-19
orbit15          1.374534e-02  6.015994e-01
orbit16          8.864700e-03  8.577264e-01
orbit17          7.136751e-03  7.241167e-01
orbit18          8.507610e-03  1.276291e+00
orbit19          5.624402e-03  9.864857e-01
orbit20          1.036859e-02  9.092820e-01
orbit21          1.019983e-03  4.146904e-01
orbit22          4.079157e-03  7.037289e-01
orbit23         -4.301075e-06  6.970284e-02
orbit24          5.457925e-03  7.009386e-01
orbit25          4.764504e-04  2.041631e-01
orbit26          1.152960e-03  2.508333e-01
orbit27          1.076392e-02  1.259645e+00
orbit28          1.003871e-02  7.706461e-01
orbit29          4.927877e-04  1.986846e-01
orbit30          1.971502e-04  3.395194e-01
orbit31          9.766162e-03  9.941412e-01
orbit32          7.423014e-04  1.314385e-01
orbit33          1.746874e-06  2.747458e-02
orbit34          1.014692e-03  3.051399e-01
orbit35          2.205017e-02  1.393536e+00
orbit36          9.578075e-04  5.303235e-01
orbit37          1.551510e-03  2.040105e-01
orbit38          3.386366e-04  1.376751e-01
orbit39          8.251809e-03  5.373502e-01
orbit40          3.180580e-05  6.070508e-02
orbit41          1.041428e-06  3.406168e-02
orbit42          7.352301e-05  1.037478e-01
orbit43          1.665424e-04  9.513304e-02
orbit44          4.795035e-05  1.944340e-01
orbit45          5.376896e-03  1.171221e+00
orbit46          4.038608e-04  1.301971e-01
orbit47          1.682851e-05  4.016571e-02
orbit48          4.315926e-06  3.657401e-02
orbit49          2.197633e-03  3.306003e-01
orbit50         -9.037157e-07  7.905364e-02
orbit51          1.355088e-03  2.008647e-01
orbit52          8.153327e-04  1.310339e-01
orbit53          2.462460e-04  2.002829e-02
orbit54          3.028971e-05  2.767894e-02
orbit55          0.000000e+00  0.000000e+00
orbit56          2.255273e-03  6.066361e-01
orbit57          7.203057e-05  1.071496e-01
orbit58          0.000000e+00  0.000000e+00
orbit59          9.084505e-05  2.560263e-02
orbit60          0.000000e+00  9.500000e-03
orbit61          0.000000e+00  0.000000e+00
orbit62          9.964823e-06  6.072390e-02
orbit63          0.000000e+00  0.000000e+00
orbit64          3.613016e-05  7.439003e-02
orbit65          8.680556e-06  1.990809e-02
orbit66          7.967672e-05  8.526908e-02
orbit67          0.000000e+00  1.734723e-20
orbit68          1.295896e-05  2.100000e-02
orbit69          0.000000e+00  0.000000e+00
orbit70          4.737168e-05  6.841878e-02
orbit71          0.000000e+00  0.000000e+00
orbit72          0.000000e+00  0.000000e+00
AP               1.277790e-05  6.703915e-02
bet              2.482949e-03  2.172504e+00
ecc              1.487044e-04  1.176118e-01
eccrad           7.734657e-05  1.418682e-01
close            3.711684e-03  7.894414e-01
constraint       1.789167e-03  3.966517e-01
coreness         3.485210e-04  8.346868e-01
knn              8.533051e-03  8.783996e-01
hubscore         1.018518e-02  6.729064e-01
pagerank         6.412802e-03  1.824313e+00
trans            7.414157e-05  1.256614e-01
first            1.529548e-04  1.822011e-01
second           1.015977e-03  3.930532e-01
third            5.447531e-03  5.998535e-01
fourth           2.424270e-03  9.794456e-01
fifth            4.228950e-03  9.305304e-01
sixth            1.019012e-02  9.632803e-01
selfinter       -3.885499e-05  1.308985e-01
V1               3.498262e-03  2.022905e+00
V2               6.098472e-03  2.151218e+00
evcent           1.016776e-02  7.983514e-01
upto_second      4.901348e-03  5.550239e-01
upto_third       6.342365e-03  7.841457e-01
upto_fourth      3.372612e-03  5.761550e-01
upto_fifth       8.025815e-03  6.047632e-01
upto_sixth       7.952400e-03  8.364162e-01
ratio1           4.822054e-03  1.274398e+00
ratio2           3.915187e-03  2.111542e+00
ratio3           3.601015e-03  1.352676e+00
ratio4           2.666305e-03  9.161989e-01
ratio5           6.407217e-03  2.091030e+00
ratio6           5.336486e-03  1.139917e+00
walktrap_vertex  2.104840e-04  4.990432e-01
bigcom1          7.561540e-05  4.257535e-02
bigcom2          1.583534e-04  1.980958e-01
bigcom3          0.000000e+00  3.469447e-20
bigcom4          1.621591e-04  3.337330e-01
bigcom5          0.000000e+00  2.775558e-19
bigcom6          0.000000e+00  1.387779e-19
bigcom8          0.000000e+00  0.000000e+00
bigcom9          6.416757e-05  1.989043e-01
bigcom10         9.831240e-05  1.965835e-01
bigcom11         0.000000e+00  0.000000e+00
bigcom12        -4.725354e-06  7.423745e-03
bigcom13         0.000000e+00  0.000000e+00
bigcom14         0.000000e+00  0.000000e+00
bigcom15         0.000000e+00  0.000000e+00
bigcom16         0.000000e+00  0.000000e+00
bigcom17         0.000000e+00  0.000000e+00
bigcom18         4.681791e-04  6.038363e-01
bigcom21         0.000000e+00  0.000000e+00
bigcom22         0.000000e+00  0.000000e+00
bigcom23         0.000000e+00  0.000000e+00
bigcom24         0.000000e+00  1.387779e-19
bigcom25         0.000000e+00  8.333333e-03
bigcom26         0.000000e+00  0.000000e+00
bigcom27         0.000000e+00  0.000000e+00
bigcom29         0.000000e+00  0.000000e+00
bigcom31         0.000000e+00  0.000000e+00
bigcom33         3.811919e-04  2.086269e-01
bigcom34         0.000000e+00  8.333333e-03
bigcom35         0.000000e+00  0.000000e+00
bigcom36         0.000000e+00  0.000000e+00
bigcom39         4.338395e-06  1.555556e-02
bigcom40         0.000000e+00  0.000000e+00
bigcom43         1.527057e-04  2.493476e-01
bigcom46         0.000000e+00  0.000000e+00
bigcom48         0.000000e+00  0.000000e+00
bigcom49         0.000000e+00  0.000000e+00
bigcom50         0.000000e+00  0.000000e+00
bigcom52         0.000000e+00  0.000000e+00
bigcom54         0.000000e+00  0.000000e+00
bigcom56         0.000000e+00  0.000000e+00
bigcom57         4.149329e-05  5.310713e-02
bigcom58         0.000000e+00  0.000000e+00
bigcom62        -5.840184e-06  2.627933e-01
bigcom63         0.000000e+00  0.000000e+00
bigcom64         0.000000e+00  0.000000e+00
bigcom65         5.526545e-06  1.666423e-01
bigcom66         0.000000e+00  0.000000e+00
bigcom68         1.688950e-05  2.308185e-01
bigcom69         0.000000e+00  0.000000e+00
bigcom70         0.000000e+00  0.000000e+00
bigcom71         0.000000e+00  0.000000e+00
bigcom72         0.000000e+00  0.000000e+00
bigcom77         0.000000e+00  0.000000e+00
bigcom79         0.000000e+00  0.000000e+00
bigcom80         0.000000e+00  1.387779e-19
bigcom82         2.278739e-05  1.291979e-01
bigcom83         0.000000e+00  0.000000e+00
bigcom86         0.000000e+00  0.000000e+00
bigcom87        -2.550366e-05  4.256250e-01
bigcom88         0.000000e+00  0.000000e+00
bigcom90         0.000000e+00  0.000000e+00
bigcom92         0.000000e+00  0.000000e+00
bigcom94         0.000000e+00  0.000000e+00
bigcom96         0.000000e+00  0.000000e+00
bigcom98         0.000000e+00  0.000000e+00
bigcom99         0.000000e+00  3.469447e-20
bigcom100        0.000000e+00  0.000000e+00
bigcom102        0.000000e+00  2.775558e-19
bigcom103        0.000000e+00  0.000000e+00
bigcom104        0.000000e+00  1.734723e-20
bigcom107        0.000000e+00  0.000000e+00
bigcom108        0.000000e+00  0.000000e+00
bigcom109        0.000000e+00  0.000000e+00
bigcom110        0.000000e+00  0.000000e+00
bigcom125        0.000000e+00  0.000000e+00
bigcom133        0.000000e+00  0.000000e+00
bigcom141        0.000000e+00  0.000000e+00
bigcom142        0.000000e+00  0.000000e+00
bigcom143        0.000000e+00  0.000000e+00
bigcom145        0.000000e+00  0.000000e+00
bigcom158        0.000000e+00  0.000000e+00
bigcom162        0.000000e+00  0.000000e+00
bigcom177        0.000000e+00  0.000000e+00
bigcom194        0.000000e+00  0.000000e+00
bigcom208        0.000000e+00  1.734723e-20
bigcom220        0.000000e+00  0.000000e+00
bigcom227        0.000000e+00  0.000000e+00
bigcom229        0.000000e+00  0.000000e+00
bigcom247        0.000000e+00  0.000000e+00
bigcom252        0.000000e+00  0.000000e+00
bigcom255       -4.208617e-05  2.683168e-01
bigcom258        0.000000e+00  0.000000e+00
bigcom266        0.000000e+00  0.000000e+00
bigcom269        0.000000e+00  0.000000e+00
bigcom273        0.000000e+00  0.000000e+00
bigcom274        0.000000e+00  1.387779e-19
bigcom276       -2.533406e-05  4.372045e-01
bigcom284        0.000000e+00  0.000000e+00
bigcom290        0.000000e+00  0.000000e+00
bigcom292        0.000000e+00  0.000000e+00
bigcom294        0.000000e+00  0.000000e+00
bigcom295        0.000000e+00  0.000000e+00
bigcom296        0.000000e+00  0.000000e+00
bigcom297       -4.593380e-05  3.014858e-01
bigcom302        0.000000e+00  0.000000e+00
bigcom303        0.000000e+00  0.000000e+00
bigcom307        0.000000e+00  0.000000e+00
bigcom311        0.000000e+00  0.000000e+00
bigcom313        0.000000e+00  0.000000e+00
bigcom318       -1.239598e-05  1.006166e-01
bigcom326        0.000000e+00  0.000000e+00
bigcom332        0.000000e+00  0.000000e+00
bigcom340        0.000000e+00  0.000000e+00
bigcom341        0.000000e+00  0.000000e+00
bigcom345       -1.355968e-05  4.566632e-01
bigcom347        0.000000e+00  0.000000e+00
bigcom360        0.000000e+00  0.000000e+00
bigcom365        0.000000e+00  0.000000e+00
bigcom366        0.000000e+00  0.000000e+00
bigcom370        1.088893e-05  5.991773e-01
bigcom387        0.000000e+00  0.000000e+00
bigcom390       -3.767566e-05  5.198234e-01
bigcom398        0.000000e+00  0.000000e+00
bigcom408        0.000000e+00  0.000000e+00
bigcom417        0.000000e+00  0.000000e+00
bigcom419       -4.603024e-05  4.047506e-01
bigcom424        0.000000e+00  0.000000e+00
bigcom441        0.000000e+00  0.000000e+00
bigcom445        0.000000e+00  0.000000e+00
bigcom468        0.000000e+00  0.000000e+00
spin_vertex      1.133436e-03  4.488113e-01
membership_s1    0.000000e+00  0.000000e+00
membership_s3    2.453056e-05  2.490627e-01
membership_s4    4.418778e-05  1.981052e-01
membership_s5    0.000000e+00  0.000000e+00
membership_s6    0.000000e+00  0.000000e+00
membership_s7    0.000000e+00  0.000000e+00
membership_s8    1.222008e-06  1.953132e-01
membership_s9   -4.555900e-06  2.433604e-01
membership_s10   1.049030e-04  2.511838e-01
membership_s11   6.403972e-06  3.904493e-02
membership_s12   1.047842e-04  5.403076e-01
membership_s13   0.000000e+00  0.000000e+00
membership_s14   0.000000e+00  2.775558e-19
membership_s16  -3.192296e-05  3.029612e-01
membership_s17   0.000000e+00  1.734723e-20
membership_s18   0.000000e+00  0.000000e+00
membership_s19   4.210526e-06  1.714286e-02
membership_s20  -2.442106e-06  1.297548e-02
membership_s21   6.557094e-05  2.142863e-01
membership_s22   0.000000e+00  1.734723e-20
membership_s23   7.780799e-05  1.968000e-01
membership_s24   0.000000e+00  0.000000e+00
membership_s25   0.000000e+00  0.000000e+00
membership_s26  -2.193892e-05  1.588291e-01
membership_s27   0.000000e+00  0.000000e+00
membership_s28   0.000000e+00  0.000000e+00
membership_s30   0.000000e+00  2.775558e-19
membership_s31   4.333172e-05  2.344576e-01
membership_s32  -1.781007e-05  1.759120e-02
membership_s33   3.372143e-05  3.285071e-01
membership_s34   0.000000e+00  0.000000e+00
membership_s35   0.000000e+00  0.000000e+00
membership_s36   0.000000e+00  0.000000e+00
membership_s37  -4.735833e-06  3.607963e-01
membership_s38   1.077178e-04  3.412727e-01
adhesion         3.517049e-03  1.713272e+00
cohesion         4.291129e-03  1.641794e+00
inner            2.855818e-03  2.026334e+00
outer            2.772624e-03  2.168738e+00
ioratio          3.741490e-03  1.448092e+00
comsize          2.998933e-03  2.192004e+00
[1] "Dataset: low_targets Model GLM, run: 2 of 10 2015-06-08 09:45:00"
[1] "glmnet variable coefficients"
                     [,1]          [,2]
(Intercept)     -4.060926 -9.118391e+00
graph0           0.000000  3.185894e-06
graph1           0.000000  0.000000e+00
graph2           0.000000  0.000000e+00
graph3           0.000000  0.000000e+00
graph4           0.000000 -3.243278e-05
graph5           0.000000 -9.491712e-04
graph6           0.000000  1.918469e-03
graph7           0.000000  0.000000e+00
graph8           0.000000 -2.670353e-01
graph9           0.000000  0.000000e+00
graph10          0.000000  0.000000e+00
graph11          0.000000  4.559230e-08
graph12          0.000000 -1.686581e-05
graph13          0.000000  0.000000e+00
graph14          0.000000  0.000000e+00
graph15          0.000000 -4.439476e-04
graph16          0.000000 -3.275990e-08
graph17          0.000000  0.000000e+00
graph18          0.000000 -2.464779e-03
graph19          0.000000  0.000000e+00
graph20          0.000000  4.008005e-04
graph21          0.000000  0.000000e+00
graph22          0.000000  0.000000e+00
graph23          0.000000  0.000000e+00
graph24          0.000000 -2.115352e-03
graph25          0.000000  0.000000e+00
graph26          0.000000  0.000000e+00
graph27          0.000000  0.000000e+00
graph28          0.000000  9.295984e-05
graph29          0.000000 -2.194926e-01
orbit0           0.000000  6.871149e-07
orbit1           0.000000  0.000000e+00
orbit2           0.000000 -1.688129e-02
orbit3           0.000000  0.000000e+00
orbit4           0.000000  0.000000e+00
orbit5           0.000000  7.743704e-04
orbit6           0.000000 -3.151623e-05
orbit7           0.000000 -1.026244e-01
orbit8           0.000000 -1.261923e-02
orbit9           0.000000  0.000000e+00
orbit10          0.000000  2.082706e-03
orbit11          0.000000  7.356678e-01
orbit12          0.000000  0.000000e+00
orbit13          0.000000 -1.809191e+00
orbit14          0.000000 -2.560486e-07
orbit15          0.000000 -1.204264e-05
orbit16          0.000000  0.000000e+00
orbit17          0.000000  6.257829e-06
orbit18          0.000000 -4.348825e-06
orbit19          0.000000  1.783419e-06
orbit20          0.000000 -3.855636e-06
orbit21          0.000000  1.522899e-04
orbit22          0.000000  8.191392e-09
orbit23          0.000000  2.072533e-01
orbit24          0.000000 -1.711408e-06
orbit25          0.000000 -9.093609e-05
orbit26          0.000000  0.000000e+00
orbit27          0.000000 -2.509329e-06
orbit28          0.000000 -1.495910e-04
orbit29          0.000000  3.520647e-04
orbit30          0.000000  9.695144e-04
orbit31          0.000000  9.184607e-06
orbit32          0.000000 -9.997551e-07
orbit33          0.000000 -1.040689e+00
orbit34          0.000000 -1.705422e-03
orbit35          0.000000 -1.614854e-05
orbit36          0.000000 -6.997671e-05
orbit37          0.000000  0.000000e+00
orbit38          0.000000  5.240326e-04
orbit39          0.000000 -1.790210e-04
orbit40          0.000000  0.000000e+00
orbit41          0.000000 -8.844639e-03
orbit42          0.000000  1.217612e+00
orbit43          0.000000 -6.654696e-04
orbit44          0.000000  8.624209e-01
orbit45          0.000000  3.503050e-04
orbit46          0.000000 -1.320912e-03
orbit47          0.000000 -5.653592e-03
orbit48          0.000000 -1.266330e-02
orbit49          0.000000  2.730886e-04
orbit50          0.000000  6.233188e-03
orbit51          0.000000 -2.675349e-06
orbit52          0.000000  2.333377e-03
orbit53          0.000000 -4.451190e-02
orbit54          0.000000  0.000000e+00
orbit55          0.000000  0.000000e+00
orbit56          0.000000 -1.176931e-03
orbit57          0.000000  1.776573e-02
orbit58          0.000000 -5.774826e+00
orbit59          0.000000 -1.834482e-04
orbit60          0.000000  0.000000e+00
orbit61          0.000000 -7.633086e-03
orbit62          0.000000  0.000000e+00
orbit63          0.000000 -1.000710e-02
orbit64          0.000000  2.447981e-02
orbit65          0.000000  0.000000e+00
orbit66          0.000000  5.310476e-02
orbit67          0.000000  0.000000e+00
orbit68          0.000000  0.000000e+00
orbit69          0.000000  0.000000e+00
orbit70          0.000000  6.113452e-03
orbit71          0.000000 -4.429039e-02
orbit72          0.000000 -4.336266e+00
AP               0.000000 -2.858277e-01
bet              0.000000  6.774496e-06
ecc              0.000000  2.170381e-01
eccrad           0.000000  5.342415e-07
close            0.000000  0.000000e+00
constraint       0.000000 -1.557762e+00
coreness         0.000000  5.573599e-02
knn              0.000000 -7.343564e-05
hubscore         0.000000  3.226094e+00
pagerank         0.000000 -1.547648e+00
trans            0.000000 -3.507156e+00
first            0.000000  1.003932e-05
second           0.000000  0.000000e+00
third            0.000000  8.066804e-04
fourth           0.000000 -6.401584e-07
fifth            0.000000  2.251978e-04
sixth            0.000000 -2.886308e-04
selfinter        0.000000 -3.711622e-02
V1               0.000000  1.172355e+01
V2               0.000000  1.667488e+00
evcent           0.000000  0.000000e+00
upto_second      0.000000  0.000000e+00
upto_third       0.000000  0.000000e+00
upto_fourth      0.000000  0.000000e+00
upto_fifth       0.000000  3.349413e-05
upto_sixth       0.000000  0.000000e+00
ratio1           0.000000  3.680542e-03
ratio2           0.000000  2.113333e-03
ratio3           0.000000  3.269936e-04
ratio4           0.000000  3.542214e-04
ratio5           0.000000  0.000000e+00
ratio6           0.000000  3.854493e-05
walktrap_vertex  0.000000  1.518656e-02
bigcom1          0.000000 -2.237753e-01
bigcom2          0.000000 -1.558580e-01
bigcom3          0.000000 -1.994535e+00
bigcom4          0.000000 -1.227920e-01
bigcom5          0.000000 -1.249582e+00
bigcom6          0.000000 -1.558008e+00
bigcom8          0.000000 -9.744823e-01
bigcom9          0.000000  9.881707e-01
bigcom10         0.000000  3.309051e-01
bigcom11         0.000000 -1.541960e+00
bigcom12         0.000000  6.882858e-01
bigcom13         0.000000 -2.052240e+00
bigcom14         0.000000 -1.268404e+00
bigcom15         0.000000 -1.083262e+00
bigcom16         0.000000 -1.375758e+00
bigcom17         0.000000 -1.582003e+00
bigcom18         0.000000  1.651968e+00
bigcom21         0.000000 -1.056457e+00
bigcom22         0.000000 -1.241378e+00
bigcom23         0.000000 -1.732785e+00
bigcom24         0.000000 -1.383189e+00
bigcom25         0.000000 -1.835698e+00
bigcom26         0.000000 -1.707039e+00
bigcom27         0.000000 -1.382760e+00
bigcom29         0.000000 -1.555309e+00
bigcom31         0.000000 -1.725446e+00
bigcom33         0.000000  2.098562e-01
bigcom34         0.000000 -9.534596e-01
bigcom35         0.000000 -5.530451e-01
bigcom36         0.000000  0.000000e+00
bigcom39         0.000000 -1.582791e+00
bigcom40         0.000000 -1.221161e+00
bigcom43         0.000000  3.678301e-01
bigcom46         0.000000 -1.444895e+00
bigcom48         0.000000 -1.825028e+00
bigcom49         0.000000 -9.412210e-01
bigcom50         0.000000 -1.195147e-01
bigcom52         0.000000 -9.030213e-01
bigcom54         0.000000 -1.173136e+00
bigcom56         0.000000 -1.656298e+00
bigcom57         0.000000  1.022156e-01
bigcom58         0.000000 -1.377085e+00
bigcom62         0.000000  5.399273e-01
bigcom63         0.000000 -4.307987e-01
bigcom64         0.000000 -8.508081e-02
bigcom65         0.000000  2.885437e-01
bigcom66         0.000000 -1.606419e-01
bigcom68         0.000000  9.182084e-01
bigcom69         0.000000 -8.772024e-01
bigcom70         0.000000 -1.184487e+00
bigcom71         0.000000  0.000000e+00
bigcom72         0.000000 -5.686478e-01
bigcom77         0.000000 -1.072815e+00
bigcom79         0.000000 -1.273286e+00
bigcom80         0.000000 -7.419374e-01
bigcom82         0.000000  6.678433e-01
bigcom83         0.000000  0.000000e+00
bigcom86         0.000000 -2.456533e-01
bigcom87         0.000000  2.245568e+00
bigcom88         0.000000 -1.206110e+00
bigcom90         0.000000 -2.545153e-01
bigcom92         0.000000  0.000000e+00
bigcom94         0.000000 -1.385348e+00
bigcom96         0.000000 -9.663876e-01
bigcom98         0.000000 -1.416252e+00
bigcom99         0.000000 -1.377524e+00
bigcom100        0.000000 -8.608362e-01
bigcom102        0.000000 -8.048328e-01
bigcom103        0.000000 -8.644788e-01
bigcom104        0.000000 -1.613587e+00
bigcom107        0.000000 -1.685889e-01
bigcom108        0.000000  0.000000e+00
bigcom109        0.000000 -1.541078e+00
bigcom110        0.000000 -1.665547e+00
bigcom125        0.000000 -8.460104e-01
bigcom133        0.000000 -1.366675e+00
bigcom141        0.000000 -6.906353e-01
bigcom142        0.000000 -6.951885e-01
bigcom143        0.000000 -1.164752e+00
bigcom145        0.000000 -1.242552e+00
bigcom158        0.000000 -1.838972e-01
bigcom162        0.000000 -1.316035e+00
bigcom177        0.000000 -1.451029e+00
bigcom194        0.000000 -8.418598e-01
bigcom208        0.000000 -1.183957e+00
bigcom220        0.000000 -9.016631e-01
bigcom227        0.000000  0.000000e+00
bigcom229        0.000000 -7.447866e-01
bigcom247        0.000000 -2.181905e-02
bigcom252        0.000000 -1.147856e+00
bigcom255        0.000000  1.150009e+00
bigcom258        0.000000 -1.080923e+00
bigcom266        0.000000 -6.731562e-01
bigcom269        0.000000 -1.391678e+00
bigcom273        0.000000 -9.924592e-01
bigcom274        0.000000 -1.186178e+00
bigcom276        0.000000  2.121226e+00
bigcom284        0.000000 -1.045302e+00
bigcom290        0.000000 -1.316878e+00
bigcom292        0.000000 -6.429103e-01
bigcom294        0.000000 -1.413501e+00
bigcom295        0.000000 -1.115495e+00
bigcom296        0.000000  0.000000e+00
bigcom297        0.000000  2.032622e+00
bigcom302        0.000000 -1.362862e+00
bigcom303        0.000000 -1.604111e+00
bigcom307        0.000000 -1.397283e-01
bigcom311        0.000000 -1.444164e+00
bigcom313        0.000000 -1.602455e+00
bigcom318        0.000000  6.773090e-01
bigcom326        0.000000 -1.373423e+00
bigcom332        0.000000 -7.332281e-01
bigcom340        0.000000  0.000000e+00
bigcom341        0.000000 -1.179125e+00
bigcom345        0.000000  1.668884e+00
bigcom347        0.000000  0.000000e+00
bigcom360        0.000000 -1.386123e+00
bigcom365        0.000000 -7.700329e-01
bigcom366        0.000000 -1.204250e+00
bigcom370        0.000000  2.573808e+00
bigcom387        0.000000 -1.004071e+00
bigcom390        0.000000  1.705643e+00
bigcom398        0.000000 -3.981788e-02
bigcom408        0.000000 -7.724837e-01
bigcom417        0.000000 -1.258201e+00
bigcom419        0.000000  2.168557e+00
bigcom424        0.000000 -1.043753e+00
bigcom441        0.000000  0.000000e+00
bigcom445        0.000000 -1.327529e+00
bigcom468        0.000000 -9.940368e-01
spin_vertex      0.000000  2.402476e-01
membership_s1    0.000000 -9.694883e-04
membership_s3    0.000000  2.578969e-01
membership_s4    0.000000  1.156021e-01
membership_s5    0.000000 -1.166562e+00
membership_s6    0.000000 -1.054874e+00
membership_s7    0.000000 -1.379198e+00
membership_s8    0.000000  3.614109e-03
membership_s9    0.000000  7.329700e-01
membership_s10   0.000000 -1.671087e-01
membership_s11   0.000000  8.931294e-02
membership_s12   0.000000  2.938539e-01
membership_s13   0.000000 -1.508534e+00
membership_s14   0.000000 -8.446173e-01
membership_s16   0.000000  5.479379e-01
membership_s17   0.000000 -1.364306e+00
membership_s18   0.000000 -1.004143e+00
membership_s19   0.000000 -2.091526e+00
membership_s20   0.000000 -1.977808e-02
membership_s21   0.000000 -3.280857e-02
membership_s22   0.000000 -6.532991e-01
membership_s23   0.000000  2.177413e-01
membership_s24   0.000000 -1.011450e+00
membership_s25   0.000000 -1.100979e+00
membership_s26   0.000000  2.541620e-01
membership_s27   0.000000 -6.544590e-02
membership_s28   0.000000 -8.682738e-01
membership_s30   0.000000 -9.228406e-01
membership_s31   0.000000  3.514923e-01
membership_s32   0.000000 -1.241737e-02
membership_s33   0.000000  1.010076e-01
membership_s34   0.000000 -5.091706e-01
membership_s35   0.000000 -7.601244e-01
membership_s36   0.000000 -7.020172e-01
membership_s37   0.000000  4.927574e-01
membership_s38   0.000000 -1.569221e-02
adhesion         0.000000  0.000000e+00
cohesion         0.000000  0.000000e+00
inner            0.000000  1.597252e-04
outer            0.000000  8.447950e-05
ioratio          0.000000  0.000000e+00
comsize          0.000000 -8.429378e-05
[1] "Dataset: low_targets Model GBM, run: 3 of 10 2015-06-08 09:46:27"
Iter   TrainDeviance   ValidDeviance   StepSize   Improve
     1        0.1661             nan     0.0100   -0.0000
     2        0.1647             nan     0.0100    0.0001
     3        0.1633             nan     0.0100   -0.0000
     4        0.1620             nan     0.0100    0.0001
     5        0.1601             nan     0.0100   -0.0000
     6        0.1585             nan     0.0100    0.0001
     7        0.1579             nan     0.0100   -0.0000
     8        0.1567             nan     0.0100    0.0001
     9        0.1558             nan     0.0100   -0.0000
    10        0.1551             nan     0.0100    0.0001
    20        0.1470             nan     0.0100    0.0000
    40        0.1344             nan     0.0100    0.0000
    60        0.1258             nan     0.0100   -0.0000
    80        0.1190             nan     0.0100   -0.0000
   100        0.1129             nan     0.0100   -0.0000
   120        0.1070             nan     0.0100   -0.0000
   140        0.1019             nan     0.0100   -0.0000
   160        0.0975             nan     0.0100   -0.0000
   170        0.0955             nan     0.0100   -0.0000

[1] "GBM variable coefficients"
                            var     rel.inf
inner                     inner 4.753525895
bet                         bet 4.409999331
comsize                 comsize 4.377950211
bigcom33               bigcom33 4.017697148
ratio2                   ratio2 3.754203916
pagerank               pagerank 3.016700829
graph16                 graph16 2.985651092
V2                           V2 2.593599431
V1                           V1 2.542549840
graph6                   graph6 2.210709576
graph19                 graph19 2.160713588
outer                     outer 2.080713275
orbit35                 orbit35 1.864777743
cohesion               cohesion 1.812915477
graph13                 graph13 1.698280580
adhesion               adhesion 1.672796055
orbit28                 orbit28 1.663681695
orbit19                 orbit19 1.622336499
coreness               coreness 1.573380330
bigcom18               bigcom18 1.516219786
ratio5                   ratio5 1.483335025
ratio6                   ratio6 1.396639421
upto_sixth           upto_sixth 1.328463903
orbit18                 orbit18 1.155633203
hubscore               hubscore 1.094962973
graph17                 graph17 1.071740104
graph1                   graph1 1.055294111
ioratio                 ioratio 1.054106149
knn                         knn 1.048666991
graph4                   graph4 1.035682694
orbit16                 orbit16 1.005941048
ratio3                   ratio3 0.963649482
orbit49                 orbit49 0.932160069
orbit57                 orbit57 0.908907612
graph10                 graph10 0.895149328
graph9                   graph9 0.889145380
ratio1                   ratio1 0.881631362
constraint           constraint 0.861780545
orbit5                   orbit5 0.809710152
orbit11                 orbit11 0.808453363
bigcom345             bigcom345 0.771188414
bigcom87               bigcom87 0.747439186
graph5                   graph5 0.707864572
fourth                   fourth 0.687998240
graph12                 graph12 0.687201376
membership_s4     membership_s4 0.683112063
graph14                 graph14 0.674312754
graph3                   graph3 0.671099133
orbit36                 orbit36 0.650960322
graph20                 graph20 0.592157828
orbit20                 orbit20 0.586923157
graph23                 graph23 0.585772499
orbit44                 orbit44 0.569412361
bigcom297             bigcom297 0.564942342
orbit31                 orbit31 0.549055870
orbit17                 orbit17 0.530473900
bigcom370             bigcom370 0.529388859
bigcom68               bigcom68 0.529356559
orbit27                 orbit27 0.513785749
orbit21                 orbit21 0.480900763
bigcom276             bigcom276 0.477388479
bigcom82               bigcom82 0.473435905
ratio4                   ratio4 0.471668851
orbit30                 orbit30 0.460048630
graph11                 graph11 0.441823143
bigcom390             bigcom390 0.438584835
sixth                     sixth 0.435913661
graph0                   graph0 0.428729066
walktrap_vertex walktrap_vertex 0.428252662
spin_vertex         spin_vertex 0.421541641
bigcom62               bigcom62 0.397892531
orbit56                 orbit56 0.389733773
orbit4                   orbit4 0.389263732
bigcom9                 bigcom9 0.371139380
membership_s16   membership_s16 0.369980572
fifth                     fifth 0.368118515
third                     third 0.365609169
membership_s37   membership_s37 0.365338769
orbit24                 orbit24 0.357172572
orbit37                 orbit37 0.356069227
orbit38                 orbit38 0.347695805
close                     close 0.346893552
upto_third           upto_third 0.338898121
orbit6                   orbit6 0.332865029
orbit15                 orbit15 0.327198629
graph15                 graph15 0.319160796
orbit39                 orbit39 0.300226391
orbit25                 orbit25 0.260200244
graph7                   graph7 0.222634363
trans                     trans 0.214960422
upto_fifth           upto_fifth 0.208700133
bigcom65               bigcom65 0.197265224
ecc                         ecc 0.190153890
orbit2                   orbit2 0.176962794
bigcom10               bigcom10 0.139018349
orbit9                   orbit9 0.137028934
membership_s33   membership_s33 0.136655034
orbit1                   orbit1 0.113161467
bigcom318             bigcom318 0.110896862
orbit65                 orbit65 0.108870466
bigcom43               bigcom43 0.102219632
membership_s23   membership_s23 0.100980897
orbit66                 orbit66 0.098774349
orbit52                 orbit52 0.095741351
membership_s10   membership_s10 0.094933751
membership_s9     membership_s9 0.090762817
orbit62                 orbit62 0.089938160
membership_s8     membership_s8 0.089354178
orbit51                 orbit51 0.087709206
graph18                 graph18 0.082687302
orbit45                 orbit45 0.081532438
membership_s21   membership_s21 0.075991002
bigcom2                 bigcom2 0.073053741
graph21                 graph21 0.068512035
membership_s20   membership_s20 0.062255505
orbit46                 orbit46 0.055328529
membership_s31   membership_s31 0.048757391
orbit10                 orbit10 0.048246773
orbit32                 orbit32 0.039784992
membership_s38   membership_s38 0.038848024
orbit7                   orbit7 0.031157077
orbit23                 orbit23 0.028564925
upto_fourth         upto_fourth 0.028000715
bigcom4                 bigcom4 0.027582859
graph25                 graph25 0.026798811
bigcom57               bigcom57 0.026686199
second                   second 0.026314313
orbit50                 orbit50 0.024537206
bigcom25               bigcom25 0.024102677
selfinter             selfinter 0.022316862
evcent                   evcent 0.021611667
orbit33                 orbit33 0.020334040
orbit13                 orbit13 0.019348261
bigcom1                 bigcom1 0.015580708
orbit71                 orbit71 0.015373843
bigcom88               bigcom88 0.014627932
membership_s32   membership_s32 0.013613286
orbit29                 orbit29 0.011263182
bigcom12               bigcom12 0.009434932
orbit48                 orbit48 0.007385652
graph2                   graph2 0.000000000
graph8                   graph8 0.000000000
graph22                 graph22 0.000000000
graph24                 graph24 0.000000000
graph26                 graph26 0.000000000
graph27                 graph27 0.000000000
graph28                 graph28 0.000000000
graph29                 graph29 0.000000000
orbit0                   orbit0 0.000000000
orbit3                   orbit3 0.000000000
orbit8                   orbit8 0.000000000
orbit12                 orbit12 0.000000000
orbit14                 orbit14 0.000000000
orbit22                 orbit22 0.000000000
orbit26                 orbit26 0.000000000
orbit34                 orbit34 0.000000000
orbit40                 orbit40 0.000000000
orbit41                 orbit41 0.000000000
orbit42                 orbit42 0.000000000
orbit43                 orbit43 0.000000000
orbit47                 orbit47 0.000000000
orbit53                 orbit53 0.000000000
orbit54                 orbit54 0.000000000
orbit55                 orbit55 0.000000000
orbit58                 orbit58 0.000000000
orbit59                 orbit59 0.000000000
orbit60                 orbit60 0.000000000
orbit61                 orbit61 0.000000000
orbit63                 orbit63 0.000000000
orbit64                 orbit64 0.000000000
orbit67                 orbit67 0.000000000
orbit68                 orbit68 0.000000000
orbit69                 orbit69 0.000000000
orbit70                 orbit70 0.000000000
orbit72                 orbit72 0.000000000
AP                           AP 0.000000000
eccrad                   eccrad 0.000000000
first                     first 0.000000000
upto_second         upto_second 0.000000000
bigcom3                 bigcom3 0.000000000
bigcom5                 bigcom5 0.000000000
bigcom6                 bigcom6 0.000000000
bigcom8                 bigcom8 0.000000000
bigcom11               bigcom11 0.000000000
bigcom13               bigcom13 0.000000000
bigcom14               bigcom14 0.000000000
bigcom15               bigcom15 0.000000000
bigcom16               bigcom16 0.000000000
bigcom17               bigcom17 0.000000000
bigcom21               bigcom21 0.000000000
bigcom22               bigcom22 0.000000000
bigcom23               bigcom23 0.000000000
bigcom24               bigcom24 0.000000000
bigcom26               bigcom26 0.000000000
bigcom27               bigcom27 0.000000000
bigcom29               bigcom29 0.000000000
bigcom31               bigcom31 0.000000000
bigcom34               bigcom34 0.000000000
bigcom35               bigcom35 0.000000000
bigcom36               bigcom36 0.000000000
bigcom39               bigcom39 0.000000000
bigcom40               bigcom40 0.000000000
bigcom46               bigcom46 0.000000000
bigcom48               bigcom48 0.000000000
bigcom49               bigcom49 0.000000000
bigcom50               bigcom50 0.000000000
bigcom52               bigcom52 0.000000000
bigcom54               bigcom54 0.000000000
bigcom56               bigcom56 0.000000000
bigcom58               bigcom58 0.000000000
bigcom63               bigcom63 0.000000000
bigcom64               bigcom64 0.000000000
bigcom66               bigcom66 0.000000000
bigcom69               bigcom69 0.000000000
bigcom70               bigcom70 0.000000000
bigcom71               bigcom71 0.000000000
bigcom72               bigcom72 0.000000000
bigcom77               bigcom77 0.000000000
bigcom79               bigcom79 0.000000000
bigcom80               bigcom80 0.000000000
bigcom83               bigcom83 0.000000000
bigcom86               bigcom86 0.000000000
bigcom90               bigcom90 0.000000000
bigcom92               bigcom92 0.000000000
bigcom94               bigcom94 0.000000000
bigcom96               bigcom96 0.000000000
bigcom98               bigcom98 0.000000000
bigcom99               bigcom99 0.000000000
bigcom100             bigcom100 0.000000000
bigcom102             bigcom102 0.000000000
bigcom103             bigcom103 0.000000000
bigcom104             bigcom104 0.000000000
bigcom107             bigcom107 0.000000000
bigcom108             bigcom108 0.000000000
bigcom109             bigcom109 0.000000000
bigcom110             bigcom110 0.000000000
bigcom125             bigcom125 0.000000000
bigcom133             bigcom133 0.000000000
bigcom141             bigcom141 0.000000000
bigcom142             bigcom142 0.000000000
bigcom143             bigcom143 0.000000000
bigcom145             bigcom145 0.000000000
bigcom158             bigcom158 0.000000000
bigcom162             bigcom162 0.000000000
bigcom177             bigcom177 0.000000000
bigcom194             bigcom194 0.000000000
bigcom208             bigcom208 0.000000000
bigcom220             bigcom220 0.000000000
bigcom227             bigcom227 0.000000000
bigcom229             bigcom229 0.000000000
bigcom247             bigcom247 0.000000000
bigcom252             bigcom252 0.000000000
bigcom255             bigcom255 0.000000000
bigcom258             bigcom258 0.000000000
bigcom266             bigcom266 0.000000000
bigcom269             bigcom269 0.000000000
bigcom273             bigcom273 0.000000000
bigcom274             bigcom274 0.000000000
bigcom284             bigcom284 0.000000000
bigcom290             bigcom290 0.000000000
bigcom292             bigcom292 0.000000000
bigcom294             bigcom294 0.000000000
bigcom295             bigcom295 0.000000000
bigcom296             bigcom296 0.000000000
bigcom302             bigcom302 0.000000000
bigcom303             bigcom303 0.000000000
bigcom307             bigcom307 0.000000000
bigcom311             bigcom311 0.000000000
bigcom313             bigcom313 0.000000000
bigcom326             bigcom326 0.000000000
bigcom332             bigcom332 0.000000000
bigcom340             bigcom340 0.000000000
bigcom341             bigcom341 0.000000000
bigcom347             bigcom347 0.000000000
bigcom360             bigcom360 0.000000000
bigcom365             bigcom365 0.000000000
bigcom366             bigcom366 0.000000000
bigcom387             bigcom387 0.000000000
bigcom398             bigcom398 0.000000000
bigcom408             bigcom408 0.000000000
bigcom417             bigcom417 0.000000000
bigcom419             bigcom419 0.000000000
bigcom424             bigcom424 0.000000000
bigcom441             bigcom441 0.000000000
bigcom445             bigcom445 0.000000000
bigcom468             bigcom468 0.000000000
membership_s1     membership_s1 0.000000000
membership_s3     membership_s3 0.000000000
membership_s5     membership_s5 0.000000000
membership_s6     membership_s6 0.000000000
membership_s7     membership_s7 0.000000000
membership_s11   membership_s11 0.000000000
membership_s12   membership_s12 0.000000000
membership_s13   membership_s13 0.000000000
membership_s14   membership_s14 0.000000000
membership_s17   membership_s17 0.000000000
membership_s18   membership_s18 0.000000000
membership_s19   membership_s19 0.000000000
membership_s22   membership_s22 0.000000000
membership_s24   membership_s24 0.000000000
membership_s25   membership_s25 0.000000000
membership_s26   membership_s26 0.000000000
membership_s27   membership_s27 0.000000000
membership_s28   membership_s28 0.000000000
membership_s30   membership_s30 0.000000000
membership_s34   membership_s34 0.000000000
membership_s35   membership_s35 0.000000000
membership_s36   membership_s36 0.000000000
[1] "Dataset: low_targets Model RF, run: 3 of 10 2015-06-08 09:47:58"
     |      Out-of-bag   |
Tree |      MSE  %Var(y) |
   1 |  0.03116   192.46 |
   2 |  0.02945   181.90 |
   3 |  0.02833   174.98 |
   4 |  0.02635   162.74 |
   5 |  0.02426   149.82 |
   6 |  0.02364   146.03 |
   7 |  0.02378   146.85 |
   8 |  0.02255   139.28 |
   9 |  0.02228   137.64 |
  10 |  0.02128   131.41 |
  11 |  0.02066   127.63 |
  12 |  0.02064   127.46 |
  13 |  0.02062   127.33 |
  14 |  0.02067   127.66 |
  15 |  0.02032   125.51 |
  16 |  0.02011   124.19 |
  17 |  0.02005   123.85 |
  18 |  0.01993   123.11 |
  19 |  0.01982   122.43 |
  20 |  0.01974   121.91 |
  21 |  0.01961   121.11 |
  22 |  0.01953   120.61 |
  23 |  0.01939   119.74 |
  24 |  0.01935   119.54 |
  25 |  0.01925   118.91 |
  26 |  0.01918   118.46 |
  27 |  0.01912   118.10 |
  28 |  0.01902   117.46 |
  29 |  0.01902   117.49 |
  30 |  0.01895   117.06 |
  31 |  0.01883   116.30 |
  32 |  0.01884   116.39 |
  33 |  0.01881   116.20 |
  34 |  0.01877   115.93 |
  35 |  0.01876   115.90 |
  36 |  0.01872   115.61 |
  37 |  0.01862   115.02 |
  38 |  0.01862   114.99 |
  39 |  0.01862   115.00 |
  40 |  0.01863   115.08 |
  41 |  0.01858   114.76 |
  42 |  0.01859   114.80 |
  43 |  0.01857   114.69 |
  44 |  0.01853   114.48 |
  45 |  0.01852   114.36 |
  46 |  0.01846   114.01 |
  47 |  0.01846   114.03 |
  48 |  0.01847   114.06 |
  49 |  0.01844   113.87 |
  50 |  0.01841   113.70 |
  51 |   0.0184   113.62 |
  52 |  0.01837   113.48 |
  53 |  0.01835   113.37 |
  54 |  0.01833   113.20 |
  55 |  0.01833   113.21 |
  56 |  0.01832   113.17 |
  57 |  0.01833   113.19 |
  58 |  0.01834   113.29 |
  59 |  0.01828   112.88 |
  60 |  0.01825   112.69 |
  61 |  0.01822   112.56 |
  62 |  0.01822   112.56 |
  63 |  0.01821   112.50 |
  64 |  0.01825   112.71 |
  65 |  0.01824   112.63 |
  66 |  0.01826   112.75 |
  67 |  0.01822   112.54 |
  68 |   0.0182   112.44 |
  69 |  0.01819   112.34 |
  70 |  0.01818   112.32 |
  71 |  0.01817   112.20 |
  72 |  0.01818   112.29 |
  73 |  0.01818   112.27 |
  74 |  0.01818   112.31 |
  75 |  0.01818   112.28 |
  76 |  0.01817   112.20 |
  77 |  0.01817   112.21 |
  78 |  0.01815   112.12 |
  79 |  0.01814   112.06 |
  80 |  0.01815   112.09 |
  81 |  0.01814   112.04 |
  82 |  0.01816   112.14 |
  83 |  0.01812   111.92 |
  84 |  0.01815   112.08 |
  85 |  0.01816   112.17 |
  86 |  0.01814   112.03 |
  87 |  0.01813   111.96 |
  88 |  0.01811   111.88 |
  89 |   0.0181   111.82 |
  90 |  0.01809   111.75 |
  91 |  0.01808   111.69 |
  92 |  0.01806   111.57 |
  93 |  0.01806   111.55 |
  94 |  0.01806   111.55 |
  95 |  0.01805   111.49 |
  96 |  0.01805   111.50 |
  97 |  0.01804   111.43 |
  98 |  0.01804   111.42 |
  99 |  0.01804   111.43 |
 100 |  0.01803   111.36 |
[1] "Random Forest variable coefficients"
                      %IncMSE IncNodePurity
graph5           2.667839e-04  2.398035e-01
graph6           3.670108e-03  6.466109e-01
graph7           1.728672e-05  7.598951e-02
graph8           4.448399e-06  1.636364e-02
graph9           5.595417e-03  5.703916e-01
graph10          6.919843e-03  1.309295e+00
graph11          4.972066e-03  7.393509e-01
graph12          2.985738e-03  6.274642e-01
graph13          4.073345e-03  8.467775e-01
graph14          9.719275e-03  7.797692e-01
graph15          9.571449e-04  3.535221e-01
graph16          3.739277e-02  1.305989e+00
graph17          4.885967e-03  7.386614e-01
graph18          6.820762e-05  1.382781e-01
graph19          4.002774e-03  8.098712e-01
graph20          9.798997e-04  4.758832e-01
graph21          9.301717e-04  3.571124e-01
graph22          1.865719e-04  4.774095e-02
graph23          9.738178e-04  3.975720e-01
graph24          2.422071e-04  6.135866e-02
graph25         -2.109675e-06  3.618963e-02
graph26          0.000000e+00  1.942239e-02
graph27          0.000000e+00  1.937202e-02
graph28          5.212904e-05  3.299215e-02
graph29          0.000000e+00  1.040834e-19
orbit0           5.799992e-05  1.053796e-01
orbit1           2.025984e-03  4.972907e-01
orbit2           4.545031e-05  5.190333e-02
orbit3           1.279318e-05  1.333333e-02
orbit4           5.630158e-03  5.276968e-01
orbit5           2.767009e-03  6.043028e-01
orbit6           7.637858e-03  4.239710e-01
orbit7           5.688100e-05  8.495056e-02
orbit8           3.478506e-04  1.959905e-01
orbit9           1.513949e-03  3.917830e-01
orbit10          1.017406e-04  1.090922e-01
orbit11          7.528029e-05  1.265809e-01
orbit12          7.626467e-05  2.614626e-02
orbit13          0.000000e+00  1.626303e-18
orbit14          0.000000e+00  6.071532e-19
orbit15          5.164133e-03  6.685472e-01
orbit16          8.293315e-03  8.576751e-01
orbit17          6.754349e-03  6.596681e-01
orbit18          5.161002e-03  1.255741e+00
orbit19          2.486311e-03  6.722187e-01
orbit20          9.774789e-03  6.345506e-01
orbit21          1.559923e-03  4.442231e-01
orbit22          5.757482e-03  7.223646e-01
orbit23          2.634361e-05  4.646472e-02
orbit24          5.851569e-03  6.806257e-01
orbit25          4.883904e-04  2.521613e-01
orbit26          1.206374e-03  2.530675e-01
orbit27          1.348606e-02  1.152422e+00
orbit28          1.212915e-02  9.272455e-01
orbit29          3.609217e-04  1.862519e-01
orbit30          2.138559e-04  4.009457e-01
orbit31          1.029372e-02  8.179317e-01
orbit32          7.868347e-04  4.181740e-01
orbit33          3.373937e-05  5.803170e-02
orbit34          6.021989e-04  2.886848e-01
orbit35          1.746009e-02  1.501278e+00
orbit36          2.314323e-03  5.029224e-01
orbit37          1.174404e-03  2.577303e-01
orbit38          7.699321e-04  3.629445e-01
orbit39          5.084660e-03  4.744055e-01
orbit40          2.338567e-04  1.145379e-01
orbit41          9.870416e-05  4.243850e-02
orbit42          1.103189e-05  1.793905e-02
orbit43          5.803423e-05  1.149453e-01
orbit44          7.427464e-05  1.362676e-01
orbit45          2.536622e-03  7.560298e-01
orbit46          3.525904e-04  1.829521e-01
orbit47          2.013970e-05  7.413169e-02
orbit48          1.303685e-05  1.057396e-01
orbit49          5.719922e-04  4.576355e-01
orbit50          1.573738e-05  1.775651e-01
orbit51          4.092782e-04  3.006585e-01
orbit52          5.429860e-04  2.518828e-01
orbit53          7.607446e-05  6.328292e-02
orbit54          2.608453e-05  7.577143e-02
orbit55          0.000000e+00  2.775558e-19
orbit56          1.017265e-03  4.506106e-01
orbit57          2.684946e-05  1.439223e-01
orbit58          0.000000e+00  1.426810e-18
orbit59          1.349868e-05  7.264083e-02
orbit60          0.000000e+00  1.808449e-18
orbit61          0.000000e+00  0.000000e+00
orbit62          1.182464e-04  1.674099e-01
orbit63          0.000000e+00  8.153200e-19
orbit64          0.000000e+00  9.640468e-03
orbit65          4.366812e-06  5.606710e-02
orbit66          9.188307e-05  2.624599e-02
orbit67          0.000000e+00  1.951564e-19
orbit68          0.000000e+00  5.656613e-02
orbit69          0.000000e+00  0.000000e+00
orbit70          0.000000e+00  9.602841e-03
orbit71          0.000000e+00  1.110223e-18
orbit72          0.000000e+00  6.245005e-19
AP               3.658383e-05  1.120290e-01
bet              2.296270e-03  1.983780e+00
ecc              2.015350e-04  1.743297e-01
eccrad           1.239095e-04  1.822771e-01
close            3.461924e-03  5.894905e-01
constraint       1.789618e-03  4.803373e-01
coreness         3.700894e-04  8.610651e-01
knn              9.077245e-03  7.635310e-01
hubscore         6.731124e-03  6.722135e-01
pagerank         5.853803e-03  1.652487e+00
trans            1.478043e-05  9.254222e-02
first            1.230616e-04  1.078893e-01
second           2.107625e-03  4.471353e-01
third            3.832980e-03  7.261539e-01
fourth           4.388786e-03  1.098262e+00
fifth            4.718498e-03  8.093991e-01
sixth            4.371698e-03  8.568597e-01
selfinter       -1.292286e-05  1.188117e-01
V1               4.649981e-03  1.553646e+00
V2               4.202201e-03  1.997198e+00
evcent           5.958481e-03  7.781542e-01
upto_second      1.684594e-03  4.727578e-01
upto_third       5.766554e-03  5.382382e-01
upto_fourth      5.148407e-03  6.095244e-01
upto_fifth       8.073228e-03  5.832638e-01
upto_sixth       9.113522e-03  9.246260e-01
ratio1           6.795082e-03  1.073962e+00
ratio2           2.535377e-03  1.840247e+00
ratio3           3.473216e-03  1.368293e+00
ratio4           4.594448e-03  8.895722e-01
ratio5           8.703909e-03  1.707056e+00
ratio6           5.985345e-03  1.281269e+00
walktrap_vertex  3.934085e-05  3.337835e-01
bigcom1          2.481901e-04  1.039196e-01
bigcom2          3.644024e-04  1.433415e-01
bigcom3          0.000000e+00  2.222222e-02
bigcom4          8.111739e-05  1.739866e-01
bigcom5          0.000000e+00  1.040834e-19
bigcom6          0.000000e+00  3.469447e-19
bigcom8          0.000000e+00  1.942890e-18
bigcom9          2.772028e-05  2.044712e-01
bigcom10         1.779664e-04  3.735201e-01
bigcom11         0.000000e+00  1.179612e-18
bigcom12        -6.444917e-06  2.785555e-02
bigcom13         0.000000e+00  1.092876e-18
bigcom14         0.000000e+00  5.898060e-19
bigcom15         0.000000e+00  6.938894e-20
bigcom16         0.000000e+00  1.127570e-18
bigcom17         0.000000e+00  1.734723e-18
bigcom18         2.988297e-04  4.815783e-01
bigcom21         0.000000e+00  1.144917e-18
bigcom22         0.000000e+00  6.938894e-20
bigcom23         0.000000e+00  1.179612e-18
bigcom24         0.000000e+00  6.245005e-19
bigcom25         5.535386e-05  2.505366e-01
bigcom26         0.000000e+00  1.283695e-18
bigcom27         0.000000e+00  2.081668e-19
bigcom29         0.000000e+00  1.804112e-18
bigcom31         0.000000e+00  2.445960e-18
bigcom33         8.654937e-04  8.862777e-01
bigcom34        -8.791210e-06  2.696842e-02
bigcom35         0.000000e+00  1.110223e-18
bigcom36         0.000000e+00  6.245005e-19
bigcom39         0.000000e+00  1.179612e-18
bigcom40         0.000000e+00  1.214306e-18
bigcom43         1.007289e-04  1.340899e-01
bigcom46         0.000000e+00  3.469447e-20
bigcom48         0.000000e+00  1.179612e-18
bigcom49         0.000000e+00  0.000000e+00
bigcom50         0.000000e+00  6.245005e-19
bigcom52         0.000000e+00  5.551115e-19
bigcom54         0.000000e+00  6.591949e-19
bigcom56         0.000000e+00  1.301043e-20
bigcom57         1.846292e-05  7.048093e-02
bigcom58         0.000000e+00  5.551115e-19
bigcom62         8.824392e-06  2.613841e-01
bigcom63         0.000000e+00  2.324529e-18
bigcom64         0.000000e+00  6.938894e-20
bigcom65         2.227642e-06  1.689924e-01
bigcom66         0.000000e+00  1.110223e-18
bigcom68         2.153801e-05  2.220641e-01
bigcom69         0.000000e+00  5.551115e-19
bigcom70         0.000000e+00  5.551115e-19
bigcom71         0.000000e+00  1.734723e-18
bigcom72         0.000000e+00  6.245005e-19
bigcom77         0.000000e+00  1.318390e-18
bigcom79         0.000000e+00  2.220446e-18
bigcom80         0.000000e+00  0.000000e+00
bigcom82         1.477677e-05  3.290713e-01
bigcom83         0.000000e+00  0.000000e+00
bigcom86         0.000000e+00  1.179612e-18
bigcom87        -2.145731e-05  5.671517e-01
bigcom88        -1.203954e-06  7.098132e-03
bigcom90         0.000000e+00  6.938894e-20
bigcom92         0.000000e+00  1.214306e-19
bigcom94         0.000000e+00  1.040834e-19
bigcom96         0.000000e+00  1.665335e-18
bigcom98         0.000000e+00  1.040834e-19
bigcom99         0.000000e+00  0.000000e+00
bigcom100        0.000000e+00  1.110223e-18
bigcom102        0.000000e+00  6.245005e-19
bigcom103        0.000000e+00  6.938894e-20
bigcom104        0.000000e+00  6.938894e-20
bigcom107        0.000000e+00  5.551115e-19
bigcom108        0.000000e+00  5.551115e-19
bigcom109        0.000000e+00  8.673617e-20
bigcom110        0.000000e+00  0.000000e+00
bigcom125        0.000000e+00  1.040834e-19
bigcom133        0.000000e+00  5.551115e-19
bigcom141        0.000000e+00  5.551115e-19
bigcom142        0.000000e+00  5.551115e-19
bigcom143        0.000000e+00  1.804112e-18
bigcom145        0.000000e+00  1.110223e-18
bigcom158        0.000000e+00  2.814589e-18
bigcom162        0.000000e+00  1.110223e-18
bigcom177        0.000000e+00  1.144917e-18
bigcom194        0.000000e+00  1.665335e-18
bigcom208        0.000000e+00  2.289835e-18
bigcom220        0.000000e+00  0.000000e+00
bigcom227        0.000000e+00  1.249001e-18
bigcom229        0.000000e+00  1.214306e-18
bigcom247        0.000000e+00  6.591949e-19
bigcom252        0.000000e+00  1.769418e-18
bigcom255        0.000000e+00  3.885781e-18
bigcom258        0.000000e+00  7.575758e-05
bigcom266        0.000000e+00  5.551115e-19
bigcom269        0.000000e+00  0.000000e+00
bigcom273        0.000000e+00  6.938894e-20
bigcom274        0.000000e+00  6.938894e-20
bigcom276       -1.596052e-05  3.899939e-01
bigcom284        0.000000e+00  6.938894e-20
bigcom290        0.000000e+00  5.551115e-19
bigcom292        0.000000e+00  5.551115e-19
bigcom294        0.000000e+00  7.632783e-19
bigcom295        0.000000e+00  0.000000e+00
bigcom296        0.000000e+00  1.110223e-18
bigcom297       -1.538512e-05  3.749809e-01
bigcom302        0.000000e+00  1.127570e-18
bigcom303        0.000000e+00  1.249001e-18
bigcom307        0.000000e+00  1.179612e-18
bigcom311        0.000000e+00  1.110223e-18
bigcom313        0.000000e+00  6.938894e-19
bigcom318       -9.104194e-06  6.685468e-02
bigcom326        0.000000e+00  1.214306e-18
bigcom332        0.000000e+00  0.000000e+00
bigcom340        0.000000e+00  0.000000e+00
bigcom341        0.000000e+00  1.179612e-18
bigcom345       -1.114919e-05  4.161227e-01
bigcom347        0.000000e+00  3.469447e-20
bigcom360        0.000000e+00  5.898060e-19
bigcom365        0.000000e+00  0.000000e+00
bigcom366        0.000000e+00  3.469447e-20
bigcom370       -6.570476e-06  6.242329e-01
bigcom387        0.000000e+00  1.040834e-19
bigcom390       -4.312409e-05  4.800069e-01
bigcom398        0.000000e+00  1.734723e-19
bigcom408        0.000000e+00  0.000000e+00
bigcom417        0.000000e+00  0.000000e+00
bigcom419        0.000000e+00  5.724587e-19
bigcom424        0.000000e+00  6.591949e-19
bigcom441        0.000000e+00  0.000000e+00
bigcom445        0.000000e+00  1.734723e-18
bigcom468        0.000000e+00  5.551115e-19
spin_vertex      1.068023e-03  5.013492e-01
membership_s1    0.000000e+00  1.110223e-18
membership_s3   -6.335646e-06  2.319569e-01
membership_s4    1.030441e-04  3.924923e-01
membership_s5    0.000000e+00  6.245005e-19
membership_s6    0.000000e+00  1.179612e-18
membership_s7    0.000000e+00  1.214306e-18
membership_s8    6.764671e-05  9.833403e-02
membership_s9   -4.047144e-05  1.917257e-01
membership_s10   1.464119e-04  1.992576e-01
membership_s11   4.170338e-05  1.338731e-01
membership_s12   7.477931e-05  4.119907e-01
membership_s13   0.000000e+00  2.602085e-19
membership_s14   0.000000e+00  1.665335e-18
membership_s16  -1.274953e-05  2.331061e-01
membership_s17   0.000000e+00  1.387779e-18
membership_s18   0.000000e+00  1.162265e-18
membership_s19   0.000000e+00  1.714286e-02
membership_s20  -2.763045e-07  5.684725e-04
membership_s21   3.174802e-05  1.522197e-01
membership_s22   0.000000e+00  1.214306e-18
membership_s23   7.398070e-05  1.234737e-01
membership_s24   0.000000e+00  6.938894e-20
membership_s25   0.000000e+00  6.591949e-19
membership_s26  -9.842388e-06  8.263579e-02
membership_s27   0.000000e+00  5.551115e-19
membership_s28   0.000000e+00  1.162265e-18
membership_s30   0.000000e+00  5.204170e-20
membership_s31   1.007531e-05  1.735724e-01
membership_s32  -3.087107e-05  1.506450e-02
membership_s33   2.503131e-05  1.491378e-01
membership_s34   0.000000e+00  2.220446e-18
membership_s35   0.000000e+00  1.179612e-18
membership_s36   0.000000e+00  0.000000e+00
membership_s37   6.046788e-05  2.623285e-01
membership_s38   1.881381e-04  2.815162e-01
adhesion         6.943179e-03  1.973745e+00
cohesion         8.501692e-03  1.684795e+00
inner            3.525434e-03  2.261222e+00
outer            3.672551e-03  2.429158e+00
ioratio          3.445945e-03  1.609201e+00
comsize          2.292509e-03  2.594628e+00
[1] "Dataset: low_targets Model GLM, run: 3 of 10 2015-06-08 09:51:02"
[1] "glmnet variable coefficients"
                     [,1]          [,2]
(Intercept)     -4.090129 -9.995803e+00
graph0           0.000000  0.000000e+00
graph1           0.000000  0.000000e+00
graph2           0.000000  0.000000e+00
graph3           0.000000  0.000000e+00
graph4           0.000000 -1.330011e-05
graph5           0.000000 -3.101186e-03
graph6           0.000000  2.667281e-03
graph7           0.000000  0.000000e+00
graph8           0.000000 -1.479985e+00
graph9           0.000000 -4.252363e-10
graph10          0.000000  0.000000e+00
graph11          0.000000  1.148825e-07
graph12          0.000000 -1.112735e-05
graph13          0.000000  0.000000e+00
graph14          0.000000  0.000000e+00
graph15          0.000000  6.945456e-04
graph16          0.000000  0.000000e+00
graph17          0.000000  0.000000e+00
graph18          0.000000  0.000000e+00
graph19          0.000000 -2.208592e-04
graph20          0.000000  5.435650e-04
graph21          0.000000  0.000000e+00
graph22          0.000000  0.000000e+00
graph23          0.000000  0.000000e+00
graph24          0.000000  0.000000e+00
graph25          0.000000  0.000000e+00
graph26          0.000000  0.000000e+00
graph27          0.000000  7.756303e-03
graph28          0.000000  0.000000e+00
graph29          0.000000 -3.969029e-01
orbit0           0.000000  0.000000e+00
orbit1           0.000000  0.000000e+00
orbit2           0.000000 -8.226471e-02
orbit3           0.000000  0.000000e+00
orbit4           0.000000  0.000000e+00
orbit5           0.000000  9.671631e-04
orbit6           0.000000 -3.066440e-05
orbit7           0.000000 -1.293197e-02
orbit8           0.000000 -1.696531e-02
orbit9           0.000000  0.000000e+00
orbit10          0.000000  3.903130e-03
orbit11          0.000000  7.759600e-01
orbit12          0.000000  0.000000e+00
orbit13          0.000000 -1.239862e+00
orbit14          0.000000 -9.349156e-03
orbit15          0.000000 -9.736631e-06
orbit16          0.000000  1.888936e-05
orbit17          0.000000 -1.217440e-05
orbit18          0.000000 -3.824596e-07
orbit19          0.000000  1.579813e-06
orbit20          0.000000 -8.314151e-06
orbit21          0.000000  1.989879e-04
orbit22          0.000000  3.978200e-08
orbit23          0.000000  1.174896e-01
orbit24          0.000000 -1.958814e-06
orbit25          0.000000 -1.128141e-04
orbit26          0.000000 -1.945443e-06
orbit27          0.000000 -4.429499e-06
orbit28          0.000000 -1.139639e-04
orbit29          0.000000  8.242906e-05
orbit30          0.000000  1.993449e-03
orbit31          0.000000  2.452555e-08
orbit32          0.000000 -3.770766e-06
orbit33          0.000000 -1.160266e+00
orbit34          0.000000  2.443565e-04
orbit35          0.000000 -2.175659e-05
orbit36          0.000000 -3.075996e-04
orbit37          0.000000  1.112661e-05
orbit38          0.000000  1.275891e-03
orbit39          0.000000 -1.582894e-04
orbit40          0.000000  0.000000e+00
orbit41          0.000000 -1.050444e-03
orbit42          0.000000  5.685204e-01
orbit43          0.000000  0.000000e+00
orbit44          0.000000  6.922461e-01
orbit45          0.000000 -4.440143e-07
orbit46          0.000000 -1.215143e-03
orbit47          0.000000 -2.731400e-03
orbit48          0.000000 -2.331964e-02
orbit49          0.000000  2.404891e-04
orbit50          0.000000  1.363929e-02
orbit51          0.000000  0.000000e+00
orbit52          0.000000  2.991344e-03
orbit53          0.000000 -4.707520e-02
orbit54          0.000000  0.000000e+00
orbit55          0.000000  0.000000e+00
orbit56          0.000000 -8.084432e-04
orbit57          0.000000  2.155834e-02
orbit58          0.000000 -5.547164e+00
orbit59          0.000000 -1.426379e-03
orbit60          0.000000  0.000000e+00
orbit61          0.000000  0.000000e+00
orbit62          0.000000  0.000000e+00
orbit63          0.000000 -2.159343e-02
orbit64          0.000000  0.000000e+00
orbit65          0.000000  0.000000e+00
orbit66          0.000000  6.361100e-02
orbit67          0.000000  7.491407e-03
orbit68          0.000000  1.855796e-06
orbit69          0.000000  0.000000e+00
orbit70          0.000000  2.712093e-03
orbit71          0.000000  0.000000e+00
orbit72          0.000000 -2.194793e+00
AP               0.000000 -8.063335e-02
bet              0.000000  1.557161e-05
ecc              0.000000  2.621380e-01
eccrad           0.000000  1.119677e-06
close            0.000000  0.000000e+00
constraint       0.000000 -1.379664e+00
coreness         0.000000  1.332471e-01
knn              0.000000 -1.161811e-04
hubscore         0.000000  0.000000e+00
pagerank         0.000000 -2.014356e+00
trans            0.000000 -2.355518e+00
first            0.000000  0.000000e+00
second           0.000000  0.000000e+00
third            0.000000  1.888035e-04
fourth           0.000000  0.000000e+00
fifth            0.000000  1.446602e-04
sixth            0.000000  0.000000e+00
selfinter        0.000000  4.165890e-02
V1               0.000000  1.001218e+01
V2               0.000000  4.267419e-01
evcent           0.000000  1.697099e+00
upto_second      0.000000  0.000000e+00
upto_third       0.000000  0.000000e+00
upto_fourth      0.000000  0.000000e+00
upto_fifth       0.000000  7.882000e-05
upto_sixth       0.000000  6.677490e-05
ratio1           0.000000  5.521599e-03
ratio2           0.000000  4.639796e-04
ratio3           0.000000 -1.677672e-02
ratio4           0.000000  1.431071e-02
ratio5           0.000000 -3.256700e-03
ratio6           0.000000  5.039124e-05
walktrap_vertex  0.000000  2.226232e-02
bigcom1          0.000000 -1.224050e-01
bigcom2          0.000000  5.393360e-02
bigcom3          0.000000 -1.833654e+00
bigcom4          0.000000 -1.141094e-01
bigcom5          0.000000 -1.295909e+00
bigcom6          0.000000 -1.461240e+00
bigcom8          0.000000 -7.234577e-01
bigcom9          0.000000  1.240572e+00
bigcom10         0.000000  5.927076e-04
bigcom11         0.000000 -1.613969e+00
bigcom12         0.000000  9.751274e-01
bigcom13         0.000000 -1.719918e+00
bigcom14         0.000000 -1.150017e+00
bigcom15         0.000000 -1.046713e+00
bigcom16         0.000000 -1.299994e+00
bigcom17         0.000000 -1.467638e+00
bigcom18         0.000000  1.708248e+00
bigcom21         0.000000 -9.924533e-01
bigcom22         0.000000 -1.077837e+00
bigcom23         0.000000 -1.587501e+00
bigcom24         0.000000 -1.273248e+00
bigcom25         0.000000  2.957184e-01
bigcom26         0.000000 -1.666521e+00
bigcom27         0.000000 -1.175446e+00
bigcom29         0.000000 -1.396033e+00
bigcom31         0.000000 -1.473750e+00
bigcom33         0.000000  7.173304e-01
bigcom34         0.000000 -7.765623e-01
bigcom35         0.000000 -7.732099e-01
bigcom36         0.000000  0.000000e+00
bigcom39         0.000000 -1.206557e+00
bigcom40         0.000000 -1.363004e+00
bigcom43         0.000000  3.426817e-01
bigcom46         0.000000 -1.276471e+00
bigcom48         0.000000 -1.367169e+00
bigcom49         0.000000 -9.318235e-01
bigcom50         0.000000  0.000000e+00
bigcom52         0.000000 -1.083946e+00
bigcom54         0.000000 -9.853058e-01
bigcom56         0.000000 -1.441294e+00
bigcom57         0.000000  1.183797e-01
bigcom58         0.000000 -1.512178e+00
bigcom62         0.000000  8.551377e-01
bigcom63         0.000000 -3.473231e-01
bigcom64         0.000000 -1.190786e-01
bigcom65         0.000000  5.405934e-01
bigcom66         0.000000 -3.480129e-02
bigcom68         0.000000  1.258598e+00
bigcom69         0.000000 -6.918592e-01
bigcom70         0.000000 -1.163643e+00
bigcom71         0.000000  0.000000e+00
bigcom72         0.000000 -6.241269e-01
bigcom77         0.000000 -1.185176e+00
bigcom79         0.000000 -1.343705e+00
bigcom80         0.000000 -6.072020e-01
bigcom82         0.000000  1.101904e+00
bigcom83         0.000000  0.000000e+00
bigcom86         0.000000 -8.117192e-02
bigcom87         0.000000  2.769859e+00
bigcom88         0.000000  6.579771e-01
bigcom90         0.000000 -2.507298e-01
bigcom92         0.000000  0.000000e+00
bigcom94         0.000000 -1.301917e+00
bigcom96         0.000000 -1.018983e+00
bigcom98         0.000000 -9.661452e-01
bigcom99         0.000000 -1.082295e+00
bigcom100        0.000000 -7.270185e-01
bigcom102        0.000000 -6.792243e-01
bigcom103        0.000000 -5.906777e-01
bigcom104        0.000000 -1.082501e+00
bigcom107        0.000000 -9.567913e-02
bigcom108        0.000000  0.000000e+00
bigcom109        0.000000 -1.525294e+00
bigcom110        0.000000 -1.399642e+00
bigcom125        0.000000 -5.794974e-01
bigcom133        0.000000 -1.157612e+00
bigcom141        0.000000  0.000000e+00
bigcom142        0.000000 -1.088893e+00
bigcom143        0.000000 -1.055817e+00
bigcom145        0.000000 -1.071362e+00
bigcom158        0.000000 -4.784212e-02
bigcom162        0.000000 -1.071342e+00
bigcom177        0.000000 -1.384555e+00
bigcom194        0.000000 -6.880137e-01
bigcom208        0.000000 -4.633186e-01
bigcom220        0.000000 -1.006273e+00
bigcom227        0.000000  0.000000e+00
bigcom229        0.000000 -7.416784e-01
bigcom247        0.000000 -9.949533e-04
bigcom252        0.000000 -1.106755e+00
bigcom255        0.000000 -1.331121e+00
bigcom258        0.000000 -7.489106e-01
bigcom266        0.000000 -5.552457e-01
bigcom269        0.000000 -1.102591e+00
bigcom273        0.000000 -9.171827e-01
bigcom274        0.000000 -6.349267e-01
bigcom276        0.000000  1.840854e+00
bigcom284        0.000000 -9.247516e-01
bigcom290        0.000000 -1.410091e+00
bigcom292        0.000000 -6.715319e-01
bigcom294        0.000000 -1.110370e+00
bigcom295        0.000000 -8.811284e-01
bigcom296        0.000000 -4.899137e-03
bigcom297        0.000000  2.342668e+00
bigcom302        0.000000 -1.315875e+00
bigcom303        0.000000 -1.373695e+00
bigcom307        0.000000 -8.800324e-02
bigcom311        0.000000 -1.053926e+00
bigcom313        0.000000 -1.519046e+00
bigcom318        0.000000  5.571481e-01
bigcom326        0.000000 -1.134836e+00
bigcom332        0.000000 -6.353681e-01
bigcom340        0.000000  0.000000e+00
bigcom341        0.000000 -9.091677e-01
bigcom345        0.000000  2.054484e+00
bigcom347        0.000000  0.000000e+00
bigcom360        0.000000 -1.288471e+00
bigcom365        0.000000 -8.313605e-01
bigcom366        0.000000 -7.842536e-01
bigcom370        0.000000  2.807972e+00
bigcom387        0.000000 -1.041031e+00
bigcom390        0.000000  1.752324e+00
bigcom398        0.000000 -1.551289e-03
bigcom408        0.000000 -6.351895e-01
bigcom417        0.000000 -9.396013e-01
bigcom419        0.000000 -5.405084e-01
bigcom424        0.000000 -1.107116e+00
bigcom441        0.000000  0.000000e+00
bigcom445        0.000000 -1.061890e+00
bigcom468        0.000000 -7.760653e-01
spin_vertex      0.000000  1.025919e-01
membership_s1    0.000000 -1.249791e-03
membership_s3    0.000000  3.660498e-01
membership_s4    0.000000  3.757568e-01
membership_s5    0.000000 -9.487740e-01
membership_s6    0.000000 -8.696597e-01
membership_s7    0.000000 -1.352466e+00
membership_s8    0.000000 -4.214040e-02
membership_s9    0.000000  8.249463e-01
membership_s10   0.000000 -3.785663e-01
membership_s11   0.000000  1.270442e-01
membership_s12   0.000000  1.693093e-01
membership_s13   0.000000 -1.316828e+00
membership_s14   0.000000 -9.112417e-01
membership_s16   0.000000  1.414336e-01
membership_s17   0.000000 -1.257919e+00
membership_s18   0.000000 -1.030351e+00
membership_s19   0.000000 -2.026556e+00
membership_s20   0.000000 -3.829690e-02
membership_s21   0.000000 -7.149520e-02
membership_s22   0.000000 -6.312263e-01
membership_s23   0.000000  2.128049e-01
membership_s24   0.000000 -1.050918e+00
membership_s25   0.000000 -1.104898e+00
membership_s26   0.000000  0.000000e+00
membership_s27   0.000000 -7.110202e-01
membership_s28   0.000000 -9.655100e-01
membership_s30   0.000000 -1.077565e+00
membership_s31   0.000000  5.129255e-01
membership_s32   0.000000 -1.827820e-02
membership_s33   0.000000  1.829234e-01
membership_s34   0.000000 -3.771226e-01
membership_s35   0.000000 -6.653737e-01
membership_s36   0.000000 -7.680896e-01
membership_s37   0.000000  4.549217e-01
membership_s38   0.000000  3.709250e-02
adhesion         0.000000  0.000000e+00
cohesion         0.000000  0.000000e+00
inner            0.000000  1.317174e-04
outer            0.000000  8.615266e-05
ioratio          0.000000  8.936463e-01
comsize          0.000000 -2.579396e-04
[1] "Dataset: low_targets Model GBM, run: 4 of 10 2015-06-08 09:52:15"
Iter   TrainDeviance   ValidDeviance   StepSize   Improve
     1        0.1713             nan     0.0100   -0.0001
     2        0.1695             nan     0.0100    0.0000
     3        0.1683             nan     0.0100   -0.0000
     4        0.1665             nan     0.0100    0.0001
     5        0.1652             nan     0.0100   -0.0000
     6        0.1641             nan     0.0100   -0.0000
     7        0.1623             nan     0.0100    0.0000
     8        0.1614             nan     0.0100   -0.0000
     9        0.1605             nan     0.0100   -0.0000
    10        0.1599             nan     0.0100   -0.0000
    20        0.1508             nan     0.0100   -0.0000
    40        0.1394             nan     0.0100    0.0000
    60        0.1287             nan     0.0100   -0.0000
    80        0.1201             nan     0.0100   -0.0000
   100        0.1141             nan     0.0100   -0.0000
   120        0.1085             nan     0.0100   -0.0000
   140        0.1033             nan     0.0100   -0.0000
   160        0.0992             nan     0.0100   -0.0000
   170        0.0968             nan     0.0100   -0.0000

[1] "GBM variable coefficients"
                            var    rel.inf
bet                         bet 5.21967269
comsize                 comsize 4.27768095
inner                     inner 3.78314663
V2                           V2 3.72960654
outer                     outer 3.56405712
ratio2                   ratio2 3.45568923
V1                           V1 2.84435441
pagerank               pagerank 2.13599275
graph16                 graph16 2.05156064
graph6                   graph6 2.02044803
adhesion               adhesion 1.89269435
ratio5                   ratio5 1.88811266
bigcom33               bigcom33 1.83737605
graph19                 graph19 1.81865824
graph13                 graph13 1.76366797
coreness               coreness 1.62143354
orbit20                 orbit20 1.56214305
orbit35                 orbit35 1.54075620
orbit17                 orbit17 1.40293737
graph10                 graph10 1.37826311
graph14                 graph14 1.35962044
orbit16                 orbit16 1.26478036
orbit36                 orbit36 1.24914945
orbit18                 orbit18 1.24409212
cohesion               cohesion 1.23819424
graph12                 graph12 1.20857618
ratio6                   ratio6 1.14318953
graph1                   graph1 1.08492707
upto_sixth           upto_sixth 1.04616647
hubscore               hubscore 1.03170708
ioratio                 ioratio 1.02363996
graph3                   graph3 0.97264366
fifth                     fifth 0.95336566
bigcom18               bigcom18 0.93463041
fourth                   fourth 0.92314477
graph11                 graph11 0.89261880
graph17                 graph17 0.88129714
ratio3                   ratio3 0.87061359
graph4                   graph4 0.86464062
spin_vertex         spin_vertex 0.85918480
ratio1                   ratio1 0.84989341
orbit19                 orbit19 0.84070469
orbit5                   orbit5 0.82707433
orbit31                 orbit31 0.78659170
knn                         knn 0.75806865
membership_s4     membership_s4 0.75100744
orbit45                 orbit45 0.74777741
graph9                   graph9 0.74586659
orbit27                 orbit27 0.69232225
graph23                 graph23 0.67708731
constraint           constraint 0.67340001
orbit38                 orbit38 0.67039732
orbit28                 orbit28 0.65183093
bigcom345             bigcom345 0.64141612
graph15                 graph15 0.61507799
orbit49                 orbit49 0.60343684
bigcom87               bigcom87 0.59963656
orbit44                 orbit44 0.59772583
walktrap_vertex walktrap_vertex 0.54952979
upto_third           upto_third 0.54440326
sixth                     sixth 0.53049746
orbit15                 orbit15 0.51055641
bigcom255             bigcom255 0.47437127
membership_s37   membership_s37 0.47225701
graph5                   graph5 0.46846239
upto_fifth           upto_fifth 0.45742890
bigcom419             bigcom419 0.44644148
orbit26                 orbit26 0.43745769
evcent                   evcent 0.42168778
membership_s10   membership_s10 0.41311332
third                     third 0.40664110
bigcom82               bigcom82 0.39167105
membership_s16   membership_s16 0.37150945
graph0                   graph0 0.36965036
ratio4                   ratio4 0.36184434
bigcom390             bigcom390 0.35550827
orbit56                 orbit56 0.35543617
bigcom68               bigcom68 0.34350695
orbit52                 orbit52 0.32124925
membership_s31   membership_s31 0.32040918
bigcom9                 bigcom9 0.31684965
orbit39                 orbit39 0.31183972
orbit50                 orbit50 0.30895188
bigcom276             bigcom276 0.30472326
graph20                 graph20 0.29057995
bigcom2                 bigcom2 0.28270514
bigcom62               bigcom62 0.27193506
membership_s33   membership_s33 0.27110229
orbit24                 orbit24 0.25683012
orbit21                 orbit21 0.23567176
orbit57                 orbit57 0.22851753
orbit10                 orbit10 0.22648722
ecc                         ecc 0.22554649
bigcom297             bigcom297 0.20975980
bigcom43               bigcom43 0.20940844
orbit32                 orbit32 0.19216321
membership_s23   membership_s23 0.18430255
orbit1                   orbit1 0.17533356
graph18                 graph18 0.17306453
orbit23                 orbit23 0.16383456
orbit37                 orbit37 0.16380850
close                     close 0.15628350
bigcom10               bigcom10 0.13712437
graph21                 graph21 0.12608515
graph2                   graph2 0.11448193
membership_s21   membership_s21 0.10936199
orbit4                   orbit4 0.09986819
orbit9                   orbit9 0.09857612
trans                     trans 0.09688798
orbit25                 orbit25 0.09279687
membership_s9     membership_s9 0.08462391
orbit62                 orbit62 0.07699598
bigcom65               bigcom65 0.07430917
upto_fourth         upto_fourth 0.06611567
orbit47                 orbit47 0.06417005
second                   second 0.06227913
membership_s3     membership_s3 0.05454230
orbit59                 orbit59 0.05408360
orbit51                 orbit51 0.05297539
bigcom4                 bigcom4 0.04792192
orbit30                 orbit30 0.04638358
upto_second         upto_second 0.03707416
bigcom1                 bigcom1 0.03492511
orbit64                 orbit64 0.03327407
orbit48                 orbit48 0.03247775
membership_s38   membership_s38 0.03045452
orbit11                 orbit11 0.02917449
orbit7                   orbit7 0.02442589
graph7                   graph7 0.02397850
orbit66                 orbit66 0.02338664
orbit2                   orbit2 0.02262563
bigcom318             bigcom318 0.02120457
orbit70                 orbit70 0.02025622
membership_s11   membership_s11 0.01930091
membership_s32   membership_s32 0.01786279
orbit29                 orbit29 0.01231838
membership_s12   membership_s12 0.01059620
graph8                   graph8 0.00000000
graph22                 graph22 0.00000000
graph24                 graph24 0.00000000
graph25                 graph25 0.00000000
graph26                 graph26 0.00000000
graph27                 graph27 0.00000000
graph28                 graph28 0.00000000
graph29                 graph29 0.00000000
orbit0                   orbit0 0.00000000
orbit3                   orbit3 0.00000000
orbit6                   orbit6 0.00000000
orbit8                   orbit8 0.00000000
orbit12                 orbit12 0.00000000
orbit13                 orbit13 0.00000000
orbit14                 orbit14 0.00000000
orbit22                 orbit22 0.00000000
orbit33                 orbit33 0.00000000
orbit34                 orbit34 0.00000000
orbit40                 orbit40 0.00000000
orbit41                 orbit41 0.00000000
orbit42                 orbit42 0.00000000
orbit43                 orbit43 0.00000000
orbit46                 orbit46 0.00000000
orbit53                 orbit53 0.00000000
orbit54                 orbit54 0.00000000
orbit55                 orbit55 0.00000000
orbit58                 orbit58 0.00000000
orbit60                 orbit60 0.00000000
orbit61                 orbit61 0.00000000
orbit63                 orbit63 0.00000000
orbit65                 orbit65 0.00000000
orbit67                 orbit67 0.00000000
orbit68                 orbit68 0.00000000
orbit69                 orbit69 0.00000000
orbit71                 orbit71 0.00000000
orbit72                 orbit72 0.00000000
AP                           AP 0.00000000
eccrad                   eccrad 0.00000000
first                     first 0.00000000
selfinter             selfinter 0.00000000
bigcom3                 bigcom3 0.00000000
bigcom5                 bigcom5 0.00000000
bigcom6                 bigcom6 0.00000000
bigcom8                 bigcom8 0.00000000
bigcom11               bigcom11 0.00000000
bigcom12               bigcom12 0.00000000
bigcom13               bigcom13 0.00000000
bigcom14               bigcom14 0.00000000
bigcom15               bigcom15 0.00000000
bigcom16               bigcom16 0.00000000
bigcom17               bigcom17 0.00000000
bigcom21               bigcom21 0.00000000
bigcom22               bigcom22 0.00000000
bigcom23               bigcom23 0.00000000
bigcom24               bigcom24 0.00000000
bigcom25               bigcom25 0.00000000
bigcom26               bigcom26 0.00000000
bigcom27               bigcom27 0.00000000
bigcom29               bigcom29 0.00000000
bigcom31               bigcom31 0.00000000
bigcom34               bigcom34 0.00000000
bigcom35               bigcom35 0.00000000
bigcom36               bigcom36 0.00000000
bigcom39               bigcom39 0.00000000
bigcom40               bigcom40 0.00000000
bigcom46               bigcom46 0.00000000
bigcom48               bigcom48 0.00000000
bigcom49               bigcom49 0.00000000
bigcom50               bigcom50 0.00000000
bigcom52               bigcom52 0.00000000
bigcom54               bigcom54 0.00000000
bigcom56               bigcom56 0.00000000
bigcom57               bigcom57 0.00000000
bigcom58               bigcom58 0.00000000
bigcom63               bigcom63 0.00000000
bigcom64               bigcom64 0.00000000
bigcom66               bigcom66 0.00000000
bigcom69               bigcom69 0.00000000
bigcom70               bigcom70 0.00000000
bigcom71               bigcom71 0.00000000
bigcom72               bigcom72 0.00000000
bigcom77               bigcom77 0.00000000
bigcom79               bigcom79 0.00000000
bigcom80               bigcom80 0.00000000
bigcom83               bigcom83 0.00000000
bigcom86               bigcom86 0.00000000
bigcom88               bigcom88 0.00000000
bigcom90               bigcom90 0.00000000
bigcom92               bigcom92 0.00000000
bigcom94               bigcom94 0.00000000
bigcom96               bigcom96 0.00000000
bigcom98               bigcom98 0.00000000
bigcom99               bigcom99 0.00000000
bigcom100             bigcom100 0.00000000
bigcom102             bigcom102 0.00000000
bigcom103             bigcom103 0.00000000
bigcom104             bigcom104 0.00000000
bigcom107             bigcom107 0.00000000
bigcom108             bigcom108 0.00000000
bigcom109             bigcom109 0.00000000
bigcom110             bigcom110 0.00000000
bigcom125             bigcom125 0.00000000
bigcom133             bigcom133 0.00000000
bigcom141             bigcom141 0.00000000
bigcom142             bigcom142 0.00000000
bigcom143             bigcom143 0.00000000
bigcom145             bigcom145 0.00000000
bigcom158             bigcom158 0.00000000
bigcom162             bigcom162 0.00000000
bigcom177             bigcom177 0.00000000
bigcom194             bigcom194 0.00000000
bigcom208             bigcom208 0.00000000
bigcom220             bigcom220 0.00000000
bigcom227             bigcom227 0.00000000
bigcom229             bigcom229 0.00000000
bigcom247             bigcom247 0.00000000
bigcom252             bigcom252 0.00000000
bigcom258             bigcom258 0.00000000
bigcom266             bigcom266 0.00000000
bigcom269             bigcom269 0.00000000
bigcom273             bigcom273 0.00000000
bigcom274             bigcom274 0.00000000
bigcom284             bigcom284 0.00000000
bigcom290             bigcom290 0.00000000
bigcom292             bigcom292 0.00000000
bigcom294             bigcom294 0.00000000
bigcom295             bigcom295 0.00000000
bigcom296             bigcom296 0.00000000
bigcom302             bigcom302 0.00000000
bigcom303             bigcom303 0.00000000
bigcom307             bigcom307 0.00000000
bigcom311             bigcom311 0.00000000
bigcom313             bigcom313 0.00000000
bigcom326             bigcom326 0.00000000
bigcom332             bigcom332 0.00000000
bigcom340             bigcom340 0.00000000
bigcom341             bigcom341 0.00000000
bigcom347             bigcom347 0.00000000
bigcom360             bigcom360 0.00000000
bigcom365             bigcom365 0.00000000
bigcom366             bigcom366 0.00000000
bigcom370             bigcom370 0.00000000
bigcom387             bigcom387 0.00000000
bigcom398             bigcom398 0.00000000
bigcom408             bigcom408 0.00000000
bigcom417             bigcom417 0.00000000
bigcom424             bigcom424 0.00000000
bigcom441             bigcom441 0.00000000
bigcom445             bigcom445 0.00000000
bigcom468             bigcom468 0.00000000
membership_s1     membership_s1 0.00000000
membership_s5     membership_s5 0.00000000
membership_s6     membership_s6 0.00000000
membership_s7     membership_s7 0.00000000
membership_s8     membership_s8 0.00000000
membership_s13   membership_s13 0.00000000
membership_s14   membership_s14 0.00000000
membership_s17   membership_s17 0.00000000
membership_s18   membership_s18 0.00000000
membership_s19   membership_s19 0.00000000
membership_s20   membership_s20 0.00000000
membership_s22   membership_s22 0.00000000
membership_s24   membership_s24 0.00000000
membership_s25   membership_s25 0.00000000
membership_s26   membership_s26 0.00000000
membership_s27   membership_s27 0.00000000
membership_s28   membership_s28 0.00000000
membership_s30   membership_s30 0.00000000
membership_s34   membership_s34 0.00000000
membership_s35   membership_s35 0.00000000
membership_s36   membership_s36 0.00000000
[1] "Dataset: low_targets Model RF, run: 4 of 10 2015-06-08 09:53:47"
     |      Out-of-bag   |
Tree |      MSE  %Var(y) |
   1 |   0.0357   211.53 |
   2 |  0.03352   198.63 |
   3 |  0.03233   191.58 |
   4 |  0.03006   178.11 |
   5 |  0.02734   161.98 |
   6 |   0.0272   161.16 |
   7 |   0.0259   153.48 |
   8 |  0.02592   153.56 |
   9 |  0.02527   149.71 |
  10 |  0.02448   145.03 |
  11 |  0.02321   137.53 |
  12 |  0.02233   132.32 |
  13 |  0.02204   130.57 |
  14 |  0.02189   129.70 |
  15 |   0.0217   128.56 |
  16 |  0.02156   127.74 |
  17 |  0.02147   127.22 |
  18 |  0.02127   126.02 |
  19 |  0.02099   124.34 |
  20 |  0.02076   123.03 |
  21 |  0.02052   121.58 |
  22 |  0.02031   120.35 |
  23 |  0.02024   119.90 |
  24 |  0.02002   118.61 |
  25 |  0.01995   118.18 |
  26 |  0.01995   118.18 |
  27 |  0.01985   117.59 |
  28 |   0.0197   116.73 |
  29 |  0.01963   116.28 |
  30 |  0.01966   116.45 |
  31 |  0.01967   116.52 |
  32 |  0.01966   116.46 |
  33 |  0.01954   115.75 |
  34 |   0.0195   115.56 |
  35 |  0.01947   115.36 |
  36 |  0.01947   115.37 |
  37 |  0.01945   115.24 |
  38 |  0.01942   115.05 |
  39 |  0.01942   115.07 |
  40 |  0.01943   115.12 |
  41 |  0.01944   115.18 |
  42 |  0.01943   115.13 |
  43 |  0.01938   114.81 |
  44 |  0.01933   114.54 |
  45 |   0.0193   114.35 |
  46 |  0.01923   113.95 |
  47 |  0.01923   113.91 |
  48 |   0.0192   113.79 |
  49 |  0.01921   113.83 |
  50 |  0.01922   113.89 |
  51 |  0.01918   113.63 |
  52 |  0.01918   113.66 |
  53 |  0.01919   113.72 |
  54 |  0.01913   113.33 |
  55 |  0.01908   113.04 |
  56 |  0.01906   112.91 |
  57 |  0.01907   112.97 |
  58 |  0.01906   112.93 |
  59 |  0.01904   112.79 |
  60 |  0.01906   112.92 |
  61 |  0.01908   113.04 |
  62 |  0.01906   112.96 |
  63 |  0.01902   112.72 |
  64 |  0.01901   112.64 |
  65 |  0.01903   112.74 |
  66 |  0.01903   112.74 |
  67 |  0.01905   112.89 |
  68 |  0.01905   112.87 |
  69 |  0.01901   112.66 |
  70 |    0.019   112.55 |
  71 |  0.01902   112.71 |
  72 |  0.01903   112.75 |
  73 |  0.01902   112.71 |
  74 |  0.01901   112.64 |
  75 |  0.01899   112.53 |
  76 |  0.01898   112.45 |
  77 |  0.01897   112.40 |
  78 |  0.01897   112.39 |
  79 |  0.01897   112.39 |
  80 |  0.01895   112.29 |
  81 |  0.01896   112.33 |
  82 |  0.01895   112.26 |
  83 |  0.01892   112.13 |
  84 |   0.0189   112.01 |
  85 |  0.01889   111.94 |
  86 |  0.01889   111.90 |
  87 |  0.01888   111.87 |
  88 |  0.01887   111.80 |
  89 |  0.01885   111.68 |
  90 |  0.01882   111.53 |
  91 |  0.01883   111.55 |
  92 |  0.01883   111.58 |
  93 |  0.01882   111.52 |
  94 |  0.01882   111.51 |
  95 |   0.0188   111.41 |
  96 |   0.0188   111.40 |
  97 |  0.01878   111.25 |
  98 |  0.01876   111.15 |
  99 |  0.01874   111.03 |
 100 |  0.01874   111.03 |
[1] "Random Forest variable coefficients"
                      %IncMSE IncNodePurity
graph5           3.401430e-04  1.136717e-01
graph6           2.338640e-03  5.194156e-01
graph7           7.964749e-05  6.652323e-02
graph8           0.000000e+00  0.000000e+00
graph9           1.181535e-02  7.683773e-01
graph10          6.065608e-03  1.138953e+00
graph11          6.390591e-03  6.531865e-01
graph12          3.514764e-03  7.728012e-01
graph13          8.300500e-03  1.211756e+00
graph14          1.150958e-02  7.560750e-01
graph15          9.856081e-04  2.217285e-01
graph16          2.049754e-02  1.089898e+00
graph17          2.720759e-03  4.668393e-01
graph18          3.704548e-04  1.957200e-01
graph19          2.205534e-03  9.359801e-01
graph20          6.604140e-04  5.835830e-01
graph21          1.095007e-03  1.737590e-01
graph22          1.721016e-05  6.018176e-02
graph23          5.506580e-04  4.979863e-01
graph24         -6.435696e-06  1.473002e-02
graph25          1.159684e-04  8.260359e-02
graph26          1.755926e-05  8.750000e-03
graph27          0.000000e+00  1.387779e-18
graph28          4.313067e-06  6.660916e-03
graph29          0.000000e+00  0.000000e+00
orbit0           4.727656e-04  1.529163e-01
orbit1           2.055438e-03  5.046472e-01
orbit2           5.788326e-04  9.492993e-02
orbit3          -4.293688e-06  3.251541e-02
orbit4           5.358290e-03  5.851611e-01
orbit5           6.007808e-03  7.606524e-01
orbit6           4.661813e-03  7.114324e-01
orbit7           1.155193e-04  5.763487e-02
orbit8           2.136235e-04  2.000277e-01
orbit9           3.593633e-03  5.593566e-01
orbit10          2.529906e-04  1.366560e-01
orbit11          1.745587e-04  4.475217e-02
orbit12          6.182193e-05  1.028920e-01
orbit13          0.000000e+00  0.000000e+00
orbit14          0.000000e+00  0.000000e+00
orbit15          8.550821e-03  7.427433e-01
orbit16          5.119008e-03  7.583953e-01
orbit17          8.704217e-03  8.232335e-01
orbit18          2.391221e-03  1.043148e+00
orbit19          1.084635e-02  8.223809e-01
orbit20          1.711467e-02  1.102103e+00
orbit21          1.016765e-03  3.962967e-01
orbit22          6.933741e-03  7.356189e-01
orbit23          4.455274e-06  9.063136e-02
orbit24          8.033394e-03  6.104187e-01
orbit25          7.793970e-04  1.551526e-01
orbit26          2.052697e-03  3.856947e-01
orbit27          1.218034e-02  1.456718e+00
orbit28          5.995307e-03  4.978457e-01
orbit29          5.605734e-04  1.576453e-01
orbit30          3.560120e-05  9.379738e-02
orbit31          1.688387e-02  1.233974e+00
orbit32          7.607812e-04  1.555172e-01
orbit33         -2.198093e-05  4.768145e-02
orbit34          4.784829e-04  3.385025e-01
orbit35          1.796246e-02  1.400406e+00
orbit36          7.696461e-04  6.680674e-01
orbit37          1.807209e-03  4.126568e-01
orbit38          5.794575e-04  3.209294e-01
orbit39          5.881100e-03  4.979013e-01
orbit40          1.212592e-04  7.920176e-02
orbit41          5.503582e-06  2.454221e-02
orbit42          4.304585e-05  1.028892e-01
orbit43          2.994956e-04  2.444961e-01
orbit44          6.031693e-06  1.353640e-01
orbit45          6.269748e-03  7.969709e-01
orbit46          3.022176e-04  5.857011e-02
orbit47          1.568960e-04  2.780959e-02
orbit48         -1.708672e-07  1.981851e-03
orbit49          1.512518e-03  2.866091e-01
orbit50         -1.012348e-06  8.356616e-02
orbit51          3.522998e-04  1.972243e-01
orbit52          1.118171e-03  1.783862e-01
orbit53         -1.236963e-05  3.068317e-02
orbit54          5.269768e-05  1.443910e-02
orbit55          0.000000e+00  0.000000e+00
orbit56          2.122602e-03  6.163379e-01
orbit57          8.170495e-05  9.985853e-02
orbit58          0.000000e+00  3.035766e-19
orbit59          4.706953e-05  5.828738e-02
orbit60          0.000000e+00  9.652531e-03
orbit61          0.000000e+00  0.000000e+00
orbit62          3.811068e-04  5.197238e-02
orbit63          0.000000e+00  0.000000e+00
orbit64          1.571433e-04  9.582241e-02
orbit65          1.315789e-05  9.561404e-04
orbit66          3.960052e-05  2.870532e-02
orbit67          0.000000e+00  0.000000e+00
orbit68          0.000000e+00  6.071532e-20
orbit69          0.000000e+00  0.000000e+00
orbit70          1.165899e-05  2.844339e-03
orbit71          0.000000e+00  0.000000e+00
orbit72          0.000000e+00  0.000000e+00
AP              -2.037428e-05  8.502949e-02
bet              2.032173e-03  2.114037e+00
ecc              3.802531e-05  1.404739e-01
eccrad           8.336927e-05  2.033503e-01
close            4.297347e-03  5.571833e-01
constraint       2.625733e-03  4.137514e-01
coreness         5.640202e-04  1.047926e+00
knn              9.519589e-03  8.596954e-01
hubscore         1.557729e-02  1.018532e+00
pagerank         5.399164e-03  1.803849e+00
trans            5.406365e-05  1.387146e-01
first            1.591018e-04  1.572911e-01
second           8.644713e-04  3.688500e-01
third            1.079366e-02  1.019686e+00
fourth           2.772415e-03  1.040551e+00
fifth            3.893907e-03  1.147226e+00
sixth            6.997679e-03  8.290400e-01
selfinter       -8.728951e-06  8.248521e-02
V1               2.682805e-03  1.739898e+00
V2               4.567311e-03  2.197140e+00
evcent           1.612792e-02  8.190968e-01
upto_second      1.782090e-03  3.871655e-01
upto_third       8.028918e-03  6.440155e-01
upto_fourth      7.499698e-03  6.315478e-01
upto_fifth       7.705161e-03  7.594775e-01
upto_sixth       7.245456e-03  8.035586e-01
ratio1           4.672769e-03  7.800000e-01
ratio2           4.028516e-03  1.993995e+00
ratio3           5.128738e-03  1.198693e+00
ratio4           4.929601e-03  1.073584e+00
ratio5           1.038823e-02  2.254815e+00
ratio6           7.703860e-03  1.120260e+00
walktrap_vertex  1.606766e-04  3.622899e-01
bigcom1          4.604285e-05  3.516696e-02
bigcom2          1.510459e-04  1.112331e-01
bigcom3          0.000000e+00  0.000000e+00
bigcom4          1.800318e-04  2.910370e-01
bigcom5          0.000000e+00  0.000000e+00
bigcom6          0.000000e+00  0.000000e+00
bigcom8          0.000000e+00  0.000000e+00
bigcom9          2.374515e-05  1.676038e-01
bigcom10         1.478385e-04  2.301057e-01
bigcom11         0.000000e+00  0.000000e+00
bigcom12        -1.616080e-05  1.708270e-02
bigcom13         0.000000e+00  0.000000e+00
bigcom14         0.000000e+00  0.000000e+00
bigcom15         0.000000e+00  1.387779e-19
bigcom16         0.000000e+00  0.000000e+00
bigcom17         0.000000e+00  0.000000e+00
bigcom18         2.389848e-04  3.691976e-01
bigcom21         0.000000e+00  0.000000e+00
bigcom22         0.000000e+00  0.000000e+00
bigcom23         0.000000e+00  0.000000e+00
bigcom24         0.000000e+00  0.000000e+00
bigcom25         6.843530e-07  1.139318e-01
bigcom26         0.000000e+00  0.000000e+00
bigcom27         0.000000e+00  0.000000e+00
bigcom29         0.000000e+00  0.000000e+00
bigcom31         0.000000e+00  0.000000e+00
bigcom33         3.476151e-04  5.125859e-01
bigcom34         0.000000e+00  3.469447e-20
bigcom35         0.000000e+00  0.000000e+00
bigcom36         0.000000e+00  0.000000e+00
bigcom39         0.000000e+00  0.000000e+00
bigcom40         0.000000e+00  0.000000e+00
bigcom43         1.799047e-04  1.827126e-01
bigcom46         0.000000e+00  0.000000e+00
bigcom48         0.000000e+00  0.000000e+00
bigcom49         0.000000e+00  0.000000e+00
bigcom50         0.000000e+00  0.000000e+00
bigcom52         0.000000e+00  0.000000e+00
bigcom54         0.000000e+00  0.000000e+00
bigcom56         0.000000e+00  0.000000e+00
bigcom57         2.421256e-05  5.095328e-02
bigcom58         0.000000e+00  0.000000e+00
bigcom62        -5.839695e-05  2.438906e-01
bigcom63         0.000000e+00  0.000000e+00
bigcom64         0.000000e+00  0.000000e+00
bigcom65        -3.690003e-05  2.280878e-01
bigcom66         0.000000e+00  0.000000e+00
bigcom68        -7.788384e-06  3.048632e-01
bigcom69         0.000000e+00  0.000000e+00
bigcom70         0.000000e+00  0.000000e+00
bigcom71         0.000000e+00  0.000000e+00
bigcom72         0.000000e+00  0.000000e+00
bigcom77         0.000000e+00  1.387779e-19
bigcom79         0.000000e+00  0.000000e+00
bigcom80         0.000000e+00  0.000000e+00
bigcom82        -5.092660e-05  2.893426e-01
bigcom83         0.000000e+00  0.000000e+00
bigcom86         0.000000e+00  0.000000e+00
bigcom87        -4.112126e-05  4.225123e-01
bigcom88        -2.234701e-06  1.526251e-02
bigcom90         0.000000e+00  0.000000e+00
bigcom92         0.000000e+00  0.000000e+00
bigcom94         0.000000e+00  0.000000e+00
bigcom96         0.000000e+00  0.000000e+00
bigcom98         0.000000e+00  0.000000e+00
bigcom99         0.000000e+00  0.000000e+00
bigcom100        0.000000e+00  0.000000e+00
bigcom102        0.000000e+00  0.000000e+00
bigcom103        0.000000e+00  0.000000e+00
bigcom104        0.000000e+00  0.000000e+00
bigcom107        0.000000e+00  0.000000e+00
bigcom108        0.000000e+00  0.000000e+00
bigcom109        0.000000e+00  0.000000e+00
bigcom110        0.000000e+00  0.000000e+00
bigcom125        0.000000e+00  0.000000e+00
bigcom133        0.000000e+00  0.000000e+00
bigcom141        0.000000e+00  0.000000e+00
bigcom142        0.000000e+00  0.000000e+00
bigcom143        0.000000e+00  0.000000e+00
bigcom145        0.000000e+00  0.000000e+00
bigcom158        0.000000e+00  0.000000e+00
bigcom162        0.000000e+00  0.000000e+00
bigcom177        0.000000e+00  0.000000e+00
bigcom194        0.000000e+00  0.000000e+00
bigcom208        0.000000e+00  0.000000e+00
bigcom220        0.000000e+00  0.000000e+00
bigcom227        0.000000e+00  0.000000e+00
bigcom229        0.000000e+00  0.000000e+00
bigcom247        0.000000e+00  0.000000e+00
bigcom252        0.000000e+00  0.000000e+00
bigcom255       -1.269493e-05  3.821643e-01
bigcom258        0.000000e+00  0.000000e+00
bigcom266        0.000000e+00  0.000000e+00
bigcom269        0.000000e+00  0.000000e+00
bigcom273        0.000000e+00  0.000000e+00
bigcom274        0.000000e+00  0.000000e+00
bigcom276       -1.296294e-05  4.656622e-01
bigcom284        0.000000e+00  0.000000e+00
bigcom290        0.000000e+00  0.000000e+00
bigcom292        0.000000e+00  0.000000e+00
bigcom294        0.000000e+00  0.000000e+00
bigcom295        0.000000e+00  0.000000e+00
bigcom296        0.000000e+00  0.000000e+00
bigcom297       -5.412680e-05  4.769283e-01
bigcom302        0.000000e+00  0.000000e+00
bigcom303        0.000000e+00  0.000000e+00
bigcom307        0.000000e+00  0.000000e+00
bigcom311        0.000000e+00  0.000000e+00
bigcom313        0.000000e+00  0.000000e+00
bigcom318       -1.396819e-05  7.635144e-02
bigcom326        0.000000e+00  0.000000e+00
bigcom332        0.000000e+00  0.000000e+00
bigcom340        0.000000e+00  0.000000e+00
bigcom341        0.000000e+00  3.469447e-20
bigcom345       -4.391228e-05  4.283674e-01
bigcom347        0.000000e+00  0.000000e+00
bigcom360        0.000000e+00  0.000000e+00
bigcom365        0.000000e+00  0.000000e+00
bigcom366        0.000000e+00  0.000000e+00
bigcom370        1.267695e-05  7.619604e-01
bigcom387        0.000000e+00  0.000000e+00
bigcom390       -2.813823e-06  5.492989e-01
bigcom398        0.000000e+00  0.000000e+00
bigcom408        0.000000e+00  0.000000e+00
bigcom417        0.000000e+00  0.000000e+00
bigcom419       -2.613866e-05  3.415679e-01
bigcom424        0.000000e+00  0.000000e+00
bigcom441        0.000000e+00  0.000000e+00
bigcom445        0.000000e+00  0.000000e+00
bigcom468        0.000000e+00  0.000000e+00
spin_vertex      6.591484e-04  5.967627e-01
membership_s1    0.000000e+00  0.000000e+00
membership_s3    2.667970e-05  2.754579e-01
membership_s4    1.142429e-04  3.224454e-01
membership_s5    0.000000e+00  0.000000e+00
membership_s6    0.000000e+00  0.000000e+00
membership_s7    0.000000e+00  1.333333e-02
membership_s8    4.045376e-06  7.772094e-02
membership_s9   -3.865332e-05  2.312262e-01
membership_s10   3.192823e-05  3.331793e-01
membership_s11   6.170100e-05  1.036075e-01
membership_s12   8.658932e-05  4.071507e-01
membership_s13   0.000000e+00  0.000000e+00
membership_s14   0.000000e+00  0.000000e+00
membership_s16  -9.358231e-05  2.416113e-01
membership_s17   0.000000e+00  0.000000e+00
membership_s18   0.000000e+00  0.000000e+00
membership_s19   0.000000e+00  0.000000e+00
membership_s20   3.157352e-05  4.659477e-02
membership_s21   4.656042e-05  1.659469e-01
membership_s22   0.000000e+00  0.000000e+00
membership_s23   7.871419e-05  1.153483e-01
membership_s24   0.000000e+00  0.000000e+00
membership_s25   0.000000e+00  0.000000e+00
membership_s26   4.381059e-05  1.213070e-01
membership_s27   0.000000e+00  0.000000e+00
membership_s28   0.000000e+00  0.000000e+00
membership_s30   0.000000e+00  0.000000e+00
membership_s31   3.318683e-05  1.684108e-01
membership_s32  -8.146771e-06  1.458203e-02
membership_s33   2.321942e-05  1.929730e-01
membership_s34   0.000000e+00  0.000000e+00
membership_s35   0.000000e+00  0.000000e+00
membership_s36   0.000000e+00  0.000000e+00
membership_s37   5.145125e-05  5.192004e-01
membership_s38   1.117412e-04  3.265635e-01
adhesion         2.969859e-03  1.307253e+00
cohesion         4.230581e-03  1.535198e+00
inner            2.740656e-03  2.244923e+00
outer            3.370564e-03  2.240072e+00
ioratio          2.549139e-03  1.489346e+00
comsize          1.990158e-03  2.308413e+00
[1] "Dataset: low_targets Model GLM, run: 4 of 10 2015-06-08 09:56:15"
[1] "glmnet variable coefficients"
                     [,1]          [,2]
(Intercept)     -4.047104 -8.523445e+00
graph0           0.000000  0.000000e+00
graph1           0.000000 -7.944140e-07
graph2           0.000000  0.000000e+00
graph3           0.000000  0.000000e+00
graph4           0.000000 -8.782999e-06
graph5           0.000000 -3.400763e-03
graph6           0.000000  2.840154e-03
graph7           0.000000  0.000000e+00
graph8           0.000000  0.000000e+00
graph9           0.000000  0.000000e+00
graph10          0.000000  1.064073e-12
graph11          0.000000  9.557580e-09
graph12          0.000000 -1.833753e-05
graph13          0.000000  0.000000e+00
graph14          0.000000  0.000000e+00
graph15          0.000000  1.277631e-06
graph16          0.000000 -9.845904e-06
graph17          0.000000  0.000000e+00
graph18          0.000000 -2.355600e-04
graph19          0.000000 -8.168224e-07
graph20          0.000000  2.393870e-04
graph21          0.000000  0.000000e+00
graph22          0.000000  0.000000e+00
graph23          0.000000  0.000000e+00
graph24          0.000000 -8.248848e-03
graph25          0.000000  0.000000e+00
graph26          0.000000  0.000000e+00
graph27          0.000000 -1.414285e-03
graph28          0.000000  0.000000e+00
graph29          0.000000 -4.870797e+00
orbit0           0.000000  0.000000e+00
orbit1           0.000000  0.000000e+00
orbit2           0.000000 -4.324443e-02
orbit3           0.000000  0.000000e+00
orbit4           0.000000  0.000000e+00
orbit5           0.000000  3.271895e-04
orbit6           0.000000 -6.576587e-06
orbit7           0.000000 -7.217957e-02
orbit8           0.000000 -1.060761e-02
orbit9           0.000000  3.186083e-05
orbit10          0.000000  1.185157e-03
orbit11          0.000000  6.497173e-01
orbit12          0.000000  0.000000e+00
orbit13          0.000000 -1.838565e+00
orbit14          0.000000  0.000000e+00
orbit15          0.000000 -7.978670e-06
orbit16          0.000000  3.357444e-05
orbit17          0.000000  6.504056e-06
orbit18          0.000000  2.753781e-09
orbit19          0.000000  1.933976e-06
orbit20          0.000000 -2.348227e-05
orbit21          0.000000  7.445640e-04
orbit22          0.000000  6.667720e-10
orbit23          0.000000  9.636218e-02
orbit24          0.000000 -9.609585e-10
orbit25          0.000000 -1.085061e-04
orbit26          0.000000  5.264650e-04
orbit27          0.000000 -2.701283e-04
orbit28          0.000000 -1.212128e-05
orbit29          0.000000  3.635674e-04
orbit30          0.000000 -1.234069e-05
orbit31          0.000000  3.213369e-07
orbit32          0.000000  0.000000e+00
orbit33          0.000000 -1.083918e+00
orbit34          0.000000  2.398144e-04
orbit35          0.000000 -2.509655e-05
orbit36          0.000000 -1.104522e-04
orbit37          0.000000  0.000000e+00
orbit38          0.000000  6.439013e-04
orbit39          0.000000 -1.238436e-04
orbit40          0.000000  0.000000e+00
orbit41          0.000000 -4.701518e-03
orbit42          0.000000  1.382995e+00
orbit43          0.000000 -2.356511e-03
orbit44          0.000000  1.176688e+00
orbit45          0.000000  1.606653e-04
orbit46          0.000000 -4.826478e-04
orbit47          0.000000 -5.135783e-03
orbit48          0.000000 -1.592326e-02
orbit49          0.000000  1.514592e-04
orbit50          0.000000  2.086489e-02
orbit51          0.000000 -1.211447e-04
orbit52          0.000000  2.537822e-03
orbit53          0.000000 -5.374028e-02
orbit54          0.000000  0.000000e+00
orbit55          0.000000 -2.007224e-02
orbit56          0.000000 -7.757433e-04
orbit57          0.000000  2.255355e-02
orbit58          0.000000 -5.883006e+00
orbit59          0.000000 -6.847441e-09
orbit60          0.000000  0.000000e+00
orbit61          0.000000  0.000000e+00
orbit62          0.000000 -2.211866e-03
orbit63          0.000000 -4.806709e-02
orbit64          0.000000  2.550203e-02
orbit65          0.000000  0.000000e+00
orbit66          0.000000  9.748643e-04
orbit67          0.000000  0.000000e+00
orbit68          0.000000 -4.381248e-04
orbit69          0.000000  0.000000e+00
orbit70          0.000000  0.000000e+00
orbit71          0.000000  0.000000e+00
orbit72          0.000000 -3.111396e+00
AP               0.000000 -1.971535e-01
bet              0.000000  1.563148e-05
ecc              0.000000  2.064278e-01
eccrad           0.000000  6.060566e-07
close            0.000000  0.000000e+00
constraint       0.000000 -1.164424e+00
coreness         0.000000  1.666607e-01
knn              0.000000 -8.296104e-05
hubscore         0.000000 -9.380717e-01
pagerank         0.000000 -1.945313e+00
trans            0.000000 -3.468478e+00
first            0.000000  0.000000e+00
second           0.000000 -3.149927e-09
third            0.000000  1.776192e-04
fourth           0.000000  0.000000e+00
fifth            0.000000  9.666674e-05
sixth            0.000000 -1.699350e-05
selfinter        0.000000 -4.209109e-02
V1               0.000000  8.898250e+00
V2               0.000000  7.080152e-01
evcent           0.000000 -1.096204e+01
upto_second      0.000000  0.000000e+00
upto_third       0.000000  0.000000e+00
upto_fourth      0.000000  0.000000e+00
upto_fifth       0.000000  1.779232e-04
upto_sixth       0.000000  0.000000e+00
ratio1           0.000000  1.788250e-03
ratio2           0.000000 -3.860213e-05
ratio3           0.000000 -1.247496e-02
ratio4           0.000000  1.271099e-02
ratio5           0.000000  0.000000e+00
ratio6           0.000000  6.037494e-05
walktrap_vertex  0.000000 -2.322418e-01
bigcom1          0.000000 -1.264733e-01
bigcom2          0.000000  1.836550e-02
bigcom3          0.000000 -2.553579e+00
bigcom4          0.000000 -1.522943e-02
bigcom5          0.000000 -1.585821e+00
bigcom6          0.000000 -1.605710e+00
bigcom8          0.000000 -6.989740e-01
bigcom9          0.000000  1.054567e+00
bigcom10         0.000000  3.917209e-01
bigcom11         0.000000 -1.558968e+00
bigcom12         0.000000  6.849854e-01
bigcom13         0.000000 -1.774951e+00
bigcom14         0.000000 -1.155957e+00
bigcom15         0.000000 -1.128713e+00
bigcom16         0.000000 -1.361862e+00
bigcom17         0.000000 -1.492868e+00
bigcom18         0.000000  1.467650e+00
bigcom21         0.000000 -1.030012e+00
bigcom22         0.000000 -1.048191e+00
bigcom23         0.000000 -1.789666e+00
bigcom24         0.000000 -1.254287e+00
bigcom25         0.000000  1.109934e-01
bigcom26         0.000000 -1.679242e+00
bigcom27         0.000000 -1.171228e+00
bigcom29         0.000000 -1.251978e+00
bigcom31         0.000000 -1.502681e+00
bigcom33         0.000000  3.998924e-01
bigcom34         0.000000 -7.022909e-01
bigcom35         0.000000 -8.732325e-01
bigcom36         0.000000  0.000000e+00
bigcom39         0.000000 -1.293541e+00
bigcom40         0.000000 -1.315216e+00
bigcom43         0.000000  1.224859e-01
bigcom46         0.000000 -1.283348e+00
bigcom48         0.000000 -1.547940e+00
bigcom49         0.000000 -5.938780e-01
bigcom50         0.000000  0.000000e+00
bigcom52         0.000000 -6.784979e-01
bigcom54         0.000000 -9.137999e-01
bigcom56         0.000000 -1.688889e+00
bigcom57         0.000000  1.290872e-01
bigcom58         0.000000 -1.338495e+00
bigcom62         0.000000  9.841182e-01
bigcom63         0.000000 -3.728307e-01
bigcom64         0.000000 -9.415029e-02
bigcom65         0.000000  5.086215e-01
bigcom66         0.000000 -1.548354e-01
bigcom68         0.000000  1.375016e+00
bigcom69         0.000000 -7.526078e-01
bigcom70         0.000000 -1.187252e+00
bigcom71         0.000000  0.000000e+00
bigcom72         0.000000 -5.884325e-01
bigcom77         0.000000 -1.023236e+00
bigcom79         0.000000 -1.588131e+00
bigcom80         0.000000 -4.449338e-01
bigcom82         0.000000  7.820118e-01
bigcom83         0.000000  0.000000e+00
bigcom86         0.000000 -7.505693e-02
bigcom87         0.000000  2.380122e+00
bigcom88         0.000000  5.044291e-01
bigcom90         0.000000 -2.711374e-01
bigcom92         0.000000  0.000000e+00
bigcom94         0.000000 -1.227597e+00
bigcom96         0.000000 -9.287711e-01
bigcom98         0.000000 -8.123712e-01
bigcom99         0.000000 -1.094264e+00
bigcom100        0.000000 -6.263338e-01
bigcom102        0.000000 -7.113359e-01
bigcom103        0.000000 -5.929791e-01
bigcom104        0.000000 -1.239571e+00
bigcom107        0.000000  0.000000e+00
bigcom108        0.000000  0.000000e+00
bigcom109        0.000000 -1.396928e+00
bigcom110        0.000000 -1.356443e+00
bigcom125        0.000000 -6.025246e-01
bigcom133        0.000000 -1.258389e+00
bigcom141        0.000000  0.000000e+00
bigcom142        0.000000 -1.188740e+00
bigcom143        0.000000 -1.147841e+00
bigcom145        0.000000 -1.025668e+00
bigcom158        0.000000 -6.945025e-02
bigcom162        0.000000 -1.118615e+00
bigcom177        0.000000 -1.475248e+00
bigcom194        0.000000 -6.788395e-01
bigcom208        0.000000 -1.014364e+00
bigcom220        0.000000 -8.712591e-01
bigcom227        0.000000  0.000000e+00
bigcom229        0.000000 -2.825147e-01
bigcom247        0.000000  0.000000e+00
bigcom252        0.000000 -1.024019e+00
bigcom255        0.000000  1.409145e+00
bigcom258        0.000000 -8.839726e-01
bigcom266        0.000000 -7.179053e-02
bigcom269        0.000000 -1.349762e+00
bigcom273        0.000000 -8.404950e-01
bigcom274        0.000000 -1.158386e+00
bigcom276        0.000000  1.999067e+00
bigcom284        0.000000 -8.518838e-01
bigcom290        0.000000 -1.300544e+00
bigcom292        0.000000 -5.330605e-01
bigcom294        0.000000 -1.174003e+00
bigcom295        0.000000 -1.017797e+00
bigcom296        0.000000 -5.998703e-02
bigcom297        0.000000  2.274237e+00
bigcom302        0.000000 -1.009724e+00
bigcom303        0.000000 -1.499452e+00
bigcom307        0.000000 -1.854770e-01
bigcom311        0.000000 -1.120722e+00
bigcom313        0.000000 -1.447505e+00
bigcom318        0.000000  3.262307e-01
bigcom326        0.000000 -1.033138e+00
bigcom332        0.000000 -5.855132e-01
bigcom340        0.000000  0.000000e+00
bigcom341        0.000000 -8.553864e-01
bigcom345        0.000000  1.984069e+00
bigcom347        0.000000  0.000000e+00
bigcom360        0.000000 -1.326433e+00
bigcom365        0.000000 -7.784961e-01
bigcom366        0.000000 -8.182653e-01
bigcom370        0.000000  5.757464e+00
bigcom387        0.000000 -9.419903e-01
bigcom390        0.000000  2.008099e+00
bigcom398        0.000000  0.000000e+00
bigcom408        0.000000 -7.047497e-01
bigcom417        0.000000 -8.093018e-01
bigcom419        0.000000  2.775160e+00
bigcom424        0.000000 -1.064303e+00
bigcom441        0.000000  0.000000e+00
bigcom445        0.000000 -1.113780e+00
bigcom468        0.000000 -7.552692e-01
spin_vertex      0.000000  1.599399e-01
membership_s1    0.000000 -7.636279e-03
membership_s3    0.000000  1.978690e-01
membership_s4    0.000000  3.671932e-01
membership_s5    0.000000 -1.012343e+00
membership_s6    0.000000 -9.200580e-01
membership_s7    0.000000 -1.346968e+00
membership_s8    0.000000 -2.820745e-01
membership_s9    0.000000  6.397632e-01
membership_s10   0.000000 -1.993565e-01
membership_s11   0.000000  3.905593e-02
membership_s12   0.000000  1.139987e-01
membership_s13   0.000000 -1.262072e+00
membership_s14   0.000000 -8.396045e-01
membership_s16   0.000000  3.210287e-01
membership_s17   0.000000 -1.216602e+00
membership_s18   0.000000 -1.034693e+00
membership_s19   0.000000 -1.981824e+00
membership_s20   0.000000 -6.139318e-02
membership_s21   0.000000 -1.007512e-01
membership_s22   0.000000 -5.569300e-01
membership_s23   0.000000  1.589121e-01
membership_s24   0.000000 -1.004239e+00
membership_s25   0.000000 -9.823590e-01
membership_s26   0.000000  1.607691e-01
membership_s27   0.000000 -7.514633e-01
membership_s28   0.000000 -9.528320e-01
membership_s30   0.000000 -1.048981e+00
membership_s31   0.000000  5.699832e-01
membership_s32   0.000000 -3.769466e-02
membership_s33   0.000000  1.134082e-01
membership_s34   0.000000 -7.639244e-01
membership_s35   0.000000 -7.224317e-01
membership_s36   0.000000 -7.746055e-01
membership_s37   0.000000  4.720481e-01
membership_s38   0.000000  2.489058e-02
adhesion         0.000000  0.000000e+00
cohesion         0.000000  0.000000e+00
inner            0.000000  6.986710e-05
outer            0.000000  5.998233e-05
ioratio          0.000000  0.000000e+00
comsize          0.000000 -7.142943e-05
[1] "Dataset: low_targets Model GBM, run: 5 of 10 2015-06-08 09:57:17"
Iter   TrainDeviance   ValidDeviance   StepSize   Improve
     1        0.1728             nan     0.0100    0.0000
     2        0.1717             nan     0.0100    0.0000
     3        0.1701             nan     0.0100    0.0001
     4        0.1693             nan     0.0100   -0.0000
     5        0.1672             nan     0.0100    0.0001
     6        0.1658             nan     0.0100    0.0000
     7        0.1652             nan     0.0100   -0.0000
     8        0.1641             nan     0.0100   -0.0000
     9        0.1624             nan     0.0100    0.0000
    10        0.1614             nan     0.0100   -0.0000
    20        0.1533             nan     0.0100   -0.0000
    40        0.1401             nan     0.0100    0.0000
    60        0.1306             nan     0.0100    0.0000
    80        0.1222             nan     0.0100   -0.0000
   100        0.1148             nan     0.0100    0.0000
   120        0.1095             nan     0.0100   -0.0000
   140        0.1042             nan     0.0100   -0.0000
   160        0.0998             nan     0.0100    0.0000
   170        0.0975             nan     0.0100   -0.0000

[1] "GBM variable coefficients"
                            var     rel.inf
bet                         bet 4.193893461
comsize                 comsize 4.173912292
V1                           V1 3.510881264
inner                     inner 3.459719939
ratio2                   ratio2 3.258935362
outer                     outer 2.967055817
pagerank               pagerank 2.803896672
V2                           V2 2.549478707
bigcom33               bigcom33 2.288463463
ratio5                   ratio5 2.270038340
graph19                 graph19 2.058925715
graph13                 graph13 1.979351677
adhesion               adhesion 1.952398465
graph6                   graph6 1.849745139
knn                         knn 1.846388735
graph4                   graph4 1.827789969
graph1                   graph1 1.670114659
graph16                 graph16 1.660437704
cohesion               cohesion 1.559490489
upto_sixth           upto_sixth 1.526895903
orbit35                 orbit35 1.442479149
bigcom18               bigcom18 1.335337636
graph17                 graph17 1.254767954
graph10                 graph10 1.251556185
orbit18                 orbit18 1.224713847
fifth                     fifth 1.214539744
graph23                 graph23 1.197993313
graph9                   graph9 1.182272623
graph14                 graph14 1.180874901
coreness               coreness 1.172583675
orbit19                 orbit19 1.151899803
orbit16                 orbit16 1.138992835
orbit20                 orbit20 1.138858481
ioratio                 ioratio 1.134522599
orbit30                 orbit30 1.055385421
ratio6                   ratio6 1.052982046
orbit49                 orbit49 0.949297533
walktrap_vertex walktrap_vertex 0.927197720
fourth                   fourth 0.887647523
membership_s33   membership_s33 0.867732624
graph12                 graph12 0.856394481
orbit17                 orbit17 0.830040928
orbit5                   orbit5 0.827265034
orbit28                 orbit28 0.786884806
graph11                 graph11 0.758679785
constraint           constraint 0.711444732
ratio4                   ratio4 0.688140157
ratio3                   ratio3 0.680401576
evcent                   evcent 0.670575150
sixth                     sixth 0.636928425
bigcom370             bigcom370 0.633442410
third                     third 0.616078929
ratio1                   ratio1 0.614186813
hubscore               hubscore 0.595491815
orbit31                 orbit31 0.590619311
orbit44                 orbit44 0.567261557
orbit57                 orbit57 0.561495533
close                     close 0.532561969
bigcom419             bigcom419 0.528314988
orbit38                 orbit38 0.515474334
orbit27                 orbit27 0.486745466
membership_s37   membership_s37 0.478906942
bigcom82               bigcom82 0.457883193
bigcom255             bigcom255 0.455747175
graph3                   graph3 0.448054339
graph20                 graph20 0.447850936
bigcom276             bigcom276 0.442997836
graph15                 graph15 0.439378458
orbit45                 orbit45 0.431398198
orbit36                 orbit36 0.428408564
membership_s16   membership_s16 0.414081761
orbit56                 orbit56 0.375743835
bigcom345             bigcom345 0.373844180
graph21                 graph21 0.358192877
spin_vertex         spin_vertex 0.355395964
graph5                   graph5 0.352827967
orbit15                 orbit15 0.336991804
orbit11                 orbit11 0.334813746
membership_s10   membership_s10 0.323971506
orbit51                 orbit51 0.316625700
trans                     trans 0.316198615
orbit26                 orbit26 0.308060637
orbit37                 orbit37 0.306018099
orbit21                 orbit21 0.305911138
bigcom297             bigcom297 0.294548768
graph0                   graph0 0.292066188
ecc                         ecc 0.291408116
bigcom2                 bigcom2 0.288586126
orbit24                 orbit24 0.286676237
membership_s4     membership_s4 0.269365563
bigcom62               bigcom62 0.246932947
orbit39                 orbit39 0.225485297
bigcom43               bigcom43 0.168637163
orbit52                 orbit52 0.168566497
orbit42                 orbit42 0.166430164
orbit6                   orbit6 0.164683061
membership_s31   membership_s31 0.159157453
upto_third           upto_third 0.142372267
orbit64                 orbit64 0.125663047
orbit50                 orbit50 0.124899122
bigcom10               bigcom10 0.124002101
upto_fourth         upto_fourth 0.121917184
graph18                 graph18 0.111816107
membership_s12   membership_s12 0.108897627
upto_fifth           upto_fifth 0.107099047
membership_s23   membership_s23 0.101732385
orbit25                 orbit25 0.101664849
membership_s8     membership_s8 0.097108674
orbit32                 orbit32 0.094632814
orbit9                   orbit9 0.093479586
bigcom65               bigcom65 0.082397246
graph25                 graph25 0.069788244
graph2                   graph2 0.068173677
orbit66                 orbit66 0.046028139
bigcom9                 bigcom9 0.045360548
orbit62                 orbit62 0.044900946
membership_s9     membership_s9 0.042835452
orbit53                 orbit53 0.041248484
orbit48                 orbit48 0.039585742
orbit10                 orbit10 0.038714486
bigcom4                 bigcom4 0.038425885
orbit40                 orbit40 0.032472316
AP                           AP 0.032235126
orbit1                   orbit1 0.031349803
bigcom25               bigcom25 0.030988744
graph22                 graph22 0.024952133
membership_s38   membership_s38 0.023142029
selfinter             selfinter 0.023120696
graph7                   graph7 0.022120636
orbit22                 orbit22 0.017088842
orbit41                 orbit41 0.016779481
membership_s3     membership_s3 0.016192132
orbit29                 orbit29 0.012708457
orbit33                 orbit33 0.007374851
bigcom318             bigcom318 0.007006466
graph8                   graph8 0.000000000
graph24                 graph24 0.000000000
graph26                 graph26 0.000000000
graph27                 graph27 0.000000000
graph28                 graph28 0.000000000
graph29                 graph29 0.000000000
orbit0                   orbit0 0.000000000
orbit2                   orbit2 0.000000000
orbit3                   orbit3 0.000000000
orbit4                   orbit4 0.000000000
orbit7                   orbit7 0.000000000
orbit8                   orbit8 0.000000000
orbit12                 orbit12 0.000000000
orbit13                 orbit13 0.000000000
orbit14                 orbit14 0.000000000
orbit23                 orbit23 0.000000000
orbit34                 orbit34 0.000000000
orbit43                 orbit43 0.000000000
orbit46                 orbit46 0.000000000
orbit47                 orbit47 0.000000000
orbit54                 orbit54 0.000000000
orbit55                 orbit55 0.000000000
orbit58                 orbit58 0.000000000
orbit59                 orbit59 0.000000000
orbit60                 orbit60 0.000000000
orbit61                 orbit61 0.000000000
orbit63                 orbit63 0.000000000
orbit65                 orbit65 0.000000000
orbit67                 orbit67 0.000000000
orbit68                 orbit68 0.000000000
orbit69                 orbit69 0.000000000
orbit70                 orbit70 0.000000000
orbit71                 orbit71 0.000000000
orbit72                 orbit72 0.000000000
eccrad                   eccrad 0.000000000
first                     first 0.000000000
second                   second 0.000000000
upto_second         upto_second 0.000000000
bigcom1                 bigcom1 0.000000000
bigcom3                 bigcom3 0.000000000
bigcom5                 bigcom5 0.000000000
bigcom6                 bigcom6 0.000000000
bigcom8                 bigcom8 0.000000000
bigcom11               bigcom11 0.000000000
bigcom12               bigcom12 0.000000000
bigcom13               bigcom13 0.000000000
bigcom14               bigcom14 0.000000000
bigcom15               bigcom15 0.000000000
bigcom16               bigcom16 0.000000000
bigcom17               bigcom17 0.000000000
bigcom21               bigcom21 0.000000000
bigcom22               bigcom22 0.000000000
bigcom23               bigcom23 0.000000000
bigcom24               bigcom24 0.000000000
bigcom26               bigcom26 0.000000000
bigcom27               bigcom27 0.000000000
bigcom29               bigcom29 0.000000000
bigcom31               bigcom31 0.000000000
bigcom34               bigcom34 0.000000000
bigcom35               bigcom35 0.000000000
bigcom36               bigcom36 0.000000000
bigcom39               bigcom39 0.000000000
bigcom40               bigcom40 0.000000000
bigcom46               bigcom46 0.000000000
bigcom48               bigcom48 0.000000000
bigcom49               bigcom49 0.000000000
bigcom50               bigcom50 0.000000000
bigcom52               bigcom52 0.000000000
bigcom54               bigcom54 0.000000000
bigcom56               bigcom56 0.000000000
bigcom57               bigcom57 0.000000000
bigcom58               bigcom58 0.000000000
bigcom63               bigcom63 0.000000000
bigcom64               bigcom64 0.000000000
bigcom66               bigcom66 0.000000000
bigcom68               bigcom68 0.000000000
bigcom69               bigcom69 0.000000000
bigcom70               bigcom70 0.000000000
bigcom71               bigcom71 0.000000000
bigcom72               bigcom72 0.000000000
bigcom77               bigcom77 0.000000000
bigcom79               bigcom79 0.000000000
bigcom80               bigcom80 0.000000000
bigcom83               bigcom83 0.000000000
bigcom86               bigcom86 0.000000000
bigcom87               bigcom87 0.000000000
bigcom88               bigcom88 0.000000000
bigcom90               bigcom90 0.000000000
bigcom92               bigcom92 0.000000000
bigcom94               bigcom94 0.000000000
bigcom96               bigcom96 0.000000000
bigcom98               bigcom98 0.000000000
bigcom99               bigcom99 0.000000000
bigcom100             bigcom100 0.000000000
bigcom102             bigcom102 0.000000000
bigcom103             bigcom103 0.000000000
bigcom104             bigcom104 0.000000000
bigcom107             bigcom107 0.000000000
bigcom108             bigcom108 0.000000000
bigcom109             bigcom109 0.000000000
bigcom110             bigcom110 0.000000000
bigcom125             bigcom125 0.000000000
bigcom133             bigcom133 0.000000000
bigcom141             bigcom141 0.000000000
bigcom142             bigcom142 0.000000000
bigcom143             bigcom143 0.000000000
bigcom145             bigcom145 0.000000000
bigcom158             bigcom158 0.000000000
bigcom162             bigcom162 0.000000000
bigcom177             bigcom177 0.000000000
bigcom194             bigcom194 0.000000000
bigcom208             bigcom208 0.000000000
bigcom220             bigcom220 0.000000000
bigcom227             bigcom227 0.000000000
bigcom229             bigcom229 0.000000000
bigcom247             bigcom247 0.000000000
bigcom252             bigcom252 0.000000000
bigcom258             bigcom258 0.000000000
bigcom266             bigcom266 0.000000000
bigcom269             bigcom269 0.000000000
bigcom273             bigcom273 0.000000000
bigcom274             bigcom274 0.000000000
bigcom284             bigcom284 0.000000000
bigcom290             bigcom290 0.000000000
bigcom292             bigcom292 0.000000000
bigcom294             bigcom294 0.000000000
bigcom295             bigcom295 0.000000000
bigcom296             bigcom296 0.000000000
bigcom302             bigcom302 0.000000000
bigcom303             bigcom303 0.000000000
bigcom307             bigcom307 0.000000000
bigcom311             bigcom311 0.000000000
bigcom313             bigcom313 0.000000000
bigcom326             bigcom326 0.000000000
bigcom332             bigcom332 0.000000000
bigcom340             bigcom340 0.000000000
bigcom341             bigcom341 0.000000000
bigcom347             bigcom347 0.000000000
bigcom360             bigcom360 0.000000000
bigcom365             bigcom365 0.000000000
bigcom366             bigcom366 0.000000000
bigcom387             bigcom387 0.000000000
bigcom390             bigcom390 0.000000000
bigcom398             bigcom398 0.000000000
bigcom408             bigcom408 0.000000000
bigcom417             bigcom417 0.000000000
bigcom424             bigcom424 0.000000000
bigcom441             bigcom441 0.000000000
bigcom445             bigcom445 0.000000000
bigcom468             bigcom468 0.000000000
membership_s1     membership_s1 0.000000000
membership_s5     membership_s5 0.000000000
membership_s6     membership_s6 0.000000000
membership_s7     membership_s7 0.000000000
membership_s11   membership_s11 0.000000000
membership_s13   membership_s13 0.000000000
membership_s14   membership_s14 0.000000000
membership_s17   membership_s17 0.000000000
membership_s18   membership_s18 0.000000000
membership_s19   membership_s19 0.000000000
membership_s20   membership_s20 0.000000000
membership_s21   membership_s21 0.000000000
membership_s22   membership_s22 0.000000000
membership_s24   membership_s24 0.000000000
membership_s25   membership_s25 0.000000000
membership_s26   membership_s26 0.000000000
membership_s27   membership_s27 0.000000000
membership_s28   membership_s28 0.000000000
membership_s30   membership_s30 0.000000000
membership_s32   membership_s32 0.000000000
membership_s34   membership_s34 0.000000000
membership_s35   membership_s35 0.000000000
membership_s36   membership_s36 0.000000000
[1] "Dataset: low_targets Model RF, run: 5 of 10 2015-06-08 09:58:52"
     |      Out-of-bag   |
Tree |      MSE  %Var(y) |
   1 |  0.03054   179.72 |
   2 |  0.02999   176.53 |
   3 |   0.0299   175.94 |
   4 |   0.0281   165.35 |
   5 |  0.02729   160.58 |
   6 |   0.0252   148.28 |
   7 |  0.02429   142.95 |
   8 |  0.02401   141.31 |
   9 |  0.02362   139.04 |
  10 |  0.02362   139.02 |
  11 |  0.02271   133.63 |
  12 |  0.02237   131.63 |
  13 |  0.02204   129.69 |
  14 |  0.02153   126.74 |
  15 |  0.02117   124.59 |
  16 |  0.02095   123.28 |
  17 |  0.02081   122.49 |
  18 |  0.02053   120.81 |
  19 |  0.02053   120.83 |
  20 |  0.02037   119.88 |
  21 |  0.02026   119.24 |
  22 |   0.0202   118.91 |
  23 |  0.02005   118.01 |
  24 |  0.01996   117.48 |
  25 |  0.01993   117.31 |
  26 |  0.01991   117.20 |
  27 |  0.01987   116.94 |
  28 |  0.01977   116.36 |
  29 |  0.01977   116.38 |
  30 |  0.01971   116.02 |
  31 |  0.01966   115.71 |
  32 |  0.01958   115.25 |
  33 |  0.01955   115.07 |
  34 |  0.01947   114.61 |
  35 |  0.01942   114.31 |
  36 |  0.01937   114.02 |
  37 |  0.01937   114.03 |
  38 |  0.01932   113.68 |
  39 |   0.0193   113.59 |
  40 |  0.01929   113.54 |
  41 |  0.01928   113.45 |
  42 |  0.01925   113.31 |
  43 |   0.0193   113.56 |
  44 |   0.0193   113.57 |
  45 |   0.0193   113.56 |
  46 |  0.01925   113.30 |
  47 |  0.01919   112.96 |
  48 |  0.01921   113.06 |
  49 |  0.01917   112.79 |
  50 |  0.01913   112.61 |
  51 |  0.01914   112.64 |
  52 |  0.01914   112.61 |
  53 |  0.01909   112.34 |
  54 |  0.01909   112.37 |
  55 |  0.01909   112.36 |
  56 |  0.01908   112.28 |
  57 |  0.01909   112.34 |
  58 |  0.01908   112.31 |
  59 |   0.0191   112.40 |
  60 |  0.01907   112.25 |
  61 |  0.01905   112.09 |
  62 |  0.01901   111.85 |
  63 |  0.01899   111.75 |
  64 |  0.01895   111.55 |
  65 |  0.01895   111.53 |
  66 |  0.01889   111.18 |
  67 |  0.01889   111.15 |
  68 |  0.01888   111.12 |
  69 |  0.01887   111.07 |
  70 |  0.01887   111.04 |
  71 |  0.01885   110.91 |
  72 |  0.01884   110.87 |
  73 |   0.0188   110.62 |
  74 |  0.01881   110.72 |
  75 |   0.0188   110.66 |
  76 |  0.01878   110.55 |
  77 |  0.01879   110.56 |
  78 |  0.01878   110.53 |
  79 |  0.01876   110.40 |
  80 |  0.01877   110.47 |
  81 |  0.01877   110.44 |
  82 |  0.01876   110.43 |
  83 |  0.01877   110.48 |
  84 |  0.01877   110.47 |
  85 |  0.01876   110.39 |
  86 |  0.01876   110.38 |
  87 |  0.01873   110.26 |
  88 |  0.01873   110.22 |
  89 |  0.01872   110.16 |
  90 |  0.01871   110.11 |
  91 |   0.0187   110.07 |
  92 |   0.0187   110.07 |
  93 |  0.01869   109.99 |
  94 |  0.01869   109.99 |
  95 |  0.01871   110.09 |
  96 |  0.01868   109.96 |
  97 |  0.01868   109.91 |
  98 |  0.01866   109.82 |
  99 |  0.01866   109.83 |
 100 |  0.01867   109.87 |
[1] "Random Forest variable coefficients"
                      %IncMSE IncNodePurity
graph5           3.499062e-04  4.844829e-01
graph6           1.971330e-03  5.817521e-01
graph7           4.721056e-05  8.053297e-02
graph8           0.000000e+00  3.165870e-19
graph9           5.074539e-03  6.333254e-01
graph10          7.207194e-03  1.137329e+00
graph11          5.312898e-03  7.335375e-01
graph12          3.496380e-03  5.050468e-01
graph13          8.889310e-03  1.378002e+00
graph14          5.591174e-03  8.828731e-01
graph15          5.629546e-04  2.566050e-01
graph16          1.293217e-02  8.765893e-01
graph17          3.256418e-03  7.756142e-01
graph18          6.460248e-04  1.634871e-01
graph19          2.835304e-03  8.347306e-01
graph20          6.217559e-04  5.957104e-01
graph21          9.358673e-04  2.854153e-01
graph22          6.048319e-05  9.368313e-02
graph23          1.286964e-03  6.851116e-01
graph24          1.237398e-06  4.836876e-02
graph25         -6.018306e-06  5.626390e-02
graph26          1.749329e-05  5.604766e-02
graph27          0.000000e+00  6.938894e-20
graph28          4.430107e-06  7.104823e-02
graph29          0.000000e+00  6.938894e-20
orbit0           8.648652e-05  1.045757e-01
orbit1           1.753080e-03  4.966600e-01
orbit2           4.355228e-05  1.000398e-01
orbit3           4.308488e-06  1.333333e-02
orbit4           4.279430e-03  7.521372e-01
orbit5           1.124648e-02  6.847658e-01
orbit6           5.074627e-03  6.780737e-01
orbit7           1.055413e-04  1.056545e-01
orbit8           3.501425e-04  3.056368e-01
orbit9           3.856683e-03  6.238639e-01
orbit10          6.120918e-04  1.227095e-01
orbit11          2.553054e-04  1.154846e-01
orbit12          1.383640e-04  1.103138e-01
orbit13          0.000000e+00  1.431147e-19
orbit14          0.000000e+00  5.204170e-20
orbit15          1.001032e-02  8.949806e-01
orbit16          6.050705e-03  7.181323e-01
orbit17          6.634860e-03  7.326685e-01
orbit18          6.284579e-03  1.276642e+00
orbit19          3.677647e-03  8.771601e-01
orbit20          1.285412e-02  9.625477e-01
orbit21          2.016478e-03  5.786655e-01
orbit22          5.689393e-03  6.809989e-01
orbit23          3.489372e-05  6.983036e-02
orbit24          9.241879e-03  8.399334e-01
orbit25          4.761201e-04  8.200859e-02
orbit26          8.563140e-04  2.875251e-01
orbit27          7.454666e-03  9.899163e-01
orbit28          9.160390e-03  9.886086e-01
orbit29          2.217642e-04  1.647403e-01
orbit30          1.765994e-04  3.614545e-01
orbit31          6.546357e-03  7.864745e-01
orbit32          2.239219e-04  1.499715e-01
orbit33          5.381206e-05  7.272241e-03
orbit34          1.506317e-03  3.031860e-01
orbit35          1.840930e-02  1.373719e+00
orbit36          1.196753e-03  4.607063e-01
orbit37          1.656781e-03  3.421405e-01
orbit38          1.927640e-04  2.526896e-01
orbit39          6.129298e-03  6.993567e-01
orbit40          2.957061e-05  6.224817e-02
orbit41          7.185688e-06  7.495046e-03
orbit42          1.082206e-04  1.034931e-01
orbit43          2.251591e-04  3.066124e-01
orbit44          2.548228e-05  1.476697e-01
orbit45          3.626152e-03  9.052477e-01
orbit46          1.576142e-04  1.324046e-01
orbit47          7.492092e-05  3.443343e-02
orbit48          1.888380e-05  2.124034e-02
orbit49          1.031443e-03  3.100259e-01
orbit50          7.139380e-05  2.295545e-01
orbit51          8.572400e-04  2.686972e-01
orbit52          1.092199e-03  1.494237e-01
orbit53          7.205878e-05  7.066736e-02
orbit54          1.703578e-05  4.832089e-02
orbit55          0.000000e+00  6.938894e-20
orbit56          2.875645e-03  5.912968e-01
orbit57          7.577071e-05  1.392235e-01
orbit58          0.000000e+00  0.000000e+00
orbit59          1.587635e-04  1.215990e-01
orbit60          0.000000e+00  3.036426e-03
orbit61          0.000000e+00  0.000000e+00
orbit62          4.989000e-05  7.986253e-02
orbit63          0.000000e+00  1.188286e-18
orbit64          7.235261e-05  8.277621e-02
orbit65          4.366812e-06  6.225174e-02
orbit66          3.892180e-05  1.948337e-02
orbit67          0.000000e+00  6.938894e-20
orbit68          0.000000e+00  4.727121e-19
orbit69          0.000000e+00  0.000000e+00
orbit70          1.755156e-05  1.654944e-03
orbit71          0.000000e+00  1.301043e-20
orbit72          0.000000e+00  0.000000e+00
AP              -9.645611e-06  1.229315e-01
bet              5.384008e-03  2.339534e+00
ecc              1.585137e-04  1.730910e-01
eccrad           3.867733e-04  2.084720e-01
close            3.072107e-03  5.502049e-01
constraint       2.405606e-03  5.996414e-01
coreness         3.547947e-04  1.105812e+00
knn              1.289073e-02  8.829202e-01
hubscore         1.493794e-02  8.909323e-01
pagerank         6.759895e-03  2.078803e+00
trans            7.924392e-06  5.217926e-02
first            1.074488e-04  9.886869e-02
second           1.520925e-03  4.108247e-01
third            9.293385e-03  7.559719e-01
fourth           1.896451e-03  1.059924e+00
fifth            2.949859e-03  6.699008e-01
sixth            4.163515e-03  7.315342e-01
selfinter       -4.775682e-07  5.609429e-02
V1               2.967223e-03  2.360821e+00
V2               3.052783e-03  2.239041e+00
evcent           4.794906e-03  8.590098e-01
upto_second      3.372677e-03  4.134343e-01
upto_third       5.639354e-03  7.666765e-01
upto_fourth      3.807642e-03  5.587631e-01
upto_fifth       9.329504e-03  9.028186e-01
upto_sixth       3.076771e-03  6.581947e-01
ratio1           3.609499e-03  1.053860e+00
ratio2           5.866006e-03  2.497297e+00
ratio3           4.327157e-03  1.477318e+00
ratio4           4.938734e-03  9.644833e-01
ratio5           6.530961e-03  1.664481e+00
ratio6           6.059973e-03  1.080589e+00
walktrap_vertex  2.006466e-04  4.270001e-01
bigcom1          3.381887e-06  2.833930e-02
bigcom2          9.560840e-05  1.653323e-01
bigcom3          0.000000e+00  8.239937e-20
bigcom4          1.743090e-04  2.409696e-01
bigcom5          0.000000e+00  6.938894e-20
bigcom6          0.000000e+00  4.336809e-21
bigcom8          0.000000e+00  3.469447e-20
bigcom9          2.118158e-05  1.044510e-01
bigcom10         1.383462e-04  3.783138e-01
bigcom11         0.000000e+00  0.000000e+00
bigcom12        -1.992245e-05  2.068509e-02
bigcom13         0.000000e+00  0.000000e+00
bigcom14         0.000000e+00  0.000000e+00
bigcom15         0.000000e+00  3.469447e-20
bigcom16         0.000000e+00  0.000000e+00
bigcom17         0.000000e+00  0.000000e+00
bigcom18         3.118089e-04  6.209976e-01
bigcom21         0.000000e+00  0.000000e+00
bigcom22         0.000000e+00  0.000000e+00
bigcom23         0.000000e+00  0.000000e+00
bigcom24         0.000000e+00  0.000000e+00
bigcom25        -1.297850e-05  8.248815e-02
bigcom26         0.000000e+00  0.000000e+00
bigcom27         0.000000e+00  3.469447e-20
bigcom29         0.000000e+00  1.301043e-20
bigcom31         0.000000e+00  0.000000e+00
bigcom33         7.909033e-04  8.866987e-01
bigcom34        -2.172846e-05  9.088899e-02
bigcom35         0.000000e+00  0.000000e+00
bigcom36         0.000000e+00  0.000000e+00
bigcom39         0.000000e+00  0.000000e+00
bigcom40         0.000000e+00  0.000000e+00
bigcom43         8.072525e-05  1.731394e-01
bigcom46         0.000000e+00  0.000000e+00
bigcom48         0.000000e+00  0.000000e+00
bigcom49         0.000000e+00  0.000000e+00
bigcom50         0.000000e+00  0.000000e+00
bigcom52         0.000000e+00  0.000000e+00
bigcom54         0.000000e+00  1.387779e-19
bigcom56         0.000000e+00  0.000000e+00
bigcom57         2.682387e-07  1.503888e-02
bigcom58         0.000000e+00  0.000000e+00
bigcom62        -1.639931e-06  2.485417e-01
bigcom63         0.000000e+00  1.734723e-20
bigcom64         0.000000e+00  0.000000e+00
bigcom65        -2.648728e-06  1.859420e-01
bigcom66         0.000000e+00  0.000000e+00
bigcom68         0.000000e+00  4.336809e-21
bigcom69         0.000000e+00  0.000000e+00
bigcom70         0.000000e+00  0.000000e+00
bigcom71         0.000000e+00  0.000000e+00
bigcom72         0.000000e+00  0.000000e+00
bigcom77         0.000000e+00  4.336809e-21
bigcom79         0.000000e+00  0.000000e+00
bigcom80         0.000000e+00  0.000000e+00
bigcom82         1.350606e-06  2.309677e-01
bigcom83         0.000000e+00  0.000000e+00
bigcom86         0.000000e+00  0.000000e+00
bigcom87         0.000000e+00  0.000000e+00
bigcom88        -3.319821e-07  1.074404e-02
bigcom90         0.000000e+00  0.000000e+00
bigcom92         0.000000e+00  0.000000e+00
bigcom94         0.000000e+00  0.000000e+00
bigcom96         0.000000e+00  0.000000e+00
bigcom98         0.000000e+00  6.938894e-20
bigcom99         0.000000e+00  0.000000e+00
bigcom100        0.000000e+00  0.000000e+00
bigcom102        0.000000e+00  0.000000e+00
bigcom103        0.000000e+00  2.775558e-19
bigcom104        0.000000e+00  0.000000e+00
bigcom107        0.000000e+00  0.000000e+00
bigcom108        0.000000e+00  0.000000e+00
bigcom109        0.000000e+00  2.775558e-19
bigcom110        0.000000e+00  1.636364e-02
bigcom125        0.000000e+00  0.000000e+00
bigcom133        0.000000e+00  6.938894e-20
bigcom141        0.000000e+00  0.000000e+00
bigcom142        0.000000e+00  0.000000e+00
bigcom143        0.000000e+00  0.000000e+00
bigcom145        0.000000e+00  0.000000e+00
bigcom158        0.000000e+00  3.469447e-20
bigcom162        0.000000e+00  0.000000e+00
bigcom177        0.000000e+00  0.000000e+00
bigcom194        0.000000e+00  0.000000e+00
bigcom208        0.000000e+00  0.000000e+00
bigcom220        0.000000e+00  0.000000e+00
bigcom227        0.000000e+00  0.000000e+00
bigcom229        0.000000e+00  0.000000e+00
bigcom247        0.000000e+00  0.000000e+00
bigcom252        0.000000e+00  0.000000e+00
bigcom255        8.458962e-06  3.006463e-01
bigcom258        0.000000e+00  6.938894e-20
bigcom266        0.000000e+00  0.000000e+00
bigcom269        0.000000e+00  0.000000e+00
bigcom273        0.000000e+00  0.000000e+00
bigcom274        0.000000e+00  0.000000e+00
bigcom276       -5.068146e-05  6.250397e-01
bigcom284        0.000000e+00  0.000000e+00
bigcom290        0.000000e+00  0.000000e+00
bigcom292        0.000000e+00  4.336809e-21
bigcom294        0.000000e+00  0.000000e+00
bigcom295        0.000000e+00  0.000000e+00
bigcom296        0.000000e+00  0.000000e+00
bigcom297       -2.636704e-05  4.692550e-01
bigcom302        0.000000e+00  0.000000e+00
bigcom303        0.000000e+00  0.000000e+00
bigcom307        0.000000e+00  0.000000e+00
bigcom311        0.000000e+00  6.938894e-20
bigcom313        0.000000e+00  0.000000e+00
bigcom318       -9.715784e-06  7.262258e-02
bigcom326        0.000000e+00  1.301043e-20
bigcom332        0.000000e+00  0.000000e+00
bigcom340        0.000000e+00  0.000000e+00
bigcom341        0.000000e+00  0.000000e+00
bigcom345       -2.182733e-05  6.619564e-01
bigcom347        0.000000e+00  0.000000e+00
bigcom360        0.000000e+00  0.000000e+00
bigcom365        0.000000e+00  0.000000e+00
bigcom366        0.000000e+00  6.938894e-20
bigcom370        2.037894e-05  6.215639e-01
bigcom387        0.000000e+00  6.938894e-20
bigcom390        0.000000e+00  0.000000e+00
bigcom398        0.000000e+00  0.000000e+00
bigcom408        0.000000e+00  0.000000e+00
bigcom417        0.000000e+00  0.000000e+00
bigcom419       -5.387932e-05  4.277300e-01
bigcom424        0.000000e+00  3.469447e-19
bigcom441        0.000000e+00  0.000000e+00
bigcom445        0.000000e+00  0.000000e+00
bigcom468        0.000000e+00  0.000000e+00
spin_vertex      4.908518e-04  3.950528e-01
membership_s1    0.000000e+00  3.469447e-20
membership_s3    1.321238e-05  1.115742e-01
membership_s4    7.594946e-05  3.627213e-01
membership_s5    0.000000e+00  0.000000e+00
membership_s6    0.000000e+00  3.469447e-20
membership_s7    0.000000e+00  0.000000e+00
membership_s8    4.929047e-05  1.635789e-01
membership_s9   -2.435013e-05  2.091514e-01
membership_s10   6.146900e-05  1.886344e-01
membership_s11   4.385446e-05  1.046400e-01
membership_s12   1.158477e-04  5.504047e-01
membership_s13   0.000000e+00  0.000000e+00
membership_s14   0.000000e+00  0.000000e+00
membership_s16   4.269552e-05  3.109333e-01
membership_s17   0.000000e+00  0.000000e+00
membership_s18   0.000000e+00  2.255141e-19
membership_s19   4.269855e-06  1.428571e-02
membership_s20   5.396868e-06  3.284056e-02
membership_s21   4.211107e-05  1.376953e-01
membership_s22   0.000000e+00  0.000000e+00
membership_s23   1.074365e-04  1.270640e-01
membership_s24   0.000000e+00  0.000000e+00
membership_s25   0.000000e+00  0.000000e+00
membership_s26  -2.657553e-05  1.565782e-01
membership_s27   0.000000e+00  0.000000e+00
membership_s28   0.000000e+00  1.333333e-02
membership_s30   0.000000e+00  0.000000e+00
membership_s31   1.192325e-04  1.947362e-01
membership_s32  -9.471678e-06  3.376738e-02
membership_s33   7.696355e-05  1.737069e-01
membership_s34   0.000000e+00  6.938894e-20
membership_s35   0.000000e+00  0.000000e+00
membership_s36   0.000000e+00  0.000000e+00
membership_s37   5.378763e-05  5.388750e-01
membership_s38   2.543967e-04  2.210647e-01
adhesion         5.328706e-03  1.626891e+00
cohesion         6.106029e-03  1.690249e+00
inner            3.137521e-03  2.174921e+00
outer            2.969986e-03  2.716264e+00
ioratio          4.859356e-03  1.622835e+00
comsize          2.192956e-03  2.894547e+00
[1] "Dataset: low_targets Model GLM, run: 5 of 10 2015-06-08 10:01:34"
[1] "glmnet variable coefficients"
                    [,1]          [,2]
(Intercept)     -4.04015 -7.751196e+00
graph0           0.00000  0.000000e+00
graph1           0.00000  0.000000e+00
graph2           0.00000  0.000000e+00
graph3           0.00000  0.000000e+00
graph4           0.00000 -4.038074e-06
graph5           0.00000 -3.435639e-03
graph6           0.00000  1.314462e-03
graph7           0.00000  0.000000e+00
graph8           0.00000 -1.191636e-01
graph9           0.00000 -1.197985e-10
graph10          0.00000  0.000000e+00
graph11          0.00000  3.718779e-08
graph12          0.00000 -7.664287e-06
graph13          0.00000  0.000000e+00
graph14          0.00000  5.338820e-08
graph15          0.00000  1.941460e-04
graph16          0.00000  0.000000e+00
graph17          0.00000  0.000000e+00
graph18          0.00000 -5.800538e-04
graph19          0.00000 -1.514586e-07
graph20          0.00000  3.250285e-04
graph21          0.00000  0.000000e+00
graph22          0.00000  0.000000e+00
graph23          0.00000  0.000000e+00
graph24          0.00000 -1.033461e-04
graph25          0.00000  0.000000e+00
graph26          0.00000  0.000000e+00
graph27          0.00000  0.000000e+00
graph28          0.00000  0.000000e+00
graph29          0.00000 -9.648851e-01
orbit0           0.00000  0.000000e+00
orbit1           0.00000  0.000000e+00
orbit2           0.00000 -5.429147e-02
orbit3           0.00000  0.000000e+00
orbit4           0.00000  0.000000e+00
orbit5           0.00000  4.071358e-04
orbit6           0.00000 -1.130609e-05
orbit7           0.00000 -8.986372e-03
orbit8           0.00000 -1.181474e-02
orbit9           0.00000  0.000000e+00
orbit10          0.00000  1.042014e-03
orbit11          0.00000  5.533469e-01
orbit12          0.00000  0.000000e+00
orbit13          0.00000 -1.400318e+00
orbit14          0.00000 -1.848290e-02
orbit15          0.00000 -9.026349e-06
orbit16          0.00000  2.800792e-05
orbit17          0.00000 -5.978563e-07
orbit18          0.00000 -2.505658e-06
orbit19          0.00000  1.237749e-06
orbit20          0.00000 -1.149419e-05
orbit21          0.00000  1.252020e-04
orbit22          0.00000  3.087133e-09
orbit23          0.00000  4.852231e-02
orbit24          0.00000 -1.693546e-06
orbit25          0.00000 -3.930642e-05
orbit26          0.00000  3.664718e-05
orbit27          0.00000 -1.249747e-05
orbit28          0.00000  4.182707e-06
orbit29          0.00000  1.845778e-04
orbit30          0.00000  2.313255e-04
orbit31          0.00000  2.897484e-06
orbit32          0.00000  1.980279e-07
orbit33          0.00000 -7.768947e-01
orbit34          0.00000  6.298736e-05
orbit35          0.00000 -1.212508e-05
orbit36          0.00000 -1.158862e-04
orbit37          0.00000  0.000000e+00
orbit38          0.00000  1.279853e-03
orbit39          0.00000 -1.432379e-04
orbit40          0.00000  0.000000e+00
orbit41          0.00000 -1.059397e-02
orbit42          0.00000  1.079750e+00
orbit43          0.00000 -4.265888e-06
orbit44          0.00000  9.016208e-01
orbit45          0.00000  5.563636e-05
orbit46          0.00000 -1.311685e-03
orbit47          0.00000 -8.214302e-03
orbit48          0.00000 -8.195160e-03
orbit49          0.00000  2.207341e-04
orbit50          0.00000  1.218005e-02
orbit51          0.00000  0.000000e+00
orbit52          0.00000  1.120044e-03
orbit53          0.00000 -2.426049e-02
orbit54          0.00000  0.000000e+00
orbit55          0.00000  0.000000e+00
orbit56          0.00000 -4.297782e-04
orbit57          0.00000  1.033949e-02
orbit58          0.00000 -3.564409e+00
orbit59          0.00000 -9.981340e-04
orbit60          0.00000  0.000000e+00
orbit61          0.00000 -8.218283e-03
orbit62          0.00000  0.000000e+00
orbit63          0.00000 -6.091156e-04
orbit64          0.00000  8.461312e-03
orbit65          0.00000  0.000000e+00
orbit66          0.00000  4.913495e-02
orbit67          0.00000  0.000000e+00
orbit68          0.00000  0.000000e+00
orbit69          0.00000  0.000000e+00
orbit70          0.00000  4.342665e-03
orbit71          0.00000  0.000000e+00
orbit72          0.00000 -2.182308e+00
AP               0.00000 -3.252179e-01
bet              0.00000  9.344736e-06
ecc              0.00000  1.781593e-01
eccrad           0.00000  5.994404e-07
close            0.00000  0.000000e+00
constraint       0.00000 -1.382142e+00
coreness         0.00000  5.685821e-02
knn              0.00000 -7.959664e-05
hubscore         0.00000  0.000000e+00
pagerank         0.00000 -9.361804e-01
trans            0.00000 -2.072701e+00
first            0.00000  0.000000e+00
second           0.00000  0.000000e+00
third            0.00000  4.543626e-04
fourth           0.00000  0.000000e+00
fifth            0.00000  1.246997e-04
sixth            0.00000 -7.122357e-05
selfinter        0.00000  1.002608e-01
V1               0.00000  8.085250e+00
V2               0.00000  7.794489e-01
evcent           0.00000  0.000000e+00
upto_second      0.00000  0.000000e+00
upto_third       0.00000  1.588140e-06
upto_fourth      0.00000  0.000000e+00
upto_fifth       0.00000  1.344825e-04
upto_sixth       0.00000  1.556325e-07
ratio1           0.00000  7.742879e-04
ratio2           0.00000  7.410217e-04
ratio3           0.00000 -2.344700e-04
ratio4           0.00000  2.486858e-02
ratio5           0.00000  0.000000e+00
ratio6           0.00000 -3.089535e-05
walktrap_vertex  0.00000 -2.729237e-01
bigcom1          0.00000 -5.742326e-02
bigcom2          0.00000  6.314585e-02
bigcom3          0.00000 -1.469979e+00
bigcom4          0.00000  2.414171e-02
bigcom5          0.00000 -8.465728e-01
bigcom6          0.00000 -1.294921e+00
bigcom8          0.00000 -6.229004e-01
bigcom9          0.00000  5.226111e-01
bigcom10         0.00000  3.481286e-01
bigcom11         0.00000 -1.190317e+00
bigcom12         0.00000  8.008145e-01
bigcom13         0.00000 -1.492616e+00
bigcom14         0.00000 -1.002541e+00
bigcom15         0.00000 -8.757856e-01
bigcom16         0.00000 -1.165591e+00
bigcom17         0.00000 -1.218895e+00
bigcom18         0.00000  1.786277e+00
bigcom21         0.00000 -8.583764e-01
bigcom22         0.00000 -7.838815e-01
bigcom23         0.00000 -1.432306e+00
bigcom24         0.00000 -9.977496e-01
bigcom25         0.00000  8.176816e-02
bigcom26         0.00000 -1.407703e+00
bigcom27         0.00000 -9.338402e-01
bigcom29         0.00000 -1.094037e+00
bigcom31         0.00000 -1.269281e+00
bigcom33         0.00000  6.448963e-01
bigcom34         0.00000 -5.036209e-01
bigcom35         0.00000 -6.024387e-01
bigcom36         0.00000  0.000000e+00
bigcom39         0.00000 -1.089377e+00
bigcom40         0.00000 -1.125055e+00
bigcom43         0.00000  1.754890e-01
bigcom46         0.00000 -9.480505e-01
bigcom48         0.00000 -1.321285e+00
bigcom49         0.00000 -5.212303e-01
bigcom50         0.00000  0.000000e+00
bigcom52         0.00000 -5.993512e-01
bigcom54         0.00000 -7.723168e-01
bigcom56         0.00000 -1.152390e+00
bigcom57         0.00000  1.315192e-01
bigcom58         0.00000 -1.140714e+00
bigcom62         0.00000  6.374191e-01
bigcom63         0.00000 -2.350251e-01
bigcom64         0.00000  0.000000e+00
bigcom65         0.00000  6.870344e-01
bigcom66         0.00000 -2.796327e-02
bigcom68         0.00000 -1.144500e+00
bigcom69         0.00000 -5.326220e-01
bigcom70         0.00000 -8.797913e-01
bigcom71         0.00000  0.000000e+00
bigcom72         0.00000 -4.260089e-01
bigcom77         0.00000 -8.856350e-01
bigcom79         0.00000 -1.504938e+00
bigcom80         0.00000 -4.314314e-01
bigcom82         0.00000  8.897243e-01
bigcom83         0.00000  0.000000e+00
bigcom86         0.00000 -4.284495e-02
bigcom87         0.00000 -4.162990e-01
bigcom88         0.00000  4.925125e-01
bigcom90         0.00000 -2.065484e-01
bigcom92         0.00000  0.000000e+00
bigcom94         0.00000 -1.058989e+00
bigcom96         0.00000 -7.904443e-01
bigcom98         0.00000 -7.758013e-01
bigcom99         0.00000 -9.094798e-01
bigcom100        0.00000 -5.224225e-01
bigcom102        0.00000 -4.525574e-01
bigcom103        0.00000 -4.554901e-01
bigcom104        0.00000 -1.062393e+00
bigcom107        0.00000  0.000000e+00
bigcom108        0.00000  0.000000e+00
bigcom109        0.00000 -1.246735e+00
bigcom110        0.00000 -1.289655e+00
bigcom125        0.00000 -5.245893e-01
bigcom133        0.00000 -1.086697e+00
bigcom141        0.00000  0.000000e+00
bigcom142        0.00000 -9.523720e-01
bigcom143        0.00000 -8.571810e-01
bigcom145        0.00000 -7.933006e-01
bigcom158        0.00000 -5.884402e-02
bigcom162        0.00000 -8.942495e-01
bigcom177        0.00000 -1.181231e+00
bigcom194        0.00000 -4.865827e-01
bigcom208        0.00000 -7.466357e-01
bigcom220        0.00000 -7.617108e-01
bigcom227        0.00000  0.000000e+00
bigcom229        0.00000 -4.200518e-01
bigcom247        0.00000  0.000000e+00
bigcom252        0.00000 -8.521729e-01
bigcom255        0.00000  1.412643e+00
bigcom258        0.00000 -6.880935e-01
bigcom266        0.00000 -4.859566e-01
bigcom269        0.00000 -1.191568e+00
bigcom273        0.00000 -8.021492e-01
bigcom274        0.00000 -8.599188e-01
bigcom276        0.00000  2.155631e+00
bigcom284        0.00000 -6.347147e-01
bigcom290        0.00000 -1.140131e+00
bigcom292        0.00000 -4.013778e-01
bigcom294        0.00000 -1.016986e+00
bigcom295        0.00000 -7.185428e-01
bigcom296        0.00000  0.000000e+00
bigcom297        0.00000  2.143924e+00
bigcom302        0.00000 -8.291483e-01
bigcom303        0.00000 -1.222847e+00
bigcom307        0.00000 -3.806042e-02
bigcom311        0.00000 -8.692096e-01
bigcom313        0.00000 -1.088366e+00
bigcom318        0.00000  3.558863e-01
bigcom326        0.00000 -8.320173e-01
bigcom332        0.00000 -3.397408e-01
bigcom340        0.00000  0.000000e+00
bigcom341        0.00000 -4.647683e-01
bigcom345        0.00000  2.602708e+00
bigcom347        0.00000  0.000000e+00
bigcom360        0.00000 -1.005586e+00
bigcom365        0.00000 -6.161747e-01
bigcom366        0.00000 -7.609037e-01
bigcom370        0.00000  2.532072e+00
bigcom387        0.00000 -6.250443e-01
bigcom390        0.00000 -9.615728e-01
bigcom398        0.00000 -1.912677e-01
bigcom408        0.00000 -5.064274e-01
bigcom417        0.00000 -7.007742e-01
bigcom419        0.00000  2.273700e+00
bigcom424        0.00000 -8.482384e-01
bigcom441        0.00000  0.000000e+00
bigcom445        0.00000 -1.029502e+00
bigcom468        0.00000 -5.464338e-01
spin_vertex      0.00000  3.092599e-01
membership_s1    0.00000 -7.197351e-05
membership_s3    0.00000  1.684305e-01
membership_s4    0.00000  4.004193e-01
membership_s5    0.00000 -4.937259e-01
membership_s6    0.00000 -7.180149e-01
membership_s7    0.00000 -1.013934e+00
membership_s8    0.00000 -1.711276e-02
membership_s9    0.00000  6.126452e-01
membership_s10   0.00000 -8.316810e-02
membership_s11   0.00000  4.035095e-02
membership_s12   0.00000  1.632736e-01
membership_s13   0.00000 -1.066527e+00
membership_s14   0.00000 -5.264622e-01
membership_s16   0.00000  3.883463e-01
membership_s17   0.00000 -1.028338e+00
membership_s18   0.00000 -8.186119e-01
membership_s19   0.00000 -1.795145e+00
membership_s20   0.00000 -4.896031e-02
membership_s21   0.00000 -7.991457e-02
membership_s22   0.00000 -4.479964e-01
membership_s23   0.00000  1.924876e-01
membership_s24   0.00000 -9.124988e-01
membership_s25   0.00000 -7.943123e-01
membership_s26   0.00000  3.090156e-01
membership_s27   0.00000 -3.441227e-01
membership_s28   0.00000 -6.049354e-01
membership_s30   0.00000 -7.804788e-01
membership_s31   0.00000  5.615741e-01
membership_s32   0.00000 -8.210264e-02
membership_s33   0.00000  9.385065e-02
membership_s34   0.00000 -4.134934e-01
membership_s35   0.00000 -5.234732e-01
membership_s36   0.00000 -4.916314e-01
membership_s37   0.00000  5.544523e-01
membership_s38   0.00000  0.000000e+00
adhesion         0.00000  0.000000e+00
cohesion         0.00000  0.000000e+00
inner            0.00000  4.947608e-05
outer            0.00000  6.024606e-05
ioratio          0.00000  1.769453e-02
comsize          0.00000 -8.092981e-05
[1] "Dataset: low_targets Model GBM, run: 6 of 10 2015-06-08 10:02:29"
Iter   TrainDeviance   ValidDeviance   StepSize   Improve
     1        0.1626             nan     0.0100   -0.0000
     2        0.1613             nan     0.0100    0.0000
     3        0.1597             nan     0.0100   -0.0000
     4        0.1580             nan     0.0100    0.0001
     5        0.1566             nan     0.0100    0.0000
     6        0.1554             nan     0.0100   -0.0001
     7        0.1541             nan     0.0100   -0.0000
     8        0.1527             nan     0.0100    0.0002
     9        0.1513             nan     0.0100   -0.0000
    10        0.1501             nan     0.0100   -0.0001
    20        0.1404             nan     0.0100    0.0000
    40        0.1274             nan     0.0100   -0.0000
    60        0.1179             nan     0.0100   -0.0000
    80        0.1100             nan     0.0100   -0.0000
   100        0.1042             nan     0.0100   -0.0000
   120        0.0988             nan     0.0100   -0.0000
   140        0.0941             nan     0.0100   -0.0000
   160        0.0907             nan     0.0100   -0.0000
   170        0.0889             nan     0.0100   -0.0000

[1] "GBM variable coefficients"
                            var     rel.inf
comsize                 comsize 5.596156780
inner                     inner 4.390559720
ratio2                   ratio2 3.785982655
bet                         bet 3.449697387
V1                           V1 3.224674310
bigcom33               bigcom33 2.966584229
outer                     outer 2.902586626
V2                           V2 2.534151441
pagerank               pagerank 2.310220349
graph6                   graph6 2.297483978
knn                         knn 2.101989804
coreness               coreness 1.797729299
graph16                 graph16 1.765552507
ratio6                   ratio6 1.627806217
adhesion               adhesion 1.621362624
graph13                 graph13 1.616167511
orbit19                 orbit19 1.615211754
ratio5                   ratio5 1.612942220
graph23                 graph23 1.566341439
graph19                 graph19 1.435998065
graph14                 graph14 1.402316840
ratio1                   ratio1 1.345864676
fifth                     fifth 1.341061496
walktrap_vertex walktrap_vertex 1.314716284
graph10                 graph10 1.228275638
cohesion               cohesion 1.220145228
graph17                 graph17 1.196800987
graph3                   graph3 1.182219037
hubscore               hubscore 1.161870887
orbit35                 orbit35 1.155052961
fourth                   fourth 1.108639778
orbit20                 orbit20 0.998446208
orbit18                 orbit18 0.954797086
graph4                   graph4 0.935474089
graph1                   graph1 0.923180787
orbit49                 orbit49 0.871149341
ratio3                   ratio3 0.866877138
bigcom18               bigcom18 0.849710311
graph20                 graph20 0.840888611
upto_sixth           upto_sixth 0.812399572
orbit27                 orbit27 0.789085505
orbit17                 orbit17 0.740046282
orbit16                 orbit16 0.729108157
orbit36                 orbit36 0.728658019
orbit15                 orbit15 0.715930728
orbit21                 orbit21 0.702389309
orbit45                 orbit45 0.696721650
bigcom87               bigcom87 0.691737140
graph11                 graph11 0.685133092
membership_s37   membership_s37 0.670800223
sixth                     sixth 0.653170333
graph12                 graph12 0.650449533
orbit44                 orbit44 0.628229963
graph5                   graph5 0.628187409
orbit5                   orbit5 0.610506025
orbit31                 orbit31 0.598694839
membership_s4     membership_s4 0.595667512
bigcom370             bigcom370 0.552918392
orbit37                 orbit37 0.516590264
upto_fifth           upto_fifth 0.511162756
constraint           constraint 0.510514261
orbit38                 orbit38 0.508934811
ioratio                 ioratio 0.507659693
bigcom419             bigcom419 0.500371012
third                     third 0.493952897
spin_vertex         spin_vertex 0.475297665
bigcom68               bigcom68 0.465526111
orbit56                 orbit56 0.455290214
membership_s10   membership_s10 0.447691278
graph15                 graph15 0.432141178
orbit28                 orbit28 0.420111839
evcent                   evcent 0.414823489
bigcom255             bigcom255 0.410808056
membership_s23   membership_s23 0.409009940
bigcom82               bigcom82 0.392750589
orbit30                 orbit30 0.392624142
bigcom390             bigcom390 0.385626402
orbit39                 orbit39 0.378986290
graph0                   graph0 0.371315368
close                     close 0.356567727
graph18                 graph18 0.350627153
orbit26                 orbit26 0.340560891
bigcom276             bigcom276 0.314877934
membership_s33   membership_s33 0.279170965
graph21                 graph21 0.253235497
bigcom297             bigcom297 0.238597988
bigcom2                 bigcom2 0.237866789
membership_s16   membership_s16 0.201968039
bigcom62               bigcom62 0.201760206
graph9                   graph9 0.186697752
membership_s31   membership_s31 0.183135256
orbit9                   orbit9 0.182500947
bigcom10               bigcom10 0.165731874
orbit24                 orbit24 0.165438770
orbit4                   orbit4 0.163439887
orbit42                 orbit42 0.157325664
ratio4                   ratio4 0.152386828
upto_fourth         upto_fourth 0.147323606
membership_s12   membership_s12 0.137821917
orbit50                 orbit50 0.135875786
bigcom65               bigcom65 0.132188097
bigcom43               bigcom43 0.128723208
ecc                         ecc 0.102717996
orbit2                   orbit2 0.101803841
orbit52                 orbit52 0.101373005
membership_s3     membership_s3 0.100459942
orbit62                 orbit62 0.098842554
bigcom4                 bigcom4 0.097888773
orbit1                   orbit1 0.091886478
orbit64                 orbit64 0.089807234
orbit10                 orbit10 0.086772008
graph2                   graph2 0.080133461
orbit48                 orbit48 0.077456462
AP                           AP 0.074031976
orbit67                 orbit67 0.052834513
orbit57                 orbit57 0.049909063
orbit25                 orbit25 0.045617732
orbit32                 orbit32 0.045532245
bigcom318             bigcom318 0.043935778
membership_s9     membership_s9 0.041511703
orbit60                 orbit60 0.037359315
orbit51                 orbit51 0.035783258
bigcom25               bigcom25 0.033571711
orbit29                 orbit29 0.031406661
graph25                 graph25 0.030386886
orbit54                 orbit54 0.026012154
graph8                   graph8 0.024390727
orbit7                   orbit7 0.023820701
orbit11                 orbit11 0.020516384
orbit71                 orbit71 0.019579478
membership_s32   membership_s32 0.019461662
orbit23                 orbit23 0.019279809
membership_s21   membership_s21 0.016903564
selfinter             selfinter 0.013916252
membership_s11   membership_s11 0.013393354
membership_s38   membership_s38 0.012450149
orbit59                 orbit59 0.012192893
graph22                 graph22 0.008890606
bigcom9                 bigcom9 0.006638659
graph7                   graph7 0.000000000
graph24                 graph24 0.000000000
graph26                 graph26 0.000000000
graph27                 graph27 0.000000000
graph28                 graph28 0.000000000
graph29                 graph29 0.000000000
orbit0                   orbit0 0.000000000
orbit3                   orbit3 0.000000000
orbit6                   orbit6 0.000000000
orbit8                   orbit8 0.000000000
orbit12                 orbit12 0.000000000
orbit13                 orbit13 0.000000000
orbit14                 orbit14 0.000000000
orbit22                 orbit22 0.000000000
orbit33                 orbit33 0.000000000
orbit34                 orbit34 0.000000000
orbit40                 orbit40 0.000000000
orbit41                 orbit41 0.000000000
orbit43                 orbit43 0.000000000
orbit46                 orbit46 0.000000000
orbit47                 orbit47 0.000000000
orbit53                 orbit53 0.000000000
orbit55                 orbit55 0.000000000
orbit58                 orbit58 0.000000000
orbit61                 orbit61 0.000000000
orbit63                 orbit63 0.000000000
orbit65                 orbit65 0.000000000
orbit66                 orbit66 0.000000000
orbit68                 orbit68 0.000000000
orbit69                 orbit69 0.000000000
orbit70                 orbit70 0.000000000
orbit72                 orbit72 0.000000000
eccrad                   eccrad 0.000000000
trans                     trans 0.000000000
first                     first 0.000000000
second                   second 0.000000000
upto_second         upto_second 0.000000000
upto_third           upto_third 0.000000000
bigcom1                 bigcom1 0.000000000
bigcom3                 bigcom3 0.000000000
bigcom5                 bigcom5 0.000000000
bigcom6                 bigcom6 0.000000000
bigcom8                 bigcom8 0.000000000
bigcom11               bigcom11 0.000000000
bigcom12               bigcom12 0.000000000
bigcom13               bigcom13 0.000000000
bigcom14               bigcom14 0.000000000
bigcom15               bigcom15 0.000000000
bigcom16               bigcom16 0.000000000
bigcom17               bigcom17 0.000000000
bigcom21               bigcom21 0.000000000
bigcom22               bigcom22 0.000000000
bigcom23               bigcom23 0.000000000
bigcom24               bigcom24 0.000000000
bigcom26               bigcom26 0.000000000
bigcom27               bigcom27 0.000000000
bigcom29               bigcom29 0.000000000
bigcom31               bigcom31 0.000000000
bigcom34               bigcom34 0.000000000
bigcom35               bigcom35 0.000000000
bigcom36               bigcom36 0.000000000
bigcom39               bigcom39 0.000000000
bigcom40               bigcom40 0.000000000
bigcom46               bigcom46 0.000000000
bigcom48               bigcom48 0.000000000
bigcom49               bigcom49 0.000000000
bigcom50               bigcom50 0.000000000
bigcom52               bigcom52 0.000000000
bigcom54               bigcom54 0.000000000
bigcom56               bigcom56 0.000000000
bigcom57               bigcom57 0.000000000
bigcom58               bigcom58 0.000000000
bigcom63               bigcom63 0.000000000
bigcom64               bigcom64 0.000000000
bigcom66               bigcom66 0.000000000
bigcom69               bigcom69 0.000000000
bigcom70               bigcom70 0.000000000
bigcom71               bigcom71 0.000000000
bigcom72               bigcom72 0.000000000
bigcom77               bigcom77 0.000000000
bigcom79               bigcom79 0.000000000
bigcom80               bigcom80 0.000000000
bigcom83               bigcom83 0.000000000
bigcom86               bigcom86 0.000000000
bigcom88               bigcom88 0.000000000
bigcom90               bigcom90 0.000000000
bigcom92               bigcom92 0.000000000
bigcom94               bigcom94 0.000000000
bigcom96               bigcom96 0.000000000
bigcom98               bigcom98 0.000000000
bigcom99               bigcom99 0.000000000
bigcom100             bigcom100 0.000000000
bigcom102             bigcom102 0.000000000
bigcom103             bigcom103 0.000000000
bigcom104             bigcom104 0.000000000
bigcom107             bigcom107 0.000000000
bigcom108             bigcom108 0.000000000
bigcom109             bigcom109 0.000000000
bigcom110             bigcom110 0.000000000
bigcom125             bigcom125 0.000000000
bigcom133             bigcom133 0.000000000
bigcom141             bigcom141 0.000000000
bigcom142             bigcom142 0.000000000
bigcom143             bigcom143 0.000000000
bigcom145             bigcom145 0.000000000
bigcom158             bigcom158 0.000000000
bigcom162             bigcom162 0.000000000
bigcom177             bigcom177 0.000000000
bigcom194             bigcom194 0.000000000
bigcom208             bigcom208 0.000000000
bigcom220             bigcom220 0.000000000
bigcom227             bigcom227 0.000000000
bigcom229             bigcom229 0.000000000
bigcom247             bigcom247 0.000000000
bigcom252             bigcom252 0.000000000
bigcom258             bigcom258 0.000000000
bigcom266             bigcom266 0.000000000
bigcom269             bigcom269 0.000000000
bigcom273             bigcom273 0.000000000
bigcom274             bigcom274 0.000000000
bigcom284             bigcom284 0.000000000
bigcom290             bigcom290 0.000000000
bigcom292             bigcom292 0.000000000
bigcom294             bigcom294 0.000000000
bigcom295             bigcom295 0.000000000
bigcom296             bigcom296 0.000000000
bigcom302             bigcom302 0.000000000
bigcom303             bigcom303 0.000000000
bigcom307             bigcom307 0.000000000
bigcom311             bigcom311 0.000000000
bigcom313             bigcom313 0.000000000
bigcom326             bigcom326 0.000000000
bigcom332             bigcom332 0.000000000
bigcom340             bigcom340 0.000000000
bigcom341             bigcom341 0.000000000
bigcom345             bigcom345 0.000000000
bigcom347             bigcom347 0.000000000
bigcom360             bigcom360 0.000000000
bigcom365             bigcom365 0.000000000
bigcom366             bigcom366 0.000000000
bigcom387             bigcom387 0.000000000
bigcom398             bigcom398 0.000000000
bigcom408             bigcom408 0.000000000
bigcom417             bigcom417 0.000000000
bigcom424             bigcom424 0.000000000
bigcom441             bigcom441 0.000000000
bigcom445             bigcom445 0.000000000
bigcom468             bigcom468 0.000000000
membership_s1     membership_s1 0.000000000
membership_s5     membership_s5 0.000000000
membership_s6     membership_s6 0.000000000
membership_s7     membership_s7 0.000000000
membership_s8     membership_s8 0.000000000
membership_s13   membership_s13 0.000000000
membership_s14   membership_s14 0.000000000
membership_s17   membership_s17 0.000000000
membership_s18   membership_s18 0.000000000
membership_s19   membership_s19 0.000000000
membership_s20   membership_s20 0.000000000
membership_s22   membership_s22 0.000000000
membership_s24   membership_s24 0.000000000
membership_s25   membership_s25 0.000000000
membership_s26   membership_s26 0.000000000
membership_s27   membership_s27 0.000000000
membership_s28   membership_s28 0.000000000
membership_s30   membership_s30 0.000000000
membership_s34   membership_s34 0.000000000
membership_s35   membership_s35 0.000000000
membership_s36   membership_s36 0.000000000
[1] "Dataset: low_targets Model RF, run: 6 of 10 2015-06-08 10:04:03"
     |      Out-of-bag   |
Tree |      MSE  %Var(y) |
   1 |  0.02905   184.59 |
   2 |  0.02686   170.63 |
   3 |  0.02676   170.00 |
   4 |  0.02702   171.66 |
   5 |  0.02565   162.96 |
   6 |  0.02472   157.05 |
   7 |   0.0238   151.21 |
   8 |  0.02291   145.58 |
   9 |  0.02248   142.81 |
  10 |  0.02148   136.44 |
  11 |  0.02105   133.75 |
  12 |  0.02083   132.30 |
  13 |  0.02042   129.70 |
  14 |  0.02015   128.03 |
  15 |  0.02014   127.93 |
  16 |  0.01981   125.88 |
  17 |  0.01967   124.98 |
  18 |  0.01947   123.70 |
  19 |   0.0194   123.23 |
  20 |  0.01923   122.17 |
  21 |  0.01921   122.07 |
  22 |  0.01906   121.08 |
  23 |  0.01906   121.10 |
  24 |  0.01905   121.01 |
  25 |  0.01903   120.88 |
  26 |  0.01901   120.80 |
  27 |  0.01893   120.25 |
  28 |  0.01883   119.63 |
  29 |  0.01873   119.00 |
  30 |   0.0187   118.79 |
  31 |  0.01862   118.27 |
  32 |  0.01853   117.69 |
  33 |  0.01849   117.45 |
  34 |  0.01847   117.35 |
  35 |  0.01845   117.20 |
  36 |  0.01847   117.33 |
  37 |  0.01843   117.08 |
  38 |  0.01841   116.96 |
  39 |  0.01838   116.79 |
  40 |  0.01832   116.37 |
  41 |  0.01825   115.93 |
  42 |  0.01825   115.94 |
  43 |  0.01825   115.97 |
  44 |  0.01821   115.68 |
  45 |  0.01814   115.27 |
  46 |  0.01807   114.77 |
  47 |  0.01806   114.75 |
  48 |  0.01801   114.45 |
  49 |  0.01802   114.47 |
  50 |  0.01801   114.45 |
  51 |  0.01801   114.39 |
  52 |  0.01798   114.26 |
  53 |  0.01797   114.19 |
  54 |  0.01796   114.09 |
  55 |  0.01795   114.04 |
  56 |  0.01794   113.99 |
  57 |  0.01795   114.02 |
  58 |  0.01794   113.98 |
  59 |  0.01793   113.89 |
  60 |  0.01791   113.77 |
  61 |   0.0179   113.70 |
  62 |  0.01787   113.54 |
  63 |  0.01788   113.61 |
  64 |  0.01786   113.44 |
  65 |  0.01784   113.33 |
  66 |  0.01784   113.35 |
  67 |  0.01782   113.20 |
  68 |  0.01782   113.20 |
  69 |  0.01784   113.32 |
  70 |  0.01782   113.19 |
  71 |  0.01783   113.25 |
  72 |  0.01781   113.12 |
  73 |  0.01782   113.18 |
  74 |  0.01781   113.17 |
  75 |  0.01779   113.02 |
  76 |  0.01779   113.01 |
  77 |  0.01778   112.94 |
  78 |  0.01779   113.05 |
  79 |  0.01777   112.91 |
  80 |  0.01776   112.86 |
  81 |  0.01776   112.81 |
  82 |  0.01775   112.79 |
  83 |  0.01775   112.74 |
  84 |  0.01776   112.85 |
  85 |  0.01776   112.82 |
  86 |  0.01774   112.71 |
  87 |  0.01774   112.71 |
  88 |  0.01775   112.78 |
  89 |  0.01774   112.70 |
  90 |  0.01774   112.68 |
  91 |  0.01775   112.78 |
  92 |  0.01776   112.86 |
  93 |  0.01775   112.75 |
  94 |  0.01777   112.87 |
  95 |  0.01776   112.86 |
  96 |  0.01775   112.80 |
  97 |  0.01774   112.73 |
  98 |  0.01772   112.58 |
  99 |  0.01772   112.55 |
 100 |  0.01771   112.49 |
[1] "Random Forest variable coefficients"
                      %IncMSE IncNodePurity
graph5           4.263563e-04  3.615655e-01
graph6           3.198040e-03  6.396613e-01
graph7           4.311497e-05  7.333430e-02
graph8           0.000000e+00  0.000000e+00
graph9           9.386674e-03  8.041579e-01
graph10          5.949742e-03  8.114487e-01
graph11          1.079012e-02  9.469824e-01
graph12          9.955091e-03  5.653558e-01
graph13          5.744168e-03  1.025312e+00
graph14          6.552448e-03  8.878129e-01
graph15          1.972250e-03  2.675318e-01
graph16          2.104781e-02  1.141261e+00
graph17          3.153905e-03  5.282630e-01
graph18          2.314830e-04  9.613665e-02
graph19          3.100848e-03  7.085044e-01
graph20          5.810076e-04  5.024859e-01
graph21          2.241770e-04  2.531802e-01
graph22          2.589929e-05  3.708230e-02
graph23          2.181551e-03  6.043651e-01
graph24          1.295896e-05  3.938514e-02
graph25          3.716983e-05  5.648077e-02
graph26          1.722234e-05  7.032982e-02
graph27          0.000000e+00  0.000000e+00
graph28          0.000000e+00  1.933401e-02
graph29          0.000000e+00  0.000000e+00
orbit0           9.355834e-05  1.384801e-01
orbit1           3.982230e-03  5.630279e-01
orbit2           5.576008e-04  1.821356e-01
orbit3           4.344049e-05  3.207692e-02
orbit4           6.626575e-03  6.071706e-01
orbit5           7.732936e-03  6.008352e-01
orbit6           2.271693e-03  5.985383e-01
orbit7           9.787054e-05  9.523751e-02
orbit8           2.587991e-04  2.655953e-01
orbit9           2.030487e-03  4.422873e-01
orbit10          7.527052e-04  1.072228e-01
orbit11          1.105842e-04  1.077145e-01
orbit12         -3.735179e-08  9.461016e-02
orbit13          0.000000e+00  3.469447e-20
orbit14          0.000000e+00  0.000000e+00
orbit15          1.068289e-02  9.702003e-01
orbit16          5.924732e-03  6.071966e-01
orbit17          7.300134e-03  6.472567e-01
orbit18          5.562416e-03  1.005373e+00
orbit19          5.448858e-03  7.784986e-01
orbit20          1.128944e-02  7.290937e-01
orbit21          1.808611e-03  5.140807e-01
orbit22          9.226954e-03  9.203454e-01
orbit23          1.468185e-04  1.730372e-01
orbit24          7.190027e-03  6.292824e-01
orbit25          4.188717e-04  1.739693e-01
orbit26          2.123542e-03  3.047886e-01
orbit27          1.668890e-02  1.103479e+00
orbit28          5.422452e-03  6.639789e-01
orbit29          3.180133e-04  1.644589e-01
orbit30          2.866245e-04  3.723770e-01
orbit31          8.733220e-03  7.654208e-01
orbit32          3.308610e-04  1.694731e-01
orbit33          1.044505e-06  3.201926e-02
orbit34          1.004254e-03  3.425986e-01
orbit35          1.868400e-02  1.138783e+00
orbit36          1.402420e-03  4.249717e-01
orbit37          1.558407e-03  1.438143e-01
orbit38          8.200859e-04  1.798184e-01
orbit39          5.530956e-03  5.235302e-01
orbit40          2.735234e-04  5.815316e-02
orbit41          2.874228e-05  2.326859e-02
orbit42          7.851135e-05  4.119560e-02
orbit43          5.909162e-04  1.683122e-01
orbit44         -3.702699e-06  1.407352e-01
orbit45          5.122210e-03  8.394157e-01
orbit46          2.407533e-04  1.410640e-01
orbit47          1.824651e-04  5.000465e-02
orbit48          3.433400e-05  9.799130e-03
orbit49          3.678639e-04  3.252442e-01
orbit50          5.680386e-05  1.375864e-01
orbit51          4.637954e-04  1.999174e-01
orbit52          3.516874e-04  2.539159e-01
orbit53          1.824360e-04  5.725667e-02
orbit54          0.000000e+00  9.724564e-03
orbit55          0.000000e+00  0.000000e+00
orbit56          9.078946e-04  5.251866e-01
orbit57          0.000000e+00  4.851108e-02
orbit58          0.000000e+00  0.000000e+00
orbit59          5.939777e-05  1.112648e-01
orbit60          1.079447e-06  2.826491e-02
orbit61          0.000000e+00  0.000000e+00
orbit62          1.670218e-04  1.539750e-01
orbit63          0.000000e+00  1.734723e-20
orbit64          2.472908e-04  1.736455e-01
orbit65          4.366812e-06  5.586625e-02
orbit66          0.000000e+00  9.711928e-03
orbit67          0.000000e+00  0.000000e+00
orbit68          0.000000e+00  0.000000e+00
orbit69          0.000000e+00  0.000000e+00
orbit70          0.000000e+00  1.734723e-20
orbit71          0.000000e+00  0.000000e+00
orbit72          0.000000e+00  0.000000e+00
AP               6.657529e-06  8.589766e-02
bet              3.152449e-03  1.109544e+00
ecc              1.713778e-04  1.440830e-01
eccrad           8.843545e-05  1.321981e-01
close            2.554858e-03  5.289234e-01
constraint       5.677261e-04  3.810126e-01
coreness         4.572493e-04  8.427791e-01
knn              1.096442e-02  7.754053e-01
hubscore         9.943752e-03  1.039062e+00
pagerank         4.921878e-03  1.612834e+00
trans            1.407679e-05  1.031837e-01
first            8.160709e-05  1.105779e-01
second           1.574419e-03  4.283693e-01
third            8.961447e-03  9.145312e-01
fourth           1.707494e-03  1.249624e+00
fifth            1.489138e-03  7.414141e-01
sixth            3.163197e-03  6.460261e-01
selfinter       -3.134058e-06  1.294172e-01
V1               3.639219e-03  2.126784e+00
V2               4.551567e-03  2.120608e+00
evcent           1.253492e-02  7.978433e-01
upto_second      3.484963e-03  5.692059e-01
upto_third       1.178485e-02  8.689179e-01
upto_fourth      2.886425e-03  5.691084e-01
upto_fifth       4.167610e-03  7.017947e-01
upto_sixth       4.181108e-03  7.520110e-01
ratio1           4.471297e-03  8.091252e-01
ratio2           2.084789e-03  1.774886e+00
ratio3           3.767826e-03  9.403989e-01
ratio4           4.736435e-03  9.719996e-01
ratio5           8.161040e-03  1.618770e+00
ratio6           8.775864e-03  1.178803e+00
walktrap_vertex  5.386152e-06  4.355610e-01
bigcom1          3.595077e-05  3.701094e-02
bigcom2          5.952690e-05  1.032443e-01
bigcom3          0.000000e+00  0.000000e+00
bigcom4          3.542215e-04  2.661192e-01
bigcom5          0.000000e+00  0.000000e+00
bigcom6          0.000000e+00  0.000000e+00
bigcom8          0.000000e+00  0.000000e+00
bigcom9         -9.695410e-06  5.196715e-02
bigcom10         2.629397e-04  2.663028e-01
bigcom11         0.000000e+00  0.000000e+00
bigcom12        -3.645294e-05  2.161492e-02
bigcom13         0.000000e+00  0.000000e+00
bigcom14         0.000000e+00  0.000000e+00
bigcom15         0.000000e+00  0.000000e+00
bigcom16         0.000000e+00  0.000000e+00
bigcom17         0.000000e+00  0.000000e+00
bigcom18         1.673653e-04  2.305245e-01
bigcom21         0.000000e+00  0.000000e+00
bigcom22         0.000000e+00  0.000000e+00
bigcom23         0.000000e+00  2.775558e-19
bigcom24         0.000000e+00  0.000000e+00
bigcom25         3.925711e-05  1.707548e-01
bigcom26         0.000000e+00  0.000000e+00
bigcom27         0.000000e+00  0.000000e+00
bigcom29         0.000000e+00  0.000000e+00
bigcom31         0.000000e+00  0.000000e+00
bigcom33         2.563290e-05  4.903962e-01
bigcom34         0.000000e+00  1.734723e-20
bigcom35         0.000000e+00  0.000000e+00
bigcom36         0.000000e+00  0.000000e+00
bigcom39         0.000000e+00  0.000000e+00
bigcom40         0.000000e+00  0.000000e+00
bigcom43         4.739821e-05  1.941798e-01
bigcom46         0.000000e+00  0.000000e+00
bigcom48         0.000000e+00  0.000000e+00
bigcom49         0.000000e+00  0.000000e+00
bigcom50         0.000000e+00  0.000000e+00
bigcom52         0.000000e+00  0.000000e+00
bigcom54         0.000000e+00  0.000000e+00
bigcom56         0.000000e+00  0.000000e+00
bigcom57        -5.799361e-06  3.241738e-02
bigcom58         0.000000e+00  0.000000e+00
bigcom62         2.994091e-05  2.205890e-01
bigcom63         0.000000e+00  0.000000e+00
bigcom64         0.000000e+00  0.000000e+00
bigcom65         1.251182e-05  3.169247e-01
bigcom66         0.000000e+00  0.000000e+00
bigcom68        -3.889921e-05  2.846585e-01
bigcom69         0.000000e+00  0.000000e+00
bigcom70         0.000000e+00  0.000000e+00
bigcom71         0.000000e+00  0.000000e+00
bigcom72         0.000000e+00  0.000000e+00
bigcom77         0.000000e+00  0.000000e+00
bigcom79         0.000000e+00  0.000000e+00
bigcom80         0.000000e+00  1.214306e-19
bigcom82        -2.354501e-05  1.510783e-01
bigcom83         0.000000e+00  0.000000e+00
bigcom86         0.000000e+00  0.000000e+00
bigcom87        -4.656637e-05  3.302811e-01
bigcom88         9.080988e-06  2.288391e-02
bigcom90         0.000000e+00  0.000000e+00
bigcom92         0.000000e+00  0.000000e+00
bigcom94         0.000000e+00  0.000000e+00
bigcom96         0.000000e+00  0.000000e+00
bigcom98         0.000000e+00  1.734723e-20
bigcom99         0.000000e+00  0.000000e+00
bigcom100        0.000000e+00  0.000000e+00
bigcom102        0.000000e+00  0.000000e+00
bigcom103        0.000000e+00  0.000000e+00
bigcom104        0.000000e+00  0.000000e+00
bigcom107        0.000000e+00  0.000000e+00
bigcom108        0.000000e+00  0.000000e+00
bigcom109        0.000000e+00  0.000000e+00
bigcom110        0.000000e+00  0.000000e+00
bigcom125        0.000000e+00  0.000000e+00
bigcom133        0.000000e+00  1.734723e-20
bigcom141        0.000000e+00  0.000000e+00
bigcom142        0.000000e+00  0.000000e+00
bigcom143        0.000000e+00  0.000000e+00
bigcom145        0.000000e+00  0.000000e+00
bigcom158        0.000000e+00  0.000000e+00
bigcom162        0.000000e+00  0.000000e+00
bigcom177        0.000000e+00  0.000000e+00
bigcom194        0.000000e+00  0.000000e+00
bigcom208        0.000000e+00  0.000000e+00
bigcom220        0.000000e+00  0.000000e+00
bigcom227        0.000000e+00  0.000000e+00
bigcom229        0.000000e+00  0.000000e+00
bigcom247        0.000000e+00  0.000000e+00
bigcom252        0.000000e+00  0.000000e+00
bigcom255       -6.090233e-05  2.804166e-01
bigcom258        0.000000e+00  1.454545e-03
bigcom266        0.000000e+00  0.000000e+00
bigcom269        0.000000e+00  0.000000e+00
bigcom273        0.000000e+00  0.000000e+00
bigcom274        0.000000e+00  0.000000e+00
bigcom276       -1.235704e-05  4.671103e-01
bigcom284        0.000000e+00  0.000000e+00
bigcom290        0.000000e+00  0.000000e+00
bigcom292        0.000000e+00  0.000000e+00
bigcom294        0.000000e+00  0.000000e+00
bigcom295        0.000000e+00  2.602085e-20
bigcom296        0.000000e+00  2.602085e-20
bigcom297       -2.207436e-05  3.611218e-01
bigcom302        0.000000e+00  0.000000e+00
bigcom303        0.000000e+00  0.000000e+00
bigcom307        0.000000e+00  0.000000e+00
bigcom311        0.000000e+00  0.000000e+00
bigcom313        0.000000e+00  0.000000e+00
bigcom318       -1.432592e-05  1.032052e-01
bigcom326        0.000000e+00  0.000000e+00
bigcom332        0.000000e+00  0.000000e+00
bigcom340        0.000000e+00  0.000000e+00
bigcom341        0.000000e+00  0.000000e+00
bigcom345        0.000000e+00  0.000000e+00
bigcom347        0.000000e+00  0.000000e+00
bigcom360        0.000000e+00  0.000000e+00
bigcom365        0.000000e+00  0.000000e+00
bigcom366        0.000000e+00  0.000000e+00
bigcom370        2.117511e-05  5.742307e-01
bigcom387        0.000000e+00  0.000000e+00
bigcom390       -4.502514e-05  6.506910e-01
bigcom398        0.000000e+00  0.000000e+00
bigcom408        0.000000e+00  0.000000e+00
bigcom417        0.000000e+00  0.000000e+00
bigcom419        1.836463e-05  4.668677e-01
bigcom424        0.000000e+00  8.571429e-03
bigcom441        0.000000e+00  0.000000e+00
bigcom445        0.000000e+00  0.000000e+00
bigcom468        0.000000e+00  0.000000e+00
spin_vertex      2.588231e-04  6.238563e-01
membership_s1    0.000000e+00  0.000000e+00
membership_s3   -1.428015e-05  1.703879e-01
membership_s4    2.785977e-05  5.645831e-01
membership_s5    0.000000e+00  0.000000e+00
membership_s6    0.000000e+00  0.000000e+00
membership_s7    0.000000e+00  0.000000e+00
membership_s8    1.582957e-05  8.685001e-02
membership_s9   -4.721501e-05  2.221852e-01
membership_s10   1.302068e-04  2.331853e-01
membership_s11   5.188038e-05  6.229447e-02
membership_s12  -1.814921e-05  2.074359e-01
membership_s13   0.000000e+00  0.000000e+00
membership_s14   0.000000e+00  0.000000e+00
membership_s16   2.968458e-05  1.389005e-01
membership_s17   0.000000e+00  0.000000e+00
membership_s18   0.000000e+00  0.000000e+00
membership_s19   0.000000e+00  1.734723e-20
membership_s20   4.401197e-05  1.972326e-02
membership_s21   7.761866e-05  2.179507e-01
membership_s22   0.000000e+00  0.000000e+00
membership_s23   7.126615e-05  1.095257e-01
membership_s24   0.000000e+00  1.734723e-20
membership_s25   0.000000e+00  1.734723e-20
membership_s26   5.113595e-06  8.880051e-02
membership_s27   0.000000e+00  0.000000e+00
membership_s28   0.000000e+00  0.000000e+00
membership_s30   0.000000e+00  0.000000e+00
membership_s31   4.256502e-05  5.304680e-02
membership_s32   2.795593e-07  9.711447e-03
membership_s33   1.521292e-05  2.450396e-01
membership_s34   0.000000e+00  0.000000e+00
membership_s35   0.000000e+00  0.000000e+00
membership_s36   0.000000e+00  0.000000e+00
membership_s37   2.254828e-05  3.748297e-01
membership_s38   1.073028e-04  2.638562e-01
adhesion         4.121417e-03  1.553574e+00
cohesion         5.105029e-03  1.681942e+00
inner            2.851996e-03  2.222655e+00
outer            3.833438e-03  2.218285e+00
ioratio          4.105364e-03  1.743854e+00
comsize          2.354730e-03  2.757227e+00
[1] "Dataset: low_targets Model GLM, run: 6 of 10 2015-06-08 10:06:43"
[1] "glmnet variable coefficients"
                     [,1]          [,2]
(Intercept)     -4.119279 -6.993565e+00
graph0           0.000000  8.059477e-06
graph1           0.000000 -6.671169e-04
graph2           0.000000  0.000000e+00
graph3           0.000000  0.000000e+00
graph4           0.000000 -1.265177e-05
graph5           0.000000 -1.499020e-02
graph6           0.000000  1.624179e-03
graph7           0.000000 -8.749386e-04
graph8           0.000000 -6.250221e-01
graph9           0.000000  0.000000e+00
graph10          0.000000  0.000000e+00
graph11          0.000000  4.422228e-08
graph12          0.000000 -1.513078e-05
graph13          0.000000  0.000000e+00
graph14          0.000000  0.000000e+00
graph15          0.000000  1.560245e-03
graph16          0.000000  0.000000e+00
graph17          0.000000  0.000000e+00
graph18          0.000000 -1.685490e-03
graph19          0.000000  0.000000e+00
graph20          0.000000  2.714366e-04
graph21          0.000000  0.000000e+00
graph22          0.000000  0.000000e+00
graph23          0.000000 -1.205119e-04
graph24          0.000000  0.000000e+00
graph25          0.000000  0.000000e+00
graph26          0.000000  0.000000e+00
graph27          0.000000  0.000000e+00
graph28          0.000000  3.552540e-02
graph29          0.000000  0.000000e+00
orbit0           0.000000  1.051507e-05
orbit1           0.000000 -5.441094e-04
orbit2           0.000000 -6.183120e-05
orbit3           0.000000  0.000000e+00
orbit4           0.000000  0.000000e+00
orbit5           0.000000  6.020498e-04
orbit6           0.000000 -1.352823e-05
orbit7           0.000000 -1.256113e-01
orbit8           0.000000 -3.283879e-03
orbit9           0.000000  1.412761e-05
orbit10          0.000000  7.161564e-04
orbit11          0.000000  4.758914e-01
orbit12          0.000000 -5.342239e-05
orbit13          0.000000 -1.430590e+00
orbit14          0.000000 -3.107154e-02
orbit15          0.000000 -1.137865e-05
orbit16          0.000000  2.870049e-05
orbit17          0.000000  0.000000e+00
orbit18          0.000000 -2.501690e-06
orbit19          0.000000  1.259840e-06
orbit20          0.000000 -1.297576e-05
orbit21          0.000000  3.707269e-04
orbit22          0.000000  2.951375e-07
orbit23          0.000000  2.446054e-01
orbit24          0.000000 -3.971255e-06
orbit25          0.000000 -6.237759e-05
orbit26          0.000000  1.053559e-05
orbit27          0.000000 -5.682197e-05
orbit28          0.000000 -1.750437e-04
orbit29          0.000000  4.169452e-04
orbit30          0.000000  1.497263e-04
orbit31          0.000000  7.627021e-07
orbit32          0.000000 -4.688256e-05
orbit33          0.000000 -8.064835e-01
orbit34          0.000000  1.071807e-04
orbit35          0.000000 -8.152326e-07
orbit36          0.000000 -1.434488e-04
orbit37          0.000000  0.000000e+00
orbit38          0.000000  3.805753e-04
orbit39          0.000000 -9.173839e-05
orbit40          0.000000  0.000000e+00
orbit41          0.000000 -8.040906e-03
orbit42          0.000000  1.018917e+00
orbit43          0.000000 -4.394693e-04
orbit44          0.000000  1.750249e+00
orbit45          0.000000  6.152390e-05
orbit46          0.000000 -3.175868e-04
orbit47          0.000000 -1.030917e-02
orbit48          0.000000 -6.624660e-03
orbit49          0.000000  4.772964e-04
orbit50          0.000000  1.065529e-02
orbit51          0.000000 -5.018904e-04
orbit52          0.000000  7.895415e-04
orbit53          0.000000 -3.254455e-02
orbit54          0.000000  0.000000e+00
orbit55          0.000000  0.000000e+00
orbit56          0.000000 -4.496974e-05
orbit57          0.000000  0.000000e+00
orbit58          0.000000 -1.691235e+00
orbit59          0.000000  0.000000e+00
orbit60          0.000000  0.000000e+00
orbit61          0.000000 -4.784492e-02
orbit62          0.000000  0.000000e+00
orbit63          0.000000 -1.116687e-02
orbit64          0.000000  1.636215e-02
orbit65          0.000000  0.000000e+00
orbit66          0.000000  6.326529e-03
orbit67          0.000000  5.950639e-01
orbit68          0.000000  0.000000e+00
orbit69          0.000000  0.000000e+00
orbit70          0.000000  4.597290e-02
orbit71          0.000000  0.000000e+00
orbit72          0.000000  0.000000e+00
AP               0.000000  1.062723e-03
bet              0.000000 -3.606855e-05
ecc              0.000000  1.916742e-01
eccrad           0.000000  6.157413e-07
close            0.000000  0.000000e+00
constraint       0.000000 -1.298213e+00
coreness         0.000000  2.506743e-02
knn              0.000000 -5.809840e-04
hubscore         0.000000  1.280894e+01
pagerank         0.000000 -1.489946e+00
trans            0.000000 -2.470939e+00
first            0.000000  1.910976e-06
second           0.000000 -3.138045e-05
third            0.000000  3.771740e-04
fourth           0.000000  0.000000e+00
fifth            0.000000  2.551814e-05
sixth            0.000000 -1.195820e-05
selfinter        0.000000  1.110849e-01
V1               0.000000  3.574822e+00
V2               0.000000  3.296376e-01
evcent           0.000000  1.775551e-02
upto_second      0.000000 -1.416091e-05
upto_third       0.000000  0.000000e+00
upto_fourth      0.000000  0.000000e+00
upto_fifth       0.000000  1.583836e-04
upto_sixth       0.000000  1.506927e-05
ratio1           0.000000  3.165738e-04
ratio2           0.000000 -1.227618e-03
ratio3           0.000000 -1.144315e-02
ratio4           0.000000  1.124602e-02
ratio5           0.000000 -1.309075e-03
ratio6           0.000000  6.763462e-09
walktrap_vertex  0.000000 -4.118273e-01
bigcom1          0.000000 -5.428047e-02
bigcom2          0.000000  1.604536e-02
bigcom3          0.000000 -1.315381e+00
bigcom4          0.000000  6.067203e-02
bigcom5          0.000000 -1.039265e+00
bigcom6          0.000000 -1.344545e+00
bigcom8          0.000000 -6.454904e-01
bigcom9          0.000000  5.698278e-01
bigcom10         0.000000  4.277516e-01
bigcom11         0.000000 -1.395771e+00
bigcom12         0.000000  7.027005e-01
bigcom13         0.000000 -1.641958e+00
bigcom14         0.000000 -1.145363e+00
bigcom15         0.000000 -1.051931e+00
bigcom16         0.000000 -1.365111e+00
bigcom17         0.000000 -1.383565e+00
bigcom18         0.000000  1.472557e+00
bigcom21         0.000000 -7.114312e-01
bigcom22         0.000000 -9.947985e-01
bigcom23         0.000000 -1.551753e+00
bigcom24         0.000000 -1.089675e+00
bigcom25         0.000000  1.778726e-01
bigcom26         0.000000 -1.497231e+00
bigcom27         0.000000 -1.016924e+00
bigcom29         0.000000 -1.318151e+00
bigcom31         0.000000 -1.344684e+00
bigcom33         0.000000  7.109532e-01
bigcom34         0.000000 -1.421043e+00
bigcom35         0.000000 -6.920405e-01
bigcom36         0.000000  0.000000e+00
bigcom39         0.000000 -1.197311e+00
bigcom40         0.000000 -1.233833e+00
bigcom43         0.000000  2.006285e-01
bigcom46         0.000000 -8.636014e-01
bigcom48         0.000000 -1.199142e+00
bigcom49         0.000000 -6.275682e-01
bigcom50         0.000000  0.000000e+00
bigcom52         0.000000 -6.857771e-01
bigcom54         0.000000 -7.008106e-01
bigcom56         0.000000 -1.336934e+00
bigcom57         0.000000  1.471335e-02
bigcom58         0.000000 -1.050086e+00
bigcom62         0.000000  6.441618e-01
bigcom63         0.000000 -2.810036e-01
bigcom64         0.000000 -5.615486e-02
bigcom65         0.000000  7.797341e-01
bigcom66         0.000000  0.000000e+00
bigcom68         0.000000  1.125224e+00
bigcom69         0.000000 -4.992334e-01
bigcom70         0.000000 -1.142077e+00
bigcom71         0.000000  0.000000e+00
bigcom72         0.000000 -3.618831e-01
bigcom77         0.000000 -9.638284e-01
bigcom79         0.000000 -1.463069e+00
bigcom80         0.000000 -5.231581e-01
bigcom82         0.000000  8.455049e-01
bigcom83         0.000000  0.000000e+00
bigcom86         0.000000 -8.926239e-02
bigcom87         0.000000  2.405224e+00
bigcom88         0.000000  6.076151e-01
bigcom90         0.000000 -1.624126e-01
bigcom92         0.000000  0.000000e+00
bigcom94         0.000000 -1.214075e+00
bigcom96         0.000000 -7.397852e-01
bigcom98         0.000000 -8.268389e-01
bigcom99         0.000000 -1.085358e+00
bigcom100        0.000000 -4.247192e-01
bigcom102        0.000000 -6.218366e-01
bigcom103        0.000000 -5.020791e-01
bigcom104        0.000000 -9.248754e-01
bigcom107        0.000000  0.000000e+00
bigcom108        0.000000  0.000000e+00
bigcom109        0.000000 -1.136557e+00
bigcom110        0.000000 -1.279013e+00
bigcom125        0.000000 -7.247704e-01
bigcom133        0.000000 -1.217568e+00
bigcom141        0.000000 -8.660718e-05
bigcom142        0.000000 -1.132469e+00
bigcom143        0.000000 -9.384378e-01
bigcom145        0.000000 -9.153851e-01
bigcom158        0.000000 -7.489557e-02
bigcom162        0.000000 -6.794247e-01
bigcom177        0.000000 -1.388932e+00
bigcom194        0.000000 -5.919420e-01
bigcom208        0.000000 -9.054802e-01
bigcom220        0.000000 -8.565747e-01
bigcom227        0.000000  0.000000e+00
bigcom229        0.000000 -3.288856e-01
bigcom247        0.000000  0.000000e+00
bigcom252        0.000000 -9.352839e-01
bigcom255        0.000000  1.116167e+00
bigcom258        0.000000 -6.932521e-01
bigcom266        0.000000 -4.024203e-01
bigcom269        0.000000 -6.913878e-01
bigcom273        0.000000 -9.122625e-01
bigcom274        0.000000 -9.356041e-01
bigcom276        0.000000  2.277168e+00
bigcom284        0.000000 -7.445230e-01
bigcom290        0.000000 -1.306117e+00
bigcom292        0.000000 -1.773376e-01
bigcom294        0.000000 -1.291869e+00
bigcom295        0.000000 -8.366321e-01
bigcom296        0.000000  0.000000e+00
bigcom297        0.000000  3.364511e+00
bigcom302        0.000000 -1.245760e+00
bigcom303        0.000000 -1.328424e+00
bigcom307        0.000000 -4.539586e-02
bigcom311        0.000000 -1.191097e+00
bigcom313        0.000000 -1.228908e+00
bigcom318        0.000000  4.749022e-01
bigcom326        0.000000 -8.964744e-01
bigcom332        0.000000 -8.646222e-02
bigcom340        0.000000  0.000000e+00
bigcom341        0.000000 -5.127222e-01
bigcom345        0.000000 -7.984190e-01
bigcom347        0.000000  0.000000e+00
bigcom360        0.000000 -1.107514e+00
bigcom365        0.000000 -7.224885e-01
bigcom366        0.000000 -4.942860e-01
bigcom370        0.000000  3.528692e+00
bigcom387        0.000000 -6.696735e-01
bigcom390        0.000000  1.956940e+00
bigcom398        0.000000 -2.422833e-02
bigcom408        0.000000 -8.137833e-01
bigcom417        0.000000 -8.292182e-01
bigcom419        0.000000  2.273677e+00
bigcom424        0.000000 -8.961452e-01
bigcom441        0.000000  0.000000e+00
bigcom445        0.000000 -8.746343e-01
bigcom468        0.000000 -5.539711e-01
spin_vertex      0.000000  3.338858e-01
membership_s1    0.000000 -5.469682e-04
membership_s3    0.000000  3.509744e-01
membership_s4    0.000000  5.106630e-01
membership_s5    0.000000 -6.393611e-01
membership_s6    0.000000 -7.201714e-01
membership_s7    0.000000 -1.121517e+00
membership_s8    0.000000 -6.006190e-01
membership_s9    0.000000  7.624423e-01
membership_s10   0.000000 -5.252873e-02
membership_s11   0.000000  1.374254e-01
membership_s12   0.000000  9.077684e-02
membership_s13   0.000000 -1.101997e+00
membership_s14   0.000000 -6.843641e-01
membership_s16   0.000000  2.150208e-01
membership_s17   0.000000 -1.008347e+00
membership_s18   0.000000 -8.014690e-01
membership_s19   0.000000 -2.483702e+00
membership_s20   0.000000 -1.838222e-02
membership_s21   0.000000 -1.744668e-01
membership_s22   0.000000 -4.391689e-01
membership_s23   0.000000  2.967704e-01
membership_s24   0.000000 -7.126882e-01
membership_s25   0.000000 -9.747928e-01
membership_s26   0.000000  8.780073e-02
membership_s27   0.000000 -4.269317e-01
membership_s28   0.000000 -8.429930e-01
membership_s30   0.000000 -8.435982e-01
membership_s31   0.000000  5.935287e-01
membership_s32   0.000000 -2.544880e-02
membership_s33   0.000000  1.771111e-01
membership_s34   0.000000 -6.660620e-01
membership_s35   0.000000 -6.332595e-01
membership_s36   0.000000 -3.909797e-01
membership_s37   0.000000  6.249883e-01
membership_s38   0.000000 -2.212431e-02
adhesion         0.000000  9.071890e-06
cohesion         0.000000  0.000000e+00
inner            0.000000  0.000000e+00
outer            0.000000  8.245829e-05
ioratio          0.000000  0.000000e+00
comsize          0.000000 -6.413773e-05
[1] "Dataset: low_targets Model GBM, run: 7 of 10 2015-06-08 10:07:36"
Iter   TrainDeviance   ValidDeviance   StepSize   Improve
     1        0.1694             nan     0.0100    0.0003
     2        0.1677             nan     0.0100   -0.0000
     3        0.1661             nan     0.0100   -0.0000
     4        0.1645             nan     0.0100   -0.0000
     5        0.1633             nan     0.0100   -0.0000
     6        0.1618             nan     0.0100    0.0000
     7        0.1606             nan     0.0100   -0.0000
     8        0.1599             nan     0.0100   -0.0000
     9        0.1591             nan     0.0100   -0.0000
    10        0.1573             nan     0.0100    0.0000
    20        0.1480             nan     0.0100    0.0001
    40        0.1354             nan     0.0100   -0.0000
    60        0.1260             nan     0.0100   -0.0000
    80        0.1197             nan     0.0100    0.0000
   100        0.1133             nan     0.0100   -0.0000
   120        0.1076             nan     0.0100   -0.0000
   140        0.1034             nan     0.0100   -0.0000
   160        0.0987             nan     0.0100   -0.0000
   170        0.0968             nan     0.0100    0.0000

[1] "GBM variable coefficients"
                            var     rel.inf
bet                         bet 6.066131893
comsize                 comsize 5.119683619
inner                     inner 4.504099237
ratio2                   ratio2 3.826463548
outer                     outer 3.381928572
V1                           V1 3.332454654
pagerank               pagerank 3.270104792
bigcom33               bigcom33 2.850991391
graph6                   graph6 2.700704722
V2                           V2 2.343663833
ratio5                   ratio5 2.330380914
graph13                 graph13 1.994804467
cohesion               cohesion 1.951120359
orbit35                 orbit35 1.806644948
graph16                 graph16 1.668794421
adhesion               adhesion 1.565039637
orbit16                 orbit16 1.429948137
knn                         knn 1.424731386
coreness               coreness 1.325099353
graph1                   graph1 1.294259996
graph19                 graph19 1.220173646
orbit49                 orbit49 1.110179963
orbit19                 orbit19 1.069335820
orbit28                 orbit28 1.015123456
graph12                 graph12 0.916104660
upto_sixth           upto_sixth 0.899940339
graph23                 graph23 0.898090813
ratio6                   ratio6 0.856491292
orbit20                 orbit20 0.842995397
bigcom18               bigcom18 0.841257206
graph14                 graph14 0.830113975
fifth                     fifth 0.809062265
fourth                   fourth 0.809030060
graph15                 graph15 0.808712503
bigcom87               bigcom87 0.808525536
graph17                 graph17 0.766410906
ratio3                   ratio3 0.759627909
spin_vertex         spin_vertex 0.757277447
orbit57                 orbit57 0.746750085
orbit18                 orbit18 0.742094810
graph3                   graph3 0.726078605
third                     third 0.671636502
bigcom370             bigcom370 0.645620595
orbit39                 orbit39 0.641236050
bigcom345             bigcom345 0.625108859
membership_s33   membership_s33 0.622929000
orbit31                 orbit31 0.606731343
graph10                 graph10 0.604006063
ioratio                 ioratio 0.591783055
orbit36                 orbit36 0.559131694
graph4                   graph4 0.554749641
graph20                 graph20 0.554557253
upto_third           upto_third 0.546429924
orbit24                 orbit24 0.544734659
hubscore               hubscore 0.528011453
bigcom255             bigcom255 0.527167681
graph11                 graph11 0.522546619
graph5                   graph5 0.518204473
orbit17                 orbit17 0.484739040
bigcom419             bigcom419 0.483086986
ratio1                   ratio1 0.476952146
orbit38                 orbit38 0.474397929
orbit21                 orbit21 0.472296433
orbit44                 orbit44 0.466908814
orbit56                 orbit56 0.461819538
orbit5                   orbit5 0.460112674
orbit45                 orbit45 0.456626012
walktrap_vertex walktrap_vertex 0.450633934
graph0                   graph0 0.447438180
membership_s4     membership_s4 0.435002208
bigcom68               bigcom68 0.421797730
ratio4                   ratio4 0.415046983
graph9                   graph9 0.411079623
bigcom82               bigcom82 0.400460939
orbit37                 orbit37 0.391534031
orbit26                 orbit26 0.379812629
bigcom276             bigcom276 0.371803290
membership_s16   membership_s16 0.361996872
bigcom390             bigcom390 0.356570597
bigcom9                 bigcom9 0.321110133
orbit30                 orbit30 0.311900143
constraint           constraint 0.310074662
graph21                 graph21 0.309681515
membership_s23   membership_s23 0.301193807
membership_s12   membership_s12 0.299893845
sixth                     sixth 0.292488548
orbit15                 orbit15 0.281205018
bigcom297             bigcom297 0.277899460
membership_s10   membership_s10 0.277269323
membership_s37   membership_s37 0.275058893
second                   second 0.272279261
orbit27                 orbit27 0.247950007
orbit29                 orbit29 0.234515525
graph18                 graph18 0.232491328
graph2                   graph2 0.231675403
orbit25                 orbit25 0.228415283
bigcom2                 bigcom2 0.225264427
upto_fifth           upto_fifth 0.224932351
bigcom62               bigcom62 0.181668819
orbit9                   orbit9 0.167149744
orbit52                 orbit52 0.156874362
orbit32                 orbit32 0.156569544
evcent                   evcent 0.145341541
membership_s31   membership_s31 0.145060811
close                     close 0.138615881
orbit11                 orbit11 0.122706396
ecc                         ecc 0.117223507
bigcom4                 bigcom4 0.115817984
bigcom43               bigcom43 0.111098296
trans                     trans 0.108250459
orbit47                 orbit47 0.105223597
orbit4                   orbit4 0.103147688
bigcom65               bigcom65 0.099227440
orbit50                 orbit50 0.098313452
bigcom10               bigcom10 0.096697436
upto_second         upto_second 0.095944982
orbit6                   orbit6 0.094255432
orbit62                 orbit62 0.093128653
membership_s8     membership_s8 0.090790252
orbit66                 orbit66 0.084448573
graph22                 graph22 0.066952942
orbit33                 orbit33 0.065057277
graph7                   graph7 0.061769629
bigcom318             bigcom318 0.055707385
orbit22                 orbit22 0.050680644
upto_fourth         upto_fourth 0.049636037
membership_s3     membership_s3 0.049629954
selfinter             selfinter 0.047126614
orbit10                 orbit10 0.045434868
membership_s11   membership_s11 0.043659294
orbit2                   orbit2 0.042258885
orbit51                 orbit51 0.040023758
membership_s32   membership_s32 0.033118965
membership_s20   membership_s20 0.028192491
membership_s38   membership_s38 0.025645906
bigcom12               bigcom12 0.025304976
AP                           AP 0.022035011
graph28                 graph28 0.020423289
orbit64                 orbit64 0.019658971
orbit67                 orbit67 0.018769083
membership_s26   membership_s26 0.016417603
membership_s21   membership_s21 0.016254472
orbit42                 orbit42 0.008260145
graph8                   graph8 0.000000000
graph24                 graph24 0.000000000
graph25                 graph25 0.000000000
graph26                 graph26 0.000000000
graph27                 graph27 0.000000000
graph29                 graph29 0.000000000
orbit0                   orbit0 0.000000000
orbit1                   orbit1 0.000000000
orbit3                   orbit3 0.000000000
orbit7                   orbit7 0.000000000
orbit8                   orbit8 0.000000000
orbit12                 orbit12 0.000000000
orbit13                 orbit13 0.000000000
orbit14                 orbit14 0.000000000
orbit23                 orbit23 0.000000000
orbit34                 orbit34 0.000000000
orbit40                 orbit40 0.000000000
orbit41                 orbit41 0.000000000
orbit43                 orbit43 0.000000000
orbit46                 orbit46 0.000000000
orbit48                 orbit48 0.000000000
orbit53                 orbit53 0.000000000
orbit54                 orbit54 0.000000000
orbit55                 orbit55 0.000000000
orbit58                 orbit58 0.000000000
orbit59                 orbit59 0.000000000
orbit60                 orbit60 0.000000000
orbit61                 orbit61 0.000000000
orbit63                 orbit63 0.000000000
orbit65                 orbit65 0.000000000
orbit68                 orbit68 0.000000000
orbit69                 orbit69 0.000000000
orbit70                 orbit70 0.000000000
orbit71                 orbit71 0.000000000
orbit72                 orbit72 0.000000000
eccrad                   eccrad 0.000000000
first                     first 0.000000000
bigcom1                 bigcom1 0.000000000
bigcom3                 bigcom3 0.000000000
bigcom5                 bigcom5 0.000000000
bigcom6                 bigcom6 0.000000000
bigcom8                 bigcom8 0.000000000
bigcom11               bigcom11 0.000000000
bigcom13               bigcom13 0.000000000
bigcom14               bigcom14 0.000000000
bigcom15               bigcom15 0.000000000
bigcom16               bigcom16 0.000000000
bigcom17               bigcom17 0.000000000
bigcom21               bigcom21 0.000000000
bigcom22               bigcom22 0.000000000
bigcom23               bigcom23 0.000000000
bigcom24               bigcom24 0.000000000
bigcom25               bigcom25 0.000000000
bigcom26               bigcom26 0.000000000
bigcom27               bigcom27 0.000000000
bigcom29               bigcom29 0.000000000
bigcom31               bigcom31 0.000000000
bigcom34               bigcom34 0.000000000
bigcom35               bigcom35 0.000000000
bigcom36               bigcom36 0.000000000
bigcom39               bigcom39 0.000000000
bigcom40               bigcom40 0.000000000
bigcom46               bigcom46 0.000000000
bigcom48               bigcom48 0.000000000
bigcom49               bigcom49 0.000000000
bigcom50               bigcom50 0.000000000
bigcom52               bigcom52 0.000000000
bigcom54               bigcom54 0.000000000
bigcom56               bigcom56 0.000000000
bigcom57               bigcom57 0.000000000
bigcom58               bigcom58 0.000000000
bigcom63               bigcom63 0.000000000
bigcom64               bigcom64 0.000000000
bigcom66               bigcom66 0.000000000
bigcom69               bigcom69 0.000000000
bigcom70               bigcom70 0.000000000
bigcom71               bigcom71 0.000000000
bigcom72               bigcom72 0.000000000
bigcom77               bigcom77 0.000000000
bigcom79               bigcom79 0.000000000
bigcom80               bigcom80 0.000000000
bigcom83               bigcom83 0.000000000
bigcom86               bigcom86 0.000000000
bigcom88               bigcom88 0.000000000
bigcom90               bigcom90 0.000000000
bigcom92               bigcom92 0.000000000
bigcom94               bigcom94 0.000000000
bigcom96               bigcom96 0.000000000
bigcom98               bigcom98 0.000000000
bigcom99               bigcom99 0.000000000
bigcom100             bigcom100 0.000000000
bigcom102             bigcom102 0.000000000
bigcom103             bigcom103 0.000000000
bigcom104             bigcom104 0.000000000
bigcom107             bigcom107 0.000000000
bigcom108             bigcom108 0.000000000
bigcom109             bigcom109 0.000000000
bigcom110             bigcom110 0.000000000
bigcom125             bigcom125 0.000000000
bigcom133             bigcom133 0.000000000
bigcom141             bigcom141 0.000000000
bigcom142             bigcom142 0.000000000
bigcom143             bigcom143 0.000000000
bigcom145             bigcom145 0.000000000
bigcom158             bigcom158 0.000000000
bigcom162             bigcom162 0.000000000
bigcom177             bigcom177 0.000000000
bigcom194             bigcom194 0.000000000
bigcom208             bigcom208 0.000000000
bigcom220             bigcom220 0.000000000
bigcom227             bigcom227 0.000000000
bigcom229             bigcom229 0.000000000
bigcom247             bigcom247 0.000000000
bigcom252             bigcom252 0.000000000
bigcom258             bigcom258 0.000000000
bigcom266             bigcom266 0.000000000
bigcom269             bigcom269 0.000000000
bigcom273             bigcom273 0.000000000
bigcom274             bigcom274 0.000000000
bigcom284             bigcom284 0.000000000
bigcom290             bigcom290 0.000000000
bigcom292             bigcom292 0.000000000
bigcom294             bigcom294 0.000000000
bigcom295             bigcom295 0.000000000
bigcom296             bigcom296 0.000000000
bigcom302             bigcom302 0.000000000
bigcom303             bigcom303 0.000000000
bigcom307             bigcom307 0.000000000
bigcom311             bigcom311 0.000000000
bigcom313             bigcom313 0.000000000
bigcom326             bigcom326 0.000000000
bigcom332             bigcom332 0.000000000
bigcom340             bigcom340 0.000000000
bigcom341             bigcom341 0.000000000
bigcom347             bigcom347 0.000000000
bigcom360             bigcom360 0.000000000
bigcom365             bigcom365 0.000000000
bigcom366             bigcom366 0.000000000
bigcom387             bigcom387 0.000000000
bigcom398             bigcom398 0.000000000
bigcom408             bigcom408 0.000000000
bigcom417             bigcom417 0.000000000
bigcom424             bigcom424 0.000000000
bigcom441             bigcom441 0.000000000
bigcom445             bigcom445 0.000000000
bigcom468             bigcom468 0.000000000
membership_s1     membership_s1 0.000000000
membership_s5     membership_s5 0.000000000
membership_s6     membership_s6 0.000000000
membership_s7     membership_s7 0.000000000
membership_s9     membership_s9 0.000000000
membership_s13   membership_s13 0.000000000
membership_s14   membership_s14 0.000000000
membership_s17   membership_s17 0.000000000
membership_s18   membership_s18 0.000000000
membership_s19   membership_s19 0.000000000
membership_s22   membership_s22 0.000000000
membership_s24   membership_s24 0.000000000
membership_s25   membership_s25 0.000000000
membership_s27   membership_s27 0.000000000
membership_s28   membership_s28 0.000000000
membership_s30   membership_s30 0.000000000
membership_s34   membership_s34 0.000000000
membership_s35   membership_s35 0.000000000
membership_s36   membership_s36 0.000000000
[1] "Dataset: low_targets Model RF, run: 7 of 10 2015-06-08 10:09:12"
     |      Out-of-bag   |
Tree |      MSE  %Var(y) |
   1 |  0.04027   242.64 |
   2 |  0.03642   219.43 |
   3 |  0.03239   195.18 |
   4 |  0.03087   186.01 |
   5 |  0.02986   179.94 |
   6 |  0.02668   160.75 |
   7 |  0.02594   156.33 |
   8 |  0.02396   144.38 |
   9 |  0.02343   141.18 |
  10 |  0.02315   139.47 |
  11 |  0.02245   135.29 |
  12 |  0.02162   130.29 |
  13 |  0.02122   127.88 |
  14 |  0.02083   125.52 |
  15 |  0.02055   123.81 |
  16 |  0.02047   123.37 |
  17 |  0.02037   122.74 |
  18 |   0.0204   122.92 |
  19 |  0.02025   122.04 |
  20 |  0.02024   121.93 |
  21 |  0.02008   120.99 |
  22 |   0.0199   119.90 |
  23 |  0.01973   118.85 |
  24 |  0.01972   118.83 |
  25 |  0.01952   117.61 |
  26 |  0.01941   116.97 |
  27 |  0.01936   116.68 |
  28 |  0.01928   116.14 |
  29 |   0.0193   116.27 |
  30 |  0.01921   115.75 |
  31 |  0.01908   114.94 |
  32 |    0.019   114.50 |
  33 |  0.01894   114.09 |
  34 |  0.01889   113.80 |
  35 |  0.01886   113.64 |
  36 |  0.01885   113.56 |
  37 |  0.01882   113.39 |
  38 |  0.01883   113.48 |
  39 |  0.01879   113.21 |
  40 |  0.01879   113.23 |
  41 |  0.01874   112.94 |
  42 |  0.01871   112.71 |
  43 |  0.01868   112.53 |
  44 |  0.01865   112.35 |
  45 |  0.01864   112.28 |
  46 |  0.01859   112.01 |
  47 |   0.0186   112.06 |
  48 |  0.01858   111.93 |
  49 |  0.01857   111.91 |
  50 |  0.01855   111.78 |
  51 |  0.01852   111.61 |
  52 |  0.01851   111.52 |
  53 |  0.01851   111.50 |
  54 |  0.01848   111.34 |
  55 |  0.01844   111.12 |
  56 |   0.0184   110.85 |
  57 |  0.01839   110.83 |
  58 |   0.0184   110.88 |
  59 |   0.0184   110.89 |
  60 |  0.01839   110.81 |
  61 |  0.01839   110.79 |
  62 |  0.01836   110.65 |
  63 |  0.01833   110.44 |
  64 |  0.01833   110.42 |
  65 |  0.01833   110.42 |
  66 |  0.01834   110.49 |
  67 |  0.01833   110.47 |
  68 |  0.01836   110.60 |
  69 |  0.01832   110.37 |
  70 |  0.01831   110.34 |
  71 |  0.01829   110.19 |
  72 |  0.01828   110.16 |
  73 |  0.01827   110.06 |
  74 |  0.01825   109.97 |
  75 |  0.01825   109.96 |
  76 |  0.01824   109.91 |
  77 |  0.01823   109.82 |
  78 |  0.01821   109.72 |
  79 |  0.01821   109.74 |
  80 |  0.01819   109.57 |
  81 |   0.0182   109.67 |
  82 |  0.01817   109.49 |
  83 |  0.01817   109.45 |
  84 |  0.01817   109.48 |
  85 |  0.01816   109.45 |
  86 |  0.01814   109.28 |
  87 |  0.01815   109.33 |
  88 |  0.01814   109.32 |
  89 |  0.01812   109.16 |
  90 |  0.01812   109.16 |
  91 |  0.01811   109.14 |
  92 |  0.01813   109.23 |
  93 |  0.01814   109.28 |
  94 |  0.01814   109.28 |
  95 |  0.01813   109.26 |
  96 |  0.01815   109.33 |
  97 |  0.01816   109.40 |
  98 |  0.01815   109.34 |
  99 |  0.01815   109.37 |
 100 |  0.01815   109.35 |
[1] "Random Forest variable coefficients"
                      %IncMSE IncNodePurity
graph5           9.159834e-04  2.352898e-01
graph6           4.633303e-03  8.201489e-01
graph7           1.724700e-05  7.296582e-02
graph8           0.000000e+00  4.336809e-21
graph9           9.159457e-03  8.386396e-01
graph10          7.585496e-03  9.239857e-01
graph11          5.580931e-03  5.532983e-01
graph12          7.489603e-03  5.875185e-01
graph13          9.096826e-03  1.110292e+00
graph14          7.281628e-03  7.519135e-01
graph15          9.851659e-04  4.295663e-01
graph16          1.848204e-02  9.539447e-01
graph17          4.503631e-03  6.066124e-01
graph18          3.440108e-04  6.915151e-02
graph19          4.317303e-03  1.055465e+00
graph20          1.302261e-03  6.722215e-01
graph21          5.712180e-04  2.612986e-01
graph22          2.165214e-05  5.627054e-02
graph23          8.973249e-04  5.432020e-01
graph24          7.607717e-05  1.256313e-01
graph25          8.987924e-05  9.600216e-02
graph26          2.598215e-05  7.705412e-02
graph27          0.000000e+00  1.940070e-02
graph28          0.000000e+00  2.889702e-02
graph29          0.000000e+00  0.000000e+00
orbit0           7.354541e-05  1.227830e-01
orbit1           2.434525e-03  3.802679e-01
orbit2           4.811411e-04  1.690316e-01
orbit3           8.707009e-06  3.140041e-02
orbit4           3.042294e-03  5.222021e-01
orbit5           6.516911e-03  6.563319e-01
orbit6           4.141638e-03  5.461246e-01
orbit7           9.483096e-05  4.296360e-02
orbit8           3.690086e-04  2.803225e-01
orbit9           2.149577e-03  5.536068e-01
orbit10          1.561951e-04  2.554708e-01
orbit11          1.229764e-04  7.042755e-02
orbit12          1.798597e-05  1.339129e-02
orbit13          0.000000e+00  2.673209e-17
orbit14          4.799616e-07  4.191151e-04
orbit15          1.001704e-02  6.447339e-01
orbit16          9.970645e-03  8.966563e-01
orbit17          5.494181e-03  6.627947e-01
orbit18          5.033530e-03  8.377593e-01
orbit19          3.106568e-03  8.645300e-01
orbit20          1.422133e-02  4.587461e-01
orbit21          1.736714e-03  3.374781e-01
orbit22          8.356039e-03  6.280497e-01
orbit23          4.491074e-06  8.996430e-02
orbit24          9.849794e-03  7.339670e-01
orbit25          1.070209e-04  4.882809e-02
orbit26          1.258154e-03  2.714920e-01
orbit27          1.219555e-02  8.769221e-01
orbit28          6.935193e-03  5.643324e-01
orbit29          1.911632e-04  1.420268e-01
orbit30          1.242451e-04  2.323504e-01
orbit31          9.702015e-03  5.086914e-01
orbit32          3.422069e-04  1.677352e-01
orbit33          8.155335e-05  5.215619e-02
orbit34          2.997754e-04  2.936053e-01
orbit35          1.352034e-02  9.711252e-01
orbit36          5.195069e-04  5.859045e-01
orbit37          2.996084e-03  2.824862e-01
orbit38          1.526201e-03  3.018055e-01
orbit39          1.093359e-02  5.275253e-01
orbit40          9.053200e-05  1.011721e-01
orbit41          6.033348e-05  3.312538e-03
orbit42          8.150503e-05  4.347476e-02
orbit43          3.943156e-04  1.076518e-01
orbit44          4.859815e-05  2.089072e-01
orbit45          6.333901e-03  7.733145e-01
orbit46          1.038684e-04  1.169214e-01
orbit47          1.991637e-04  1.593528e-01
orbit48          1.083823e-04  2.771959e-02
orbit49          3.134310e-03  3.134375e-01
orbit50          2.167428e-05  1.109636e-01
orbit51          1.323723e-03  1.769556e-01
orbit52          2.843000e-04  1.172374e-01
orbit53         -8.155720e-07  2.564033e-02
orbit54          2.224045e-05  7.970003e-02
orbit55          0.000000e+00  2.818926e-19
orbit56          1.825785e-03  5.179243e-01
orbit57         -6.158882e-06  1.144434e-01
orbit58          0.000000e+00  2.168404e-19
orbit59          1.042863e-04  6.569998e-02
orbit60          2.194828e-05  1.562317e-02
orbit61          0.000000e+00  3.469447e-20
orbit62          1.038885e-06  7.346639e-02
orbit63          4.301075e-06  2.190476e-02
orbit64          2.201644e-04  1.285095e-01
orbit65          7.300509e-06  2.872352e-02
orbit66          7.400817e-05  5.198243e-02
orbit67          0.000000e+00  5.204170e-20
orbit68          0.000000e+00  9.688298e-03
orbit69          0.000000e+00  0.000000e+00
orbit70          3.249647e-05  4.964434e-02
orbit71          0.000000e+00  6.938894e-20
orbit72          0.000000e+00  7.372575e-20
AP               1.882506e-06  1.092143e-01
bet              6.293849e-03  2.442014e+00
ecc              3.367147e-04  1.274073e-01
eccrad           7.016014e-05  1.670243e-01
close            3.218584e-03  5.005276e-01
constraint       6.945573e-04  5.021945e-01
coreness         5.657718e-04  1.103647e+00
knn              7.015625e-03  9.300485e-01
hubscore         1.189621e-02  9.399525e-01
pagerank         6.098994e-03  1.855654e+00
trans            4.732907e-05  1.458177e-01
first            2.452250e-04  1.475890e-01
second           1.061027e-03  5.576268e-01
third            6.472289e-03  5.822519e-01
fourth           2.133082e-03  1.072327e+00
fifth            1.660623e-03  8.600937e-01
sixth            2.784315e-03  8.441057e-01
selfinter        1.999452e-05  6.345512e-02
V1               3.641429e-03  2.004208e+00
V2               3.721159e-03  2.006191e+00
evcent           1.075548e-02  1.034274e+00
upto_second      3.028564e-03  4.401712e-01
upto_third       6.067045e-03  8.232827e-01
upto_fourth      2.603928e-03  4.180323e-01
upto_fifth       2.411292e-03  6.779287e-01
upto_sixth       5.829321e-03  7.438195e-01
ratio1           2.371073e-03  7.549074e-01
ratio2           2.931542e-03  2.405630e+00
ratio3           6.485398e-03  1.067853e+00
ratio4           3.400223e-03  9.224744e-01
ratio5           8.648317e-03  1.731158e+00
ratio6           4.836664e-03  1.153061e+00
walktrap_vertex  1.118859e-04  4.640668e-01
bigcom1          9.247835e-05  2.813017e-02
bigcom2          1.013216e-05  3.876467e-02
bigcom3          0.000000e+00  9.107298e-20
bigcom4          1.735885e-04  2.381807e-01
bigcom5          0.000000e+00  1.734723e-20
bigcom6          0.000000e+00  2.081668e-19
bigcom8          0.000000e+00  6.938894e-20
bigcom9         -1.317639e-05  2.317424e-01
bigcom10         1.470477e-04  2.687618e-01
bigcom11         0.000000e+00  8.571429e-03
bigcom12        -1.051572e-05  3.285066e-02
bigcom13         0.000000e+00  1.778092e-19
bigcom14         0.000000e+00  0.000000e+00
bigcom15         0.000000e+00  6.938894e-20
bigcom16         0.000000e+00  7.372575e-20
bigcom17         0.000000e+00  3.469447e-20
bigcom18         2.353075e-04  3.367548e-01
bigcom21         0.000000e+00  0.000000e+00
bigcom22         0.000000e+00  0.000000e+00
bigcom23         0.000000e+00  1.778092e-19
bigcom24         0.000000e+00  1.734723e-20
bigcom25         7.878292e-06  1.132688e-01
bigcom26         0.000000e+00  8.750000e-03
bigcom27         0.000000e+00  1.734723e-19
bigcom29         0.000000e+00  3.469447e-20
bigcom31         0.000000e+00  8.673617e-20
bigcom33         7.481455e-04  8.427268e-01
bigcom34         0.000000e+00  1.604619e-19
bigcom35         0.000000e+00  8.333333e-03
bigcom36         0.000000e+00  6.938894e-20
bigcom39         0.000000e+00  1.225000e-02
bigcom40         0.000000e+00  0.000000e+00
bigcom43         1.223432e-04  1.754680e-01
bigcom46         0.000000e+00  4.336809e-21
bigcom48         0.000000e+00  3.599551e-19
bigcom49         0.000000e+00  6.938894e-20
bigcom50         0.000000e+00  0.000000e+00
bigcom52         0.000000e+00  2.081668e-19
bigcom54         0.000000e+00  3.122502e-19
bigcom56         0.000000e+00  0.000000e+00
bigcom57         1.400237e-05  3.170803e-02
bigcom58         0.000000e+00  0.000000e+00
bigcom62         7.340840e-06  2.737812e-01
bigcom63         0.000000e+00  0.000000e+00
bigcom64         0.000000e+00  0.000000e+00
bigcom65        -1.775579e-05  1.655504e-01
bigcom66         0.000000e+00  6.938894e-20
bigcom68        -1.769858e-05  2.448682e-01
bigcom69         0.000000e+00  0.000000e+00
bigcom70         0.000000e+00  0.000000e+00
bigcom71         0.000000e+00  4.336809e-21
bigcom72         0.000000e+00  0.000000e+00
bigcom77         0.000000e+00  0.000000e+00
bigcom79         0.000000e+00  1.387779e-19
bigcom80         0.000000e+00  0.000000e+00
bigcom82        -9.302594e-06  1.624340e-01
bigcom83         0.000000e+00  4.336809e-21
bigcom86         0.000000e+00  0.000000e+00
bigcom87        -3.506416e-06  4.804273e-01
bigcom88        -8.654984e-06  2.369074e-02
bigcom90         0.000000e+00  6.938894e-20
bigcom92         0.000000e+00  0.000000e+00
bigcom94         0.000000e+00  2.081668e-19
bigcom96         0.000000e+00  0.000000e+00
bigcom98         0.000000e+00  1.734723e-19
bigcom99         0.000000e+00  6.938894e-20
bigcom100        0.000000e+00  0.000000e+00
bigcom102        0.000000e+00  0.000000e+00
bigcom103        0.000000e+00  3.469447e-20
bigcom104        0.000000e+00  1.387779e-19
bigcom107        0.000000e+00  0.000000e+00
bigcom108        0.000000e+00  0.000000e+00
bigcom109        0.000000e+00  0.000000e+00
bigcom110        0.000000e+00  6.938894e-20
bigcom125        0.000000e+00  0.000000e+00
bigcom133        0.000000e+00  1.387779e-19
bigcom141        0.000000e+00  1.387779e-19
bigcom142        0.000000e+00  1.040834e-19
bigcom143        0.000000e+00  1.040834e-19
bigcom145        0.000000e+00  3.469447e-20
bigcom158        0.000000e+00  0.000000e+00
bigcom162        0.000000e+00  0.000000e+00
bigcom177        0.000000e+00  0.000000e+00
bigcom194        0.000000e+00  3.903128e-20
bigcom208        0.000000e+00  0.000000e+00
bigcom220        0.000000e+00  0.000000e+00
bigcom227        0.000000e+00  0.000000e+00
bigcom229        0.000000e+00  7.372575e-20
bigcom247        0.000000e+00  6.938894e-20
bigcom252        0.000000e+00  3.469447e-20
bigcom255       -4.152132e-05  2.723594e-01
bigcom258        4.349717e-06  8.571429e-03
bigcom266        0.000000e+00  0.000000e+00
bigcom269        0.000000e+00  1.283695e-18
bigcom273        0.000000e+00  0.000000e+00
bigcom274        0.000000e+00  0.000000e+00
bigcom276       -3.889726e-05  3.680094e-01
bigcom284        0.000000e+00  0.000000e+00
bigcom290        0.000000e+00  1.734723e-19
bigcom292        0.000000e+00  0.000000e+00
bigcom294        0.000000e+00  1.734723e-20
bigcom295        0.000000e+00  3.903128e-20
bigcom296        0.000000e+00  0.000000e+00
bigcom297       -5.315418e-05  3.583461e-01
bigcom302        0.000000e+00  6.245005e-19
bigcom303        0.000000e+00  4.336809e-21
bigcom307        0.000000e+00  0.000000e+00
bigcom311        0.000000e+00  0.000000e+00
bigcom313        0.000000e+00  1.387779e-19
bigcom318       -1.227989e-05  9.117767e-02
bigcom326        0.000000e+00  5.724587e-19
bigcom332        0.000000e+00  0.000000e+00
bigcom340        0.000000e+00  0.000000e+00
bigcom341        0.000000e+00  0.000000e+00
bigcom345       -3.786858e-05  5.216810e-01
bigcom347        0.000000e+00  0.000000e+00
bigcom360        0.000000e+00  0.000000e+00
bigcom365        0.000000e+00  0.000000e+00
bigcom366        0.000000e+00  0.000000e+00
bigcom370       -4.582691e-06  5.896894e-01
bigcom387        0.000000e+00  0.000000e+00
bigcom390       -3.598165e-08  3.982268e-01
bigcom398        0.000000e+00  3.469447e-20
bigcom408        0.000000e+00  0.000000e+00
bigcom417        0.000000e+00  3.469447e-20
bigcom419       -2.180268e-05  3.147269e-01
bigcom424        0.000000e+00  0.000000e+00
bigcom441        0.000000e+00  0.000000e+00
bigcom445        0.000000e+00  1.040834e-19
bigcom468        0.000000e+00  0.000000e+00
spin_vertex      2.665620e-04  5.439243e-01
membership_s1    0.000000e+00  0.000000e+00
membership_s3    3.174365e-05  2.055307e-01
membership_s4    2.077698e-04  3.865332e-01
membership_s5    0.000000e+00  0.000000e+00
membership_s6    0.000000e+00  6.938894e-20
membership_s7    0.000000e+00  1.734723e-19
membership_s8    3.031694e-05  1.196946e-01
membership_s9    0.000000e+00  0.000000e+00
membership_s10   3.995231e-05  1.462376e-01
membership_s11  -4.677321e-06  6.181209e-02
membership_s12   3.826598e-04  5.104066e-01
membership_s13   0.000000e+00  7.372575e-20
membership_s14   0.000000e+00  0.000000e+00
membership_s16   2.741021e-05  2.630361e-01
membership_s17   4.374453e-06  9.000000e-03
membership_s18   0.000000e+00  1.734723e-19
membership_s19   0.000000e+00  1.474515e-19
membership_s20   1.534607e-04  2.747152e-02
membership_s21   5.098191e-06  1.119397e-01
membership_s22   0.000000e+00  7.372575e-20
membership_s23   2.633316e-05  2.328991e-01
membership_s24   0.000000e+00  7.372575e-20
membership_s25   0.000000e+00  0.000000e+00
membership_s26   3.671154e-05  1.779343e-01
membership_s27   0.000000e+00  4.336809e-21
membership_s28   0.000000e+00  3.469447e-20
membership_s30   0.000000e+00  3.469447e-20
membership_s31  -8.990016e-06  8.769097e-02
membership_s32  -1.670896e-05  1.310514e-02
membership_s33  -9.550280e-06  3.830656e-01
membership_s34   0.000000e+00  0.000000e+00
membership_s35   0.000000e+00  0.000000e+00
membership_s36   0.000000e+00  1.110223e-18
membership_s37   7.042038e-05  3.747487e-01
membership_s38   5.053394e-05  1.330797e-01
adhesion         9.121548e-03  1.198608e+00
cohesion         9.174303e-03  2.012817e+00
inner            3.976878e-03  2.278403e+00
outer            4.506198e-03  2.528645e+00
ioratio          5.961004e-03  1.630668e+00
comsize          3.231011e-03  3.020688e+00
[1] "Dataset: low_targets Model GLM, run: 7 of 10 2015-06-08 10:12:28"
[1] "glmnet variable coefficients"
                     [,1]          [,2]
(Intercept)     -4.064501 -7.506475e+00
graph0           0.000000  0.000000e+00
graph1           0.000000  0.000000e+00
graph2           0.000000  0.000000e+00
graph3           0.000000  0.000000e+00
graph4           0.000000 -4.206936e-05
graph5           0.000000 -4.014306e-03
graph6           0.000000  1.610897e-03
graph7           0.000000  0.000000e+00
graph8           0.000000 -2.905782e-01
graph9           0.000000  0.000000e+00
graph10          0.000000  0.000000e+00
graph11          0.000000  2.203281e-07
graph12          0.000000 -7.107868e-06
graph13          0.000000  0.000000e+00
graph14          0.000000  8.183058e-07
graph15          0.000000  2.564231e-04
graph16          0.000000  0.000000e+00
graph17          0.000000  0.000000e+00
graph18          0.000000 -3.304378e-04
graph19          0.000000  0.000000e+00
graph20          0.000000  3.767169e-04
graph21          0.000000  0.000000e+00
graph22          0.000000  0.000000e+00
graph23          0.000000  0.000000e+00
graph24          0.000000 -1.222026e-04
graph25          0.000000  0.000000e+00
graph26          0.000000  0.000000e+00
graph27          0.000000  0.000000e+00
graph28          0.000000  0.000000e+00
graph29          0.000000 -7.056181e-01
orbit0           0.000000  0.000000e+00
orbit1           0.000000  0.000000e+00
orbit2           0.000000 -6.661822e-02
orbit3           0.000000  0.000000e+00
orbit4           0.000000  0.000000e+00
orbit5           0.000000  5.581341e-04
orbit6           0.000000 -2.675199e-06
orbit7           0.000000 -1.279737e-02
orbit8           0.000000 -1.121096e-02
orbit9           0.000000  0.000000e+00
orbit10          0.000000  2.125818e-03
orbit11          0.000000  7.180669e-01
orbit12          0.000000  0.000000e+00
orbit13          0.000000 -1.659024e+00
orbit14          0.000000 -1.247771e-04
orbit15          0.000000 -7.334026e-06
orbit16          0.000000  4.675268e-05
orbit17          0.000000 -4.089663e-07
orbit18          0.000000 -3.495583e-06
orbit19          0.000000  1.345835e-06
orbit20          0.000000 -9.532323e-06
orbit21          0.000000 -4.828597e-05
orbit22          0.000000  8.670717e-09
orbit23          0.000000  8.389511e-02
orbit24          0.000000 -2.426839e-06
orbit25          0.000000 -3.621263e-05
orbit26          0.000000  3.173507e-04
orbit27          0.000000 -5.785624e-05
orbit28          0.000000 -1.851233e-04
orbit29          0.000000  0.000000e+00
orbit30          0.000000  8.261271e-05
orbit31          0.000000  6.921105e-06
orbit32          0.000000 -1.350216e-07
orbit33          0.000000 -8.960524e-01
orbit34          0.000000  4.356721e-04
orbit35          0.000000 -2.216955e-05
orbit36          0.000000 -8.485906e-06
orbit37          0.000000  1.875793e-06
orbit38          0.000000  9.153660e-04
orbit39          0.000000 -2.126589e-04
orbit40          0.000000  0.000000e+00
orbit41          0.000000 -2.100717e-03
orbit42          0.000000  9.862920e-01
orbit43          0.000000 -3.909501e-04
orbit44          0.000000  9.087328e-01
orbit45          0.000000  1.381212e-04
orbit46          0.000000 -2.771426e-04
orbit47          0.000000 -1.685084e-02
orbit48          0.000000 -4.721488e-03
orbit49          0.000000  1.734719e-04
orbit50          0.000000  8.017025e-03
orbit51          0.000000  0.000000e+00
orbit52          0.000000  1.441921e-04
orbit53          0.000000 -1.999928e-02
orbit54          0.000000  0.000000e+00
orbit55          0.000000  0.000000e+00
orbit56          0.000000 -2.659941e-04
orbit57          0.000000  2.061833e-02
orbit58          0.000000 -4.206247e+00
orbit59          0.000000 -2.411774e-03
orbit60          0.000000  0.000000e+00
orbit61          0.000000 -6.459348e-03
orbit62          0.000000 -2.625408e-05
orbit63          0.000000 -5.462036e-04
orbit64          0.000000  9.830060e-03
orbit65          0.000000  0.000000e+00
orbit66          0.000000  1.435434e-02
orbit67          0.000000  0.000000e+00
orbit68          0.000000  0.000000e+00
orbit69          0.000000  0.000000e+00
orbit70          0.000000  2.424851e-03
orbit71          0.000000  0.000000e+00
orbit72          0.000000 -3.900147e+00
AP               0.000000 -1.682781e-01
bet              0.000000  1.569908e-05
ecc              0.000000  1.233693e-01
eccrad           0.000000  5.687308e-07
close            0.000000  0.000000e+00
constraint       0.000000 -1.232783e+00
coreness         0.000000  6.005532e-02
knn              0.000000 -3.622811e-05
hubscore         0.000000  1.743870e+00
pagerank         0.000000 -1.682457e+00
trans            0.000000 -2.218903e+00
first            0.000000  0.000000e+00
second           0.000000  0.000000e+00
third            0.000000  2.879696e-04
fourth           0.000000  0.000000e+00
fifth            0.000000  1.037008e-04
sixth            0.000000  0.000000e+00
selfinter        0.000000 -2.246882e-02
V1               0.000000  7.879206e+00
V2               0.000000  7.412216e-01
evcent           0.000000  0.000000e+00
upto_second      0.000000  0.000000e+00
upto_third       0.000000  1.886165e-05
upto_fourth      0.000000  0.000000e+00
upto_fifth       0.000000  1.220541e-04
upto_sixth       0.000000  1.926899e-06
ratio1           0.000000  2.515454e-03
ratio2           0.000000 -1.455231e-06
ratio3           0.000000 -1.516975e-02
ratio4           0.000000  1.119059e-02
ratio5           0.000000 -4.946123e-03
ratio6           0.000000  7.846415e-05
walktrap_vertex  0.000000 -1.876184e-01
bigcom1          0.000000 -4.511089e-02
bigcom2          0.000000 -4.251035e-02
bigcom3          0.000000 -1.395688e+00
bigcom4          0.000000  7.538322e-02
bigcom5          0.000000 -1.143437e+00
bigcom6          0.000000 -1.288807e+00
bigcom8          0.000000 -6.109082e-01
bigcom9          0.000000  1.276809e+00
bigcom10         0.000000  3.672105e-01
bigcom11         0.000000 -1.409533e+00
bigcom12         0.000000  8.290631e-01
bigcom13         0.000000 -1.527586e+00
bigcom14         0.000000 -1.029540e+00
bigcom15         0.000000 -8.431319e-01
bigcom16         0.000000 -1.228925e+00
bigcom17         0.000000 -1.245682e+00
bigcom18         0.000000  1.502781e+00
bigcom21         0.000000 -7.810775e-01
bigcom22         0.000000 -4.992113e-01
bigcom23         0.000000 -1.435995e+00
bigcom24         0.000000 -1.176265e+00
bigcom25         0.000000  2.148321e-01
bigcom26         0.000000 -1.312866e+00
bigcom27         0.000000 -1.062984e+00
bigcom29         0.000000 -1.186063e+00
bigcom31         0.000000 -1.347170e+00
bigcom33         0.000000  8.223024e-01
bigcom34         0.000000 -6.362386e-01
bigcom35         0.000000 -8.132093e-01
bigcom36         0.000000  0.000000e+00
bigcom39         0.000000 -1.194157e+00
bigcom40         0.000000 -9.995781e-01
bigcom43         0.000000  2.911918e-01
bigcom46         0.000000 -1.004761e+00
bigcom48         0.000000 -1.394307e+00
bigcom49         0.000000 -6.580856e-01
bigcom50         0.000000  0.000000e+00
bigcom52         0.000000 -7.084933e-01
bigcom54         0.000000 -8.409234e-01
bigcom56         0.000000 -1.356744e+00
bigcom57         0.000000  1.085931e-01
bigcom58         0.000000 -1.164627e+00
bigcom62         0.000000  6.443184e-01
bigcom63         0.000000 -2.169515e-01
bigcom64         0.000000 -4.897282e-02
bigcom65         0.000000  4.842121e-01
bigcom66         0.000000 -1.405107e-02
bigcom68         0.000000  9.359594e-01
bigcom69         0.000000 -5.905062e-01
bigcom70         0.000000 -5.515244e-01
bigcom71         0.000000  0.000000e+00
bigcom72         0.000000  0.000000e+00
bigcom77         0.000000 -9.626742e-01
bigcom79         0.000000 -1.293740e+00
bigcom80         0.000000 -5.027353e-01
bigcom82         0.000000  9.482136e-01
bigcom83         0.000000  0.000000e+00
bigcom86         0.000000 -8.945165e-02
bigcom87         0.000000  2.394278e+00
bigcom88         0.000000  3.909070e-01
bigcom90         0.000000 -2.315440e-01
bigcom92         0.000000  0.000000e+00
bigcom94         0.000000 -1.109494e+00
bigcom96         0.000000 -6.030263e-01
bigcom98         0.000000 -8.958658e-01
bigcom99         0.000000 -1.050764e+00
bigcom100        0.000000  0.000000e+00
bigcom102        0.000000 -5.208993e-01
bigcom103        0.000000 -5.280027e-01
bigcom104        0.000000 -8.256683e-01
bigcom107        0.000000  0.000000e+00
bigcom108        0.000000  0.000000e+00
bigcom109        0.000000 -1.287629e+00
bigcom110        0.000000 -1.280278e+00
bigcom125        0.000000 -2.815552e-01
bigcom133        0.000000 -9.280659e-01
bigcom141        0.000000  0.000000e+00
bigcom142        0.000000 -1.046859e+00
bigcom143        0.000000 -8.961033e-01
bigcom145        0.000000 -8.980130e-01
bigcom158        0.000000 -2.260590e-01
bigcom162        0.000000 -1.034703e+00
bigcom177        0.000000 -1.276212e+00
bigcom194        0.000000 -5.383020e-01
bigcom208        0.000000 -7.517958e-01
bigcom220        0.000000 -6.237984e-01
bigcom227        0.000000  0.000000e+00
bigcom229        0.000000 -3.990588e-01
bigcom247        0.000000 -7.394950e-01
bigcom252        0.000000 -9.115121e-01
bigcom255        0.000000  1.413907e+00
bigcom258        0.000000 -6.749278e-01
bigcom266        0.000000 -4.266060e-01
bigcom269        0.000000 -1.294206e+00
bigcom273        0.000000 -8.840998e-01
bigcom274        0.000000 -7.287011e-01
bigcom276        0.000000  1.926156e+00
bigcom284        0.000000 -7.336374e-01
bigcom290        0.000000 -1.220889e+00
bigcom292        0.000000 -5.109749e-01
bigcom294        0.000000 -1.161464e+00
bigcom295        0.000000 -5.788037e-01
bigcom296        0.000000  0.000000e+00
bigcom297        0.000000  2.311269e+00
bigcom302        0.000000 -9.550549e-01
bigcom303        0.000000 -1.177420e+00
bigcom307        0.000000 -2.609912e-02
bigcom311        0.000000 -1.049365e+00
bigcom313        0.000000 -1.118617e+00
bigcom318        0.000000  5.473274e-01
bigcom326        0.000000 -8.715338e-01
bigcom332        0.000000 -2.992811e-01
bigcom340        0.000000  0.000000e+00
bigcom341        0.000000 -6.489683e-01
bigcom345        0.000000  2.023438e+00
bigcom347        0.000000  0.000000e+00
bigcom360        0.000000 -1.051718e+00
bigcom365        0.000000 -7.308420e-01
bigcom366        0.000000 -7.008782e-01
bigcom370        0.000000  2.584733e+00
bigcom387        0.000000 -4.504895e-01
bigcom390        0.000000  1.791903e+00
bigcom398        0.000000  0.000000e+00
bigcom408        0.000000 -4.547992e-01
bigcom417        0.000000 -8.057232e-01
bigcom419        0.000000  2.404738e+00
bigcom424        0.000000 -9.959772e-01
bigcom441        0.000000  0.000000e+00
bigcom445        0.000000 -1.007723e+00
bigcom468        0.000000 -4.997746e-01
spin_vertex      0.000000  2.016190e-01
membership_s1    0.000000 -4.540189e-05
membership_s3    0.000000  2.850150e-01
membership_s4    0.000000  5.092595e-01
membership_s5    0.000000 -8.422363e-01
membership_s6    0.000000 -9.765784e-04
membership_s7    0.000000 -1.045022e+00
membership_s8    0.000000  1.790876e-03
membership_s9    0.000000 -8.465240e-01
membership_s10   0.000000 -2.929312e-01
membership_s11   0.000000  1.737186e-01
membership_s12   0.000000  3.160286e-01
membership_s13   0.000000 -1.119637e+00
membership_s14   0.000000 -7.156289e-01
membership_s16   0.000000  2.431794e-01
membership_s17   0.000000 -9.059990e-01
membership_s18   0.000000 -8.217006e-01
membership_s19   0.000000 -1.895297e+00
membership_s20   0.000000 -6.918940e-03
membership_s21   0.000000 -3.045920e-01
membership_s22   0.000000 -5.208271e-01
membership_s23   0.000000  2.119275e-01
membership_s24   0.000000 -9.886833e-01
membership_s25   0.000000 -8.217400e-01
membership_s26   0.000000  2.868778e-01
membership_s27   0.000000 -6.164809e-01
membership_s28   0.000000 -5.191599e-01
membership_s30   0.000000 -9.814015e-01
membership_s31   0.000000  3.831768e-01
membership_s32   0.000000 -6.706781e-02
membership_s33   0.000000  2.266824e-01
membership_s34   0.000000 -5.669343e-01
membership_s35   0.000000 -6.108766e-01
membership_s36   0.000000 -7.040620e-01
membership_s37   0.000000  5.386507e-01
membership_s38   0.000000 -1.392768e-01
adhesion         0.000000  6.942842e-07
cohesion         0.000000  0.000000e+00
inner            0.000000  4.805638e-05
outer            0.000000  1.173297e-04
ioratio          0.000000  0.000000e+00
comsize          0.000000 -6.778844e-05
[1] "Dataset: low_targets Model GBM, run: 8 of 10 2015-06-08 10:14:16"
Iter   TrainDeviance   ValidDeviance   StepSize   Improve
     1        0.1623             nan     0.0100    0.0000
     2        0.1615             nan     0.0100    0.0001
     3        0.1592             nan     0.0100   -0.0001
     4        0.1581             nan     0.0100    0.0000
     5        0.1564             nan     0.0100   -0.0001
     6        0.1554             nan     0.0100   -0.0000
     7        0.1541             nan     0.0100    0.0001
     8        0.1531             nan     0.0100   -0.0001
     9        0.1520             nan     0.0100    0.0000
    10        0.1514             nan     0.0100   -0.0000
    20        0.1416             nan     0.0100   -0.0000
    40        0.1297             nan     0.0100   -0.0000
    60        0.1211             nan     0.0100   -0.0000
    80        0.1142             nan     0.0100    0.0000
   100        0.1084             nan     0.0100   -0.0000
   120        0.1024             nan     0.0100   -0.0000
   140        0.0976             nan     0.0100   -0.0000
   160        0.0931             nan     0.0100   -0.0000
   170        0.0912             nan     0.0100   -0.0000

[1] "GBM variable coefficients"
                            var     rel.inf
comsize                 comsize 4.281364231
inner                     inner 4.209614013
ratio2                   ratio2 3.417764354
bet                         bet 3.328600426
bigcom33               bigcom33 3.255037574
outer                     outer 2.795450226
V2                           V2 2.639982578
graph13                 graph13 2.579256934
V1                           V1 2.392519833
graph16                 graph16 2.309624677
adhesion               adhesion 1.999316870
graph19                 graph19 1.851403183
orbit35                 orbit35 1.772684687
ratio5                   ratio5 1.754454126
graph1                   graph1 1.740675760
pagerank               pagerank 1.721682736
orbit18                 orbit18 1.663189570
bigcom18               bigcom18 1.602910525
orbit19                 orbit19 1.493479299
knn                         knn 1.493187873
cohesion               cohesion 1.433182282
graph14                 graph14 1.399281284
graph6                   graph6 1.361828686
coreness               coreness 1.347254728
fifth                     fifth 1.250937513
ratio6                   ratio6 1.228697691
fourth                   fourth 1.179561328
graph17                 graph17 1.120506219
third                     third 1.021001382
graph12                 graph12 1.021000683
orbit57                 orbit57 1.005783305
graph4                   graph4 0.985102629
ratio3                   ratio3 0.928910140
graph23                 graph23 0.921860369
orbit20                 orbit20 0.878205623
orbit56                 orbit56 0.873231734
ratio1                   ratio1 0.873001170
bigcom87               bigcom87 0.845348617
walktrap_vertex walktrap_vertex 0.789776664
orbit17                 orbit17 0.776200180
ioratio                 ioratio 0.773508592
graph10                 graph10 0.772415121
graph9                   graph9 0.764874208
graph3                   graph3 0.752643468
orbit5                   orbit5 0.738397158
orbit16                 orbit16 0.736475004
spin_vertex         spin_vertex 0.727108166
hubscore               hubscore 0.723703922
bigcom370             bigcom370 0.706750504
graph11                 graph11 0.681457151
bigcom419             bigcom419 0.679048189
graph15                 graph15 0.646213878
ratio4                   ratio4 0.639472813
orbit44                 orbit44 0.634530468
bigcom345             bigcom345 0.633174860
orbit45                 orbit45 0.626594354
close                     close 0.595853155
orbit39                 orbit39 0.588648953
graph0                   graph0 0.554796412
orbit11                 orbit11 0.550538789
bigcom390             bigcom390 0.541132720
bigcom68               bigcom68 0.533846137
orbit24                 orbit24 0.532182494
bigcom255             bigcom255 0.507377951
bigcom276             bigcom276 0.506808225
upto_sixth           upto_sixth 0.502464052
bigcom297             bigcom297 0.492004239
upto_fourth         upto_fourth 0.481819466
orbit30                 orbit30 0.468492724
orbit31                 orbit31 0.460492517
graph18                 graph18 0.402258231
upto_fifth           upto_fifth 0.401310027
constraint           constraint 0.399203814
orbit27                 orbit27 0.392878590
graph5                   graph5 0.391783428
orbit28                 orbit28 0.390750331
bigcom9                 bigcom9 0.376185994
sixth                     sixth 0.375223242
upto_third           upto_third 0.368333867
membership_s33   membership_s33 0.360532726
evcent                   evcent 0.350387019
orbit21                 orbit21 0.346612928
orbit52                 orbit52 0.331834030
orbit38                 orbit38 0.328998486
orbit37                 orbit37 0.323908070
orbit4                   orbit4 0.322099841
membership_s4     membership_s4 0.317382879
orbit36                 orbit36 0.312113365
second                   second 0.307111223
orbit9                   orbit9 0.291950980
graph2                   graph2 0.278632173
graph21                 graph21 0.274538410
orbit49                 orbit49 0.253203171
orbit6                   orbit6 0.243645237
membership_s31   membership_s31 0.243229679
bigcom62               bigcom62 0.221974767
bigcom43               bigcom43 0.213138989
membership_s21   membership_s21 0.206131467
orbit40                 orbit40 0.187857794
bigcom10               bigcom10 0.145168910
orbit25                 orbit25 0.138678879
orbit15                 orbit15 0.136541349
ecc                         ecc 0.133797623
membership_s12   membership_s12 0.133042672
bigcom2                 bigcom2 0.125970240
membership_s16   membership_s16 0.116465495
trans                     trans 0.114063832
orbit1                   orbit1 0.107145651
bigcom4                 bigcom4 0.105333704
bigcom65               bigcom65 0.105296952
orbit2                   orbit2 0.104694652
membership_s38   membership_s38 0.092638924
graph25                 graph25 0.088872948
orbit32                 orbit32 0.081392737
orbit64                 orbit64 0.074931268
membership_s8     membership_s8 0.071603417
bigcom318             bigcom318 0.071313683
orbit51                 orbit51 0.068292231
bigcom12               bigcom12 0.064603107
orbit26                 orbit26 0.061936388
orbit29                 orbit29 0.061177450
membership_s9     membership_s9 0.058383965
selfinter             selfinter 0.052075096
orbit10                 orbit10 0.050646186
graph20                 graph20 0.046703774
orbit42                 orbit42 0.042434599
orbit65                 orbit65 0.038422210
AP                           AP 0.035730730
orbit48                 orbit48 0.033475414
membership_s3     membership_s3 0.025784368
orbit54                 orbit54 0.019492569
orbit41                 orbit41 0.017895546
graph28                 graph28 0.014478326
orbit53                 orbit53 0.013375177
orbit62                 orbit62 0.010081798
membership_s32   membership_s32 0.010027013
orbit59                 orbit59 0.009871287
orbit70                 orbit70 0.009251681
graph7                   graph7 0.000000000
graph8                   graph8 0.000000000
graph22                 graph22 0.000000000
graph24                 graph24 0.000000000
graph26                 graph26 0.000000000
graph27                 graph27 0.000000000
graph29                 graph29 0.000000000
orbit0                   orbit0 0.000000000
orbit3                   orbit3 0.000000000
orbit7                   orbit7 0.000000000
orbit8                   orbit8 0.000000000
orbit12                 orbit12 0.000000000
orbit13                 orbit13 0.000000000
orbit14                 orbit14 0.000000000
orbit22                 orbit22 0.000000000
orbit23                 orbit23 0.000000000
orbit33                 orbit33 0.000000000
orbit34                 orbit34 0.000000000
orbit43                 orbit43 0.000000000
orbit46                 orbit46 0.000000000
orbit47                 orbit47 0.000000000
orbit50                 orbit50 0.000000000
orbit55                 orbit55 0.000000000
orbit58                 orbit58 0.000000000
orbit60                 orbit60 0.000000000
orbit61                 orbit61 0.000000000
orbit63                 orbit63 0.000000000
orbit66                 orbit66 0.000000000
orbit67                 orbit67 0.000000000
orbit68                 orbit68 0.000000000
orbit69                 orbit69 0.000000000
orbit71                 orbit71 0.000000000
orbit72                 orbit72 0.000000000
eccrad                   eccrad 0.000000000
first                     first 0.000000000
upto_second         upto_second 0.000000000
bigcom1                 bigcom1 0.000000000
bigcom3                 bigcom3 0.000000000
bigcom5                 bigcom5 0.000000000
bigcom6                 bigcom6 0.000000000
bigcom8                 bigcom8 0.000000000
bigcom11               bigcom11 0.000000000
bigcom13               bigcom13 0.000000000
bigcom14               bigcom14 0.000000000
bigcom15               bigcom15 0.000000000
bigcom16               bigcom16 0.000000000
bigcom17               bigcom17 0.000000000
bigcom21               bigcom21 0.000000000
bigcom22               bigcom22 0.000000000
bigcom23               bigcom23 0.000000000
bigcom24               bigcom24 0.000000000
bigcom25               bigcom25 0.000000000
bigcom26               bigcom26 0.000000000
bigcom27               bigcom27 0.000000000
bigcom29               bigcom29 0.000000000
bigcom31               bigcom31 0.000000000
bigcom34               bigcom34 0.000000000
bigcom35               bigcom35 0.000000000
bigcom36               bigcom36 0.000000000
bigcom39               bigcom39 0.000000000
bigcom40               bigcom40 0.000000000
bigcom46               bigcom46 0.000000000
bigcom48               bigcom48 0.000000000
bigcom49               bigcom49 0.000000000
bigcom50               bigcom50 0.000000000
bigcom52               bigcom52 0.000000000
bigcom54               bigcom54 0.000000000
bigcom56               bigcom56 0.000000000
bigcom57               bigcom57 0.000000000
bigcom58               bigcom58 0.000000000
bigcom63               bigcom63 0.000000000
bigcom64               bigcom64 0.000000000
bigcom66               bigcom66 0.000000000
bigcom69               bigcom69 0.000000000
bigcom70               bigcom70 0.000000000
bigcom71               bigcom71 0.000000000
bigcom72               bigcom72 0.000000000
bigcom77               bigcom77 0.000000000
bigcom79               bigcom79 0.000000000
bigcom80               bigcom80 0.000000000
bigcom82               bigcom82 0.000000000
bigcom83               bigcom83 0.000000000
bigcom86               bigcom86 0.000000000
bigcom88               bigcom88 0.000000000
bigcom90               bigcom90 0.000000000
bigcom92               bigcom92 0.000000000
bigcom94               bigcom94 0.000000000
bigcom96               bigcom96 0.000000000
bigcom98               bigcom98 0.000000000
bigcom99               bigcom99 0.000000000
bigcom100             bigcom100 0.000000000
bigcom102             bigcom102 0.000000000
bigcom103             bigcom103 0.000000000
bigcom104             bigcom104 0.000000000
bigcom107             bigcom107 0.000000000
bigcom108             bigcom108 0.000000000
bigcom109             bigcom109 0.000000000
bigcom110             bigcom110 0.000000000
bigcom125             bigcom125 0.000000000
bigcom133             bigcom133 0.000000000
bigcom141             bigcom141 0.000000000
bigcom142             bigcom142 0.000000000
bigcom143             bigcom143 0.000000000
bigcom145             bigcom145 0.000000000
bigcom158             bigcom158 0.000000000
bigcom162             bigcom162 0.000000000
bigcom177             bigcom177 0.000000000
bigcom194             bigcom194 0.000000000
bigcom208             bigcom208 0.000000000
bigcom220             bigcom220 0.000000000
bigcom227             bigcom227 0.000000000
bigcom229             bigcom229 0.000000000
bigcom247             bigcom247 0.000000000
bigcom252             bigcom252 0.000000000
bigcom258             bigcom258 0.000000000
bigcom266             bigcom266 0.000000000
bigcom269             bigcom269 0.000000000
bigcom273             bigcom273 0.000000000
bigcom274             bigcom274 0.000000000
bigcom284             bigcom284 0.000000000
bigcom290             bigcom290 0.000000000
bigcom292             bigcom292 0.000000000
bigcom294             bigcom294 0.000000000
bigcom295             bigcom295 0.000000000
bigcom296             bigcom296 0.000000000
bigcom302             bigcom302 0.000000000
bigcom303             bigcom303 0.000000000
bigcom307             bigcom307 0.000000000
bigcom311             bigcom311 0.000000000
bigcom313             bigcom313 0.000000000
bigcom326             bigcom326 0.000000000
bigcom332             bigcom332 0.000000000
bigcom340             bigcom340 0.000000000
bigcom341             bigcom341 0.000000000
bigcom347             bigcom347 0.000000000
bigcom360             bigcom360 0.000000000
bigcom365             bigcom365 0.000000000
bigcom366             bigcom366 0.000000000
bigcom387             bigcom387 0.000000000
bigcom398             bigcom398 0.000000000
bigcom408             bigcom408 0.000000000
bigcom417             bigcom417 0.000000000
bigcom424             bigcom424 0.000000000
bigcom441             bigcom441 0.000000000
bigcom445             bigcom445 0.000000000
bigcom468             bigcom468 0.000000000
membership_s1     membership_s1 0.000000000
membership_s5     membership_s5 0.000000000
membership_s6     membership_s6 0.000000000
membership_s7     membership_s7 0.000000000
membership_s10   membership_s10 0.000000000
membership_s11   membership_s11 0.000000000
membership_s13   membership_s13 0.000000000
membership_s14   membership_s14 0.000000000
membership_s17   membership_s17 0.000000000
membership_s18   membership_s18 0.000000000
membership_s19   membership_s19 0.000000000
membership_s20   membership_s20 0.000000000
membership_s22   membership_s22 0.000000000
membership_s23   membership_s23 0.000000000
membership_s24   membership_s24 0.000000000
membership_s25   membership_s25 0.000000000
membership_s26   membership_s26 0.000000000
membership_s27   membership_s27 0.000000000
membership_s28   membership_s28 0.000000000
membership_s30   membership_s30 0.000000000
membership_s34   membership_s34 0.000000000
membership_s35   membership_s35 0.000000000
membership_s36   membership_s36 0.000000000
membership_s37   membership_s37 0.000000000
[1] "Dataset: low_targets Model RF, run: 8 of 10 2015-06-08 10:16:03"
     |      Out-of-bag   |
Tree |      MSE  %Var(y) |
   1 |  0.03033   192.79 |
   2 |  0.02513   159.74 |
   3 |  0.02435   154.79 |
   4 |  0.02434   154.71 |
   5 |  0.02275   144.60 |
   6 |  0.02262   143.78 |
   7 |  0.02172   138.11 |
   8 |  0.02116   134.53 |
   9 |  0.02114   134.42 |
  10 |  0.02083   132.40 |
  11 |   0.0205   130.33 |
  12 |  0.02004   127.42 |
  13 |  0.01991   126.58 |
  14 |  0.01984   126.14 |
  15 |  0.01978   125.74 |
  16 |  0.01976   125.65 |
  17 |  0.01944   123.58 |
  18 |  0.01922   122.18 |
  19 |  0.01903   120.98 |
  20 |  0.01889   120.05 |
  21 |   0.0186   118.21 |
  22 |  0.01859   118.16 |
  23 |   0.0185   117.59 |
  24 |  0.01838   116.83 |
  25 |  0.01833   116.52 |
  26 |  0.01831   116.40 |
  27 |  0.01828   116.20 |
  28 |  0.01818   115.57 |
  29 |  0.01816   115.45 |
  30 |  0.01811   115.14 |
  31 |  0.01812   115.18 |
  32 |   0.0181   115.08 |
  33 |  0.01802   114.55 |
  34 |  0.01793   113.95 |
  35 |  0.01787   113.61 |
  36 |  0.01784   113.41 |
  37 |  0.01781   113.20 |
  38 |  0.01781   113.24 |
  39 |  0.01783   113.33 |
  40 |  0.01781   113.21 |
  41 |   0.0178   113.15 |
  42 |  0.01775   112.83 |
  43 |  0.01773   112.72 |
  44 |  0.01769   112.43 |
  45 |  0.01764   112.12 |
  46 |  0.01758   111.77 |
  47 |  0.01754   111.51 |
  48 |  0.01752   111.34 |
  49 |  0.01748   111.15 |
  50 |  0.01749   111.20 |
  51 |  0.01747   111.03 |
  52 |  0.01745   110.91 |
  53 |  0.01741   110.70 |
  54 |   0.0174   110.63 |
  55 |  0.01742   110.72 |
  56 |  0.01741   110.68 |
  57 |   0.0174   110.64 |
  58 |  0.01739   110.52 |
  59 |  0.01738   110.50 |
  60 |  0.01735   110.30 |
  61 |  0.01733   110.19 |
  62 |  0.01732   110.13 |
  63 |   0.0173   109.99 |
  64 |  0.01731   110.02 |
  65 |   0.0173   110.01 |
  66 |  0.01728   109.88 |
  67 |  0.01731   110.04 |
  68 |   0.0173   109.98 |
  69 |  0.01729   109.91 |
  70 |  0.01729   109.89 |
  71 |  0.01727   109.76 |
  72 |  0.01726   109.75 |
  73 |  0.01724   109.58 |
  74 |  0.01725   109.67 |
  75 |  0.01723   109.56 |
  76 |  0.01721   109.40 |
  77 |  0.01719   109.30 |
  78 |   0.0172   109.33 |
  79 |  0.01719   109.26 |
  80 |  0.01719   109.26 |
  81 |  0.01719   109.30 |
  82 |  0.01718   109.22 |
  83 |  0.01718   109.23 |
  84 |  0.01717   109.16 |
  85 |  0.01717   109.18 |
  86 |  0.01716   109.11 |
  87 |  0.01715   109.03 |
  88 |  0.01715   109.04 |
  89 |  0.01715   109.00 |
  90 |  0.01716   109.09 |
  91 |  0.01717   109.18 |
  92 |  0.01715   109.04 |
  93 |  0.01715   109.04 |
  94 |  0.01716   109.08 |
  95 |  0.01717   109.13 |
  96 |  0.01719   109.25 |
  97 |  0.01718   109.21 |
  98 |  0.01718   109.18 |
  99 |  0.01716   109.12 |
 100 |  0.01716   109.11 |
[1] "Random Forest variable coefficients"
                      %IncMSE IncNodePurity
graph5           3.935199e-04  1.909420e-01
graph6           2.431838e-03  5.379608e-01
graph7           8.603075e-05  4.819207e-02
graph8           0.000000e+00  2.602085e-20
graph9           6.097333e-03  7.029145e-01
graph10          7.735183e-03  1.009650e+00
graph11          8.164237e-03  7.194948e-01
graph12          3.613824e-03  7.004674e-01
graph13          5.789554e-03  8.015067e-01
graph14          7.200430e-03  5.783423e-01
graph15          8.709304e-04  3.689329e-01
graph16          2.482310e-02  9.978531e-01
graph17          1.398283e-03  3.731755e-01
graph18          5.028821e-04  1.389503e-01
graph19          2.711339e-03  7.493698e-01
graph20          1.179163e-03  2.497248e-01
graph21          1.115048e-03  4.015350e-01
graph22          1.731268e-05  1.068453e-01
graph23          1.081896e-03  4.024483e-01
graph24          1.519468e-05  7.977277e-02
graph25          8.552523e-06  4.005103e-02
graph26         -2.132168e-06  2.028838e-02
graph27          4.251701e-06  5.153444e-02
graph28          1.711596e-05  2.848253e-02
graph29          0.000000e+00  0.000000e+00
orbit0           4.304509e-04  1.802226e-01
orbit1           3.775986e-03  4.723906e-01
orbit2           1.171559e-03  3.080125e-01
orbit3          -4.385965e-06  4.087136e-02
orbit4           5.517348e-03  4.901901e-01
orbit5           1.237763e-02  5.756778e-01
orbit6           3.604679e-03  4.786365e-01
orbit7           2.375295e-04  2.714793e-01
orbit8           1.732961e-04  1.922122e-01
orbit9           2.289440e-03  4.717911e-01
orbit10          7.910807e-04  1.241766e-01
orbit11          2.230239e-04  1.706971e-01
orbit12          1.314770e-04  7.214821e-02
orbit13          4.297379e-06  8.571429e-03
orbit14          4.297379e-06  4.171439e-04
orbit15          7.697555e-03  8.623858e-01
orbit16          1.095540e-02  8.277616e-01
orbit17          4.374243e-03  7.101910e-01
orbit18          7.877816e-03  1.374285e+00
orbit19          9.967058e-03  8.797775e-01
orbit20          8.843186e-03  6.864791e-01
orbit21          2.466586e-03  4.463206e-01
orbit22          5.661373e-03  6.247179e-01
orbit23          4.004457e-05  9.498107e-02
orbit24          5.882041e-03  8.815638e-01
orbit25          9.497011e-05  1.226944e-01
orbit26          6.313445e-04  3.162529e-01
orbit27          7.941086e-03  8.341302e-01
orbit28          1.050993e-02  8.466328e-01
orbit29          5.590610e-04  9.637868e-02
orbit30          1.644900e-04  2.147628e-01
orbit31          1.354286e-02  9.808162e-01
orbit32          8.148422e-04  2.900019e-01
orbit33          9.272290e-05  5.982300e-02
orbit34          1.900714e-03  2.928329e-01
orbit35          2.154915e-02  1.302224e+00
orbit36          9.355011e-04  3.232152e-01
orbit37          2.809589e-03  4.094908e-01
orbit38          5.482992e-04  2.283972e-01
orbit39          7.872052e-03  6.654933e-01
orbit40          5.639972e-05  7.400449e-02
orbit41          7.811326e-06  1.632220e-02
orbit42          2.444267e-05  3.623154e-02
orbit43          4.335397e-04  8.847168e-02
orbit44          7.769392e-05  1.551263e-01
orbit45          3.813186e-03  9.649237e-01
orbit46          1.360216e-04  1.486494e-01
orbit47         -2.104377e-07  2.648316e-02
orbit48          5.644757e-05  4.610434e-02
orbit49          1.137567e-03  1.755824e-01
orbit50          5.197297e-05  1.343259e-01
orbit51          1.027025e-03  1.698388e-01
orbit52          4.459571e-04  1.626335e-01
orbit53          8.591065e-06  1.926137e-02
orbit54          1.716738e-05  4.194666e-02
orbit55          0.000000e+00  1.301043e-20
orbit56          2.733372e-03  6.452276e-01
orbit57          8.109043e-05  1.499486e-01
orbit58          0.000000e+00  0.000000e+00
orbit59          4.262575e-06  5.783051e-02
orbit60          7.100479e-06  1.908459e-02
orbit61          0.000000e+00  4.336809e-21
orbit62          3.079079e-05  3.144732e-02
orbit63          0.000000e+00  3.035766e-19
orbit64          1.798330e-04  1.055387e-01
orbit65          0.000000e+00  3.035766e-20
orbit66          4.240773e-05  5.594516e-02
orbit67          0.000000e+00  8.673617e-21
orbit68          0.000000e+00  1.944666e-02
orbit69          0.000000e+00  0.000000e+00
orbit70          5.582697e-05  2.222448e-02
orbit71          0.000000e+00  0.000000e+00
orbit72          0.000000e+00  3.469447e-20
AP              -3.487259e-05  7.011553e-02
bet              2.565747e-03  2.096465e+00
ecc              2.072957e-04  9.953839e-02
eccrad           1.755801e-04  2.120121e-01
close            5.767626e-03  5.871849e-01
constraint       2.292600e-03  2.280047e-01
coreness         4.202016e-04  8.181228e-01
knn              9.497385e-03  8.099158e-01
hubscore         9.014474e-03  8.979873e-01
pagerank         5.757657e-03  1.542469e+00
trans           -3.782175e-07  1.055441e-01
first            1.987004e-04  1.370420e-01
second           1.514019e-03  3.775822e-01
third            7.559098e-03  7.239769e-01
fourth           2.530770e-03  8.714070e-01
fifth            1.828956e-03  7.219979e-01
sixth            5.302069e-03  8.855515e-01
selfinter       -9.076375e-06  4.144920e-02
V1               3.257050e-03  1.969250e+00
V2               3.443170e-03  1.861615e+00
evcent           1.941456e-02  9.475415e-01
upto_second      1.728691e-03  3.512327e-01
upto_third       7.163724e-03  1.046315e+00
upto_fourth      4.460966e-03  7.194410e-01
upto_fifth       6.833874e-03  7.087418e-01
upto_sixth       5.442804e-03  6.766674e-01
ratio1           5.180193e-03  7.159231e-01
ratio2           2.786729e-03  1.761859e+00
ratio3           6.332055e-03  1.078869e+00
ratio4           5.823475e-03  8.132745e-01
ratio5           2.981309e-03  1.490747e+00
ratio6           7.893098e-03  1.210462e+00
walktrap_vertex  2.663123e-04  4.658319e-01
bigcom1          2.141125e-05  1.870203e-02
bigcom2          6.745472e-04  2.215032e-01
bigcom3          0.000000e+00  1.734723e-20
bigcom4          1.727826e-05  1.559984e-01
bigcom5          0.000000e+00  4.336809e-21
bigcom6          0.000000e+00  0.000000e+00
bigcom8          0.000000e+00  8.673617e-21
bigcom9         -3.537073e-07  2.034864e-01
bigcom10         1.351644e-04  3.797082e-01
bigcom11         0.000000e+00  6.938894e-20
bigcom12         2.247581e-06  3.349207e-02
bigcom13         0.000000e+00  3.903128e-20
bigcom14         0.000000e+00  8.673617e-21
bigcom15         0.000000e+00  0.000000e+00
bigcom16         0.000000e+00  0.000000e+00
bigcom17         0.000000e+00  8.673617e-21
bigcom18         5.040913e-04  5.001903e-01
bigcom21         0.000000e+00  3.469447e-20
bigcom22         0.000000e+00  0.000000e+00
bigcom23         0.000000e+00  7.806256e-20
bigcom24         0.000000e+00  4.336809e-21
bigcom25         6.439136e-05  1.986810e-01
bigcom26         0.000000e+00  8.673617e-21
bigcom27         0.000000e+00  0.000000e+00
bigcom29         0.000000e+00  2.168404e-20
bigcom31         0.000000e+00  0.000000e+00
bigcom33         4.042488e-04  6.086176e-01
bigcom34        -1.954747e-07  1.836644e-02
bigcom35         0.000000e+00  0.000000e+00
bigcom36         0.000000e+00  0.000000e+00
bigcom39         0.000000e+00  1.301043e-20
bigcom40         0.000000e+00  0.000000e+00
bigcom43         1.415444e-04  1.433595e-01
bigcom46         0.000000e+00  4.336809e-21
bigcom48         0.000000e+00  6.505213e-21
bigcom49         0.000000e+00  0.000000e+00
bigcom50         0.000000e+00  0.000000e+00
bigcom52         0.000000e+00  0.000000e+00
bigcom54         0.000000e+00  0.000000e+00
bigcom56         0.000000e+00  0.000000e+00
bigcom57         1.329389e-05  2.126750e-02
bigcom58         0.000000e+00  0.000000e+00
bigcom62        -1.774882e-05  2.888139e-01
bigcom63         0.000000e+00  8.673617e-21
bigcom64         0.000000e+00  8.673617e-21
bigcom65        -6.343157e-06  2.541926e-01
bigcom66         0.000000e+00  0.000000e+00
bigcom68         2.834796e-07  3.031546e-01
bigcom69         0.000000e+00  8.673617e-21
bigcom70         0.000000e+00  0.000000e+00
bigcom71         0.000000e+00  0.000000e+00
bigcom72         0.000000e+00  0.000000e+00
bigcom77         0.000000e+00  0.000000e+00
bigcom79         0.000000e+00  4.336809e-21
bigcom80         0.000000e+00  0.000000e+00
bigcom82         0.000000e+00  0.000000e+00
bigcom83         0.000000e+00  0.000000e+00
bigcom86         0.000000e+00  4.336809e-21
bigcom87        -2.843655e-05  3.893802e-01
bigcom88        -2.077206e-06  1.157087e-02
bigcom90         0.000000e+00  6.938894e-20
bigcom92         0.000000e+00  0.000000e+00
bigcom94         0.000000e+00  0.000000e+00
bigcom96         0.000000e+00  0.000000e+00
bigcom98         0.000000e+00  2.602085e-20
bigcom99         0.000000e+00  1.734723e-20
bigcom100        0.000000e+00  0.000000e+00
bigcom102        0.000000e+00  0.000000e+00
bigcom103        0.000000e+00  0.000000e+00
bigcom104        0.000000e+00  0.000000e+00
bigcom107        0.000000e+00  0.000000e+00
bigcom108        0.000000e+00  7.806256e-20
bigcom109        0.000000e+00  2.168404e-20
bigcom110        0.000000e+00  8.673617e-21
bigcom125        0.000000e+00  0.000000e+00
bigcom133        0.000000e+00  1.734723e-20
bigcom141        0.000000e+00  0.000000e+00
bigcom142        0.000000e+00  0.000000e+00
bigcom143        0.000000e+00  0.000000e+00
bigcom145        0.000000e+00  0.000000e+00
bigcom158        0.000000e+00  1.474515e-19
bigcom162        0.000000e+00  0.000000e+00
bigcom177        0.000000e+00  8.673617e-21
bigcom194        0.000000e+00  0.000000e+00
bigcom208        0.000000e+00  2.168404e-20
bigcom220        0.000000e+00  0.000000e+00
bigcom227        0.000000e+00  0.000000e+00
bigcom229        0.000000e+00  8.673617e-21
bigcom247        0.000000e+00  0.000000e+00
bigcom252        0.000000e+00  0.000000e+00
bigcom255       -3.882400e-05  3.041066e-01
bigcom258        0.000000e+00  1.734723e-20
bigcom266        0.000000e+00  0.000000e+00
bigcom269        0.000000e+00  0.000000e+00
bigcom273        0.000000e+00  0.000000e+00
bigcom274        0.000000e+00  0.000000e+00
bigcom276       -3.709039e-05  2.899021e-01
bigcom284        0.000000e+00  0.000000e+00
bigcom290        0.000000e+00  8.673617e-21
bigcom292        0.000000e+00  0.000000e+00
bigcom294        0.000000e+00  5.204170e-20
bigcom295        0.000000e+00  8.673617e-20
bigcom296        0.000000e+00  3.469447e-20
bigcom297       -2.765888e-05  4.507520e-01
bigcom302        0.000000e+00  3.469447e-20
bigcom303        0.000000e+00  3.469447e-20
bigcom307        0.000000e+00  0.000000e+00
bigcom311        0.000000e+00  0.000000e+00
bigcom313        0.000000e+00  0.000000e+00
bigcom318       -1.821517e-05  6.319580e-02
bigcom326        0.000000e+00  0.000000e+00
bigcom332        0.000000e+00  0.000000e+00
bigcom340        0.000000e+00  0.000000e+00
bigcom341        0.000000e+00  0.000000e+00
bigcom345       -2.174431e-05  4.154678e-01
bigcom347        0.000000e+00  0.000000e+00
bigcom360        0.000000e+00  1.734723e-20
bigcom365        0.000000e+00  0.000000e+00
bigcom366        0.000000e+00  0.000000e+00
bigcom370        1.806656e-05  5.965905e-01
bigcom387        0.000000e+00  0.000000e+00
bigcom390        1.237184e-05  3.864303e-01
bigcom398        0.000000e+00  0.000000e+00
bigcom408        0.000000e+00  8.673617e-21
bigcom417        0.000000e+00  0.000000e+00
bigcom419       -2.648396e-05  3.873307e-01
bigcom424        0.000000e+00  0.000000e+00
bigcom441        0.000000e+00  0.000000e+00
bigcom445        0.000000e+00  0.000000e+00
bigcom468        0.000000e+00  0.000000e+00
spin_vertex      3.778611e-04  4.848095e-01
membership_s1    0.000000e+00  0.000000e+00
membership_s3    6.379390e-05  1.776273e-01
membership_s4    9.341187e-05  3.446259e-01
membership_s5    0.000000e+00  3.469447e-20
membership_s6    0.000000e+00  0.000000e+00
membership_s7    0.000000e+00  3.903128e-20
membership_s8    3.227685e-05  1.927417e-01
membership_s9   -3.735908e-05  1.770516e-01
membership_s10   5.211559e-05  1.030978e-01
membership_s11   2.114550e-05  7.452913e-02
membership_s12   2.006684e-04  4.376088e-01
membership_s13   0.000000e+00  4.336809e-21
membership_s14   0.000000e+00  8.673617e-21
membership_s16  -6.415932e-06  2.478845e-01
membership_s17   0.000000e+00  1.734723e-20
membership_s18   0.000000e+00  0.000000e+00
membership_s19   0.000000e+00  7.372575e-20
membership_s20   2.722782e-05  4.235514e-02
membership_s21   8.227354e-05  1.849097e-01
membership_s22   0.000000e+00  2.775558e-19
membership_s23   0.000000e+00  7.806256e-20
membership_s24   0.000000e+00  0.000000e+00
membership_s25   0.000000e+00  4.336809e-21
membership_s26  -3.146959e-05  1.236269e-01
membership_s27   0.000000e+00  4.336809e-21
membership_s28   0.000000e+00  2.862294e-19
membership_s30   0.000000e+00  0.000000e+00
membership_s31   2.900447e-05  1.763442e-01
membership_s32  -1.514543e-05  2.455435e-02
membership_s33   1.428925e-04  3.492359e-01
membership_s34   0.000000e+00  8.673617e-21
membership_s35   0.000000e+00  3.469447e-20
membership_s36   0.000000e+00  0.000000e+00
membership_s37   1.334136e-05  9.051087e-02
membership_s38   2.297088e-04  2.821447e-01
adhesion         6.023512e-03  1.763899e+00
cohesion         4.427366e-03  1.530733e+00
inner            2.427809e-03  1.849478e+00
outer            3.285452e-03  2.274716e+00
ioratio          5.029870e-03  1.614231e+00
comsize          2.329858e-03  2.397540e+00
[1] "Dataset: low_targets Model GLM, run: 8 of 10 2015-06-08 10:19:14"
[1] "glmnet variable coefficients"
                     [,1]          [,2]
(Intercept)     -4.119922 -5.767802e+00
graph0           0.000000  0.000000e+00
graph1           0.000000 -4.697053e-04
graph2           0.000000  0.000000e+00
graph3           0.000000  0.000000e+00
graph4           0.000000 -5.699799e-06
graph5           0.000000 -1.003452e-02
graph6           0.000000  1.606049e-03
graph7           0.000000  0.000000e+00
graph8           0.000000 -6.533332e-02
graph9           0.000000 -1.240129e-07
graph10          0.000000  0.000000e+00
graph11          0.000000  6.359412e-08
graph12          0.000000 -1.295811e-05
graph13          0.000000  0.000000e+00
graph14          0.000000  4.991387e-07
graph15          0.000000  4.311829e-04
graph16          0.000000  0.000000e+00
graph17          0.000000  0.000000e+00
graph18          0.000000 -2.243072e-03
graph19          0.000000  0.000000e+00
graph20          0.000000  0.000000e+00
graph21          0.000000  0.000000e+00
graph22          0.000000  0.000000e+00
graph23          0.000000  0.000000e+00
graph24          0.000000  0.000000e+00
graph25          0.000000  0.000000e+00
graph26          0.000000  0.000000e+00
graph27          0.000000  0.000000e+00
graph28          0.000000  0.000000e+00
graph29          0.000000 -4.105528e-01
orbit0           0.000000  0.000000e+00
orbit1           0.000000 -3.503190e-06
orbit2           0.000000 -3.740820e-02
orbit3           0.000000  0.000000e+00
orbit4           0.000000  0.000000e+00
orbit5           0.000000  1.590029e-04
orbit6           0.000000 -5.792027e-07
orbit7           0.000000 -1.747005e-02
orbit8           0.000000 -4.614073e-05
orbit9           0.000000  8.225042e-04
orbit10          0.000000  0.000000e+00
orbit11          0.000000  3.584621e-01
orbit12          0.000000  0.000000e+00
orbit13          0.000000 -1.239645e+00
orbit14          0.000000 -4.792105e-03
orbit15          0.000000 -1.003265e-05
orbit16          0.000000  3.285372e-05
orbit17          0.000000 -4.839306e-06
orbit18          0.000000 -1.153717e-06
orbit19          0.000000  1.300047e-06
orbit20          0.000000 -8.017521e-06
orbit21          0.000000  7.741793e-05
orbit22          0.000000  8.508757e-09
orbit23          0.000000  7.699758e-02
orbit24          0.000000 -1.504340e-06
orbit25          0.000000 -3.993506e-05
orbit26          0.000000  0.000000e+00
orbit27          0.000000 -6.068254e-06
orbit28          0.000000 -2.321834e-05
orbit29          0.000000  3.378273e-04
orbit30          0.000000  4.231566e-04
orbit31          0.000000  7.497768e-07
orbit32          0.000000  8.632888e-07
orbit33          0.000000 -7.604495e-01
orbit34          0.000000  2.034800e-04
orbit35          0.000000 -1.304778e-05
orbit36          0.000000 -1.054121e-04
orbit37          0.000000  5.518007e-06
orbit38          0.000000 -4.037180e-04
orbit39          0.000000 -1.533335e-04
orbit40          0.000000  0.000000e+00
orbit41          0.000000 -8.821107e-03
orbit42          0.000000  1.137575e+00
orbit43          0.000000 -1.791555e-04
orbit44          0.000000  1.466977e+00
orbit45          0.000000  7.378015e-05
orbit46          0.000000 -3.296214e-03
orbit47          0.000000 -4.075672e-03
orbit48          0.000000 -1.021429e-02
orbit49          0.000000  3.861586e-04
orbit50          0.000000 -1.024946e-02
orbit51          0.000000  0.000000e+00
orbit52          0.000000  1.070575e-03
orbit53          0.000000 -2.730487e-02
orbit54          0.000000  0.000000e+00
orbit55          0.000000  0.000000e+00
orbit56          0.000000 -3.952472e-04
orbit57          0.000000  5.903950e-03
orbit58          0.000000 -2.477900e+00
orbit59          0.000000  0.000000e+00
orbit60          0.000000  0.000000e+00
orbit61          0.000000 -6.855419e-03
orbit62          0.000000  0.000000e+00
orbit63          0.000000 -2.546585e-03
orbit64          0.000000  9.313876e-03
orbit65          0.000000  0.000000e+00
orbit66          0.000000  9.639968e-02
orbit67          0.000000  0.000000e+00
orbit68          0.000000  0.000000e+00
orbit69          0.000000  0.000000e+00
orbit70          0.000000  4.085977e-03
orbit71          0.000000  0.000000e+00
orbit72          0.000000 -3.011367e+00
AP               0.000000 -9.603152e-03
bet              0.000000  2.927090e-06
ecc              0.000000  8.351033e-02
eccrad           0.000000  7.600053e-07
close            0.000000  0.000000e+00
constraint       0.000000 -1.336854e+00
coreness         0.000000  8.861245e-02
knn              0.000000 -7.716709e-05
hubscore         0.000000  0.000000e+00
pagerank         0.000000  0.000000e+00
trans            0.000000 -1.529369e+00
first            0.000000  0.000000e+00
second           0.000000 -3.118520e-04
third            0.000000  2.049415e-04
fourth           0.000000  0.000000e+00
fifth            0.000000  7.891770e-05
sixth            0.000000  0.000000e+00
selfinter        0.000000 -1.563782e-01
V1               0.000000  7.651947e+00
V2               0.000000  6.731312e-01
evcent           0.000000  0.000000e+00
upto_second      0.000000 -1.608692e-04
upto_third       0.000000  0.000000e+00
upto_fourth      0.000000  0.000000e+00
upto_fifth       0.000000  1.204007e-04
upto_sixth       0.000000  2.745576e-05
ratio1           0.000000  1.409549e-03
ratio2           0.000000 -3.294729e-03
ratio3           0.000000 -7.569852e-03
ratio4           0.000000  1.178180e-02
ratio5           0.000000 -4.169562e-03
ratio6           0.000000  8.670773e-05
walktrap_vertex  0.000000 -1.640211e-01
bigcom1          0.000000 -2.084918e-02
bigcom2          0.000000  1.743432e-01
bigcom3          0.000000 -1.346478e+00
bigcom4          0.000000 -1.615257e-01
bigcom5          0.000000 -1.006411e+00
bigcom6          0.000000 -1.295007e+00
bigcom8          0.000000 -4.613659e-01
bigcom9          0.000000  1.182367e+00
bigcom10         0.000000  1.155868e+00
bigcom11         0.000000 -1.179041e+00
bigcom12         0.000000  9.378696e-01
bigcom13         0.000000 -1.461820e+00
bigcom14         0.000000 -1.023781e+00
bigcom15         0.000000 -9.742235e-01
bigcom16         0.000000 -1.012716e+00
bigcom17         0.000000 -1.184942e+00
bigcom18         0.000000  1.936617e+00
bigcom21         0.000000 -8.702828e-01
bigcom22         0.000000 -6.379936e-01
bigcom23         0.000000 -1.452687e+00
bigcom24         0.000000 -9.976952e-01
bigcom25         0.000000  3.207555e-01
bigcom26         0.000000 -1.470024e+00
bigcom27         0.000000 -1.024839e+00
bigcom29         0.000000 -2.748852e-01
bigcom31         0.000000 -1.262873e+00
bigcom33         0.000000  7.639510e-01
bigcom34         0.000000 -5.633175e-01
bigcom35         0.000000 -6.456556e-01
bigcom36         0.000000  0.000000e+00
bigcom39         0.000000 -1.123162e+00
bigcom40         0.000000 -1.154779e+00
bigcom43         0.000000  2.492745e-01
bigcom46         0.000000 -1.060537e+00
bigcom48         0.000000 -1.053202e+00
bigcom49         0.000000 -6.028860e-01
bigcom50         0.000000  0.000000e+00
bigcom52         0.000000 -5.557427e-01
bigcom54         0.000000 -7.765253e-01
bigcom56         0.000000 -1.341661e+00
bigcom57         0.000000  8.659511e-02
bigcom58         0.000000 -9.244641e-01
bigcom62         0.000000  8.452813e-01
bigcom63         0.000000 -1.710767e-01
bigcom64         0.000000 -7.664009e-02
bigcom65         0.000000  7.492548e-01
bigcom66         0.000000 -2.437564e-03
bigcom68         0.000000  1.078102e+00
bigcom69         0.000000 -6.699199e-01
bigcom70         0.000000 -9.587612e-01
bigcom71         0.000000  0.000000e+00
bigcom72         0.000000 -4.750229e-01
bigcom77         0.000000 -9.580137e-01
bigcom79         0.000000 -1.452725e+00
bigcom80         0.000000 -3.438819e-01
bigcom82         0.000000 -1.380086e+00
bigcom83         0.000000  0.000000e+00
bigcom86         0.000000 -8.175300e-02
bigcom87         0.000000  2.501373e+00
bigcom88         0.000000  5.514065e-01
bigcom90         0.000000 -2.522493e-01
bigcom92         0.000000  0.000000e+00
bigcom94         0.000000 -9.853527e-01
bigcom96         0.000000 -7.830132e-01
bigcom98         0.000000 -8.805567e-01
bigcom99         0.000000 -3.807019e-01
bigcom100        0.000000 -3.839254e-02
bigcom102        0.000000 -5.388200e-01
bigcom103        0.000000 -4.293996e-01
bigcom104        0.000000 -8.560837e-01
bigcom107        0.000000  0.000000e+00
bigcom108        0.000000  0.000000e+00
bigcom109        0.000000 -1.231449e+00
bigcom110        0.000000 -1.110875e+00
bigcom125        0.000000 -3.805886e-01
bigcom133        0.000000 -1.190174e+00
bigcom141        0.000000  0.000000e+00
bigcom142        0.000000 -7.956097e-01
bigcom143        0.000000 -8.866087e-01
bigcom145        0.000000 -7.822180e-01
bigcom158        0.000000 -8.525050e-02
bigcom162        0.000000 -7.912580e-01
bigcom177        0.000000 -1.083003e+00
bigcom194        0.000000 -5.855920e-01
bigcom208        0.000000 -8.237567e-01
bigcom220        0.000000 -8.110534e-01
bigcom227        0.000000  0.000000e+00
bigcom229        0.000000 -5.386710e-01
bigcom247        0.000000 -6.222703e-02
bigcom252        0.000000 -9.351495e-01
bigcom255        0.000000  1.220825e+00
bigcom258        0.000000 -6.294500e-01
bigcom266        0.000000 -2.740267e-01
bigcom269        0.000000 -1.129424e+00
bigcom273        0.000000 -6.811706e-01
bigcom274        0.000000 -9.357784e-01
bigcom276        0.000000  1.826771e+00
bigcom284        0.000000  0.000000e+00
bigcom290        0.000000 -9.913258e-01
bigcom292        0.000000 -4.982946e-01
bigcom294        0.000000 -7.702523e-01
bigcom295        0.000000 -8.335913e-01
bigcom296        0.000000 -4.490752e-02
bigcom297        0.000000  2.330425e+00
bigcom302        0.000000 -9.679595e-01
bigcom303        0.000000 -1.249122e+00
bigcom307        0.000000  0.000000e+00
bigcom311        0.000000 -1.035735e+00
bigcom313        0.000000 -1.272068e+00
bigcom318        0.000000  5.085772e-01
bigcom326        0.000000 -8.909678e-01
bigcom332        0.000000 -4.247904e-01
bigcom340        0.000000  0.000000e+00
bigcom341        0.000000 -5.666710e-01
bigcom345        0.000000  1.951918e+00
bigcom347        0.000000  0.000000e+00
bigcom360        0.000000 -1.062116e+00
bigcom365        0.000000 -5.781237e-01
bigcom366        0.000000 -7.202957e-01
bigcom370        0.000000  2.680936e+00
bigcom387        0.000000 -6.300091e-01
bigcom390        0.000000  2.105693e+00
bigcom398        0.000000  0.000000e+00
bigcom408        0.000000 -5.590349e-01
bigcom417        0.000000 -7.154185e-01
bigcom419        0.000000  2.640750e+00
bigcom424        0.000000 -9.754234e-01
bigcom441        0.000000  0.000000e+00
bigcom445        0.000000 -7.688905e-01
bigcom468        0.000000 -4.127385e-01
spin_vertex      0.000000  1.683272e-01
membership_s1    0.000000 -1.693254e-03
membership_s3    0.000000  4.196369e-01
membership_s4    0.000000  3.103032e-01
membership_s5    0.000000 -7.862488e-01
membership_s6    0.000000 -6.327197e-01
membership_s7    0.000000 -1.077273e+00
membership_s8    0.000000  9.537797e-03
membership_s9    0.000000  8.268151e-01
membership_s10   0.000000 -2.661909e-01
membership_s11   0.000000  8.236692e-02
membership_s12   0.000000  2.573451e-01
membership_s13   0.000000 -1.143524e+00
membership_s14   0.000000 -7.354478e-01
membership_s16   0.000000  1.298818e-01
membership_s17   0.000000 -1.008677e+00
membership_s18   0.000000 -8.600642e-01
membership_s19   0.000000 -1.796220e+00
membership_s20   0.000000 -2.130804e-03
membership_s21   0.000000 -1.149724e-01
membership_s22   0.000000 -2.618417e-01
membership_s23   0.000000 -1.419741e+00
membership_s24   0.000000 -8.568950e-01
membership_s25   0.000000 -8.780904e-01
membership_s26   0.000000  2.390046e-04
membership_s27   0.000000 -5.940595e-01
membership_s28   0.000000 -7.393500e-01
membership_s30   0.000000 -7.866972e-01
membership_s31   0.000000  5.699692e-01
membership_s32   0.000000 -4.138621e-03
membership_s33   0.000000  2.153327e-01
membership_s34   0.000000 -3.538963e-01
membership_s35   0.000000 -5.146474e-01
membership_s36   0.000000 -5.589358e-01
membership_s37   0.000000 -2.608467e-01
membership_s38   0.000000  1.619525e-01
adhesion         0.000000  4.410863e-06
cohesion         0.000000  0.000000e+00
inner            0.000000  5.941410e-07
outer            0.000000  4.200564e-07
ioratio          0.000000  0.000000e+00
comsize          0.000000 -2.604415e-05
[1] "Dataset: low_targets Model GBM, run: 9 of 10 2015-06-08 10:20:07"
Iter   TrainDeviance   ValidDeviance   StepSize   Improve
     1        0.1726             nan     0.0100   -0.0000
     2        0.1713             nan     0.0100   -0.0001
     3        0.1687             nan     0.0100   -0.0001
     4        0.1671             nan     0.0100   -0.0000
     5        0.1652             nan     0.0100    0.0001
     6        0.1640             nan     0.0100    0.0001
     7        0.1624             nan     0.0100    0.0000
     8        0.1606             nan     0.0100    0.0002
     9        0.1589             nan     0.0100    0.0001
    10        0.1578             nan     0.0100    0.0000
    20        0.1479             nan     0.0100   -0.0000
    40        0.1369             nan     0.0100   -0.0000
    60        0.1276             nan     0.0100   -0.0000
    80        0.1200             nan     0.0100   -0.0000
   100        0.1144             nan     0.0100   -0.0000
   120        0.1093             nan     0.0100    0.0000
   140        0.1044             nan     0.0100   -0.0000
   160        0.1003             nan     0.0100   -0.0000
   170        0.0984             nan     0.0100   -0.0000

[1] "GBM variable coefficients"
                            var     rel.inf
inner                     inner 5.147017547
comsize                 comsize 4.692460746
bet                         bet 4.199301317
ratio2                   ratio2 3.747488310
outer                     outer 3.293818898
pagerank               pagerank 3.289740561
V2                           V2 3.020309090
bigcom33               bigcom33 2.706284980
V1                           V1 2.339393696
graph16                 graph16 1.872702243
ratio5                   ratio5 1.717496555
graph13                 graph13 1.674167674
ratio6                   ratio6 1.671814093
orbit35                 orbit35 1.637422227
adhesion               adhesion 1.588793304
graph6                   graph6 1.532360119
orbit20                 orbit20 1.516503270
graph14                 graph14 1.503945373
bigcom18               bigcom18 1.441788653
knn                         knn 1.369327024
spin_vertex         spin_vertex 1.278213163
graph10                 graph10 1.276285079
orbit28                 orbit28 1.145883615
orbit17                 orbit17 1.090228808
coreness               coreness 1.089449139
fifth                     fifth 1.038411298
graph20                 graph20 1.006540274
graph17                 graph17 0.979110511
fourth                   fourth 0.975669045
graph9                   graph9 0.965485987
ratio3                   ratio3 0.945622277
ratio1                   ratio1 0.870713420
graph15                 graph15 0.865989117
graph19                 graph19 0.862294934
orbit5                   orbit5 0.856930991
cohesion               cohesion 0.856242469
graph1                   graph1 0.845798849
orbit19                 orbit19 0.833610739
graph4                   graph4 0.819769640
orbit39                 orbit39 0.810976173
graph3                   graph3 0.800149576
orbit9                   orbit9 0.773133886
orbit30                 orbit30 0.768830937
walktrap_vertex walktrap_vertex 0.740272529
graph23                 graph23 0.717441146
orbit15                 orbit15 0.710396940
upto_sixth           upto_sixth 0.707891710
graph12                 graph12 0.701346774
orbit57                 orbit57 0.695643848
bigcom87               bigcom87 0.681017458
bigcom370             bigcom370 0.678761780
close                     close 0.671178037
bigcom419             bigcom419 0.655846000
sixth                     sixth 0.629466298
orbit44                 orbit44 0.622477024
orbit11                 orbit11 0.606767995
orbit21                 orbit21 0.588488025
orbit18                 orbit18 0.587069747
orbit38                 orbit38 0.581966759
orbit16                 orbit16 0.576784863
upto_fifth           upto_fifth 0.570912443
orbit24                 orbit24 0.566212290
hubscore               hubscore 0.561240897
graph11                 graph11 0.532768507
orbit31                 orbit31 0.529142326
bigcom68               bigcom68 0.521344749
bigcom345             bigcom345 0.517809306
orbit49                 orbit49 0.517265780
orbit26                 orbit26 0.484339805
bigcom390             bigcom390 0.468907045
bigcom276             bigcom276 0.454486262
orbit36                 orbit36 0.454256978
orbit45                 orbit45 0.453404975
third                     third 0.439279443
orbit56                 orbit56 0.435128182
bigcom82               bigcom82 0.427340091
bigcom255             bigcom255 0.406394974
evcent                   evcent 0.403792635
membership_s4     membership_s4 0.378465733
membership_s31   membership_s31 0.371160957
membership_s37   membership_s37 0.358018606
ratio4                   ratio4 0.356063779
membership_s16   membership_s16 0.352375636
orbit4                   orbit4 0.350100636
bigcom9                 bigcom9 0.344808835
membership_s10   membership_s10 0.307930113
ioratio                 ioratio 0.299712893
membership_s33   membership_s33 0.298072611
graph0                   graph0 0.288701332
graph7                   graph7 0.278098706
orbit27                 orbit27 0.257093171
graph21                 graph21 0.247054695
graph5                   graph5 0.242727401
constraint           constraint 0.242215515
membership_s23   membership_s23 0.212313327
orbit25                 orbit25 0.206822412
bigcom62               bigcom62 0.203323256
upto_third           upto_third 0.184092591
bigcom2                 bigcom2 0.176366363
trans                     trans 0.173112558
orbit37                 orbit37 0.162127152
orbit32                 orbit32 0.160292132
orbit2                   orbit2 0.124773784
orbit13                 orbit13 0.121254612
orbit52                 orbit52 0.103008262
graph2                   graph2 0.102275027
upto_fourth         upto_fourth 0.098864895
second                   second 0.092102582
bigcom43               bigcom43 0.089883595
graph25                 graph25 0.088518012
orbit46                 orbit46 0.079498355
membership_s38   membership_s38 0.079032398
membership_s9     membership_s9 0.076818793
graph18                 graph18 0.070871794
bigcom4                 bigcom4 0.065427758
bigcom65               bigcom65 0.063675996
membership_s12   membership_s12 0.059517369
membership_s3     membership_s3 0.056901761
orbit29                 orbit29 0.053455078
orbit51                 orbit51 0.050290514
orbit23                 orbit23 0.047948430
membership_s8     membership_s8 0.044733463
bigcom25               bigcom25 0.035954000
ecc                         ecc 0.035556984
orbit50                 orbit50 0.030553184
orbit42                 orbit42 0.030395275
orbit66                 orbit66 0.030319803
selfinter             selfinter 0.024764347
orbit7                   orbit7 0.023828683
orbit6                   orbit6 0.022667396
orbit62                 orbit62 0.021332272
orbit40                 orbit40 0.019351169
membership_s32   membership_s32 0.018559583
orbit41                 orbit41 0.017493340
bigcom10               bigcom10 0.013215705
bigcom12               bigcom12 0.012089414
orbit64                 orbit64 0.010476908
membership_s26   membership_s26 0.009680681
orbit10                 orbit10 0.009539131
graph8                   graph8 0.000000000
graph22                 graph22 0.000000000
graph24                 graph24 0.000000000
graph26                 graph26 0.000000000
graph27                 graph27 0.000000000
graph28                 graph28 0.000000000
graph29                 graph29 0.000000000
orbit0                   orbit0 0.000000000
orbit1                   orbit1 0.000000000
orbit3                   orbit3 0.000000000
orbit8                   orbit8 0.000000000
orbit12                 orbit12 0.000000000
orbit14                 orbit14 0.000000000
orbit22                 orbit22 0.000000000
orbit33                 orbit33 0.000000000
orbit34                 orbit34 0.000000000
orbit43                 orbit43 0.000000000
orbit47                 orbit47 0.000000000
orbit48                 orbit48 0.000000000
orbit53                 orbit53 0.000000000
orbit54                 orbit54 0.000000000
orbit55                 orbit55 0.000000000
orbit58                 orbit58 0.000000000
orbit59                 orbit59 0.000000000
orbit60                 orbit60 0.000000000
orbit61                 orbit61 0.000000000
orbit63                 orbit63 0.000000000
orbit65                 orbit65 0.000000000
orbit67                 orbit67 0.000000000
orbit68                 orbit68 0.000000000
orbit69                 orbit69 0.000000000
orbit70                 orbit70 0.000000000
orbit71                 orbit71 0.000000000
orbit72                 orbit72 0.000000000
AP                           AP 0.000000000
eccrad                   eccrad 0.000000000
first                     first 0.000000000
upto_second         upto_second 0.000000000
bigcom1                 bigcom1 0.000000000
bigcom3                 bigcom3 0.000000000
bigcom5                 bigcom5 0.000000000
bigcom6                 bigcom6 0.000000000
bigcom8                 bigcom8 0.000000000
bigcom11               bigcom11 0.000000000
bigcom13               bigcom13 0.000000000
bigcom14               bigcom14 0.000000000
bigcom15               bigcom15 0.000000000
bigcom16               bigcom16 0.000000000
bigcom17               bigcom17 0.000000000
bigcom21               bigcom21 0.000000000
bigcom22               bigcom22 0.000000000
bigcom23               bigcom23 0.000000000
bigcom24               bigcom24 0.000000000
bigcom26               bigcom26 0.000000000
bigcom27               bigcom27 0.000000000
bigcom29               bigcom29 0.000000000
bigcom31               bigcom31 0.000000000
bigcom34               bigcom34 0.000000000
bigcom35               bigcom35 0.000000000
bigcom36               bigcom36 0.000000000
bigcom39               bigcom39 0.000000000
bigcom40               bigcom40 0.000000000
bigcom46               bigcom46 0.000000000
bigcom48               bigcom48 0.000000000
bigcom49               bigcom49 0.000000000
bigcom50               bigcom50 0.000000000
bigcom52               bigcom52 0.000000000
bigcom54               bigcom54 0.000000000
bigcom56               bigcom56 0.000000000
bigcom57               bigcom57 0.000000000
bigcom58               bigcom58 0.000000000
bigcom63               bigcom63 0.000000000
bigcom64               bigcom64 0.000000000
bigcom66               bigcom66 0.000000000
bigcom69               bigcom69 0.000000000
bigcom70               bigcom70 0.000000000
bigcom71               bigcom71 0.000000000
bigcom72               bigcom72 0.000000000
bigcom77               bigcom77 0.000000000
bigcom79               bigcom79 0.000000000
bigcom80               bigcom80 0.000000000
bigcom83               bigcom83 0.000000000
bigcom86               bigcom86 0.000000000
bigcom88               bigcom88 0.000000000
bigcom90               bigcom90 0.000000000
bigcom92               bigcom92 0.000000000
bigcom94               bigcom94 0.000000000
bigcom96               bigcom96 0.000000000
bigcom98               bigcom98 0.000000000
bigcom99               bigcom99 0.000000000
bigcom100             bigcom100 0.000000000
bigcom102             bigcom102 0.000000000
bigcom103             bigcom103 0.000000000
bigcom104             bigcom104 0.000000000
bigcom107             bigcom107 0.000000000
bigcom108             bigcom108 0.000000000
bigcom109             bigcom109 0.000000000
bigcom110             bigcom110 0.000000000
bigcom125             bigcom125 0.000000000
bigcom133             bigcom133 0.000000000
bigcom141             bigcom141 0.000000000
bigcom142             bigcom142 0.000000000
bigcom143             bigcom143 0.000000000
bigcom145             bigcom145 0.000000000
bigcom158             bigcom158 0.000000000
bigcom162             bigcom162 0.000000000
bigcom177             bigcom177 0.000000000
bigcom194             bigcom194 0.000000000
bigcom208             bigcom208 0.000000000
bigcom220             bigcom220 0.000000000
bigcom227             bigcom227 0.000000000
bigcom229             bigcom229 0.000000000
bigcom247             bigcom247 0.000000000
bigcom252             bigcom252 0.000000000
bigcom258             bigcom258 0.000000000
bigcom266             bigcom266 0.000000000
bigcom269             bigcom269 0.000000000
bigcom273             bigcom273 0.000000000
bigcom274             bigcom274 0.000000000
bigcom284             bigcom284 0.000000000
bigcom290             bigcom290 0.000000000
bigcom292             bigcom292 0.000000000
bigcom294             bigcom294 0.000000000
bigcom295             bigcom295 0.000000000
bigcom296             bigcom296 0.000000000
bigcom297             bigcom297 0.000000000
bigcom302             bigcom302 0.000000000
bigcom303             bigcom303 0.000000000
bigcom307             bigcom307 0.000000000
bigcom311             bigcom311 0.000000000
bigcom313             bigcom313 0.000000000
bigcom318             bigcom318 0.000000000
bigcom326             bigcom326 0.000000000
bigcom332             bigcom332 0.000000000
bigcom340             bigcom340 0.000000000
bigcom341             bigcom341 0.000000000
bigcom347             bigcom347 0.000000000
bigcom360             bigcom360 0.000000000
bigcom365             bigcom365 0.000000000
bigcom366             bigcom366 0.000000000
bigcom387             bigcom387 0.000000000
bigcom398             bigcom398 0.000000000
bigcom408             bigcom408 0.000000000
bigcom417             bigcom417 0.000000000
bigcom424             bigcom424 0.000000000
bigcom441             bigcom441 0.000000000
bigcom445             bigcom445 0.000000000
bigcom468             bigcom468 0.000000000
membership_s1     membership_s1 0.000000000
membership_s5     membership_s5 0.000000000
membership_s6     membership_s6 0.000000000
membership_s7     membership_s7 0.000000000
membership_s11   membership_s11 0.000000000
membership_s13   membership_s13 0.000000000
membership_s14   membership_s14 0.000000000
membership_s17   membership_s17 0.000000000
membership_s18   membership_s18 0.000000000
membership_s19   membership_s19 0.000000000
membership_s20   membership_s20 0.000000000
membership_s21   membership_s21 0.000000000
membership_s22   membership_s22 0.000000000
membership_s24   membership_s24 0.000000000
membership_s25   membership_s25 0.000000000
membership_s27   membership_s27 0.000000000
membership_s28   membership_s28 0.000000000
membership_s30   membership_s30 0.000000000
membership_s34   membership_s34 0.000000000
membership_s35   membership_s35 0.000000000
membership_s36   membership_s36 0.000000000
[1] "Dataset: low_targets Model RF, run: 9 of 10 2015-06-08 10:21:59"
     |      Out-of-bag   |
Tree |      MSE  %Var(y) |
   1 |  0.03629   214.09 |
   2 |   0.0319   188.18 |
   3 |  0.02692   158.82 |
   4 |  0.02599   153.32 |
   5 |   0.0248   146.29 |
   6 |  0.02521   148.75 |
   7 |  0.02482   146.43 |
   8 |  0.02403   141.76 |
   9 |   0.0234   138.05 |
  10 |   0.0227   133.93 |
  11 |  0.02244   132.40 |
  12 |  0.02197   129.62 |
  13 |  0.02156   127.21 |
  14 |  0.02138   126.14 |
  15 |  0.02115   124.80 |
  16 |    0.021   123.92 |
  17 |  0.02073   122.29 |
  18 |  0.02056   121.30 |
  19 |  0.02038   120.26 |
  20 |  0.02018   119.08 |
  21 |  0.02016   118.91 |
  22 |  0.02011   118.65 |
  23 |  0.02005   118.28 |
  24 |   0.0199   117.38 |
  25 |  0.01982   116.91 |
  26 |  0.01978   116.69 |
  27 |  0.01969   116.18 |
  28 |  0.01965   115.94 |
  29 |   0.0196   115.66 |
  30 |  0.01955   115.33 |
  31 |  0.01956   115.41 |
  32 |  0.01951   115.14 |
  33 |  0.01946   114.80 |
  34 |  0.01936   114.23 |
  35 |  0.01933   114.07 |
  36 |  0.01932   113.96 |
  37 |  0.01933   114.05 |
  38 |  0.01928   113.76 |
  39 |  0.01925   113.55 |
  40 |  0.01923   113.46 |
  41 |  0.01918   113.16 |
  42 |  0.01918   113.18 |
  43 |  0.01911   112.74 |
  44 |  0.01911   112.74 |
  45 |  0.01907   112.52 |
  46 |  0.01906   112.48 |
  47 |  0.01903   112.29 |
  48 |  0.01905   112.40 |
  49 |    0.019   112.12 |
  50 |  0.01897   111.92 |
  51 |  0.01895   111.79 |
  52 |  0.01892   111.60 |
  53 |  0.01891   111.59 |
  54 |  0.01892   111.63 |
  55 |  0.01889   111.43 |
  56 |  0.01889   111.47 |
  57 |  0.01891   111.54 |
  58 |   0.0189   111.53 |
  59 |   0.0189   111.53 |
  60 |  0.01889   111.42 |
  61 |  0.01889   111.45 |
  62 |   0.0189   111.48 |
  63 |  0.01888   111.41 |
  64 |  0.01886   111.29 |
  65 |  0.01884   111.14 |
  66 |  0.01882   111.02 |
  67 |   0.0188   110.91 |
  68 |  0.01881   111.00 |
  69 |  0.01883   111.08 |
  70 |   0.0188   110.93 |
  71 |  0.01878   110.82 |
  72 |  0.01878   110.81 |
  73 |  0.01881   111.00 |
  74 |   0.0188   110.89 |
  75 |  0.01881   110.96 |
  76 |   0.0188   110.94 |
  77 |  0.01882   111.01 |
  78 |  0.01882   111.04 |
  79 |  0.01881   110.96 |
  80 |  0.01881   110.98 |
  81 |  0.01881   110.95 |
  82 |  0.01882   111.01 |
  83 |   0.0188   110.92 |
  84 |  0.01882   111.03 |
  85 |  0.01882   111.04 |
  86 |   0.0188   110.95 |
  87 |  0.01882   111.02 |
  88 |  0.01881   110.99 |
  89 |  0.01882   111.03 |
  90 |  0.01883   111.09 |
  91 |  0.01882   111.05 |
  92 |  0.01881   110.99 |
  93 |  0.01881   111.00 |
  94 |  0.01881   110.99 |
  95 |   0.0188   110.91 |
  96 |  0.01879   110.83 |
  97 |  0.01878   110.82 |
  98 |  0.01878   110.81 |
  99 |  0.01876   110.67 |
 100 |  0.01876   110.69 |
[1] "Random Forest variable coefficients"
                      %IncMSE IncNodePurity
graph5           2.040073e-04  2.334723e-01
graph6           3.961091e-03  6.107204e-01
graph7           3.810305e-04  1.125039e-01
graph8           0.000000e+00  1.333333e-03
graph9           7.583495e-03  7.842744e-01
graph10          8.783966e-03  9.472552e-01
graph11          7.331570e-03  5.060834e-01
graph12          1.603577e-03  6.033132e-01
graph13          5.629386e-03  1.073718e+00
graph14          9.349896e-03  6.596126e-01
graph15          1.734437e-03  2.942596e-01
graph16          2.251467e-02  1.278832e+00
graph17          1.992854e-03  7.009550e-01
graph18          6.760151e-04  1.064077e-01
graph19          4.687751e-03  9.353740e-01
graph20          5.444815e-04  5.320950e-01
graph21          1.039706e-03  3.221836e-01
graph22         -1.409395e-05  4.490913e-02
graph23          1.352725e-03  6.092403e-01
graph24          4.385965e-06  6.734958e-02
graph25         -3.010386e-06  7.777214e-02
graph26         -8.695652e-06  1.045474e-01
graph27          0.000000e+00  0.000000e+00
graph28          2.181501e-05  2.123226e-02
graph29          0.000000e+00  0.000000e+00
orbit0           2.499894e-04  1.061301e-01
orbit1           2.750601e-03  4.595539e-01
orbit2           7.115062e-05  1.361463e-01
orbit3           2.063497e-05  8.231074e-02
orbit4           4.115275e-03  6.261207e-01
orbit5           7.870269e-03  7.959456e-01
orbit6           2.788505e-03  4.939935e-01
orbit7           6.096215e-06  5.137310e-02
orbit8           2.676536e-04  2.913377e-01
orbit9           4.006814e-03  5.363666e-01
orbit10          6.809872e-04  1.583203e-01
orbit11          2.274910e-04  5.031587e-02
orbit12          2.165586e-05  6.396356e-02
orbit13          0.000000e+00  2.818926e-19
orbit14          0.000000e+00  2.775558e-19
orbit15          1.072159e-02  7.998904e-01
orbit16          6.802021e-03  6.510805e-01
orbit17          8.987032e-03  6.225223e-01
orbit18          4.887396e-03  1.315581e+00
orbit19          1.011163e-02  7.872951e-01
orbit20          1.451186e-02  9.042962e-01
orbit21          1.342012e-03  4.356545e-01
orbit22          7.219107e-03  5.604180e-01
orbit23         -4.619565e-06  8.581754e-03
orbit24          4.342505e-03  9.542951e-01
orbit25          7.108642e-04  1.920521e-01
orbit26          1.395727e-03  3.431528e-01
orbit27          8.587451e-03  1.225593e+00
orbit28          7.542430e-03  8.832041e-01
orbit29          2.481944e-04  2.622380e-01
orbit30          1.275316e-04  3.053870e-01
orbit31          1.608616e-02  9.168016e-01
orbit32          1.149295e-03  3.536192e-01
orbit33          1.228442e-04  8.826146e-02
orbit34          8.946318e-04  3.708393e-01
orbit35          1.698067e-02  1.420261e+00
orbit36          7.842871e-04  5.210628e-01
orbit37          2.283004e-03  2.064424e-01
orbit38          2.778708e-04  1.532569e-01
orbit39          4.085208e-03  5.481148e-01
orbit40          1.120902e-04  1.447951e-01
orbit41         -3.521359e-06  5.794957e-03
orbit42          4.432928e-05  6.686679e-02
orbit43          2.016009e-04  8.644856e-02
orbit44          4.227792e-06  2.599270e-01
orbit45          3.607942e-03  7.325979e-01
orbit46          1.376791e-04  1.404597e-01
orbit47          2.052452e-04  5.605497e-02
orbit48          8.688097e-06  1.666667e-02
orbit49          8.945919e-04  2.723524e-01
orbit50          4.705348e-05  7.209581e-02
orbit51          6.298981e-04  2.782148e-01
orbit52          8.646184e-04  1.659474e-01
orbit53          9.825393e-06  1.516971e-02
orbit54          8.585310e-06  3.242553e-02
orbit55          0.000000e+00  0.000000e+00
orbit56          1.762828e-03  6.313539e-01
orbit57          1.029857e-04  1.614826e-01
orbit58          0.000000e+00  0.000000e+00
orbit59          1.312164e-04  4.945584e-02
orbit60          4.301075e-06  2.314352e-02
orbit61          0.000000e+00  0.000000e+00
orbit62          3.543437e-05  9.777977e-02
orbit63          0.000000e+00  0.000000e+00
orbit64          1.826105e-04  1.411948e-01
orbit65          0.000000e+00  1.942285e-02
orbit66          2.687479e-05  3.948857e-02
orbit67          0.000000e+00  2.775558e-19
orbit68          0.000000e+00  9.722115e-03
orbit69          0.000000e+00  0.000000e+00
orbit70          4.407228e-06  9.396320e-03
orbit71          0.000000e+00  0.000000e+00
orbit72          0.000000e+00  0.000000e+00
AP              -9.808930e-06  4.590634e-02
bet              5.104792e-03  2.251752e+00
ecc              2.345804e-04  2.086453e-01
eccrad           1.670524e-04  1.589999e-01
close            5.912902e-03  3.434114e-01
constraint       1.246080e-03  3.110306e-01
coreness         1.719824e-04  8.006815e-01
knn              7.542794e-03  9.939297e-01
hubscore         1.161374e-02  9.913659e-01
pagerank         4.963698e-03  1.682592e+00
trans            7.821853e-05  1.886432e-01
first            4.132828e-04  1.799333e-01
second           1.467762e-03  3.895224e-01
third            3.807178e-03  5.622557e-01
fourth           3.121720e-03  1.213554e+00
fifth            1.520058e-03  1.188467e+00
sixth            3.534986e-03  9.831891e-01
selfinter        2.889408e-06  1.046651e-01
V1               2.358246e-03  2.132795e+00
V2               5.070053e-03  2.046788e+00
evcent           1.019008e-02  9.467820e-01
upto_second      1.014123e-03  5.961888e-01
upto_third       3.424702e-03  8.558348e-01
upto_fourth      2.591595e-03  4.307190e-01
upto_fifth       8.018994e-03  7.473694e-01
upto_sixth       8.455984e-03  7.500115e-01
ratio1           5.585337e-03  9.079064e-01
ratio2           4.068278e-03  2.010298e+00
ratio3           3.895505e-03  1.203798e+00
ratio4           3.463531e-03  8.951119e-01
ratio5           9.211370e-03  1.960623e+00
ratio6           7.803884e-03  9.515714e-01
walktrap_vertex  3.637956e-05  3.939445e-01
bigcom1          8.083271e-05  3.703134e-02
bigcom2          2.008938e-04  1.589953e-01
bigcom3          0.000000e+00  0.000000e+00
bigcom4          1.350597e-04  1.673280e-01
bigcom5          0.000000e+00  0.000000e+00
bigcom6          0.000000e+00  0.000000e+00
bigcom8          0.000000e+00  6.938894e-20
bigcom9         -2.755996e-05  2.033855e-01
bigcom10        -1.283569e-05  1.095936e-01
bigcom11         0.000000e+00  0.000000e+00
bigcom12        -6.523808e-06  1.934085e-02
bigcom13         0.000000e+00  0.000000e+00
bigcom14         0.000000e+00  3.469447e-20
bigcom15         0.000000e+00  0.000000e+00
bigcom16         0.000000e+00  0.000000e+00
bigcom17         0.000000e+00  0.000000e+00
bigcom18         2.654231e-04  4.077685e-01
bigcom21         0.000000e+00  0.000000e+00
bigcom22         0.000000e+00  0.000000e+00
bigcom23         0.000000e+00  0.000000e+00
bigcom24         0.000000e+00  0.000000e+00
bigcom25         4.547721e-05  1.211410e-01
bigcom26         0.000000e+00  0.000000e+00
bigcom27         0.000000e+00  0.000000e+00
bigcom29         0.000000e+00  0.000000e+00
bigcom31         0.000000e+00  0.000000e+00
bigcom33         7.541340e-04  7.089072e-01
bigcom34        -4.395604e-06  3.288889e-02
bigcom35         0.000000e+00  0.000000e+00
bigcom36         0.000000e+00  0.000000e+00
bigcom39         0.000000e+00  0.000000e+00
bigcom40         0.000000e+00  0.000000e+00
bigcom43         1.666092e-04  2.526802e-01
bigcom46         0.000000e+00  0.000000e+00
bigcom48         0.000000e+00  0.000000e+00
bigcom49         0.000000e+00  0.000000e+00
bigcom50         0.000000e+00  3.469447e-20
bigcom52         0.000000e+00  0.000000e+00
bigcom54         0.000000e+00  0.000000e+00
bigcom56         0.000000e+00  0.000000e+00
bigcom57        -1.887433e-05  6.344879e-02
bigcom58         0.000000e+00  0.000000e+00
bigcom62        -2.078497e-05  2.850963e-01
bigcom63         0.000000e+00  0.000000e+00
bigcom64         0.000000e+00  0.000000e+00
bigcom65        -6.362940e-06  1.402505e-01
bigcom66         0.000000e+00  0.000000e+00
bigcom68        -1.336437e-05  2.851400e-01
bigcom69         0.000000e+00  0.000000e+00
bigcom70         0.000000e+00  0.000000e+00
bigcom71         0.000000e+00  0.000000e+00
bigcom72         0.000000e+00  0.000000e+00
bigcom77         0.000000e+00  0.000000e+00
bigcom79         0.000000e+00  0.000000e+00
bigcom80         0.000000e+00  0.000000e+00
bigcom82        -1.634694e-05  2.214953e-01
bigcom83         0.000000e+00  0.000000e+00
bigcom86         0.000000e+00  0.000000e+00
bigcom87        -3.062929e-05  4.791519e-01
bigcom88        -2.274974e-06  8.222904e-03
bigcom90         0.000000e+00  0.000000e+00
bigcom92         0.000000e+00  0.000000e+00
bigcom94         0.000000e+00  0.000000e+00
bigcom96         0.000000e+00  0.000000e+00
bigcom98         0.000000e+00  0.000000e+00
bigcom99         0.000000e+00  0.000000e+00
bigcom100        0.000000e+00  0.000000e+00
bigcom102        0.000000e+00  2.775558e-19
bigcom103        0.000000e+00  0.000000e+00
bigcom104        0.000000e+00  2.775558e-19
bigcom107        0.000000e+00  0.000000e+00
bigcom108        0.000000e+00  0.000000e+00
bigcom109        0.000000e+00  0.000000e+00
bigcom110        0.000000e+00  0.000000e+00
bigcom125        0.000000e+00  0.000000e+00
bigcom133        0.000000e+00  0.000000e+00
bigcom141        0.000000e+00  0.000000e+00
bigcom142        0.000000e+00  0.000000e+00
bigcom143        0.000000e+00  0.000000e+00
bigcom145        0.000000e+00  2.775558e-19
bigcom158        0.000000e+00  0.000000e+00
bigcom162        0.000000e+00  0.000000e+00
bigcom177        0.000000e+00  0.000000e+00
bigcom194        0.000000e+00  0.000000e+00
bigcom208        0.000000e+00  0.000000e+00
bigcom220        0.000000e+00  0.000000e+00
bigcom227        0.000000e+00  0.000000e+00
bigcom229        0.000000e+00  2.775558e-19
bigcom247        0.000000e+00  0.000000e+00
bigcom252        0.000000e+00  0.000000e+00
bigcom255       -7.994033e-05  3.879503e-01
bigcom258        0.000000e+00  0.000000e+00
bigcom266        0.000000e+00  0.000000e+00
bigcom269        0.000000e+00  0.000000e+00
bigcom273        0.000000e+00  0.000000e+00
bigcom274        0.000000e+00  0.000000e+00
bigcom276       -4.831031e-06  3.606157e-01
bigcom284        0.000000e+00  0.000000e+00
bigcom290        0.000000e+00  0.000000e+00
bigcom292        0.000000e+00  0.000000e+00
bigcom294        0.000000e+00  0.000000e+00
bigcom295        0.000000e+00  0.000000e+00
bigcom296        0.000000e+00  0.000000e+00
bigcom297        0.000000e+00  0.000000e+00
bigcom302        0.000000e+00  2.775558e-19
bigcom303        0.000000e+00  0.000000e+00
bigcom307        0.000000e+00  1.387779e-19
bigcom311        0.000000e+00  0.000000e+00
bigcom313        0.000000e+00  0.000000e+00
bigcom318        0.000000e+00  0.000000e+00
bigcom326        0.000000e+00  0.000000e+00
bigcom332        0.000000e+00  0.000000e+00
bigcom340        0.000000e+00  0.000000e+00
bigcom341        0.000000e+00  0.000000e+00
bigcom345       -1.422787e-05  5.378855e-01
bigcom347        0.000000e+00  0.000000e+00
bigcom360        0.000000e+00  0.000000e+00
bigcom365        0.000000e+00  0.000000e+00
bigcom366        0.000000e+00  0.000000e+00
bigcom370        2.421846e-05  6.351222e-01
bigcom387        0.000000e+00  0.000000e+00
bigcom390       -1.798561e-05  5.318742e-01
bigcom398        0.000000e+00  0.000000e+00
bigcom408        0.000000e+00  0.000000e+00
bigcom417        0.000000e+00  0.000000e+00
bigcom419       -6.460563e-05  3.477552e-01
bigcom424        0.000000e+00  0.000000e+00
bigcom441        0.000000e+00  0.000000e+00
bigcom445        0.000000e+00  0.000000e+00
bigcom468        0.000000e+00  0.000000e+00
spin_vertex      8.500694e-04  6.090552e-01
membership_s1    0.000000e+00  0.000000e+00
membership_s3   -5.347987e-06  9.607629e-02
membership_s4    6.486376e-05  2.968628e-01
membership_s5    0.000000e+00  0.000000e+00
membership_s6    0.000000e+00  2.775558e-19
membership_s7    0.000000e+00  0.000000e+00
membership_s8    8.803397e-05  2.169817e-01
membership_s9   -3.218205e-05  2.363559e-01
membership_s10   7.273571e-05  2.227707e-01
membership_s11   0.000000e+00  0.000000e+00
membership_s12   8.438885e-05  5.807677e-01
membership_s13   0.000000e+00  0.000000e+00
membership_s14   0.000000e+00  0.000000e+00
membership_s16   5.617410e-05  3.571169e-01
membership_s17   0.000000e+00  0.000000e+00
membership_s18   0.000000e+00  0.000000e+00
membership_s19   0.000000e+00  0.000000e+00
membership_s20   5.798312e-05  3.671664e-02
membership_s21   7.042741e-05  1.480929e-01
membership_s22   0.000000e+00  0.000000e+00
membership_s23   7.725102e-05  1.108562e-01
membership_s24   0.000000e+00  0.000000e+00
membership_s25   0.000000e+00  0.000000e+00
membership_s26   3.266838e-06  1.445283e-01
membership_s27   0.000000e+00  0.000000e+00
membership_s28   0.000000e+00  0.000000e+00
membership_s30   0.000000e+00  8.333333e-03
membership_s31   4.879063e-05  1.570778e-01
membership_s32  -6.626893e-06  1.075862e-02
membership_s33   5.542997e-05  3.277036e-01
membership_s34   0.000000e+00  0.000000e+00
membership_s35   0.000000e+00  0.000000e+00
membership_s36   0.000000e+00  0.000000e+00
membership_s37  -5.433097e-05  3.420832e-01
membership_s38   1.189952e-04  3.145354e-01
adhesion         5.327803e-03  1.366134e+00
cohesion         8.324568e-03  2.279491e+00
inner            3.075939e-03  2.306092e+00
outer            3.066528e-03  2.484985e+00
ioratio          4.513751e-03  1.629903e+00
comsize          2.189472e-03  2.580239e+00
[1] "Dataset: low_targets Model GLM, run: 9 of 10 2015-06-08 10:24:58"
[1] "glmnet variable coefficients"
                     [,1]          [,2]
(Intercept)     -4.042726 -8.545930e+00
graph0           0.000000  0.000000e+00
graph1           0.000000  0.000000e+00
graph2           0.000000  0.000000e+00
graph3           0.000000  0.000000e+00
graph4           0.000000 -4.080336e-07
graph5           0.000000 -5.951877e-03
graph6           0.000000  2.742503e-03
graph7           0.000000  0.000000e+00
graph8           0.000000 -1.030326e+00
graph9           0.000000 -7.748130e-08
graph10          0.000000  0.000000e+00
graph11          0.000000  1.392015e-08
graph12          0.000000 -1.030523e-05
graph13          0.000000  0.000000e+00
graph14          0.000000  0.000000e+00
graph15          0.000000  2.683570e-04
graph16          0.000000 -5.010191e-08
graph17          0.000000  0.000000e+00
graph18          0.000000 -1.299483e-03
graph19          0.000000  0.000000e+00
graph20          0.000000  3.737982e-04
graph21          0.000000  0.000000e+00
graph22          0.000000  0.000000e+00
graph23          0.000000  0.000000e+00
graph24          0.000000 -9.531353e-04
graph25          0.000000  0.000000e+00
graph26          0.000000  0.000000e+00
graph27          0.000000  0.000000e+00
graph28          0.000000  4.261611e-06
graph29          0.000000 -2.721974e-01
orbit0           0.000000  0.000000e+00
orbit1           0.000000  0.000000e+00
orbit2           0.000000 -7.109237e-02
orbit3           0.000000  0.000000e+00
orbit4           0.000000  0.000000e+00
orbit5           0.000000  4.790557e-04
orbit6           0.000000 -5.964089e-06
orbit7           0.000000 -1.972721e-02
orbit8           0.000000 -5.982348e-03
orbit9           0.000000  7.537254e-05
orbit10          0.000000  2.316586e-04
orbit11          0.000000  5.780710e-01
orbit12          0.000000  0.000000e+00
orbit13          0.000000 -1.395107e+00
orbit14          0.000000 -8.495296e-03
orbit15          0.000000 -8.538580e-06
orbit16          0.000000  5.093343e-05
orbit17          0.000000 -1.286425e-06
orbit18          0.000000 -1.737131e-06
orbit19          0.000000  9.132975e-07
orbit20          0.000000 -1.268332e-05
orbit21          0.000000  2.269595e-04
orbit22          0.000000  5.963814e-10
orbit23          0.000000  6.966527e-02
orbit24          0.000000 -2.247160e-06
orbit25          0.000000 -8.978631e-05
orbit26          0.000000  0.000000e+00
orbit27          0.000000 -2.156814e-05
orbit28          0.000000 -6.317794e-05
orbit29          0.000000  2.954979e-04
orbit30          0.000000  2.160869e-04
orbit31          0.000000  3.083993e-06
orbit32          0.000000  0.000000e+00
orbit33          0.000000 -8.341320e-01
orbit34          0.000000  1.755412e-05
orbit35          0.000000 -1.374347e-05
orbit36          0.000000 -5.493288e-05
orbit37          0.000000  0.000000e+00
orbit38          0.000000 -8.264308e-04
orbit39          0.000000 -1.810326e-04
orbit40          0.000000  0.000000e+00
orbit41          0.000000 -6.506085e-03
orbit42          0.000000  8.833423e-01
orbit43          0.000000 -9.997030e-04
orbit44          0.000000  1.499468e+00
orbit45          0.000000  5.356365e-05
orbit46          0.000000 -1.115345e-03
orbit47          0.000000 -8.335672e-03
orbit48          0.000000 -6.369968e-03
orbit49          0.000000  2.002698e-04
orbit50          0.000000  7.757498e-03
orbit51          0.000000 -2.497402e-04
orbit52          0.000000  1.760291e-03
orbit53          0.000000 -4.313904e-02
orbit54          0.000000  0.000000e+00
orbit55          0.000000  0.000000e+00
orbit56          0.000000 -6.630695e-04
orbit57          0.000000  1.836186e-02
orbit58          0.000000 -4.212699e+00
orbit59          0.000000 -1.592008e-03
orbit60          0.000000 -3.944831e-04
orbit61          0.000000 -1.993091e-02
orbit62          0.000000 -3.576127e-04
orbit63          0.000000 -1.098317e-02
orbit64          0.000000  2.265772e-02
orbit65          0.000000  0.000000e+00
orbit66          0.000000  4.138061e-02
orbit67          0.000000  0.000000e+00
orbit68          0.000000  0.000000e+00
orbit69          0.000000  0.000000e+00
orbit70          0.000000  2.767944e-03
orbit71          0.000000  0.000000e+00
orbit72          0.000000 -2.723557e+00
AP               0.000000 -6.408731e-01
bet              0.000000  1.609636e-05
ecc              0.000000  2.367272e-01
eccrad           0.000000  7.917415e-07
close            0.000000  0.000000e+00
constraint       0.000000 -1.489113e+00
coreness         0.000000  5.110255e-02
knn              0.000000 -2.696328e-04
hubscore         0.000000  0.000000e+00
pagerank         0.000000 -3.605658e-01
trans            0.000000 -2.065001e+00
first            0.000000  0.000000e+00
second           0.000000  0.000000e+00
third            0.000000  1.105365e-04
fourth           0.000000  0.000000e+00
fifth            0.000000  9.476545e-05
sixth            0.000000 -1.676117e-06
selfinter        0.000000 -3.397014e-02
V1               0.000000  8.510689e+00
V2               0.000000  7.739641e-01
evcent           0.000000  0.000000e+00
upto_second      0.000000  0.000000e+00
upto_third       0.000000  0.000000e+00
upto_fourth      0.000000  0.000000e+00
upto_fifth       0.000000  9.693658e-05
upto_sixth       0.000000  8.554877e-06
ratio1           0.000000  1.718842e-03
ratio2           0.000000 -1.153787e-04
ratio3           0.000000 -9.732875e-03
ratio4           0.000000  9.275687e-03
ratio5           0.000000 -4.486754e-03
ratio6           0.000000 -1.466560e-05
walktrap_vertex  0.000000 -2.236683e-01
bigcom1          0.000000 -1.484443e-01
bigcom2          0.000000  9.371001e-02
bigcom3          0.000000 -1.825633e+00
bigcom4          0.000000  5.115857e-02
bigcom5          0.000000 -1.042229e+00
bigcom6          0.000000 -1.376262e+00
bigcom8          0.000000 -6.303385e-01
bigcom9          0.000000  1.218696e+00
bigcom10         0.000000  4.330344e-02
bigcom11         0.000000 -1.287369e+00
bigcom12         0.000000  7.522257e-01
bigcom13         0.000000 -1.560674e+00
bigcom14         0.000000 -1.120776e+00
bigcom15         0.000000 -9.284404e-01
bigcom16         0.000000 -1.193870e+00
bigcom17         0.000000 -1.283065e+00
bigcom18         0.000000  1.650821e+00
bigcom21         0.000000 -8.616461e-01
bigcom22         0.000000 -7.740196e-01
bigcom23         0.000000 -1.525388e+00
bigcom24         0.000000 -1.101606e+00
bigcom25         0.000000  8.968850e-02
bigcom26         0.000000 -1.472730e+00
bigcom27         0.000000 -9.827297e-01
bigcom29         0.000000 -1.185434e+00
bigcom31         0.000000 -1.403921e+00
bigcom33         0.000000  6.781332e-01
bigcom34         0.000000 -6.467561e-01
bigcom35         0.000000 -8.082836e-01
bigcom36         0.000000  0.000000e+00
bigcom39         0.000000 -9.832095e-01
bigcom40         0.000000 -1.252627e+00
bigcom43         0.000000  2.490734e-01
bigcom46         0.000000 -9.824935e-01
bigcom48         0.000000 -1.367882e+00
bigcom49         0.000000 -7.844066e-01
bigcom50         0.000000  0.000000e+00
bigcom52         0.000000 -6.454656e-01
bigcom54         0.000000 -6.766256e-01
bigcom56         0.000000 -1.332077e+00
bigcom57         0.000000  2.011847e-01
bigcom58         0.000000 -1.175940e+00
bigcom62         0.000000  5.758756e-01
bigcom63         0.000000 -2.985156e-01
bigcom64         0.000000 -5.992193e-02
bigcom65         0.000000  5.042373e-01
bigcom66         0.000000 -5.622685e-05
bigcom68         0.000000  1.025594e+00
bigcom69         0.000000 -4.642496e-01
bigcom70         0.000000 -8.693145e-01
bigcom71         0.000000  0.000000e+00
bigcom72         0.000000 -4.333321e-01
bigcom77         0.000000 -9.842575e-01
bigcom79         0.000000 -1.454727e+00
bigcom80         0.000000 -3.917859e-01
bigcom82         0.000000  7.990578e-01
bigcom83         0.000000  0.000000e+00
bigcom86         0.000000 -2.604214e-02
bigcom87         0.000000  2.302028e+00
bigcom88         0.000000  5.399609e-01
bigcom90         0.000000 -2.803646e-01
bigcom92         0.000000  0.000000e+00
bigcom94         0.000000 -1.160330e+00
bigcom96         0.000000 -9.199782e-01
bigcom98         0.000000 -9.983378e-01
bigcom99         0.000000 -9.118276e-01
bigcom100        0.000000 -5.027222e-01
bigcom102        0.000000 -5.718338e-01
bigcom103        0.000000 -4.515386e-01
bigcom104        0.000000 -1.119415e+00
bigcom107        0.000000  0.000000e+00
bigcom108        0.000000  0.000000e+00
bigcom109        0.000000 -1.346152e+00
bigcom110        0.000000 -1.431383e+00
bigcom125        0.000000 -6.498458e-01
bigcom133        0.000000 -1.199993e+00
bigcom141        0.000000  0.000000e+00
bigcom142        0.000000 -8.814501e-01
bigcom143        0.000000 -7.120253e-01
bigcom145        0.000000 -8.598353e-01
bigcom158        0.000000 -1.357101e-01
bigcom162        0.000000 -9.821251e-01
bigcom177        0.000000 -1.103829e+00
bigcom194        0.000000 -6.263913e-01
bigcom208        0.000000 -8.322964e-01
bigcom220        0.000000 -8.794847e-01
bigcom227        0.000000  0.000000e+00
bigcom229        0.000000 -3.389483e-01
bigcom247        0.000000  0.000000e+00
bigcom252        0.000000 -1.020871e+00
bigcom255        0.000000  1.314731e+00
bigcom258        0.000000 -7.549889e-01
bigcom266        0.000000 -5.158984e-01
bigcom269        0.000000 -1.126943e+00
bigcom273        0.000000 -6.892513e-01
bigcom274        0.000000 -9.386950e-01
bigcom276        0.000000  1.824981e+00
bigcom284        0.000000 -7.379716e-01
bigcom290        0.000000 -1.074151e+00
bigcom292        0.000000 -5.211381e-01
bigcom294        0.000000 -1.038944e+00
bigcom295        0.000000 -7.722156e-01
bigcom296        0.000000 -4.391210e-02
bigcom297        0.000000 -7.619810e-01
bigcom302        0.000000 -9.047044e-01
bigcom303        0.000000 -1.249830e+00
bigcom307        0.000000 -4.413695e-02
bigcom311        0.000000 -9.075034e-01
bigcom313        0.000000 -1.399918e+00
bigcom318        0.000000 -1.207481e+00
bigcom326        0.000000 -9.814669e-01
bigcom332        0.000000 -4.789031e-01
bigcom340        0.000000  0.000000e+00
bigcom341        0.000000 -7.466977e-01
bigcom345        0.000000  1.934560e+00
bigcom347        0.000000  0.000000e+00
bigcom360        0.000000 -1.214555e+00
bigcom365        0.000000 -5.660968e-01
bigcom366        0.000000 -8.390372e-01
bigcom370        0.000000  2.683608e+00
bigcom387        0.000000  0.000000e+00
bigcom390        0.000000  2.183908e+00
bigcom398        0.000000 -3.854885e-02
bigcom408        0.000000  0.000000e+00
bigcom417        0.000000 -9.819686e-01
bigcom419        0.000000  2.269666e+00
bigcom424        0.000000 -9.778950e-01
bigcom441        0.000000  0.000000e+00
bigcom445        0.000000 -1.097230e+00
bigcom468        0.000000 -7.443637e-01
spin_vertex      0.000000  1.491544e-01
membership_s1    0.000000 -1.307318e-03
membership_s3    0.000000  1.740614e-01
membership_s4    0.000000  3.990524e-01
membership_s5    0.000000 -7.332577e-01
membership_s6    0.000000 -7.535994e-01
membership_s7    0.000000 -1.109028e+00
membership_s8    0.000000  2.023627e-03
membership_s9    0.000000  6.191830e-01
membership_s10   0.000000 -1.114662e-01
membership_s11   0.000000 -1.210628e+00
membership_s12   0.000000  2.708134e-01
membership_s13   0.000000 -1.159167e+00
membership_s14   0.000000 -5.787279e-01
membership_s16   0.000000  4.229726e-01
membership_s17   0.000000 -1.154071e+00
membership_s18   0.000000 -8.264174e-01
membership_s19   0.000000 -1.526177e+00
membership_s20   0.000000 -1.830460e-01
membership_s21   0.000000 -1.812226e-02
membership_s22   0.000000 -4.093927e-01
membership_s23   0.000000  2.022937e-01
membership_s24   0.000000 -9.618788e-01
membership_s25   0.000000 -9.540818e-01
membership_s26   0.000000  2.561321e-01
membership_s27   0.000000 -4.997181e-01
membership_s28   0.000000 -6.840262e-01
membership_s30   0.000000 -9.050822e-01
membership_s31   0.000000  5.781116e-01
membership_s32   0.000000 -5.382680e-04
membership_s33   0.000000  2.643962e-01
membership_s34   0.000000 -5.104913e-01
membership_s35   0.000000 -5.176177e-01
membership_s36   0.000000 -5.826109e-01
membership_s37   0.000000  4.589384e-01
membership_s38   0.000000  1.548999e-03
adhesion         0.000000  0.000000e+00
cohesion         0.000000  0.000000e+00
inner            0.000000  1.300873e-04
outer            0.000000  2.682466e-05
ioratio          0.000000  1.097905e-01
comsize          0.000000 -3.241883e-05
[1] "Dataset: low_targets Model GBM, run: 10 of 10 2015-06-08 10:25:58"
Iter   TrainDeviance   ValidDeviance   StepSize   Improve
     1        0.1633             nan     0.0100   -0.0000
     2        0.1616             nan     0.0100    0.0001
     3        0.1602             nan     0.0100    0.0000
     4        0.1589             nan     0.0100   -0.0001
     5        0.1570             nan     0.0100    0.0001
     6        0.1561             nan     0.0100    0.0000
     7        0.1548             nan     0.0100   -0.0000
     8        0.1538             nan     0.0100   -0.0000
     9        0.1518             nan     0.0100   -0.0001
    10        0.1510             nan     0.0100    0.0001
    20        0.1416             nan     0.0100   -0.0000
    40        0.1276             nan     0.0100    0.0000
    60        0.1177             nan     0.0100   -0.0000
    80        0.1114             nan     0.0100   -0.0000
   100        0.1050             nan     0.0100    0.0000
   120        0.0993             nan     0.0100    0.0000
   140        0.0949             nan     0.0100   -0.0000
   160        0.0906             nan     0.0100   -0.0000
   170        0.0884             nan     0.0100   -0.0000

[1] "GBM variable coefficients"
                            var    rel.inf
inner                     inner 4.38371301
comsize                 comsize 3.88579836
bet                         bet 3.81974728
V1                           V1 3.39415360
ratio2                   ratio2 3.10613299
graph13                 graph13 3.10332996
outer                     outer 3.09084625
bigcom33               bigcom33 2.75770875
ratio5                   ratio5 2.60791854
pagerank               pagerank 2.34668829
graph6                   graph6 2.21902969
graph16                 graph16 2.02460218
orbit35                 orbit35 1.70416136
orbit20                 orbit20 1.63592906
orbit19                 orbit19 1.61699116
knn                         knn 1.60860239
coreness               coreness 1.60233873
adhesion               adhesion 1.59821158
V2                           V2 1.57985907
spin_vertex         spin_vertex 1.37329921
cohesion               cohesion 1.36511552
graph19                 graph19 1.35391128
fourth                   fourth 1.32992304
orbit5                   orbit5 1.30834305
orbit16                 orbit16 1.18405234
ioratio                 ioratio 1.14722951
graph17                 graph17 1.12945901
graph12                 graph12 1.12645240
graph9                   graph9 1.12584428
sixth                     sixth 1.10507636
orbit28                 orbit28 1.05180054
ratio6                   ratio6 1.02373838
graph23                 graph23 1.00675578
bigcom18               bigcom18 0.99435866
orbit18                 orbit18 0.95867976
graph1                   graph1 0.95783001
orbit15                 orbit15 0.95056379
upto_sixth           upto_sixth 0.93319453
walktrap_vertex walktrap_vertex 0.86984632
graph15                 graph15 0.82968393
orbit21                 orbit21 0.80386895
bigcom87               bigcom87 0.76193131
close                     close 0.75472742
orbit11                 orbit11 0.73327012
graph4                   graph4 0.72272460
graph3                   graph3 0.70943048
fifth                     fifth 0.70547424
orbit49                 orbit49 0.70327477
bigcom370             bigcom370 0.67659928
orbit17                 orbit17 0.64897300
bigcom419             bigcom419 0.64187297
graph14                 graph14 0.64019610
orbit27                 orbit27 0.63913692
ratio3                   ratio3 0.63826215
orbit38                 orbit38 0.62632620
bigcom345             bigcom345 0.57753257
upto_fifth           upto_fifth 0.55285056
membership_s16   membership_s16 0.55127310
graph10                 graph10 0.54380081
graph20                 graph20 0.52529068
ratio1                   ratio1 0.52281874
bigcom390             bigcom390 0.50982913
bigcom68               bigcom68 0.50424051
orbit57                 orbit57 0.49089398
bigcom82               bigcom82 0.47527034
membership_s37   membership_s37 0.47467087
membership_s10   membership_s10 0.46819958
third                     third 0.45947162
orbit39                 orbit39 0.45748911
orbit30                 orbit30 0.45653893
bigcom255             bigcom255 0.44339291
orbit4                   orbit4 0.43888003
graph5                   graph5 0.42730930
hubscore               hubscore 0.40343807
bigcom297             bigcom297 0.40266467
membership_s4     membership_s4 0.40183347
graph21                 graph21 0.37696410
constraint           constraint 0.37132949
graph0                   graph0 0.36237769
bigcom2                 bigcom2 0.35630355
orbit36                 orbit36 0.35248393
bigcom62               bigcom62 0.32144780
orbit31                 orbit31 0.31810186
evcent                   evcent 0.30717579
orbit52                 orbit52 0.29299778
graph2                   graph2 0.29212571
graph11                 graph11 0.24716872
upto_fourth         upto_fourth 0.24712171
orbit26                 orbit26 0.23409527
ratio4                   ratio4 0.23323932
orbit24                 orbit24 0.22522364
bigcom9                 bigcom9 0.22223934
membership_s23   membership_s23 0.22058393
orbit25                 orbit25 0.20901414
upto_third           upto_third 0.20174834
orbit37                 orbit37 0.16453465
membership_s9     membership_s9 0.16342722
membership_s12   membership_s12 0.14866550
membership_s38   membership_s38 0.14476959
second                   second 0.14260887
ecc                         ecc 0.14047471
orbit1                   orbit1 0.13550531
graph25                 graph25 0.13069354
orbit2                   orbit2 0.12617001
orbit64                 orbit64 0.12321272
bigcom10               bigcom10 0.12176683
orbit56                 orbit56 0.11431327
orbit9                   orbit9 0.11147086
orbit45                 orbit45 0.10989467
orbit62                 orbit62 0.09806310
orbit50                 orbit50 0.09297070
AP                           AP 0.07749125
trans                     trans 0.07025517
orbit32                 orbit32 0.06980508
orbit7                   orbit7 0.06962320
membership_s21   membership_s21 0.06688524
membership_s11   membership_s11 0.05447526
orbit40                 orbit40 0.04785554
membership_s26   membership_s26 0.04334704
bigcom318             bigcom318 0.04080268
orbit48                 orbit48 0.02964573
orbit6                   orbit6 0.02615226
orbit51                 orbit51 0.02379816
upto_second         upto_second 0.02364521
orbit46                 orbit46 0.02271282
membership_s31   membership_s31 0.02240977
orbit66                 orbit66 0.02138691
membership_s32   membership_s32 0.01960031
orbit53                 orbit53 0.01913274
bigcom25               bigcom25 0.01559341
orbit23                 orbit23 0.01534802
graph7                   graph7 0.01476982
graph18                 graph18 0.01464702
orbit59                 orbit59 0.01342626
orbit42                 orbit42 0.01222999
graph8                   graph8 0.00000000
graph22                 graph22 0.00000000
graph24                 graph24 0.00000000
graph26                 graph26 0.00000000
graph27                 graph27 0.00000000
graph28                 graph28 0.00000000
graph29                 graph29 0.00000000
orbit0                   orbit0 0.00000000
orbit3                   orbit3 0.00000000
orbit8                   orbit8 0.00000000
orbit10                 orbit10 0.00000000
orbit12                 orbit12 0.00000000
orbit13                 orbit13 0.00000000
orbit14                 orbit14 0.00000000
orbit22                 orbit22 0.00000000
orbit29                 orbit29 0.00000000
orbit33                 orbit33 0.00000000
orbit34                 orbit34 0.00000000
orbit41                 orbit41 0.00000000
orbit43                 orbit43 0.00000000
orbit44                 orbit44 0.00000000
orbit47                 orbit47 0.00000000
orbit54                 orbit54 0.00000000
orbit55                 orbit55 0.00000000
orbit58                 orbit58 0.00000000
orbit60                 orbit60 0.00000000
orbit61                 orbit61 0.00000000
orbit63                 orbit63 0.00000000
orbit65                 orbit65 0.00000000
orbit67                 orbit67 0.00000000
[truncated: 100,011 more chars]
